# Supplementary material for: Transposable elements and heterochromatic regions are enriched for structural variation and sequence divergence in the genome of wild-type Caenorhabditis elegans
Source: G3 (Bethesda). 2025 Apr 30;15(7):jkaf092. doi: 10.1093/g3journal/jkaf092 (PMC12239620; doi:10.1093/g3journal/jkaf092)
Supplement: jkaf092_Supplementary_Data [file jkaf092_supplementary_data.zip]

Archive with 20 entries (19 files):
- 28833551/
- 28833551/Supplemental_Data_File_S1.vcf
- 28833551/Supplemental_Data_File_S10.gff3
- 28833551/Supplemental_Data_File_S11.txt
- 28833551/Supplemental_Data_File_S12.txt
- 28833551/Supplemental_Data_File_S13.xlsx
- 28833551/Supplemental_Data_File_S2.vcf
- 28833551/Supplemental_Data_File_S3.vcf
- 28833551/Supplemental_Data_File_S4.vcf
- 28833551/Supplemental_Data_File_S5.gff3
- 28833551/Supplemental_Data_File_S6.bed
- 28833551/Supplemental_Data_File_S7.xls
- 28833551/Supplemental_Data_File_S8.xls
- 28833551/Supplemental_Data_File_S9.xls
- 28833551/Supplemental_Figure_S1.pdf
- 28833551/Supplemental_Figure_S2.pdf
- 28833551/Supplemental_Figure_S3.pdf
- 28833551/Supplemental_Figure_S4.pdf
- 28833551/Supplemental_Figure_S5.pdf
- 28833551/Supplemental_Figure_S6.pdf
