# Supplementary material for: Transposable elements and heterochromatic regions are enriched for structural variation and sequence divergence in the genome of wild-type Caenorhabditis elegans
Source: G3 (Bethesda). 2025 Apr 30;15(7):jkaf092. doi: 10.1093/g3journal/jkaf092 (PMC12239620; doi:10.1093/g3journal/jkaf092)
Supplement: jkaf092_Supplementary_Data [file jkaf092_supplementary_data.zip › 28833551/Supplemental_Data_File_S1.vcf]

##fileformat=VCFv4.2
##FILTER=<ID=PASS,Description="All filters passed">
##bcftoolsVersion=1.5+htslib-1.5
##bcftoolsCommand=mpileup -f /projects/libudalab/shared/Reference_Assemblies_ShortReads/WGS_N2_CB4856/Final_Reference_Genomes/N2/N2_genome.fasta -d 6000 -a FORMAT/AD CB4856.reads.bwamem.aligned.to.N2.markdups.bam
##reference=file:///projects/libudalab/shared/Reference_Assemblies_ShortReads/WGS_N2_CB4856/Final_Reference_Genomes/N2/N2_genome.fasta
##contig=<ID=N2_chrI,length=15114068>
##contig=<ID=N2_chrII,length=15311845>
##contig=<ID=N2_chrIII,length=13819453>
##contig=<ID=N2_chrIV,length=17493838>
##contig=<ID=N2_chrV,length=20953657>
##contig=<ID=N2_chrX,length=17739129>
##ALT=<ID=*,Description="Represents allele(s) other than observed.">
##INFO=<ID=INDEL,Number=0,Type=Flag,Description="Indicates that the variant is an INDEL.">
##INFO=<ID=IDV,Number=1,Type=Integer,Description="Maximum number of reads supporting an indel">
##INFO=<ID=IMF,Number=1,Type=Float,Description="Maximum fraction of reads supporting an indel">
##INFO=<ID=DP,Number=1,Type=Integer,Description="Raw read depth">
##INFO=<ID=VDB,Number=1,Type=Float,Description="Variant Distance Bias for filtering splice-site artefacts in RNA-seq data (bigger is better)",Version="3">
##INFO=<ID=RPB,Number=1,Type=Float,Description="Mann-Whitney U test of Read Position Bias (bigger is better)">
##INFO=<ID=MQB,Number=1,Type=Float,Description="Mann-Whitney U test of Mapping Quality Bias (bigger is better)">
##INFO=<ID=BQB,Number=1,Type=Float,Description="Mann-Whitney U test of Base Quality Bias (bigger is better)">
##INFO=<ID=MQSB,Number=1,Type=Float,Description="Mann-Whitney U test of Mapping Quality vs Strand Bias (bigger is better)">
##INFO=<ID=SGB,Number=1,Type=Float,Description="Segregation based metric.">
##INFO=<ID=MQ0F,Number=1,Type=Float,Description="Fraction of MQ0 reads (smaller is better)">
##FORMAT=<ID=PL,Number=G,Type=Integer,Description="List of Phred-scaled genotype likelihoods">
##FORMAT=<ID=AD,Number=R,Type=Integer,Description="Allelic depths">
##FORMAT=<ID=GT,Number=1,Type=String,Description="Genotype">
##INFO=<ID=ICB,Number=1,Type=Float,Description="Inbreeding Coefficient Binomial test (bigger is better)">
##INFO=<ID=HOB,Number=1,Type=Float,Description="Bias in the number of HOMs number (smaller is better)">
##INFO=<ID=AC,Number=A,Type=Integer,Description="Allele count in genotypes for each ALT allele, in the same order as listed">
##INFO=<ID=AN,Number=1,Type=Integer,Description="Total number of alleles in called genotypes">
##INFO=<ID=DP4,Number=4,Type=Integer,Description="Number of high-quality ref-forward , ref-reverse, alt-forward and alt-reverse bases">
##INFO=<ID=MQ,Number=1,Type=Integer,Description="Average mapping quality">
##bcftools_callVersion=1.5+htslib-1.5
##bcftools_callCommand=call -A -mv -Ov -o CB.aligned.to.N2.bcftools.vcf; Date=Tue Aug 24 20:58:43 2021
##fileDate=20210824
##source=freeBayes v1.3.1-dirty
##phasing=none
##commandline="freebayes -f /projects/libudalab/shared/Reference_Assemblies_ShortReads/WGS_N2_CB4856/Final_Reference_Genomes/N2/N2_genome.fasta -C 10 -F .05 --min-coverage 30 CB4856.reads.bwamem.aligned.to.N2.markdups.bam"
##INFO=<ID=NS,Number=1,Type=Integer,Description="Number of samples with data">
##INFO=<ID=DPB,Number=1,Type=Float,Description="Total read depth per bp at the locus; bases in reads overlapping / bases in haplotype">
##INFO=<ID=AF,Number=A,Type=Float,Description="Estimated allele frequency in the range (0,1]">
##INFO=<ID=RO,Number=1,Type=Integer,Description="Count of full observations of the reference haplotype.">
##INFO=<ID=AO,Number=A,Type=Integer,Description="Count of full observations of this alternate haplotype.">
##INFO=<ID=PRO,Number=1,Type=Float,Description="Reference allele observation count, with partial observations recorded fractionally">
##INFO=<ID=PAO,Number=A,Type=Float,Description="Alternate allele observations, with partial observations recorded fractionally">
##INFO=<ID=QR,Number=1,Type=Integer,Description="Reference allele quality sum in phred">
##INFO=<ID=QA,Number=A,Type=Integer,Description="Alternate allele quality sum in phred">
##INFO=<ID=PQR,Number=1,Type=Float,Description="Reference allele quality sum in phred for partial observations">
##INFO=<ID=PQA,Number=A,Type=Float,Description="Alternate allele quality sum in phred for partial observations">
##INFO=<ID=SRF,Number=1,Type=Integer,Description="Number of reference observations on the forward strand">
##INFO=<ID=SRR,Number=1,Type=Integer,Description="Number of reference observations on the reverse strand">
##INFO=<ID=SAF,Number=A,Type=Integer,Description="Number of alternate observations on the forward strand">
##INFO=<ID=SAR,Number=A,Type=Integer,Description="Number of alternate observations on the reverse strand">
##INFO=<ID=SRP,Number=1,Type=Float,Description="Strand balance probability for the reference allele: Phred-scaled upper-bounds estimate of the probability of observing the deviation between SRF and SRR given E(SRF/SRR) ~ 0.5, derived using Hoeffding's inequality">
##INFO=<ID=SAP,Number=A,Type=Float,Description="Strand balance probability for the alternate allele: Phred-scaled upper-bounds estimate of the probability of observing the deviation between SAF and SAR given E(SAF/SAR) ~ 0.5, derived using Hoeffding's inequality">
##INFO=<ID=AB,Number=A,Type=Float,Description="Allele balance at heterozygous sites: a number between 0 and 1 representing the ratio of reads showing the reference allele to all reads, considering only reads from individuals called as heterozygous">
##INFO=<ID=ABP,Number=A,Type=Float,Description="Allele balance probability at heterozygous sites: Phred-scaled upper-bounds estimate of the probability of observing the deviation between ABR and ABA given E(ABR/ABA) ~ 0.5, derived using Hoeffding's inequality">
##INFO=<ID=RUN,Number=A,Type=Integer,Description="Run length: the number of consecutive repeats of the alternate allele in the reference genome">
##INFO=<ID=RPP,Number=A,Type=Float,Description="Read Placement Probability: Phred-scaled upper-bounds estimate of the probability of observing the deviation between RPL and RPR given E(RPL/RPR) ~ 0.5, derived using Hoeffding's inequality">
##INFO=<ID=RPPR,Number=1,Type=Float,Description="Read Placement Probability for reference observations: Phred-scaled upper-bounds estimate of the probability of observing the deviation between RPL and RPR given E(RPL/RPR) ~ 0.5, derived using Hoeffding's inequality">
##INFO=<ID=RPL,Number=A,Type=Float,Description="Reads Placed Left: number of reads supporting the alternate balanced to the left (5') of the alternate allele">
##INFO=<ID=RPR,Number=A,Type=Float,Description="Reads Placed Right: number of reads supporting the alternate balanced to the right (3') of the alternate allele">
##INFO=<ID=EPP,Number=A,Type=Float,Description="End Placement Probability: Phred-scaled upper-bounds estimate of the probability of observing the deviation between EL and ER given E(EL/ER) ~ 0.5, derived using Hoeffding's inequality">
##INFO=<ID=EPPR,Number=1,Type=Float,Description="End Placement Probability for reference observations: Phred-scaled upper-bounds estimate of the probability of observing the deviation between EL and ER given E(EL/ER) ~ 0.5, derived using Hoeffding's inequality">
##INFO=<ID=DPRA,Number=A,Type=Float,Description="Alternate allele depth ratio.  Ratio between depth in samples with each called alternate allele and those without.">
##INFO=<ID=ODDS,Number=1,Type=Float,Description="The log odds ratio of the best genotype combination to the second-best.">
##INFO=<ID=GTI,Number=1,Type=Integer,Description="Number of genotyping iterations required to reach convergence or bailout.">
##INFO=<ID=TYPE,Number=A,Type=String,Description="The type of allele, either snp, mnp, ins, del, or complex.">
##INFO=<ID=CIGAR,Number=A,Type=String,Description="The extended CIGAR representation of each alternate allele, with the exception that '=' is replaced by 'M' to ease VCF parsing.  Note that INDEL alleles do not have the first matched base (which is provided by default, per the spec) referred to by the CIGAR.">
##INFO=<ID=NUMALT,Number=1,Type=Integer,Description="Number of unique non-reference alleles in called genotypes at this position.">
##INFO=<ID=MEANALT,Number=A,Type=Float,Description="Mean number of unique non-reference allele observations per sample with the corresponding alternate alleles.">
##INFO=<ID=LEN,Number=A,Type=Integer,Description="allele length">
##INFO=<ID=MQM,Number=A,Type=Float,Description="Mean mapping quality of observed alternate alleles">
##INFO=<ID=MQMR,Number=1,Type=Float,Description="Mean mapping quality of observed reference alleles">
##INFO=<ID=PAIRED,Number=A,Type=Float,Description="Proportion of observed alternate alleles which are supported by properly paired read fragments">
##INFO=<ID=PAIREDR,Number=1,Type=Float,Description="Proportion of observed reference alleles which are supported by properly paired read fragments">
##INFO=<ID=MIN_DP,Number=1,Type=Integer,Description="Minimum depth in gVCF output block.">
##INFO=<ID=END,Number=1,Type=Integer,Description="Last position (inclusive) in gVCF output record.">
##INFO=<ID=technology.ILLUMINA,Number=A,Type=Float,Description="Fraction of observations supporting the alternate observed in reads from ILLUMINA">
##FORMAT=<ID=GQ,Number=1,Type=Float,Description="Genotype Quality, the Phred-scaled marginal (or unconditional) probability of the called genotype">
##FORMAT=<ID=GL,Number=G,Type=Float,Description="Genotype Likelihood, log10-scaled likelihoods of the data given the called genotype for each possible genotype generated from the reference and alternate alleles given the sample ploidy">
##FORMAT=<ID=DP,Number=1,Type=Integer,Description="Read Depth">
##FORMAT=<ID=RO,Number=1,Type=Integer,Description="Reference allele observation count">
##FORMAT=<ID=QR,Number=1,Type=Integer,Description="Sum of quality of the reference observations">
##FORMAT=<ID=AO,Number=A,Type=Integer,Description="Alternate allele observation count">
##FORMAT=<ID=QA,Number=A,Type=Integer,Description="Sum of quality of the alternate observations">
##FORMAT=<ID=MIN_DP,Number=1,Type=Integer,Description="Minimum depth in gVCF output block.">
##FILTER=<ID=LowQual,Description="Low quality">
##GATKCommandLine.HaplotypeCaller=<ID=HaplotypeCaller,Version=3.7-0-gcfedb67,Date="Thu Aug 26 03:03:08 PDT 2021",Epoch=1629972188015,CommandLineOptions="analysis_type=HaplotypeCaller input_file=[CB4856.reads.bwamem.aligned.to.N2.markdups.bam] showFullBamList=false read_buffer_size=null read_filter=[] disable_read_filter=[] intervals=null excludeIntervals=null interval_set_rule=UNION interval_merging=ALL interval_padding=0 reference_sequence=/projects/libudalab/shared/Reference_Assemblies_ShortReads/WGS_N2_CB4856/Final_Reference_Genomes/N2/N2_genome.fasta nonDeterministicRandomSeed=false disableDithering=false maxRuntime=-1 maxRuntimeUnits=MINUTES downsampling_type=BY_SAMPLE downsample_to_fraction=null downsample_to_coverage=500 baq=OFF baqGapOpenPenalty=40.0 refactor_NDN_cigar_string=false fix_misencoded_quality_scores=false allow_potentially_misencoded_quality_scores=false useOriginalQualities=false defaultBaseQualities=-1 performanceLog=null BQSR=null quantize_quals=0 static_quantized_quals=null round_down_quantized=false disable_indel_quals=false emit_original_quals=false preserve_qscores_less_than=6 globalQScorePrior=-1.0 secondsBetweenProgressUpdates=10 validation_strictness=SILENT remove_program_records=false keep_program_records=false sample_rename_mapping_file=null unsafe=null disable_auto_index_creation_and_locking_when_reading_rods=false no_cmdline_in_header=false sites_only=false never_trim_vcf_format_field=false bcf=false bam_compression=null simplifyBAM=false disable_bam_indexing=false generate_md5=false num_threads=1 num_cpu_threads_per_data_thread=12 num_io_threads=0 monitorThreadEfficiency=false num_bam_file_handles=null read_group_black_list=null pedigree=[] pedigreeString=[] pedigreeValidationType=STRICT allow_intervals_with_unindexed_bam=false generateShadowBCF=false variant_index_type=DYNAMIC_SEEK variant_index_parameter=-1 reference_window_stop=0 phone_home= gatk_key=null tag=NA logging_level=INFO log_to_file=null help=false version=false out=/gpfs/projects/libudalab/shared/Reference_Assemblies_ShortReads/WGS_N2_CB4856/Final_Reference_Genomes/CB.aligned.to.N2.GATK.vcf likelihoodCalculationEngine=PairHMM heterogeneousKmerSizeResolution=COMBO_MIN dbsnp=(RodBinding name= source=UNBOUND) dontTrimActiveRegions=false maxDiscARExtension=25 maxGGAARExtension=300 paddingAroundIndels=150 paddingAroundSNPs=20 comp=[] annotation=[] excludeAnnotation=[] group=[StandardAnnotation, StandardHCAnnotation] debug=false useFilteredReadsForAnnotations=false emitRefConfidence=NONE bamOutput=null bamWriterType=CALLED_HAPLOTYPES emitDroppedReads=false disableOptimizations=false annotateNDA=false useNewAFCalculator=false heterozygosity=0.001 indel_heterozygosity=1.25E-4 heterozygosity_stdev=0.01 standard_min_confidence_threshold_for_calling=10.0 standard_min_confidence_threshold_for_emitting=30.0 max_alternate_alleles=6 max_genotype_count=1024 max_num_PL_values=100 input_prior=[] sample_ploidy=2 genotyping_mode=DISCOVERY alleles=(RodBinding name= source=UNBOUND) contamination_fraction_to_filter=0.0 contamination_fraction_per_sample_file=null p_nonref_model=null exactcallslog=null output_mode=EMIT_ALL_CONFIDENT_SITES allSitePLs=false gcpHMM=10 pair_hmm_implementation=VECTOR_LOGLESS_CACHING pair_hmm_sub_implementation=ENABLE_ALL always_load_vector_logless_PairHMM_lib=false phredScaledGlobalReadMismappingRate=45 noFpga=false sample_name=null kmerSize=[10, 25] dontIncreaseKmerSizesForCycles=false allowNonUniqueKmersInRef=false numPruningSamples=1 recoverDanglingHeads=false doNotRecoverDanglingBranches=false minDanglingBranchLength=4 consensus=false maxNumHaplotypesInPopulation=128 errorCorrectKmers=false minPruning=2 debugGraphTransformations=false allowCyclesInKmerGraphToGeneratePaths=false graphOutput=null kmerLengthForReadErrorCorrection=25 minObservationsForKmerToBeSolid=20 GVCFGQBands=[1, 2, 3, 4, 5, 6, 7, 8, 9, 10, 11, 12, 13, 14, 15, 16, 17, 18, 19, 20, 21, 22, 23, 24, 25, 26, 27, 28, 29, 30, 31, 32, 33, 34, 35, 36, 37, 38, 39, 40, 41, 42, 43, 44, 45, 46, 47, 48, 49, 50, 51, 52, 53, 54, 55, 56, 57, 58, 59, 60, 70, 80, 90, 99] indelSizeToEliminateInRefModel=10 min_base_quality_score=10 includeUmappedReads=false useAllelesTrigger=false doNotRunPhysicalPhasing=true keepRG=null justDetermineActiveRegions=false dontGenotype=false dontUseSoftClippedBases=false captureAssemblyFailureBAM=false errorCorrectReads=false pcr_indel_model=CONSERVATN2_chrIVE maxReadsInRegionPerSample=10000 minReadsPerAlignmentStart=10 mergeVariantsViaLD=false activityProfileOut=null activeRegionOut=null activeRegionIn=null activeRegionExtension=null forceActive=false activeRegionMaxSize=null bandPassSigma=null maxReadsInMemoryPerSample=30000 maxTotalReadsInMemory=10000000 maxProbPropagationDistance=50 activeProbabilityThreshold=0.002 min_mapping_quality_score=20 filter_reads_with_N_cigar=false filter_mismatching_base_and_quals=false filter_bases_not_stored=false">
##INFO=<ID=BaseQRankSum,Number=1,Type=Float,Description="Z-score from Wilcoxon rank sum test of Alt Vs. Ref base qualities">
##INFO=<ID=ClippingRankSum,Number=1,Type=Float,Description="Z-score From Wilcoxon rank sum test of Alt vs. Ref number of hard clipped bases">
##INFO=<ID=DS,Number=0,Type=Flag,Description="Were any of the samples downsampled?">
##INFO=<ID=ExcessHet,Number=1,Type=Float,Description="Phred-scaled p-value for exact test of excess heterozygosity">
##INFO=<ID=FS,Number=1,Type=Float,Description="Phred-scaled p-value using Fisher's exact test to detect strand bias">
##INFO=<ID=HaplotypeScore,Number=1,Type=Float,Description="Consistency of the site with at most two segregating haplotypes">
##INFO=<ID=InbreedingCoeff,Number=1,Type=Float,Description="Inbreeding coefficient as estimated from the genotype likelihoods per-sample when compared against the Hardy-Weinberg expectation">
##INFO=<ID=MLEAC,Number=A,Type=Integer,Description="Maximum likelihood expectation (MLE) for the allele counts (not necessarily the same as the AC), for each ALT allele, in the same order as listed">
##INFO=<ID=MLEAF,Number=A,Type=Float,Description="Maximum likelihood expectation (MLE) for the allele frequency (not necessarily the same as the AF), for each ALT allele, in the same order as listed">
##INFO=<ID=MQRankSum,Number=1,Type=Float,Description="Z-score From Wilcoxon rank sum test of Alt vs. Ref read mapping qualities">
##INFO=<ID=QD,Number=1,Type=Float,Description="Variant Confidence/Quality by Depth">
##INFO=<ID=ReadPosRankSum,Number=1,Type=Float,Description="Z-score from Wilcoxon rank sum test of Alt vs. Ref read position bias">
##INFO=<ID=SOR,Number=1,Type=Float,Description="Symmetric Odds Ratio of 2x2 contingency table to detect strand bias">
##bcftools_concatVersion=1.13+htslib-1.13
##bcftools_concatCommand=concat -a -d all -Ov -o N2.aligned.to.CB.concat.vcf CB.aligned.to.N2.bcftools.vcf.gz CB.aligned.to.N2.freebayes.vcf.gz CB.aligned.to.N2.GATK.vcf.gz; Date=Mon Feb 14 14:29:42 2022
##bcftools_filterVersion=1.13+htslib-1.13
##bcftools_filterCommand=filter -i 'AD[*:1]>=10 & QUAL>=30 & Type="snp"' -Ov -o N2.aligned.to.CB.SNPs.final.vcf N2.aligned.to.CB.concat.sort.vcf.gz; Date=Mon Feb 14 16:17:03 2022
#CHROM	POS	ID	REF	ALT	QUAL	FILTER	INFO	FORMAT	CB.WGS.shortreads
N2_chrI	855	.	G	C	225	PASS	DP=146;VDB=0;SGB=-0.693147;MQSB=0.00197644;MQ0F=0.0821918;AC=2;AN=2;DP4=0,0,108,9;MQ=30	GT:PL:AD	1/1:255,255,0:0,117
N2_chrI	871	.	G	A	222	PASS	DP=544;VDB=0;SGB=-0.693147;RPB=0.529158;MQB=2.04267e-09;MQSB=7.11286e-05;BQB=0.99696;MQ0F=0.268382;ICB=1;HOB=0.5;AC=1;AN=2;DP4=213,49,108,21;MQ=24	GT:PL:AD	0/1:255,0,246:262,129
N2_chrI	873	.	A	T	121	PASS	DP=583;VDB=0;SGB=-0.693147;RPB=0.0643808;MQB=0.453609;MQSB=6.41981e-06;BQB=0.392928;MQ0F=0.26072;ICB=1;HOB=0.5;AC=1;AN=2;DP4=187,57,151,17;MQ=24	GT:PL:AD	0/1:154,0,255:244,168
N2_chrI	887	.	A	C	173	PASS	DP=862;VDB=0;SGB=-0.693147;RPB=0.878104;MQB=0.265843;MQSB=4.44652e-06;BQB=0.590671;MQ0F=0.24826;ICB=1;HOB=0.5;AC=1;AN=2;DP4=263,69,217,24;MQ=25	GT:PL:AD	0/1:206,0,255:332,241
N2_chrI	921	.	G	A,T	222	PASS	DP=1263;VDB=4.65077e-35;SGB=-0.693147;RPB=0.94517;MQB=1.47004e-14;MQSB=4.06593e-13;BQB=0.944565;MQ0F=0.186857;ICB=1;HOB=0.5;AC=1,0;AN=2;DP4=241,35,400,81;MQ=29	GT:PL:AD	0/1:255,0,255,255,255,255:276,480,1
N2_chrI	936	.	C	A	222	PASS	DP=1514;VDB=1.65504e-20;SGB=-0.693147;RPB=0.89397;MQB=4.95561e-09;MQSB=6.9028e-17;BQB=0.203686;MQ0F=0.163804;ICB=1;HOB=0.5;AC=1;AN=2;DP4=364,61,401,82;MQ=29	GT:PL:AD	0/1:255,0,255:425,483
N2_chrI	962	.	G	T	222	PASS	DP=1836;VDB=9.73753e-16;SGB=-0.693147;RPB=0.00172594;MQB=0;MQSB=1.87141e-18;BQB=3.28188e-15;MQ0F=0.155773;ICB=1;HOB=0.5;AC=1;AN=2;DP4=233,6,690,139;MQ=30	GT:PL:AD	0/1:255,0,241:239,829
N2_chrI	967	.	G	A	222	PASS	DP=1847;VDB=1.06148e-11;SGB=-0.693147;RPB=0.872392;MQB=0.0362915;MQSB=1.53723e-18;BQB=0.273057;MQ0F=0.152139;ICB=1;HOB=0.5;AC=1;AN=2;DP4=486,59,437,92;MQ=30	GT:PL:AD	0/1:255,0,255:545,529
N2_chrI	980	.	T	A	84	PASS	DP=1938;VDB=0.0602424;SGB=-0.693147;RPB=9.62408e-05;MQB=1.55468e-31;MQSB=1.01177e-15;BQB=1.19702e-22;MQ0F=0.151703;ICB=1;HOB=0.5;AC=1;AN=2;DP4=759,136,177,29;MQ=31	GT:PL:AD	0/1:118,0,255:895,206
N2_chrI	1016	.	G	A	10898.8	PASS	AC=1;AF=0.5;AN=2;BaseQRankSum=3.952;ClippingRankSum=0;DP=1091;ExcessHet=3.0103;FS=0.566;MLEAC=1;MLEAF=0.5;MQ=56;MQRankSum=4.558;QD=11.18;ReadPosRankSum=5.133;SOR=0.736	GT:AD:DP:GQ:PL	0/1:665,310:975:99:10927,0,26539
N2_chrI	1048	.	G	A	222	PASS	DP=915;VDB=0.997672;SGB=-0.693147;RPB=0.00236294;MQB=7.95712e-07;MQSB=0.120515;BQB=0.120298;MQ0F=0.031694;ICB=1;HOB=0.5;AC=1;AN=2;DP4=257,88,219,87;MQ=54	GT:PL:AD	0/1:255,0,255:345,306
N2_chrI	1049	.	C	A	222	PASS	DP=913;VDB=0.575842;SGB=-0.693147;RPB=0.0026044;MQB=0.0959514;MQSB=0.1692;BQB=0.704922;MQ0F=0.033954;ICB=1;HOB=0.5;AC=1;AN=2;DP4=295,112,186,59;MQ=54	GT:PL:AD	0/1:255,0,255:407,245
N2_chrI	1062	.	G	T	222	PASS	DP=843;VDB=0.959065;SGB=-0.693147;RPB=0.191407;MQB=0.763641;MQSB=0.91749;BQB=0.725062;MQ0F=0;ICB=1;HOB=0.5;AC=1;AN=2;DP4=246,101,198,60;MQ=59	GT:PL:AD	0/1:255,0,255:347,258
N2_chrI	1066	.	G	T	222	PASS	DP=845;VDB=0.978087;SGB=-0.693147;RPB=0.356621;MQB=0.722445;MQSB=0.93485;BQB=0.477568;MQ0F=0;ICB=1;HOB=0.5;AC=1;AN=2;DP4=249,101,200,63;MQ=59	GT:PL:AD	0/1:255,0,255:350,263
N2_chrI	1076	.	T	A	222	PASS	DP=852;VDB=0.722718;SGB=-0.693147;RPB=0.195916;MQB=0.94695;MQSB=0.956326;BQB=0.906065;MQ0F=0;ICB=1;HOB=0.5;AC=1;AN=2;DP4=255,102,190,66;MQ=59	GT:PL:AD	0/1:255,0,255:357,256
N2_chrI	1083	.	G	A	222	PASS	DP=844;VDB=0.707134;SGB=-0.693147;RPB=0.23857;MQB=0.949426;MQSB=0.960901;BQB=0.911866;MQ0F=0;ICB=1;HOB=0.5;AC=1;AN=2;DP4=247,110,195,70;MQ=59	GT:PL:AD	0/1:255,0,255:357,265
N2_chrI	1097	.	A	T	222	PASS	DP=863;VDB=0.883551;SGB=-0.693147;RPB=0.0812961;MQB=1;MQSB=1;BQB=0.847733;MQ0F=0;ICB=1;HOB=0.5;AC=1;AN=2;DP4=246,112,206,79;MQ=60	GT:PL:AD	0/1:255,0,255:358,285
N2_chrI	1120	.	G	A	222	PASS	DP=857;VDB=0.652531;SGB=-0.693147;RPB=0.0831664;MQB=1;MQSB=1;BQB=0.851556;MQ0F=0;ICB=1;HOB=0.5;AC=1;AN=2;DP4=229,117,212,95;MQ=60	GT:PL:AD	0/1:255,0,255:346,307
N2_chrI	1187	.	A	T	222	PASS	DP=820;VDB=0.752335;SGB=-0.693147;RPB=0.901308;MQB=1;MQSB=1;BQB=0.298346;MQ0F=0;ICB=1;HOB=0.5;AC=1;AN=2;DP4=220,108,218,86;MQ=60	GT:PL:AD	0/1:255,0,255:328,304
N2_chrI	1216	.	A	T	222	PASS	DP=949;VDB=0.999637;SGB=-0.693147;RPB=0.00355226;MQB=1;MQSB=1;BQB=0.5727;MQ0F=0;ICB=1;HOB=0.5;AC=1;AN=2;DP4=235,101,273,109;MQ=60	GT:PL:AD	0/1:255,0,255:336,382
N2_chrI	1222	.	A	C	225	PASS	DP=957;VDB=0.974629;SGB=-0.693147;MQSB=1;MQ0F=0;AC=2;AN=2;DP4=0,0,486,220;MQ=60	GT:PL:AD	1/1:255,255,0:0,706
N2_chrI	1290	.	T	A	222	PASS	DP=1043;VDB=0.0206294;SGB=-0.693147;RPB=0.874781;MQB=0.998103;MQSB=0.999073;BQB=0.659635;MQ0F=0;ICB=1;HOB=0.5;AC=1;AN=2;DP4=256,140,275,120;MQ=59	GT:PL:AD	0/1:255,0,255:396,395
N2_chrI	1309	.	A	T	222	PASS	DP=1016;VDB=0.044753;SGB=-0.693147;RPB=0.972072;MQB=0.998074;MQSB=0.999116;BQB=0.99997;MQ0F=0;ICB=1;HOB=0.5;AC=1;AN=2;DP4=281,104,245,133;MQ=59	GT:PL:AD	0/1:255,0,255:385,378
N2_chrI	1373	.	C	A	169	PASS	DP=755;VDB=4.23139e-16;SGB=-0.693147;RPB=0.990501;MQB=1;MQSB=1;BQB=0;MQ0F=0;ICB=1;HOB=0.5;AC=1;AN=2;DP4=229,145,108,84;MQ=60	GT:PL:AD	0/1:203,0,255:374,192
N2_chrI	1385	.	T	G	16159.8	PASS	AC=1;AF=0.5;AN=2;BaseQRankSum=4.181;ClippingRankSum=0;DP=953;ExcessHet=3.0103;FS=1.108;MLEAC=1;MLEAF=0.5;MQ=60;MQRankSum=0;QD=17.58;ReadPosRankSum=-2.156;SOR=0.843	GT:AD:DP:GQ:PL	0/1:501,418:919:99:16188,0,20103
N2_chrI	1412	.	T	C	222	PASS	DP=952;VDB=0.00317339;SGB=-0.693147;RPB=0.830548;MQB=1;MQSB=1;BQB=0.997376;MQ0F=0;ICB=1;HOB=0.5;AC=1;AN=2;DP4=237,132,213,155;MQ=60	GT:PL:AD	0/1:255,0,255:369,368
N2_chrI	1414	.	G	A	222	PASS	DP=965;VDB=0.00317532;SGB=-0.693147;RPB=0.704308;MQB=1;MQSB=1;BQB=0.693914;MQ0F=0;ICB=1;HOB=0.5;AC=1;AN=2;DP4=242,135,214,153;MQ=60	GT:PL:AD	0/1:255,0,255:377,367
N2_chrI	1421	.	G	A	222	PASS	DP=943;VDB=0.000508805;SGB=-0.693147;RPB=0.194819;MQB=1;MQSB=1;BQB=0.293362;MQ0F=0;ICB=1;HOB=0.5;AC=1;AN=2;DP4=232,125,215,147;MQ=60	GT:PL:AD	0/1:255,0,255:357,362
N2_chrI	1471	.	T	C	222	PASS	DP=958;VDB=0.27053;SGB=-0.693147;RPB=4.02914e-07;MQB=1;MQSB=1;BQB=0.995282;MQ0F=0;ICB=1;HOB=0.5;AC=1;AN=2;DP4=254,109,194,165;MQ=60	GT:PL:AD	0/1:255,0,255:363,359
N2_chrI	1542	.	C	T	222	PASS	DP=882;VDB=0.024831;SGB=-0.693147;RPB=0.0104951;MQB=1;MQSB=1;BQB=0.986089;MQ0F=0;ICB=1;HOB=0.5;AC=1;AN=2;DP4=284,93,122,122;MQ=60	GT:PL:AD	0/1:255,0,255:377,244
N2_chrI	1713	.	T	G	225	PASS	DP=494;VDB=0.844507;SGB=-0.693147;MQSB=1;MQ0F=0;AC=2;AN=2;DP4=0,0,210,160;MQ=60	GT:PL:AD	1/1:255,255,0:0,370
N2_chrI	1933	.	C	G	225	PASS	DP=612;VDB=0.951511;SGB=-0.693147;MQSB=0.992816;MQ0F=0;AC=2;AN=2;DP4=0,0,291,157;MQ=59	GT:PL:AD	1/1:255,255,0:0,448
N2_chrI	2568	.	A	T	228	PASS	DP=412;VDB=0.867815;SGB=-0.693147;RPB=0.562305;MQB=0.00311526;MQSB=0.176125;BQB=0.205607;MQ0F=0.00728155;AC=2;AN=2;DP4=2,0,235,86;MQ=49	GT:PL:AD	1/1:255,255,0:2,321
N2_chrI	2622	.	T	A	228	PASS	DP=483;VDB=0.28472;SGB=-0.693147;RPB=1;MQB=1;MQSB=0.841231;BQB=1;MQ0F=0.00207039;AC=2;AN=2;DP4=1,0,262,94;MQ=54	GT:PL:AD	1/1:255,255,0:1,356
N2_chrI	2651	.	T	A	225	PASS	DP=503;VDB=0.784147;SGB=-0.693147;MQSB=0.968676;MQ0F=0;AC=2;AN=2;DP4=0,0,231,101;MQ=58	GT:PL:AD	1/1:255,255,0:0,332
N2_chrI	3048	.	C	G	225	PASS	DP=525;VDB=0.104213;SGB=-0.693147;MQSB=0.991268;MQ0F=0.00571429;AC=2;AN=2;DP4=0,0,244,142;MQ=57	GT:PL:AD	1/1:255,255,0:0,386
N2_chrI	3439	.	G	A	225	PASS	DP=489;VDB=0.241776;SGB=-0.693147;MQSB=0.361343;MQ0F=0.0224949;AC=2;AN=2;DP4=0,0,272,85;MQ=46	GT:PL:AD	1/1:255,255,0:0,357
N2_chrI	3535	.	C	A,T	225	PASS	DP=445;VDB=0.327261;SGB=-0.693147;MQSB=0.438493;MQ0F=0.0494382;AC=2,0;AN=2;DP4=0,0,208,157;MQ=39	GT:PL:AD	1/1:255,255,0,255,255,255:0,364,1
N2_chrI	3611	.	T	A	225	PASS	DP=464;VDB=0.298997;SGB=-0.693147;MQSB=0.433398;MQ0F=0.0301724;AC=2;AN=2;DP4=0,0,192,152;MQ=49	GT:PL:AD	1/1:255,255,0:0,344
N2_chrI	3659	.	C	T	225	PASS	DP=493;VDB=0.97395;SGB=-0.693147;MQSB=0.17608;MQ0F=0;AC=2;AN=2;DP4=0,0,224,157;MQ=58	GT:PL:AD	1/1:255,255,0:0,381
N2_chrI	3731	.	T	A	225	PASS	DP=453;VDB=0.701683;SGB=-0.693147;MQSB=1;MQ0F=0;AC=2;AN=2;DP4=0,0,235,114;MQ=60	GT:PL:AD	1/1:255,255,0:0,349
N2_chrI	4101	.	A	G	225	PASS	DP=673;VDB=2.83705e-08;SGB=-0.693147;MQSB=1;MQ0F=0;AC=2;AN=2;DP4=0,0,411,87;MQ=60	GT:PL:AD	1/1:255,255,0:0,498
N2_chrI	4776	.	T	A	225	PASS	DP=582;VDB=0.0179993;SGB=-0.693147;MQSB=1;MQ0F=0;AC=2;AN=2;DP4=0,0,262,182;MQ=60	GT:PL:AD	1/1:255,255,0:0,444
N2_chrI	5026	.	T	A	225	PASS	DP=589;VDB=0.704997;SGB=-0.693147;MQSB=1;MQ0F=0;AC=2;AN=2;DP4=0,0,279,170;MQ=60	GT:PL:AD	1/1:255,255,0:0,449
N2_chrI	5868	.	T	A	225	PASS	DP=480;VDB=0.816388;SGB=-0.693147;MQSB=1;MQ0F=0;AC=2;AN=2;DP4=0,0,249,109;MQ=60	GT:PL:AD	1/1:255,255,0:0,358
N2_chrI	6313	.	G	T	225	PASS	DP=553;VDB=0.0153735;SGB=-0.693147;MQSB=1;MQ0F=0;AC=2;AN=2;DP4=0,0,300,109;MQ=60	GT:PL:AD	1/1:255,255,0:0,409
N2_chrI	6314	.	T	G	225	PASS	DP=549;VDB=0.0191155;SGB=-0.693147;MQSB=1;MQ0F=0;AC=2;AN=2;DP4=0,0,302,111;MQ=60	GT:PL:AD	1/1:255,255,0:0,413
N2_chrI	6415	.	C	T	225	PASS	DP=592;VDB=0.797585;SGB=-0.693147;MQSB=1;MQ0F=0;AC=2;AN=2;DP4=0,0,293,164;MQ=60	GT:PL:AD	1/1:255,255,0:0,457
N2_chrI	6580	.	T	A	225	PASS	DP=470;VDB=0.0083283;SGB=-0.693147;MQSB=1;MQ0F=0;AC=2;AN=2;DP4=0,0,185,171;MQ=60	GT:PL:AD	1/1:255,255,0:0,356
N2_chrI	6581	.	T	C	225	PASS	DP=489;VDB=0.00686985;SGB=-0.693147;MQSB=1;MQ0F=0;AC=2;AN=2;DP4=0,0,184,169;MQ=60	GT:PL:AD	1/1:255,255,0:0,353
N2_chrI	7236	.	C	T	228	PASS	DP=449;VDB=0.742651;SGB=-0.693147;RPB=1;MQB=1;MQSB=0.998031;BQB=1;MQ0F=0;AC=2;AN=2;DP4=1,0,228,99;MQ=59	GT:PL:AD	1/1:255,255,0:1,327
N2_chrI	7641	.	G	A	225	PASS	DP=536;VDB=0.333375;SGB=-0.693147;MQSB=1;MQ0F=0;AC=2;AN=2;DP4=0,0,287,118;MQ=60	GT:PL:AD	1/1:255,255,0:0,405
N2_chrI	7825	.	T	A	225	PASS	DP=490;VDB=0.657237;SGB=-0.693147;MQSB=1;MQ0F=0;AC=2;AN=2;DP4=0,0,235,141;MQ=60	GT:PL:AD	1/1:255,255,0:0,376
N2_chrI	7996	.	T	A	225	PASS	DP=661;VDB=0.883402;SGB=-0.693147;MQSB=1;MQ0F=0;AC=2;AN=2;DP4=0,0,310,149;MQ=60	GT:PL:AD	1/1:255,255,0:0,459
N2_chrI	8175	.	C	T	228	PASS	DP=675;VDB=0.978559;SGB=-0.693147;RPB=1;MQB=1;MQSB=1;BQB=1;MQ0F=0;AC=2;AN=2;DP4=1,0,359,142;MQ=60	GT:PL:AD	1/1:255,255,0:1,501
N2_chrI	8242	.	A	G	225	PASS	DP=619;VDB=0.304661;SGB=-0.693147;MQSB=1;MQ0F=0;AC=2;AN=2;DP4=0,0,320,137;MQ=60	GT:PL:AD	1/1:255,255,0:0,457
N2_chrI	8932	.	G	A	228	PASS	DP=451;VDB=6.88391e-06;SGB=-0.693147;RPB=6.90438e-13;MQB=4.14523e-27;MQSB=4.53539e-05;BQB=3.67228e-21;MQ0F=0.104213;AC=2;AN=2;DP4=47,0,122,177;MQ=51	GT:PL:AD	1/1:255,255,0:47,299
N2_chrI	8933	.	A	G	228	PASS	DP=458;VDB=2.6494e-05;SGB=-0.693147;RPB=2.98274e-05;MQB=6.3606e-25;MQSB=3.54984e-05;BQB=2.9107e-14;MQ0F=0.10262;AC=2;AN=2;DP4=47,4,124,189;MQ=52	GT:PL:AD	1/1:255,255,0:51,313
N2_chrI	8969	.	C	G	184	PASS	DP=43;VDB=1.34549e-13;SGB=-0.692717;MQSB=1;MQ0F=0;AC=2;AN=2;DP4=0,0,5,18;MQ=60	GT:PL:AD	1/1:214,69,0:0,23
N2_chrI	8971	.	T	G	10392.8	PASS	AC=2;AF=1;AN=2;BaseQRankSum=1.727;ClippingRankSum=0;DP=425;ExcessHet=3.0103;FS=1.596;MLEAC=2;MLEAF=1;MQ=60;MQRankSum=0;QD=25.35;ReadPosRankSum=0.225;SOR=0.424	GT:AD:DP:GQ:PL	1/1:14,396:410:99:10421,870,0
N2_chrI	9009	.	A	T	225	PASS	DP=516;VDB=0.106011;SGB=-0.693147;MQSB=1;MQ0F=0;AC=2;AN=2;DP4=0,0,250,122;MQ=60	GT:PL:AD	1/1:255,255,0:0,372
N2_chrI	9237	.	GGGA	GGGC	12833.1	PASS	AB=0;ABP=0;AC=2;AF=1;AN=2;AO=393;CIGAR=3M1X;DP=431;DPB=433.5;DPRA=0;EPP=7.0383;EPPR=0;GTI=0;LEN=1;MEANALT=3;MQM=59.4784;MQMR=0;NS=1;NUMALT=1;ODDS=446.338;PAIRED=0.997455;PAIREDR=0;PAO=5;PQA=185;PQR=0;PRO=0;QA=14397;QR=0;RO=0;RPL=214;RPP=9.77888;RPPR=0;RPR=179;RUN=1;SAF=165;SAP=24.9405;SAR=228;SRF=0;SRP=0;SRR=0;TYPE=snp;technology.ILLUMINA=1	GT:DP:AD:RO:QR:AO:QA:GL	1/1:431:0,393:0:0:393:14397:-1290.78,-118.305,0
N2_chrI	9240	.	A	C	225	PASS	DP=438;VDB=0.000785006;SGB=-0.693147;MQSB=0.226059;MQ0F=0.00913242;AC=2;AN=2;DP4=0,0,184,130;MQ=56	GT:PL:AD	1/1:255,255,0:0,314
N2_chrI	10293	.	C	G	225	PASS	DP=598;VDB=0.926677;SGB=-0.693147;MQSB=1;MQ0F=0;AC=2;AN=2;DP4=0,0,331,128;MQ=60	GT:PL:AD	1/1:255,255,0:0,459
N2_chrI	10349	.	G	A	225	PASS	DP=624;VDB=0.449008;SGB=-0.693147;MQSB=1;MQ0F=0;AC=2;AN=2;DP4=0,0,353,122;MQ=60	GT:PL:AD	1/1:255,255,0:0,475
N2_chrI	10369	.	T	C	225	PASS	DP=640;VDB=0.173817;SGB=-0.693147;MQSB=1;MQ0F=0;AC=2;AN=2;DP4=0,0,346,128;MQ=60	GT:PL:AD	1/1:255,255,0:0,474
N2_chrI	11515	.	A	G	225	PASS	DP=658;VDB=0.284322;SGB=-0.693147;MQSB=1;MQ0F=0;AC=2;AN=2;DP4=0,0,282,176;MQ=60	GT:PL:AD	1/1:255,255,0:0,458
N2_chrI	11576	.	A	T,C	228	PASS	DP=493;VDB=0.0181738;SGB=-0.693147;RPB=1;MQB=1;MQSB=0.995673;BQB=1;MQ0F=0;AC=2,0;AN=2;DP4=1,0,178,193;MQ=59	GT:PL:AD	1/1:255,255,0,255,255,255:1,370,1
N2_chrI	12120	.	C	T	228	PASS	DP=363;VDB=0.956548;SGB=-0.693147;RPB=0.406405;MQB=3.44584e-29;MQSB=0.0109623;BQB=0.00136373;MQ0F=0.471074;AC=2;AN=2;DP4=108,31,100,63;MQ=16	GT:PL:AD	1/1:255,18,0:139,163
N2_chrI	12839	.	T	C	225	PASS	DP=517;VDB=0.97835;SGB=-0.693147;MQSB=1;MQ0F=0;AC=2;AN=2;DP4=0,0,300,115;MQ=60	GT:PL:AD	1/1:255,255,0:0,415
N2_chrI	12858	.	C	T	225	PASS	DP=552;VDB=0.668444;SGB=-0.693147;MQSB=1;MQ0F=0;AC=2;AN=2;DP4=0,0,333,107;MQ=60	GT:PL:AD	1/1:255,255,0:0,440
N2_chrI	15026	.	A	G	225	PASS	DP=666;VDB=0.0198619;SGB=-0.693147;MQSB=1;MQ0F=0;AC=2;AN=2;DP4=0,0,322,168;MQ=60	GT:PL:AD	1/1:255,255,0:0,490
N2_chrI	15957	.	G	A	225	PASS	DP=485;VDB=0.000813625;SGB=-0.693147;MQSB=1;MQ0F=0;AC=2;AN=2;DP4=0,0,271,79;MQ=60	GT:PL:AD	1/1:255,255,0:0,350
N2_chrI	15959	.	A	C	225	PASS	DP=542;VDB=0.000877031;SGB=-0.693147;MQSB=1;MQ0F=0;AC=2;AN=2;DP4=0,0,268,80;MQ=60	GT:PL:AD	1/1:255,255,0:0,348
N2_chrI	16458	.	A	G,T	225	PASS	DP=603;VDB=0.996497;SGB=-0.693147;MQSB=1;MQ0F=0;AC=2,0;AN=2;DP4=0,0,244,201;MQ=60	GT:PL:AD	1/1:255,255,0,255,255,255:0,443,2
N2_chrI	16958	.	A	G	225	PASS	DP=479;VDB=0.330104;SGB=-0.693147;MQSB=1;MQ0F=0;AC=2;AN=2;DP4=0,0,217,104;MQ=60	GT:PL:AD	1/1:255,255,0:0,321
N2_chrI	17162	.	G	A	225	PASS	DP=647;VDB=0.0216362;SGB=-0.693147;MQSB=1;MQ0F=0;AC=2;AN=2;DP4=0,0,401,79;MQ=60	GT:PL:AD	1/1:255,255,0:0,480
N2_chrI	17202	.	G	A	225	PASS	DP=726;VDB=0.46391;SGB=-0.693147;MQSB=1;MQ0F=0;AC=2;AN=2;DP4=0,0,423,92;MQ=60	GT:PL:AD	1/1:255,255,0:0,515
N2_chrI	17248	.	A	G	225	PASS	DP=675;VDB=0.511443;SGB=-0.693147;MQSB=1;MQ0F=0;AC=2;AN=2;DP4=0,0,328,155;MQ=60	GT:PL:AD	1/1:255,255,0:0,483
N2_chrI	18299	.	T	A	225	PASS	DP=469;VDB=0.39754;SGB=-0.693147;MQSB=1;MQ0F=0;AC=2;AN=2;DP4=0,0,203,171;MQ=60	GT:PL:AD	1/1:255,255,0:0,374
N2_chrI	18468	.	T	A	225	PASS	DP=442;VDB=0.236999;SGB=-0.693147;MQSB=1;MQ0F=0;AC=2;AN=2;DP4=0,0,223,121;MQ=60	GT:PL:AD	1/1:255,255,0:0,344
N2_chrI	18681	.	G	A	225	PASS	DP=429;VDB=0.531343;SGB=-0.693147;MQSB=1;MQ0F=0;AC=2;AN=2;DP4=0,0,195,135;MQ=60	GT:PL:AD	1/1:255,255,0:0,330
N2_chrI	18976	.	A	T	228	PASS	DP=525;VDB=0.954545;SGB=-0.693147;RPB=1.06286e-10;MQB=0.99976;MQSB=0.988919;BQB=0.000535598;MQ0F=0;AC=2;AN=2;DP4=13,7,252,91;MQ=59	GT:PL:AD	1/1:255,255,0:20,343
N2_chrI	18984	.	T	C	228	PASS	DP=528;VDB=0.945444;SGB=-0.693147;RPB=4.98606e-12;MQB=1;MQSB=1;BQB=0.000287508;MQ0F=0;AC=2;AN=2;DP4=14,8,245,94;MQ=60	GT:PL:AD	1/1:255,255,0:22,339
N2_chrI	19286	.	A	T	228	PASS	DP=460;VDB=0.354559;SGB=-0.693147;RPB=1;MQB=1;MQSB=1;BQB=1;MQ0F=0;AC=2;AN=2;DP4=1,0,203,148;MQ=60	GT:PL:AD	1/1:255,255,0:1,351
N2_chrI	19287	.	C	T	225	PASS	DP=457;VDB=0.3918;SGB=-0.693147;MQSB=0.996775;MQ0F=0;AC=2;AN=2;DP4=0,0,199,150;MQ=59	GT:PL:AD	1/1:255,255,0:0,349
N2_chrI	19428	.	A	T	225	PASS	DP=482;VDB=0.0808048;SGB=-0.693147;MQSB=1;MQ0F=0;AC=2;AN=2;DP4=0,0,211,149;MQ=60	GT:PL:AD	1/1:255,255,0:0,360
N2_chrI	19584	.	G	T	225	PASS	DP=365;VDB=0.931719;SGB=-0.693147;MQSB=1;MQ0F=0;AC=2;AN=2;DP4=0,0,179,95;MQ=60	GT:PL:AD	1/1:255,255,0:0,274
N2_chrI	19648	.	A	T	225	PASS	DP=370;VDB=0.198937;SGB=-0.693147;MQSB=1;MQ0F=0;AC=2;AN=2;DP4=0,0,178,102;MQ=60	GT:PL:AD	1/1:255,255,0:0,280
N2_chrI	20234	.	G	T	225	PASS	DP=592;VDB=0.0467571;SGB=-0.693147;MQSB=0.958506;MQ0F=0;AC=2;AN=2;DP4=0,0,251,197;MQ=58	GT:PL:AD	1/1:255,255,0:0,448
N2_chrI	20896	.	A	G	225	PASS	DP=534;VDB=0.00590516;SGB=-0.693147;MQSB=1;MQ0F=0;AC=2;AN=2;DP4=0,0,233,170;MQ=60	GT:PL:AD	1/1:255,255,0:0,403
N2_chrI	21306	.	C	G	225	PASS	DP=489;VDB=0.324267;SGB=-0.693147;MQSB=1;MQ0F=0;AC=2;AN=2;DP4=0,0,202,165;MQ=60	GT:PL:AD	1/1:255,255,0:0,367
N2_chrI	21433	.	A	T	225	PASS	DP=461;VDB=0.992647;SGB=-0.693147;MQSB=1;MQ0F=0;AC=2;AN=2;DP4=0,0,230,108;MQ=60	GT:PL:AD	1/1:255,255,0:0,338
N2_chrI	21485	.	T	C	141	PASS	DP=89;VDB=4.50504e-15;SGB=-0.693079;RPB=1.2321e-11;MQB=1;MQSB=1;BQB=0.027375;MQ0F=0;ICB=1;HOB=0.5;AC=1;AN=2;DP4=20,21,17,12;MQ=60	GT:PL:AD	0/1:174,0,255:41,29
N2_chrI	21535	.	C	T	228	PASS	DP=511;VDB=0.222762;SGB=-0.693147;RPB=1.75882e-05;MQB=8.21394e-06;MQSB=0.889235;BQB=0.947539;MQ0F=0;AC=2;AN=2;DP4=8,0,247,116;MQ=59	GT:PL:AD	1/1:255,255,0:8,363
N2_chrI	21743	.	G	A	225	PASS	DP=587;VDB=0.969833;SGB=-0.693147;MQSB=1;MQ0F=0;AC=2;AN=2;DP4=0,0,303,133;MQ=60	GT:PL:AD	1/1:255,255,0:0,436
N2_chrI	22063	.	T	C	225	PASS	DP=563;VDB=0.22366;SGB=-0.693147;MQSB=1;MQ0F=0;AC=2;AN=2;DP4=0,0,256,183;MQ=60	GT:PL:AD	1/1:255,255,0:0,439
N2_chrI	22136	.	A	G	225	PASS	DP=515;VDB=0.920192;SGB=-0.693147;MQSB=1;MQ0F=0;AC=2;AN=2;DP4=0,0,230,157;MQ=60	GT:PL:AD	1/1:255,255,0:0,387
N2_chrI	23397	.	C	T	225	PASS	DP=679;VDB=0.01758;SGB=-0.693147;MQSB=0.986931;MQ0F=0;AC=2;AN=2;DP4=0,0,288,204;MQ=59	GT:PL:AD	1/1:255,255,0:0,492
N2_chrI	24094	.	A	G	225	PASS	DP=593;VDB=2.89158e-05;SGB=-0.693147;MQSB=1.56864e-12;MQ0F=0.00337268;AC=2;AN=2;DP4=0,0,298,154;MQ=52	GT:PL:AD	1/1:255,255,0:0,452
N2_chrI	24251	.	T	A	225	PASS	DP=485;VDB=1.85342e-15;SGB=-0.693147;MQSB=0.622998;MQ0F=0.00618557;AC=2;AN=2;DP4=0,0,254,128;MQ=53	GT:PL:AD	1/1:255,255,0:0,382
N2_chrI	24255	.	T	A	225	PASS	DP=473;VDB=1.32906e-16;SGB=-0.693147;MQSB=0.576189;MQ0F=0.00634249;AC=2;AN=2;DP4=0,0,254,126;MQ=53	GT:PL:AD	1/1:255,255,0:0,380
N2_chrI	24256	.	T	A	225	PASS	DP=473;VDB=1.44409e-16;SGB=-0.693147;MQSB=0.657472;MQ0F=0.00634249;AC=2;AN=2;DP4=0,0,255,123;MQ=53	GT:PL:AD	1/1:255,255,0:0,378
N2_chrI	24257	.	A	T	225	PASS	DP=475;VDB=2.36963e-16;SGB=-0.693147;MQSB=0.69008;MQ0F=0.00631579;AC=2;AN=2;DP4=0,0,255,125;MQ=53	GT:PL:AD	1/1:255,255,0:0,380
N2_chrI	24345	.	T	C	225	PASS	DP=408;VDB=0.751624;SGB=-0.693147;MQSB=0.924484;MQ0F=0.00980392;AC=2;AN=2;DP4=0,0,167,172;MQ=39	GT:PL:AD	1/1:255,255,0:0,339
N2_chrI	24358	.	T	C	225	PASS	DP=352;VDB=0.000938819;SGB=-0.693147;MQSB=0.0516576;MQ0F=0.0113636;AC=2;AN=2;DP4=0,0,130,189;MQ=36	GT:PL:AD	1/1:255,255,0:0,319
N2_chrI	24497	.	C	A	225	PASS	DP=474;VDB=0.940943;SGB=-0.693147;MQSB=0.984366;MQ0F=0;AC=2;AN=2;DP4=0,0,240,102;MQ=54	GT:PL:AD	1/1:255,255,0:0,342
N2_chrI	24503	.	A	T	228	PASS	DP=500;VDB=0.906698;SGB=-0.693147;RPB=0.0117166;MQB=0.547136;MQSB=0.906271;BQB=0.0177581;MQ0F=0;AC=2;AN=2;DP4=3,0,229,105;MQ=55	GT:PL:AD	1/1:255,255,0:3,334
N2_chrI	25118	.	C	A,T	225	PASS	DP=491;VDB=0.386409;SGB=-0.693147;MQSB=1;MQ0F=0;AC=2,0;AN=2;DP4=0,0,223,150;MQ=60	GT:PL:AD	1/1:255,255,0,255,255,255:0,372,1
N2_chrI	25193	.	T	C	225	PASS	DP=416;VDB=0.374602;SGB=-0.693147;MQSB=1;MQ0F=0;AC=2;AN=2;DP4=0,0,191,114;MQ=60	GT:PL:AD	1/1:255,255,0:0,305
N2_chrI	26567	.	T	C	225	PASS	DP=832;VDB=0.999937;SGB=-0.693147;MQSB=1;MQ0F=0;AC=2;AN=2;DP4=0,0,381,228;MQ=60	GT:PL:AD	1/1:255,255,0:0,609
N2_chrI	26829	.	G	A	225	PASS	DP=549;VDB=0.0188979;SGB=-0.693147;MQSB=1;MQ0F=0;AC=2;AN=2;DP4=0,0,161,262;MQ=60	GT:PL:AD	1/1:255,255,0:0,423
N2_chrI	27026	.	T	C	225	PASS	DP=495;VDB=0.000108223;SGB=-0.693147;MQSB=1;MQ0F=0;AC=2;AN=2;DP4=0,0,232,81;MQ=60	GT:PL:AD	1/1:255,255,0:0,313
N2_chrI	30613	.	G	A	225	PASS	DP=209;VDB=0;SGB=-0.693147;MQSB=0.991307;MQ0F=0;AC=2;AN=2;DP4=0,0,79,79;MQ=57	GT:PL:AD	1/1:255,255,0:0,158
N2_chrI	30614	.	G	A	225	PASS	DP=204;VDB=0;SGB=-0.693147;MQSB=0.974985;MQ0F=0;AC=2;AN=2;DP4=0,0,79,77;MQ=57	GT:PL:AD	1/1:255,255,0:0,156
N2_chrI	30657	.	T	A	225	PASS	DP=252;VDB=0;SGB=-0.693147;MQSB=0.992618;MQ0F=0;AC=2;AN=2;DP4=0,0,157,38;MQ=59	GT:PL:AD	1/1:255,255,0:0,195
N2_chrI	30672	.	T	A	225	PASS	DP=309;VDB=0;SGB=-0.693147;MQSB=0.994547;MQ0F=0;AC=2;AN=2;DP4=0,0,190,40;MQ=59	GT:PL:AD	1/1:255,255,0:0,230
N2_chrI	30673	.	T	A	225	PASS	DP=309;VDB=0;SGB=-0.693147;MQSB=0.994547;MQ0F=0;AC=2;AN=2;DP4=0,0,190,40;MQ=59	GT:PL:AD	1/1:255,255,0:0,230
N2_chrI	31503	.	G	T	228	PASS	DP=493;VDB=0.407442;SGB=-0.693147;RPB=0.0381846;MQB=1.96316e-06;MQSB=0.83587;BQB=0.0163475;MQ0F=0;AC=2;AN=2;DP4=9,0,260,106;MQ=59	GT:PL:AD	1/1:255,255,0:9,366
N2_chrI	32143	.	C	A	225	PASS	DP=750;VDB=0.0108027;SGB=-0.693147;MQSB=1;MQ0F=0;AC=2;AN=2;DP4=0,0,395,159;MQ=60	GT:PL:AD	1/1:255,255,0:0,554
N2_chrI	32242	.	C	T	225	PASS	DP=655;VDB=0.983943;SGB=-0.693147;MQSB=1;MQ0F=0;AC=2;AN=2;DP4=0,0,302,179;MQ=60	GT:PL:AD	1/1:255,255,0:0,481
N2_chrI	32820	.	T	A	225	PASS	DP=522;VDB=0.942237;SGB=-0.693147;MQSB=1;MQ0F=0;AC=2;AN=2;DP4=0,0,244,163;MQ=60	GT:PL:AD	1/1:255,255,0:0,407
N2_chrI	32841	.	A	T	225	PASS	DP=471;VDB=0.998372;SGB=-0.693147;MQSB=1;MQ0F=0;AC=2;AN=2;DP4=0,0,242,123;MQ=60	GT:PL:AD	1/1:255,255,0:0,365
N2_chrI	32929	.	G	A	225	PASS	DP=530;VDB=0.0114563;SGB=-0.693147;MQSB=1;MQ0F=0;AC=2;AN=2;DP4=0,0,258,111;MQ=60	GT:PL:AD	1/1:255,255,0:0,369
N2_chrI	33462	.	C	T	225	PASS	DP=269;VDB=0.932844;SGB=-0.693147;MQSB=1;MQ0F=0;AC=2;AN=2;DP4=0,0,141,76;MQ=60	GT:PL:AD	1/1:255,255,0:0,217
N2_chrI	34252	.	G	A	225	PASS	DP=629;VDB=0.159046;SGB=-0.693147;MQSB=1;MQ0F=0;AC=2;AN=2;DP4=0,0,361,136;MQ=60	GT:PL:AD	1/1:255,255,0:0,497
N2_chrI	34253	.	G	T,C	225	PASS	DP=635;VDB=0.143587;SGB=-0.693147;MQSB=1;MQ0F=0;AC=2,0;AN=2;DP4=0,0,359,145;MQ=60	GT:PL:AD	1/1:255,255,0,255,255,255:0,503,1
N2_chrI	34545	.	A	T	228	PASS	DP=594;VDB=0.991673;SGB=-0.693147;RPB=1;MQB=1;MQSB=1;BQB=1;MQ0F=0;AC=2;AN=2;DP4=1,0,272,170;MQ=60	GT:PL:AD	1/1:255,255,0:1,442
N2_chrI	34606	.	C	T	225	PASS	DP=585;VDB=0.24727;SGB=-0.693147;MQSB=1;MQ0F=0;AC=2;AN=2;DP4=0,0,317,118;MQ=60	GT:PL:AD	1/1:255,255,0:0,435
N2_chrI	35737	.	T	G	228	PASS	DP=591;VDB=0.736567;SGB=-0.693147;RPB=1;MQB=1;MQSB=0.99813;BQB=1;MQ0F=0;AC=2;AN=2;DP4=1,0,282,155;MQ=59	GT:PL:AD	1/1:255,255,0:1,437
N2_chrI	36065	.	T	C	225	PASS	DP=511;VDB=0.450807;SGB=-0.693147;MQSB=1;MQ0F=0;AC=2;AN=2;DP4=0,0,272,108;MQ=60	GT:PL:AD	1/1:255,255,0:0,380
N2_chrI	36779	.	T	C	225	PASS	DP=692;VDB=0.306725;SGB=-0.693147;MQSB=1;MQ0F=0;AC=2;AN=2;DP4=0,0,364,153;MQ=60	GT:PL:AD	1/1:255,255,0:0,517
N2_chrI	37100	.	C	T	225	PASS	DP=543;VDB=0.0198519;SGB=-0.693147;MQSB=1;MQ0F=0;AC=2;AN=2;DP4=0,0,290,137;MQ=60	GT:PL:AD	1/1:255,255,0:0,427
N2_chrI	38418	.	A	G	225	PASS	DP=575;VDB=0.99994;SGB=-0.693147;MQSB=0.235263;MQ0F=0;AC=2;AN=2;DP4=0,0,302,157;MQ=53	GT:PL:AD	1/1:255,255,0:0,459
N2_chrI	38485	.	A	C	228	PASS	DP=629;VDB=0.57318;SGB=-0.693147;RPB=0.0612734;MQB=5.39612e-08;MQSB=0.00686056;BQB=8.72594e-19;MQ0F=0.00158983;AC=2;AN=2;DP4=62,1,278,133;MQ=53	GT:PL:AD	1/1:255,65,0:63,411
N2_chrI	38525	.	C	G	3904.02	PASS	AB=0.326835;ABP=230.128;AC=1;AF=0.5;AN=2;AO=285;CIGAR=1X;DP=872;DPB=872;DPRA=0;EPP=4.72462;EPPR=8.09192;GTI=0;LEN=1;MEANALT=2;MQM=33.786;MQMR=59.6427;NS=1;NUMALT=1;ODDS=898.933;PAIRED=0.414035;PAIREDR=1;PAO=0;PQA=0;PQR=0;PRO=0;QA=10081;QR=20851;RO=585;RPL=185;RPP=58.059;RPPR=4.3503;RPR=100;RUN=1;SAF=162;SAP=14.5991;SAR=123;SRF=323;SRP=16.8223;SRR=262;TYPE=snp;technology.ILLUMINA=1	GT:DP:AD:RO:QR:AO:QA:GL	0/1:872:585,285:585:20851:285:10081:-427.75,0,-1611.87
N2_chrI	38554	.	G	A	2733.25	PASS	AB=0.285714;ABP=332.454;AC=1;AF=0.5;AN=2;AO=236;CIGAR=1X;DP=826;DPB=826;DPRA=0;EPP=9.23028;EPPR=7.89611;GTI=0;LEN=1;MEANALT=3;MQM=36.3729;MQMR=59.7986;NS=1;NUMALT=1;ODDS=629.353;PAIRED=0.432203;PAIREDR=1;PAO=0;PQA=0;PQR=0;PRO=0;QA=8378;QR=20318;RO=576;RPL=229;RPP=456.48;RPPR=3.25157;RPR=7;RUN=1;SAF=126;SAP=5.3658;SAR=110;SRF=314;SRP=13.2042;SRR=262;TYPE=snp;technology.ILLUMINA=1	GT:DP:AD:RO:QR:AO:QA:GL	0/1:826:576,236:576:20318:236:8378:-370.323,0,-1581.86
N2_chrI	39045	.	G	A	225	PASS	DP=491;VDB=0.678872;SGB=-0.693147;MQSB=1;MQ0F=0;AC=2;AN=2;DP4=0,0,279,90;MQ=60	GT:PL:AD	1/1:255,255,0:0,369
N2_chrI	39098	.	G	A	225	PASS	DP=538;VDB=0.171147;SGB=-0.693147;MQSB=1;MQ0F=0;AC=2;AN=2;DP4=0,0,306,97;MQ=60	GT:PL:AD	1/1:255,255,0:0,403
N2_chrI	39455	.	G	T	225	PASS	DP=379;VDB=0.999764;SGB=-0.693147;MQSB=1;MQ0F=0;AC=2;AN=2;DP4=0,0,210,85;MQ=60	GT:PL:AD	1/1:255,255,0:0,295
N2_chrI	39545	.	A	T	225	PASS	DP=532;VDB=0.00207392;SGB=-0.693147;MQSB=1;MQ0F=0;AC=2;AN=2;DP4=0,0,284,92;MQ=60	GT:PL:AD	1/1:255,255,0:0,376
N2_chrI	39721	.	C	T	225	PASS	DP=469;VDB=0.127963;SGB=-0.693147;MQSB=1;MQ0F=0;AC=2;AN=2;DP4=0,0,182,151;MQ=60	GT:PL:AD	1/1:255,255,0:0,333
N2_chrI	39812	.	A	T	228	PASS	DP=327;VDB=0.998892;SGB=-0.693147;RPB=0.00359555;MQB=0.000160455;MQSB=0.887176;BQB=0.141801;MQ0F=0.0030581;AC=2;AN=2;DP4=6,0,150,83;MQ=59	GT:PL:AD	1/1:255,255,0:6,233
N2_chrI	40678	.	T	C	225	PASS	DP=642;VDB=0.642444;SGB=-0.693147;MQSB=1;MQ0F=0;AC=2;AN=2;DP4=0,0,339,129;MQ=60	GT:PL:AD	1/1:255,255,0:0,468
N2_chrI	41048	.	A	C	225	PASS	DP=530;VDB=0.981383;SGB=-0.693147;MQSB=1;MQ0F=0;AC=2;AN=2;DP4=0,0,240,186;MQ=60	GT:PL:AD	1/1:255,255,0:0,426
N2_chrI	41661	.	A	C	225	PASS	DP=757;VDB=0.0380881;SGB=-0.693147;MQSB=1;MQ0F=0;AC=2;AN=2;DP4=0,0,371,144;MQ=60	GT:PL:AD	1/1:255,255,0:0,515
N2_chrI	42052	.	G	T,A,C	225	PASS	DP=688;VDB=0.212939;SGB=-0.693147;MQSB=1;MQ0F=0;AC=2,0,0;AN=2;DP4=0,0,324,187;MQ=60	GT:PL:AD	1/1:255,255,0,255,255,255,255,255,255,255:0,509,1,1
N2_chrI	42468	.	G	T	225	PASS	DP=727;VDB=0.545834;SGB=-0.693147;MQSB=1;MQ0F=0;AC=2;AN=2;DP4=0,0,383,131;MQ=60	GT:PL:AD	1/1:255,255,0:0,514
N2_chrI	43102	.	G	T	225	PASS	DP=563;VDB=0.868133;SGB=-0.693147;MQSB=1;MQ0F=0;AC=2;AN=2;DP4=0,0,228,195;MQ=60	GT:PL:AD	1/1:255,255,0:0,423
N2_chrI	43143	.	C	T	225	PASS	DP=519;VDB=0.969317;SGB=-0.693147;MQSB=1;MQ0F=0;AC=2;AN=2;DP4=0,0,227,172;MQ=60	GT:PL:AD	1/1:255,255,0:0,399
N2_chrI	43216	.	T	G	225	PASS	DP=606;VDB=0.0813683;SGB=-0.693147;MQSB=1;MQ0F=0;AC=2;AN=2;DP4=0,0,324,117;MQ=60	GT:PL:AD	1/1:255,255,0:0,441
N2_chrI	43449	.	C	G	225	PASS	DP=579;VDB=0.00239029;SGB=-0.693147;MQSB=1;MQ0F=0;AC=2;AN=2;DP4=0,0,185,228;MQ=60	GT:PL:AD	1/1:255,255,0:0,413
N2_chrI	44548	.	C	G	225	PASS	DP=551;VDB=0.947815;SGB=-0.693147;MQSB=1;MQ0F=0;AC=2;AN=2;DP4=0,0,264,147;MQ=60	GT:PL:AD	1/1:255,255,0:0,411
N2_chrI	45168	.	C	G	219	PASS	DP=972;VDB=0.039955;SGB=-0.693147;RPB=7.88931e-43;MQB=0;MQSB=0.000503739;BQB=1.1312e-17;MQ0F=0.0308642;ICB=1;HOB=0.5;AC=1;AN=2;DP4=116,33,292,240;MQ=48	GT:PL:AD	0/1:255,0,113:149,532
N2_chrI	45568	.	T	G	222	PASS	DP=92;VDB=2.27852e-21;SGB=-0.693146;RPB=3.4033e-13;MQB=3.79232e-06;MQSB=0.9318;BQB=0.992793;MQ0F=0;ICB=1;HOB=0.5;AC=1;AN=2;DP4=17,19,25,17;MQ=44	GT:PL:AD	0/1:255,0,255:36,42
N2_chrI	45570	.	A	T	222	PASS	DP=92;VDB=6.74647e-22;SGB=-0.693146;RPB=2.64064e-12;MQB=2.12742e-06;MQSB=0.738482;BQB=0.348667;MQ0F=0;ICB=1;HOB=0.5;AC=1;AN=2;DP4=11,20,25,18;MQ=43	GT:PL:AD	0/1:255,0,255:31,43
N2_chrI	45576	.	A	G	367.77	PASS	AC=1;AF=0.5;AN=2;BaseQRankSum=1.324;ClippingRankSum=0;DP=66;ExcessHet=3.0103;FS=2.883;MLEAC=1;MLEAF=0.5;MQ=54;MQRankSum=-6.023;QD=8.36;ReadPosRankSum=-1.951;SOR=0.307	GT:AD:DP:GQ:PL	0/1:30,14:44:99:396,0,1554
N2_chrI	45578	.	G	T	356.77	PASS	AC=1;AF=0.5;AN=2;BaseQRankSum=0.618;ClippingRankSum=0;DP=73;ExcessHet=3.0103;FS=2.929;MLEAC=1;MLEAF=0.5;MQ=55;MQRankSum=-6.269;QD=7.28;ReadPosRankSum=-2.109;SOR=0.646	GT:AD:DP:GQ:PL	0/1:38,11:49:99:385,0,1722
N2_chrI	46118	.	G	T	225	PASS	DP=586;VDB=0.960734;SGB=-0.693147;MQSB=1;MQ0F=0;AC=2;AN=2;DP4=0,0,266,158;MQ=60	GT:PL:AD	1/1:255,255,0:0,424
N2_chrI	46575	.	G	T	228	PASS	DP=700;VDB=1.63195e-05;SGB=-0.693147;RPB=0.122921;MQB=0.00739372;MQSB=0.696837;BQB=0.236599;MQ0F=0.00857143;AC=2;AN=2;DP4=2,0,451,90;MQ=58	GT:PL:AD	1/1:255,255,0:2,541
N2_chrI	47666	.	T	G	225	PASS	DP=531;VDB=0.999989;SGB=-0.693147;MQSB=1;MQ0F=0;AC=2;AN=2;DP4=0,0,247,164;MQ=60	GT:PL:AD	1/1:255,255,0:0,411
N2_chrI	48099	.	A	T	10999.8	PASS	AC=2;AF=1;AN=2;BaseQRankSum=1.421;ClippingRankSum=0;DP=343;ExcessHet=3.0103;FS=4.827;MLEAC=2;MLEAF=1;MQ=59;MQRankSum=-0.082;QD=32.64;ReadPosRankSum=1.829;SOR=0.592	GT:AD:DP:GQ:PL	1/1:4,333:337:99:11028,964,0
N2_chrI	48175	.	T	C	225	PASS	DP=482;VDB=0.0123886;SGB=-0.693147;MQSB=1;MQ0F=0;AC=2;AN=2;DP4=0,0,265,73;MQ=60	GT:PL:AD	1/1:255,255,0:0,338
N2_chrI	48700	.	A	G	225	PASS	DP=430;VDB=0.002609;SGB=-0.693147;MQSB=1;MQ0F=0;AC=2;AN=2;DP4=0,0,211,114;MQ=60	GT:PL:AD	1/1:255,255,0:0,325
N2_chrI	48908	.	A	G	225	PASS	DP=583;VDB=0.000490896;SGB=-0.693147;MQSB=1;MQ0F=0;AC=2;AN=2;DP4=0,0,300,131;MQ=60	GT:PL:AD	1/1:255,255,0:0,431
N2_chrI	49531	.	G	T	225	PASS	DP=584;VDB=0.667178;SGB=-0.693147;MQSB=1;MQ0F=0;AC=2;AN=2;DP4=0,0,275,149;MQ=60	GT:PL:AD	1/1:255,255,0:0,424
N2_chrI	50150	.	T	C	225	PASS	DP=558;VDB=0.0714646;SGB=-0.693147;MQSB=1;MQ0F=0;AC=2;AN=2;DP4=0,0,268,140;MQ=60	GT:PL:AD	1/1:255,255,0:0,408
N2_chrI	50529	.	A	C	225	PASS	DP=461;VDB=0.965993;SGB=-0.693147;MQSB=0.998156;MQ0F=0;AC=2;AN=2;DP4=0,0,240,101;MQ=59	GT:PL:AD	1/1:255,255,0:0,341
N2_chrI	50531	.	A	T	225	PASS	DP=453;VDB=0.964862;SGB=-0.693147;MQSB=1;MQ0F=0;AC=2;AN=2;DP4=0,0,237,96;MQ=60	GT:PL:AD	1/1:255,255,0:0,333
N2_chrI	51343	.	A	T	225	PASS	DP=511;VDB=0.707319;SGB=-0.693147;MQSB=1;MQ0F=0;AC=2;AN=2;DP4=0,0,265,113;MQ=60	GT:PL:AD	1/1:255,255,0:0,378
N2_chrI	51358	.	G	A	225	PASS	DP=571;VDB=0.999963;SGB=-0.693147;MQSB=1;MQ0F=0;AC=2;AN=2;DP4=0,0,313,113;MQ=60	GT:PL:AD	1/1:255,255,0:0,426
N2_chrI	51944	.	A	T	222	PASS	DP=961;VDB=0.0106295;SGB=-0.693147;RPB=0.239487;MQB=0;MQSB=0.728447;BQB=0.995206;MQ0F=0.0332986;ICB=1;HOB=0.5;AC=1;AN=2;DP4=276,132,219,84;MQ=44	GT:PL:AD	0/1:255,0,255:408,303
N2_chrI	51971	.	T	C	228	PASS	DP=929;VDB=0.153461;SGB=-0.693147;RPB=1;MQB=1;MQSB=0.09173;BQB=1;MQ0F=0.0387513;AC=2;AN=2;DP4=1,0,438,200;MQ=42	GT:PL:AD	1/1:255,255,0:1,638
N2_chrI	52167	.	A	G	225	PASS	DP=802;VDB=0.478052;SGB=-0.693147;MQSB=0.00101718;MQ0F=0.0074813;AC=2;AN=2;DP4=0,0,387,186;MQ=54	GT:PL:AD	1/1:255,255,0:0,573
N2_chrI	52320	.	T	C	225	PASS	DP=560;VDB=0.991953;SGB=-0.693147;MQSB=1;MQ0F=0;AC=2;AN=2;DP4=0,0,266,156;MQ=60	GT:PL:AD	1/1:255,255,0:0,422
N2_chrI	54131	.	T	A	225	PASS	DP=472;VDB=0.956827;SGB=-0.693147;MQSB=1;MQ0F=0;AC=2;AN=2;DP4=0,0,245,96;MQ=60	GT:PL:AD	1/1:255,255,0:0,341
N2_chrI	54255	.	T	G	228	PASS	DP=509;VDB=0.610179;SGB=-0.693147;RPB=1;MQB=1;MQSB=1;BQB=1;MQ0F=0;AC=2;AN=2;DP4=1,0,224,159;MQ=60	GT:PL:AD	1/1:255,255,0:1,383
N2_chrI	55887	.	C	T	225	PASS	DP=653;VDB=0.309108;SGB=-0.693147;MQSB=1;MQ0F=0;AC=2;AN=2;DP4=0,0,270,213;MQ=60	GT:PL:AD	1/1:255,255,0:0,483
N2_chrI	56684	.	A	G	225	PASS	DP=595;VDB=0.882056;SGB=-0.693147;MQSB=1;MQ0F=0;AC=2;AN=2;DP4=0,0,373,99;MQ=60	GT:PL:AD	1/1:255,255,0:0,472
N2_chrI	56852	.	C	T	225	PASS	DP=725;VDB=0.942898;SGB=-0.693147;MQSB=1;MQ0F=0;AC=2;AN=2;DP4=0,0,291,249;MQ=60	GT:PL:AD	1/1:255,255,0:0,540
N2_chrI	56982	.	A	G	225	PASS	DP=713;VDB=0.999003;SGB=-0.693147;MQSB=1;MQ0F=0;AC=2;AN=2;DP4=0,0,319,182;MQ=60	GT:PL:AD	1/1:255,255,0:0,501
N2_chrI	57181	.	C	A	225	PASS	DP=616;VDB=0.553432;SGB=-0.693147;MQSB=1;MQ0F=0;AC=2;AN=2;DP4=0,0,341,141;MQ=60	GT:PL:AD	1/1:255,255,0:0,482
N2_chrI	57472	.	C	A	225	PASS	DP=496;VDB=0.00804393;SGB=-0.693147;MQSB=1;MQ0F=0;AC=2;AN=2;DP4=0,0,262,115;MQ=60	GT:PL:AD	1/1:255,255,0:0,377
N2_chrI	57473	.	A	C	225	PASS	DP=496;VDB=0.00667336;SGB=-0.693147;MQSB=1;MQ0F=0;AC=2;AN=2;DP4=0,0,260,116;MQ=60	GT:PL:AD	1/1:255,255,0:0,376
N2_chrI	58093	.	C	A	222	PASS	DP=896;VDB=9.78027e-37;SGB=-0.693147;RPB=2.93167e-11;MQB=0.000301871;MQSB=0.98871;BQB=0.640244;MQ0F=0.00334821;ICB=1;HOB=0.5;AC=1;AN=2;DP4=251,162,141,69;MQ=57	GT:PL:AD	0/1:255,0,255:413,210
N2_chrI	58635	.	G	A	222	PASS	DP=979;VDB=0.910135;SGB=-0.693147;RPB=0.698927;MQB=0.886523;MQSB=0.0590043;BQB=0.767452;MQ0F=0.0694586;ICB=1;HOB=0.5;AC=1;AN=2;DP4=178,131,253,144;MQ=34	GT:PL:AD	0/1:255,0,255:309,397
N2_chrI	58893	.	C	T	225	PASS	DP=539;VDB=0.536677;SGB=-0.693147;MQSB=1;MQ0F=0;AC=2;AN=2;DP4=0,0,262,141;MQ=60	GT:PL:AD	1/1:255,255,0:0,403
N2_chrI	58908	.	T	C	225	PASS	DP=524;VDB=0.403708;SGB=-0.693147;MQSB=1;MQ0F=0;AC=2;AN=2;DP4=0,0,259,141;MQ=60	GT:PL:AD	1/1:255,255,0:0,400
N2_chrI	59062	.	A	G	225	PASS	DP=698;VDB=0.201803;SGB=-0.693147;MQSB=1;MQ0F=0;AC=2;AN=2;DP4=0,0,347,141;MQ=60	GT:PL:AD	1/1:255,255,0:0,488
N2_chrI	59606	.	T	C	225	PASS	DP=651;VDB=0.712738;SGB=-0.693147;MQSB=1;MQ0F=0;AC=2;AN=2;DP4=0,0,312,157;MQ=60	GT:PL:AD	1/1:255,255,0:0,469
N2_chrI	60092	.	C	T	225	PASS	DP=616;VDB=0.980018;SGB=-0.693147;MQSB=1;MQ0F=0;AC=2;AN=2;DP4=0,0,293,172;MQ=60	GT:PL:AD	1/1:255,255,0:0,465
N2_chrI	60555	.	A	T	225	PASS	DP=685;VDB=0.991252;SGB=-0.693147;MQSB=1;MQ0F=0;AC=2;AN=2;DP4=0,0,342,165;MQ=60	GT:PL:AD	1/1:255,255,0:0,507
N2_chrI	60687	.	A	T	225	PASS	DP=675;VDB=0.8773;SGB=-0.693147;MQSB=1;MQ0F=0;AC=2;AN=2;DP4=0,0,337,149;MQ=60	GT:PL:AD	1/1:255,255,0:0,486
N2_chrI	60972	.	A	C	225	PASS	DP=160;VDB=0.425973;SGB=-0.693147;MQSB=0.348837;MQ0F=0;AC=2;AN=2;DP4=0,0,10,135;MQ=39	GT:PL:AD	1/1:255,255,0:0,145
N2_chrI	61258	.	A	C	225	PASS	DP=125;VDB=0.999751;SGB=-0.693147;MQSB=0.544995;MQ0F=0;AC=2;AN=2;DP4=0,0,117,4;MQ=36	GT:PL:AD	1/1:255,255,0:0,121
N2_chrI	61284	.	T	C	225	PASS	DP=199;VDB=0.657993;SGB=-0.693147;MQSB=0.989528;MQ0F=0;AC=2;AN=2;DP4=0,0,172,7;MQ=42	GT:PL:AD	1/1:255,255,0:0,179
N2_chrI	62255	.	G	A	225	PASS	DP=449;VDB=0.986929;SGB=-0.693147;MQSB=1;MQ0F=0;AC=2;AN=2;DP4=0,0,218,123;MQ=60	GT:PL:AD	1/1:255,255,0:0,341
N2_chrI	62259	.	A	T	225	PASS	DP=460;VDB=0.999051;SGB=-0.693147;MQSB=1;MQ0F=0;AC=2;AN=2;DP4=0,0,238,120;MQ=60	GT:PL:AD	1/1:255,255,0:0,358
N2_chrI	62310	.	G	A	225	PASS	DP=487;VDB=0.637138;SGB=-0.693147;MQSB=1;MQ0F=0;AC=2;AN=2;DP4=0,0,274,92;MQ=60	GT:PL:AD	1/1:255,255,0:0,366
N2_chrI	62648	.	T	C	225	PASS	DP=514;VDB=0.267522;SGB=-0.693147;MQSB=1;MQ0F=0;AC=2;AN=2;DP4=0,0,285,89;MQ=60	GT:PL:AD	1/1:255,255,0:0,374
N2_chrI	63006	.	T	A	228	PASS	DP=539;VDB=0.999461;SGB=-0.693147;RPB=1;MQB=1;MQSB=1;BQB=1;MQ0F=0;AC=2;AN=2;DP4=1,0,265,133;MQ=60	GT:PL:AD	1/1:255,255,0:1,398
N2_chrI	63067	.	C	A,T	225	PASS	DP=513;VDB=5.0819e-05;SGB=-0.693147;MQSB=1;MQ0F=0;AC=2,0;AN=2;DP4=0,0,288,99;MQ=60	GT:PL:AD	1/1:255,255,0,255,255,255:0,386,1
N2_chrI	63578	.	T	C	133	PASS	DP=778;VDB=0;SGB=-0.693147;RPB=6.06264e-21;MQB=0;MQSB=0.00797195;BQB=6.33011e-05;MQ0F=0.00128535;ICB=1;HOB=0.5;AC=1;AN=2;DP4=297,53,158,0;MQ=52	GT:PL:AD	0/1:167,0,255:350,158
N2_chrI	63618	.	G	T	222	PASS	DP=868;VDB=3.37993e-40;SGB=-0.693147;RPB=0.00245372;MQB=0;MQSB=1.16567e-05;BQB=1.45435e-14;MQ0F=0.00230415;ICB=1;HOB=0.5;AC=1;AN=2;DP4=285,62,192,2;MQ=50	GT:PL:AD	0/1:255,0,255:347,194
N2_chrI	63632	.	A	C	210	PASS	DP=851;VDB=8.95009e-41;SGB=-0.693147;RPB=0.785163;MQB=0;MQSB=8.90767e-08;BQB=2.44708e-23;MQ0F=0.00235018;ICB=1;HOB=0.5;AC=1;AN=2;DP4=264,76,192,1;MQ=50	GT:PL:AD	0/1:243,0,255:340,193
N2_chrI	63683	.	G	A	209	PASS	DP=877;VDB=0;SGB=-0.693147;RPB=2.29249e-33;MQB=0;MQSB=0.00884636;BQB=4.76718e-20;MQ0F=0.00114025;ICB=1;HOB=0.5;AC=1;AN=2;DP4=306,95,151,16;MQ=52	GT:PL:AD	0/1:243,0,255:401,167
N2_chrI	63686	.	G	C	221	PASS	DP=870;VDB=0;SGB=-0.693147;RPB=5.11557e-37;MQB=0;MQSB=0.00950522;BQB=1.0361e-20;MQ0F=0.00114943;ICB=1;HOB=0.5;AC=1;AN=2;DP4=302,96,148,17;MQ=52	GT:PL:AD	0/1:255,0,255:398,165
N2_chrI	63690	.	T	C	225	PASS	DP=869;VDB=0.988452;SGB=-0.693147;MQSB=0.0187347;MQ0F=0.00115075;AC=2;AN=2;DP4=0,0,443,118;MQ=52	GT:PL:AD	1/1:255,255,0:0,561
N2_chrI	63702	.	T	A	221	PASS	DP=791;VDB=0.953621;SGB=-0.693147;RPB=0;MQB=0;MQSB=0.0396399;BQB=4.32326e-15;MQ0F=0;ICB=1;HOB=0.5;AC=1;AN=2;DP4=120,22,271,107;MQ=52	GT:PL:AD	0/1:255,0,253:142,378
N2_chrI	63781	.	T	A	225	PASS	DP=537;VDB=0.770374;SGB=-0.693147;MQSB=1;MQ0F=0;AC=2;AN=2;DP4=0,0,282,119;MQ=60	GT:PL:AD	1/1:255,255,0:0,401
N2_chrI	64167	.	T	G	225	PASS	DP=454;VDB=0.00518986;SGB=-0.693147;MQSB=1;MQ0F=0;AC=2;AN=2;DP4=0,0,204,128;MQ=60	GT:PL:AD	1/1:255,255,0:0,332
N2_chrI	65212	.	A	G	225	PASS	DP=617;VDB=0.499554;SGB=-0.693147;MQSB=0.993512;MQ0F=0;AC=2;AN=2;DP4=0,0,342,112;MQ=58	GT:PL:AD	1/1:255,255,0:0,454
N2_chrI	65377	.	C	T	1852.11	PASS	AB=0.287863;ABP=366.924;AC=1;AF=0.5;AN=2;AO=268;CIGAR=1X;DP=931;DPB=931;DPRA=0;EPP=5.08454;EPPR=3.56381;GTI=0;LEN=1;MEANALT=1;MQM=26.0149;MQMR=59.7934;NS=1;NUMALT=1;ODDS=426.463;PAIRED=0.671642;PAIREDR=0.996983;PAO=0;PQA=0;PQR=0;PRO=0;QA=9769;QR=23703;RO=663;RPL=74;RPP=119.686;RPPR=7.49408;RPR=194;RUN=1;SAF=142;SAP=5.08454;SAR=126;SRF=311;SRP=8.51595;SRR=352;TYPE=snp;technology.ILLUMINA=1	GT:DP:AD:RO:QR:AO:QA:GL	0/1:931:663,268:663:23703:268:9769:-242.716,0,-1850.91
N2_chrI	65382	.	T	G	2056.95	PASS	AB=0.299786;ABP=328.21;AC=1;AF=0.5;AN=2;AO=280;CIGAR=1X;DP=934;DPB=934;DPRA=0;EPP=6.1124;EPPR=3.06359;GTI=0;LEN=1;MEANALT=2;MQM=26.9143;MQMR=59.7899;NS=1;NUMALT=1;ODDS=473.631;PAIRED=0.682143;PAIREDR=0.996933;PAO=0;PQA=0;PQR=0;PRO=0;QA=9894;QR=23402;RO=652;RPL=85;RPP=96.8489;RPPR=14.214;RPR=195;RUN=1;SAF=151;SAP=6.76385;SAR=129;SRF=303;SRP=10.0576;SRR=349;TYPE=snp;technology.ILLUMINA=1	GT:DP:AD:RO:QR:AO:QA:GL	0/1:934:652,280:652:23402:280:9894:-256.654,0,-1823.27
N2_chrI	65388	.	T	A	220	PASS	DP=844;VDB=0.113606;SGB=-0.693147;RPB=2.48613e-09;MQB=0;MQSB=2.01663e-09;BQB=0.960343;MQ0F=0.00473934;ICB=1;HOB=0.5;AC=1;AN=2;DP4=149,4,285,200;MQ=54	GT:PL:AD	0/1:255,0,73:153,485
N2_chrI	65409	.	A	G	133	PASS	DP=952;VDB=0.558144;SGB=-0.693147;RPB=2.39918e-07;MQB=0;MQSB=5.18178e-09;BQB=0.101111;MQ0F=0.00315126;ICB=1;HOB=0.5;AC=1;AN=2;DP4=309,222,194,5;MQ=54	GT:PL:AD	0/1:167,0,255:531,199
N2_chrI	65417	.	T	C	207	PASS	DP=962;VDB=0.456085;SGB=-0.693147;RPB=2.6234e-10;MQB=0;MQSB=1.10569e-06;BQB=0.0422936;MQ0F=0.002079;ICB=1;HOB=0.5;AC=1;AN=2;DP4=307,212,207,8;MQ=55	GT:PL:AD	0/1:241,0,255:519,215
N2_chrI	65429	.	G	A	218	PASS	DP=979;VDB=0.50089;SGB=-0.693147;RPB=3.13024e-08;MQB=0;MQSB=6.31335e-06;BQB=0.000547291;MQ0F=0.0020429;ICB=1;HOB=0.5;AC=1;AN=2;DP4=308,212,218,13;MQ=55	GT:PL:AD	0/1:252,0,255:520,231
N2_chrI	65442	.	T	A	222	PASS	DP=1007;VDB=0.667268;SGB=-0.693147;RPB=4.46165e-06;MQB=1.43633e-42;MQSB=0.000358326;BQB=0.0288363;MQ0F=0.0019861;ICB=1;HOB=0.5;AC=1;AN=2;DP4=311,196,236,19;MQ=55	GT:PL:AD	0/1:255,0,255:507,255
N2_chrI	65467	.	G	A	222	PASS	DP=932;VDB=0.00038311;SGB=-0.693147;RPB=0.0002283;MQB=1.52448e-21;MQSB=0.192411;BQB=0.316242;MQ0F=0;ICB=1;HOB=0.5;AC=1;AN=2;DP4=290,146,245,34;MQ=56	GT:PL:AD	0/1:255,0,255:436,279
N2_chrI	65507	.	C	T	222	PASS	DP=1170;VDB=0.280935;SGB=-0.693147;RPB=0.369318;MQB=1.16797e-11;MQSB=0.936943;BQB=0.666621;MQ0F=0;ICB=1;HOB=0.5;AC=1;AN=2;DP4=362,151,329,59;MQ=58	GT:PL:AD	0/1:255,0,255:513,388
N2_chrI	65512	.	T	A	222	PASS	DP=1207;VDB=0.607761;SGB=-0.693147;RPB=0.797137;MQB=1.16773e-10;MQSB=0.932653;BQB=0.971616;MQ0F=0;ICB=1;HOB=0.5;AC=1;AN=2;DP4=354,156,336,62;MQ=58	GT:PL:AD	0/1:255,0,255:510,398
N2_chrI	65557	.	C	G	222	PASS	DP=1173;VDB=0.00144798;SGB=-0.693147;RPB=0.319248;MQB=5.43565e-05;MQSB=0.989427;BQB=0.394111;MQ0F=0.000852515;ICB=1;HOB=0.5;AC=1;AN=2;DP4=359,148,320,68;MQ=58	GT:PL:AD	0/1:255,0,255:507,388
N2_chrI	65602	.	T	C	222	PASS	DP=1165;VDB=0.135168;SGB=-0.693147;RPB=0.000762899;MQB=7.66021e-14;MQSB=0.127244;BQB=0.0167109;MQ0F=0.00343348;ICB=1;HOB=0.5;AC=1;AN=2;DP4=319,168,245,100;MQ=56	GT:PL:AD	0/1:255,0,255:487,345
N2_chrI	65616	.	G	C	222	PASS	DP=1070;VDB=0.0368413;SGB=-0.693147;RPB=0.379834;MQB=3.65435e-24;MQSB=0.00452205;BQB=0.970892;MQ0F=0.00280374;ICB=1;HOB=0.5;AC=1;AN=2;DP4=332,174,175,121;MQ=55	GT:PL:AD	0/1:255,0,255:506,296
N2_chrI	65617	.	T	C,A	222	PASS	DP=1062;VDB=0.0245633;SGB=-0.693147;RPB=0.224898;MQB=6.07517e-25;MQSB=0.00480168;BQB=0.992134;MQ0F=0.00376648;ICB=1;HOB=0.5;AC=1,0;AN=2;DP4=326,175,174,124;MQ=55	GT:PL:AD	0/1:255,0,255,255,255,255:501,297,1
N2_chrI	65622	.	G	T	222	PASS	DP=1118;VDB=0.0935289;SGB=-0.693147;RPB=0.0115044;MQB=1.10919e-25;MQSB=0.00199826;BQB=0.98617;MQ0F=0.00357782;ICB=1;HOB=0.5;AC=1;AN=2;DP4=339,178,167,126;MQ=55	GT:PL:AD	0/1:255,0,255:517,293
N2_chrI	65627	.	A	G	222	PASS	DP=1140;VDB=0.829644;SGB=-0.693147;RPB=0.0145919;MQB=9.44531e-31;MQSB=0.0004745;BQB=0.986995;MQ0F=0.00438596;ICB=1;HOB=0.5;AC=1;AN=2;DP4=335,187,176,140;MQ=55	GT:PL:AD	0/1:255,0,255:522,316
N2_chrI	65711	.	A	G	228	PASS	DP=1008;VDB=0.00436304;SGB=-0.693147;RPB=1;MQB=1;MQSB=4.86815e-06;BQB=1;MQ0F=0.00694444;AC=2;AN=2;DP4=0,1,348,469;MQ=51	GT:PL:AD	1/1:255,255,0:1,817
N2_chrI	65756	.	T	A	221	PASS	DP=827;VDB=0.0959426;SGB=-0.693147;RPB=0.812981;MQB=0;MQSB=0.316521;BQB=0.0018152;MQ0F=0.00725514;ICB=1;HOB=0.5;AC=1;AN=2;DP4=227,227,86,123;MQ=52	GT:PL:AD	0/1:255,0,255:454,209
N2_chrI	65761	.	A	G	213	PASS	DP=821;VDB=0.480283;SGB=-0.693147;RPB=0.689505;MQB=0;MQSB=0.392859;BQB=0.00589575;MQ0F=0.00730816;ICB=1;HOB=0.5;AC=1;AN=2;DP4=236,222,90,119;MQ=52	GT:PL:AD	0/1:247,0,255:458,209
N2_chrI	65779	.	G	T	221	PASS	DP=772;VDB=0.999982;SGB=-0.693147;RPB=0.829018;MQB=0;MQSB=0.513349;BQB=7.37885e-05;MQ0F=0.00647668;ICB=1;HOB=0.5;AC=1;AN=2;DP4=228,196,97,103;MQ=52	GT:PL:AD	0/1:255,0,255:424,200
N2_chrI	65786	.	G	T	193	PASS	DP=717;VDB=0.992482;SGB=-0.693147;RPB=0.998424;MQB=0;MQSB=0.82386;BQB=0.000272959;MQ0F=0.0055788;ICB=1;HOB=0.5;AC=1;AN=2;DP4=222,173,96,82;MQ=53	GT:PL:AD	0/1:227,0,255:395,178
N2_chrI	65787	.	T	A	221	PASS	DP=716;VDB=0.992179;SGB=-0.693147;RPB=0.994198;MQB=0;MQSB=0.807097;BQB=0.000261668;MQ0F=0.00558659;ICB=1;HOB=0.5;AC=1;AN=2;DP4=225,169,95,79;MQ=53	GT:PL:AD	0/1:255,0,255:394,174
N2_chrI	65813	.	A	G	222	PASS	DP=738;VDB=0.952561;SGB=-0.693147;RPB=0.0012838;MQB=5.2889e-38;MQSB=0.498943;BQB=0.0258896;MQ0F=0.00271003;ICB=1;HOB=0.5;AC=1;AN=2;DP4=207,168,119,73;MQ=55	GT:PL:AD	0/1:255,0,255:375,192
N2_chrI	65817	.	T	C	222	PASS	DP=740;VDB=0.869328;SGB=-0.693147;RPB=0.0237169;MQB=3.8502e-37;MQSB=0.374149;BQB=0.133508;MQ0F=0.0027027;ICB=1;HOB=0.5;AC=1;AN=2;DP4=209,177,118,72;MQ=55	GT:PL:AD	0/1:255,0,255:386,190
N2_chrI	65859	.	A	G	222	PASS	DP=859;VDB=0.0846383;SGB=-0.693147;RPB=1.06552e-05;MQB=1.47375e-11;MQSB=0.852672;BQB=0.814804;MQ0F=0.00232829;ICB=1;HOB=0.5;AC=1;AN=2;DP4=230,138,208,78;MQ=57	GT:PL:AD	0/1:255,0,255:368,286
N2_chrI	65876	.	T	A	222	PASS	DP=977;VDB=0.0436386;SGB=-0.693147;RPB=0.0119324;MQB=2.69528e-07;MQSB=0.956858;BQB=0.998445;MQ0F=0.00102354;ICB=1;HOB=0.5;AC=1;AN=2;DP4=274,145,240,83;MQ=58	GT:PL:AD	0/1:255,0,255:419,323
N2_chrI	65892	.	T	C	222	PASS	DP=1026;VDB=0.0168931;SGB=-0.693147;RPB=0.0784378;MQB=3.20037e-05;MQSB=0.956706;BQB=0.64285;MQ0F=0.000974659;ICB=1;HOB=0.5;AC=1;AN=2;DP4=281,138,266,94;MQ=58	GT:PL:AD	0/1:255,0,255:419,360
N2_chrI	65958	.	G	A	222	PASS	DP=1125;VDB=0.0285164;SGB=-0.693147;RPB=0.690957;MQB=0.00153173;MQSB=0.681414;BQB=0.977982;MQ0F=0;ICB=1;HOB=0.5;AC=1;AN=2;DP4=317,113,300,85;MQ=58	GT:PL:AD	0/1:255,0,255:430,385
N2_chrI	66052	.	T	C,A	221	PASS	DP=1146;VDB=0.000798621;SGB=-0.693147;RPB=6.65314e-08;MQB=5.46305e-10;MQSB=0.675199;BQB=0.844874;MQ0F=0.0034904;ICB=1;HOB=0.5;AC=1,0;AN=2;DP4=448,167,101,128;MQ=53	GT:PL:AD	0/1:255,0,255,255,255,255:615,227,2
N2_chrI	66067	.	G	C	222	PASS	DP=1044;VDB=2.71722e-07;SGB=-0.693147;RPB=5.55083e-18;MQB=0;MQSB=0.0147594;BQB=0.0637803;MQ0F=0.00383142;ICB=1;HOB=0.5;AC=1;AN=2;DP4=349,126,153,150;MQ=52	GT:PL:AD	0/1:255,0,255:475,303
N2_chrI	66127	.	A	C	1545.88	PASS	AB=0.228235;ABP=548.29;AC=1;AF=0.5;AN=2;AO=194;CIGAR=1X;DP=850;DPB=850;DPRA=0;EPP=22.755;EPPR=50.6768;GTI=0;LEN=1;MEANALT=1;MQM=32.3041;MQMR=59.9101;NS=1;NUMALT=1;ODDS=355.953;PAIRED=0.994845;PAIREDR=0.998476;PAO=0;PQA=0;PQR=0;PRO=0;QA=7079;QR=23830;RO=656;RPL=112;RPP=13.0841;RPPR=4.91696;RPR=82;RUN=1;SAF=34;SAP=180.713;SAR=160;SRF=358;SRP=14.9269;SRR=298;TYPE=snp;technology.ILLUMINA=1	GT:DP:AD:RO:QR:AO:QA:GL	0/1:850:656,194:656:23830:194:7079:-241.558,0,-1884.99
N2_chrI	66132	.	T	C	110	PASS	DP=854;VDB=0.112776;SGB=-0.693147;RPB=0.933219;MQB=0;MQSB=3.15971e-19;BQB=7.63554e-12;MQ0F=0.0117096;ICB=1;HOB=0.5;AC=1;AN=2;DP4=339,135,28,144;MQ=52	GT:PL:AD	0/1:145,0,255:474,172
N2_chrI	66177	.	T	C	123	PASS	DP=892;VDB=0.34453;SGB=-0.693147;RPB=0.805607;MQB=0;MQSB=7.10864e-08;BQB=0.0434412;MQ0F=0.0134529;ICB=1;HOB=0.5;AC=1;AN=2;DP4=329,174,53,114;MQ=51	GT:PL:AD	0/1:158,0,255:503,167
N2_chrI	66188	.	T	C	70	PASS	DP=905;VDB=0.0421446;SGB=-0.693147;RPB=0.872177;MQB=0;MQSB=1.93092e-05;BQB=0.26003;MQ0F=0.0165746;ICB=1;HOB=0.5;AC=1;AN=2;DP4=332,185,54,98;MQ=52	GT:PL:AD	0/1:106,0,255:517,152
N2_chrI	66204	.	G	T	37.1341	PASS	DP=879;VDB=5.31783e-06;SGB=-0.693147;RPB=0.0485567;MQB=0;MQSB=0.0202467;BQB=0.623451;MQ0F=0.0182025;ICB=1;HOB=0.5;AC=1;AN=2;DP4=306,219,59,87;MQ=52	GT:PL:AD	0/1:73,0,255:525,146
N2_chrI	66413	.	G	A	225	PASS	DP=777;VDB=0.948423;SGB=-0.693147;MQSB=0.4275;MQ0F=0;AC=2;AN=2;DP4=0,0,388,193;MQ=58	GT:PL:AD	1/1:255,255,0:0,581
N2_chrI	66434	.	G	C	225	PASS	DP=809;VDB=0.885589;SGB=-0.693147;MQSB=0.435434;MQ0F=0;AC=2;AN=2;DP4=0,0,396,197;MQ=57	GT:PL:AD	1/1:255,255,0:0,593
N2_chrI	66450	.	A	T,C	140	PASS	DP=838;VDB=8.5697e-18;SGB=-0.693147;RPB=1.68775e-30;MQB=7.16831e-14;MQSB=0.588902;BQB=0.97216;MQ0F=0;ICB=1;HOB=0.5;AC=1,0;AN=2;DP4=290,183,121,18;MQ=57	GT:PL:AD	0/1:174,0,255,255,255,255:473,138,1
N2_chrI	66482	.	G	T	205	PASS	DP=872;VDB=2.38817e-08;SGB=-0.693147;RPB=2.59634e-13;MQB=4.16863e-11;MQSB=0.515357;BQB=0.0178583;MQ0F=0;ICB=1;HOB=0.5;AC=1;AN=2;DP4=282,211,161,19;MQ=58	GT:PL:AD	0/1:239,0,255:493,180
N2_chrI	66504	.	C	T	222	PASS	DP=946;VDB=0.00577632;SGB=-0.693147;RPB=0.0228652;MQB=6.16425e-09;MQSB=0.899994;BQB=0.000770377;MQ0F=0;ICB=1;HOB=0.5;AC=1;AN=2;DP4=318,181,202,22;MQ=58	GT:PL:AD	0/1:255,0,255:499,224
N2_chrI	66513	.	T	C	222	PASS	DP=932;VDB=0.0410164;SGB=-0.693147;RPB=0.88124;MQB=2.01745e-08;MQSB=0.947183;BQB=0.000679566;MQ0F=0;ICB=1;HOB=0.5;AC=1;AN=2;DP4=301,162,209,22;MQ=58	GT:PL:AD	0/1:255,0,255:463,231
N2_chrI	66519	.	C	T	222	PASS	DP=955;VDB=0.149128;SGB=-0.693147;RPB=0.993255;MQB=3.00965e-08;MQSB=0.932022;BQB=0.000296159;MQ0F=0;ICB=1;HOB=0.5;AC=1;AN=2;DP4=308,171,214,23;MQ=58	GT:PL:AD	0/1:255,0,255:479,237
N2_chrI	66547	.	A	G	222	PASS	DP=1008;VDB=0.65914;SGB=-0.693147;RPB=0.451203;MQB=0.000817889;MQSB=0.25323;BQB=0.000231742;MQ0F=0;ICB=1;HOB=0.5;AC=1;AN=2;DP4=295,176,217,49;MQ=59	GT:PL:AD	0/1:255,0,255:471,266
N2_chrI	66583	.	G	A,C	222	PASS	DP=1019;VDB=0.846133;SGB=-0.693147;RPB=0.609261;MQB=0.0382534;MQSB=0.782761;BQB=0.0122881;MQ0F=0;ICB=1;HOB=0.5;AC=1,0;AN=2;DP4=269,183,204,69;MQ=59	GT:PL:AD	0/1:255,0,255,255,255,255:452,272,1
N2_chrI	66592	.	G	A	222	PASS	DP=1082;VDB=0.498499;SGB=-0.693147;RPB=0.967406;MQB=0.434647;MQSB=0.816867;BQB=0.0599117;MQ0F=0;ICB=1;HOB=0.5;AC=1;AN=2;DP4=316,185,192,61;MQ=58	GT:PL:AD	0/1:255,0,255:501,253
N2_chrI	66594	.	T	G	222	PASS	DP=1102;VDB=0.441294;SGB=-0.693147;RPB=0.9979;MQB=0.348275;MQSB=0.797352;BQB=0.0536697;MQ0F=0;ICB=1;HOB=0.5;AC=1;AN=2;DP4=315,181,193,64;MQ=58	GT:PL:AD	0/1:255,0,255:496,257
N2_chrI	66625	.	T	C,A	222	PASS	DP=1040;VDB=0.0265791;SGB=-0.693147;RPB=0.0315947;MQB=0.0588627;MQSB=0.516152;BQB=0.000144741;MQ0F=0;ICB=1;HOB=0.5;AC=1,0;AN=2;DP4=266,185,179,84;MQ=57	GT:PL:AD	0/1:255,0,255,255,255,255:451,262,1
N2_chrI	66642	.	A	T,G	222	PASS	DP=987;VDB=0.00365043;SGB=-0.693147;RPB=0.992709;MQB=1.28841e-08;MQSB=0.700568;BQB=2.60233e-07;MQ0F=0;ICB=1;HOB=0.5;AC=1,0;AN=2;DP4=195,235,156,122;MQ=56	GT:PL:AD	0/1:255,0,255,255,255,255:430,255,23
N2_chrI	66648	.	A	G	228	PASS	DP=961;VDB=0.217335;SGB=-0.693147;RPB=0.00878407;MQB=2.839e-13;MQSB=0.639596;BQB=0.118595;MQ0F=0;AC=2;AN=2;DP4=4,18,322,344;MQ=56	GT:PL:AD	1/1:255,255,0:22,666
N2_chrI	66653	.	T	G	222	PASS	DP=927;VDB=2.20709e-06;SGB=-0.693147;RPB=0.0141854;MQB=0.00680487;MQSB=0.729958;BQB=2.20861e-09;MQ0F=0.00107875;ICB=1;HOB=0.5;AC=1;AN=2;DP4=174,259,134,112;MQ=56	GT:PL:AD	0/1:255,0,255:433,246
N2_chrI	66664	.	T	C,G	222	PASS	DP=912;VDB=1.12896e-09;SGB=-0.693147;RPB=0.0667653;MQB=6.00344e-08;MQSB=0.725972;BQB=0.00143588;MQ0F=0.00109649;ICB=1;HOB=0.5;AC=1,0;AN=2;DP4=165,246,125,138;MQ=55	GT:PL:AD	0/1:255,0,255,255,255,255:411,240,23
N2_chrI	66672	.	T	G	222	PASS	DP=867;VDB=1.02913e-11;SGB=-0.693147;RPB=0.000366632;MQB=0.0130401;MQSB=0.765589;BQB=0.000124253;MQ0F=0.0011534;ICB=1;HOB=0.5;AC=1;AN=2;DP4=160,253,113,115;MQ=54	GT:PL:AD	0/1:255,0,255:413,228
N2_chrI	66685	.	G	T	222	PASS	DP=784;VDB=1.15395e-20;SGB=-0.693147;RPB=0.00111018;MQB=1.60703e-08;MQSB=0.912854;BQB=0.576296;MQ0F=0.00127551;ICB=1;HOB=0.5;AC=1;AN=2;DP4=150,207,89,144;MQ=54	GT:PL:AD	0/1:255,0,255:357,233
N2_chrI	66694	.	T	G	222	PASS	DP=737;VDB=8.07201e-21;SGB=-0.693147;RPB=1.26786e-05;MQB=0.00678232;MQSB=0.832215;BQB=0.039714;MQ0F=0.00407056;ICB=1;HOB=0.5;AC=1;AN=2;DP4=140,221,78,124;MQ=53	GT:PL:AD	0/1:255,0,255:361,202
N2_chrI	66710	.	G	A	222	PASS	DP=593;VDB=5.38716e-32;SGB=-0.693147;RPB=1.71133e-08;MQB=1.31945e-10;MQSB=0.313469;BQB=0.642546;MQ0F=0.00505902;ICB=1;HOB=0.5;AC=1;AN=2;DP4=115,165,63,113;MQ=51	GT:PL:AD	0/1:255,0,255:280,176
N2_chrI	66741	.	G	T	221	PASS	DP=426;VDB=3.30567e-33;SGB=-0.693147;RPB=0.0206147;MQB=1.35091e-07;MQSB=0.0236779;BQB=0.357115;MQ0F=0.00938967;ICB=1;HOB=0.5;AC=1;AN=2;DP4=96,147,19,80;MQ=48	GT:PL:AD	0/1:255,0,255:243,99
N2_chrI	66746	.	T	C	201	PASS	DP=389;VDB=7.79535e-36;SGB=-0.693147;RPB=0.00297828;MQB=7.06626e-08;MQSB=0.0505148;BQB=0.947325;MQ0F=0.0102828;ICB=1;HOB=0.5;AC=1;AN=2;DP4=80,143,17,76;MQ=48	GT:PL:AD	0/1:235,0,255:223,93
N2_chrI	66776	.	T	G	228	PASS	DP=268;VDB=0;SGB=-0.693147;RPB=0.787653;MQB=0.0294932;MQSB=0.999959;BQB=0.886472;MQ0F=0.00373134;AC=2;AN=2;DP4=1,2,189,29;MQ=40	GT:PL:AD	1/1:255,255,0:3,218
N2_chrI	66889	.	A	G	691.77	PASS	AC=1;AF=0.5;AN=2;BaseQRankSum=3.69;ClippingRankSum=0;DP=674;ExcessHet=3.0103;FS=19.859;MLEAC=1;MLEAF=0.5;MQ=56;MQRankSum=-16.03;QD=1.25;ReadPosRankSum=-1.773;SOR=2.742	GT:AD:DP:GQ:PL	0/1:504,51:555:99:720,0,21420
N2_chrI	66944	.	A	G	225	PASS	DP=708;VDB=0.823416;SGB=-0.693147;MQSB=0.264754;MQ0F=0.00282486;AC=2;AN=2;DP4=0,0,378,150;MQ=55	GT:PL:AD	1/1:255,255,0:0,528
N2_chrI	67027	.	A	T	221	PASS	DP=803;VDB=5.74008e-11;SGB=-0.693147;RPB=6.79776e-07;MQB=1.75239e-24;MQSB=0.0437966;BQB=9.86789e-16;MQ0F=0;ICB=1;HOB=0.5;AC=1;AN=2;DP4=339,100,102,35;MQ=56	GT:PL:AD	0/1:255,0,255:439,137
N2_chrI	67038	.	G	A	221	PASS	DP=812;VDB=0.12218;SGB=-0.693147;RPB=1.22955e-11;MQB=7.64717e-21;MQSB=0.0201785;BQB=4.77682e-09;MQ0F=0;ICB=1;HOB=0.5;AC=1;AN=2;DP4=90,42,338,96;MQ=57	GT:PL:AD	0/1:255,0,255:132,434
N2_chrI	67039	.	A	G	221	PASS	DP=797;VDB=2.36726e-21;SGB=-0.693147;RPB=5.01435e-09;MQB=2.13555e-18;MQSB=0.030548;BQB=7.70794e-10;MQ0F=0;ICB=1;HOB=0.5;AC=1;AN=2;DP4=342,97,84,41;MQ=57	GT:PL:AD	0/1:255,0,255:439,125
N2_chrI	67042	.	T	A	221	PASS	DP=793;VDB=6.40341e-22;SGB=-0.693147;RPB=4.79107e-10;MQB=4.15606e-18;MQSB=0.0512328;BQB=1.62388e-10;MQ0F=0;ICB=1;HOB=0.5;AC=1;AN=2;DP4=337,105,83,41;MQ=57	GT:PL:AD	0/1:255,0,255:442,124
N2_chrI	67044	.	T	C	167	PASS	DP=792;VDB=4.22684e-22;SGB=-0.693147;RPB=1.44596e-10;MQB=5.57711e-18;MQSB=0.0406239;BQB=6.90482e-10;MQ0F=0;ICB=1;HOB=0.5;AC=1;AN=2;DP4=339,107,83,41;MQ=57	GT:PL:AD	0/1:201,0,255:446,124
N2_chrI	67055	.	T	G	156	PASS	DP=788;VDB=4.67098e-28;SGB=-0.693147;RPB=3.01573e-13;MQB=3.8666e-14;MQSB=0.0107548;BQB=1.22608e-05;MQ0F=0.00126904;ICB=1;HOB=0.5;AC=1;AN=2;DP4=343,107,70,49;MQ=57	GT:PL:AD	0/1:190,0,255:450,119
N2_chrI	67101	.	G	A	250.791	PASS	AB=0.173913;ABP=725.261;AC=1;AF=0.5;AN=2;AO=136;CIGAR=1X;DP=782;DPB=782;DPRA=0;EPP=39.7976;EPPR=18.5535;GTI=0;LEN=1;MEANALT=1;MQM=46.1985;MQMR=59.7647;NS=1;NUMALT=1;ODDS=57.7468;PAIRED=0.735294;PAIREDR=0.973684;PAO=0;PQA=0;PQR=0;PRO=0;QA=4913;QR=23514;RO=646;RPL=135;RPP=289.709;RPPR=3.66914;RPR=1;RUN=1;SAF=43;SAP=42.9271;SAR=93;SRF=327;SRP=3.22543;SRR=319;TYPE=snp;technology.ILLUMINA=1	GT:DP:AD:RO:QR:AO:QA:GL	0/1:782:646,136:646:23514:136:4913:-155.917,0,-1879.67
N2_chrI	67543	.	A	C	225	PASS	DP=568;VDB=0.839541;SGB=-0.693147;MQSB=0.00169591;MQ0F=0.00528169;AC=2;AN=2;DP4=0,0,277,153;MQ=54	GT:PL:AD	1/1:255,255,0:0,430
N2_chrI	67552	.	G	T	225	PASS	DP=569;VDB=0.654391;SGB=-0.693147;MQSB=0.0678646;MQ0F=0.00527241;AC=2;AN=2;DP4=0,0,287,146;MQ=54	GT:PL:AD	1/1:255,255,0:0,433
N2_chrI	67968	.	A	G	225	PASS	DP=506;VDB=0.0745444;SGB=-0.693147;MQSB=1;MQ0F=0;AC=2;AN=2;DP4=0,0,230,172;MQ=60	GT:PL:AD	1/1:255,255,0:0,402
N2_chrI	68221	.	G	A	225	PASS	DP=572;VDB=0.692042;SGB=-0.693147;MQSB=1;MQ0F=0;AC=2;AN=2;DP4=0,0,300,142;MQ=60	GT:PL:AD	1/1:255,255,0:0,442
N2_chrI	68278	.	G	T	225	PASS	DP=670;VDB=0.162227;SGB=-0.693147;MQSB=1;MQ0F=0;AC=2;AN=2;DP4=0,0,317,159;MQ=60	GT:PL:AD	1/1:255,255,0:0,476
N2_chrI	68483	.	T	C	2446.17	PASS	AB=0.265077;ABP=344.796;AC=1;AF=0.5;AN=2;AO=189;CIGAR=1X;DP=713;DPB=713;DPRA=0;EPP=14.0515;EPPR=7.25379;GTI=0;LEN=1;MEANALT=1;MQM=42.1958;MQMR=60;NS=1;NUMALT=1;ODDS=563.252;PAIRED=0.830688;PAIREDR=1;PAO=0;PQA=0;PQR=0;PRO=0;QA=6893;QR=19112;RO=524;RPL=189;RPP=413.419;RPPR=36.577;RPR=0;RUN=1;SAF=79;SAP=14.0515;SAR=110;SRF=305;SRP=33.6596;SRR=219;TYPE=snp;technology.ILLUMINA=1	GT:DP:AD:RO:QR:AO:QA:GL	0/1:713:524,189:524:19112:189:6893:-345.225,0,-1504.83
N2_chrI	68917	.	A	G	225	PASS	DP=630;VDB=0.101758;SGB=-0.693147;MQSB=1;MQ0F=0;AC=2;AN=2;DP4=0,0,291,191;MQ=60	GT:PL:AD	1/1:255,255,0:0,482
N2_chrI	69839	.	G	A	225	PASS	DP=442;VDB=0.705135;SGB=-0.693147;MQSB=1;MQ0F=0;AC=2;AN=2;DP4=0,0,224,113;MQ=60	GT:PL:AD	1/1:255,255,0:0,337
N2_chrI	70439	.	T	G	225	PASS	DP=618;VDB=0.419668;SGB=-0.693147;MQSB=1;MQ0F=0;AC=2;AN=2;DP4=0,0,291,170;MQ=60	GT:PL:AD	1/1:255,255,0:0,461
N2_chrI	70845	.	T	A	225	PASS	DP=602;VDB=0.98681;SGB=-0.693147;MQSB=1;MQ0F=0;AC=2;AN=2;DP4=0,0,272,171;MQ=60	GT:PL:AD	1/1:255,255,0:0,443
N2_chrI	70955	.	G	A	228	PASS	DP=676;VDB=0.222591;SGB=-0.693147;RPB=1;MQB=1;MQSB=1;BQB=1;MQ0F=0;AC=2;AN=2;DP4=0,1,346,145;MQ=60	GT:PL:AD	1/1:255,255,0:1,491
N2_chrI	71055	.	A	T	225	PASS	DP=644;VDB=0.567906;SGB=-0.693147;MQSB=1;MQ0F=0;AC=2;AN=2;DP4=0,0,271,210;MQ=60	GT:PL:AD	1/1:255,255,0:0,481
N2_chrI	71112	.	A	G	225	PASS	DP=536;VDB=0.252682;SGB=-0.693147;MQSB=1;MQ0F=0;AC=2;AN=2;DP4=0,0,237,160;MQ=60	GT:PL:AD	1/1:255,255,0:0,397
N2_chrI	71360	.	C	A	225	PASS	DP=714;VDB=0.999146;SGB=-0.693147;MQSB=1;MQ0F=0;AC=2;AN=2;DP4=0,0,340,146;MQ=60	GT:PL:AD	1/1:255,255,0:0,486
N2_chrI	72083	.	T	C	225	PASS	DP=511;VDB=0.875853;SGB=-0.693147;MQSB=1;MQ0F=0;AC=2;AN=2;DP4=0,0,247,140;MQ=60	GT:PL:AD	1/1:255,255,0:0,387
N2_chrI	72308	.	C	T	225	PASS	DP=410;VDB=0.321425;SGB=-0.693147;MQSB=1;MQ0F=0;AC=2;AN=2;DP4=0,0,208,121;MQ=60	GT:PL:AD	1/1:255,255,0:0,329
N2_chrI	72361	.	A	G	225	PASS	DP=448;VDB=0.999782;SGB=-0.693147;MQSB=1;MQ0F=0;AC=2;AN=2;DP4=0,0,233,113;MQ=60	GT:PL:AD	1/1:255,255,0:0,346
N2_chrI	72612	.	T	G	225	PASS	DP=578;VDB=0.958356;SGB=-0.693147;MQSB=1;MQ0F=0;AC=2;AN=2;DP4=0,0,246,203;MQ=60	GT:PL:AD	1/1:255,255,0:0,449
N2_chrI	72666	.	G	A	225	PASS	DP=550;VDB=0.999546;SGB=-0.693147;MQSB=1;MQ0F=0;AC=2;AN=2;DP4=0,0,275,146;MQ=60	GT:PL:AD	1/1:255,255,0:0,421
N2_chrI	73112	.	G	T	225	PASS	DP=494;VDB=0.846974;SGB=-0.693147;MQSB=0.989738;MQ0F=0;AC=2;AN=2;DP4=0,0,242,102;MQ=59	GT:PL:AD	1/1:255,255,0:0,344
N2_chrI	73868	.	G	T	225	PASS	DP=418;VDB=0.597835;SGB=-0.693147;MQSB=1;MQ0F=0;AC=2;AN=2;DP4=0,0,197,121;MQ=60	GT:PL:AD	1/1:255,255,0:0,318
N2_chrI	74428	.	A	G	225	PASS	DP=562;VDB=0.0172979;SGB=-0.693147;MQSB=1;MQ0F=0;AC=2;AN=2;DP4=0,0,298,109;MQ=60	GT:PL:AD	1/1:255,255,0:0,407
N2_chrI	74649	.	G	A	225	PASS	DP=524;VDB=0.446017;SGB=-0.693147;MQSB=1;MQ0F=0;AC=2;AN=2;DP4=0,0,280,108;MQ=60	GT:PL:AD	1/1:255,255,0:0,388
N2_chrI	74905	.	G	A	225	PASS	DP=523;VDB=0.0368728;SGB=-0.693147;MQSB=1;MQ0F=0;AC=2;AN=2;DP4=0,0,216,152;MQ=60	GT:PL:AD	1/1:255,255,0:0,368
N2_chrI	75063	.	A	C	225	PASS	DP=339;VDB=0.541898;SGB=-0.693147;MQSB=1;MQ0F=0;AC=2;AN=2;DP4=0,0,185,69;MQ=60	GT:PL:AD	1/1:255,255,0:0,254
N2_chrI	75729	.	A	T	228	PASS	DP=527;VDB=0.315056;SGB=-0.693147;RPB=1;MQB=1;MQSB=0.99823;BQB=1;MQ0F=0;AC=2;AN=2;DP4=1,0,262,119;MQ=59	GT:PL:AD	1/1:255,255,0:1,381
N2_chrI	76308	.	A	G	225	PASS	DP=495;VDB=0.411851;SGB=-0.693147;MQSB=1;MQ0F=0;AC=2;AN=2;DP4=0,0,260,121;MQ=60	GT:PL:AD	1/1:255,255,0:0,381
N2_chrI	76676	.	G	A	225	PASS	DP=473;VDB=0.650316;SGB=-0.693147;MQSB=1;MQ0F=0;AC=2;AN=2;DP4=0,0,277,94;MQ=60	GT:PL:AD	1/1:255,255,0:0,371
N2_chrI	77117	.	A	G	225	PASS	DP=631;VDB=0.000245527;SGB=-0.693147;MQSB=1;MQ0F=0;AC=2;AN=2;DP4=0,0,259,169;MQ=60	GT:PL:AD	1/1:255,255,0:0,428
N2_chrI	77945	.	G	A,T	225	PASS	DP=528;VDB=1.63105e-05;SGB=-0.693147;MQSB=1;MQ0F=0;AC=2,0;AN=2;DP4=0,0,305,84;MQ=60	GT:PL:AD	1/1:255,255,0,255,255,255:0,388,1
N2_chrI	78094	.	G	A	225	PASS	DP=638;VDB=0.0720566;SGB=-0.693147;MQSB=1;MQ0F=0;AC=2;AN=2;DP4=0,0,297,179;MQ=60	GT:PL:AD	1/1:255,255,0:0,476
N2_chrI	79285	.	A	T	225	PASS	DP=478;VDB=0.0673691;SGB=-0.693147;MQSB=1;MQ0F=0;AC=2;AN=2;DP4=0,0,234,130;MQ=60	GT:PL:AD	1/1:255,255,0:0,364
N2_chrI	79490	.	A	G	225	PASS	DP=501;VDB=0.922053;SGB=-0.693147;MQSB=1;MQ0F=0;AC=2;AN=2;DP4=0,0,209,153;MQ=60	GT:PL:AD	1/1:255,255,0:0,362
N2_chrI	79839	.	A	T	225	PASS	DP=422;VDB=0.690912;SGB=-0.693147;MQSB=1;MQ0F=0;AC=2;AN=2;DP4=0,0,220,94;MQ=60	GT:PL:AD	1/1:255,255,0:0,314
N2_chrI	79994	.	G	C	225	PASS	DP=484;VDB=0.0754413;SGB=-0.693147;MQSB=1;MQ0F=0;AC=2;AN=2;DP4=0,0,231,110;MQ=60	GT:PL:AD	1/1:255,255,0:0,341
N2_chrI	80587	.	T	C	225	PASS	DP=633;VDB=0.917198;SGB=-0.693147;MQSB=1;MQ0F=0;AC=2;AN=2;DP4=0,0,277,160;MQ=60	GT:PL:AD	1/1:255,255,0:0,437
N2_chrI	80601	.	A	T	225	PASS	DP=612;VDB=0.848168;SGB=-0.693147;MQSB=1;MQ0F=0;AC=2;AN=2;DP4=0,0,220,193;MQ=60	GT:PL:AD	1/1:255,255,0:0,413
N2_chrI	82254	.	C	A	225	PASS	DP=589;VDB=0.249665;SGB=-0.693147;MQSB=1;MQ0F=0;AC=2;AN=2;DP4=0,0,274,147;MQ=60	GT:PL:AD	1/1:255,255,0:0,421
N2_chrI	82822	.	C	T	225	PASS	DP=541;VDB=0.765656;SGB=-0.693147;MQSB=1;MQ0F=0;AC=2;AN=2;DP4=0,0,287,117;MQ=60	GT:PL:AD	1/1:255,255,0:0,404
N2_chrI	83034	.	G	A	225	PASS	DP=537;VDB=0.236917;SGB=-0.693147;MQSB=1;MQ0F=0;AC=2;AN=2;DP4=0,0,213,164;MQ=60	GT:PL:AD	1/1:255,255,0:0,377
N2_chrI	83179	.	T	A	225	PASS	DP=509;VDB=0.985321;SGB=-0.693147;MQSB=1;MQ0F=0;AC=2;AN=2;DP4=0,0,300,95;MQ=60	GT:PL:AD	1/1:255,255,0:0,395
N2_chrI	83293	.	T	C	225	PASS	DP=588;VDB=0.866134;SGB=-0.693147;MQSB=1;MQ0F=0;AC=2;AN=2;DP4=0,0,305,111;MQ=60	GT:PL:AD	1/1:255,255,0:0,416
N2_chrI	84128	.	C	A	225	PASS	DP=463;VDB=0.792763;SGB=-0.693147;MQSB=1;MQ0F=0;AC=2;AN=2;DP4=0,0,200,147;MQ=60	GT:PL:AD	1/1:255,255,0:0,347
N2_chrI	84167	.	G	T	225	PASS	DP=489;VDB=0.93236;SGB=-0.693147;MQSB=1;MQ0F=0;AC=2;AN=2;DP4=0,0,240,142;MQ=60	GT:PL:AD	1/1:255,255,0:0,382
N2_chrI	84186	.	C	T	225	PASS	DP=502;VDB=0.982446;SGB=-0.693147;MQSB=1;MQ0F=0;AC=2;AN=2;DP4=0,0,291,103;MQ=60	GT:PL:AD	1/1:255,255,0:0,394
N2_chrI	84598	.	G	A	225	PASS	DP=670;VDB=0.887448;SGB=-0.693147;MQSB=1;MQ0F=0;AC=2;AN=2;DP4=0,0,291,200;MQ=60	GT:PL:AD	1/1:255,255,0:0,491
N2_chrI	84768	.	A	T	228	PASS	DP=582;VDB=0.497593;SGB=-0.693147;RPB=0.563349;MQB=1;MQSB=1;BQB=0.824208;MQ0F=0;AC=2;AN=2;DP4=5,0,302,131;MQ=60	GT:PL:AD	1/1:255,255,0:5,433
N2_chrI	85166	.	C	T	225	PASS	DP=591;VDB=0.35153;SGB=-0.693147;MQSB=1;MQ0F=0;AC=2;AN=2;DP4=0,0,303,128;MQ=60	GT:PL:AD	1/1:255,255,0:0,431
N2_chrI	85262	.	A	T	225	PASS	DP=702;VDB=0.986976;SGB=-0.693147;MQSB=1;MQ0F=0;AC=2;AN=2;DP4=0,0,366,161;MQ=60	GT:PL:AD	1/1:255,255,0:0,527
N2_chrI	87215	.	A	C	225	PASS	DP=560;VDB=0.0588293;SGB=-0.693147;MQSB=1;MQ0F=0;AC=2;AN=2;DP4=0,0,211,213;MQ=60	GT:PL:AD	1/1:255,255,0:0,424
N2_chrI	87324	.	T	A	228	PASS	DP=447;VDB=0.997252;SGB=-0.693147;RPB=1;MQB=1;MQSB=0.998132;BQB=1;MQ0F=0;AC=2;AN=2;DP4=1,0,226,90;MQ=59	GT:PL:AD	1/1:255,255,0:1,316
N2_chrI	87483	.	A	T	228	PASS	DP=429;VDB=0.976097;SGB=-0.693147;RPB=1;MQB=1;MQSB=0.998087;BQB=1;MQ0F=0.002331;AC=2;AN=2;DP4=1,0,227,94;MQ=59	GT:PL:AD	1/1:255,255,0:1,321
N2_chrI	88227	.	G	A	225	PASS	DP=499;VDB=0.952955;SGB=-0.693147;MQSB=1;MQ0F=0;AC=2;AN=2;DP4=0,0,228,138;MQ=60	GT:PL:AD	1/1:255,255,0:0,366
N2_chrI	89517	.	C	T	225	PASS	DP=647;VDB=0.984072;SGB=-0.693147;MQSB=1;MQ0F=0;AC=2;AN=2;DP4=0,0,282,194;MQ=60	GT:PL:AD	1/1:255,255,0:0,476
N2_chrI	89740	.	A	T	228	PASS	DP=353;VDB=0.987496;SGB=-0.693147;RPB=0.443148;MQB=1;MQSB=1;BQB=0.207577;MQ0F=0;AC=2;AN=2;DP4=5,5,178,72;MQ=60	GT:PL:AD	1/1:255,255,0:10,250
N2_chrI	89892	.	A	T	225	PASS	DP=456;VDB=0.998492;SGB=-0.693147;MQSB=1;MQ0F=0;AC=2;AN=2;DP4=0,0,225,129;MQ=60	GT:PL:AD	1/1:255,255,0:0,354
N2_chrI	90952	.	A	C	225	PASS	DP=500;VDB=0.0430227;SGB=-0.693147;MQSB=1;MQ0F=0;AC=2;AN=2;DP4=0,0,234,130;MQ=60	GT:PL:AD	1/1:255,255,0:0,364
N2_chrI	91046	.	A	T	225	PASS	DP=511;VDB=0.0108506;SGB=-0.693147;MQSB=1;MQ0F=0;AC=2;AN=2;DP4=0,0,245,132;MQ=60	GT:PL:AD	1/1:255,255,0:0,377
N2_chrI	91638	.	G	T	225	PASS	DP=467;VDB=0.988371;SGB=-0.693147;MQSB=1;MQ0F=0;AC=2;AN=2;DP4=0,0,261,104;MQ=60	GT:PL:AD	1/1:255,255,0:0,365
N2_chrI	91723	.	T	C	225	PASS	DP=659;VDB=0.173983;SGB=-0.693147;MQSB=1;MQ0F=0;AC=2;AN=2;DP4=0,0,359,100;MQ=60	GT:PL:AD	1/1:255,255,0:0,459
N2_chrI	91980	.	T	C	225	PASS	DP=452;VDB=0.0124633;SGB=-0.693147;MQSB=1;MQ0F=0;AC=2;AN=2;DP4=0,0,218,115;MQ=60	GT:PL:AD	1/1:255,255,0:0,333
N2_chrI	92132	.	G	A,T	225	PASS	DP=473;VDB=0.119687;SGB=-0.693147;MQSB=1;MQ0F=0;AC=2,0;AN=2;DP4=0,0,232,103;MQ=60	GT:PL:AD	1/1:255,255,0,255,255,255:0,334,1
N2_chrI	92194	.	A	G	225	PASS	DP=516;VDB=0.216225;SGB=-0.693147;MQSB=1;MQ0F=0;AC=2;AN=2;DP4=0,0,264,118;MQ=60	GT:PL:AD	1/1:255,255,0:0,382
N2_chrI	93085	.	G	T	225	PASS	DP=634;VDB=0.96208;SGB=-0.693147;MQSB=1;MQ0F=0;AC=2;AN=2;DP4=0,0,289,203;MQ=60	GT:PL:AD	1/1:255,255,0:0,492
N2_chrI	95470	.	T	G	228	PASS	DP=474;VDB=0.942098;SGB=-0.693147;RPB=1.68669e-16;MQB=2.17892e-18;MQSB=0.174671;BQB=0.521854;MQ0F=0.0485232;AC=2;AN=2;DP4=29,1,183,108;MQ=54	GT:PL:AD	1/1:255,255,0:30,291
N2_chrI	95630	.	G	T	70	PASS	DP=148;VDB=3.59392e-05;SGB=-0.692067;MQSB=1;MQ0F=0;AC=2;AN=2;DP4=0,0,19,1;MQ=51	GT:PL:AD	1/1:100,60,0:0,20
N2_chrI	95647	.	G	T	5697.77	PASS	AC=2;AF=1;AN=2;DP=93;ExcessHet=3.0103;FS=0;MLEAC=2;MLEAF=1;MQ=55;QD=26.31;SOR=0.901	GT:AD:DP:GQ:PL	1/1:0,93:93:99:5726,385,0
N2_chrI	95676	.	A	C	225	PASS	DP=60;VDB=2.62885e-22;SGB=-0.693147;MQSB=8.29296e-05;MQ0F=0.0833333;AC=2;AN=2;DP4=0,0,18,32;MQ=36	GT:PL:AD	1/1:255,151,0:0,50
N2_chrI	96150	.	C	T	225	PASS	DP=515;VDB=0.00471769;SGB=-0.693147;MQSB=1;MQ0F=0;AC=2;AN=2;DP4=0,0,296,84;MQ=60	GT:PL:AD	1/1:255,255,0:0,380
N2_chrI	97022	.	T	A	225	PASS	DP=575;VDB=0.82807;SGB=-0.693147;MQSB=1;MQ0F=0;AC=2;AN=2;DP4=0,0,228,192;MQ=60	GT:PL:AD	1/1:255,255,0:0,420
N2_chrI	99123	.	G	C	225	PASS	DP=519;VDB=0.718077;SGB=-0.693147;MQSB=1;MQ0F=0;AC=2;AN=2;DP4=0,0,250,149;MQ=60	GT:PL:AD	1/1:255,255,0:0,399
N2_chrI	99554	.	C	A	225	PASS	DP=446;VDB=0.938827;SGB=-0.693147;MQSB=1;MQ0F=0;AC=2;AN=2;DP4=0,0,233,96;MQ=60	GT:PL:AD	1/1:255,255,0:0,329
N2_chrI	99613	.	T	A	225	PASS	DP=480;VDB=0.479111;SGB=-0.693147;MQSB=1;MQ0F=0;AC=2;AN=2;DP4=0,0,264,103;MQ=60	GT:PL:AD	1/1:255,255,0:0,367
N2_chrI	99918	.	T	A	228	PASS	DP=433;VDB=0.231136;SGB=-0.693147;RPB=1;MQB=1;MQSB=1;BQB=1;MQ0F=0;AC=2;AN=2;DP4=1,0,194,149;MQ=60	GT:PL:AD	1/1:255,255,0:1,343
N2_chrI	101103	.	A	T	225	PASS	DP=343;VDB=0.286298;SGB=-0.693147;MQSB=1;MQ0F=0;AC=2;AN=2;DP4=0,0,163,85;MQ=60	GT:PL:AD	1/1:255,255,0:0,248
N2_chrI	101128	.	A	T	225	PASS	DP=393;VDB=0.969139;SGB=-0.693147;MQSB=1;MQ0F=0;AC=2;AN=2;DP4=0,0,190,88;MQ=60	GT:PL:AD	1/1:255,255,0:0,278
N2_chrI	101281	.	T	A	228	PASS	DP=382;VDB=0.567066;SGB=-0.693147;RPB=1;MQB=1;MQSB=1;BQB=1;MQ0F=0;AC=2;AN=2;DP4=1,0,171,115;MQ=60	GT:PL:AD	1/1:255,255,0:1,286
N2_chrI	101912	.	C	A	225	PASS	DP=439;VDB=3.27495e-13;SGB=-0.693147;MQSB=1;MQ0F=0;AC=2;AN=2;DP4=0,0,131,47;MQ=60	GT:PL:AD	1/1:255,255,0:0,178
N2_chrI	101954	.	T	A	225	PASS	DP=546;VDB=0.57728;SGB=-0.693147;MQSB=0.993667;MQ0F=0;AC=2;AN=2;DP4=0,0,263,150;MQ=59	GT:PL:AD	1/1:255,255,0:0,413
N2_chrI	102915	.	C	T	225	PASS	DP=559;VDB=0.769475;SGB=-0.693147;MQSB=1;MQ0F=0;AC=2;AN=2;DP4=0,0,308,110;MQ=60	GT:PL:AD	1/1:255,255,0:0,418
N2_chrI	103524	.	C	T	225	PASS	DP=487;VDB=0.963414;SGB=-0.693147;MQSB=1;MQ0F=0;AC=2;AN=2;DP4=0,0,215,166;MQ=60	GT:PL:AD	1/1:255,255,0:0,381
N2_chrI	104201	.	T	C	228	PASS	DP=416;VDB=0.0547117;SGB=-0.693147;RPB=1;MQB=1;MQSB=1;BQB=1;MQ0F=0;AC=2;AN=2;DP4=1,0,225,91;MQ=60	GT:PL:AD	1/1:255,255,0:1,316
N2_chrI	104294	.	G	A	225	PASS	DP=442;VDB=0.416976;SGB=-0.693147;MQSB=1;MQ0F=0;AC=2;AN=2;DP4=0,0,199,143;MQ=60	GT:PL:AD	1/1:255,255,0:0,342
N2_chrI	104897	.	T	A	225	PASS	DP=540;VDB=0.959255;SGB=-0.693147;MQSB=1;MQ0F=0;AC=2;AN=2;DP4=0,0,236,181;MQ=60	GT:PL:AD	1/1:255,255,0:0,417
N2_chrI	105308	.	C	A	225	PASS	DP=532;VDB=0.940489;SGB=-0.693147;MQSB=1;MQ0F=0;AC=2;AN=2;DP4=0,0,250,146;MQ=60	GT:PL:AD	1/1:255,255,0:0,396
N2_chrI	105345	.	T	C	225	PASS	DP=494;VDB=0.999199;SGB=-0.693147;MQSB=1;MQ0F=0;AC=2;AN=2;DP4=0,0,259,123;MQ=60	GT:PL:AD	1/1:255,255,0:0,382
N2_chrI	105401	.	C	T	225	PASS	DP=565;VDB=0.531842;SGB=-0.693147;MQSB=1;MQ0F=0;AC=2;AN=2;DP4=0,0,326,108;MQ=60	GT:PL:AD	1/1:255,255,0:0,434
N2_chrI	105649	.	G	T	225	PASS	DP=544;VDB=0.584336;SGB=-0.693147;MQSB=1;MQ0F=0;AC=2;AN=2;DP4=0,0,208,215;MQ=60	GT:PL:AD	1/1:255,255,0:0,423
N2_chrI	105897	.	T	A	225	PASS	DP=371;VDB=0.0945441;SGB=-0.693147;MQSB=1;MQ0F=0;AC=2;AN=2;DP4=0,0,155,151;MQ=60	GT:PL:AD	1/1:255,255,0:0,306
N2_chrI	106524	.	GAAAAAAATTTTTTT	GAAAAAATTTTTTTT	8662.05	PASS	AB=0;ABP=0;AC=2;AF=1;AN=2;AO=272;CIGAR=7M1X7M;DP=312;DPB=312.733;DPRA=0;EPP=22.9687;EPPR=7.35324;GTI=0;LEN=1;MEANALT=7;MQM=60;MQMR=33.5;NS=1;NUMALT=1;ODDS=214.195;PAIRED=0.952206;PAIREDR=0.5;PAO=5.33333;PQA=185.333;PQR=185.333;PRO=5.33333;QA=9794;QR=62;RO=2;RPL=94;RPP=59.3408;RPPR=7.35324;RPR=178;RUN=1;SAF=155;SAP=14.5383;SAR=117;SRF=2;SRP=7.35324;SRR=0;TYPE=snp;technology.ILLUMINA=1	GT:DP:AD:RO:QR:AO:QA:GL	1/1:312:2,272:2:62:272:9794:-877.202,-78.7137,0
N2_chrI	106531	.	A	T	228	PASS	DP=316;VDB=8.21389e-06;SGB=-0.693147;RPB=0.839278;MQB=1;MQSB=1;BQB=0.0335731;MQ0F=0;AC=2;AN=2;DP4=5,0,155,54;MQ=60	GT:PL:AD	1/1:255,255,0:5,209
N2_chrI	107534	.	A	G,T	225	PASS	DP=726;VDB=0.686179;SGB=-0.693147;MQSB=1;MQ0F=0;AC=2,0;AN=2;DP4=0,0,359,188;MQ=60	GT:PL:AD	1/1:255,255,0,255,255,255:0,546,1
N2_chrI	108306	.	T	G	225	PASS	DP=393;VDB=0.8848;SGB=-0.693147;MQSB=1;MQ0F=0;AC=2;AN=2;DP4=0,0,203,85;MQ=60	GT:PL:AD	1/1:255,255,0:0,288
N2_chrI	108368	.	A	G	225	PASS	DP=434;VDB=0.812302;SGB=-0.693147;MQSB=1;MQ0F=0;AC=2;AN=2;DP4=0,0,205,108;MQ=60	GT:PL:AD	1/1:255,255,0:0,313
N2_chrI	108606	.	A	G	228	PASS	DP=690;VDB=0.094836;SGB=-0.693147;RPB=2.17226e-21;MQB=6.47721e-32;MQSB=0.00827368;BQB=1.52642e-31;MQ0F=0;AC=2;AN=2;DP4=54,0,262,168;MQ=57	GT:PL:AD	1/1:255,255,0:54,430
N2_chrI	108791	.	G	A	225	PASS	DP=430;VDB=0.00128203;SGB=-0.693147;MQSB=1;MQ0F=0;AC=2;AN=2;DP4=0,0,246,103;MQ=60	GT:PL:AD	1/1:255,255,0:0,349
N2_chrI	108809	.	C	T,A	225	PASS	DP=425;VDB=0.00380529;SGB=-0.693147;MQSB=1;MQ0F=0;AC=2,0;AN=2;DP4=0,0,245,103;MQ=60	GT:PL:AD	1/1:255,255,0,255,255,255:0,347,1
N2_chrI	109334	.	G	T	225	PASS	DP=740;VDB=0.548335;SGB=-0.693147;MQSB=1;MQ0F=0;AC=2;AN=2;DP4=0,0,326,207;MQ=60	GT:PL:AD	1/1:255,255,0:0,533
N2_chrI	109466	.	A	T	35.4156	PASS	DP=592;VDB=0.0353997;SGB=-0.683931;MQ0F=0;AC=2;AN=2;DP4=0,0,13,0;MQ=60	GT:PL:AD	1/1:65,39,0:0,13
N2_chrI	110210	.	G	C	225	PASS	DP=676;VDB=0.772735;SGB=-0.693147;MQSB=1;MQ0F=0;AC=2;AN=2;DP4=0,0,334,153;MQ=60	GT:PL:AD	1/1:255,255,0:0,487
N2_chrI	114453	.	G	A	225	PASS	DP=608;VDB=0.978855;SGB=-0.693147;MQSB=1;MQ0F=0;AC=2;AN=2;DP4=0,0,278,179;MQ=60	GT:PL:AD	1/1:255,255,0:0,457
N2_chrI	115009	.	G	A	225	PASS	DP=783;VDB=0.0821192;SGB=-0.693147;MQSB=1;MQ0F=0;AC=2;AN=2;DP4=0,0,318,247;MQ=60	GT:PL:AD	1/1:255,255,0:0,565
N2_chrI	115064	.	C	G	225	PASS	DP=609;VDB=0.358651;SGB=-0.693147;MQSB=1;MQ0F=0;AC=2;AN=2;DP4=0,0,247,235;MQ=60	GT:PL:AD	1/1:255,255,0:0,482
N2_chrI	116352	.	A	T	225	PASS	DP=553;VDB=0.892982;SGB=-0.693147;MQSB=1;MQ0F=0;AC=2;AN=2;DP4=0,0,247,169;MQ=60	GT:PL:AD	1/1:255,255,0:0,416
N2_chrI	117095	.	T	C,A	225	PASS	DP=738;VDB=0.0174612;SGB=-0.693147;MQSB=1;MQ0F=0;AC=2,0;AN=2;DP4=0,0,437,165;MQ=60	GT:PL:AD	1/1:255,255,0,255,255,255:0,601,1
N2_chrI	119204	.	T	A	225	PASS	DP=524;VDB=0.449198;SGB=-0.693147;MQSB=1;MQ0F=0;AC=2;AN=2;DP4=0,0,208,194;MQ=60	GT:PL:AD	1/1:255,255,0:0,402
N2_chrI	119314	.	G	A	228	PASS	DP=498;VDB=0.973627;SGB=-0.693147;RPB=0.590221;MQB=0.0116567;MQSB=0.986865;BQB=0.0613146;MQ0F=0.0060241;AC=2;AN=2;DP4=3,0,270,100;MQ=59	GT:PL:AD	1/1:255,255,0:3,370
N2_chrI	119356	.	C	A	225	PASS	DP=551;VDB=0.826417;SGB=-0.693147;MQSB=1;MQ0F=0;AC=2;AN=2;DP4=0,0,329,78;MQ=60	GT:PL:AD	1/1:255,255,0:0,407
N2_chrI	119492	.	A	G	225	PASS	DP=727;VDB=0.0323318;SGB=-0.693147;MQSB=1;MQ0F=0;AC=2;AN=2;DP4=0,0,311,212;MQ=60	GT:PL:AD	1/1:255,255,0:0,523
N2_chrI	119594	.	C	T	225	PASS	DP=611;VDB=0.032859;SGB=-0.693147;MQSB=1;MQ0F=0;AC=2;AN=2;DP4=0,0,309,155;MQ=60	GT:PL:AD	1/1:255,255,0:0,464
N2_chrI	120490	.	C	T	225	PASS	DP=720;VDB=0.387363;SGB=-0.693147;MQSB=1;MQ0F=0;AC=2;AN=2;DP4=0,0,359,190;MQ=60	GT:PL:AD	1/1:255,255,0:0,549
N2_chrI	120621	.	C	G	225	PASS	DP=602;VDB=0.70232;SGB=-0.693147;MQSB=1;MQ0F=0;AC=2;AN=2;DP4=0,0,257,166;MQ=60	GT:PL:AD	1/1:255,255,0:0,423
N2_chrI	120744	.	G	T	225	PASS	DP=515;VDB=0.999202;SGB=-0.693147;MQSB=1;MQ0F=0;AC=2;AN=2;DP4=0,0,227,173;MQ=60	GT:PL:AD	1/1:255,255,0:0,400
N2_chrI	121030	.	T	C	225	PASS	DP=475;VDB=0.652423;SGB=-0.693147;MQSB=1;MQ0F=0;AC=2;AN=2;DP4=0,0,211,130;MQ=60	GT:PL:AD	1/1:255,255,0:0,341
N2_chrI	123284	.	A	G	225	PASS	DP=603;VDB=0.428504;SGB=-0.693147;MQSB=1;MQ0F=0;AC=2;AN=2;DP4=0,0,291,159;MQ=60	GT:PL:AD	1/1:255,255,0:0,450
N2_chrI	123862	.	T	C	225	PASS	DP=417;VDB=0.000538091;SGB=-0.693147;MQSB=1;MQ0F=0;AC=2;AN=2;DP4=0,0,167,166;MQ=60	GT:PL:AD	1/1:255,255,0:0,333
N2_chrI	124350	.	G	A	225	PASS	DP=506;VDB=0.868601;SGB=-0.693147;MQSB=1;MQ0F=0;AC=2;AN=2;DP4=0,0,246,147;MQ=60	GT:PL:AD	1/1:255,255,0:0,393
N2_chrI	124522	.	T	A	225	PASS	DP=508;VDB=0.881936;SGB=-0.693147;MQSB=1;MQ0F=0;AC=2;AN=2;DP4=0,0,241,136;MQ=60	GT:PL:AD	1/1:255,255,0:0,377
N2_chrI	124552	.	A	C	228	PASS	DP=500;VDB=0.202264;SGB=-0.693147;RPB=1;MQB=1;MQSB=1;BQB=1;MQ0F=0;AC=2;AN=2;DP4=0,1,227,140;MQ=60	GT:PL:AD	1/1:255,255,0:1,367
N2_chrI	124694	.	C	T	225	PASS	DP=537;VDB=0.600607;SGB=-0.693147;MQSB=1;MQ0F=0;AC=2;AN=2;DP4=0,0,287,113;MQ=60	GT:PL:AD	1/1:255,255,0:0,400
N2_chrI	125084	.	G	A	225	PASS	DP=536;VDB=0.933877;SGB=-0.693147;MQSB=1;MQ0F=0;AC=2;AN=2;DP4=0,0,247,162;MQ=60	GT:PL:AD	1/1:255,255,0:0,409
N2_chrI	125334	.	T	A	225	PASS	DP=455;VDB=0.841543;SGB=-0.693147;MQSB=1;MQ0F=0;AC=2;AN=2;DP4=0,0,235,116;MQ=60	GT:PL:AD	1/1:255,255,0:0,351
N2_chrI	126117	.	A	C	225	PASS	DP=601;VDB=0.0559579;SGB=-0.693147;MQSB=1;MQ0F=0;AC=2;AN=2;DP4=0,0,291,149;MQ=60	GT:PL:AD	1/1:255,255,0:0,440
N2_chrI	126466	.	T	C	228	PASS	DP=607;VDB=0.0608827;SGB=-0.693147;RPB=1;MQB=1;MQSB=1;BQB=1;MQ0F=0;AC=2;AN=2;DP4=0,1,275,182;MQ=60	GT:PL:AD	1/1:255,255,0:1,457
N2_chrI	126956	.	C	T	225	PASS	DP=466;VDB=0.95831;SGB=-0.693147;MQSB=1;MQ0F=0;AC=2;AN=2;DP4=0,0,256,105;MQ=60	GT:PL:AD	1/1:255,255,0:0,361
N2_chrI	127563	.	T	C	225	PASS	DP=491;VDB=0.999372;SGB=-0.693147;MQSB=1;MQ0F=0;AC=2;AN=2;DP4=0,0,233,116;MQ=60	GT:PL:AD	1/1:255,255,0:0,349
N2_chrI	127749	.	G	A	225	PASS	DP=526;VDB=0.847854;SGB=-0.693147;MQSB=1;MQ0F=0;AC=2;AN=2;DP4=0,0,247,133;MQ=60	GT:PL:AD	1/1:255,255,0:0,380
N2_chrI	129330	.	C	T	225	PASS	DP=487;VDB=0.316968;SGB=-0.693147;MQSB=1;MQ0F=0;AC=2;AN=2;DP4=0,0,231,129;MQ=60	GT:PL:AD	1/1:255,255,0:0,360
N2_chrI	130386	.	T	A	225	PASS	DP=525;VDB=0.247617;SGB=-0.693147;MQSB=1;MQ0F=0;AC=2;AN=2;DP4=0,0,204,193;MQ=60	GT:PL:AD	1/1:255,255,0:0,397
N2_chrI	130387	.	C	T	225	PASS	DP=512;VDB=0.247792;SGB=-0.693147;MQSB=1;MQ0F=0;AC=2;AN=2;DP4=0,0,202,193;MQ=60	GT:PL:AD	1/1:255,255,0:0,395
N2_chrI	130652	.	T	A	225	PASS	DP=499;VDB=0.000950192;SGB=-0.693147;MQSB=1;MQ0F=0;AC=2;AN=2;DP4=0,0,226,162;MQ=60	GT:PL:AD	1/1:255,255,0:0,388
N2_chrI	131814	.	A	G	225	PASS	DP=626;VDB=0.631265;SGB=-0.693147;MQSB=0.969792;MQ0F=0;AC=2;AN=2;DP4=0,0,279,172;MQ=59	GT:PL:AD	1/1:255,255,0:0,451
N2_chrI	131856	.	A	T	225	PASS	DP=581;VDB=0.0218109;SGB=-0.693147;MQSB=0.998105;MQ0F=0;AC=2;AN=2;DP4=0,0,280,154;MQ=59	GT:PL:AD	1/1:255,255,0:0,434
N2_chrI	132326	.	C	T	225	PASS	DP=532;VDB=0.994354;SGB=-0.693147;MQSB=1;MQ0F=0;AC=2;AN=2;DP4=0,0,267,154;MQ=60	GT:PL:AD	1/1:255,255,0:0,421
N2_chrI	133546	.	C	A	225	PASS	DP=647;VDB=0.946278;SGB=-0.693147;MQSB=1;MQ0F=0;AC=2;AN=2;DP4=0,0,300,162;MQ=60	GT:PL:AD	1/1:255,255,0:0,462
N2_chrI	134132	.	A	T	225	PASS	DP=439;VDB=0.0643292;SGB=-0.693147;MQSB=1;MQ0F=0;AC=2;AN=2;DP4=0,0,241,88;MQ=60	GT:PL:AD	1/1:255,255,0:0,329
N2_chrI	134356	.	T	G	225	PASS	DP=481;VDB=0.237641;SGB=-0.693147;MQSB=1;MQ0F=0;AC=2;AN=2;DP4=0,0,220,145;MQ=60	GT:PL:AD	1/1:255,255,0:0,365
N2_chrI	134960	.	C	T	225	PASS	DP=550;VDB=0.409035;SGB=-0.693147;MQSB=0.992289;MQ0F=0;AC=2;AN=2;DP4=0,0,267,130;MQ=59	GT:PL:AD	1/1:255,255,0:0,397
N2_chrI	135282	.	A	C	225	PASS	DP=404;VDB=0.197438;SGB=-0.693147;MQSB=0.995149;MQ0F=0;AC=2;AN=2;DP4=0,0,136,129;MQ=59	GT:PL:AD	1/1:255,255,0:0,265
N2_chrI	135388	.	T	A	225	PASS	DP=185;VDB=4.73956e-39;SGB=-0.693147;MQSB=1;MQ0F=0;AC=2;AN=2;DP4=0,0,123,4;MQ=60	GT:PL:AD	1/1:255,255,0:0,127
N2_chrI	135550	.	T	C	225	PASS	DP=623;VDB=0.173796;SGB=-0.693147;MQSB=1;MQ0F=0;AC=2;AN=2;DP4=0,0,350,63;MQ=60	GT:PL:AD	1/1:255,255,0:0,413
N2_chrI	136151	.	A	G	228	PASS	DP=609;VDB=0.991281;SGB=-0.693147;RPB=1;MQB=1;MQSB=0.99459;BQB=1;MQ0F=0;AC=2;AN=2;DP4=0,1,297,173;MQ=59	GT:PL:AD	1/1:255,255,0:1,470
N2_chrI	136316	.	G	A	225	PASS	DP=581;VDB=0.0340003;SGB=-0.693147;MQSB=1;MQ0F=0;AC=2;AN=2;DP4=0,0,248,187;MQ=60	GT:PL:AD	1/1:255,255,0:0,435
N2_chrI	136771	.	A	G	228	PASS	DP=695;VDB=0.469213;SGB=-0.693147;RPB=1;MQB=1;MQSB=0.998731;BQB=1;MQ0F=0;AC=2;AN=2;DP4=0,1,357,182;MQ=59	GT:PL:AD	1/1:255,255,0:1,539
N2_chrI	136888	.	C	A	225	PASS	DP=675;VDB=0.95991;SGB=-0.693147;MQSB=0.00206919;MQ0F=0.0148148;AC=2;AN=2;DP4=0,0,299,212;MQ=54	GT:PL:AD	1/1:255,255,0:0,511
N2_chrI	137001	.	T	C	225	PASS	DP=642;VDB=0.797562;SGB=-0.693147;MQSB=0.535488;MQ0F=0.0186916;AC=2;AN=2;DP4=0,0,339,150;MQ=51	GT:PL:AD	1/1:255,255,0:0,489
N2_chrI	137695	.	C	A	225	PASS	DP=625;VDB=0.382846;SGB=-0.693147;MQSB=1;MQ0F=0;AC=2;AN=2;DP4=0,0,290,158;MQ=60	GT:PL:AD	1/1:255,255,0:0,448
N2_chrI	137773	.	T	C	225	PASS	DP=532;VDB=0.0418683;SGB=-0.693147;MQSB=1;MQ0F=0;AC=2;AN=2;DP4=0,0,211,169;MQ=60	GT:PL:AD	1/1:255,255,0:0,380
N2_chrI	138667	.	T	C	225	PASS	DP=570;VDB=0.27278;SGB=-0.693147;MQSB=0.336443;MQ0F=0.00526316;AC=2;AN=2;DP4=0,0,277,135;MQ=57	GT:PL:AD	1/1:255,255,0:0,412
N2_chrI	138799	.	T	A	225	PASS	DP=434;VDB=0.82238;SGB=-0.693147;MQSB=0.00557608;MQ0F=0.0230415;AC=2;AN=2;DP4=0,0,224,132;MQ=43	GT:PL:AD	1/1:255,255,0:0,356
N2_chrI	138803	.	C	T	225	PASS	DP=433;VDB=0.759201;SGB=-0.693147;MQSB=0.000749428;MQ0F=0.0230947;AC=2;AN=2;DP4=0,0,227,133;MQ=44	GT:PL:AD	1/1:255,255,0:0,360
N2_chrI	140889	.	C	T	228	PASS	DP=513;VDB=0.607688;SGB=-0.693147;RPB=1;MQB=1;MQSB=0.675247;BQB=1;MQ0F=0.00584795;AC=2;AN=2;DP4=1,0,241,143;MQ=55	GT:PL:AD	1/1:255,255,0:1,384
N2_chrI	141335	.	G	C	225	PASS	DP=470;VDB=0.725989;SGB=-0.693147;MQSB=1;MQ0F=0;AC=2;AN=2;DP4=0,0,254,91;MQ=60	GT:PL:AD	1/1:255,255,0:0,345
N2_chrI	141381	.	C	T	225	PASS	DP=514;VDB=0.0795147;SGB=-0.693147;MQSB=1;MQ0F=0;AC=2;AN=2;DP4=0,0,284,89;MQ=60	GT:PL:AD	1/1:255,255,0:0,373
N2_chrI	142081	.	G	C	225	PASS	DP=611;VDB=0.448957;SGB=-0.693147;MQSB=1;MQ0F=0;AC=2;AN=2;DP4=0,0,324,123;MQ=60	GT:PL:AD	1/1:255,255,0:0,447
N2_chrI	143795	.	G	A	225	PASS	DP=521;VDB=0.218008;SGB=-0.693147;MQSB=1;MQ0F=0;AC=2;AN=2;DP4=0,0,269,111;MQ=60	GT:PL:AD	1/1:255,255,0:0,380
N2_chrI	144339	.	G	A	225	PASS	DP=639;VDB=0.997744;SGB=-0.693147;MQSB=1;MQ0F=0;AC=2;AN=2;DP4=0,0,338,149;MQ=60	GT:PL:AD	1/1:255,255,0:0,487
N2_chrI	146085	.	A	T	228	PASS	DP=430;VDB=0.954026;SGB=-0.693147;RPB=1;MQB=1;MQSB=1;BQB=1;MQ0F=0;AC=2;AN=2;DP4=1,0,230,76;MQ=60	GT:PL:AD	1/1:255,255,0:1,306
N2_chrI	146369	.	T	A	225	PASS	DP=568;VDB=0.0451839;SGB=-0.693147;MQSB=1;MQ0F=0;AC=2;AN=2;DP4=0,0,278,137;MQ=60	GT:PL:AD	1/1:255,255,0:0,415
N2_chrI	146969	.	T	C	225	PASS	DP=633;VDB=0.858604;SGB=-0.693147;MQSB=1;MQ0F=0;AC=2;AN=2;DP4=0,0,336,138;MQ=60	GT:PL:AD	1/1:255,255,0:0,474
N2_chrI	148501	.	A	C	228	PASS	DP=349;VDB=0.780271;SGB=-0.693147;RPB=0.27747;MQB=0.00284197;MQSB=0.00148844;BQB=0.00566291;MQ0F=0.0143266;AC=2;AN=2;DP4=4,0,167,135;MQ=40	GT:PL:AD	1/1:255,255,0:4,302
N2_chrI	148549	.	T	C	225	PASS	DP=401;VDB=0.888518;SGB=-0.693147;MQSB=0.0119141;MQ0F=0.00249377;AC=2;AN=2;DP4=0,0,231,102;MQ=44	GT:PL:AD	1/1:255,255,0:0,333
N2_chrI	150991	.	C	T	225	PASS	DP=636;VDB=0.771273;SGB=-0.693147;MQSB=0.998095;MQ0F=0;AC=2;AN=2;DP4=0,0,294,176;MQ=59	GT:PL:AD	1/1:255,255,0:0,470
N2_chrI	152191	.	C	T	225	PASS	DP=540;VDB=0.399922;SGB=-0.693147;MQSB=0.249233;MQ0F=0.00740741;AC=2;AN=2;DP4=0,0,304,101;MQ=53	GT:PL:AD	1/1:255,255,0:0,405
N2_chrI	153745	.	C	A	225	PASS	DP=566;VDB=0.479027;SGB=-0.693147;MQSB=1;MQ0F=0;AC=2;AN=2;DP4=0,0,264,147;MQ=60	GT:PL:AD	1/1:255,255,0:0,411
N2_chrI	153953	.	T	C	225	PASS	DP=498;VDB=0.999416;SGB=-0.693147;MQSB=1;MQ0F=0;AC=2;AN=2;DP4=0,0,228,132;MQ=60	GT:PL:AD	1/1:255,255,0:0,360
N2_chrI	155064	.	A	G	225	PASS	DP=549;VDB=0.923637;SGB=-0.693147;MQSB=1;MQ0F=0;AC=2;AN=2;DP4=0,0,284,116;MQ=60	GT:PL:AD	1/1:255,255,0:0,400
N2_chrI	155133	.	A	C	228	PASS	DP=539;VDB=0.0855201;SGB=-0.693147;RPB=0.472074;MQB=1;MQSB=1;BQB=0.678191;MQ0F=0;AC=2;AN=2;DP4=0,2,239,137;MQ=60	GT:PL:AD	1/1:255,255,0:2,376
N2_chrI	155319	.	A	C	225	PASS	DP=408;VDB=0.0465434;SGB=-0.693147;MQSB=1;MQ0F=0;AC=2;AN=2;DP4=0,0,192,98;MQ=60	GT:PL:AD	1/1:255,255,0:0,290
N2_chrI	155759	.	G	A	228	PASS	DP=547;VDB=0.147787;SGB=-0.693147;RPB=1;MQB=1;MQSB=1;BQB=1;MQ0F=0;AC=2;AN=2;DP4=0,1,243,145;MQ=60	GT:PL:AD	1/1:255,255,0:1,388
N2_chrI	156423	.	T	C	225	PASS	DP=680;VDB=0.893692;SGB=-0.693147;MQSB=1;MQ0F=0;AC=2;AN=2;DP4=0,0,360,137;MQ=60	GT:PL:AD	1/1:255,255,0:0,497
N2_chrI	157331	.	A	C	225	PASS	DP=341;VDB=0.581848;SGB=-0.693147;MQSB=1;MQ0F=0;AC=2;AN=2;DP4=0,0,131,137;MQ=60	GT:PL:AD	1/1:255,255,0:0,268
N2_chrI	157404	.	C	T	225	PASS	DP=324;VDB=0.369778;SGB=-0.693147;MQSB=1;MQ0F=0;AC=2;AN=2;DP4=0,0,149,106;MQ=60	GT:PL:AD	1/1:255,255,0:0,255
N2_chrI	157439	.	C	T	225	PASS	DP=375;VDB=0.998273;SGB=-0.693147;MQSB=1;MQ0F=0;AC=2;AN=2;DP4=0,0,200,93;MQ=60	GT:PL:AD	1/1:255,255,0:0,293
N2_chrI	157881	.	A	T	228	PASS	DP=470;VDB=0.918911;SGB=-0.693147;RPB=0.290909;MQB=0;MQSB=0.993423;BQB=0.560606;MQ0F=0;AC=2;AN=2;DP4=2,0,241,89;MQ=59	GT:PL:AD	1/1:255,255,0:2,330
N2_chrI	158272	.	T	A	228	PASS	DP=478;VDB=0.188633;SGB=-0.693147;RPB=0.896848;MQB=1;MQSB=1;BQB=0.114613;MQ0F=0;AC=2;AN=2;DP4=1,1,217,132;MQ=60	GT:PL:AD	1/1:255,255,0:2,349
N2_chrI	158756	.	T	G	225	PASS	DP=487;VDB=0.000617412;SGB=-0.693147;MQSB=1;MQ0F=0;AC=2;AN=2;DP4=0,0,284,80;MQ=60	GT:PL:AD	1/1:255,255,0:0,364
N2_chrI	159479	.	G	A	225	PASS	DP=594;VDB=0.0459738;SGB=-0.693147;MQSB=1;MQ0F=0;AC=2;AN=2;DP4=0,0,336,94;MQ=60	GT:PL:AD	1/1:255,255,0:0,430
N2_chrI	159482	.	A	G	225	PASS	DP=595;VDB=0.0494552;SGB=-0.693147;MQSB=1;MQ0F=0;AC=2;AN=2;DP4=0,0,339,98;MQ=60	GT:PL:AD	1/1:255,255,0:0,437
N2_chrI	160043	.	G	A	225	PASS	DP=525;VDB=0.728083;SGB=-0.693147;MQSB=1;MQ0F=0;AC=2;AN=2;DP4=0,0,258,134;MQ=60	GT:PL:AD	1/1:255,255,0:0,392
N2_chrI	160424	.	A	G	225	PASS	DP=694;VDB=0.0309198;SGB=-0.693147;MQSB=1;MQ0F=0;AC=2;AN=2;DP4=0,0,376,128;MQ=60	GT:PL:AD	1/1:255,255,0:0,504
N2_chrI	160567	.	A	T	225	PASS	DP=689;VDB=0.534049;SGB=-0.693147;MQSB=1;MQ0F=0;AC=2;AN=2;DP4=0,0,290,218;MQ=60	GT:PL:AD	1/1:255,255,0:0,508
N2_chrI	161022	.	T	A	225	PASS	DP=579;VDB=0.237886;SGB=-0.693147;MQSB=1;MQ0F=0;AC=2;AN=2;DP4=0,0,194,249;MQ=60	GT:PL:AD	1/1:255,255,0:0,443
N2_chrI	161903	.	A	G	225	PASS	DP=544;VDB=0.00478096;SGB=-0.693147;MQSB=1;MQ0F=0;AC=2;AN=2;DP4=0,0,248,158;MQ=60	GT:PL:AD	1/1:255,255,0:0,406
N2_chrI	164055	.	C	G	225	PASS	DP=544;VDB=0.183478;SGB=-0.693147;MQSB=1;MQ0F=0;AC=2;AN=2;DP4=0,0,233,176;MQ=60	GT:PL:AD	1/1:255,255,0:0,409
N2_chrI	164572	.	C	T	225	PASS	DP=520;VDB=0.00236149;SGB=-0.693147;MQSB=1;MQ0F=0;AC=2;AN=2;DP4=0,0,267,107;MQ=60	GT:PL:AD	1/1:255,255,0:0,374
N2_chrI	165077	.	T	G	225	PASS	DP=518;VDB=0.828584;SGB=-0.693147;MQSB=1;MQ0F=0;AC=2;AN=2;DP4=0,0,248,158;MQ=60	GT:PL:AD	1/1:255,255,0:0,406
N2_chrI	165282	.	T	G	225	PASS	DP=601;VDB=0.140554;SGB=-0.693147;MQSB=1;MQ0F=0;AC=2;AN=2;DP4=0,0,287,160;MQ=60	GT:PL:AD	1/1:255,255,0:0,447
N2_chrI	165492	.	A	G	225	PASS	DP=628;VDB=0.0119666;SGB=-0.693147;MQSB=1;MQ0F=0;AC=2;AN=2;DP4=0,0,310,141;MQ=60	GT:PL:AD	1/1:255,255,0:0,451
N2_chrI	165933	.	A	T	225	PASS	DP=491;VDB=0.984569;SGB=-0.693147;MQSB=1;MQ0F=0;AC=2;AN=2;DP4=0,0,248,121;MQ=60	GT:PL:AD	1/1:255,255,0:0,369
N2_chrI	165934	.	A	T	225	PASS	DP=491;VDB=0.982752;SGB=-0.693147;MQSB=1;MQ0F=0;AC=2;AN=2;DP4=0,0,244,123;MQ=60	GT:PL:AD	1/1:255,255,0:0,367
N2_chrI	166044	.	G	T	225	PASS	DP=627;VDB=0.00347218;SGB=-0.693147;MQSB=1;MQ0F=0;AC=2;AN=2;DP4=0,0,296,149;MQ=60	GT:PL:AD	1/1:255,255,0:0,445
N2_chrI	166283	.	T	C	225	PASS	DP=580;VDB=0.778908;SGB=-0.693147;MQSB=1;MQ0F=0;AC=2;AN=2;DP4=0,0,279,127;MQ=60	GT:PL:AD	1/1:255,255,0:0,406
N2_chrI	166347	.	G	C	225	PASS	DP=538;VDB=0.000254649;SGB=-0.693147;MQSB=1;MQ0F=0;AC=2;AN=2;DP4=0,0,215,190;MQ=60	GT:PL:AD	1/1:255,255,0:0,405
N2_chrI	166601	.	A	C	225	PASS	DP=508;VDB=0.999845;SGB=-0.693147;MQSB=1;MQ0F=0;AC=2;AN=2;DP4=0,0,265,112;MQ=60	GT:PL:AD	1/1:255,255,0:0,377
N2_chrI	167281	.	G	A	942.563	PASS	AB=0.177977;ABP=706.47;AC=1;AF=0.5;AN=2;AO=139;CIGAR=1X;DP=781;DPB=781;DPRA=0;EPP=8.64988;EPPR=10.8032;GTI=0;LEN=1;MEANALT=1;MQM=58.7122;MQMR=59.8676;NS=1;NUMALT=1;ODDS=217.033;PAIRED=0.992806;PAIREDR=0.993769;PAO=0;PQA=0;PQR=0;PRO=0;QA=5105;QR=23424;RO=642;RPL=0;RPP=304.845;RPPR=31.6386;RPR=139;RUN=1;SAF=60;SAP=8.64988;SAR=79;SRF=342;SRP=8.97678;SRR=300;TYPE=snp;technology.ILLUMINA=1	GT:DP:AD:RO:QR:AO:QA:GL	0/1:781:642,139:642:23424:139:5105:-219.252,0,-1868.78
N2_chrI	167286	.	T	G	1141.41	PASS	AB=0.188067;ABP=654.624;AC=1;AF=0.5;AN=2;AO=145;CIGAR=1X;DP=771;DPB=771;DPRA=0;EPP=10.9324;EPPR=23.0461;GTI=0;LEN=1;MEANALT=1;MQM=58.7655;MQMR=59.8642;NS=1;NUMALT=1;ODDS=262.82;PAIRED=0.993103;PAIREDR=0.99361;PAO=0;PQA=0;PQR=0;PRO=0;QA=5251;QR=22616;RO=626;RPL=0;RPP=317.874;RPPR=147.368;RPR=145;RUN=1;SAF=61;SAP=10.9324;SAR=84;SRF=332;SRP=8.01926;SRR=294;TYPE=snp;technology.ILLUMINA=1	GT:DP:AD:RO:QR:AO:QA:GL	0/1:771:626,145:626:22616:145:5251:-235.393,0,-1799.12
N2_chrI	167292	.	C	T	1252.21	PASS	AB=0.193758;ABP=629.436;AC=1;AF=0.5;AN=2;AO=149;CIGAR=1X;DP=769;DPB=769;DPRA=0;EPP=12.1188;EPPR=17.356;GTI=0;LEN=1;MEANALT=1;MQM=58.7987;MQMR=59.8306;NS=1;NUMALT=1;ODDS=288.332;PAIRED=0.993289;PAIREDR=0.993548;PAO=0;PQA=0;PQR=0;PRO=0;QA=5351;QR=22406;RO=620;RPL=0;RPP=326.56;RPPR=250.824;RPR=149;RUN=1;SAF=62;SAP=12.1188;SAR=87;SRF=331;SRP=9.18849;SRR=289;TYPE=snp;technology.ILLUMINA=1	GT:DP:AD:RO:QR:AO:QA:GL	0/1:769:620,149:620:22406:149:5351:-245.005,0,-1780.68
N2_chrI	167298	.	G	T	1765.04	PASS	AB=0.20557;ABP=570.75;AC=1;AF=0.5;AN=2;AO=155;CIGAR=1X;DP=754;DPB=754;DPRA=0;EPP=8.06773;EPPR=13.1934;GTI=0;LEN=1;MEANALT=1;MQM=58.8452;MQMR=59.8247;NS=1;NUMALT=1;ODDS=406.416;PAIRED=0.993548;PAIREDR=0.993322;PAO=0;PQA=0;PQR=0;PRO=0;QA=5711;QR=21867;RO=599;RPL=5;RPP=297.56;RPPR=206.632;RPR=150;RUN=1;SAF=67;SAP=9.18849;SAR=88;SRF=313;SRP=5.65304;SRR=286;TYPE=snp;technology.ILLUMINA=1	GT:DP:AD:RO:QR:AO:QA:GL	0/1:754:599,155:599:21867:155:5711:-281.89,0,-1736.7
N2_chrI	167311	.	T	A,G	228	PASS	DP=608;VDB=1.47309e-11;SGB=-0.693147;RPB=2.84846e-23;MQB=0.734897;MQSB=0.991449;BQB=4.01966e-06;MQ0F=0.00164474;AC=2,0;AN=2;DP4=44,16,217,119;MQ=59	GT:PL:AD	1/1:255,31,0,255,255,255:60,335,1
N2_chrI	167314	.	T	C	228	PASS	DP=595;VDB=5.06746e-05;SGB=-0.693147;RPB=2.06822e-09;MQB=0.612584;MQSB=0.99006;BQB=1.91828e-10;MQ0F=0.00168067;AC=2;AN=2;DP4=26,15,225,121;MQ=59	GT:PL:AD	1/1:255,255,0:41,346
N2_chrI	167320	.	A	G	228	PASS	DP=581;VDB=2.51244e-35;SGB=-0.693147;RPB=8.00519e-13;MQB=0.671821;MQSB=0.984305;BQB=2.41666e-17;MQ0F=0.00172117;AC=2;AN=2;DP4=25,20,148,77;MQ=59	GT:PL:AD	1/1:255,185,0:45,225
N2_chrI	167321	.	G	A	220	PASS	DP=441;VDB=0;SGB=-0.693147;RPB=2.54248e-13;MQB=0.565675;MQSB=0.983899;BQB=0.785653;MQ0F=0.00226757;ICB=1;HOB=0.5;AC=1;AN=2;DP4=24,9,129,73;MQ=59	GT:PL:AD	0/1:255,0,15:33,202
N2_chrI	167322	.	C	A	220	PASS	DP=446;VDB=0;SGB=-0.693147;RPB=6.28324e-21;MQB=0.722894;MQSB=0.981765;BQB=0.61799;MQ0F=0.00224215;ICB=1;HOB=0.5;AC=1;AN=2;DP4=32,19,126,72;MQ=59	GT:PL:AD	0/1:255,0,146:51,198
N2_chrI	167331	.	G	T	225	PASS	DP=444;VDB=0.000311688;SGB=-0.693147;MQSB=0.996441;MQ0F=0;AC=2;AN=2;DP4=0,0,155,91;MQ=59	GT:PL:AD	1/1:255,255,0:0,246
N2_chrI	167332	.	T	C	98	PASS	DP=443;VDB=4.02296e-06;SGB=-0.693147;RPB=3.69586e-26;MQB=0.998583;MQSB=0.996515;BQB=0.976414;MQ0F=0;ICB=1;HOB=0.5;AC=1;AN=2;DP4=131,73,28,21;MQ=59	GT:PL:AD	0/1:133,0,255:204,49
N2_chrI	167334	.	C	T	94	PASS	DP=446;VDB=7.2619e-06;SGB=-0.693147;RPB=4.36314e-26;MQB=0.998557;MQSB=0.996382;BQB=0.933983;MQ0F=0;ICB=1;HOB=0.5;AC=1;AN=2;DP4=129,73,27,22;MQ=59	GT:PL:AD	0/1:129,0,255:202,49
N2_chrI	167338	.	G	T	222	PASS	DP=595;VDB=0;SGB=-0.693147;RPB=0;MQB=0.996405;MQSB=0.99758;BQB=0.0367961;MQ0F=0;ICB=1;HOB=0.5;AC=1;AN=2;DP4=104,66,125,69;MQ=59	GT:PL:AD	0/1:255,0,255:170,194
N2_chrI	167340	.	G	A	222	PASS	DP=607;VDB=2.91071e-11;SGB=-0.693147;RPB=0;MQB=0.996434;MQSB=0.997504;BQB=0.0172917;MQ0F=0;ICB=1;HOB=0.5;AC=1;AN=2;DP4=123,70,101,64;MQ=59	GT:PL:AD	0/1:255,0,255:193,165
N2_chrI	168478	.	T	A	228	PASS	DP=553;VDB=0.836686;SGB=-0.693147;RPB=0.150795;MQB=1;MQSB=1;BQB=0.949882;MQ0F=0;AC=2;AN=2;DP4=3,1,302,106;MQ=60	GT:PL:AD	1/1:255,255,0:4,408
N2_chrI	168686	.	G	A	225	PASS	DP=605;VDB=0.245526;SGB=-0.693147;MQSB=1;MQ0F=0;AC=2;AN=2;DP4=0,0,264,187;MQ=60	GT:PL:AD	1/1:255,255,0:0,451
N2_chrI	168764	.	G	A	225	PASS	DP=528;VDB=0.997979;SGB=-0.693147;MQSB=1;MQ0F=0;AC=2;AN=2;DP4=0,0,258,138;MQ=60	GT:PL:AD	1/1:255,255,0:0,396
N2_chrI	168814	.	T	A	225	PASS	DP=577;VDB=0.521014;SGB=-0.693147;MQSB=1;MQ0F=0;AC=2;AN=2;DP4=0,0,322,92;MQ=60	GT:PL:AD	1/1:255,255,0:0,414
N2_chrI	169024	.	T	G	225	PASS	DP=602;VDB=0.39828;SGB=-0.693147;MQSB=1;MQ0F=0;AC=2;AN=2;DP4=0,0,295,163;MQ=60	GT:PL:AD	1/1:255,255,0:0,458
N2_chrI	169388	.	G	C	225	PASS	DP=716;VDB=0.444841;SGB=-0.693147;MQSB=1;MQ0F=0;AC=2;AN=2;DP4=0,0,349,165;MQ=60	GT:PL:AD	1/1:255,255,0:0,514
N2_chrI	169672	.	C	A	225	PASS	DP=542;VDB=0.175528;SGB=-0.693147;MQSB=1;MQ0F=0;AC=2;AN=2;DP4=0,0,274,112;MQ=60	GT:PL:AD	1/1:255,255,0:0,386
N2_chrI	170316	.	G	A	225	PASS	DP=448;VDB=0.534561;SGB=-0.693147;MQSB=1;MQ0F=0;AC=2;AN=2;DP4=0,0,206,139;MQ=60	GT:PL:AD	1/1:255,255,0:0,345
N2_chrI	170575	.	T	A	225	PASS	DP=405;VDB=0.958068;SGB=-0.693147;MQSB=1;MQ0F=0;AC=2;AN=2;DP4=0,0,205,94;MQ=60	GT:PL:AD	1/1:255,255,0:0,299
N2_chrI	171040	.	A	G	225	PASS	DP=425;VDB=0.0207303;SGB=-0.693147;MQSB=1;MQ0F=0;AC=2;AN=2;DP4=0,0,200,104;MQ=60	GT:PL:AD	1/1:255,255,0:0,304
N2_chrI	171663	.	A	T	225	PASS	DP=702;VDB=0.900652;SGB=-0.693147;MQSB=1;MQ0F=0;AC=2;AN=2;DP4=0,0,337,167;MQ=60	GT:PL:AD	1/1:255,255,0:0,504
N2_chrI	172517	.	C	T	225	PASS	DP=517;VDB=0.230052;SGB=-0.693147;MQSB=1;MQ0F=0;AC=2;AN=2;DP4=0,0,290,104;MQ=60	GT:PL:AD	1/1:255,255,0:0,394
N2_chrI	172764	.	C	G	225	PASS	DP=571;VDB=0.0191008;SGB=-0.693147;MQSB=1;MQ0F=0;AC=2;AN=2;DP4=0,0,276,172;MQ=60	GT:PL:AD	1/1:255,255,0:0,448
N2_chrI	172844	.	T	C	225	PASS	DP=553;VDB=0.834966;SGB=-0.693147;MQSB=1;MQ0F=0;AC=2;AN=2;DP4=0,0,279,132;MQ=60	GT:PL:AD	1/1:255,255,0:0,411
N2_chrI	173049	.	T	A	225	PASS	DP=623;VDB=0.836073;SGB=-0.693147;MQSB=1;MQ0F=0;AC=2;AN=2;DP4=0,0,289,173;MQ=60	GT:PL:AD	1/1:255,255,0:0,462
N2_chrI	173191	.	T	C	225	PASS	DP=594;VDB=0.0135898;SGB=-0.693147;MQSB=1;MQ0F=0;AC=2;AN=2;DP4=0,0,315,115;MQ=60	GT:PL:AD	1/1:255,255,0:0,430
N2_chrI	175043	.	A	G	225	PASS	DP=716;VDB=0.857557;SGB=-0.693147;MQSB=1;MQ0F=0;AC=2;AN=2;DP4=0,0,323,180;MQ=60	GT:PL:AD	1/1:255,255,0:0,503
N2_chrI	176489	.	A	C	225	PASS	DP=708;VDB=0.625788;SGB=-0.693147;MQSB=1;MQ0F=0;AC=2;AN=2;DP4=0,0,319,199;MQ=60	GT:PL:AD	1/1:255,255,0:0,518
N2_chrI	176519	.	A	T	225	PASS	DP=709;VDB=0.935845;SGB=-0.693147;MQSB=1;MQ0F=0;AC=2;AN=2;DP4=0,0,329,183;MQ=60	GT:PL:AD	1/1:255,255,0:0,512
N2_chrI	177271	.	T	A	225	PASS	DP=518;VDB=0.481777;SGB=-0.693147;MQSB=1;MQ0F=0;AC=2;AN=2;DP4=0,0,281,93;MQ=60	GT:PL:AD	1/1:255,255,0:0,374
N2_chrI	177340	.	C	T	225	PASS	DP=590;VDB=0.557412;SGB=-0.693147;MQSB=1;MQ0F=0;AC=2;AN=2;DP4=0,0,303,131;MQ=60	GT:PL:AD	1/1:255,255,0:0,434
N2_chrI	177545	.	C	T	225	PASS	DP=567;VDB=0.0287913;SGB=-0.693147;MQSB=1;MQ0F=0;AC=2;AN=2;DP4=0,0,246,156;MQ=60	GT:PL:AD	1/1:255,255,0:0,402
N2_chrI	177818	.	C	A	225	PASS	DP=497;VDB=0.541906;SGB=-0.693147;MQSB=1;MQ0F=0;AC=2;AN=2;DP4=0,0,255,117;MQ=60	GT:PL:AD	1/1:255,255,0:0,372
N2_chrI	178003	.	A	C	225	PASS	DP=486;VDB=0.0722701;SGB=-0.693147;MQSB=1;MQ0F=0;AC=2;AN=2;DP4=0,0,209,168;MQ=60	GT:PL:AD	1/1:255,255,0:0,377
N2_chrI	178005	.	A	T	225	PASS	DP=474;VDB=0.0372192;SGB=-0.693147;MQSB=1;MQ0F=0;AC=2;AN=2;DP4=0,0,199,168;MQ=60	GT:PL:AD	1/1:255,255,0:0,367
N2_chrI	178008	.	T	G	225	PASS	DP=479;VDB=0.0324558;SGB=-0.693147;MQSB=1;MQ0F=0;AC=2;AN=2;DP4=0,0,204,173;MQ=60	GT:PL:AD	1/1:255,255,0:0,377
N2_chrI	178011	.	A	T	228	PASS	DP=484;VDB=0.0533393;SGB=-0.693147;RPB=1;MQB=1;MQSB=1;BQB=1;MQ0F=0;AC=2;AN=2;DP4=0,1,207,171;MQ=60	GT:PL:AD	1/1:255,255,0:1,378
N2_chrI	178720	.	C	T	225	PASS	DP=535;VDB=0.656817;SGB=-0.693147;MQSB=1;MQ0F=0;AC=2;AN=2;DP4=0,0,223,212;MQ=60	GT:PL:AD	1/1:255,255,0:0,435
N2_chrI	180518	.	A	T	228	PASS	DP=603;VDB=0.119905;SGB=-0.693147;RPB=1;MQB=1;MQSB=1;BQB=1;MQ0F=0;AC=2;AN=2;DP4=1,0,318,126;MQ=60	GT:PL:AD	1/1:255,255,0:1,444
N2_chrI	181122	.	A	T	225	PASS	DP=469;VDB=0.982323;SGB=-0.693147;MQSB=1;MQ0F=0;AC=2;AN=2;DP4=0,0,204,148;MQ=60	GT:PL:AD	1/1:255,255,0:0,352
N2_chrI	181217	.	A	G	228	PASS	DP=506;VDB=0.981471;SGB=-0.693147;RPB=1;MQB=1;MQSB=1;BQB=1;MQ0F=0;AC=2;AN=2;DP4=0,1,283,108;MQ=60	GT:PL:AD	1/1:255,255,0:1,391
N2_chrI	181449	.	T	C	225	PASS	DP=766;VDB=0.0169453;SGB=-0.693147;MQSB=1;MQ0F=0;AC=2;AN=2;DP4=0,0,328,228;MQ=60	GT:PL:AD	1/1:255,255,0:0,556
N2_chrI	181788	.	A	G	225	PASS	DP=494;VDB=0.967551;SGB=-0.693147;MQSB=1;MQ0F=0;AC=2;AN=2;DP4=0,0,247,135;MQ=60	GT:PL:AD	1/1:255,255,0:0,382
N2_chrI	183142	.	A	G	225	PASS	DP=526;VDB=3.83685e-07;SGB=-0.693147;MQSB=1;MQ0F=0;AC=2;AN=2;DP4=0,0,307,86;MQ=60	GT:PL:AD	1/1:255,255,0:0,393
N2_chrI	183252	.	A	G	228	PASS	DP=463;VDB=0.504257;SGB=-0.693147;RPB=1;MQB=1;MQSB=1;BQB=1;MQ0F=0;AC=2;AN=2;DP4=1,0,219,128;MQ=60	GT:PL:AD	1/1:255,255,0:1,347
N2_chrI	183582	.	G	A	225	PASS	DP=533;VDB=0.0261447;SGB=-0.693147;MQSB=1;MQ0F=0;AC=2;AN=2;DP4=0,0,259,168;MQ=60	GT:PL:AD	1/1:255,255,0:0,427
N2_chrI	183695	.	A	T	225	PASS	DP=525;VDB=0.110821;SGB=-0.693147;MQSB=1;MQ0F=0;AC=2;AN=2;DP4=0,0,260,110;MQ=60	GT:PL:AD	1/1:255,255,0:0,370
N2_chrI	184235	.	C	T	225	PASS	DP=605;VDB=0.805098;SGB=-0.693147;MQSB=1;MQ0F=0;AC=2;AN=2;DP4=0,0,280,162;MQ=60	GT:PL:AD	1/1:255,255,0:0,442
N2_chrI	184477	.	G	A	225	PASS	DP=445;VDB=0.999802;SGB=-0.693147;MQSB=0.999817;MQ0F=0;AC=2;AN=2;DP4=0,0,207,128;MQ=59	GT:PL:AD	1/1:255,255,0:0,335
N2_chrI	184657	.	A	T	228	PASS	DP=492;VDB=0.0558981;SGB=-0.693147;RPB=0.995177;MQB=1;MQSB=1;BQB=0.646302;MQ0F=0;AC=2;AN=2;DP4=2,0,214,97;MQ=60	GT:PL:AD	1/1:255,255,0:2,311
N2_chrI	185048	.	A	G	225	PASS	DP=341;VDB=7.53994e-21;SGB=-0.693147;MQSB=0.968562;MQ0F=0.00293255;AC=2;AN=2;DP4=0,0,118,102;MQ=58	GT:PL:AD	1/1:255,255,0:0,220
N2_chrI	186264	.	G	A	89	PASS	DP=416;VDB=0.730935;SGB=-0.693147;RPB=0.538874;MQB=0.995004;MQSB=4.45882e-32;BQB=0.999998;MQ0F=0.439904;ICB=1;HOB=0.5;AC=1;AN=2;DP4=65,93,80,89;MQ=10	GT:PL:AD	0/1:122,0,102:158,169
N2_chrI	188689	.	T	G,A	225	PASS	DP=481;VDB=7.81529e-06;SGB=-0.693147;MQSB=1;MQ0F=0;AC=2,0;AN=2;DP4=0,0,302,22;MQ=60	GT:PL:AD	1/1:255,255,0,255,255,255:0,323,1
N2_chrI	188784	.	G	A	228	PASS	DP=393;VDB=0.991822;SGB=-0.693147;RPB=1;MQB=1;MQSB=0.997561;BQB=1;MQ0F=0;AC=2;AN=2;DP4=1,0,193,90;MQ=59	GT:PL:AD	1/1:255,255,0:1,283
N2_chrI	188785	.	T	C	228	PASS	DP=391;VDB=0.983992;SGB=-0.693147;RPB=0.0868056;MQB=0;MQSB=0.989691;BQB=0.697917;MQ0F=0;AC=2;AN=2;DP4=2,0,191,97;MQ=59	GT:PL:AD	1/1:255,255,0:2,288
N2_chrI	188909	.	T	A	225	PASS	DP=381;VDB=0.660781;SGB=-0.693147;MQSB=1;MQ0F=0;AC=2;AN=2;DP4=0,0,171,87;MQ=60	GT:PL:AD	1/1:255,255,0:0,258
N2_chrI	189923	.	T	C	225	PASS	DP=669;VDB=0.482478;SGB=-0.693147;MQSB=1;MQ0F=0;AC=2;AN=2;DP4=0,0,322,141;MQ=60	GT:PL:AD	1/1:255,255,0:0,463
N2_chrI	191535	.	T	G	225	PASS	DP=571;VDB=0.345793;SGB=-0.693147;MQSB=1;MQ0F=0;AC=2;AN=2;DP4=0,0,273,138;MQ=60	GT:PL:AD	1/1:255,255,0:0,411
N2_chrI	192100	.	C	T	225	PASS	DP=382;VDB=0.443451;SGB=-0.693147;MQSB=1;MQ0F=0;AC=2;AN=2;DP4=0,0,173,116;MQ=60	GT:PL:AD	1/1:255,255,0:0,289
N2_chrI	192499	.	G	A	225	PASS	DP=397;VDB=0.00909938;SGB=-0.693147;MQSB=0.990244;MQ0F=0;AC=2;AN=2;DP4=0,0,206,102;MQ=59	GT:PL:AD	1/1:255,255,0:0,308
N2_chrI	192957	.	C	G	225	PASS	DP=618;VDB=0.623984;SGB=-0.693147;MQSB=1;MQ0F=0;AC=2;AN=2;DP4=0,0,289,107;MQ=60	GT:PL:AD	1/1:255,255,0:0,396
N2_chrI	194442	.	T	A	225	PASS	DP=451;VDB=0.682912;SGB=-0.693147;MQSB=1;MQ0F=0;AC=2;AN=2;DP4=0,0,238,94;MQ=60	GT:PL:AD	1/1:255,255,0:0,332
N2_chrI	194489	.	A	T	228	PASS	DP=498;VDB=0.215158;SGB=-0.693147;RPB=0.985294;MQB=1;MQSB=1;BQB=0.913102;MQ0F=0;AC=2;AN=2;DP4=2,0,286,88;MQ=60	GT:PL:AD	1/1:255,255,0:2,374
N2_chrI	195038	.	T	A	228	PASS	DP=498;VDB=0.237013;SGB=-0.693147;RPB=1;MQB=1;MQSB=1;BQB=1;MQ0F=0;AC=2;AN=2;DP4=1,0,238,108;MQ=60	GT:PL:AD	1/1:255,255,0:1,346
N2_chrI	195318	.	A	G	228	PASS	DP=475;VDB=0.998455;SGB=-0.693147;RPB=1;MQB=1;MQSB=1;BQB=1;MQ0F=0;AC=2;AN=2;DP4=1,0,275,92;MQ=60	GT:PL:AD	1/1:255,255,0:1,367
N2_chrI	196004	.	T	A	225	PASS	DP=483;VDB=0.0205018;SGB=-0.693147;MQSB=1;MQ0F=0;AC=2;AN=2;DP4=0,0,242,107;MQ=60	GT:PL:AD	1/1:255,255,0:0,349
N2_chrI	196767	.	T	G	225	PASS	DP=521;VDB=0.999995;SGB=-0.693147;MQSB=1;MQ0F=0;AC=2;AN=2;DP4=0,0,261,143;MQ=60	GT:PL:AD	1/1:255,255,0:0,404
N2_chrI	196799	.	T	C	225	PASS	DP=465;VDB=0.993875;SGB=-0.693147;MQSB=1;MQ0F=0;AC=2;AN=2;DP4=0,0,260,108;MQ=60	GT:PL:AD	1/1:255,255,0:0,368
N2_chrI	196888	.	G	A	225	PASS	DP=575;VDB=0.0162276;SGB=-0.693147;MQSB=1;MQ0F=0;AC=2;AN=2;DP4=0,0,344,91;MQ=60	GT:PL:AD	1/1:255,255,0:0,435
N2_chrI	197174	.	T	C	225	PASS	DP=512;VDB=0.869759;SGB=-0.693147;MQSB=0.855808;MQ0F=0.0136719;AC=2;AN=2;DP4=0,0,193,198;MQ=55	GT:PL:AD	1/1:255,255,0:0,391
N2_chrI	197985	.	T	C	225	PASS	DP=451;VDB=0.945582;SGB=-0.693147;MQSB=1;MQ0F=0;AC=2;AN=2;DP4=0,0,208,128;MQ=60	GT:PL:AD	1/1:255,255,0:0,336
N2_chrI	198290	.	T	C	325.824	PASS	AB=0.191223;ABP=531.366;AC=1;AF=0.5;AN=2;AO=122;CIGAR=1X;DP=638;DPB=638;DPRA=0;EPP=75.9148;EPPR=9.1107;GTI=0;LEN=1;MEANALT=2;MQM=33.7541;MQMR=59.8949;NS=1;NUMALT=1;ODDS=75.0238;PAIRED=0.983607;PAIREDR=0.996109;PAO=0;PQA=0;PQR=0;PRO=0;QA=4402;QR=18562;RO=514;RPL=0;RPP=267.93;RPPR=4.70016;RPR=122;RUN=1;SAF=29;SAP=75.9148;SAR=93;SRF=265;SRP=4.09181;SRR=249;TYPE=snp;technology.ILLUMINA=1	GT:DP:AD:RO:QR:AO:QA:GL	0/1:638:514,122:514:18562:122:4402:-146.614,0,-1476.71
N2_chrI	198359	.	G	A	180	PASS	DP=2247;VDB=3.05165e-12;SGB=-0.693147;RPB=0.979768;MQB=0;MQSB=2.95466e-12;BQB=0.261347;MQ0F=0.0213618;ICB=1;HOB=0.5;AC=1;AN=2;DP4=251,133,887,272;MQ=36	GT:PL:AD	0/1:213,0,216:384,1159
N2_chrI	198399	.	G	T	222	PASS	DP=2169;VDB=2.57401e-05;SGB=-0.693147;RPB=0.149965;MQB=0;MQSB=4.64686e-06;BQB=0.470439;MQ0F=0.0202858;ICB=1;HOB=0.5;AC=1;AN=2;DP4=300,140,678,437;MQ=36	GT:PL:AD	0/1:255,0,255:440,1115
N2_chrI	198406	.	C	T	222	PASS	DP=2081;VDB=0.0015692;SGB=-0.693147;RPB=0.632703;MQB=0;MQSB=9.06595e-05;BQB=0.501164;MQ0F=0.0225853;ICB=1;HOB=0.5;AC=1;AN=2;DP4=229,136,696,475;MQ=35	GT:PL:AD	0/1:255,0,255:365,1171
N2_chrI	198410	.	C	T,A	221	PASS	DP=2050;VDB=0.000282607;SGB=-0.693147;RPB=0.141044;MQB=0;MQSB=7.66629e-05;BQB=0.999992;MQ0F=0.0229268;ICB=1;HOB=0.5;AC=1,0;AN=2;DP4=290,142,618,479;MQ=36	GT:PL:AD	0/1:254,0,237,255,255,255:432,1096,1
N2_chrI	198412	.	A	C	222	PASS	DP=2060;VDB=0.000463928;SGB=-0.693147;RPB=0.0777769;MQB=0;MQSB=0.000617072;BQB=0.899622;MQ0F=0.0228155;ICB=1;HOB=0.5;AC=1;AN=2;DP4=294,130,619,475;MQ=35	GT:PL:AD	0/1:255,0,255:424,1094
N2_chrI	198434	.	C	T	222	PASS	DP=1897;VDB=0.241291;SGB=-0.693147;RPB=0.0434174;MQB=0;MQSB=0.00713472;BQB=0.379367;MQ0F=0.0216131;ICB=1;HOB=0.5;AC=1;AN=2;DP4=204,135,591,498;MQ=35	GT:PL:AD	0/1:255,0,255:339,1089
N2_chrI	198448	.	A	C	222	PASS	DP=1672;VDB=0.459436;SGB=-0.693147;RPB=0.000347412;MQB=0;MQSB=0.00485039;BQB=0.881717;MQ0F=0.020933;ICB=1;HOB=0.5;AC=1;AN=2;DP4=164,147,463,457;MQ=35	GT:PL:AD	0/1:255,0,255:311,920
N2_chrI	198466	.	A	G	222	PASS	DP=1644;VDB=0.831686;SGB=-0.693147;RPB=0.326387;MQB=0;MQSB=5.52759e-09;BQB=0.735273;MQ0F=0.0255474;ICB=1;HOB=0.5;AC=1;AN=2;DP4=158,128,487,354;MQ=34	GT:PL:AD	0/1:255,0,255:286,841
N2_chrI	198474	.	T	C,A	222	PASS	DP=1678;VDB=0.966815;SGB=-0.693147;RPB=0.552002;MQB=0;MQSB=9.7953e-10;BQB=0.973376;MQ0F=0.0262217;ICB=1;HOB=0.5;AC=1,0;AN=2;DP4=161,130,498,380;MQ=34	GT:PL:AD	0/1:255,0,255,255,255,255:291,877,1
N2_chrI	198591	.	C	T	11865.8	PASS	AC=1;AF=0.5;AN=2;BaseQRankSum=3.237;ClippingRankSum=0;DP=562;ExcessHet=3.0103;FS=25.462;MLEAC=1;MLEAF=0.5;MQ=50;MQRankSum=-22.288;QD=21.11;ReadPosRankSum=-0.478;SOR=2.054	GT:AD:DP:GQ:PL	0/1:305,257:562:99:11894,0,12367
N2_chrI	198602	.	G	C	222	PASS	DP=741;VDB=0;SGB=-0.693147;RPB=2.78186e-16;MQB=0;MQSB=0.188867;BQB=0.173158;MQ0F=0.0350877;ICB=1;HOB=0.5;AC=1;AN=2;DP4=140,98,124,213;MQ=39	GT:PL:AD	0/1:255,0,255:238,337
N2_chrI	198611	.	T	C	222	PASS	DP=705;VDB=0;SGB=-0.693147;RPB=5.09779e-30;MQB=0;MQSB=0.000126661;BQB=0.0108039;MQ0F=0.0269504;ICB=1;HOB=0.5;AC=1;AN=2;DP4=166,74,108,201;MQ=40	GT:PL:AD	0/1:255,0,255:240,309
N2_chrI	198617	.	A	C	222	PASS	DP=691;VDB=0;SGB=-0.693147;RPB=1.15525e-27;MQB=0;MQSB=4.78297e-10;BQB=0.000141331;MQ0F=0.0217077;ICB=1;HOB=0.5;AC=1;AN=2;DP4=184,78,70,190;MQ=42	GT:PL:AD	0/1:255,0,255:262,260
N2_chrI	198704	.	G	C	102	PASS	DP=490;VDB=1.16045e-16;SGB=-0.693147;RPB=5.20565e-17;MQB=1.4013e-45;MQSB=0.134644;BQB=0.0542213;MQ0F=0.00816326;ICB=1;HOB=0.5;AC=1;AN=2;DP4=193,85,52,41;MQ=52	GT:PL:AD	0/1:137,0,255:278,93
N2_chrI	198738	.	GAAAAAAAATTTTTTTT	GAAAAAAAAATTTTTTT	12247.4	PASS	AB=0;ABP=0;AC=2;AF=1;AN=2;AO=384;CIGAR=9M1X7M;DP=576;DPB=581.118;DPRA=0;EPP=5.74726;EPPR=3.0103;GTI=0;LEN=1;MEANALT=15;MQM=59.4062;MQMR=60;NS=1;NUMALT=1;ODDS=11.5951;PAIRED=0.997396;PAIREDR=1;PAO=0.75;PQA=9.25;PQR=9.25;PRO=0.75;QA=13762;QR=61;RO=2;RPL=212;RPP=12.0581;RPPR=7.35324;RPR=172;RUN=1;SAF=223;SAP=24.7476;SAR=161;SRF=1;SRP=3.0103;SRR=1;TYPE=snp;technology.ILLUMINA=1	GT:DP:AD:RO:QR:AO:QA:GL	1/1:576:2,384:2:61:384:13762:-1231.06,-110.708,0
N2_chrI	198746	.	A	T	269.73	PASS	AC=1;AF=0.5;AN=2;BaseQRankSum=-6.858;ClippingRankSum=0;DP=519;ExcessHet=3.0103;FS=4.615;MLEAC=1;MLEAF=0.5;MQ=56;MQRankSum=-17.097;QD=0.53;ReadPosRankSum=4.104;SOR=0.613	GT:AD:DP:GQ:PL	0/1:466,47:513:99:307,0,17907
N2_chrI	198747	.	T	A	228	PASS	DP=592;VDB=0.92614;SGB=-0.693147;RPB=0.900894;MQB=2.85584e-21;MQSB=0.0706977;BQB=1.09227e-09;MQ0F=0;AC=2;AN=2;DP4=42,1,226,84;MQ=55	GT:PL:AD	1/1:255,142,0:43,310
N2_chrI	198807	.	T	G	220	PASS	DP=701;VDB=0.895925;SGB=-0.693147;RPB=4.82586e-17;MQB=0;MQSB=1.80949e-11;BQB=0.952273;MQ0F=0.0114123;ICB=1;HOB=0.5;AC=1;AN=2;DP4=49,100,277,94;MQ=50	GT:PL:AD	0/1:255,0,187:149,371
N2_chrI	198933	.	G	A	228	PASS	DP=646;VDB=0.998173;SGB=-0.693147;RPB=2.83647e-18;MQB=2.11058e-18;MQSB=0.00379356;BQB=1.32794e-17;MQ0F=0.00309598;AC=2;AN=2;DP4=0,29,313,123;MQ=57	GT:PL:AD	1/1:255,255,0:29,436
N2_chrI	199039	.	A	G	225	PASS	DP=539;VDB=0.6389;SGB=-0.693147;MQSB=1;MQ0F=0;AC=2;AN=2;DP4=0,0,249,161;MQ=60	GT:PL:AD	1/1:255,255,0:0,410
N2_chrI	199343	.	C	T	225	PASS	DP=743;VDB=0.991168;SGB=-0.693147;MQSB=1;MQ0F=0;AC=2;AN=2;DP4=0,0,411,141;MQ=60	GT:PL:AD	1/1:255,255,0:0,552
N2_chrI	199414	.	G	T	225	PASS	DP=814;VDB=6.70513e-07;SGB=-0.693147;MQSB=1;MQ0F=0;AC=2;AN=2;DP4=0,0,379,212;MQ=60	GT:PL:AD	1/1:255,255,0:0,591
N2_chrI	202543	.	A	G	225	PASS	DP=562;VDB=0.635253;SGB=-0.693147;MQSB=1;MQ0F=0;AC=2;AN=2;DP4=0,0,292,135;MQ=60	GT:PL:AD	1/1:255,255,0:0,427
N2_chrI	203402	.	A	C	225	PASS	DP=593;VDB=0.285426;SGB=-0.693147;MQSB=1;MQ0F=0;AC=2;AN=2;DP4=0,0,267,155;MQ=60	GT:PL:AD	1/1:255,255,0:0,422
N2_chrI	204252	.	A	T	228	PASS	DP=622;VDB=0.825019;SGB=-0.693147;RPB=0.889835;MQB=1;MQSB=1;BQB=0.106441;MQ0F=0;AC=2;AN=2;DP4=6,2,337,111;MQ=60	GT:PL:AD	1/1:255,255,0:8,448
N2_chrI	204728	.	A	C	225	PASS	DP=544;VDB=0.168966;SGB=-0.693147;MQSB=1;MQ0F=0;AC=2;AN=2;DP4=0,0,225,180;MQ=60	GT:PL:AD	1/1:255,255,0:0,405
N2_chrI	204896	.	G	A	225	PASS	DP=413;VDB=0.443106;SGB=-0.693147;MQSB=1;MQ0F=0;AC=2;AN=2;DP4=0,0,205,104;MQ=60	GT:PL:AD	1/1:255,255,0:0,309
N2_chrI	206938	.	A	T	225	PASS	DP=480;VDB=0.141177;SGB=-0.693147;MQSB=1;MQ0F=0;AC=2;AN=2;DP4=0,0,253,97;MQ=60	GT:PL:AD	1/1:255,255,0:0,350
N2_chrI	206975	.	A	T	225	PASS	DP=488;VDB=0.243256;SGB=-0.693147;MQSB=1;MQ0F=0;AC=2;AN=2;DP4=0,0,258,103;MQ=60	GT:PL:AD	1/1:255,255,0:0,361
N2_chrI	207171	.	T	C	225	PASS	DP=739;VDB=0.100643;SGB=-0.693147;MQSB=1;MQ0F=0;AC=2;AN=2;DP4=0,0,352,186;MQ=60	GT:PL:AD	1/1:255,255,0:0,538
N2_chrI	207456	.	A	T	225	PASS	DP=486;VDB=0.98171;SGB=-0.693147;MQSB=1;MQ0F=0;AC=2;AN=2;DP4=0,0,224,142;MQ=60	GT:PL:AD	1/1:255,255,0:0,366
N2_chrI	207510	.	C	T	225	PASS	DP=486;VDB=0.173333;SGB=-0.693147;MQSB=1;MQ0F=0;AC=2;AN=2;DP4=0,0,239,124;MQ=60	GT:PL:AD	1/1:255,255,0:0,363
N2_chrI	207518	.	G	T	225	PASS	DP=504;VDB=0.343355;SGB=-0.693147;MQSB=1;MQ0F=0;AC=2;AN=2;DP4=0,0,253,121;MQ=60	GT:PL:AD	1/1:255,255,0:0,374
N2_chrI	208160	.	T	A	228	PASS	DP=464;VDB=0.895041;SGB=-0.693147;RPB=0.400974;MQB=1;MQSB=1;BQB=0.766234;MQ0F=0;AC=2;AN=2;DP4=1,1,209,99;MQ=60	GT:PL:AD	1/1:255,255,0:2,308
N2_chrI	208252	.	A	G	225	PASS	DP=459;VDB=0.660017;SGB=-0.693147;MQSB=1;MQ0F=0;AC=2;AN=2;DP4=0,0,208,134;MQ=60	GT:PL:AD	1/1:255,255,0:0,342
N2_chrI	208976	.	T	C	225	PASS	DP=339;VDB=0.200483;SGB=-0.693147;MQSB=0.989496;MQ0F=0;AC=2;AN=2;DP4=0,0,164,91;MQ=59	GT:PL:AD	1/1:255,255,0:0,255
N2_chrI	209110	.	C	T	222	PASS	DP=409;VDB=3.44719e-43;SGB=-0.693147;RPB=1.1209e-41;MQB=1;MQSB=1;BQB=0.003035;MQ0F=0;ICB=1;HOB=0.5;AC=1;AN=2;DP4=132,52,61,35;MQ=60	GT:PL:AD	0/1:255,0,255:184,96
N2_chrI	209304	.	G	A	225	PASS	DP=248;VDB=0.0032118;SGB=-0.693147;MQSB=1;MQ0F=0;AC=2;AN=2;DP4=0,0,84,130;MQ=60	GT:PL:AD	1/1:255,255,0:0,214
N2_chrI	210355	.	A	T	225	PASS	DP=512;VDB=0.170609;SGB=-0.693147;MQSB=1;MQ0F=0;AC=2;AN=2;DP4=0,0,238,138;MQ=60	GT:PL:AD	1/1:255,255,0:0,376
N2_chrI	210609	.	T	C	225	PASS	DP=546;VDB=0.894795;SGB=-0.693147;MQSB=1;MQ0F=0;AC=2;AN=2;DP4=0,0,242,144;MQ=60	GT:PL:AD	1/1:255,255,0:0,386
N2_chrI	210960	.	C	T	225	PASS	DP=417;VDB=0.165369;SGB=-0.693147;MQSB=0.597435;MQ0F=0;AC=2;AN=2;DP4=0,0,205,113;MQ=55	GT:PL:AD	1/1:255,255,0:0,318
N2_chrI	211667	.	G	A	51	PASS	DP=723;VDB=0.942795;SGB=-0.693147;RPB=1.19753e-10;MQB=1.72909e-16;MQSB=0.6483;BQB=0.420545;MQ0F=0.00138313;ICB=1;HOB=0.5;AC=1;AN=2;DP4=258,187,97,19;MQ=51	GT:PL:AD	0/1:86,0,255:445,116
N2_chrI	211846	.	A	G	222	PASS	DP=705;VDB=2.13428e-11;SGB=-0.693147;RPB=4.92376e-10;MQB=7.11734e-15;MQSB=0.913178;BQB=0.994057;MQ0F=0.00425532;ICB=1;HOB=0.5;AC=1;AN=2;DP4=229,150,89,76;MQ=57	GT:PL:AD	0/1:255,0,255:379,165
N2_chrI	212058	.	G	T	167	PASS	DP=879;VDB=9.90453e-11;SGB=-0.693147;RPB=2.17585e-06;MQB=2.32254e-25;MQSB=0.969302;BQB=0.281889;MQ0F=0.00796359;ICB=1;HOB=0.5;AC=1;AN=2;DP4=309,153,110,42;MQ=41	GT:PL:AD	0/1:201,0,255:462,152
N2_chrI	212121	.	C	G	98.1073	PASS	AB=0.178218;ABP=638.865;AC=1;AF=0.5;AN=2;AO=126;CIGAR=1X;DP=707;DPB=707;DPRA=0;EPP=8.59409;EPPR=3.04394;GTI=0;LEN=1;MEANALT=1;MQM=32.2143;MQMR=49.1549;NS=1;NUMALT=1;ODDS=22.59;PAIRED=1;PAIREDR=0.996558;PAO=0;PQA=0;PQR=0;PRO=0;QA=4564;QR=21079;RO=581;RPL=95;RPP=73.6004;RPPR=73.1589;RPR=31;RUN=1;SAF=23;SAP=113.307;SAR=103;SRF=259;SRP=17.8443;SRR=322;TYPE=snp;technology.ILLUMINA=1	GT:DP:AD:RO:QR:AO:QA:GL	0/1:707:581,126:581:21079:126:4564:-105.291,0,-1636.2
N2_chrI	212636	.	A	G	228	PASS	DP=568;VDB=0.000277819;SGB=-0.693147;RPB=0.613466;MQB=0.0074813;MQSB=0.935925;BQB=0.356608;MQ0F=0.00880282;AC=2;AN=2;DP4=2,0,246,155;MQ=53	GT:PL:AD	1/1:255,255,0:2,401
N2_chrI	213064	.	A	G	228	PASS	DP=533;VDB=0.00722941;SGB=-0.693147;RPB=0.729381;MQB=0.0360825;MQSB=0.946775;BQB=0.322165;MQ0F=0.00187617;AC=2;AN=2;DP4=2,0,288,100;MQ=59	GT:PL:AD	1/1:255,255,0:2,388
N2_chrI	213079	.	T	A	228	PASS	DP=575;VDB=0.00338362;SGB=-0.693147;RPB=0.234694;MQB=0.0382653;MQSB=0.957128;BQB=0.346939;MQ0F=0.00173913;AC=2;AN=2;DP4=2,0,284,108;MQ=59	GT:PL:AD	1/1:255,255,0:2,392
N2_chrI	213314	.	C	T	225	PASS	DP=462;VDB=0.805711;SGB=-0.693147;MQSB=0.890983;MQ0F=0.004329;AC=2;AN=2;DP4=0,0,220,127;MQ=50	GT:PL:AD	1/1:255,255,0:0,347
N2_chrI	213339	.	G	A	225	PASS	DP=417;VDB=0.577286;SGB=-0.693147;MQSB=0.0427427;MQ0F=0.00719424;AC=2;AN=2;DP4=0,0,220,102;MQ=51	GT:PL:AD	1/1:255,255,0:0,322
N2_chrI	213534	.	G	T	225	PASS	DP=531;VDB=0.695999;SGB=-0.693147;MQSB=0.00138792;MQ0F=0.0320151;AC=2;AN=2;DP4=0,0,274,130;MQ=50	GT:PL:AD	1/1:255,255,0:0,404
N2_chrI	213591	.	T	C	225	PASS	DP=596;VDB=0.331618;SGB=-0.693147;MQSB=2.10601e-10;MQ0F=0.0285235;AC=2;AN=2;DP4=0,0,304,142;MQ=44	GT:PL:AD	1/1:255,255,0:0,446
N2_chrI	214234	.	C	T	228	PASS	DP=250;VDB=0.000180458;SGB=-0.693147;RPB=0.0134266;MQB=7.31458e-05;MQSB=0.428301;BQB=0.761388;MQ0F=0.048;AC=2;AN=2;DP4=4,3,146,38;MQ=52	GT:PL:AD	1/1:255,255,0:7,184
N2_chrI	214616	.	T	A	228	PASS	DP=498;VDB=0.836608;SGB=-0.693147;RPB=1;MQB=1;MQSB=1.97028e-09;BQB=1;MQ0F=0.0180723;AC=2;AN=2;DP4=1,0,240,125;MQ=40	GT:PL:AD	1/1:255,255,0:1,365
N2_chrI	214852	.	G	C	228	PASS	DP=187;VDB=3.67275e-17;SGB=-0.693147;RPB=3.27622e-07;MQB=4.88822e-13;MQSB=3.79692e-05;BQB=2.00548e-11;MQ0F=0.203209;AC=2;AN=2;DP4=29,0,47,68;MQ=27	GT:PL:AD	1/1:255,129,0:29,115
N2_chrI	214853	.	T	C	228	PASS	DP=187;VDB=1.88133e-17;SGB=-0.693147;RPB=1.36491e-07;MQB=8.85973e-13;MQSB=5.06114e-05;BQB=5.65422e-11;MQ0F=0.203209;AC=2;AN=2;DP4=30,0,47,67;MQ=27	GT:PL:AD	1/1:255,106,0:30,114
N2_chrI	214868	.	C	T	228	PASS	DP=179;VDB=1.99715e-06;SGB=-0.693147;RPB=0.0266526;MQB=1.28045e-12;MQSB=0.00339793;BQB=1.39786e-10;MQ0F=0.21229;AC=2;AN=2;DP4=29,0,50,58;MQ=24	GT:PL:AD	1/1:255,114,0:29,108
N2_chrI	214897	.	A	G	228	PASS	DP=175;VDB=1;SGB=-0.693147;RPB=0.999735;MQB=4.25391e-11;MQSB=0.000478727;BQB=1.23096e-10;MQ0F=0.211429;AC=2;AN=2;DP4=23,2,54,54;MQ=23	GT:PL:AD	1/1:255,132,0:25,108
N2_chrI	214910	.	C	G	228	PASS	DP=175;VDB=1;SGB=-0.693147;RPB=0.355751;MQB=2.13577e-10;MQSB=7.62361e-05;BQB=5.87504e-12;MQ0F=0.171429;AC=2;AN=2;DP4=21,0,64,48;MQ=25	GT:PL:AD	1/1:255,159,0:21,112
N2_chrI	215886	.	A	G	225	PASS	DP=546;VDB=0.425751;SGB=-0.693147;MQSB=5.5644e-06;MQ0F=0.0018315;AC=2;AN=2;DP4=0,0,234,145;MQ=47	GT:PL:AD	1/1:255,255,0:0,379
N2_chrI	216046	.	T	C	225	PASS	DP=294;VDB=0.33059;SGB=-0.693147;MQSB=1.58392e-11;MQ0F=0.0340136;AC=2;AN=2;DP4=0,0,121,99;MQ=27	GT:PL:AD	1/1:255,255,0:0,220
N2_chrI	216160	.	C	T	228	PASS	DP=216;VDB=1.03926e-05;SGB=-0.693147;RPB=0.150134;MQB=7.40627e-07;MQSB=6.74787e-09;BQB=0.000406092;MQ0F=0.138889;AC=2;AN=2;DP4=13,0,60,93;MQ=22	GT:PL:AD	1/1:255,255,0:13,153
N2_chrI	217687	.	A	G	225	PASS	DP=390;VDB=0.338344;SGB=-0.693147;MQSB=3.3069e-11;MQ0F=0.0205128;AC=2;AN=2;DP4=0,0,178,140;MQ=36	GT:PL:AD	1/1:255,255,0:0,318
N2_chrI	218034	.	A	T	228	PASS	DP=472;VDB=0.0755926;SGB=-0.693147;RPB=0.114486;MQB=1;MQSB=1;BQB=6.88042e-06;MQ0F=0;AC=2;AN=2;DP4=9,9,237,96;MQ=60	GT:PL:AD	1/1:255,255,0:18,333
N2_chrI	218035	.	T	A	228	PASS	DP=465;VDB=0.0560796;SGB=-0.693147;RPB=0.108926;MQB=1;MQSB=1;BQB=3.65816e-05;MQ0F=0;AC=2;AN=2;DP4=9,10,237,93;MQ=60	GT:PL:AD	1/1:255,255,0:19,330
N2_chrI	218131	.	T	C	225	PASS	DP=570;VDB=0.843875;SGB=-0.693147;MQSB=0.998726;MQ0F=0;AC=2;AN=2;DP4=0,0,300,103;MQ=59	GT:PL:AD	1/1:255,255,0:0,403
N2_chrI	218371	.	T	C	225	PASS	DP=547;VDB=0.904541;SGB=-0.693147;MQSB=1;MQ0F=0;AC=2;AN=2;DP4=0,0,237,152;MQ=60	GT:PL:AD	1/1:255,255,0:0,389
N2_chrI	218482	.	T	A	225	PASS	DP=499;VDB=0.0781079;SGB=-0.693147;MQSB=1;MQ0F=0;AC=2;AN=2;DP4=0,0,196,194;MQ=60	GT:PL:AD	1/1:255,255,0:0,390
N2_chrI	219067	.	A	G	225	PASS	DP=610;VDB=0.988932;SGB=-0.693147;MQSB=1;MQ0F=0;AC=2;AN=2;DP4=0,0,262,216;MQ=60	GT:PL:AD	1/1:255,255,0:0,478
N2_chrI	219090	.	T	A	225	PASS	DP=617;VDB=0.844138;SGB=-0.693147;MQSB=1;MQ0F=0;AC=2;AN=2;DP4=0,0,300,191;MQ=60	GT:PL:AD	1/1:255,255,0:0,491
N2_chrI	219091	.	T	A	225	PASS	DP=617;VDB=0.828613;SGB=-0.693147;MQSB=1;MQ0F=0;AC=2;AN=2;DP4=0,0,301,190;MQ=60	GT:PL:AD	1/1:255,255,0:0,491
N2_chrI	219293	.	T	G	174.77	PASS	AC=1;AF=0.5;AN=2;BaseQRankSum=-0.826;ClippingRankSum=0;DP=658;ExcessHet=3.0103;FS=5.753;MLEAC=1;MLEAF=0.5;MQ=56;MQRankSum=-12.979;QD=0.27;ReadPosRankSum=-6.77;SOR=1.525	GT:AD:DP:GQ:PL	0/1:607,50:657:99:203,0,25013
N2_chrI	219388	.	T	A	225	PASS	DP=602;VDB=0.999772;SGB=-0.693147;MQSB=1;MQ0F=0;AC=2;AN=2;DP4=0,0,252,232;MQ=60	GT:PL:AD	1/1:255,255,0:0,484
N2_chrI	219681	.	T	A	225	PASS	DP=497;VDB=0.994699;SGB=-0.693147;MQSB=1;MQ0F=0;AC=2;AN=2;DP4=0,0,253,135;MQ=60	GT:PL:AD	1/1:255,255,0:0,388
N2_chrI	220391	.	T	A	225	PASS	DP=549;VDB=0.00295395;SGB=-0.693147;MQSB=0.99724;MQ0F=0;AC=2;AN=2;DP4=0,0,226,162;MQ=59	GT:PL:AD	1/1:255,255,0:0,388
N2_chrI	220703	.	A	G	225	PASS	DP=501;VDB=0.972406;SGB=-0.693147;MQSB=1;MQ0F=0;AC=2;AN=2;DP4=0,0,242,123;MQ=60	GT:PL:AD	1/1:255,255,0:0,365
N2_chrI	220726	.	A	C	225	PASS	DP=489;VDB=0.117244;SGB=-0.693147;MQSB=1;MQ0F=0;AC=2;AN=2;DP4=0,0,233,126;MQ=60	GT:PL:AD	1/1:255,255,0:0,359
N2_chrI	220913	.	A	T	199.77	PASS	AC=1;AF=0.5;AN=2;BaseQRankSum=5.647;ClippingRankSum=0;DP=565;ExcessHet=3.0103;FS=22.763;MLEAC=1;MLEAF=0.5;MQ=59;MQRankSum=-22.234;QD=0.35;ReadPosRankSum=-5.242;SOR=4.234	GT:AD:DP:GQ:PL	0/1:529,35:564:99:228,0,24374
N2_chrI	221145	.	T	C	190	PASS	DP=773;VDB=0.999189;SGB=-0.693147;RPB=0.557477;MQB=5.37422e-39;MQSB=0.00805225;BQB=0.45707;MQ0F=0.00517464;ICB=1;HOB=0.5;AC=1;AN=2;DP4=289,157,47,85;MQ=48	GT:PL:AD	0/1:225,0,255:446,132
N2_chrI	221762	.	A	C	225	PASS	DP=368;VDB=0.687326;SGB=-0.693147;MQSB=1;MQ0F=0;AC=2;AN=2;DP4=0,0,191,70;MQ=60	GT:PL:AD	1/1:255,255,0:0,261
N2_chrI	221819	.	T	C	225	PASS	DP=419;VDB=0.561732;SGB=-0.693147;MQSB=0.99811;MQ0F=0;AC=2;AN=2;DP4=0,0,210,76;MQ=59	GT:PL:AD	1/1:255,255,0:0,286
N2_chrI	221973	.	A	T	225	PASS	DP=262;VDB=0.986467;SGB=-0.693147;MQSB=0.994125;MQ0F=0;AC=2;AN=2;DP4=0,0,113,91;MQ=59	GT:PL:AD	1/1:255,255,0:0,204
N2_chrI	222470	.	G	A	225	PASS	DP=400;VDB=0.999953;SGB=-0.693147;MQSB=1;MQ0F=0;AC=2;AN=2;DP4=0,0,219,98;MQ=60	GT:PL:AD	1/1:255,255,0:0,317
N2_chrI	222790	.	T	G	225	PASS	DP=831;VDB=0.00297263;SGB=-0.693147;MQSB=0.983632;MQ0F=0;AC=2;AN=2;DP4=0,0,421,167;MQ=59	GT:PL:AD	1/1:255,255,0:0,588
N2_chrI	222996	.	G	A	225	PASS	DP=518;VDB=0.993277;SGB=-0.693147;MQSB=1;MQ0F=0;AC=2;AN=2;DP4=0,0,243,139;MQ=60	GT:PL:AD	1/1:255,255,0:0,382
N2_chrI	225090	.	T	C	70	PASS	DP=20;VDB=5.65382e-08;SGB=-0.691153;MQ0F=0.45;AC=2;AN=2;DP4=0,0,18,0;MQ=12	GT:PL:AD	1/1:100,54,0:0,18
N2_chrI	225208	.	G	T	162	PASS	DP=363;VDB=4.78332e-05;SGB=-0.693147;RPB=0.713015;MQB=1.20821e-15;MQSB=0.000291035;BQB=0.000702321;MQ0F=0.443526;AC=2;AN=2;DP4=70,17,184,10;MQ=13	GT:PL:AD	1/1:189,88,0:87,194
N2_chrI	225895	.	A	T	164	PASS	DP=537;VDB=0.930174;SGB=-0.693147;RPB=0.929135;MQB=5.75447e-08;MQSB=0.00074283;BQB=0.00156176;MQ0F=0.597765;AC=2;AN=2;DP4=114,58,163,77;MQ=6	GT:PL:AD	1/1:191,22,0:172,240
N2_chrI	226508	.	T	C	225	PASS	DP=383;VDB=1;SGB=-0.693147;MQSB=0.390496;MQ0F=0.0417755;AC=2;AN=2;DP4=0,0,195,134;MQ=33	GT:PL:AD	1/1:255,255,0:0,329
N2_chrI	226533	.	C	T	10513.8	PASS	AC=1;AF=0.5;AN=2;BaseQRankSum=-0.842;ClippingRankSum=0;DP=328;ExcessHet=3.0103;FS=169.687;MLEAC=1;MLEAF=0.5;MQ=38;MQRankSum=-0.994;QD=32.05;ReadPosRankSum=-2.484;SOR=0	GT:AD:DP:GQ:PL	0/1:74,254:328:99:10542,0,2331
N2_chrI	226894	.	C	T	416.84	PASS	AB=0.177394;ABP=1154.68;AC=1;AF=0.5;AN=2;AO=226;CIGAR=1X;DP=1274;DPB=1274;DPRA=0;EPP=11.6578;EPPR=42.4698;GTI=0;LEN=1;MEANALT=1;MQM=30.2965;MQMR=56.3416;NS=1;NUMALT=1;ODDS=95.981;PAIRED=1;PAIREDR=0.992366;PAO=0;PQA=0;PQR=0;PRO=0;QA=8239;QR=38188;RO=1048;RPL=79;RPP=47.439;RPPR=20.5478;RPR=147;RUN=1;SAF=155;SAP=70.8064;SAR=71;SRF=449;SRP=49.6307;SRR=599;TYPE=snp;technology.ILLUMINA=1	GT:DP:AD:RO:QR:AO:QA:GL	0/1:1274:1048,226:1048:38188:226:8239:-186.206,0,-3007.56
N2_chrI	227202	.	A	T,C	84	PASS	DP=359;VDB=2.38826e-37;SGB=-0.693147;RPB=0.104225;MQB=2.2726e-05;MQSB=0.387578;BQB=0.699822;MQ0F=0.328691;ICB=1;HOB=0.5;AC=1,0;AN=2;DP4=27,79,24,112;MQ=11	GT:PL:AD	0/1:117,0,222,255,255,255:106,135,1
N2_chrI	227266	.	T	G	53	PASS	DP=569;VDB=2.39208e-21;SGB=-0.693147;RPB=2.7533e-28;MQB=1.53809e-40;MQSB=2.28706e-15;BQB=0.128539;MQ0F=0.326889;ICB=1;HOB=0.5;AC=1;AN=2;DP4=156,137,40,148;MQ=24	GT:PL:AD	0/1:88,0,255:293,188
N2_chrI	227548	.	T	G	225	PASS	DP=651;VDB=0.735395;SGB=-0.693147;MQSB=1;MQ0F=0;AC=2;AN=2;DP4=0,0,291,174;MQ=60	GT:PL:AD	1/1:255,255,0:0,465
N2_chrI	228000	.	C	G,A	225	PASS	DP=527;VDB=0.978216;SGB=-0.693147;MQSB=1;MQ0F=0;AC=2,0;AN=2;DP4=0,0,278,117;MQ=60	GT:PL:AD	1/1:255,255,0,255,255,255:0,394,1
N2_chrI	229373	.	T	C	225	PASS	DP=586;VDB=0.139204;SGB=-0.693147;MQSB=1;MQ0F=0;AC=2;AN=2;DP4=0,0,289,144;MQ=60	GT:PL:AD	1/1:255,255,0:0,433
N2_chrI	229457	.	G	T	225	PASS	DP=573;VDB=0.942884;SGB=-0.693147;MQSB=1;MQ0F=0;AC=2;AN=2;DP4=0,0,300,121;MQ=60	GT:PL:AD	1/1:255,255,0:0,421
N2_chrI	229698	.	G	A	225	PASS	DP=649;VDB=0.443074;SGB=-0.693147;MQSB=1;MQ0F=0;AC=2;AN=2;DP4=0,0,281,214;MQ=60	GT:PL:AD	1/1:255,255,0:0,495
N2_chrI	230945	.	A	G	225	PASS	DP=695;VDB=0.125005;SGB=-0.693147;MQSB=1;MQ0F=0;AC=2;AN=2;DP4=0,0,288,223;MQ=60	GT:PL:AD	1/1:255,255,0:0,511
N2_chrI	231052	.	C	A	225	PASS	DP=503;VDB=0.944342;SGB=-0.693147;MQSB=1;MQ0F=0;AC=2;AN=2;DP4=0,0,237,129;MQ=60	GT:PL:AD	1/1:255,255,0:0,366
N2_chrI	231106	.	C	T	225	PASS	DP=512;VDB=0.00188185;SGB=-0.693147;MQSB=1;MQ0F=0;AC=2;AN=2;DP4=0,0,257,128;MQ=60	GT:PL:AD	1/1:255,255,0:0,385
N2_chrI	231535	.	T	C	225	PASS	DP=713;VDB=0.942005;SGB=-0.693147;MQSB=1;MQ0F=0;AC=2;AN=2;DP4=0,0,342,175;MQ=60	GT:PL:AD	1/1:255,255,0:0,517
N2_chrI	231612	.	A	T	225	PASS	DP=603;VDB=0.512073;SGB=-0.693147;MQSB=1;MQ0F=0;AC=2;AN=2;DP4=0,0,258,196;MQ=60	GT:PL:AD	1/1:255,255,0:0,454
N2_chrI	231938	.	G	A	225	PASS	DP=645;VDB=0.999842;SGB=-0.693147;MQSB=1;MQ0F=0;AC=2;AN=2;DP4=0,0,370,136;MQ=60	GT:PL:AD	1/1:255,255,0:0,506
N2_chrI	233053	.	C	A	225	PASS	DP=238;VDB=0.994833;SGB=-0.693147;MQSB=0.999906;MQ0F=0.0294118;AC=2;AN=2;DP4=0,0,131,92;MQ=32	GT:PL:AD	1/1:255,255,0:0,223
N2_chrI	233650	.	C	T	225	PASS	DP=508;VDB=0.0150032;SGB=-0.693147;MQSB=3.41186e-11;MQ0F=0.120079;AC=2;AN=2;DP4=0,0,205,171;MQ=27	GT:PL:AD	1/1:255,255,0:0,376
N2_chrI	233711	.	G	A	228	PASS	DP=492;VDB=0.0367995;SGB=-0.693147;RPB=2.04295e-05;MQB=0.00226435;MQSB=0.0875399;BQB=0.992812;MQ0F=0.109756;AC=2;AN=2;DP4=13,0,196,157;MQ=30	GT:PL:AD	1/1:255,255,0:13,353
N2_chrI	233786	.	A	T	225	PASS	DP=467;VDB=0.991141;SGB=-0.693147;MQSB=3.95498e-10;MQ0F=0.0578158;AC=2;AN=2;DP4=0,0,261,107;MQ=45	GT:PL:AD	1/1:255,255,0:0,368
N2_chrI	234039	.	G	T	206.904	PASS	AB=0.201125;ABP=554.659;AC=1;AF=0.5;AN=2;AO=143;CIGAR=1X;DP=711;DPB=711;DPRA=0;EPP=3.02549;EPPR=18.6694;GTI=0;LEN=1;MEANALT=1;MQM=26.8741;MQMR=57.5845;NS=1;NUMALT=1;ODDS=47.6414;PAIRED=0.937063;PAIREDR=1;PAO=0;PQA=0;PQR=0;PRO=0;QA=5129;QR=20744;RO=568;RPL=111;RPP=97.7806;RPPR=6.00754;RPR=32;RUN=1;SAF=66;SAP=4.8477;SAR=77;SRF=248;SRP=22.8288;SRR=320;TYPE=snp;technology.ILLUMINA=1	GT:DP:AD:RO:QR:AO:QA:GL	0/1:711:568,143:568:20744:143:5129:-96.8195,0,-1621.93
N2_chrI	234780	.	A	G	225	PASS	DP=513;VDB=0.637933;SGB=-0.693147;MQSB=0.000149996;MQ0F=0.0292398;AC=2;AN=2;DP4=0,0,271,104;MQ=53	GT:PL:AD	1/1:255,255,0:0,375
N2_chrI	235215	.	A	G	225	PASS	DP=398;VDB=0.933505;SGB=-0.693147;MQSB=0.34741;MQ0F=0.288945;AC=2;AN=2;DP4=0,0,237,92;MQ=17	GT:PL:AD	1/1:255,255,0:0,329
N2_chrI	235235	.	A	G,T	228	PASS	DP=459;VDB=0.988917;SGB=-0.693147;RPB=5.7001e-10;MQB=0.000513476;MQSB=0.0105483;BQB=0.301405;MQ0F=0.233115;AC=2,0;AN=2;DP4=75,1,195,102;MQ=20	GT:PL:AD	1/1:255,123,0,255,255,255:76,296,1
N2_chrI	235365	.	G	A	1351.77	PASS	AC=1;AF=0.5;AN=2;BaseQRankSum=-2.327;ClippingRankSum=0;DP=595;ExcessHet=3.0103;FS=4.144;MLEAC=1;MLEAF=0.5;MQ=40;MQRankSum=-8.162;QD=2.27;ReadPosRankSum=-0.798;SOR=0.891	GT:AD:DP:GQ:PL	0/1:526,69:595:99:1380,0,21663
N2_chrI	235388	.	T	C	220	PASS	DP=759;VDB=0.841766;SGB=-0.693147;RPB=0.0546978;MQB=1.21619e-41;MQSB=3.80474e-06;BQB=0.509681;MQ0F=0.0750988;ICB=1;HOB=0.5;AC=1;AN=2;DP4=127,31,263,133;MQ=30	GT:PL:AD	0/1:255,0,57:158,396
N2_chrI	235811	.	T	A	228	PASS	DP=162;VDB=0.989049;SGB=-0.693147;RPB=0.0124406;MQB=0.469677;MQSB=1.73081e-05;BQB=0.0335804;MQ0F=0.253086;AC=2;AN=2;DP4=1,2,77,78;MQ=22	GT:PL:AD	1/1:255,255,0:3,155
N2_chrI	235812	.	A	T	228	PASS	DP=166;VDB=0.990784;SGB=-0.693147;RPB=4.67032e-05;MQB=0.917853;MQSB=6.89153e-05;BQB=0.155047;MQ0F=0.240964;AC=2;AN=2;DP4=2,5,75,76;MQ=21	GT:PL:AD	1/1:255,255,0:7,151
N2_chrI	236018	.	C	A	228	PASS	DP=507;VDB=0.961771;SGB=-0.693147;RPB=1.03218e-06;MQB=1.0164e-06;MQSB=0.000385795;BQB=0.916351;MQ0F=0.0177515;AC=2;AN=2;DP4=3,7,267,101;MQ=52	GT:PL:AD	1/1:255,255,0:10,368
N2_chrI	236230	.	A	T	225	PASS	DP=506;VDB=0.833689;SGB=-0.693147;MQSB=0.319576;MQ0F=0.00197628;AC=2;AN=2;DP4=0,0,229,146;MQ=51	GT:PL:AD	1/1:255,255,0:0,375
N2_chrI	236350	.	G	C	228	PASS	DP=549;VDB=0.421263;SGB=-0.693147;RPB=5.32324e-06;MQB=7.63611e-18;MQSB=8.01619e-12;BQB=0.0001898;MQ0F=0.112933;AC=2;AN=2;DP4=30,6,229,132;MQ=33	GT:PL:AD	1/1:255,255,0:36,361
N2_chrI	236943	.	A	G	225	PASS	DP=416;VDB=0.52522;SGB=-0.693147;MQSB=0.973982;MQ0F=0.161058;AC=2;AN=2;DP4=0,0,222,100;MQ=27	GT:PL:AD	1/1:255,255,0:0,322
N2_chrI	238266	.	T	A	225	PASS	DP=666;VDB=0.865697;SGB=-0.693147;MQSB=1;MQ0F=0;AC=2;AN=2;DP4=0,0,305,211;MQ=60	GT:PL:AD	1/1:255,255,0:0,516
N2_chrI	238976	.	A	T,G	228	PASS	DP=662;VDB=0.610384;SGB=-0.693147;RPB=0.00133215;MQB=1.34513e-09;MQSB=4.16589e-31;BQB=0.457479;MQ0F=0.143505;AC=2,0;AN=2;DP4=3,21,322,79;MQ=30	GT:PL:AD	1/1:255,255,0,255,255,255:24,400,1
N2_chrI	239040	.	T	G	228	PASS	DP=1002;VDB=0.0120258;SGB=-0.693147;RPB=0.319201;MQB=2.03153e-14;MQSB=3.00812e-20;BQB=0.133099;MQ0F=0.159681;AC=2;AN=2;DP4=14,20,482,271;MQ=38	GT:PL:AD	1/1:255,255,0:34,753
N2_chrI	239711	.	G	T	225	PASS	DP=172;VDB=0.60191;SGB=-0.693147;MQSB=7.3675e-11;MQ0F=0.0988372;AC=2;AN=2;DP4=0,0,125,33;MQ=28	GT:PL:AD	1/1:255,255,0:0,158
N2_chrI	239757	.	C	T	225	PASS	DP=278;VDB=0.978754;SGB=-0.693147;MQSB=1.13362e-06;MQ0F=0.111511;AC=2;AN=2;DP4=0,0,160,69;MQ=35	GT:PL:AD	1/1:255,255,0:0,229
N2_chrI	239827	.	C	T	225	PASS	DP=395;VDB=0.00769587;SGB=-0.693147;MQSB=0.911319;MQ0F=0.00253165;AC=2;AN=2;DP4=0,0,221,82;MQ=54	GT:PL:AD	1/1:255,255,0:0,303
N2_chrI	240607	.	A	C	225	PASS	DP=515;VDB=0.0436767;SGB=-0.693147;MQSB=1;MQ0F=0;AC=2;AN=2;DP4=0,0,284,90;MQ=60	GT:PL:AD	1/1:255,255,0:0,374
N2_chrI	241747	.	T	C	225	PASS	DP=444;VDB=0.980607;SGB=-0.693147;MQSB=1;MQ0F=0;AC=2;AN=2;DP4=0,0,196,121;MQ=60	GT:PL:AD	1/1:255,255,0:0,317
N2_chrI	242017	.	C	T	225	PASS	DP=512;VDB=0.460115;SGB=-0.693147;MQSB=1;MQ0F=0;AC=2;AN=2;DP4=0,0,243,136;MQ=60	GT:PL:AD	1/1:255,255,0:0,379
N2_chrI	242421	.	A	G	225	PASS	DP=300;VDB=0.259394;SGB=-0.693147;MQSB=9.54212e-13;MQ0F=0.12;AC=2;AN=2;DP4=0,0,77,211;MQ=21	GT:PL:AD	1/1:255,255,0:0,288
N2_chrI	242707	.	G	T	117.263	PASS	AB=0.333333;ABP=10.2485;AC=1;AF=0.5;AN=2;AO=10;CIGAR=1X;DP=30;DPB=30;DPRA=0;EPP=10.8276;EPPR=38.1882;GTI=0;LEN=1;MEANALT=1;MQM=42.5;MQMR=30.75;NS=1;NUMALT=1;ODDS=27.0009;PAIRED=1;PAIREDR=1;PAO=0;PQA=0;PQR=0;PRO=0;QA=370;QR=740;RO=20;RPL=10;RPP=24.725;RPPR=46.4397;RPR=0;RUN=1;SAF=2;SAP=10.8276;SAR=8;SRF=19;SRP=38.1882;SRR=1;TYPE=snp;technology.ILLUMINA=1	GT:DP:AD:RO:QR:AO:QA:GL	0/1:30:20,10:20:740:10:370:-21.004,0,-40.4463
N2_chrI	242771	.	T	C	225	PASS	DP=167;VDB=4.87227e-28;SGB=-0.693147;MQ0F=0.00598802;AC=2;AN=2;DP4=0,0,119,0;MQ=34	GT:PL:AD	1/1:255,255,0:0,119
N2_chrI	243280	.	A	C	225	PASS	DP=209;VDB=0.264094;SGB=-0.693147;MQSB=3.22388e-11;MQ0F=0.325359;AC=2;AN=2;DP4=0,0,69,108;MQ=17	GT:PL:AD	1/1:255,255,0:0,177
N2_chrI	243485	.	T	G	228	PASS	DP=500;VDB=0.728484;SGB=-0.693147;RPB=5.86063e-06;MQB=2.3888e-07;MQSB=4.34278e-16;BQB=0.174663;MQ0F=0.532;AC=2;AN=2;DP4=120,7,161,63;MQ=6	GT:PL:AD	1/1:255,41,0:127,224
N2_chrI	244022	.	A	T	228	PASS	DP=587;VDB=0.859052;SGB=-0.693147;RPB=0.750071;MQB=0.00408934;MQSB=0.00470578;BQB=0.297825;MQ0F=0.00681431;AC=2;AN=2;DP4=5,0,286,141;MQ=47	GT:PL:AD	1/1:255,255,0:5,427
N2_chrI	244240	.	C	T	221	PASS	DP=639;VDB=0.742535;SGB=-0.693147;RPB=0.103243;MQB=3.20261e-13;MQSB=0.00227272;BQB=0.000413254;MQ0F=0.303599;ICB=1;HOB=0.5;AC=1;AN=2;DP4=159,37,179,107;MQ=17	GT:PL:AD	0/1:255,0,116:196,286
N2_chrI	244254	.	C	A	131	PASS	DP=656;VDB=0.997775;SGB=-0.693147;RPB=0.0103107;MQB=1.4087e-11;MQSB=0.383952;BQB=0.0957834;MQ0F=0.280488;ICB=1;HOB=0.5;AC=1;AN=2;DP4=179,104,156,43;MQ=18	GT:PL:AD	0/1:164,0,255:283,199
N2_chrI	244710	.	C	T	66	PASS	DP=544;VDB=0.854039;SGB=-0.693147;MQSB=0.000701386;MQ0F=0.715074;AC=2;AN=2;DP4=0,0,261,164;MQ=2	GT:PL:AD	1/1:96,255,0:0,425
N2_chrI	245840	.	T	A	171	PASS	DP=62;VDB=0.0176929;SGB=-0.693147;RPB=0.149799;MQB=0.035808;MQSB=0.035808;BQB=0.987597;MQ0F=0.0322581;AC=2;AN=2;DP4=0,3,55,0;MQ=33	GT:PL:AD	1/1:198,129,0:3,55
N2_chrI	245932	.	A	C	225	PASS	DP=145;VDB=0.0675459;SGB=-0.693147;MQSB=0.925502;MQ0F=0.0344828;AC=2;AN=2;DP4=0,0,120,3;MQ=30	GT:PL:AD	1/1:255,255,0:0,123
N2_chrI	246005	.	C	T	225	PASS	DP=304;VDB=0.00146566;SGB=-0.693147;MQSB=0.00761266;MQ0F=0.00986842;AC=2;AN=2;DP4=0,0,187,40;MQ=46	GT:PL:AD	1/1:255,255,0:0,227
N2_chrI	246022	.	A	C	225	PASS	DP=321;VDB=1.27222e-05;SGB=-0.693147;MQSB=0.0801317;MQ0F=0.00934579;AC=2;AN=2;DP4=0,0,199,53;MQ=49	GT:PL:AD	1/1:255,255,0:0,252
N2_chrI	246180	.	T	A	222	PASS	DP=192;VDB=3.72132e-20;SGB=-0.693147;RPB=0.000406914;MQB=0.00390339;MQSB=0.259974;BQB=0.07409;MQ0F=0.00520833;ICB=1;HOB=0.5;AC=1;AN=2;DP4=59,7,81,2;MQ=35	GT:PL:AD	0/1:255,0,255:66,83
N2_chrI	246188	.	T	G	98	PASS	DP=197;VDB=6.02567e-07;SGB=-0.693079;RPB=1.55453e-05;MQB=0.998779;MQSB=0.408589;BQB=0.935292;MQ0F=0.0101523;ICB=1;HOB=0.5;AC=1;AN=2;DP4=114,2,23,6;MQ=35	GT:PL:AD	0/1:133,0,255:116,29
N2_chrI	246203	.	G	T	81	PASS	DP=569;VDB=1.04956e-05;SGB=-0.693147;RPB=2.71619e-28;MQB=0.00180659;MQSB=0.000417329;BQB=0.145963;MQ0F=0.0702988;ICB=1;HOB=0.5;AC=1;AN=2;DP4=184,107,87,2;MQ=43	GT:PL:AD	0/1:115,0,255:291,89
N2_chrI	246245	.	T	C	192	PASS	DP=547;VDB=7.03382e-06;SGB=-0.693147;RPB=3.32609e-13;MQB=5.55989e-24;MQSB=0.873337;BQB=0.813965;MQ0F=0.00548446;ICB=1;HOB=0.5;AC=1;AN=2;DP4=166,157,74,31;MQ=54	GT:PL:AD	0/1:227,0,255:323,105
N2_chrI	246249	.	C	A	221	PASS	DP=693;VDB=4.69146e-13;SGB=-0.693147;RPB=1.43118e-22;MQB=6.61214e-21;MQSB=0.841996;BQB=0.834038;MQ0F=0.004329;ICB=1;HOB=0.5;AC=1;AN=2;DP4=92,43,167,155;MQ=54	GT:PL:AD	0/1:255,0,255:135,322
N2_chrI	246256	.	G	T	221	PASS	DP=712;VDB=1.01252e-10;SGB=-0.693147;RPB=4.58038e-19;MQB=2.07236e-20;MQSB=0.920279;BQB=0.222334;MQ0F=0.00421348;ICB=1;HOB=0.5;AC=1;AN=2;DP4=178,164,96,41;MQ=54	GT:PL:AD	0/1:255,0,255:342,137
N2_chrI	246258	.	C	T	177	PASS	DP=732;VDB=6.86836e-13;SGB=-0.693147;RPB=4.69877e-10;MQB=2.34443e-23;MQSB=0.942226;BQB=0.538358;MQ0F=0.00409836;ICB=1;HOB=0.5;AC=1;AN=2;DP4=198,176,79,32;MQ=55	GT:PL:AD	0/1:212,0,255:374,111
N2_chrI	246263	.	A	T	677.77	PASS	AC=1;AF=0.5;AN=2;BaseQRankSum=-2.171;ClippingRankSum=0;DP=799;ExcessHet=3.0103;FS=0;MLEAC=1;MLEAF=0.5;MQ=55;MQRankSum=-4.442;QD=1.11;ReadPosRankSum=6.796;SOR=0.717	GT:AD:DP:GQ:PL	0/1:553,60:613:99:706,0,23500
N2_chrI	246268	.	T	C	221	PASS	DP=864;VDB=1.20928e-12;SGB=-0.693147;RPB=1.1588e-19;MQB=6.23664e-11;MQSB=0.999281;BQB=0.13365;MQ0F=0.00231481;ICB=1;HOB=0.5;AC=1;AN=2;DP4=276,210,125,42;MQ=54	GT:PL:AD	0/1:255,0,255:486,167
N2_chrI	246277	.	T	A	1172.29	PASS	AB=0.180713;ABP=1095.69;AC=1;AF=0.5;AN=2;AO=223;CIGAR=1X;DP=1234;DPB=1234;DPRA=0;EPP=5.82445;EPPR=13.2362;GTI=0;LEN=1;MEANALT=1;MQM=48.278;MQMR=51.816;NS=1;NUMALT=1;ODDS=269.929;PAIRED=0.659193;PAIREDR=0.762611;PAO=0;PQA=0;PQR=0;PRO=0;QA=7905;QR=36627;RO=1011;RPL=31;RPP=255.417;RPPR=22.3946;RPR=192;RUN=1;SAF=135;SAP=24.5205;SAR=88;SRF=424;SRP=60.0764;SRR=587;TYPE=snp;technology.ILLUMINA=1	GT:DP:AD:RO:QR:AO:QA:GL	0/1:1234:1011,223:1011:36627:223:7905:-273.203,0,-2647.75
N2_chrI	246286	.	A	T	221	PASS	DP=956;VDB=1.40883e-13;SGB=-0.693147;RPB=1.72605e-15;MQB=3.4743e-09;MQSB=0.979247;BQB=0.382832;MQ0F=0.00313808;ICB=1;HOB=0.5;AC=1;AN=2;DP4=281,212,149,45;MQ=54	GT:PL:AD	0/1:255,0,255:493,194
N2_chrI	246325	.	A	T	222	PASS	DP=1024;VDB=2.24887e-08;SGB=-0.693147;RPB=0.867998;MQB=1.05822e-11;MQSB=0.164267;BQB=4.36038e-06;MQ0F=0.00195313;ICB=1;HOB=0.5;AC=1;AN=2;DP4=189,147,245,127;MQ=55	GT:PL:AD	0/1:255,0,255:336,372
N2_chrI	246331	.	C	A	169	PASS	DP=1037;VDB=1.40497e-20;SGB=-0.693147;RPB=0.0331834;MQB=0.0156466;MQSB=0.195196;BQB=0.0812932;MQ0F=0.00289296;ICB=1;HOB=0.5;AC=1;AN=2;DP4=367,239,79,41;MQ=55	GT:PL:AD	0/1:204,0,255:606,120
N2_chrI	246356	.	T	C	179	PASS	DP=1027;VDB=8.25739e-07;SGB=-0.693147;RPB=0.337618;MQB=0.707212;MQSB=0.560351;BQB=0.934793;MQ0F=0.00097371;ICB=1;HOB=0.5;AC=1;AN=2;DP4=359,203,72,53;MQ=56	GT:PL:AD	0/1:214,0,255:562,125
N2_chrI	246358	.	TAC	TGC	7477.36	PASS	AB=0.242203;ABP=872.938;AC=1;AF=0.5;AN=2;AO=365;CIGAR=1M1X1M;DP=1507;DPB=1629.67;DPRA=0;EPP=3.30181;EPPR=50.37;GTI=0;LEN=1;MEANALT=8;MQM=54.1836;MQMR=55.6579;NS=1;NUMALT=1;ODDS=117.241;PAIRED=0.547945;PAIREDR=0.778506;PAO=0;PQA=0;PQR=0;PRO=0;QA=12706;QR=27543;RO=763;RPL=221;RPP=38.2833;RPPR=3.65064;RPR=144;RUN=1;SAF=204;SAP=14.0104;SAR=161;SRF=366;SRP=5.74527;SRR=397;TYPE=snp;technology.ILLUMINA=1	GT:DP:AD:RO:QR:AO:QA:GL	0/1:1507:763,365:763:27543:365:12706:-791.303,0,-2045.97
N2_chrI	246359	.	A	G,C	221	PASS	DP=1021;VDB=4.00821e-14;SGB=-0.693147;RPB=6.20958e-05;MQB=6.73864e-05;MQSB=0.802962;BQB=7.83414e-08;MQ0F=0.000979432;ICB=1;HOB=0.5;AC=1,0;AN=2;DP4=266,185,85,39;MQ=57	GT:PL:AD	0/1:255,0,255,255,255,255:451,116,8
N2_chrI	246384	.	C	T	4005.78	PASS	AB=0.221707;ABP=1019.45;AC=1;AF=0.5;AN=2;AO=335;CIGAR=1X;DP=1511;DPB=1511;DPRA=0;EPP=7.73568;EPPR=8.21036;GTI=0;LEN=1;MEANALT=2;MQM=53.9194;MQMR=53.9872;NS=1;NUMALT=1;ODDS=922.365;PAIRED=0.558209;PAIREDR=0.710997;PAO=0;PQA=0;PQR=0;PRO=0;QA=12060;QR=42335;RO=1173;RPL=324;RPP=638.046;RPPR=249.638;RPR=11;RUN=1;SAF=157;SAP=5.86887;SAR=178;SRF=624;SRP=13.4234;SRR=549;TYPE=snp;technology.ILLUMINA=1	GT:DP:AD:RO:QR:AO:QA:GL	0/1:1511:1173,335:1173:42335:335:12060:-595.507,0,-3117.91
N2_chrI	246385	.	A	T	87	PASS	DP=1025;VDB=1.64697e-11;SGB=-0.693147;RPB=0.870826;MQB=0.00869343;MQSB=0.985351;BQB=0.0211161;MQ0F=0;ICB=1;HOB=0.5;AC=1;AN=2;DP4=365,191,80,49;MQ=57	GT:PL:AD	0/1:122,0,255:556,129
N2_chrI	246398	.	T	A	39.5534	PASS	DP=966;VDB=6.01245e-23;SGB=-0.693147;RPB=4.90435e-10;MQB=0.562603;MQSB=0.779541;BQB=0.00758072;MQ0F=0;ICB=1;HOB=0.5;AC=1;AN=2;DP4=355,221,59,38;MQ=57	GT:PL:AD	0/1:75,0,255:576,97
N2_chrI	246399	.	G	A	160	PASS	DP=966;VDB=2.35324e-26;SGB=-0.693147;RPB=0.819012;MQB=0.00160023;MQSB=0.829453;BQB=0.00258631;MQ0F=0;ICB=1;HOB=0.5;AC=1;AN=2;DP4=339,210,72,46;MQ=57	GT:PL:AD	0/1:195,0,255:549,118
N2_chrI	246423	.	G	C	221	PASS	DP=625;VDB=0;SGB=-0.693147;RPB=3.07553e-25;MQB=3.48078e-06;MQSB=0.801512;BQB=0.000357665;MQ0F=0;ICB=1;HOB=0.5;AC=1;AN=2;DP4=222,115,61,39;MQ=57	GT:PL:AD	0/1:255,0,255:337,100
N2_chrI	246555	.	T	A	225	PASS	DP=485;VDB=0.022695;SGB=-0.693147;MQSB=1;MQ0F=0;AC=2;AN=2;DP4=0,0,219,124;MQ=60	GT:PL:AD	1/1:255,255,0:0,343
N2_chrI	246949	.	T	A	225	PASS	DP=505;VDB=0.421168;SGB=-0.693147;MQSB=0.969827;MQ0F=0;AC=2;AN=2;DP4=0,0,236,123;MQ=59	GT:PL:AD	1/1:255,255,0:0,359
N2_chrI	247490	.	A	G	225	PASS	DP=505;VDB=0.48832;SGB=-0.693147;MQSB=0.73149;MQ0F=0.0118812;AC=2;AN=2;DP4=0,0,253,117;MQ=51	GT:PL:AD	1/1:255,255,0:0,370
N2_chrI	247509	.	T	A,C	222	PASS	DP=517;VDB=1.4013e-45;SGB=-0.693147;RPB=5.60519e-44;MQB=0.532261;MQSB=0.377438;BQB=0.427165;MQ0F=0.0116054;ICB=1;HOB=0.5;AC=1,0;AN=2;DP4=164,85,88,31;MQ=51	GT:PL:AD	0/1:255,0,255,255,255,255:249,118,1
N2_chrI	247510	.	T	A	222	PASS	DP=505;VDB=0;SGB=-0.693147;RPB=0;MQB=0.706846;MQSB=0.433824;BQB=0.718381;MQ0F=0.0118812;ICB=1;HOB=0.5;AC=1;AN=2;DP4=161,84,84,30;MQ=51	GT:PL:AD	0/1:255,0,255:245,114
N2_chrI	247512	.	A	T	222	PASS	DP=506;VDB=0;SGB=-0.693147;RPB=0;MQB=0.766417;MQSB=0.669143;BQB=0.958568;MQ0F=0.0118577;ICB=1;HOB=0.5;AC=1;AN=2;DP4=148,87,88,36;MQ=50	GT:PL:AD	0/1:255,0,255:235,124
N2_chrI	247529	.	G	A	222	PASS	DP=504;VDB=9.59163e-25;SGB=-0.693147;RPB=0;MQB=0.912491;MQSB=0.0713162;BQB=0.193577;MQ0F=0.00198413;ICB=1;HOB=0.5;AC=1;AN=2;DP4=129,67,121,38;MQ=52	GT:PL:AD	0/1:255,0,255:196,159
N2_chrI	247793	.	A	T	228	PASS	DP=495;VDB=0.165145;SGB=-0.693147;RPB=1;MQB=1;MQSB=1;BQB=1;MQ0F=0;AC=2;AN=2;DP4=0,1,284,91;MQ=60	GT:PL:AD	1/1:255,255,0:1,375
N2_chrI	248007	.	T	C	225	PASS	DP=545;VDB=0.547093;SGB=-0.693147;MQSB=1;MQ0F=0;AC=2;AN=2;DP4=0,0,233,208;MQ=60	GT:PL:AD	1/1:255,255,0:0,441
N2_chrI	249494	.	G	A	225	PASS	DP=536;VDB=0.919049;SGB=-0.693147;MQSB=1;MQ0F=0;AC=2;AN=2;DP4=0,0,245,158;MQ=60	GT:PL:AD	1/1:255,255,0:0,403
N2_chrI	250497	.	A	G	221	PASS	DP=576;VDB=0;SGB=-0.693147;RPB=1.52194e-05;MQB=8.06048e-38;MQSB=0.219783;BQB=1.11532e-18;MQ0F=0;ICB=1;HOB=0.5;AC=1;AN=2;DP4=213,64,93,10;MQ=56	GT:PL:AD	0/1:255,0,255:277,103
N2_chrI	250508	.	G	T	222	PASS	DP=550;VDB=0;SGB=-0.693147;RPB=0.0600847;MQB=2.00719e-36;MQSB=0.999665;BQB=3.27633e-16;MQ0F=0;ICB=1;HOB=0.5;AC=1;AN=2;DP4=208,66,83,20;MQ=56	GT:PL:AD	0/1:255,0,255:274,103
N2_chrI	250823	.	C	A	225	PASS	DP=419;VDB=0.993325;SGB=-0.693147;MQSB=1;MQ0F=0;AC=2;AN=2;DP4=0,0,218,96;MQ=60	GT:PL:AD	1/1:255,255,0:0,314
N2_chrI	250830	.	A	C	225	PASS	DP=402;VDB=0.880124;SGB=-0.693147;MQSB=1;MQ0F=0;AC=2;AN=2;DP4=0,0,222,80;MQ=60	GT:PL:AD	1/1:255,255,0:0,302
N2_chrI	250831	.	T	A	225	PASS	DP=400;VDB=0.842353;SGB=-0.693147;MQSB=1;MQ0F=0;AC=2;AN=2;DP4=0,0,219,83;MQ=60	GT:PL:AD	1/1:255,255,0:0,302
N2_chrI	251447	.	A	G	225	PASS	DP=504;VDB=0.0303142;SGB=-0.693147;MQSB=0.997371;MQ0F=0;AC=2;AN=2;DP4=0,0,223,144;MQ=59	GT:PL:AD	1/1:255,255,0:0,367
N2_chrI	251477	.	A	G	225	PASS	DP=518;VDB=0.197215;SGB=-0.693147;MQSB=1;MQ0F=0;AC=2;AN=2;DP4=0,0,209,175;MQ=59	GT:PL:AD	1/1:255,255,0:0,384
N2_chrI	251816	.	A	C	225	PASS	DP=547;VDB=0.301432;SGB=-0.693147;MQSB=0.258737;MQ0F=0.00548446;AC=2;AN=2;DP4=0,0,245,142;MQ=57	GT:PL:AD	1/1:255,255,0:0,387
N2_chrI	251843	.	T	C	225	PASS	DP=542;VDB=0.676385;SGB=-0.693147;MQSB=0.630217;MQ0F=0;AC=2;AN=2;DP4=0,0,237,153;MQ=58	GT:PL:AD	1/1:255,255,0:0,390
N2_chrI	252062	.	T	C	225	PASS	DP=510;VDB=0.00386446;SGB=-0.693147;MQSB=1;MQ0F=0;AC=2;AN=2;DP4=0,0,206,157;MQ=60	GT:PL:AD	1/1:255,255,0:0,363
N2_chrI	252146	.	A	G	228	PASS	DP=547;VDB=0.999829;SGB=-0.693147;RPB=1.75922e-15;MQB=1.80648e-20;MQSB=0.462852;BQB=0.880728;MQ0F=0.0146252;AC=2;AN=2;DP4=35,0,250,128;MQ=55	GT:PL:AD	1/1:255,255,0:35,378
N2_chrI	252266	.	C	T	151	PASS	DP=948;VDB=1.43427e-14;SGB=-0.693147;RPB=0.510654;MQB=4.14512e-14;MQSB=0.0712789;BQB=0.00110841;MQ0F=0.0263713;ICB=1;HOB=0.5;AC=1;AN=2;DP4=316,113,193,2;MQ=39	GT:PL:AD	0/1:185,0,255:429,195
N2_chrI	252354	.	A	C	225	PASS	DP=506;VDB=0.053283;SGB=-0.693147;MQSB=1.96096e-34;MQ0F=0.0750988;AC=2;AN=2;DP4=0,0,152,268;MQ=27	GT:PL:AD	1/1:255,255,0:0,420
N2_chrI	252655	.	A	T	228	PASS	DP=561;VDB=1.95658e-08;SGB=-0.693147;RPB=1.55423e-06;MQB=7.5689e-15;MQSB=0.0488031;BQB=5.82682e-05;MQ0F=0.249554;AC=2;AN=2;DP4=34,12,168,195;MQ=16	GT:PL:AD	1/1:255,255,0:46,363
N2_chrI	252746	.	T	C	225	PASS	DP=322;VDB=0.00131591;SGB=-0.693147;MQSB=3.81348e-12;MQ0F=0.217391;AC=2;AN=2;DP4=0,0,212,78;MQ=21	GT:PL:AD	1/1:255,255,0:0,290
N2_chrI	253293	.	T	C	225	PASS	DP=432;VDB=0.769095;SGB=-0.693147;MQSB=0.396923;MQ0F=0.00231481;AC=2;AN=2;DP4=0,0,210,118;MQ=41	GT:PL:AD	1/1:255,255,0:0,328
N2_chrI	253566	.	A	T	225	PASS	DP=277;VDB=0.221098;SGB=-0.693147;MQSB=0.650565;MQ0F=0;AC=2;AN=2;DP4=0,0,109,98;MQ=58	GT:PL:AD	1/1:255,255,0:0,207
N2_chrI	254064	.	A	C	225	PASS	DP=591;VDB=0.996558;SGB=-0.693147;MQSB=0.234233;MQ0F=0.0287648;AC=2;AN=2;DP4=0,0,303,145;MQ=41	GT:PL:AD	1/1:255,255,0:0,448
N2_chrI	254278	.	T	A	228	PASS	DP=596;VDB=0.812787;SGB=-0.693147;RPB=1;MQB=1;MQSB=0.363103;BQB=1;MQ0F=0;AC=2;AN=2;DP4=1,0,354,118;MQ=58	GT:PL:AD	1/1:255,255,0:1,472
N2_chrI	254464	.	T	G	225	PASS	DP=579;VDB=0.290298;SGB=-0.693147;MQSB=0.000513315;MQ0F=0.00690846;AC=2;AN=2;DP4=0,0,272,183;MQ=39	GT:PL:AD	1/1:255,255,0:0,455
N2_chrI	254479	.	G	A	225	PASS	DP=524;VDB=0.0101767;SGB=-0.693147;MQSB=0.00207477;MQ0F=0.00572519;AC=2;AN=2;DP4=0,0,244,180;MQ=40	GT:PL:AD	1/1:255,255,0:0,424
N2_chrI	254480	.	T	G	225	PASS	DP=526;VDB=0.0151552;SGB=-0.693147;MQSB=0.00465753;MQ0F=0.00570342;AC=2;AN=2;DP4=0,0,244,167;MQ=40	GT:PL:AD	1/1:255,255,0:0,411
N2_chrI	254870	.	G	T	228	PASS	DP=605;VDB=0.783587;SGB=-0.693147;RPB=0.00345371;MQB=0.00067442;MQSB=5.8024e-05;BQB=0.0199962;MQ0F=0.0132231;AC=2;AN=2;DP4=5,0,289,158;MQ=51	GT:PL:AD	1/1:255,255,0:5,447
N2_chrI	254950	.	T	A	228	PASS	DP=708;VDB=0.983887;SGB=-0.693147;RPB=0.996611;MQB=1.5141e-11;MQSB=1.38538e-07;BQB=8.48935e-05;MQ0F=0.039548;AC=2;AN=2;DP4=18,2,394,122;MQ=38	GT:PL:AD	1/1:255,255,0:20,516
N2_chrI	255176	.	C	T	228	PASS	DP=752;VDB=0.130265;SGB=-0.693147;RPB=0.000873286;MQB=2.41154e-20;MQSB=0.0169183;BQB=2.59934e-11;MQ0F=0.0385638;AC=2;AN=2;DP4=31,2,280,266;MQ=43	GT:PL:AD	1/1:255,255,0:33,546
N2_chrI	255804	.	A	T	228	PASS	DP=530;VDB=0.408402;SGB=-0.693147;RPB=6.62906e-12;MQB=1;MQSB=1;BQB=0.00661082;MQ0F=0;AC=2;AN=2;DP4=15,3,255,133;MQ=60	GT:PL:AD	1/1:255,255,0:18,388
N2_chrI	255805	.	T	C	228	PASS	DP=524;VDB=0.324338;SGB=-0.693147;RPB=6.69899e-12;MQB=1;MQSB=1;BQB=0.647038;MQ0F=0;AC=2;AN=2;DP4=15,3,253,134;MQ=60	GT:PL:AD	1/1:255,255,0:18,387
N2_chrI	256788	.	G	A	228	PASS	DP=560;VDB=0.000328802;SGB=-0.693147;RPB=0.00684824;MQB=0.00286549;MQSB=0.380265;BQB=0.473099;MQ0F=0.0107143;AC=2;AN=2;DP4=4,0,238,129;MQ=57	GT:PL:AD	1/1:255,255,0:4,367
N2_chrI	257212	.	T	C	225	PASS	DP=639;VDB=0.000795566;SGB=-0.693147;MQSB=1;MQ0F=0;AC=2;AN=2;DP4=0,0,334,122;MQ=60	GT:PL:AD	1/1:255,255,0:0,456
N2_chrI	257548	.	C	T	225	PASS	DP=637;VDB=0.611904;SGB=-0.693147;MQSB=1;MQ0F=0;AC=2;AN=2;DP4=0,0,346,108;MQ=60	GT:PL:AD	1/1:255,255,0:0,454
N2_chrI	257671	.	A	T	225	PASS	DP=607;VDB=0.87877;SGB=-0.693147;MQSB=1;MQ0F=0;AC=2;AN=2;DP4=0,0,259,188;MQ=60	GT:PL:AD	1/1:255,255,0:0,447
N2_chrI	257700	.	A	T	225	PASS	DP=606;VDB=0.979553;SGB=-0.693147;MQSB=1;MQ0F=0;AC=2;AN=2;DP4=0,0,273,168;MQ=60	GT:PL:AD	1/1:255,255,0:0,441
N2_chrI	258905	.	C	G	225	PASS	DP=561;VDB=0.808355;SGB=-0.693147;MQSB=1;MQ0F=0;AC=2;AN=2;DP4=0,0,271,150;MQ=60	GT:PL:AD	1/1:255,255,0:0,421
N2_chrI	258975	.	T	G	225	PASS	DP=603;VDB=0.999644;SGB=-0.693147;MQSB=1;MQ0F=0;AC=2;AN=2;DP4=0,0,290,168;MQ=60	GT:PL:AD	1/1:255,255,0:0,458
N2_chrI	259610	.	G	A	225	PASS	DP=482;VDB=0.436457;SGB=-0.693147;MQSB=1;MQ0F=0;AC=2;AN=2;DP4=0,0,254,109;MQ=60	GT:PL:AD	1/1:255,255,0:0,363
N2_chrI	259639	.	C	A	225	PASS	DP=477;VDB=0.961312;SGB=-0.693147;MQSB=1;MQ0F=0;AC=2;AN=2;DP4=0,0,218,120;MQ=60	GT:PL:AD	1/1:255,255,0:0,338
N2_chrI	260586	.	G	T	225	PASS	DP=575;VDB=0.0338133;SGB=-0.693147;MQSB=1;MQ0F=0;AC=2;AN=2;DP4=0,0,309,98;MQ=60	GT:PL:AD	1/1:255,255,0:0,407
N2_chrI	260661	.	A	G	225	PASS	DP=546;VDB=0.761205;SGB=-0.693147;MQSB=1;MQ0F=0;AC=2;AN=2;DP4=0,0,288,112;MQ=60	GT:PL:AD	1/1:255,255,0:0,400
N2_chrI	260830	.	T	C	225	PASS	DP=646;VDB=0.461626;SGB=-0.693147;MQSB=1;MQ0F=0;AC=2;AN=2;DP4=0,0,304,170;MQ=60	GT:PL:AD	1/1:255,255,0:0,474
N2_chrI	261042	.	G	A	225	PASS	DP=501;VDB=0.724986;SGB=-0.693147;MQSB=1;MQ0F=0;AC=2;AN=2;DP4=0,0,261,114;MQ=60	GT:PL:AD	1/1:255,255,0:0,375
N2_chrI	261917	.	T	A	225	PASS	DP=538;VDB=0.000121045;SGB=-0.693147;MQSB=1;MQ0F=0;AC=2;AN=2;DP4=0,0,229,137;MQ=60	GT:PL:AD	1/1:255,255,0:0,366
N2_chrI	262385	.	G	T	225	PASS	DP=588;VDB=0.576824;SGB=-0.693147;MQSB=1;MQ0F=0;AC=2;AN=2;DP4=0,0,261,161;MQ=60	GT:PL:AD	1/1:255,255,0:0,422
N2_chrI	262585	.	A	G	225	PASS	DP=711;VDB=0.917729;SGB=-0.693147;MQSB=1;MQ0F=0;AC=2;AN=2;DP4=0,0,400,141;MQ=60	GT:PL:AD	1/1:255,255,0:0,541
N2_chrI	262958	.	C	T	225	PASS	DP=499;VDB=0.349745;SGB=-0.693147;MQSB=1;MQ0F=0;AC=2;AN=2;DP4=0,0,271,109;MQ=60	GT:PL:AD	1/1:255,255,0:0,380
N2_chrI	263161	.	G	A,C	225	PASS	DP=687;VDB=0.971632;SGB=-0.693147;MQSB=1;MQ0F=0;AC=2,0;AN=2;DP4=0,0,323,171;MQ=60	GT:PL:AD	1/1:255,255,0,255,255,255:0,493,1
N2_chrI	263254	.	T	C	225	PASS	DP=711;VDB=0.349754;SGB=-0.693147;MQSB=1;MQ0F=0;AC=2;AN=2;DP4=0,0,314,207;MQ=60	GT:PL:AD	1/1:255,255,0:0,521
N2_chrI	264381	.	C	A	225	PASS	DP=388;VDB=0.991092;SGB=-0.693147;MQSB=1;MQ0F=0;AC=2;AN=2;DP4=0,0,178,127;MQ=60	GT:PL:AD	1/1:255,255,0:0,305
N2_chrI	265503	.	G	A	225	PASS	DP=702;VDB=0.133755;SGB=-0.693147;MQSB=1;MQ0F=0;AC=2;AN=2;DP4=0,0,377,109;MQ=60	GT:PL:AD	1/1:255,255,0:0,486
N2_chrI	265525	.	A	G	225	PASS	DP=699;VDB=0.0477488;SGB=-0.693147;MQSB=1;MQ0F=0;AC=2;AN=2;DP4=0,0,362,134;MQ=60	GT:PL:AD	1/1:255,255,0:0,496
N2_chrI	266123	.	A	G	225	PASS	DP=582;VDB=0.0990433;SGB=-0.693147;MQSB=0.997721;MQ0F=0;AC=2;AN=2;DP4=0,0,259,169;MQ=59	GT:PL:AD	1/1:255,255,0:0,428
N2_chrI	266697	.	A	G	225	PASS	DP=527;VDB=0.900382;SGB=-0.693147;MQSB=1;MQ0F=0;AC=2;AN=2;DP4=0,0,242,140;MQ=60	GT:PL:AD	1/1:255,255,0:0,382
N2_chrI	267123	.	T	A	225	PASS	DP=580;VDB=0.917264;SGB=-0.693147;MQSB=1;MQ0F=0;AC=2;AN=2;DP4=0,0,295,129;MQ=60	GT:PL:AD	1/1:255,255,0:0,424
N2_chrI	267617	.	T	C	225	PASS	DP=589;VDB=0.35635;SGB=-0.693147;MQSB=1;MQ0F=0;AC=2;AN=2;DP4=0,0,304,122;MQ=60	GT:PL:AD	1/1:255,255,0:0,426
N2_chrI	268357	.	T	C	225	PASS	DP=587;VDB=0.589251;SGB=-0.693147;MQSB=1;MQ0F=0;AC=2;AN=2;DP4=0,0,295,156;MQ=60	GT:PL:AD	1/1:255,255,0:0,451
N2_chrI	268492	.	T	A	228	PASS	DP=446;VDB=0.999587;SGB=-0.693147;RPB=0.378926;MQB=1;MQSB=1;BQB=0.419235;MQ0F=0;AC=2;AN=2;DP4=10,5,197,119;MQ=60	GT:PL:AD	1/1:255,255,0:15,316
N2_chrI	269300	.	C	T	225	PASS	DP=332;VDB=0.997856;SGB=-0.693147;MQSB=1;MQ0F=0;AC=2;AN=2;DP4=0,0,181,85;MQ=60	GT:PL:AD	1/1:255,255,0:0,266
N2_chrI	269428	.	A	G	225	PASS	DP=565;VDB=0.0307254;SGB=-0.693147;MQSB=1;MQ0F=0;AC=2;AN=2;DP4=0,0,291,101;MQ=60	GT:PL:AD	1/1:255,255,0:0,392
N2_chrI	269452	.	A	T	225	PASS	DP=544;VDB=0.000697754;SGB=-0.693147;MQSB=1;MQ0F=0;AC=2;AN=2;DP4=0,0,282,120;MQ=60	GT:PL:AD	1/1:255,255,0:0,402
N2_chrI	269924	.	G	A	225	PASS	DP=473;VDB=0.0961447;SGB=-0.693147;MQSB=1;MQ0F=0;AC=2;AN=2;DP4=0,0,215,116;MQ=60	GT:PL:AD	1/1:255,255,0:0,331
N2_chrI	269925	.	A	T	225	PASS	DP=491;VDB=0.0996775;SGB=-0.693147;MQSB=1;MQ0F=0;AC=2;AN=2;DP4=0,0,215,131;MQ=60	GT:PL:AD	1/1:255,255,0:0,346
N2_chrI	270320	.	T	G	225	PASS	DP=489;VDB=0.00729848;SGB=-0.693147;MQSB=1;MQ0F=0;AC=2;AN=2;DP4=0,0,230,145;MQ=60	GT:PL:AD	1/1:255,255,0:0,375
N2_chrI	271153	.	A	C	225	PASS	DP=629;VDB=0.210394;SGB=-0.693147;MQSB=1;MQ0F=0;AC=2;AN=2;DP4=0,0,298,149;MQ=60	GT:PL:AD	1/1:255,255,0:0,447
N2_chrI	272029	.	T	A	225	PASS	DP=488;VDB=0.546239;SGB=-0.693147;MQSB=1;MQ0F=0;AC=2;AN=2;DP4=0,0,245,132;MQ=60	GT:PL:AD	1/1:255,255,0:0,377
N2_chrI	272564	.	A	T	225	PASS	DP=516;VDB=0.648886;SGB=-0.693147;MQSB=1;MQ0F=0;AC=2;AN=2;DP4=0,0,255,118;MQ=60	GT:PL:AD	1/1:255,255,0:0,373
N2_chrI	272587	.	C	A	225	PASS	DP=493;VDB=0.0884513;SGB=-0.693147;MQSB=1;MQ0F=0;AC=2;AN=2;DP4=0,0,237,134;MQ=60	GT:PL:AD	1/1:255,255,0:0,371
N2_chrI	272913	.	T	A	225	PASS	DP=534;VDB=0.638576;SGB=-0.693147;MQSB=1;MQ0F=0;AC=2;AN=2;DP4=0,0,251,142;MQ=60	GT:PL:AD	1/1:255,255,0:0,393
N2_chrI	274025	.	A	T	225	PASS	DP=577;VDB=0.479691;SGB=-0.693147;MQSB=1;MQ0F=0;AC=2;AN=2;DP4=0,0,291,143;MQ=60	GT:PL:AD	1/1:255,255,0:0,434
N2_chrI	274302	.	T	C	225	PASS	DP=453;VDB=0.00154279;SGB=-0.693147;MQSB=1;MQ0F=0;AC=2;AN=2;DP4=0,0,202,133;MQ=60	GT:PL:AD	1/1:255,255,0:0,335
N2_chrI	274657	.	T	G	225	PASS	DP=416;VDB=1;SGB=-0.693147;MQSB=0.999269;MQ0F=0;AC=2;AN=2;DP4=0,0,324,61;MQ=59	GT:PL:AD	1/1:255,255,0:0,385
N2_chrI	275648	.	G	A	225	PASS	DP=642;VDB=0.784248;SGB=-0.693147;MQSB=1;MQ0F=0;AC=2;AN=2;DP4=0,0,316,139;MQ=60	GT:PL:AD	1/1:255,255,0:0,455
N2_chrI	275886	.	T	A	225	PASS	DP=537;VDB=0.678226;SGB=-0.693147;MQSB=1;MQ0F=0;AC=2;AN=2;DP4=0,0,251,146;MQ=60	GT:PL:AD	1/1:255,255,0:0,397
N2_chrI	276120	.	G	A	225	PASS	DP=559;VDB=0.608195;SGB=-0.693147;MQSB=1;MQ0F=0;AC=2;AN=2;DP4=0,0,260,137;MQ=60	GT:PL:AD	1/1:255,255,0:0,397
N2_chrI	276454	.	G	T	225	PASS	DP=525;VDB=0.00342329;SGB=-0.693147;MQSB=1;MQ0F=0;AC=2;AN=2;DP4=0,0,220,162;MQ=60	GT:PL:AD	1/1:255,255,0:0,382
N2_chrI	276735	.	G	A	225	PASS	DP=528;VDB=0.0712574;SGB=-0.693147;MQSB=1;MQ0F=0;AC=2;AN=2;DP4=0,0,244,131;MQ=60	GT:PL:AD	1/1:255,255,0:0,375
N2_chrI	277014	.	T	A	225	PASS	DP=566;VDB=0.0325068;SGB=-0.693147;MQSB=1;MQ0F=0;AC=2;AN=2;DP4=0,0,270,123;MQ=60	GT:PL:AD	1/1:255,255,0:0,393
N2_chrI	277015	.	T	A	225	PASS	DP=564;VDB=0.0114331;SGB=-0.693147;MQSB=1;MQ0F=0;AC=2;AN=2;DP4=0,0,264,127;MQ=60	GT:PL:AD	1/1:255,255,0:0,391
N2_chrI	277084	.	G	A	225	PASS	DP=606;VDB=0.990073;SGB=-0.693147;MQSB=1;MQ0F=0;AC=2;AN=2;DP4=0,0,307,120;MQ=60	GT:PL:AD	1/1:255,255,0:0,427
N2_chrI	277356	.	A	G	225	PASS	DP=603;VDB=0.156392;SGB=-0.693147;MQSB=1;MQ0F=0;AC=2;AN=2;DP4=0,0,308,131;MQ=60	GT:PL:AD	1/1:255,255,0:0,439
N2_chrI	277460	.	T	C	225	PASS	DP=611;VDB=0.883906;SGB=-0.693147;MQSB=1;MQ0F=0;AC=2;AN=2;DP4=0,0,260,188;MQ=60	GT:PL:AD	1/1:255,255,0:0,448
N2_chrI	277591	.	C	A	225	PASS	DP=550;VDB=0.981479;SGB=-0.693147;MQSB=1;MQ0F=0;AC=2;AN=2;DP4=0,0,286,148;MQ=60	GT:PL:AD	1/1:255,255,0:0,434
N2_chrI	277592	.	C	A	225	PASS	DP=559;VDB=0.973186;SGB=-0.693147;MQSB=1;MQ0F=0;AC=2;AN=2;DP4=0,0,283,150;MQ=60	GT:PL:AD	1/1:255,255,0:0,433
N2_chrI	278025	.	A	G	225	PASS	DP=554;VDB=0.609577;SGB=-0.693147;MQSB=1;MQ0F=0;AC=2;AN=2;DP4=0,0,216,191;MQ=60	GT:PL:AD	1/1:255,255,0:0,407
N2_chrI	278677	.	TTTTTTGGTCTAACTATGGACC	TTTTTTGGTCGAACTATGGACC	15993	PASS	AB=0;ABP=0;AC=2;AF=1;AN=2;AO=507;CIGAR=10M1X11M;DP=567;DPB=545.773;DPRA=0;EPP=14.1503;EPPR=5.18177;GTI=0;LEN=1;MEANALT=14;MQM=59.9369;MQMR=60;NS=1;NUMALT=1;ODDS=466.998;PAIRED=0.996055;PAIREDR=1;PAO=0.666667;PQA=3.66667;PQR=3.66667;PRO=0.666667;QA=18059;QR=34;RO=1;RPL=331;RPP=105.909;RPPR=5.18177;RPR=176;RUN=1;SAF=190;SAP=72.0905;SAR=317;SRF=0;SRP=5.18177;SRR=1;TYPE=snp;technology.ILLUMINA=1	GT:DP:AD:RO:QR:AO:QA:GL	1/1:567:1,507:1:34:507:18059:-1621.27,-149.863,0
N2_chrI	278687	.	T	G	225	PASS	DP=614;VDB=0.118754;SGB=-0.693147;MQSB=0.999831;MQ0F=0.00162866;AC=2;AN=2;DP4=0,0,236,210;MQ=59	GT:PL:AD	1/1:255,255,0:0,446
N2_chrI	278711	.	A	C	208.579	PASS	AB=0.180851;ABP=585.15;AC=1;AF=0.5;AN=2;AO=119;CIGAR=1X;DP=658;DPB=658;DPRA=0;EPP=4.48836;EPPR=45.0029;GTI=0;LEN=1;MEANALT=2;MQM=34.7311;MQMR=59.7881;NS=1;NUMALT=1;ODDS=48.0272;PAIRED=0.747899;PAIREDR=0.998141;PAO=0;PQA=0;PQR=0;PRO=0;QA=4361;QR=18448;RO=538;RPL=19;RPP=122.733;RPPR=71.222;RPR=100;RUN=1;SAF=75;SAP=20.5463;SAR=44;SRF=218;SRP=45.0029;SRR=320;TYPE=snp;technology.ILLUMINA=1	GT:DP:AD:RO:QR:AO:QA:GL	0/1:658:538,119:538:18448:119:4361:-105.349,0,-1460.36
N2_chrI	278753	.	G	A	31.4789	PASS	DP=571;VDB=0.216535;SGB=-0.693147;RPB=1.51176e-05;MQB=2.29725e-25;MQSB=0.000234783;BQB=0.0528763;MQ0F=0.00175131;ICB=1;HOB=0.5;AC=1;AN=2;DP4=188,160,96,2;MQ=56	GT:PL:AD	0/1:66,0,255:348,98
N2_chrI	278791	.	G	T	185	PASS	DP=540;VDB=0.789014;SGB=-0.693147;RPB=0.0519379;MQB=2.63575e-23;MQSB=0.0515119;BQB=0.000167347;MQ0F=0.00185185;ICB=1;HOB=0.5;AC=1;AN=2;DP4=208,98,99,6;MQ=56	GT:PL:AD	0/1:219,0,255:306,105
N2_chrI	278800	.	T	C	146	PASS	DP=507;VDB=0.00526809;SGB=-0.693147;RPB=0.974787;MQB=2.75514e-14;MQSB=0.506307;BQB=0.221897;MQ0F=0;ICB=1;HOB=0.5;AC=1;AN=2;DP4=206,98,75,14;MQ=57	GT:PL:AD	0/1:180,0,255:304,89
N2_chrI	278801	.	A	C	221	PASS	DP=505;VDB=0.00249212;SGB=-0.693147;RPB=0.99728;MQB=7.18134e-14;MQSB=0.506599;BQB=0.406427;MQ0F=0;ICB=1;HOB=0.5;AC=1;AN=2;DP4=203,96,76,15;MQ=57	GT:PL:AD	0/1:255,0,255:299,91
N2_chrI	278806	.	A	C	104	PASS	DP=522;VDB=0.00052533;SGB=-0.693147;RPB=0.980384;MQB=1.39881e-13;MQSB=0.807312;BQB=0.280016;MQ0F=0;ICB=1;HOB=0.5;AC=1;AN=2;DP4=214,92,72,18;MQ=57	GT:PL:AD	0/1:138,0,255:306,90
N2_chrI	278811	.	G	A	176	PASS	DP=520;VDB=0.00655921;SGB=-0.693147;RPB=0.978077;MQB=9.45759e-15;MQSB=0.874733;BQB=0.0504334;MQ0F=0;ICB=1;HOB=0.5;AC=1;AN=2;DP4=207,91,75,20;MQ=57	GT:PL:AD	0/1:210,0,255:298,95
N2_chrI	278827	.	G	T	208	PASS	DP=523;VDB=0.377872;SGB=-0.693147;RPB=0.126988;MQB=1.51638e-17;MQSB=0.989583;BQB=0.18232;MQ0F=0.00191205;ICB=1;HOB=0.5;AC=1;AN=2;DP4=207,87,79,24;MQ=56	GT:PL:AD	0/1:242,0,255:294,103
N2_chrI	278842	.	G	A	225	PASS	DP=540;VDB=0.776722;SGB=-0.693147;MQSB=0.203378;MQ0F=0.0037037;AC=2;AN=2;DP4=0,0,301,120;MQ=55	GT:PL:AD	1/1:255,255,0:0,421
N2_chrI	278843	.	C	A	225	PASS	DP=543;VDB=0.696789;SGB=-0.693147;MQSB=0.211009;MQ0F=0.00368324;AC=2;AN=2;DP4=0,0,297,121;MQ=55	GT:PL:AD	1/1:255,255,0:0,418
N2_chrI	278931	.	A	T	133	PASS	DP=698;VDB=7.67893e-20;SGB=-0.693147;RPB=6.56196e-06;MQB=0;MQSB=0.00341868;BQB=0.0120263;MQ0F=0.00429799;ICB=1;HOB=0.5;AC=1;AN=2;DP4=305,97,63,60;MQ=52	GT:PL:AD	0/1:168,0,255:402,123
N2_chrI	279000	.	T	G	225	PASS	DP=525;VDB=0.303417;SGB=-0.693147;MQSB=1;MQ0F=0;AC=2;AN=2;DP4=0,0,267,137;MQ=60	GT:PL:AD	1/1:255,255,0:0,404
N2_chrI	279070	.	G	T	225	PASS	DP=557;VDB=0.175493;SGB=-0.693147;MQSB=1;MQ0F=0;AC=2;AN=2;DP4=0,0,234,196;MQ=60	GT:PL:AD	1/1:255,255,0:0,430
N2_chrI	279359	.	G	A	225	PASS	DP=588;VDB=0.319279;SGB=-0.693147;MQSB=1;MQ0F=0;AC=2;AN=2;DP4=0,0,305,121;MQ=60	GT:PL:AD	1/1:255,255,0:0,426
N2_chrI	280452	.	A	G	225	PASS	DP=478;VDB=0.0202106;SGB=-0.693147;MQSB=1;MQ0F=0;AC=2;AN=2;DP4=0,0,159,177;MQ=60	GT:PL:AD	1/1:255,255,0:0,336
N2_chrI	280553	.	G	A	194	PASS	DP=38;VDB=6.85591e-11;SGB=-0.69168;RPB=0.000144125;MQB=0.000144125;MQSB=0.137439;BQB=0.000698141;MQ0F=0.105263;AC=2;AN=2;DP4=9,0,10,9;MQ=42	GT:PL:AD	1/1:221,12,0:9,19
N2_chrI	280725	.	G	T,A	178	PASS	DP=300;VDB=0.000239679;SGB=-0.693147;RPB=2.99651e-09;MQB=5.64964e-19;MQSB=0.149526;BQB=0.101206;MQ0F=0.333333;ICB=1;HOB=0.5;AC=1,0;AN=2;DP4=111,28,93,4;MQ=13	GT:PL:AD	0/1:211,0,36,255,250,255:139,92,5
N2_chrI	280730	.	T	C	210	PASS	DP=328;VDB=4.11106e-07;SGB=-0.693147;RPB=1.80596e-10;MQB=1.80842e-21;MQSB=0.146704;BQB=0.0569436;MQ0F=0.304878;ICB=1;HOB=0.5;AC=1;AN=2;DP4=117,31,85,6;MQ=14	GT:PL:AD	0/1:243,0,47:148,91
N2_chrI	280775	.	A	G,C	225	PASS	DP=520;VDB=4.99335e-08;SGB=-0.693147;MQSB=5.21342e-06;MQ0F=0.169231;AC=2,0;AN=2;DP4=0,0,335,50;MQ=22	GT:PL:AD	1/1:255,255,0,255,255,255:0,381,4
N2_chrI	281317	.	T	A	228	PASS	DP=785;VDB=0.211793;SGB=-0.693147;RPB=1.21482e-15;MQB=5.8805e-34;MQSB=1.92634e-30;BQB=0.30431;MQ0F=0.221656;AC=2;AN=2;DP4=46,103,285,132;MQ=20	GT:PL:AD	1/1:255,52,0:149,417
N2_chrI	281433	.	T	C	228	PASS	DP=711;VDB=0.0216304;SGB=-0.693147;RPB=0.00455905;MQB=1.11117e-17;MQSB=1.08317e-12;BQB=0.342691;MQ0F=0.04782;AC=2;AN=2;DP4=23,16,313,191;MQ=38	GT:PL:AD	1/1:255,255,0:39,504
N2_chrI	281516	.	T	A	228	PASS	DP=350;VDB=1.6045e-18;SGB=-0.693147;RPB=0.0200198;MQB=1.45681e-12;MQSB=0.962697;BQB=0.407968;MQ0F=0.134286;AC=2;AN=2;DP4=24,9,176,82;MQ=28	GT:PL:AD	1/1:255,255,0:33,258
N2_chrI	281530	.	C	T,A	228	PASS	DP=268;VDB=3.81073e-20;SGB=-0.693147;RPB=0.146853;MQB=3.32128e-09;MQSB=0.92464;BQB=0.927698;MQ0F=0.115672;AC=2,0;AN=2;DP4=22,12,88,74;MQ=25	GT:PL:AD	1/1:255,155,0,255,255,255:34,160,2
N2_chrI	281531	.	A	T	228	PASS	DP=264;VDB=4.72721e-19;SGB=-0.693147;RPB=0.708882;MQB=2.23613e-07;MQSB=0.78026;BQB=0.236372;MQ0F=0.125;AC=2;AN=2;DP4=23,11,108,79;MQ=25	GT:PL:AD	1/1:255,180,0:34,187
N2_chrI	281541	.	C	G,T	225	PASS	DP=242;VDB=2.66383e-13;SGB=-0.693147;MQSB=0.57131;MQ0F=0.103306;AC=2,0;AN=2;DP4=0,0,138,74;MQ=25	GT:PL:AD	1/1:255,255,0,255,255,255:0,211,1
N2_chrI	281561	.	T	A	228	PASS	DP=242;VDB=1;SGB=-0.693147;RPB=0.704996;MQB=0.000895612;MQSB=0.0793065;BQB=0.697837;MQ0F=0.136364;AC=2;AN=2;DP4=9,10,100,87;MQ=22	GT:PL:AD	1/1:255,255,0:19,187
N2_chrI	281566	.	A	G	225	PASS	DP=248;VDB=1;SGB=-0.693147;MQSB=0.00685251;MQ0F=0.137097;AC=2;AN=2;DP4=0,0,104,96;MQ=21	GT:PL:AD	1/1:255,255,0:0,200
N2_chrI	281574	.	CCT	CCA	2517.97	PASS	AB=0;ABP=0;AC=2;AF=1;AN=2;AO=130;CIGAR=2M1X;DP=206;DPB=211.333;DPRA=0;EPP=6.28421;EPPR=5.18177;GTI=0;LEN=1;MEANALT=8;MQM=30.8769;MQMR=19.875;NS=1;NUMALT=1;ODDS=53.5264;PAIRED=1;PAIREDR=1;PAO=6.5;PQA=185;PQR=0;PRO=1.5;QA=4534;QR=517;RO=16;RPL=1;RPP=276.683;RPPR=29.6108;RPR=129;RUN=1;SAF=57;SAP=7.28643;SAR=73;SRF=9;SRP=3.55317;SRR=7;TYPE=snp;technology.ILLUMINA=1	GT:DP:AD:RO:QR:AO:QA:GL	1/1:206:16,130:16:517:130:4534:-286.596,-18.2364,0
N2_chrI	281576	.	T	A	228	PASS	DP=281;VDB=0.999918;SGB=-0.693147;RPB=0.09646;MQB=0.0471447;MQSB=0.00376324;BQB=0.992231;MQ0F=0.163701;AC=2;AN=2;DP4=18,6,114,89;MQ=20	GT:PL:AD	1/1:255,255,0:24,203
N2_chrI	281694	.	CCAC	CCAT	11258.4	PASS	AB=0;ABP=0;AC=2;AF=1;AN=2;AO=457;CIGAR=3M1X;DP=513;DPB=516.75;DPRA=0;EPP=3.81332;EPPR=5.18177;GTI=0;LEN=1;MEANALT=13;MQM=37.3829;MQMR=23;NS=1;NUMALT=1;ODDS=432.949;PAIRED=0.989059;PAIREDR=1;PAO=7.5;PQA=246.5;PQR=0;PRO=0;QA=15968;QR=30;RO=1;RPL=210;RPP=9.51521;RPPR=5.18177;RPR=247;RUN=1;SAF=202;SAP=16.3575;SAR=255;SRF=0;SRP=5.18177;SRR=1;TYPE=snp;technology.ILLUMINA=1	GT:DP:AD:RO:QR:AO:QA:GL	1/1:513:1,457:1:30:457:15968:-1131.29,-135.872,0
N2_chrI	281697	.	C	T	225	PASS	DP=637;VDB=0.141107;SGB=-0.693147;MQSB=0.317093;MQ0F=0.125589;AC=2;AN=2;DP4=0,0,277,194;MQ=29	GT:PL:AD	1/1:255,255,0:0,471
N2_chrI	282097	.	A	C	87	PASS	DP=588;VDB=3.82736e-39;SGB=-0.693147;RPB=1.00963e-30;MQB=8.57965e-07;MQSB=0.713685;BQB=0.000169526;MQ0F=0.205782;ICB=1;HOB=0.5;AC=1;AN=2;DP4=260,55,68,56;MQ=29	GT:PL:AD	0/1:121,0,255:315,124
N2_chrI	282114	.	T	C	42.2553	PASS	DP=582;VDB=9.36375e-14;SGB=-0.693147;RPB=1.02499e-25;MQB=1.21097e-12;MQSB=0.299274;BQB=0.00379574;MQ0F=0.166667;ICB=1;HOB=0.5;AC=1;AN=2;DP4=251,51,62,30;MQ=32	GT:PL:AD	0/1:78,0,255:302,92
N2_chrI	282786	.	G	A	18727.8	PASS	AC=2;AF=1;AN=2;BaseQRankSum=-0.813;ClippingRankSum=0;DP=548;ExcessHet=3.0103;FS=0;MLEAC=2;MLEAF=1;MQ=59;MQRankSum=-0.032;QD=30.48;ReadPosRankSum=0.849;SOR=0.27	GT:AD:DP:GQ:PL	1/1:2,503:505:99:18756,1501,0
N2_chrI	283486	.	C	T	225	PASS	DP=604;VDB=0.000250311;SGB=-0.693147;MQSB=1;MQ0F=0;AC=2;AN=2;DP4=0,0,342,61;MQ=60	GT:PL:AD	1/1:255,255,0:0,403
N2_chrI	283718	.	A	T	225	PASS	DP=489;VDB=0.996983;SGB=-0.693147;MQSB=1;MQ0F=0;AC=2;AN=2;DP4=0,0,227,164;MQ=60	GT:PL:AD	1/1:255,255,0:0,391
N2_chrI	284141	.	G	T	225	PASS	DP=687;VDB=0.345901;SGB=-0.693147;MQSB=1;MQ0F=0;AC=2;AN=2;DP4=0,0,352,183;MQ=60	GT:PL:AD	1/1:255,255,0:0,535
N2_chrI	284505	.	A	G	225	PASS	DP=611;VDB=0.61475;SGB=-0.693147;MQSB=1;MQ0F=0;AC=2;AN=2;DP4=0,0,307,157;MQ=60	GT:PL:AD	1/1:255,255,0:0,464
N2_chrI	284512	.	A	G	225	PASS	DP=595;VDB=0.367281;SGB=-0.693147;MQSB=1;MQ0F=0;AC=2;AN=2;DP4=0,0,299,161;MQ=60	GT:PL:AD	1/1:255,255,0:0,460
N2_chrI	284796	.	A	G	225	PASS	DP=659;VDB=0.583017;SGB=-0.693147;MQSB=1;MQ0F=0;AC=2;AN=2;DP4=0,0,323,179;MQ=60	GT:PL:AD	1/1:255,255,0:0,502
N2_chrI	285238	.	G	A	225	PASS	DP=602;VDB=0.967574;SGB=-0.693147;MQSB=1;MQ0F=0;AC=2;AN=2;DP4=0,0,265,189;MQ=60	GT:PL:AD	1/1:255,255,0:0,454
N2_chrI	285838	.	C	T	225	PASS	DP=516;VDB=0.805405;SGB=-0.693147;MQSB=1;MQ0F=0;AC=2;AN=2;DP4=0,0,250,120;MQ=60	GT:PL:AD	1/1:255,255,0:0,370
N2_chrI	286525	.	A	T	225	PASS	DP=390;VDB=0.999991;SGB=-0.693147;MQSB=1;MQ0F=0;AC=2;AN=2;DP4=0,0,188,125;MQ=60	GT:PL:AD	1/1:255,255,0:0,313
N2_chrI	287433	.	T	A	225	PASS	DP=475;VDB=0.575462;SGB=-0.693147;MQSB=1;MQ0F=0;AC=2;AN=2;DP4=0,0,257,84;MQ=60	GT:PL:AD	1/1:255,255,0:0,341
N2_chrI	287459	.	CAAAAAAAAAAAACAAAATCG	CAAAAAAAAAAAACAAAGTCG	12499.7	PASS	AB=0;ABP=0;AC=2;AF=1;AN=2;AO=419;CIGAR=17M1X3M;DP=499;DPB=502;DPRA=0;EPP=3.01548;EPPR=0;GTI=0;LEN=1;MEANALT=11;MQM=60;MQMR=0;NS=1;NUMALT=1;ODDS=272.333;PAIRED=0.99284;PAIREDR=0;PAO=13.6667;PQA=493.667;PQR=493.667;PRO=13.6667;QA=13975;QR=0;RO=0;RPL=172;RPP=32.1619;RPPR=0;RPR=247;RUN=1;SAF=211;SAP=3.05694;SAR=208;SRF=0;SRP=0;SRR=0;TYPE=snp;technology.ILLUMINA=1	GT:DP:AD:RO:QR:AO:QA:GL	1/1:499:0,419:0:0:419:13975:-1257.12,-126.132,0
N2_chrI	287476	.	A	G	225	PASS	DP=546;VDB=0.00133349;SGB=-0.693147;MQSB=0.99791;MQ0F=0;AC=2;AN=2;DP4=0,0,246,129;MQ=59	GT:PL:AD	1/1:255,255,0:0,375
N2_chrI	288460	.	T	A	225	PASS	DP=444;VDB=0.0264015;SGB=-0.693147;MQSB=1;MQ0F=0;AC=2;AN=2;DP4=0,0,236,105;MQ=60	GT:PL:AD	1/1:255,255,0:0,341
N2_chrI	288753	.	T	A	228	PASS	DP=458;VDB=0.00748841;SGB=-0.693147;RPB=1;MQB=1;MQSB=1;BQB=1;MQ0F=0;AC=2;AN=2;DP4=1,0,216,154;MQ=60	GT:PL:AD	1/1:255,255,0:1,370
N2_chrI	289692	.	C	G	225	PASS	DP=367;VDB=0.430508;SGB=-0.693147;MQSB=1;MQ0F=0;AC=2;AN=2;DP4=0,0,139,129;MQ=60	GT:PL:AD	1/1:255,255,0:0,268
N2_chrI	290949	.	G	C	135	PASS	DP=655;VDB=0.426942;SGB=-0.692976;RPB=0.0634083;MQB=2.64424e-05;MQSB=1;BQB=5.8568e-05;MQ0F=0.00458015;ICB=1;HOB=0.5;AC=1;AN=2;DP4=9,1,26,0;MQ=51	GT:PL:AD	0/1:168,0,136:10,26
N2_chrI	291958	.	A	C	225	PASS	DP=532;VDB=0.0244916;SGB=-0.693147;MQSB=1;MQ0F=0;AC=2;AN=2;DP4=0,0,264,114;MQ=60	GT:PL:AD	1/1:255,255,0:0,378
N2_chrI	292135	.	A	T	228	PASS	DP=492;VDB=0.918048;SGB=-0.693147;RPB=1;MQB=1;MQSB=1;BQB=1;MQ0F=0;AC=2;AN=2;DP4=1,0,253,119;MQ=60	GT:PL:AD	1/1:255,255,0:1,372
N2_chrI	292423	.	A	C	225	PASS	DP=493;VDB=0.33273;SGB=-0.693147;MQSB=1;MQ0F=0;AC=2;AN=2;DP4=0,0,237,140;MQ=60	GT:PL:AD	1/1:255,255,0:0,377
N2_chrI	292470	.	A	T	225	PASS	DP=543;VDB=0.896993;SGB=-0.693147;MQSB=1;MQ0F=0;AC=2;AN=2;DP4=0,0,252,156;MQ=60	GT:PL:AD	1/1:255,255,0:0,408
N2_chrI	292675	.	C	T	225	PASS	DP=546;VDB=0.857994;SGB=-0.693147;MQSB=1;MQ0F=0;AC=2;AN=2;DP4=0,0,250,156;MQ=60	GT:PL:AD	1/1:255,255,0:0,406
N2_chrI	292897	.	G	T	225	PASS	DP=758;VDB=0.369558;SGB=-0.693147;MQSB=1;MQ0F=0;AC=2;AN=2;DP4=0,0,445,94;MQ=60	GT:PL:AD	1/1:255,255,0:0,539
N2_chrI	293013	.	T	C	225	PASS	DP=755;VDB=0.245604;SGB=-0.693147;MQSB=1;MQ0F=0;AC=2;AN=2;DP4=0,0,289,292;MQ=60	GT:PL:AD	1/1:255,255,0:0,581
N2_chrI	293132	.	A	T	13645.8	PASS	AC=2;AF=1;AN=2;BaseQRankSum=1.49;ClippingRankSum=0;DP=549;ExcessHet=3.0103;FS=0;MLEAC=2;MLEAF=1;MQ=60;MQRankSum=0;QD=25.84;ReadPosRankSum=-4.909;SOR=0.701	GT:AD:DP:GQ:PL	1/1:10,518:528:99:13674,1320,0
N2_chrI	293364	.	T	C	225	PASS	DP=713;VDB=0.491048;SGB=-0.693147;MQSB=1;MQ0F=0;AC=2;AN=2;DP4=0,0,359,169;MQ=60	GT:PL:AD	1/1:255,255,0:0,528
N2_chrI	293450	.	C	T	225	PASS	DP=636;VDB=0.0129903;SGB=-0.693147;MQSB=1;MQ0F=0;AC=2;AN=2;DP4=0,0,281,212;MQ=60	GT:PL:AD	1/1:255,255,0:0,493
N2_chrI	293665	.	T	C	225	PASS	DP=510;VDB=0.127359;SGB=-0.693147;MQSB=1;MQ0F=0;AC=2;AN=2;DP4=0,0,269,131;MQ=60	GT:PL:AD	1/1:255,255,0:0,400
N2_chrI	293894	.	G	A	225	PASS	DP=510;VDB=0.948966;SGB=-0.693147;MQSB=1;MQ0F=0;AC=2;AN=2;DP4=0,0,240,143;MQ=60	GT:PL:AD	1/1:255,255,0:0,383
N2_chrI	293956	.	T	C	225	PASS	DP=523;VDB=0.110058;SGB=-0.693147;MQSB=1;MQ0F=0;AC=2;AN=2;DP4=0,0,255,127;MQ=60	GT:PL:AD	1/1:255,255,0:0,382
N2_chrI	294880	.	G	C	225	PASS	DP=631;VDB=0.575236;SGB=-0.693147;MQSB=1;MQ0F=0;AC=2;AN=2;DP4=0,0,333,130;MQ=60	GT:PL:AD	1/1:255,255,0:0,463
N2_chrI	295933	.	A	T	225	PASS	DP=594;VDB=0.998989;SGB=-0.693147;MQSB=1;MQ0F=0;AC=2;AN=2;DP4=0,0,322,147;MQ=60	GT:PL:AD	1/1:255,255,0:0,469
N2_chrI	296447	.	A	C	225	PASS	DP=715;VDB=0.779435;SGB=-0.693147;MQSB=1;MQ0F=0;AC=2;AN=2;DP4=0,0,331,179;MQ=60	GT:PL:AD	1/1:255,255,0:0,510
N2_chrI	296676	.	A	G	225	PASS	DP=699;VDB=0.0728524;SGB=-0.693147;MQSB=1;MQ0F=0;AC=2;AN=2;DP4=0,0,362,145;MQ=60	GT:PL:AD	1/1:255,255,0:0,507
N2_chrI	296935	.	T	A	225	PASS	DP=424;VDB=0.185311;SGB=-0.693147;MQSB=1;MQ0F=0;AC=2;AN=2;DP4=0,0,199,145;MQ=60	GT:PL:AD	1/1:255,255,0:0,344
N2_chrI	298043	.	C	T	225	PASS	DP=665;VDB=0.883299;SGB=-0.693147;MQSB=1;MQ0F=0;AC=2;AN=2;DP4=0,0,317,175;MQ=60	GT:PL:AD	1/1:255,255,0:0,492
N2_chrI	298412	.	G	A,T	225	PASS	DP=591;VDB=0.0127419;SGB=-0.693147;MQSB=1;MQ0F=0;AC=2,0;AN=2;DP4=0,0,245,187;MQ=60	GT:PL:AD	1/1:255,255,0,255,255,255:0,431,1
N2_chrI	298438	.	C	T,A	225	PASS	DP=580;VDB=0.545699;SGB=-0.693147;MQSB=1;MQ0F=0;AC=2,0;AN=2;DP4=0,0,233,190;MQ=60	GT:PL:AD	1/1:255,255,0,255,255,255:0,422,1
N2_chrI	298751	.	C	G	225	PASS	DP=618;VDB=0.99777;SGB=-0.693147;MQSB=1;MQ0F=0;AC=2;AN=2;DP4=0,0,364,87;MQ=60	GT:PL:AD	1/1:255,255,0:0,451
N2_chrI	299036	.	T	A	225	PASS	DP=570;VDB=0.999849;SGB=-0.693147;MQSB=1;MQ0F=0;AC=2;AN=2;DP4=0,0,267,169;MQ=60	GT:PL:AD	1/1:255,255,0:0,436
N2_chrI	299553	.	T	G	225	PASS	DP=603;VDB=0.628602;SGB=-0.693147;MQSB=1;MQ0F=0;AC=2;AN=2;DP4=0,0,340,130;MQ=60	GT:PL:AD	1/1:255,255,0:0,470
N2_chrI	299720	.	T	C	225	PASS	DP=581;VDB=0.704097;SGB=-0.693147;MQSB=1;MQ0F=0;AC=2;AN=2;DP4=0,0,206,254;MQ=60	GT:PL:AD	1/1:255,255,0:0,460
N2_chrI	299861	.	C	T	225	PASS	DP=497;VDB=0.000332163;SGB=-0.693147;MQSB=1;MQ0F=0;AC=2;AN=2;DP4=0,0,227,125;MQ=60	GT:PL:AD	1/1:255,255,0:0,352
N2_chrI	300270	.	T	C	225	PASS	DP=521;VDB=0.153796;SGB=-0.693147;MQSB=1;MQ0F=0;AC=2;AN=2;DP4=0,0,270,138;MQ=60	GT:PL:AD	1/1:255,255,0:0,408
N2_chrI	300591	.	T	A	225	PASS	DP=701;VDB=0.816625;SGB=-0.693147;MQSB=1;MQ0F=0;AC=2;AN=2;DP4=0,0,315,199;MQ=60	GT:PL:AD	1/1:255,255,0:0,514
N2_chrI	301171	.	C	T	225	PASS	DP=504;VDB=0.947769;SGB=-0.693147;MQSB=1;MQ0F=0;AC=2;AN=2;DP4=0,0,206,194;MQ=60	GT:PL:AD	1/1:255,255,0:0,400
N2_chrI	301205	.	G	T	225	PASS	DP=458;VDB=0.352601;SGB=-0.693147;MQSB=1;MQ0F=0;AC=2;AN=2;DP4=0,0,188,181;MQ=60	GT:PL:AD	1/1:255,255,0:0,369
N2_chrI	301265	.	T	C	225	PASS	DP=455;VDB=0.152108;SGB=-0.693147;MQSB=1;MQ0F=0;AC=2;AN=2;DP4=0,0,232,113;MQ=60	GT:PL:AD	1/1:255,255,0:0,345
N2_chrI	302255	.	G	A	225	PASS	DP=602;VDB=0.930066;SGB=-0.693147;MQSB=1;MQ0F=0;AC=2;AN=2;DP4=0,0,268,165;MQ=60	GT:PL:AD	1/1:255,255,0:0,433
N2_chrI	303867	.	A	G	225	PASS	DP=700;VDB=5.50155e-08;SGB=-0.693147;MQSB=1;MQ0F=0;AC=2;AN=2;DP4=0,0,361,129;MQ=60	GT:PL:AD	1/1:255,255,0:0,490
N2_chrI	304031	.	A	T	225	PASS	DP=467;VDB=0.118278;SGB=-0.693147;MQSB=1;MQ0F=0;AC=2;AN=2;DP4=0,0,198,171;MQ=60	GT:PL:AD	1/1:255,255,0:0,369
N2_chrI	304090	.	C	T	225	PASS	DP=558;VDB=0.999595;SGB=-0.693147;MQSB=1;MQ0F=0;AC=2;AN=2;DP4=0,0,288,118;MQ=60	GT:PL:AD	1/1:255,255,0:0,406
N2_chrI	305450	.	T	C	225	PASS	DP=496;VDB=0.478073;SGB=-0.693147;MQSB=1;MQ0F=0;AC=2;AN=2;DP4=0,0,203,172;MQ=60	GT:PL:AD	1/1:255,255,0:0,375
N2_chrI	305501	.	A	T	228	PASS	DP=471;VDB=0.748565;SGB=-0.693147;RPB=0.703297;MQB=1;MQSB=1;BQB=0.908879;MQ0F=0;AC=2;AN=2;DP4=3,1,211,155;MQ=60	GT:PL:AD	1/1:255,255,0:4,366
N2_chrI	307128	.	G	A	225	PASS	DP=578;VDB=0.999824;SGB=-0.693147;MQSB=1;MQ0F=0;AC=2;AN=2;DP4=0,0,334,111;MQ=60	GT:PL:AD	1/1:255,255,0:0,445
N2_chrI	307754	.	C	T	225	PASS	DP=739;VDB=0.947455;SGB=-0.693147;MQSB=1;MQ0F=0;AC=2;AN=2;DP4=0,0,330,214;MQ=60	GT:PL:AD	1/1:255,255,0:0,544
N2_chrI	307987	.	T	G	225	PASS	DP=601;VDB=0.473109;SGB=-0.693147;MQSB=1;MQ0F=0;AC=2;AN=2;DP4=0,0,274,180;MQ=60	GT:PL:AD	1/1:255,255,0:0,454
N2_chrI	308848	.	A	G	225	PASS	DP=637;VDB=0.999851;SGB=-0.693147;MQSB=1;MQ0F=0;AC=2;AN=2;DP4=0,0,340,148;MQ=60	GT:PL:AD	1/1:255,255,0:0,488
N2_chrI	308946	.	C	G	225	PASS	DP=753;VDB=0.0277394;SGB=-0.693147;MQSB=1;MQ0F=0;AC=2;AN=2;DP4=0,0,406,157;MQ=60	GT:PL:AD	1/1:255,255,0:0,563
N2_chrI	309017	.	G	C	225	PASS	DP=772;VDB=0.182917;SGB=-0.693147;MQSB=1;MQ0F=0;AC=2;AN=2;DP4=0,0,359,210;MQ=60	GT:PL:AD	1/1:255,255,0:0,569
N2_chrI	309750	.	C	T	225	PASS	DP=623;VDB=0.0208609;SGB=-0.693147;MQSB=1;MQ0F=0;AC=2;AN=2;DP4=0,0,278,198;MQ=60	GT:PL:AD	1/1:255,255,0:0,476
N2_chrI	310058	.	T	A	228	PASS	DP=614;VDB=0.48084;SGB=-0.693147;RPB=0.0544565;MQB=0.615007;MQSB=0.988495;BQB=0.99912;MQ0F=0.00162866;AC=2;AN=2;DP4=3,0,311,116;MQ=59	GT:PL:AD	1/1:255,255,0:3,427
N2_chrI	310091	.	T	C,G	225	PASS	DP=656;VDB=0.160389;SGB=-0.693147;MQSB=0.972606;MQ0F=0.00152439;AC=2,0;AN=2;DP4=0,0,335,138;MQ=59	GT:PL:AD	1/1:255,255,0,255,255,255:0,472,1
N2_chrI	310242	.	G	A	225	PASS	DP=496;VDB=0.327202;SGB=-0.693147;MQSB=1;MQ0F=0;AC=2;AN=2;DP4=0,0,236,129;MQ=60	GT:PL:AD	1/1:255,255,0:0,365
N2_chrI	310716	.	A	G	225	PASS	DP=528;VDB=0.105391;SGB=-0.693147;MQSB=1;MQ0F=0;AC=2;AN=2;DP4=0,0,235,158;MQ=60	GT:PL:AD	1/1:255,255,0:0,393
N2_chrI	310720	.	G	T	225	PASS	DP=522;VDB=0.116119;SGB=-0.693147;MQSB=1;MQ0F=0;AC=2;AN=2;DP4=0,0,236,159;MQ=60	GT:PL:AD	1/1:255,255,0:0,395
N2_chrI	315113	.	G	A	225	PASS	DP=505;VDB=3.02802e-05;SGB=-0.693147;MQSB=1;MQ0F=0;AC=2;AN=2;DP4=0,0,169,225;MQ=60	GT:PL:AD	1/1:255,255,0:0,394
N2_chrI	315491	.	T	A	228	PASS	DP=691;VDB=0.999634;SGB=-0.693147;RPB=1;MQB=1;MQSB=1;BQB=1;MQ0F=0;AC=2;AN=2;DP4=1,0,326,147;MQ=60	GT:PL:AD	1/1:255,255,0:1,473
N2_chrI	315575	.	T	G	225	PASS	DP=608;VDB=0.00451504;SGB=-0.693147;MQSB=1;MQ0F=0;AC=2;AN=2;DP4=0,0,238,217;MQ=60	GT:PL:AD	1/1:255,255,0:0,455
N2_chrI	315577	.	T	C	225	PASS	DP=604;VDB=0.00955193;SGB=-0.693147;MQSB=1;MQ0F=0;AC=2;AN=2;DP4=0,0,239,220;MQ=60	GT:PL:AD	1/1:255,255,0:0,459
N2_chrI	315633	.	G	C,A	225	PASS	DP=466;VDB=0.879591;SGB=-0.693147;MQSB=1;MQ0F=0;AC=2,0;AN=2;DP4=0,0,180,150;MQ=60	GT:PL:AD	1/1:255,255,0,255,255,255:0,329,1
N2_chrI	315635	.	T	C	228	PASS	DP=483;VDB=0.80126;SGB=-0.693147;RPB=0.681704;MQB=1;MQSB=1;BQB=0.0948936;MQ0F=0;AC=2;AN=2;DP4=2,1,180,147;MQ=60	GT:PL:AD	1/1:255,255,0:3,327
N2_chrI	315865	.	A	G	228	PASS	DP=427;VDB=2.01025e-05;SGB=-0.693147;RPB=1.03318e-07;MQB=2.79423e-26;MQSB=0.00308672;BQB=1.27814e-07;MQ0F=0.154567;AC=2;AN=2;DP4=54,4,101,113;MQ=38	GT:PL:AD	1/1:255,180,0:58,214
N2_chrI	316273	.	C	T	225	PASS	DP=549;VDB=0.000504938;SGB=-0.693147;MQSB=0.762824;MQ0F=0;AC=2;AN=2;DP4=0,0,242,151;MQ=59	GT:PL:AD	1/1:255,255,0:0,393
N2_chrI	316729	.	T	A	225	PASS	DP=324;VDB=1;SGB=-0.693147;MQSB=0.00968402;MQ0F=0.0462963;AC=2;AN=2;DP4=0,0,111,163;MQ=38	GT:PL:AD	1/1:255,255,0:0,274
N2_chrI	316753	.	A	T	225	PASS	DP=295;VDB=0.587321;SGB=-0.693147;MQSB=0.0205643;MQ0F=0.040678;AC=2;AN=2;DP4=0,0,150,78;MQ=44	GT:PL:AD	1/1:255,255,0:0,228
N2_chrI	316821	.	G	A	225	PASS	DP=592;VDB=0.000147657;SGB=-0.693147;MQSB=0.0586897;MQ0F=0.00506757;AC=2;AN=2;DP4=0,0,389,78;MQ=50	GT:PL:AD	1/1:255,255,0:0,467
N2_chrI	316973	.	G	C	29167.8	PASS	AC=2;AF=1;AN=2;DP=656;ExcessHet=3.0103;FS=0;MLEAC=2;MLEAF=1;MQ=56;QD=26.01;SOR=1.229	GT:AD:DP:GQ:PL	1/1:0,654:654:99:29196,1971,0
N2_chrI	317979	.	A	G	225	PASS	DP=740;VDB=8.44278e-11;SGB=-0.693147;MQSB=0.459193;MQ0F=0.00810811;AC=2;AN=2;DP4=0,0,328,214;MQ=56	GT:PL:AD	1/1:255,255,0:0,542
N2_chrI	319442	.	A	T	225	PASS	DP=368;VDB=0.0625557;SGB=-0.693147;MQSB=1;MQ0F=0;AC=2;AN=2;DP4=0,0,134,110;MQ=60	GT:PL:AD	1/1:255,255,0:0,244
N2_chrI	320758	.	A	C	225	PASS	DP=366;VDB=0.757474;SGB=-0.693147;MQSB=1;MQ0F=0;AC=2;AN=2;DP4=0,0,172,99;MQ=60	GT:PL:AD	1/1:255,255,0:0,271
N2_chrI	321036	.	T	A	225	PASS	DP=435;VDB=0.978663;SGB=-0.693147;MQSB=1;MQ0F=0;AC=2;AN=2;DP4=0,0,221,100;MQ=60	GT:PL:AD	1/1:255,255,0:0,321
N2_chrI	322603	.	T	C	225	PASS	DP=361;VDB=0.00988076;SGB=-0.693147;MQSB=1;MQ0F=0;AC=2;AN=2;DP4=0,0,153,109;MQ=60	GT:PL:AD	1/1:255,255,0:0,262
N2_chrI	323152	.	C	A	225	PASS	DP=674;VDB=0.000872471;SGB=-0.693147;MQSB=1;MQ0F=0;AC=2;AN=2;DP4=0,0,362,177;MQ=60	GT:PL:AD	1/1:255,255,0:0,539
N2_chrI	323419	.	T	A	225	PASS	DP=606;VDB=1;SGB=-0.693147;MQSB=1;MQ0F=0;AC=2;AN=2;DP4=0,0,226,224;MQ=60	GT:PL:AD	1/1:255,255,0:0,450
N2_chrI	323842	.	A	T	225	PASS	DP=387;VDB=0.650962;SGB=-0.693147;MQSB=1;MQ0F=0;AC=2;AN=2;DP4=0,0,214,79;MQ=60	GT:PL:AD	1/1:255,255,0:0,293
N2_chrI	323900	.	G	A	225	PASS	DP=590;VDB=0.877824;SGB=-0.693147;MQSB=1;MQ0F=0;AC=2;AN=2;DP4=0,0,366,70;MQ=60	GT:PL:AD	1/1:255,255,0:0,436
N2_chrI	324333	.	C	T	225	PASS	DP=528;VDB=0.147538;SGB=-0.693147;MQSB=1;MQ0F=0;AC=2;AN=2;DP4=0,0,246,147;MQ=60	GT:PL:AD	1/1:255,255,0:0,393
N2_chrI	324819	.	T	C	225	PASS	DP=382;VDB=0.319362;SGB=-0.693147;MQSB=1;MQ0F=0;AC=2;AN=2;DP4=0,0,151,154;MQ=60	GT:PL:AD	1/1:255,255,0:0,305
N2_chrI	325239	.	G	T	225	PASS	DP=280;VDB=0.758038;SGB=-0.693147;MQSB=1;MQ0F=0;AC=2;AN=2;DP4=0,0,138,93;MQ=60	GT:PL:AD	1/1:255,255,0:0,231
N2_chrI	326354	.	G	T	221	PASS	DP=266;VDB=0;SGB=-0.693147;RPB=2.17052e-29;MQB=3.0126e-05;MQSB=0.328566;BQB=0.32616;MQ0F=0.0075188;ICB=1;HOB=0.5;AC=1;AN=2;DP4=32,30,99,55;MQ=51	GT:PL:AD	0/1:255,0,203:62,154
N2_chrI	326358	.	T	G,A	204	PASS	DP=270;VDB=1;SGB=-0.693147;RPB=1;MQB=1;MQSB=0.65929;BQB=1;MQ0F=0.00740741;AC=1,1;AN=2;DP4=0,1,67,34;MQ=47	GT:PL:AD	1/2:255,217,25,255,0,255:1,69,32
N2_chrI	326372	.	A	T	228	PASS	DP=115;VDB=1.77523e-22;SGB=-0.693147;RPB=1;MQB=1;MQSB=0.872143;BQB=1;MQ0F=0.0173913;AC=2;AN=2;DP4=1,0,43,35;MQ=45	GT:PL:AD	1/1:255,219,0:1,78
N2_chrI	326416	.	T	G	222	PASS	DP=474;VDB=3.46663e-16;SGB=-0.693147;RPB=4.77336e-38;MQB=0.0861881;MQSB=0.64556;BQB=0.765851;MQ0F=0.00632911;ICB=1;HOB=0.5;AC=1;AN=2;DP4=78,74,106,81;MQ=54	GT:PL:AD	0/1:255,0,255:152,187
N2_chrI	326469	.	A	G,T	222	PASS	DP=759;VDB=6.42193e-12;SGB=-0.693147;RPB=0.373315;MQB=0.244723;MQSB=0.902668;BQB=0.0519667;MQ0F=0;ICB=1;HOB=0.5;AC=1,0;AN=2;DP4=222,113,99,89;MQ=57	GT:PL:AD	0/1:255,0,255,255,255,255:335,187,1
N2_chrI	326535	.	A	T	222	PASS	DP=766;VDB=5.88515e-09;SGB=-0.693147;RPB=0.388872;MQB=0.00494348;MQSB=0.743319;BQB=0.873277;MQ0F=0.00130548;ICB=1;HOB=0.5;AC=1;AN=2;DP4=254,86,113,61;MQ=57	GT:PL:AD	0/1:255,0,255:340,174
N2_chrI	326579	.	T	G	221	PASS	DP=737;VDB=4.40848e-41;SGB=-0.693147;RPB=2.58369e-19;MQB=4.0077e-05;MQSB=0.244319;BQB=0.000250164;MQ0F=0.00135685;ICB=1;HOB=0.5;AC=1;AN=2;DP4=286,92,88,50;MQ=56	GT:PL:AD	0/1:255,0,255:378,138
N2_chrI	326662	.	A	T	225	PASS	DP=528;VDB=1.01016e-11;SGB=-0.693147;MQSB=1;MQ0F=0;AC=2;AN=2;DP4=0,0,252,142;MQ=60	GT:PL:AD	1/1:255,255,0:0,394
N2_chrI	327567	.	A	G	225	PASS	DP=451;VDB=0.799214;SGB=-0.693147;MQSB=1;MQ0F=0;AC=2;AN=2;DP4=0,0,241,97;MQ=60	GT:PL:AD	1/1:255,255,0:0,338
N2_chrI	327715	.	T	C	225	PASS	DP=423;VDB=0.0342762;SGB=-0.693147;MQSB=1;MQ0F=0;AC=2;AN=2;DP4=0,0,192,126;MQ=60	GT:PL:AD	1/1:255,255,0:0,318
N2_chrI	327767	.	T	A	73	PASS	DP=467;VDB=0.0137521;SGB=-0.692831;RPB=7.26824e-05;MQB=1;MQSB=1;BQB=0.0228735;MQ0F=0;ICB=1;HOB=0.5;AC=1;AN=2;DP4=6,3,19,5;MQ=60	GT:PL:AD	0/1:106,0,76:9,24
N2_chrI	328064	.	G	C,A	225	PASS	DP=333;VDB=0.807792;SGB=-0.693147;MQSB=1;MQ0F=0;AC=2,0;AN=2;DP4=0,0,59,7;MQ=60	GT:PL:AD	1/1:255,196,0,255,180,255:0,65,1
N2_chrI	328106	.	T	A	222	PASS	DP=374;VDB=0.907038;SGB=-0.689466;RPB=0;MQB=1;MQSB=1;BQB=0;MQ0F=0;ICB=1;HOB=0.5;AC=1;AN=2;DP4=1,1,14,2;MQ=60	GT:PL:AD	0/1:255,0,8:2,16
N2_chrI	328146	.	T	C	225	PASS	DP=398;VDB=0.00712147;SGB=-0.693147;MQSB=1;MQ0F=0;AC=2;AN=2;DP4=0,0,172,105;MQ=60	GT:PL:AD	1/1:255,255,0:0,277
N2_chrI	328427	.	A	T	225	PASS	DP=494;VDB=0.376155;SGB=-0.693147;MQSB=1;MQ0F=0;AC=2;AN=2;DP4=0,0,247,120;MQ=60	GT:PL:AD	1/1:255,255,0:0,367
N2_chrI	328781	.	G	A	21051.8	PASS	AC=2;AF=1;AN=2;DP=432;ExcessHet=3.0103;FS=0;MLEAC=2;MLEAF=1;MQ=51;QD=27.88;SOR=0.815	GT:AD:DP:GQ:PL	1/1:0,431:431:99:21080,1408,0
N2_chrI	328783	.	G	T	19803.8	PASS	AC=2;AF=1;AN=2;DP=436;ExcessHet=3.0103;FS=0;MLEAC=2;MLEAF=1;MQ=51;QD=25.95;SOR=0.845	GT:AD:DP:GQ:PL	1/1:0,435:435:99:19832,1329,0
N2_chrI	328784	.	G	A	19755.8	PASS	AC=2;AF=1;AN=2;DP=440;ExcessHet=3.0103;FS=0;MLEAC=2;MLEAF=1;MQ=51;QD=27.78;SOR=0.854	GT:AD:DP:GQ:PL	1/1:0,439:439:99:19784,1325,0
N2_chrI	329461	.	A	G	228	PASS	DP=485;VDB=0.0104641;SGB=-0.693147;RPB=0.167614;MQB=0;MQSB=0.451296;BQB=0.278409;MQ0F=0.00412371;AC=2;AN=2;DP4=2,0,215,137;MQ=54	GT:PL:AD	1/1:255,255,0:2,352
N2_chrI	329962	.	A	T	225	PASS	DP=436;VDB=0.174067;SGB=-0.693147;MQSB=1;MQ0F=0;AC=2;AN=2;DP4=0,0,215,111;MQ=60	GT:PL:AD	1/1:255,255,0:0,326
N2_chrI	330438	.	G	C,T	225	PASS	DP=732;VDB=0.0233507;SGB=-0.693147;MQSB=1;MQ0F=0;AC=2,0;AN=2;DP4=0,0,360,161;MQ=60	GT:PL:AD	1/1:255,255,0,255,255,255:0,520,1
N2_chrI	330604	.	A	G	225	PASS	DP=756;VDB=0.212731;SGB=-0.693147;MQSB=1;MQ0F=0;AC=2;AN=2;DP4=0,0,358,199;MQ=60	GT:PL:AD	1/1:255,255,0:0,557
N2_chrI	330777	.	T	A	225	PASS	DP=489;VDB=1.34883e-35;SGB=-0.693147;MQSB=1;MQ0F=0;AC=2;AN=2;DP4=0,0,59,38;MQ=60	GT:PL:AD	1/1:255,255,0:0,97
N2_chrI	330817	.	C	A	225	PASS	DP=473;VDB=0.700504;SGB=-0.693147;MQSB=1;MQ0F=0;AC=2;AN=2;DP4=0,0,199,168;MQ=60	GT:PL:AD	1/1:255,255,0:0,367
N2_chrI	330886	.	T	A	225	PASS	DP=470;VDB=0.128822;SGB=-0.693147;MQSB=1;MQ0F=0;AC=2;AN=2;DP4=0,0,230,131;MQ=60	GT:PL:AD	1/1:255,255,0:0,361
N2_chrI	331304	.	T	G	225	PASS	DP=529;VDB=0.546249;SGB=-0.693147;MQSB=1;MQ0F=0;AC=2;AN=2;DP4=0,0,276,114;MQ=60	GT:PL:AD	1/1:255,255,0:0,390
N2_chrI	331384	.	C	T	225	PASS	DP=581;VDB=0.372486;SGB=-0.693147;MQSB=1;MQ0F=0;AC=2;AN=2;DP4=0,0,333,101;MQ=60	GT:PL:AD	1/1:255,255,0:0,434
N2_chrI	331387	.	A	G	225	PASS	DP=585;VDB=0.458828;SGB=-0.693147;MQSB=1;MQ0F=0;AC=2;AN=2;DP4=0,0,334,110;MQ=60	GT:PL:AD	1/1:255,255,0:0,444
N2_chrI	331747	.	A	C	225	PASS	DP=700;VDB=0.99999;SGB=-0.693147;MQSB=1;MQ0F=0;AC=2;AN=2;DP4=0,0,392,112;MQ=60	GT:PL:AD	1/1:255,255,0:0,504
N2_chrI	332169	.	T	G	225	PASS	DP=499;VDB=9.80647e-07;SGB=-0.693147;MQSB=1;MQ0F=0;AC=2;AN=2;DP4=0,0,236,117;MQ=60	GT:PL:AD	1/1:255,255,0:0,353
N2_chrI	332212	.	G	T	225	PASS	DP=502;VDB=0.412448;SGB=-0.693147;MQSB=0.997889;MQ0F=0;AC=2;AN=2;DP4=0,0,243,127;MQ=59	GT:PL:AD	1/1:255,255,0:0,370
N2_chrI	332442	.	A	C	225	PASS	DP=497;VDB=0.831998;SGB=-0.693147;MQSB=1;MQ0F=0;AC=2;AN=2;DP4=0,0,233,134;MQ=60	GT:PL:AD	1/1:255,255,0:0,367
N2_chrI	332491	.	T	C	225	PASS	DP=444;VDB=0.182504;SGB=-0.693147;MQSB=1;MQ0F=0;AC=2;AN=2;DP4=0,0,199,142;MQ=60	GT:PL:AD	1/1:255,255,0:0,341
N2_chrI	333722	.	A	G	225	PASS	DP=446;VDB=0.0700581;SGB=-0.693147;MQSB=0.967389;MQ0F=0;AC=2;AN=2;DP4=0,0,223,118;MQ=59	GT:PL:AD	1/1:255,255,0:0,341
N2_chrI	333723	.	A	C	225	PASS	DP=442;VDB=0.0741409;SGB=-0.693147;MQSB=0.966415;MQ0F=0;AC=2;AN=2;DP4=0,0,220,115;MQ=59	GT:PL:AD	1/1:255,255,0:0,335
N2_chrI	333973	.	G	A	225	PASS	DP=523;VDB=0.602546;SGB=-0.693147;MQSB=1;MQ0F=0;AC=2;AN=2;DP4=0,0,213,182;MQ=60	GT:PL:AD	1/1:255,255,0:0,395
N2_chrI	335307	.	T	C	40.7623	PASS	DP=87;VDB=0.975783;SGB=-0.692831;RPB=2.13746e-05;MQB=0.518931;MQSB=1;BQB=0.798696;MQ0F=0.172414;ICB=1;HOB=0.5;AC=1;AN=2;DP4=50,2,24,0;MQ=17	GT:PL:AD	0/1:74,0,155:52,24
N2_chrI	335351	.	A	C	172	PASS	DP=142;VDB=0.000118413;SGB=-0.693147;RPB=7.17532e-07;MQB=0.000619649;MQSB=0.783932;BQB=0.985577;MQ0F=0.15493;ICB=1;HOB=0.5;AC=1;AN=2;DP4=59,1,68,2;MQ=25	GT:PL:AD	0/1:205,0,111:60,70
N2_chrI	335374	.	A	G	228	PASS	DP=229;VDB=1.52205e-21;SGB=-0.693147;RPB=6.15861e-19;MQB=1.31056e-10;MQSB=0.93584;BQB=0.0987623;MQ0F=0.104803;AC=2;AN=2;DP4=54,2,125,27;MQ=32	GT:PL:AD	1/1:255,11,0:56,152
N2_chrI	335387	.	C	T	148	PASS	DP=320;VDB=4.71832e-26;SGB=-0.693147;RPB=2.35078e-12;MQB=0.0162648;MQSB=0.922603;BQB=0.877904;MQ0F=0.071875;ICB=1;HOB=0.5;AC=1;AN=2;DP4=182,23,48,31;MQ=39	GT:PL:AD	0/1:181,0,255:205,79
N2_chrI	335391	.	A	C,T	195	PASS	DP=348;VDB=3.53684e-27;SGB=-0.693147;RPB=9.1775e-25;MQB=2.42681e-17;MQSB=0.9442;BQB=0.0661092;MQ0F=0.0632184;AC=1,1;AN=2;DP4=55,2,181,54;MQ=39	GT:PL:AD	1/2:255,227,230,255,0,255:57,155,80
N2_chrI	335411	.	T	C	228	PASS	DP=484;VDB=6.13364e-27;SGB=-0.693147;RPB=2.02028e-32;MQB=5.71656e-27;MQSB=0.498578;BQB=0.0126939;MQ0F=0.0413223;AC=2;AN=2;DP4=60,2,255,83;MQ=43	GT:PL:AD	1/1:255,204,0:62,338
N2_chrI	335414	.	G	A	222	PASS	DP=490;VDB=1.46129e-37;SGB=-0.693147;RPB=2.08449e-15;MQB=2.6173e-08;MQSB=0.362845;BQB=0.717015;MQ0F=0.0408163;ICB=1;HOB=0.5;AC=1;AN=2;DP4=219,34,101,54;MQ=43	GT:PL:AD	0/1:255,0,255:253,155
N2_chrI	335427	.	T	C	228	PASS	DP=555;VDB=4.05207e-23;SGB=-0.693147;RPB=1.74251e-20;MQB=2.0891e-14;MQSB=0.0710209;BQB=1.21647e-05;MQ0F=0.0252252;AC=2;AN=2;DP4=32,2,303,101;MQ=45	GT:PL:AD	1/1:255,255,0:34,404
N2_chrI	335431	.	T	C	222	PASS	DP=573;VDB=1.66423e-12;SGB=-0.693147;RPB=0.197597;MQB=0.0560746;MQSB=0.0559178;BQB=0.817187;MQ0F=0.026178;ICB=1;HOB=0.5;AC=1;AN=2;DP4=184,64,183,38;MQ=44	GT:PL:AD	0/1:255,0,255:248,221
N2_chrI	335446	.	A	T	222	PASS	DP=637;VDB=9.06048e-12;SGB=-0.693147;RPB=0.0411926;MQB=0.00135003;MQSB=0.0234692;BQB=0.400599;MQ0F=0.0172684;ICB=1;HOB=0.5;AC=1;AN=2;DP4=209,76,204,35;MQ=45	GT:PL:AD	0/1:255,0,255:285,239
N2_chrI	335451	.	C	T	222	PASS	DP=654;VDB=2.17566e-21;SGB=-0.693147;RPB=9.34567e-11;MQB=1.96419e-13;MQSB=0.0108852;BQB=0.615365;MQ0F=0.0183486;ICB=1;HOB=0.5;AC=1;AN=2;DP4=243,38,175,79;MQ=45	GT:PL:AD	0/1:255,0,255:281,254
N2_chrI	335454	.	A	G	228	PASS	DP=661;VDB=1.0342e-12;SGB=-0.693147;RPB=6.53359e-15;MQB=1.63691e-09;MQSB=0.00664571;BQB=0.000300858;MQ0F=0.0181543;AC=2;AN=2;DP4=23,0,397,119;MQ=45	GT:PL:AD	1/1:255,255,0:23,516
N2_chrI	335508	.	C	A	222	PASS	DP=1540;VDB=0.0152981;SGB=-0.693147;RPB=2.247e-11;MQB=1.4013e-45;MQSB=5.17428e-07;BQB=0.600795;MQ0F=0.00519481;ICB=1;HOB=0.5;AC=1;AN=2;DP4=341,115,632,87;MQ=48	GT:PL:AD	0/1:255,0,255:456,719
N2_chrI	335520	.	T	A	222	PASS	DP=1666;VDB=1.59799e-05;SGB=-0.693147;RPB=2.09182e-08;MQB=0;MQSB=4.15271e-08;BQB=0.733062;MQ0F=0.00360144;ICB=1;HOB=0.5;AC=1;AN=2;DP4=359,127,692,96;MQ=50	GT:PL:AD	0/1:255,0,255:486,788
N2_chrI	335539	.	G	A	222	PASS	DP=1989;VDB=3.57846e-05;SGB=-0.693147;RPB=3.70712e-07;MQB=0;MQSB=5.05971e-08;BQB=0.920125;MQ0F=0.00301659;ICB=1;HOB=0.5;AC=1;AN=2;DP4=394,131,849,109;MQ=51	GT:PL:AD	0/1:255,0,255:525,958
N2_chrI	335575	.	T	A	222	PASS	DP=2055;VDB=8.14494e-12;SGB=-0.693147;RPB=0.746285;MQB=0;MQSB=0.0115474;BQB=0.156758;MQ0F=0.00681265;ICB=1;HOB=0.5;AC=1;AN=2;DP4=381,133,865,123;MQ=51	GT:PL:AD	0/1:255,0,255:514,988
N2_chrI	335577	.	C	A	222	PASS	DP=2080;VDB=9.94796e-12;SGB=-0.693147;RPB=0.538055;MQB=0;MQSB=0.0146552;BQB=0.988155;MQ0F=0.00673077;ICB=1;HOB=0.5;AC=1;AN=2;DP4=386,139,860,120;MQ=51	GT:PL:AD	0/1:255,0,255:525,980
N2_chrI	335597	.	T	C	222	PASS	DP=2148;VDB=7.8831e-12;SGB=-0.693147;RPB=3.67923e-10;MQB=0;MQSB=0.0592825;BQB=0.456692;MQ0F=0.00744879;ICB=1;HOB=0.5;AC=1;AN=2;DP4=399,151,845,136;MQ=50	GT:PL:AD	0/1:255,0,255:550,981
N2_chrI	335714	.	C	T	222	PASS	DP=1629;VDB=6.95606e-05;SGB=-0.693147;RPB=0.385421;MQB=0;MQSB=0.216101;BQB=1.43016e-08;MQ0F=0.0423573;ICB=1;HOB=0.5;AC=1;AN=2;DP4=388,320,324,269;MQ=41	GT:PL:AD	0/1:255,0,255:708,593
N2_chrI	335715	.	C	G	222	PASS	DP=1628;VDB=0.00232266;SGB=-0.693147;RPB=1.36524e-26;MQB=0;MQSB=0.0911027;BQB=9.81779e-07;MQ0F=0.041769;ICB=1;HOB=0.5;AC=1;AN=2;DP4=294,214,420,391;MQ=41	GT:PL:AD	0/1:255,0,255:508,811
N2_chrI	335747	.	T	A	222	PASS	DP=1928;VDB=0.620261;SGB=-0.693147;RPB=0.357917;MQB=1.16815e-34;MQSB=0.00674499;BQB=0.0967367;MQ0F=0.0414938;ICB=1;HOB=0.5;AC=1;AN=2;DP4=394,320,431,289;MQ=41	GT:PL:AD	0/1:255,0,255:714,720
N2_chrI	335828	.	A	G,T	222	PASS	DP=2026;VDB=0.0186442;SGB=-0.693147;RPB=3.07953e-08;MQB=1.18116e-29;MQSB=3.21411e-06;BQB=1.27925e-08;MQ0F=0.0335637;ICB=1;HOB=0.5;AC=1,0;AN=2;DP4=330,343,366,414;MQ=43	GT:PL:AD	0/1:255,0,255,255,255,255:673,779,1
N2_chrI	335905	.	A	G	222	PASS	DP=1151;VDB=4.41549e-42;SGB=-0.693147;RPB=1.86856e-28;MQB=0;MQSB=8.66039e-26;BQB=0.788693;MQ0F=0.0086881;ICB=1;HOB=0.5;AC=1;AN=2;DP4=278,138,120,360;MQ=48	GT:PL:AD	0/1:255,0,255:416,480
N2_chrI	335921	.	T	C	222	PASS	DP=969;VDB=0;SGB=-0.693147;RPB=1.87233e-36;MQB=0;MQSB=3.16274e-26;BQB=0.503922;MQ0F=0.00206398;ICB=1;HOB=0.5;AC=1;AN=2;DP4=271,119,84,266;MQ=49	GT:PL:AD	0/1:255,0,255:390,350
N2_chrI	336680	.	C	A	7595.77	PASS	AC=1;AF=0.5;AN=2;BaseQRankSum=1.054;ClippingRankSum=0;DP=407;ExcessHet=3.0103;FS=5.176;MLEAC=1;MLEAF=0.5;MQ=56;MQRankSum=-0.212;QD=19.88;ReadPosRankSum=-0.806;SOR=1.057	GT:AD:DP:GQ:PL	0/1:55,327:382:99:7624,0,296
N2_chrI	336681	.	C	A	7595.77	PASS	AC=1;AF=0.5;AN=2;BaseQRankSum=0.679;ClippingRankSum=0;DP=407;ExcessHet=3.0103;FS=5.176;MLEAC=1;MLEAF=0.5;MQ=56;MQRankSum=-0.212;QD=19.88;ReadPosRankSum=-0.877;SOR=1.057	GT:AD:DP:GQ:PL	0/1:55,327:382:99:7624,0,296
N2_chrI	336946	.	C	T	225	PASS	DP=445;VDB=0.126901;SGB=-0.693147;MQSB=1;MQ0F=0;AC=2;AN=2;DP4=0,0,233,93;MQ=60	GT:PL:AD	1/1:255,255,0:0,326
N2_chrI	337020	.	T	A	228	PASS	DP=462;VDB=0.253243;SGB=-0.693147;RPB=0.701754;MQB=1;MQSB=1;BQB=0.887427;MQ0F=0;AC=2;AN=2;DP4=2,0,219,123;MQ=60	GT:PL:AD	1/1:255,255,0:2,342
N2_chrI	337033	.	T	A	228	PASS	DP=461;VDB=0.43756;SGB=-0.693147;RPB=1;MQB=1;MQSB=1;BQB=1;MQ0F=0;AC=2;AN=2;DP4=1,0,223,119;MQ=60	GT:PL:AD	1/1:255,255,0:1,342
N2_chrI	337274	.	A	T	225	PASS	DP=538;VDB=0.722021;SGB=-0.693147;MQSB=1;MQ0F=0;AC=2;AN=2;DP4=0,0,320,92;MQ=60	GT:PL:AD	1/1:255,255,0:0,412
N2_chrI	337299	.	C	A	225	PASS	DP=625;VDB=0.294895;SGB=-0.693147;MQSB=0.818184;MQ0F=0;AC=2;AN=2;DP4=0,0,388,75;MQ=59	GT:PL:AD	1/1:255,255,0:0,463
N2_chrI	337323	.	A	C	225	PASS	DP=667;VDB=0.00199939;SGB=-0.693147;MQSB=0.408921;MQ0F=0;AC=2;AN=2;DP4=0,0,383,84;MQ=57	GT:PL:AD	1/1:255,255,0:0,467
N2_chrI	337373	.	C	G	138	PASS	DP=789;VDB=5.02039e-25;SGB=-0.693147;RPB=0;MQB=0.0027455;MQSB=0.138563;BQB=0.84037;MQ0F=0.00253485;ICB=1;HOB=0.5;AC=1;AN=2;DP4=306,128,51,48;MQ=54	GT:PL:AD	0/1:173,0,255:434,99
N2_chrI	337389	.	T	A	221	PASS	DP=788;VDB=0;SGB=-0.693147;RPB=0;MQB=2.46714e-14;MQSB=0.0113289;BQB=0.649637;MQ0F=0.00380711;ICB=1;HOB=0.5;AC=1;AN=2;DP4=232,141,128,23;MQ=53	GT:PL:AD	0/1:255,0,255:373,151
N2_chrI	337517	.	A	G	225	PASS	DP=614;VDB=0.980452;SGB=-0.693147;MQSB=0.999998;MQ0F=0.00162866;AC=2;AN=2;DP4=0,0,304,152;MQ=59	GT:PL:AD	1/1:255,255,0:0,456
N2_chrI	338314	.	T	C	225	PASS	DP=547;VDB=0.888525;SGB=-0.693147;MQSB=1;MQ0F=0;AC=2;AN=2;DP4=0,0,255,141;MQ=60	GT:PL:AD	1/1:255,255,0:0,396
N2_chrI	338430	.	A	T	228	PASS	DP=414;VDB=0.99986;SGB=-0.693147;RPB=0.174592;MQB=1;MQSB=1;BQB=0.000301462;MQ0F=0;AC=2;AN=2;DP4=4,2,192,102;MQ=60	GT:PL:AD	1/1:255,255,0:6,294
N2_chrI	338436	.	G	A	225	PASS	DP=403;VDB=0.998517;SGB=-0.693147;MQSB=1;MQ0F=0;AC=2;AN=2;DP4=0,0,187,114;MQ=60	GT:PL:AD	1/1:255,255,0:0,301
N2_chrI	338622	.	A	T	228	PASS	DP=436;VDB=0.168124;SGB=-0.693147;RPB=1;MQB=1;MQSB=1;BQB=1;MQ0F=0;AC=2;AN=2;DP4=0,1,198,116;MQ=60	GT:PL:AD	1/1:255,255,0:1,314
N2_chrI	338874	.	T	A	228	PASS	DP=347;VDB=4.10286e-19;SGB=-0.693147;RPB=0.000639664;MQB=0.00105197;MQSB=0.79223;BQB=0.154349;MQ0F=0.0172911;AC=2;AN=2;DP4=4,3,149,100;MQ=55	GT:PL:AD	1/1:255,255,0:7,249
N2_chrI	338885	.	T	A	228	PASS	DP=313;VDB=6.01812e-26;SGB=-0.693147;RPB=0.00256077;MQB=0.00120151;MQSB=0.859588;BQB=0.240353;MQ0F=0.0191693;AC=2;AN=2;DP4=4,3,128,96;MQ=54	GT:PL:AD	1/1:255,255,0:7,224
N2_chrI	338893	.	G	T	228	PASS	DP=279;VDB=1.21584e-24;SGB=-0.693147;RPB=0.0132787;MQB=0.00132216;MQSB=0.91294;BQB=0.357022;MQ0F=0.0215054;AC=2;AN=2;DP4=4,3,104,90;MQ=54	GT:PL:AD	1/1:255,255,0:7,194
N2_chrI	338896	.	A	G	228	PASS	DP=264;VDB=1.65491e-26;SGB=-0.693147;RPB=0.0475973;MQB=0.0132586;MQSB=0.951988;BQB=0.756929;MQ0F=0.0189394;AC=2;AN=2;DP4=3,0,105,94;MQ=53	GT:PL:AD	1/1:255,255,0:3,199
N2_chrI	338903	.	T	C	228	PASS	DP=251;VDB=2.44019e-28;SGB=-0.693147;RPB=0.0556659;MQB=0.00045031;MQSB=0.91119;BQB=0.260999;MQ0F=0.0278884;AC=2;AN=2;DP4=5,3,92,87;MQ=52	GT:PL:AD	1/1:255,255,0:8,179
N2_chrI	338964	.	C	G	201	PASS	DP=30;VDB=5.4308e-10;SGB=-0.693079;MQSB=0.0666478;MQ0F=0.0666667;AC=2;AN=2;DP4=0,0,3,26;MQ=30	GT:PL:AD	1/1:231,87,0:0,29
N2_chrI	338983	.	G	A	104	PASS	DP=13;VDB=0.000585976;SGB=-0.670168;MQ0F=0.0769231;AC=2;AN=2;DP4=0,0,0,10;MQ=25	GT:PL:AD	1/1:134,30,0:0,10
N2_chrI	339080	.	A	G	114	PASS	DP=87;VDB=0.000151172;SGB=-0.693132;RPB=0.772327;MQB=1.64256e-10;MQSB=2.09324e-06;BQB=0.170819;MQ0F=0.356322;AC=2;AN=2;DP4=32,7,0,34;MQ=12	GT:PL:AD	1/1:141,7,0:39,34
N2_chrI	339156	.	T	C	137	PASS	DP=47;VDB=0.000395539;SGB=-0.693139;MQSB=0.00229956;MQ0F=0.340426;AC=2;AN=2;DP4=0,0,11,25;MQ=13	GT:PL:AD	1/1:167,108,0:0,36
N2_chrI	339410	.	C	T,A	222	PASS	DP=1651;VDB=4.45209e-10;SGB=-0.693147;RPB=1.63506e-10;MQB=6.4315e-09;MQSB=4.35935e-07;BQB=0.0819355;MQ0F=0.104785;ICB=1;HOB=0.5;AC=1,0;AN=2;DP4=469,129,283,126;MQ=23	GT:PL:AD	0/1:255,0,255,255,255,255:598,407,2
N2_chrI	339447	.	C	T	222	PASS	DP=1869;VDB=0.00479004;SGB=-0.693147;RPB=0.00570364;MQB=1.73455e-24;MQSB=1.23419e-17;BQB=0.0778124;MQ0F=0.0631354;ICB=1;HOB=0.5;AC=1;AN=2;DP4=285,155,456,181;MQ=24	GT:PL:AD	0/1:255,0,255:440,637
N2_chrI	339594	.	C	T	47.0001	PASS	AB=0.326389;ABP=40.7095;AC=1;AF=0.5;AN=2;AO=47;CIGAR=1X;DP=144;DPB=144;DPRA=0;EPP=4.16534;EPPR=32.2417;GTI=0;LEN=1;MEANALT=3;MQM=16.7234;MQMR=15.5824;NS=1;NUMALT=1;ODDS=10.8222;PAIRED=1;PAIREDR=1;PAO=0;PQA=0;PQR=0;PRO=0;QA=1675;QR=3165;RO=91;RPL=46;RPP=96.5684;RPPR=116.619;RPR=1;RUN=1;SAF=25;SAP=3.42611;SAR=22;SRF=19;SRP=70.0396;SRR=72;TYPE=snp;technology.ILLUMINA=1	GT:DP:AD:RO:QR:AO:QA:GL	0/1:144:91,47:91:3165:47:1675:-25.449,0,-79.4722
N2_chrI	339610	.	T	A	62.6882	PASS	AB=0.517241;ABP=3.16006;AC=1;AF=0.5;AN=2;AO=30;CIGAR=1X;DP=58;DPB=58;DPRA=0;EPP=5.61607;EPPR=5.80219;GTI=0;LEN=1;MEANALT=1;MQM=10.7333;MQMR=9.75;NS=1;NUMALT=1;ODDS=14.4345;PAIRED=1;PAIREDR=1;PAO=0;PQA=0;PQR=0;PRO=0;QA=968;QR=870;RO=28;RPL=22;RPP=17.1973;RPPR=47.6806;RPR=8;RUN=1;SAF=4;SAP=38.0434;SAR=26;SRF=9;SRP=10.7656;SRR=19;TYPE=snp;technology.ILLUMINA=1	GT:DP:AD:RO:QR:AO:QA:GL	0/1:58:28,30:28:870:30:968:-10.2075,0,-4.52598
N2_chrI	339621	.	T	A	119.058	PASS	AB=0;ABP=0;AC=2;AF=1;AN=2;AO=23;CIGAR=1X;DP=37;DPB=37;DPRA=0;EPP=3.10471;EPPR=3.63072;GTI=0;LEN=1;MEANALT=1;MQM=10.9565;MQMR=6;NS=1;NUMALT=1;ODDS=27.4141;PAIRED=1;PAIREDR=1;PAO=0;PQA=0;PQR=0;PRO=0;QA=749;QR=416;RO=14;RPL=13;RPP=3.86001;RPPR=25.3454;RPR=10;RUN=1;SAF=1;SAP=44.6459;SAR=22;SRF=5;SRP=5.49198;SRR=9;TYPE=snp;technology.ILLUMINA=1	GT:DP:AD:RO:QR:AO:QA:GL	1/1:37:14,23:14:416:23:749:-14.4076,-3.84347,0
N2_chrI	339944	.	T	C	217	PASS	DP=528;VDB=1.22875e-14;SGB=-0.693147;RPB=2.56098e-10;MQB=3.80535e-13;MQSB=0.000695967;BQB=4.59477e-05;MQ0F=0.215909;ICB=1;HOB=0.5;AC=1;AN=2;DP4=153,37,108,49;MQ=14	GT:PL:AD	0/1:250,0,106:190,157
N2_chrI	340110	.	T	G	228	PASS	DP=535;VDB=1.17646e-13;SGB=-0.693147;RPB=6.48697e-19;MQB=9.04116e-11;MQSB=5.2883e-15;BQB=0.000552472;MQ0F=0.0990654;AC=2;AN=2;DP4=23,27,242,94;MQ=24	GT:PL:AD	1/1:255,255,0:50,336
N2_chrI	340113	.	C	G	216	PASS	DP=540;VDB=1.58102e-25;SGB=-0.693147;RPB=0.00108575;MQB=5.33291e-08;MQSB=1.65203e-16;BQB=0.988473;MQ0F=0.101852;ICB=1;HOB=0.5;AC=1;AN=2;DP4=148,93,118,34;MQ=24	GT:PL:AD	0/1:249,0,255:241,152
N2_chrI	340248	.	G	A	225	PASS	DP=810;VDB=0.999972;SGB=-0.693147;MQSB=0.00108462;MQ0F=0.0901235;AC=2;AN=2;DP4=0,0,437,146;MQ=25	GT:PL:AD	1/1:255,255,0:0,583
N2_chrI	340294	.	G	T	212	PASS	DP=1219;VDB=1;SGB=-0.693147;RPB=3.99858e-07;MQB=0.809653;MQSB=0.551188;BQB=0.229922;MQ0F=0.0721903;ICB=1;HOB=0.5;AC=1;AN=2;DP4=356,227,151,74;MQ=31	GT:PL:AD	0/1:246,0,255:583,225
N2_chrI	340882	.	C	T	74	PASS	DP=385;VDB=0.00717676;SGB=-0.693147;RPB=3.05702e-05;MQB=0.336145;MQSB=5.74835e-08;BQB=4.60638e-07;MQ0F=0.257143;ICB=1;HOB=0.5;AC=1;AN=2;DP4=96,26,108,31;MQ=9	GT:PL:AD	0/1:107,0,127:122,139
N2_chrI	340898	.	A	T	49.2505	PASS	DP=346;VDB=0.000157578;SGB=-0.693147;RPB=6.09145e-12;MQB=0.642523;MQSB=4.96083e-08;BQB=0.0318018;MQ0F=0.234104;ICB=1;HOB=0.5;AC=1;AN=2;DP4=76,23,116,30;MQ=9	GT:PL:AD	0/1:82,0,118:99,146
N2_chrI	340909	.	T	A	77.7038	PASS	AB=0.334906;ABP=53.2;AC=1;AF=0.5;AN=2;AO=71;CIGAR=1X;DP=212;DPB=212;DPRA=0;EPP=4.50892;EPPR=5.61299;GTI=0;LEN=1;MEANALT=1;MQM=14.9296;MQMR=15.5035;NS=1;NUMALT=1;ODDS=17.892;PAIRED=0.957746;PAIREDR=1;PAO=0;PQA=0;PQR=0;PRO=0;QA=2404;QR=4801;RO=141;RPL=52;RPP=36.3164;RPPR=9.80193;RPR=19;RUN=1;SAF=30;SAP=6.71098;SAR=41;SRF=133;SRP=243.643;SRR=8;TYPE=snp;technology.ILLUMINA=1	GT:DP:AD:RO:QR:AO:QA:GL	0/1:212:141,71:141:4801:71:2404:-23.1215,0,-111.775
N2_chrI	341255	.	C	T	225	PASS	DP=491;VDB=0.494262;SGB=-0.693147;MQSB=1;MQ0F=0;AC=2;AN=2;DP4=0,0,227,159;MQ=60	GT:PL:AD	1/1:255,255,0:0,386
N2_chrI	341359	.	T	A	225	PASS	DP=522;VDB=0.000115718;SGB=-0.693147;MQSB=0.998778;MQ0F=0;AC=2;AN=2;DP4=0,0,311,106;MQ=59	GT:PL:AD	1/1:255,255,0:0,417
N2_chrI	341536	.	G	A	225	PASS	DP=664;VDB=0.806647;SGB=-0.693147;MQSB=1;MQ0F=0;AC=2;AN=2;DP4=0,0,300,209;MQ=60	GT:PL:AD	1/1:255,255,0:0,509
N2_chrI	341642	.	T	C	225	PASS	DP=653;VDB=0.160211;SGB=-0.693147;MQSB=1;MQ0F=0;AC=2;AN=2;DP4=0,0,299,180;MQ=60	GT:PL:AD	1/1:255,255,0:0,479
N2_chrI	341835	.	T	C	225	PASS	DP=546;VDB=0.536822;SGB=-0.693147;MQSB=1;MQ0F=0;AC=2;AN=2;DP4=0,0,282,121;MQ=60	GT:PL:AD	1/1:255,255,0:0,403
N2_chrI	342457	.	C	T	225	PASS	DP=622;VDB=0.00096266;SGB=-0.693147;MQSB=1;MQ0F=0;AC=2;AN=2;DP4=0,0,297,182;MQ=60	GT:PL:AD	1/1:255,255,0:0,479
N2_chrI	343341	.	A	G	225	PASS	DP=641;VDB=0.00297978;SGB=-0.693147;MQSB=1;MQ0F=0;AC=2;AN=2;DP4=0,0,299,142;MQ=60	GT:PL:AD	1/1:255,255,0:0,441
N2_chrI	343967	.	A	T	225	PASS	DP=510;VDB=0.0038647;SGB=-0.693147;MQSB=0.993592;MQ0F=0;AC=2;AN=2;DP4=0,0,228,143;MQ=59	GT:PL:AD	1/1:255,255,0:0,371
N2_chrI	345644	.	C	A,G	225	PASS	DP=649;VDB=0.863312;SGB=-0.693147;MQSB=1;MQ0F=0;AC=2,0;AN=2;DP4=0,0,247,243;MQ=60	GT:PL:AD	1/1:255,255,0,255,255,255:0,489,1
N2_chrI	345775	.	G	A	42.0954	PASS	DP=560;VDB=0.00915995;SGB=-0.693132;RPB=0.856588;MQB=1;BQB=0.555092;MQ0F=0;AC=2;AN=2;DP4=3,0,34,0;MQ=60	GT:PL:AD	1/1:69,66,0:3,34
N2_chrI	346015	.	C	T	225	PASS	DP=404;VDB=0.715443;SGB=-0.693147;MQSB=1;MQ0F=0;AC=2;AN=2;DP4=0,0,184,131;MQ=60	GT:PL:AD	1/1:255,255,0:0,315
N2_chrI	346053	.	A	T	228	PASS	DP=440;VDB=0.901909;SGB=-0.693147;RPB=0.91358;MQB=1;MQSB=1;BQB=0.427469;MQ0F=0;AC=2;AN=2;DP4=0,2,169,155;MQ=60	GT:PL:AD	1/1:255,255,0:2,324
N2_chrI	347311	.	GTTTTGTTTTTTTTTATTTTGCC	GTTTTTTTTTTTTTTATTTTGCC	13734.3	PASS	AB=0;ABP=0;AC=2;AF=1;AN=2;AO=430;CIGAR=5M1X17M;DP=571;DPB=572.348;DPRA=0;EPP=13.696;EPPR=0;GTI=0;LEN=1;MEANALT=23;MQM=60;MQMR=0;NS=1;NUMALT=1;ODDS=229.094;PAIRED=0.997674;PAIREDR=0;PAO=1.75;PQA=49.25;PQR=49.25;PRO=1.75;QA=15380;QR=0;RO=0;RPL=209;RPP=3.73749;RPPR=0;RPR=221;RUN=1;SAF=167;SAP=49.5505;SAR=263;SRF=0;SRP=0;SRR=0;TYPE=snp;technology.ILLUMINA=1	GT:DP:AD:RO:QR:AO:QA:GL	1/1:571:0,430:0:0:430:15380:-1383.5,-129.443,0
N2_chrI	347316	.	G	T	225	PASS	DP=585;VDB=0.0158173;SGB=-0.693147;MQSB=1;MQ0F=0;AC=2;AN=2;DP4=0,0,206,161;MQ=60	GT:PL:AD	1/1:255,255,0:0,367
N2_chrI	347501	.	A	T	98	PASS	DP=507;VDB=0.000839678;SGB=-0.670168;MQ0F=0;AC=2;AN=2;DP4=0,0,10,0;MQ=60	GT:PL:AD	1/1:128,30,0:0,10
N2_chrI	347502	.	A	T	98	PASS	DP=508;VDB=0.000791367;SGB=-0.670168;MQ0F=0;AC=2;AN=2;DP4=0,0,10,0;MQ=60	GT:PL:AD	1/1:128,30,0:0,10
N2_chrI	347760	.	G	A	225	PASS	DP=756;VDB=0.267516;SGB=-0.693147;MQSB=1;MQ0F=0;AC=2;AN=2;DP4=0,0,422,102;MQ=60	GT:PL:AD	1/1:255,255,0:0,524
N2_chrI	347883	.	G	A	225	PASS	DP=637;VDB=3.55767e-05;SGB=-0.693147;MQSB=1;MQ0F=0;AC=2;AN=2;DP4=0,0,247,273;MQ=60	GT:PL:AD	1/1:255,255,0:0,520
N2_chrI	348515	.	C	T	225	PASS	DP=673;VDB=0.00015363;SGB=-0.693147;MQSB=1;MQ0F=0;AC=2;AN=2;DP4=0,0,379,88;MQ=60	GT:PL:AD	1/1:255,255,0:0,467
N2_chrI	349218	.	T	A	225	PASS	DP=549;VDB=0.0139758;SGB=-0.693147;MQSB=1;MQ0F=0;AC=2;AN=2;DP4=0,0,283,111;MQ=60	GT:PL:AD	1/1:255,255,0:0,394
N2_chrI	349376	.	C	T	225	PASS	DP=706;VDB=0.88811;SGB=-0.693147;MQSB=1;MQ0F=0;AC=2;AN=2;DP4=0,0,352,164;MQ=60	GT:PL:AD	1/1:255,255,0:0,516
N2_chrI	349452	.	T	A	225	PASS	DP=725;VDB=0.8272;SGB=-0.693147;MQSB=1;MQ0F=0;AC=2;AN=2;DP4=0,0,365,142;MQ=60	GT:PL:AD	1/1:255,255,0:0,507
N2_chrI	350292	.	A	T	228	PASS	DP=415;VDB=6.49753e-06;SGB=-0.693147;RPB=0.0117753;MQB=1;MQSB=1;BQB=0.0117753;MQ0F=0;AC=2;AN=2;DP4=3,0,171,134;MQ=60	GT:PL:AD	1/1:255,255,0:3,305
N2_chrI	350293	.	A	T	228	PASS	DP=414;VDB=6.19187e-06;SGB=-0.693147;RPB=0.0117731;MQB=1;MQSB=1;BQB=0.0117731;MQ0F=0;AC=2;AN=2;DP4=3,0,172,134;MQ=60	GT:PL:AD	1/1:255,255,0:3,306
N2_chrI	350294	.	A	T	228	PASS	DP=414;VDB=1.40853e-05;SGB=-0.693147;RPB=0.0117753;MQB=1;MQSB=1;BQB=0.0117753;MQ0F=0;AC=2;AN=2;DP4=3,0,171,134;MQ=60	GT:PL:AD	1/1:255,255,0:3,305
N2_chrI	350295	.	A	T	228	PASS	DP=417;VDB=5.87453e-06;SGB=-0.693147;RPB=0.0117687;MQB=1;MQSB=1;BQB=0.0117687;MQ0F=0;AC=2;AN=2;DP4=3,0,173,135;MQ=60	GT:PL:AD	1/1:255,255,0:3,308
N2_chrI	351216	.	A	T	225	PASS	DP=505;VDB=0.94771;SGB=-0.693147;MQSB=1;MQ0F=0;AC=2;AN=2;DP4=0,0,198,157;MQ=60	GT:PL:AD	1/1:255,255,0:0,355
N2_chrI	351398	.	T	A	225	PASS	DP=451;VDB=2.04047e-11;SGB=-0.693147;MQSB=1;MQ0F=0;AC=2;AN=2;DP4=0,0,179,120;MQ=60	GT:PL:AD	1/1:255,255,0:0,299
N2_chrI	351612	.	T	A	228	PASS	DP=405;VDB=0.00265813;SGB=-0.693147;RPB=1;MQB=1;MQSB=0.998275;BQB=1;MQ0F=0;AC=2;AN=2;DP4=1,0,210,68;MQ=59	GT:PL:AD	1/1:255,255,0:1,278
N2_chrI	352088	.	G	A	225	PASS	DP=525;VDB=0.844407;SGB=-0.693147;MQSB=0.813017;MQ0F=0;AC=2;AN=2;DP4=0,0,274,125;MQ=59	GT:PL:AD	1/1:255,255,0:0,399
N2_chrI	352104	.	G	A	225	PASS	DP=512;VDB=0.643245;SGB=-0.693147;MQSB=0.758586;MQ0F=0;AC=2;AN=2;DP4=0,0,269,112;MQ=59	GT:PL:AD	1/1:255,255,0:0,381
N2_chrI	352649	.	G	A	225	PASS	DP=456;VDB=0.65335;SGB=-0.693147;MQSB=1;MQ0F=0;AC=2;AN=2;DP4=0,0,231,95;MQ=60	GT:PL:AD	1/1:255,255,0:0,326
N2_chrI	352710	.	G	A,T	225	PASS	DP=468;VDB=0.158706;SGB=-0.693147;MQSB=1;MQ0F=0;AC=2,0;AN=2;DP4=0,0,216,116;MQ=60	GT:PL:AD	1/1:255,255,0,255,255,255:0,331,1
N2_chrI	352788	.	A	T	225	PASS	DP=497;VDB=0.202258;SGB=-0.693147;MQSB=1;MQ0F=0;AC=2;AN=2;DP4=0,0,251,101;MQ=60	GT:PL:AD	1/1:255,255,0:0,352
N2_chrI	352827	.	T	A	225	PASS	DP=544;VDB=0.992738;SGB=-0.693147;MQSB=1;MQ0F=0;AC=2;AN=2;DP4=0,0,277,110;MQ=60	GT:PL:AD	1/1:255,255,0:0,387
N2_chrI	352860	.	T	A	225	PASS	DP=529;VDB=0.79097;SGB=-0.693147;MQSB=1;MQ0F=0;AC=2;AN=2;DP4=0,0,254,120;MQ=60	GT:PL:AD	1/1:255,255,0:0,374
N2_chrI	353567	.	A	T	225	PASS	DP=413;VDB=0.0887346;SGB=-0.693147;MQSB=1;MQ0F=0;AC=2;AN=2;DP4=0,0,209,114;MQ=60	GT:PL:AD	1/1:255,255,0:0,323
N2_chrI	354673	.	T	C	69.4587	PASS	AB=0.175202;ABP=682.909;AC=1;AF=0.5;AN=2;AO=130;CIGAR=1X;DP=742;DPB=742;DPRA=0;EPP=20.1148;EPPR=9.60316;GTI=0;LEN=1;MEANALT=2;MQM=43.5538;MQMR=59.2759;NS=1;NUMALT=1;ODDS=15.9935;PAIRED=0.969231;PAIREDR=0.998358;PAO=0;PQA=0;PQR=0;PRO=0;QA=4542;QR=21845;RO=609;RPL=0;RPP=285.302;RPPR=3.81257;RPR=130;RUN=1;SAF=81;SAP=20.1148;SAR=49;SRF=286;SRP=7.89166;SRR=323;TYPE=snp;technology.ILLUMINA=1	GT:DP:AD:RO:QR:AO:QA:GL	0/1:742:609,130:609:21845:130:4542:-128.413,0,-1729.49
N2_chrI	354753	.	T	C	222	PASS	DP=760;VDB=1.85456e-22;SGB=-0.693147;RPB=0;MQB=1.16775e-07;MQSB=0.000177455;BQB=2.36963e-07;MQ0F=0.0578947;ICB=1;HOB=0.5;AC=1;AN=2;DP4=274,121,75,83;MQ=48	GT:PL:AD	0/1:255,0,255:395,158
N2_chrI	354757	.	G	A	221	PASS	DP=760;VDB=1.19869e-17;SGB=-0.693147;RPB=4.59065e-42;MQB=1.07497e-06;MQSB=0.000181777;BQB=3.12442e-08;MQ0F=0.0592105;ICB=1;HOB=0.5;AC=1;AN=2;DP4=268,132,71,82;MQ=48	GT:PL:AD	0/1:255,0,255:400,153
N2_chrI	354791	.	C	T	221	PASS	DP=740;VDB=2.28158e-33;SGB=-0.693147;RPB=8.86048e-37;MQB=7.53735e-15;MQSB=0.00749625;BQB=0.00365607;MQ0F=0.0648649;ICB=1;HOB=0.5;AC=1;AN=2;DP4=230,137,116,66;MQ=47	GT:PL:AD	0/1:255,0,255:367,182
N2_chrI	354795	.	A	G	179	PASS	DP=737;VDB=9.55033e-35;SGB=-0.693147;RPB=1.83748e-31;MQB=2.28636e-09;MQSB=0.0288283;BQB=0.000158786;MQ0F=0.0678426;ICB=1;HOB=0.5;AC=1;AN=2;DP4=245,158,87,53;MQ=47	GT:PL:AD	0/1:213,0,255:403,140
N2_chrI	354804	.	A	G	89	PASS	DP=726;VDB=2.60712e-25;SGB=-0.693147;RPB=2.83585e-32;MQB=2.14935e-27;MQSB=0.0106619;BQB=6.24405e-05;MQ0F=0.0688705;ICB=1;HOB=0.5;AC=1;AN=2;DP4=240,134,90,46;MQ=46	GT:PL:AD	0/1:124,0,255:374,136
N2_chrI	354852	.	G	A,T	222	PASS	DP=760;VDB=1.99964e-12;SGB=-0.693147;RPB=8.4406e-05;MQB=7.20001e-07;MQSB=0.548658;BQB=0.932676;MQ0F=0.0657895;ICB=1;HOB=0.5;AC=1,0;AN=2;DP4=243,143,115,64;MQ=45	GT:PL:AD	0/1:255,0,255,255,255,255:386,178,1
N2_chrI	354983	.	T	C,G	228	PASS	DP=561;VDB=3.13436e-08;SGB=-0.693147;RPB=0.985062;MQB=1.58805e-14;MQSB=0.952767;BQB=0.00600795;MQ0F=0.0766488;AC=2,0;AN=2;DP4=21,20,180,180;MQ=39	GT:PL:AD	1/1:255,255,0,255,171,255:41,303,57
N2_chrI	354985	.	G	A,T	228	PASS	DP=550;VDB=2.59519e-14;SGB=-0.693147;RPB=1.41221e-24;MQB=5.5535e-27;MQSB=0.701235;BQB=2.11245e-05;MQ0F=0.0727273;AC=2,0;AN=2;DP4=52,40,166,157;MQ=39	GT:PL:AD	1/1:255,48,0,255,255,255:92,322,1
N2_chrI	354986	.	A	G,T	223	PASS	DP=547;VDB=7.08941e-16;SGB=-0.693147;RPB=1.55301e-17;MQB=8.59379e-29;MQSB=0.886779;BQB=0.000264788;MQ0F=0.071298;ICB=1;HOB=0.5;AC=1,0;AN=2;DP4=50,44,169,142;MQ=39	GT:PL:AD	0/1:255,0,7,255,255,255:94,310,1
N2_chrI	354989	.	A	T	228	PASS	DP=536;VDB=2.82708e-09;SGB=-0.693147;RPB=0.00777165;MQB=6.01263e-05;MQSB=0.993641;BQB=0.0806105;MQ0F=0.0690299;AC=2;AN=2;DP4=4,7,204,191;MQ=40	GT:PL:AD	1/1:255,255,0:11,395
N2_chrI	354996	.	T	C	228	PASS	DP=589;VDB=1.9094e-06;SGB=-0.693147;RPB=8.25276e-08;MQB=5.20181e-20;MQSB=0.904643;BQB=7.18178e-07;MQ0F=0.0611205;AC=2;AN=2;DP4=31,33,183,159;MQ=40	GT:PL:AD	1/1:255,153,0:64,342
N2_chrI	355019	.	T	C	222	PASS	DP=514;VDB=5.11508e-20;SGB=-0.693147;RPB=5.32178e-13;MQB=0.00210083;MQSB=0.862934;BQB=0.0335574;MQ0F=0.0466926;ICB=1;HOB=0.5;AC=1;AN=2;DP4=117,102,75,74;MQ=40	GT:PL:AD	0/1:255,0,255:219,149
N2_chrI	355023	.	G	A	222	PASS	DP=497;VDB=5.67889e-19;SGB=-0.693147;RPB=3.78685e-12;MQB=0.00536982;MQSB=0.909346;BQB=0.0851538;MQ0F=0.0503018;ICB=1;HOB=0.5;AC=1;AN=2;DP4=114,99,72,76;MQ=40	GT:PL:AD	0/1:255,0,255:213,148
N2_chrI	355051	.	A	G	222	PASS	DP=421;VDB=0.988419;SGB=-0.693147;RPB=0.940949;MQB=5.80863e-07;MQSB=0.0120948;BQB=0.568845;MQ0F=0.0807601;ICB=1;HOB=0.5;AC=1;AN=2;DP4=83,69,82,72;MQ=36	GT:PL:AD	0/1:255,0,255:152,154
N2_chrI	355057	.	T	C	168	PASS	DP=399;VDB=1.84835e-11;SGB=-0.693147;RPB=1.05652e-06;MQB=0.343735;MQSB=0.00226595;BQB=0.986474;MQ0F=0.0927318;ICB=1;HOB=0.5;AC=1;AN=2;DP4=120,104,43,36;MQ=35	GT:PL:AD	0/1:202,0,255:224,79
N2_chrI	355061	.	G	A	113	PASS	DP=386;VDB=9.73355e-11;SGB=-0.693147;RPB=1.54938e-06;MQB=0.0844973;MQSB=0.0106706;BQB=0.712668;MQ0F=0.0984456;ICB=1;HOB=0.5;AC=1;AN=2;DP4=118,106,32,37;MQ=35	GT:PL:AD	0/1:147,0,255:224,69
N2_chrI	355097	.	T	C,G	222	PASS	DP=357;VDB=1.19159e-32;SGB=-0.693147;RPB=1.91978e-43;MQB=4.57828e-19;MQSB=0.000343729;BQB=0.758051;MQ0F=0.112045;ICB=1;HOB=0.5;AC=1,0;AN=2;DP4=62,105,81,48;MQ=36	GT:PL:AD	0/1:255,0,255,255,255,255:167,127,2
N2_chrI	355099	.	G	A	228	PASS	DP=348;VDB=0.998954;SGB=-0.693147;RPB=8.42773e-07;MQB=2.0797e-19;MQSB=0.000129014;BQB=0.0617007;MQ0F=0.112069;AC=2;AN=2;DP4=13,52,122,100;MQ=36	GT:PL:AD	1/1:255,67,0:65,222
N2_chrI	355100	.	A	G	222	PASS	DP=349;VDB=2.04463e-33;SGB=-0.693147;RPB=3.74731e-40;MQB=1.26181e-20;MQSB=0.000102084;BQB=0.999847;MQ0F=0.108883;ICB=1;HOB=0.5;AC=1;AN=2;DP4=52,100,82,49;MQ=36	GT:PL:AD	0/1:255,0,255:152,131
N2_chrI	355110	.	T	C	222	PASS	DP=421;VDB=3.21412e-21;SGB=-0.693147;RPB=2.8026e-45;MQB=2.47092e-27;MQSB=2.36585e-05;BQB=0.0404539;MQ0F=0.087886;ICB=1;HOB=0.5;AC=1;AN=2;DP4=47,93,114,64;MQ=40	GT:PL:AD	0/1:255,0,255:140,178
N2_chrI	355116	.	T	G,C	221	PASS	DP=425;VDB=3.87215e-23;SGB=-0.693147;RPB=0;MQB=8.5177e-34;MQSB=8.02882e-07;BQB=0.525558;MQ0F=0.0823529;ICB=1;HOB=0.5;AC=1,0;AN=2;DP4=39,83,147,73;MQ=42	GT:PL:AD	0/1:255,0,254,255,255,255:122,214,6
N2_chrI	355141	.	A	T	228	PASS	DP=398;VDB=8.87098e-05;SGB=-0.693147;RPB=0.00245056;MQB=7.65068e-06;MQSB=0.0333464;BQB=0.108619;MQ0F=0.0276382;AC=2;AN=2;DP4=4,6,204,103;MQ=50	GT:PL:AD	1/1:255,255,0:10,307
N2_chrI	355142	.	T	C	228	PASS	DP=398;VDB=2.31773e-17;SGB=-0.693147;RPB=1.94774e-19;MQB=1.12618e-19;MQSB=0.0381991;BQB=0.0304777;MQ0F=0.0301508;AC=2;AN=2;DP4=23,24,185,84;MQ=50	GT:PL:AD	1/1:255,169,0:47,269
N2_chrI	355509	.	C	G	225	PASS	DP=779;VDB=0.997441;SGB=-0.693147;MQSB=1;MQ0F=0;AC=2;AN=2;DP4=0,0,329,246;MQ=60	GT:PL:AD	1/1:255,255,0:0,575
N2_chrI	356084	.	A	T	228	PASS	DP=375;VDB=0.00888976;SGB=-0.693147;RPB=1;MQB=1;MQSB=1;BQB=1;MQ0F=0;AC=2;AN=2;DP4=0,1,195,83;MQ=60	GT:PL:AD	1/1:255,255,0:1,278
N2_chrI	357194	.	A	C	225	PASS	DP=640;VDB=0.992739;SGB=-0.693147;MQSB=1;MQ0F=0;AC=2;AN=2;DP4=0,0,303,151;MQ=60	GT:PL:AD	1/1:255,255,0:0,454
N2_chrI	357601	.	T	C	225	PASS	DP=481;VDB=0.0107523;SGB=-0.693147;MQSB=1;MQ0F=0;AC=2;AN=2;DP4=0,0,218,112;MQ=60	GT:PL:AD	1/1:255,255,0:0,330
N2_chrI	357711	.	A	T	225	PASS	DP=468;VDB=0.279185;SGB=-0.693147;MQSB=1;MQ0F=0;AC=2;AN=2;DP4=0,0,211,137;MQ=60	GT:PL:AD	1/1:255,255,0:0,348
N2_chrI	358044	.	T	A	228	PASS	DP=413;VDB=0.0271967;SGB=-0.693147;RPB=0.0118031;MQB=1;MQSB=1;BQB=0.301197;MQ0F=0;AC=2;AN=2;DP4=2,1,170,123;MQ=60	GT:PL:AD	1/1:255,255,0:3,293
N2_chrI	358045	.	T	A,G	228	PASS	DP=412;VDB=0.0333993;SGB=-0.693147;RPB=0.0117983;MQB=1;MQSB=1;BQB=0.306088;MQ0F=0;AC=2,0;AN=2;DP4=2,1,169,126;MQ=60	GT:PL:AD	1/1:255,255,0,255,255,255:3,294,1
N2_chrI	358046	.	T	A	228	PASS	DP=417;VDB=0.032375;SGB=-0.693147;RPB=0.0118031;MQB=1;MQSB=1;BQB=0.30437;MQ0F=0;AC=2;AN=2;DP4=2,1,168,125;MQ=60	GT:PL:AD	1/1:255,255,0:3,293
N2_chrI	358512	.	T	C	225	PASS	DP=545;VDB=0.52676;SGB=-0.693147;MQSB=1;MQ0F=0;AC=2;AN=2;DP4=0,0,280,143;MQ=60	GT:PL:AD	1/1:255,255,0:0,423
N2_chrI	358772	.	A	G	225	PASS	DP=565;VDB=0.0236355;SGB=-0.693147;MQSB=0.788373;MQ0F=0;AC=2;AN=2;DP4=0,0,271,165;MQ=59	GT:PL:AD	1/1:255,255,0:0,436
N2_chrI	358773	.	A	G	225	PASS	DP=561;VDB=0.0235862;SGB=-0.693147;MQSB=0.726965;MQ0F=0;AC=2;AN=2;DP4=0,0,269,163;MQ=59	GT:PL:AD	1/1:255,255,0:0,432
N2_chrI	359023	.	T	A	222	PASS	DP=1024;VDB=0.451859;SGB=-0.693147;RPB=0;MQB=1.37544e-06;MQSB=0.557223;BQB=0.98801;MQ0F=0.0136719;ICB=1;HOB=0.5;AC=1;AN=2;DP4=203,105,229,163;MQ=52	GT:PL:AD	0/1:255,0,255:308,392
N2_chrI	359061	.	A	T	221	PASS	DP=1057;VDB=1.67679e-15;SGB=-0.693147;RPB=2.9156e-30;MQB=0.000112009;MQSB=0.853674;BQB=0.61383;MQ0F=0.013245;ICB=1;HOB=0.5;AC=1;AN=2;DP4=132,74,295,213;MQ=51	GT:PL:AD	0/1:255,0,255:206,508
N2_chrI	359082	.	T	C	186	PASS	DP=1084;VDB=5.20896e-27;SGB=-0.693147;RPB=1.54143e-44;MQB=0.000130109;MQSB=0.870668;BQB=2.67551e-10;MQ0F=0.0138376;ICB=1;HOB=0.5;AC=1;AN=2;DP4=339,225,53,110;MQ=50	GT:PL:AD	0/1:220,0,255:564,163
N2_chrI	359118	.	T	A	1037.67	PASS	AB=0.183318;ABP=953.365;AC=1;AF=0.5;AN=2;AO=200;CIGAR=1X;DP=1091;DPB=1091;DPRA=0;EPP=28.0257;EPPR=4.78696;GTI=0;LEN=1;MEANALT=1;MQM=52.87;MQMR=52.4287;NS=1;NUMALT=1;ODDS=238.933;PAIRED=1;PAIREDR=0.997755;PAO=0;PQA=0;PQR=0;PRO=0;QA=7172;QR=32409;RO=891;RPL=200;RPP=437.305;RPPR=244.833;RPR=0;RUN=1;SAF=76;SAP=28.0257;SAR=124;SRF=454;SRP=3.71463;SRR=437;TYPE=snp;technology.ILLUMINA=1	GT:DP:AD:RO:QR:AO:QA:GL	0/1:1091:891,200:891:32409:200:7172:-277.708,0,-2375.65
N2_chrI	359132	.	A	T	222	PASS	DP=1060;VDB=1.66049e-05;SGB=-0.693147;RPB=0;MQB=5.8871e-14;MQSB=0.438977;BQB=0.819965;MQ0F=0.0160377;ICB=1;HOB=0.5;AC=1;AN=2;DP4=217,238,195,69;MQ=52	GT:PL:AD	0/1:255,0,255:455,264
N2_chrI	359661	.	T	G	225	PASS	DP=629;VDB=0.980856;SGB=-0.693147;MQSB=1;MQ0F=0;AC=2;AN=2;DP4=0,0,343,100;MQ=60	GT:PL:AD	1/1:255,255,0:0,443
N2_chrI	360516	.	T	G	225	PASS	DP=506;VDB=0.755668;SGB=-0.693147;MQSB=1;MQ0F=0;AC=2;AN=2;DP4=0,0,243,123;MQ=60	GT:PL:AD	1/1:255,255,0:0,366
N2_chrI	360750	.	C	T	225	PASS	DP=559;VDB=0.990701;SGB=-0.693147;MQSB=1;MQ0F=0;AC=2;AN=2;DP4=0,0,321,105;MQ=60	GT:PL:AD	1/1:255,255,0:0,426
N2_chrI	361860	.	C	T	225	PASS	DP=425;VDB=0.00204986;SGB=-0.693147;MQSB=0.964812;MQ0F=0;AC=2;AN=2;DP4=0,0,215,105;MQ=59	GT:PL:AD	1/1:255,255,0:0,320
N2_chrI	362301	.	G	A	225	PASS	DP=523;VDB=0.00574193;SGB=-0.693147;MQSB=0.927186;MQ0F=0;AC=2;AN=2;DP4=0,0,335,57;MQ=59	GT:PL:AD	1/1:255,255,0:0,392
N2_chrI	362443	.	G	A	225	PASS	DP=534;VDB=0.994417;SGB=-0.693147;MQSB=0.997982;MQ0F=0;AC=2;AN=2;DP4=0,0,232,163;MQ=59	GT:PL:AD	1/1:255,255,0:0,395
N2_chrI	363268	.	G	T	225	PASS	DP=523;VDB=0.999993;SGB=-0.693147;MQSB=1;MQ0F=0;AC=2;AN=2;DP4=0,0,232,154;MQ=60	GT:PL:AD	1/1:255,255,0:0,386
N2_chrI	363467	.	C	A	225	PASS	DP=497;VDB=0.00126526;SGB=-0.693147;MQSB=1;MQ0F=0;AC=2;AN=2;DP4=0,0,222,145;MQ=60	GT:PL:AD	1/1:255,255,0:0,367
N2_chrI	363482	.	C	G	225	PASS	DP=472;VDB=0.000609547;SGB=-0.693147;MQSB=1;MQ0F=0;AC=2;AN=2;DP4=0,0,203,162;MQ=60	GT:PL:AD	1/1:255,255,0:0,365
N2_chrI	363808	.	C	A	225	PASS	DP=476;VDB=0.00961468;SGB=-0.693147;MQSB=1;MQ0F=0;AC=2;AN=2;DP4=0,0,234,116;MQ=60	GT:PL:AD	1/1:255,255,0:0,350
N2_chrI	363930	.	G	A	225	PASS	DP=455;VDB=0.996846;SGB=-0.693147;MQSB=1;MQ0F=0;AC=2;AN=2;DP4=0,0,205,132;MQ=60	GT:PL:AD	1/1:255,255,0:0,337
N2_chrI	364633	.	T	A	225	PASS	DP=519;VDB=0.920631;SGB=-0.693147;MQSB=1;MQ0F=0;AC=2;AN=2;DP4=0,0,213,185;MQ=60	GT:PL:AD	1/1:255,255,0:0,398
N2_chrI	365526	.	T	G	225	PASS	DP=655;VDB=0.400625;SGB=-0.693147;MQSB=1;MQ0F=0;AC=2;AN=2;DP4=0,0,366,138;MQ=60	GT:PL:AD	1/1:255,255,0:0,504
N2_chrI	365756	.	C	G	225	PASS	DP=693;VDB=0.00837921;SGB=-0.693147;MQSB=1;MQ0F=0;AC=2;AN=2;DP4=0,0,273,251;MQ=60	GT:PL:AD	1/1:255,255,0:0,524
N2_chrI	366230	.	C	T	225	PASS	DP=772;VDB=0.000715272;SGB=-0.693147;MQSB=1;MQ0F=0;AC=2;AN=2;DP4=0,0,347,208;MQ=60	GT:PL:AD	1/1:255,255,0:0,555
N2_chrI	366466	.	T	A,C	228	PASS	DP=436;VDB=0.907889;SGB=-0.693147;RPB=0.0721326;MQB=1;MQSB=1;BQB=0.020717;MQ0F=0;AC=2,0;AN=2;DP4=2,1,198,148;MQ=60	GT:PL:AD	1/1:255,255,0,255,255,255:3,345,1
N2_chrI	366480	.	G	T	225	PASS	DP=459;VDB=0.882817;SGB=-0.693147;MQSB=1;MQ0F=0;AC=2;AN=2;DP4=0,0,228,137;MQ=60	GT:PL:AD	1/1:255,255,0:0,365
N2_chrI	366569	.	C	T	225	PASS	DP=619;VDB=0.588209;SGB=-0.693147;MQSB=1;MQ0F=0;AC=2;AN=2;DP4=0,0,369,94;MQ=60	GT:PL:AD	1/1:255,255,0:0,463
N2_chrI	366675	.	G	A	225	PASS	DP=742;VDB=0.191564;SGB=-0.693147;MQSB=1;MQ0F=0;AC=2;AN=2;DP4=0,0,367,165;MQ=60	GT:PL:AD	1/1:255,255,0:0,532
N2_chrI	367334	.	C	G	225	PASS	DP=683;VDB=0.328803;SGB=-0.693147;MQSB=1;MQ0F=0;AC=2;AN=2;DP4=0,0,359,153;MQ=60	GT:PL:AD	1/1:255,255,0:0,512
N2_chrI	368149	.	G	A,C	225	PASS	DP=560;VDB=0.999925;SGB=-0.693147;MQSB=1;MQ0F=0;AC=2,0;AN=2;DP4=0,0,283,148;MQ=60	GT:PL:AD	1/1:255,255,0,255,255,255:0,430,1
N2_chrI	368190	.	CAAAAAAAAAAATACAAACTAG	CAAAAAAAAAAAAACAAACTAG	11366.8	PASS	AB=0;ABP=0;AC=2;AF=1;AN=2;AO=358;CIGAR=12M1X9M;DP=439;DPB=440.455;DPRA=0;EPP=3.22866;EPPR=5.18177;GTI=0;LEN=1;MEANALT=18;MQM=60;MQMR=60;NS=1;NUMALT=1;ODDS=286.764;PAIRED=0.994413;PAIREDR=1;PAO=1;PQA=27.3333;PQR=27.3333;PRO=1;QA=12732;QR=27;RO=1;RPL=165;RPP=7.7657;RPPR=5.18177;RPR=193;RUN=1;SAF=211;SAP=27.8549;SAR=147;SRF=1;SRP=5.18177;SRR=0;TYPE=snp;technology.ILLUMINA=1	GT:DP:AD:RO:QR:AO:QA:GL	1/1:439:1,358:1:27:358:12732:-1142.89,-105.64,0
N2_chrI	368202	.	T	A	225	PASS	DP=503;VDB=0.142953;SGB=-0.693147;MQSB=1;MQ0F=0;AC=2;AN=2;DP4=0,0,234,103;MQ=60	GT:PL:AD	1/1:255,255,0:0,337
N2_chrI	368372	.	C	T	225	PASS	DP=562;VDB=0.0941152;SGB=-0.693147;MQSB=1;MQ0F=0;AC=2;AN=2;DP4=0,0,236,169;MQ=60	GT:PL:AD	1/1:255,255,0:0,405
N2_chrI	368411	.	A	G,T	110	PASS	DP=525;VDB=0.0231389;SGB=-0.680642;RPB=1;MQB=1;MQSB=1;BQB=1;MQ0F=0;AC=2,0;AN=2;DP4=0,1,9,3;MQ=60	GT:PL:AD	1/1:137,0,1,130,16,153:1,11,1
N2_chrI	369455	.	T	C	225	PASS	DP=578;VDB=0.806402;SGB=-0.693147;MQSB=1;MQ0F=0;AC=2;AN=2;DP4=0,0,213,231;MQ=60	GT:PL:AD	1/1:255,255,0:0,444
N2_chrI	369650	.	G	T	225	PASS	DP=498;VDB=0.430975;SGB=-0.693147;MQSB=1;MQ0F=0;AC=2;AN=2;DP4=0,0,223,121;MQ=60	GT:PL:AD	1/1:255,255,0:0,344
N2_chrI	369659	.	T	C	225	PASS	DP=509;VDB=0.890507;SGB=-0.693147;MQSB=1;MQ0F=0;AC=2;AN=2;DP4=0,0,227,139;MQ=60	GT:PL:AD	1/1:255,255,0:0,366
N2_chrI	369773	.	C	T	225	PASS	DP=457;VDB=0.0125322;SGB=-0.693147;MQSB=0.996756;MQ0F=0;AC=2;AN=2;DP4=0,0,179,114;MQ=59	GT:PL:AD	1/1:255,255,0:0,293
N2_chrI	369774	.	C	T	225	PASS	DP=451;VDB=0.0188447;SGB=-0.693147;MQSB=0.996509;MQ0F=0;AC=2;AN=2;DP4=0,0,178,127;MQ=59	GT:PL:AD	1/1:255,255,0:0,305
N2_chrI	369802	.	T	A	225	PASS	DP=583;VDB=1;SGB=-0.693147;MQSB=1;MQ0F=0;AC=2;AN=2;DP4=0,0,291,111;MQ=60	GT:PL:AD	1/1:255,255,0:0,402
N2_chrI	370005	.	G	T	225	PASS	DP=741;VDB=0.040786;SGB=-0.693147;MQSB=1;MQ0F=0;AC=2;AN=2;DP4=0,0,325,200;MQ=60	GT:PL:AD	1/1:255,255,0:0,525
N2_chrI	370245	.	C	T	225	PASS	DP=444;VDB=0.998606;SGB=-0.693147;MQSB=1;MQ0F=0;AC=2;AN=2;DP4=0,0,218,117;MQ=60	GT:PL:AD	1/1:255,255,0:0,335
N2_chrI	370657	.	C	A	225	PASS	DP=460;VDB=0.954071;SGB=-0.693147;MQSB=1;MQ0F=0;AC=2;AN=2;DP4=0,0,181,164;MQ=60	GT:PL:AD	1/1:255,255,0:0,345
N2_chrI	370905	.	A	T	228	PASS	DP=461;VDB=0.00103396;SGB=-0.693147;RPB=1;MQB=1;MQSB=1;BQB=1;MQ0F=0;AC=2;AN=2;DP4=1,0,251,59;MQ=60	GT:PL:AD	1/1:255,255,0:1,310
N2_chrI	371596	.	T	A	228	PASS	DP=478;VDB=0.992584;SGB=-0.693147;RPB=0.0197668;MQB=1;MQSB=1;BQB=0.517714;MQ0F=0;AC=2;AN=2;DP4=1,2,178,132;MQ=60	GT:PL:AD	1/1:255,255,0:3,310
N2_chrI	371790	.	T	G	228	PASS	DP=447;VDB=0.00775567;SGB=-0.693147;RPB=1;MQB=1;MQSB=0.998303;BQB=1;MQ0F=0;AC=2;AN=2;DP4=1,0,231,83;MQ=59	GT:PL:AD	1/1:255,255,0:1,314
N2_chrI	371881	.	C	T	225	PASS	DP=421;VDB=0.91495;SGB=-0.693147;MQSB=1;MQ0F=0;AC=2;AN=2;DP4=0,0,207,114;MQ=60	GT:PL:AD	1/1:255,255,0:0,321
N2_chrI	371941	.	A	C	225	PASS	DP=424;VDB=0.316954;SGB=-0.693147;MQSB=1;MQ0F=0;AC=2;AN=2;DP4=0,0,182,134;MQ=60	GT:PL:AD	1/1:255,255,0:0,316
N2_chrI	372858	.	T	C	225	PASS	DP=400;VDB=0.0817194;SGB=-0.693147;MQSB=1;MQ0F=0;AC=2;AN=2;DP4=0,0,192,101;MQ=60	GT:PL:AD	1/1:255,255,0:0,293
N2_chrI	372973	.	A	C	228	PASS	DP=459;VDB=0.386262;SGB=-0.693147;RPB=0.00877389;MQB=0.000150926;MQSB=0.99053;BQB=0.247885;MQ0F=0.0087146;AC=2;AN=2;DP4=5,1,223,83;MQ=58	GT:PL:AD	1/1:255,255,0:6,306
N2_chrI	373181	.	T	C	225	PASS	DP=573;VDB=0.364481;SGB=-0.693147;MQSB=1;MQ0F=0;AC=2;AN=2;DP4=0,0,289,157;MQ=60	GT:PL:AD	1/1:255,255,0:0,446
N2_chrI	373275	.	T	C	225	PASS	DP=708;VDB=0.926025;SGB=-0.693147;MQSB=1;MQ0F=0;AC=2;AN=2;DP4=0,0,373,145;MQ=60	GT:PL:AD	1/1:255,255,0:0,518
N2_chrI	373346	.	G	T	225	PASS	DP=748;VDB=0.00741671;SGB=-0.693147;MQSB=1;MQ0F=0;AC=2;AN=2;DP4=0,0,353,179;MQ=60	GT:PL:AD	1/1:255,255,0:0,532
N2_chrI	373757	.	T	G	225	PASS	DP=382;VDB=0.687909;SGB=-0.693147;MQSB=1;MQ0F=0;AC=2;AN=2;DP4=0,0,173,110;MQ=60	GT:PL:AD	1/1:255,255,0:0,283
N2_chrI	373845	.	T	C	225	PASS	DP=427;VDB=0.631429;SGB=-0.693147;MQSB=1;MQ0F=0;AC=2;AN=2;DP4=0,0,201,90;MQ=60	GT:PL:AD	1/1:255,255,0:0,291
N2_chrI	373923	.	G	A	225	PASS	DP=418;VDB=0.616699;SGB=-0.693147;MQSB=1;MQ0F=0;AC=2;AN=2;DP4=0,0,201,106;MQ=60	GT:PL:AD	1/1:255,255,0:0,307
N2_chrI	373992	.	T	C	225	PASS	DP=386;VDB=0.187611;SGB=-0.693147;MQSB=1;MQ0F=0;AC=2;AN=2;DP4=0,0,201,90;MQ=60	GT:PL:AD	1/1:255,255,0:0,291
N2_chrI	374093	.	T	A	225	PASS	DP=486;VDB=0.00254809;SGB=-0.693147;MQSB=1;MQ0F=0;AC=2;AN=2;DP4=0,0,255,88;MQ=60	GT:PL:AD	1/1:255,255,0:0,343
N2_chrI	374123	.	G	T	225	PASS	DP=495;VDB=0.0258841;SGB=-0.693147;MQSB=1;MQ0F=0;AC=2;AN=2;DP4=0,0,245,111;MQ=60	GT:PL:AD	1/1:255,255,0:0,356
N2_chrI	374150	.	G	A	225	PASS	DP=477;VDB=0.53583;SGB=-0.693147;MQSB=1;MQ0F=0;AC=2;AN=2;DP4=0,0,224,117;MQ=60	GT:PL:AD	1/1:255,255,0:0,341
N2_chrI	374293	.	T	A	225	PASS	DP=413;VDB=0.32214;SGB=-0.693147;MQSB=1;MQ0F=0;AC=2;AN=2;DP4=0,0,192,108;MQ=60	GT:PL:AD	1/1:255,255,0:0,300
N2_chrI	374382	.	T	C	228	PASS	DP=386;VDB=0.0951635;SGB=-0.693147;RPB=1;MQB=1;MQSB=1;BQB=1;MQ0F=0;AC=2;AN=2;DP4=0,1,170,107;MQ=60	GT:PL:AD	1/1:255,255,0:1,277
N2_chrI	374694	.	T	C	228	PASS	DP=384;VDB=0.145617;SGB=-0.693147;RPB=0.337047;MQB=0.000656297;MQSB=0.986941;BQB=0.0436401;MQ0F=0.0104167;AC=2;AN=2;DP4=3,2,189,68;MQ=59	GT:PL:AD	1/1:255,255,0:5,257
N2_chrI	374696	.	T	A	228	PASS	DP=379;VDB=0.0730866;SGB=-0.693147;RPB=0.852223;MQB=0.000655032;MQSB=0.988842;BQB=0.0404288;MQ0F=0.0105541;AC=2;AN=2;DP4=3,2,189,71;MQ=59	GT:PL:AD	1/1:255,255,0:5,260
N2_chrI	374770	.	G	A	225	PASS	DP=383;VDB=0.999344;SGB=-0.693147;MQSB=1;MQ0F=0;AC=2;AN=2;DP4=0,0,184,80;MQ=60	GT:PL:AD	1/1:255,255,0:0,264
N2_chrI	375063	.	T	A	225	PASS	DP=355;VDB=0.999718;SGB=-0.693147;MQSB=1;MQ0F=0;AC=2;AN=2;DP4=0,0,168,101;MQ=60	GT:PL:AD	1/1:255,255,0:0,269
N2_chrI	375150	.	T	C	225	PASS	DP=371;VDB=0.00635124;SGB=-0.693147;MQSB=1;MQ0F=0;AC=2;AN=2;DP4=0,0,188,86;MQ=60	GT:PL:AD	1/1:255,255,0:0,274
N2_chrI	375248	.	T	G	17186.8	PASS	AC=2;AF=1;AN=2;DP=392;ExcessHet=3.0103;FS=0;MLEAC=2;MLEAF=1;MQ=58;QD=25.62;SOR=0.829	GT:AD:DP:GQ:PL	1/1:0,391:391:99:17215,1177,0
N2_chrI	375390	.	G	T	225	PASS	DP=161;VDB=0.0105812;SGB=-0.693147;MQSB=7.44908e-14;MQ0F=0.167702;AC=2;AN=2;DP4=0,0,28,99;MQ=30	GT:PL:AD	1/1:255,255,0:0,127
N2_chrI	376748	.	G	T	225	PASS	DP=206;VDB=0.997144;SGB=-0.693147;MQSB=0.828947;MQ0F=0.131068;AC=2;AN=2;DP4=0,0,152,2;MQ=35	GT:PL:AD	1/1:255,255,0:0,154
N2_chrI	377612	.	A	C	225	PASS	DP=667;VDB=4.05795e-05;SGB=-0.693147;MQSB=1;MQ0F=0;AC=2;AN=2;DP4=0,0,291,189;MQ=60	GT:PL:AD	1/1:255,255,0:0,480
N2_chrI	377772	.	T	C	225	PASS	DP=538;VDB=0.000871272;SGB=-0.693147;MQSB=0.997848;MQ0F=0;AC=2;AN=2;DP4=0,0,259,154;MQ=59	GT:PL:AD	1/1:255,255,0:0,413
N2_chrI	377775	.	G	A	225	PASS	DP=540;VDB=0.000270692;SGB=-0.693147;MQSB=0.997786;MQ0F=0;AC=2;AN=2;DP4=0,0,257,158;MQ=59	GT:PL:AD	1/1:255,255,0:0,415
N2_chrI	378088	.	A	T	228	PASS	DP=479;VDB=0.408528;SGB=-0.693147;RPB=3.11594e-06;MQB=1;MQSB=1;BQB=4.67758e-09;MQ0F=0;AC=2;AN=2;DP4=11,5,233,106;MQ=60	GT:PL:AD	1/1:255,255,0:16,339
N2_chrI	378089	.	T	A	228	PASS	DP=484;VDB=0.346668;SGB=-0.693147;RPB=1.19985e-07;MQB=1;MQSB=1;BQB=1.39475e-06;MQ0F=0;AC=2;AN=2;DP4=7,4,232,107;MQ=60	GT:PL:AD	1/1:255,255,0:11,339
N2_chrI	378238	.	A	T	225	PASS	DP=462;VDB=0.998475;SGB=-0.693147;MQSB=1;MQ0F=0;AC=2;AN=2;DP4=0,0,210,141;MQ=60	GT:PL:AD	1/1:255,255,0:0,351
N2_chrI	378297	.	T	C	225	PASS	DP=580;VDB=0.0145002;SGB=-0.693147;MQSB=1;MQ0F=0;AC=2;AN=2;DP4=0,0,296,124;MQ=60	GT:PL:AD	1/1:255,255,0:0,420
N2_chrI	378405	.	G	T	225	PASS	DP=550;VDB=0.944366;SGB=-0.693147;MQSB=1;MQ0F=0;AC=2;AN=2;DP4=0,0,271,123;MQ=60	GT:PL:AD	1/1:255,255,0:0,394
N2_chrI	378496	.	A	G	225	PASS	DP=633;VDB=6.56347e-08;SGB=-0.693147;MQSB=1;MQ0F=0;AC=2;AN=2;DP4=0,0,327,145;MQ=60	GT:PL:AD	1/1:255,255,0:0,472
N2_chrI	379825	.	C	T	225	PASS	DP=908;VDB=0.647966;SGB=-0.693147;MQSB=1;MQ0F=0;AC=2;AN=2;DP4=0,0,469,181;MQ=60	GT:PL:AD	1/1:255,255,0:0,650
N2_chrI	380853	.	T	G	225	PASS	DP=704;VDB=0.491041;SGB=-0.693147;MQSB=1;MQ0F=0;AC=2;AN=2;DP4=0,0,321,222;MQ=60	GT:PL:AD	1/1:255,255,0:0,543
N2_chrI	382043	.	C	T	225	PASS	DP=568;VDB=0.832267;SGB=-0.693147;MQSB=1;MQ0F=0;AC=2;AN=2;DP4=0,0,281,137;MQ=60	GT:PL:AD	1/1:255,255,0:0,418
N2_chrI	382087	.	A	G	225	PASS	DP=570;VDB=0.846234;SGB=-0.693147;MQSB=1;MQ0F=0;AC=2;AN=2;DP4=0,0,290,154;MQ=60	GT:PL:AD	1/1:255,255,0:0,444
N2_chrI	382130	.	T	G	225	PASS	DP=543;VDB=0.000990477;SGB=-0.693147;MQSB=1;MQ0F=0;AC=2;AN=2;DP4=0,0,260,166;MQ=60	GT:PL:AD	1/1:255,255,0:0,426
N2_chrI	382224	.	T	G	225	PASS	DP=520;VDB=0.999331;SGB=-0.693147;MQSB=1;MQ0F=0;AC=2;AN=2;DP4=0,0,223,144;MQ=60	GT:PL:AD	1/1:255,255,0:0,367
N2_chrI	382702	.	T	A	228	PASS	DP=600;VDB=0.0482095;SGB=-0.693147;RPB=1;MQB=1;MQSB=1;BQB=1;MQ0F=0;AC=2;AN=2;DP4=1,0,322,123;MQ=60	GT:PL:AD	1/1:255,255,0:1,445
N2_chrI	383652	.	A	C	225	PASS	DP=396;VDB=0.585265;SGB=-0.693147;MQSB=1;MQ0F=0;AC=2;AN=2;DP4=0,0,186,98;MQ=60	GT:PL:AD	1/1:255,255,0:0,284
N2_chrI	384092	.	A	T	225	PASS	DP=373;VDB=0.509438;SGB=-0.693147;MQSB=1;MQ0F=0;AC=2;AN=2;DP4=0,0,149,129;MQ=60	GT:PL:AD	1/1:255,255,0:0,278
N2_chrI	384160	.	C	T	228	PASS	DP=404;VDB=0.517814;SGB=-0.693147;RPB=0.449612;MQB=1.27975e-07;MQSB=0.706883;BQB=2.62749e-05;MQ0F=0.0272277;AC=2;AN=2;DP4=11,0,185,118;MQ=57	GT:PL:AD	1/1:255,255,0:11,303
N2_chrI	385169	.	G	A	225	PASS	DP=570;VDB=0.895782;SGB=-0.693147;MQSB=1;MQ0F=0;AC=2;AN=2;DP4=0,0,259,165;MQ=60	GT:PL:AD	1/1:255,255,0:0,424
N2_chrI	385863	.	T	A	225	PASS	DP=563;VDB=0.770443;SGB=-0.693147;MQSB=1;MQ0F=0;AC=2;AN=2;DP4=0,0,246,164;MQ=60	GT:PL:AD	1/1:255,255,0:0,410
N2_chrI	385910	.	A	T	228	PASS	DP=508;VDB=0.00312868;SGB=-0.693147;RPB=1;MQB=1;MQSB=1;BQB=1;MQ0F=0;AC=2;AN=2;DP4=1,0,182,210;MQ=60	GT:PL:AD	1/1:255,255,0:1,392
N2_chrI	386700	.	A	G	225	PASS	DP=591;VDB=0.746262;SGB=-0.693147;MQSB=1;MQ0F=0;AC=2;AN=2;DP4=0,0,267,137;MQ=60	GT:PL:AD	1/1:255,255,0:0,404
N2_chrI	386975	.	C	T	225	PASS	DP=435;VDB=0.514917;SGB=-0.693147;MQSB=1;MQ0F=0;AC=2;AN=2;DP4=0,0,195,121;MQ=60	GT:PL:AD	1/1:255,255,0:0,316
N2_chrI	387068	.	C	G	225	PASS	DP=456;VDB=0.555607;SGB=-0.693147;MQSB=1;MQ0F=0;AC=2;AN=2;DP4=0,0,214,123;MQ=60	GT:PL:AD	1/1:255,255,0:0,337
N2_chrI	387226	.	T	A	225	PASS	DP=457;VDB=0.839805;SGB=-0.693147;MQSB=1;MQ0F=0;AC=2;AN=2;DP4=0,0,221,109;MQ=60	GT:PL:AD	1/1:255,255,0:0,330
N2_chrI	387273	.	T	A	225	PASS	DP=469;VDB=0.800563;SGB=-0.693147;MQSB=1;MQ0F=0;AC=2;AN=2;DP4=0,0,219,140;MQ=60	GT:PL:AD	1/1:255,255,0:0,359
N2_chrI	387343	.	A	T	228	PASS	DP=429;VDB=0.0629821;SGB=-0.693147;RPB=0.836538;MQB=0;MQSB=0.986633;BQB=0.246795;MQ0F=0.004662;AC=2;AN=2;DP4=2,0,182,130;MQ=59	GT:PL:AD	1/1:255,255,0:2,312
N2_chrI	387491	.	T	C	225	PASS	DP=448;VDB=0.0160915;SGB=-0.693147;MQSB=1;MQ0F=0;AC=2;AN=2;DP4=0,0,206,118;MQ=60	GT:PL:AD	1/1:255,255,0:0,324
N2_chrI	387526	.	T	C	225	PASS	DP=480;VDB=0.9768;SGB=-0.693147;MQSB=1;MQ0F=0;AC=2;AN=2;DP4=0,0,241,113;MQ=60	GT:PL:AD	1/1:255,255,0:0,354
N2_chrI	387625	.	G	A	225	PASS	DP=392;VDB=0.531724;SGB=-0.693147;MQSB=1;MQ0F=0;AC=2;AN=2;DP4=0,0,175,127;MQ=60	GT:PL:AD	1/1:255,255,0:0,302
N2_chrI	387708	.	A	T	225	PASS	DP=376;VDB=0.985245;SGB=-0.689466;MQSB=1;MQ0F=0;AC=2;AN=2;DP4=0,0,10,6;MQ=60	GT:PL:AD	1/1:255,48,0:0,16
N2_chrI	387846	.	G	A	225	PASS	DP=519;VDB=0.247565;SGB=-0.693147;MQSB=1;MQ0F=0;AC=2;AN=2;DP4=0,0,264,134;MQ=60	GT:PL:AD	1/1:255,255,0:0,398
N2_chrI	388088	.	T	A	225	PASS	DP=538;VDB=0.217946;SGB=-0.693147;MQSB=1;MQ0F=0;AC=2;AN=2;DP4=0,0,180,182;MQ=60	GT:PL:AD	1/1:255,255,0:0,362
N2_chrI	388226	.	A	T	228	PASS	DP=487;VDB=0.99997;SGB=-0.693147;RPB=1;MQB=1;MQSB=1;BQB=1;MQ0F=0;AC=2;AN=2;DP4=1,0,280,104;MQ=60	GT:PL:AD	1/1:255,255,0:1,384
N2_chrI	388553	.	A	T	225	PASS	DP=396;VDB=0.868656;SGB=-0.693147;MQSB=1;MQ0F=0;AC=2;AN=2;DP4=0,0,192,124;MQ=60	GT:PL:AD	1/1:255,255,0:0,316
N2_chrI	388594	.	T	G	225	PASS	DP=370;VDB=0.452929;SGB=-0.693147;MQSB=1;MQ0F=0;AC=2;AN=2;DP4=0,0,212,86;MQ=60	GT:PL:AD	1/1:255,255,0:0,298
N2_chrI	388830	.	A	G	225	PASS	DP=660;VDB=0.813149;SGB=-0.693147;MQSB=1;MQ0F=0;AC=2;AN=2;DP4=0,0,312,161;MQ=60	GT:PL:AD	1/1:255,255,0:0,473
N2_chrI	388858	.	T	G	225	PASS	DP=630;VDB=0.589289;SGB=-0.693147;MQSB=1;MQ0F=0;AC=2;AN=2;DP4=0,0,293,163;MQ=60	GT:PL:AD	1/1:255,255,0:0,456
N2_chrI	389209	.	C	T	225	PASS	DP=521;VDB=0.00453945;SGB=-0.693147;MQSB=1;MQ0F=0;AC=2;AN=2;DP4=0,0,269,99;MQ=60	GT:PL:AD	1/1:255,255,0:0,368
N2_chrI	389319	.	A	T	225	PASS	DP=456;VDB=0.450271;SGB=-0.693147;MQSB=1;MQ0F=0;AC=2;AN=2;DP4=0,0,178,159;MQ=60	GT:PL:AD	1/1:255,255,0:0,337
N2_chrI	389756	.	G	A	225	PASS	DP=542;VDB=0.101157;SGB=-0.693147;MQSB=0.998039;MQ0F=0;AC=2;AN=2;DP4=0,0,250,122;MQ=59	GT:PL:AD	1/1:255,255,0:0,372
N2_chrI	389927	.	A	C	225	PASS	DP=397;VDB=1;SGB=-0.693147;MQSB=1;MQ0F=0;AC=2;AN=2;DP4=0,0,185,122;MQ=60	GT:PL:AD	1/1:255,255,0:0,307
N2_chrI	390277	.	T	A	225	PASS	DP=567;VDB=0.196504;SGB=-0.693147;MQSB=1;MQ0F=0;AC=2;AN=2;DP4=0,0,254,187;MQ=60	GT:PL:AD	1/1:255,255,0:0,441
N2_chrI	390537	.	G	A	225	PASS	DP=441;VDB=0.897604;SGB=-0.693147;MQSB=1;MQ0F=0;AC=2;AN=2;DP4=0,0,196,118;MQ=60	GT:PL:AD	1/1:255,255,0:0,314
N2_chrI	390646	.	C	T	225	PASS	DP=374;VDB=0.000180861;SGB=-0.693147;MQSB=0.994071;MQ0F=0;AC=2;AN=2;DP4=0,0,146,132;MQ=59	GT:PL:AD	1/1:255,255,0:0,278
N2_chrI	390797	.	T	G,A	225	PASS	DP=383;VDB=0.201217;SGB=-0.693147;MQSB=1;MQ0F=0;AC=2,0;AN=2;DP4=0,0,216,75;MQ=60	GT:PL:AD	1/1:255,255,0,255,255,255:0,290,1
N2_chrI	391200	.	G	A	225	PASS	DP=442;VDB=1;SGB=-0.693147;MQSB=1;MQ0F=0;AC=2;AN=2;DP4=0,0,275,58;MQ=60	GT:PL:AD	1/1:255,255,0:0,333
N2_chrI	391280	.	G	A	225	PASS	DP=627;VDB=2.38258e-07;SGB=-0.693147;MQSB=1;MQ0F=0;AC=2;AN=2;DP4=0,0,374,91;MQ=60	GT:PL:AD	1/1:255,255,0:0,465
N2_chrI	391408	.	C	T	225	PASS	DP=585;VDB=0.00170954;SGB=-0.693147;MQSB=1;MQ0F=0;AC=2;AN=2;DP4=0,0,199,237;MQ=60	GT:PL:AD	1/1:255,255,0:0,436
N2_chrI	391458	.	T	A	228	PASS	DP=518;VDB=0.999793;SGB=-0.693147;RPB=1;MQB=1;MQSB=1;BQB=1;MQ0F=0;AC=2;AN=2;DP4=1,0,199,209;MQ=60	GT:PL:AD	1/1:255,255,0:1,408
N2_chrI	391472	.	A	G	105	PASS	DP=391;VDB=0.0509496;SGB=-0.692352;MQ0F=0;AC=2;AN=2;DP4=0,0,21,0;MQ=60	GT:PL:AD	1/1:135,63,0:0,21
N2_chrI	391795	.	A	T	14166.8	PASS	AC=2;AF=1;AN=2;BaseQRankSum=-0.693;ClippingRankSum=0;DP=529;ExcessHet=3.0103;FS=0;MLEAC=2;MLEAF=1;MQ=60;MQRankSum=0;QD=27.67;ReadPosRankSum=-0.171;SOR=0.641	GT:AD:DP:GQ:PL	1/1:7,505:512:99:14195,1331,0
N2_chrI	391869	.	C	G	225	PASS	DP=535;VDB=0.0252974;SGB=-0.693147;MQSB=1;MQ0F=0;AC=2;AN=2;DP4=0,0,258,142;MQ=60	GT:PL:AD	1/1:255,255,0:0,400
N2_chrI	391918	.	G	A	225	PASS	DP=604;VDB=0.993074;SGB=-0.693147;MQSB=1;MQ0F=0;AC=2;AN=2;DP4=0,0,325,103;MQ=60	GT:PL:AD	1/1:255,255,0:0,428
N2_chrI	392002	.	C	T	225	PASS	DP=611;VDB=0.0403035;SGB=-0.693147;MQSB=1;MQ0F=0;AC=2;AN=2;DP4=0,0,307,124;MQ=60	GT:PL:AD	1/1:255,255,0:0,431
N2_chrI	392345	.	G	A	225	PASS	DP=501;VDB=0.998438;SGB=-0.693147;MQSB=1;MQ0F=0;AC=2;AN=2;DP4=0,0,291,100;MQ=60	GT:PL:AD	1/1:255,255,0:0,391
N2_chrI	393015	.	C	T	225	PASS	DP=705;VDB=0.0409617;SGB=-0.693147;MQSB=1;MQ0F=0;AC=2;AN=2;DP4=0,0,344,159;MQ=60	GT:PL:AD	1/1:255,255,0:0,503
N2_chrI	393408	.	T	C	225	PASS	DP=738;VDB=0.0157406;SGB=-0.693147;MQSB=1;MQ0F=0;AC=2;AN=2;DP4=0,0,368,161;MQ=60	GT:PL:AD	1/1:255,255,0:0,529
N2_chrI	393526	.	A	G	225	PASS	DP=600;VDB=0.836141;SGB=-0.693147;MQSB=1;MQ0F=0;AC=2;AN=2;DP4=0,0,238,220;MQ=60	GT:PL:AD	1/1:255,255,0:0,458
N2_chrI	393629	.	G	A	222	PASS	DP=692;VDB=0;SGB=-0.693147;RPB=0;MQB=0.723256;MQSB=0.984781;BQB=0.000175555;MQ0F=0;ICB=1;HOB=0.5;AC=1;AN=2;DP4=223,50,134,110;MQ=59	GT:PL:AD	0/1:255,0,255:273,244
N2_chrI	393643	.	C	A	222	PASS	DP=722;VDB=1.14366e-19;SGB=-0.693147;RPB=0;MQB=0.658702;MQSB=0.979586;BQB=2.0388e-05;MQ0F=0;ICB=1;HOB=0.5;AC=1;AN=2;DP4=133,107,244,53;MQ=59	GT:PL:AD	0/1:255,0,255:240,297
N2_chrI	393672	.	A	T	228	PASS	DP=560;VDB=7.41444e-05;SGB=-0.693147;RPB=1.83109e-11;MQB=0.997282;MQSB=0.976099;BQB=0.533439;MQ0F=0;AC=2;AN=2;DP4=9,9,304,85;MQ=59	GT:PL:AD	1/1:255,255,0:18,389
N2_chrI	393679	.	A	T	228	PASS	DP=563;VDB=8.58439e-05;SGB=-0.693147;RPB=2.61228e-06;MQB=0.998467;MQSB=0.977272;BQB=0.775391;MQ0F=0;AC=2;AN=2;DP4=4,6,301,89;MQ=59	GT:PL:AD	1/1:255,255,0:10,390
N2_chrI	394876	.	T	A	225	PASS	DP=575;VDB=0.999032;SGB=-0.693147;MQSB=1;MQ0F=0;AC=2;AN=2;DP4=0,0,325,118;MQ=60	GT:PL:AD	1/1:255,255,0:0,443
N2_chrI	395097	.	A	C	225	PASS	DP=796;VDB=8.66969e-07;SGB=-0.693147;MQSB=1;MQ0F=0;AC=2;AN=2;DP4=0,0,287,285;MQ=60	GT:PL:AD	1/1:255,255,0:0,572
N2_chrI	395323	.	T	G,C	225	PASS	DP=484;VDB=0.88326;SGB=-0.693147;MQSB=1;MQ0F=0;AC=2,0;AN=2;DP4=0,0,265,76;MQ=60	GT:PL:AD	1/1:255,255,0,255,255,255:0,340,1
N2_chrI	395546	.	T	C	225	PASS	DP=699;VDB=0.0172766;SGB=-0.693147;MQSB=1;MQ0F=0;AC=2;AN=2;DP4=0,0,338,158;MQ=60	GT:PL:AD	1/1:255,255,0:0,496
N2_chrI	395563	.	T	A	228	PASS	DP=671;VDB=0.0199635;SGB=-0.693147;RPB=1;MQB=1;MQSB=1;BQB=1;MQ0F=0;AC=2;AN=2;DP4=1,0,324,151;MQ=60	GT:PL:AD	1/1:255,255,0:1,475
N2_chrI	395833	.	T	A	225	PASS	DP=582;VDB=0.0560124;SGB=-0.693147;MQSB=1;MQ0F=0;AC=2;AN=2;DP4=0,0,282,155;MQ=60	GT:PL:AD	1/1:255,255,0:0,437
N2_chrI	395876	.	T	C	225	PASS	DP=584;VDB=0.00109526;SGB=-0.693147;MQSB=1;MQ0F=0;AC=2;AN=2;DP4=0,0,299,151;MQ=60	GT:PL:AD	1/1:255,255,0:0,450
N2_chrI	396605	.	T	C	225	PASS	DP=653;VDB=0.989956;SGB=-0.693147;MQSB=1;MQ0F=0;AC=2;AN=2;DP4=0,0,292,165;MQ=60	GT:PL:AD	1/1:255,255,0:0,457
N2_chrI	396941	.	A	T	225	PASS	DP=558;VDB=0.282142;SGB=-0.693147;MQSB=1;MQ0F=0;AC=2;AN=2;DP4=0,0,225,186;MQ=60	GT:PL:AD	1/1:255,255,0:0,411
N2_chrI	396997	.	C	A	225	PASS	DP=520;VDB=0.8731;SGB=-0.693147;MQSB=1;MQ0F=0;AC=2;AN=2;DP4=0,0,225,178;MQ=60	GT:PL:AD	1/1:255,255,0:0,403
N2_chrI	397933	.	A	G	225	PASS	DP=423;VDB=0.000821284;SGB=-0.693147;MQSB=1;MQ0F=0;AC=2;AN=2;DP4=0,0,200,110;MQ=60	GT:PL:AD	1/1:255,255,0:0,310
N2_chrI	398141	.	C	T	225	PASS	DP=447;VDB=0.795751;SGB=-0.693147;MQSB=1;MQ0F=0;AC=2;AN=2;DP4=0,0,196,120;MQ=60	GT:PL:AD	1/1:255,255,0:0,316
N2_chrI	398389	.	T	C	225	PASS	DP=456;VDB=0.0102691;SGB=-0.693147;MQSB=1;MQ0F=0;AC=2;AN=2;DP4=0,0,234,92;MQ=60	GT:PL:AD	1/1:255,255,0:0,326
N2_chrI	398438	.	A	C	225	PASS	DP=514;VDB=0.0307167;SGB=-0.693147;MQSB=1;MQ0F=0;AC=2;AN=2;DP4=0,0,251,100;MQ=60	GT:PL:AD	1/1:255,255,0:0,351
N2_chrI	398593	.	T	G	225	PASS	DP=406;VDB=0.861811;SGB=-0.693147;MQSB=1;MQ0F=0;AC=2;AN=2;DP4=0,0,211,89;MQ=60	GT:PL:AD	1/1:255,255,0:0,300
N2_chrI	398740	.	G	A	225	PASS	DP=497;VDB=0.859941;SGB=-0.693147;MQSB=1;MQ0F=0;AC=2;AN=2;DP4=0,0,241,122;MQ=60	GT:PL:AD	1/1:255,255,0:0,363
N2_chrI	399299	.	T	A	225	PASS	DP=32;VDB=0.130558;SGB=-0.680642;MQSB=0.95494;MQ0F=0;AC=2;AN=2;DP4=0,0,7,5;MQ=60	GT:PL:AD	1/1:255,36,0:0,12
N2_chrI	399598	.	G	A	225	PASS	DP=489;VDB=0.0176659;SGB=-0.693147;MQSB=1;MQ0F=0;AC=2;AN=2;DP4=0,0,221,143;MQ=60	GT:PL:AD	1/1:255,255,0:0,364
N2_chrI	399603	.	T	G	225	PASS	DP=484;VDB=0.00397121;SGB=-0.693147;MQSB=1;MQ0F=0;AC=2;AN=2;DP4=0,0,225,143;MQ=60	GT:PL:AD	1/1:255,255,0:0,368
N2_chrI	399761	.	C	T	225	PASS	DP=604;VDB=0.105872;SGB=-0.693147;MQSB=1;MQ0F=0;AC=2;AN=2;DP4=0,0,319,129;MQ=60	GT:PL:AD	1/1:255,255,0:0,448
N2_chrI	399863	.	A	T,C	225	PASS	DP=574;VDB=0.92872;SGB=-0.693147;MQSB=1;MQ0F=0;AC=2,0;AN=2;DP4=0,0,268,157;MQ=60	GT:PL:AD	1/1:255,255,0,255,255,255:0,424,1
N2_chrI	400059	.	T	A	224	PASS	DP=462;VDB=0.370533;SGB=-0.693147;RPB=1;MQB=1;MQSB=1;BQB=1;MQ0F=0;AC=2;AN=2;DP4=0,1,40,10;MQ=60	GT:PL:AD	1/1:251,132,0:1,50
N2_chrI	400161	.	T	A	17842.8	PASS	AC=2;AF=1;AN=2;BaseQRankSum=1.806;ClippingRankSum=0;DP=423;ExcessHet=3.0103;FS=0;MLEAC=2;MLEAF=1;MQ=60;MQRankSum=0;QD=29.13;ReadPosRankSum=1.32;SOR=0.712	GT:AD:DP:GQ:PL	1/1:4,416:420:99:17871,1130,0
N2_chrI	400427	.	C	G	225	PASS	DP=409;VDB=0.756847;SGB=-0.693147;MQSB=0.776691;MQ0F=0;AC=2;AN=2;DP4=0,0,103,236;MQ=59	GT:PL:AD	1/1:255,255,0:0,339
N2_chrI	400429	.	G	A	225	PASS	DP=405;VDB=0.669935;SGB=-0.693147;MQSB=0.847737;MQ0F=0;AC=2;AN=2;DP4=0,0,100,223;MQ=59	GT:PL:AD	1/1:255,255,0:0,323
N2_chrI	401128	.	G	A,T	130	PASS	DP=56;VDB=6.47911e-08;SGB=-0.69312;RPB=0.723016;MQB=0.0248659;MQSB=0.959784;BQB=0.857878;MQ0F=0.125;AC=2,0;AN=2;DP4=4,0,16,16;MQ=12	GT:PL:AD	1/1:157,58,0,163,80,155:4,31,1
N2_chrI	401349	.	A	G	135.396	PASS	AB=0.465116;ABP=3.46479;AC=1;AF=0.5;AN=2;AO=20;CIGAR=1X;DP=43;DPB=43;DPRA=0;EPP=9.95901;EPPR=24.253;GTI=0;LEN=1;MEANALT=1;MQM=25.65;MQMR=21.7826;NS=1;NUMALT=1;ODDS=31.176;PAIRED=1;PAIREDR=0.913043;PAO=0;PQA=0;PQR=0;PRO=0;QA=702;QR=825;RO=23;RPL=0;RPP=46.4397;RPPR=52.9542;RPR=20;RUN=1;SAF=14;SAP=9.95901;SAR=6;SRF=19;SRP=24.253;SRR=4;TYPE=snp;technology.ILLUMINA=1	GT:DP:AD:RO:QR:AO:QA:GL	0/1:43:23,20:23:825:20:702:-25.3863,0,-29.6232
N2_chrI	401388	.	G	T	135	PASS	DP=120;VDB=2.11704e-15;SGB=-0.693147;RPB=0.112053;MQB=0.331447;MQSB=0.445811;BQB=0.00390787;MQ0F=0.125;ICB=1;HOB=0.5;AC=1;AN=2;DP4=40,1,54,2;MQ=22	GT:PL:AD	0/1:168,0,168:41,56
N2_chrI	401561	.	A	G	228	PASS	DP=405;VDB=0.999589;SGB=-0.693147;RPB=0.883229;MQB=0.0222202;MQSB=9.1785e-07;BQB=0.0747334;MQ0F=0.0617284;AC=2;AN=2;DP4=3,0,251,46;MQ=32	GT:PL:AD	1/1:255,255,0:3,297
N2_chrI	402382	.	T	G	225	PASS	DP=515;VDB=0.924055;SGB=-0.693147;MQSB=1;MQ0F=0;AC=2;AN=2;DP4=0,0,239,154;MQ=60	GT:PL:AD	1/1:255,255,0:0,393
N2_chrI	402459	.	A	G	220	PASS	DP=713;VDB=0.142583;SGB=-0.693147;RPB=2.05979e-30;MQB=3.827e-13;MQSB=0.996564;BQB=0.000103822;MQ0F=0.0056101;ICB=1;HOB=0.5;AC=1;AN=2;DP4=75,34,272,143;MQ=55	GT:PL:AD	0/1:255,0,138:109,415
N2_chrI	402506	.	G	C,A	222	PASS	DP=872;VDB=0.784598;SGB=-0.693147;RPB=5.29187e-17;MQB=3.44334e-06;MQSB=0.906711;BQB=0.406638;MQ0F=0.00344037;ICB=1;HOB=0.5;AC=1,0;AN=2;DP4=150,64,260,170;MQ=55	GT:PL:AD	0/1:255,0,255,255,255,255:214,429,1
N2_chrI	402713	.	T	C	221	PASS	DP=641;VDB=3.08286e-44;SGB=-0.693147;RPB=2.99512e-20;MQB=7.2187e-23;MQSB=0.391294;BQB=0.0760584;MQ0F=0.00468019;ICB=1;HOB=0.5;AC=1;AN=2;DP4=225,130,58,74;MQ=54	GT:PL:AD	0/1:255,0,255:355,132
N2_chrI	402717	.	G	A	194	PASS	DP=627;VDB=0;SGB=-0.693147;RPB=2.292e-16;MQB=3.76136e-23;MQSB=0.141178;BQB=0.0453179;MQ0F=0.00478469;ICB=1;HOB=0.5;AC=1;AN=2;DP4=226,135,45,72;MQ=54	GT:PL:AD	0/1:228,0,255:361,117
N2_chrI	402785	.	T	C	222	PASS	DP=1050;VDB=8.40779e-45;SGB=-0.693147;RPB=0;MQB=1.25423e-11;MQSB=0.641087;BQB=6.64449e-06;MQ0F=0.0047619;ICB=1;HOB=0.5;AC=1;AN=2;DP4=197,123,314,55;MQ=54	GT:PL:AD	0/1:255,0,255:320,369
N2_chrI	402813	.	A	G,T	222	PASS	DP=1070;VDB=4.11754e-09;SGB=-0.693147;RPB=0;MQB=1.45517e-09;MQSB=0.794736;BQB=0.486226;MQ0F=0.00560748;ICB=1;HOB=0.5;AC=1,0;AN=2;DP4=301,160,201,35;MQ=54	GT:PL:AD	0/1:255,0,255,255,255,255:461,235,1
N2_chrI	402824	.	G	T	222	PASS	DP=1025;VDB=0;SGB=-0.693147;RPB=0;MQB=2.63011e-10;MQSB=0.508159;BQB=0.0250617;MQ0F=0.00682927;ICB=1;HOB=0.5;AC=1;AN=2;DP4=211,39,280,145;MQ=53	GT:PL:AD	0/1:255,0,255:250,425
N2_chrI	402835	.	C	T	225	PASS	DP=694;VDB=0.50566;SGB=-0.693147;MQSB=0.00294396;MQ0F=0.0129683;AC=2;AN=2;DP4=0,0,337,142;MQ=49	GT:PL:AD	1/1:255,255,0:0,479
N2_chrI	403042	.	A	G	225	PASS	DP=401;VDB=1.51104e-15;SGB=-0.693147;MQSB=0.980255;MQ0F=0.00498753;AC=2;AN=2;DP4=0,0,211,96;MQ=59	GT:PL:AD	1/1:255,255,0:0,307
N2_chrI	403074	.	C	A,G	225	PASS	DP=321;VDB=0;SGB=-0.693147;MQSB=0.982371;MQ0F=0.00623053;AC=2,0;AN=2;DP4=0,0,189,63;MQ=59	GT:PL:AD	1/1:255,255,0,255,255,255:0,251,1
N2_chrI	403193	.	T	A	221	PASS	DP=286;VDB=0;SGB=-0.693147;RPB=0.150625;MQB=5.01126e-19;MQSB=4.75971e-05;BQB=0.201301;MQ0F=0.0244755;ICB=1;HOB=0.5;AC=1;AN=2;DP4=30,51,88,59;MQ=44	GT:PL:AD	0/1:255,0,255:81,147
N2_chrI	403195	.	C	A	221	PASS	DP=292;VDB=0;SGB=-0.693147;RPB=5.02433e-07;MQB=1.3154e-18;MQSB=0.000121656;BQB=0.18743;MQ0F=0.0239726;ICB=1;HOB=0.5;AC=1;AN=2;DP4=30,49,88,60;MQ=45	GT:PL:AD	0/1:255,0,255:79,148
N2_chrI	403201	.	T	G	221	PASS	DP=332;VDB=0;SGB=-0.693147;RPB=2.39316e-34;MQB=5.59669e-22;MQSB=6.38151e-05;BQB=0.255639;MQ0F=0.0210843;ICB=1;HOB=0.5;AC=1;AN=2;DP4=30,50,111,68;MQ=47	GT:PL:AD	0/1:255,0,255:80,179
N2_chrI	403212	.	C	T	212	PASS	DP=369;VDB=2.17622e-42;SGB=-0.693147;RPB=1.05456e-35;MQB=1.95555e-23;MQSB=1.21276e-05;BQB=0.998329;MQ0F=0.0189702;ICB=1;HOB=0.5;AC=1;AN=2;DP4=134,76,31,51;MQ=48	GT:PL:AD	0/1:247,0,255:210,82
N2_chrI	403221	.	C	T	220	PASS	DP=385;VDB=0;SGB=-0.693147;RPB=7.35143e-36;MQB=3.14757e-23;MQSB=6.62574e-06;BQB=0.472032;MQ0F=0.0181818;ICB=1;HOB=0.5;AC=1;AN=2;DP4=31,51,143,75;MQ=48	GT:PL:AD	0/1:255,0,231:82,218
N2_chrI	403224	.	G	A	220	PASS	DP=397;VDB=0;SGB=-0.693147;RPB=2.27468e-35;MQB=1.1163e-22;MQSB=2.85057e-05;BQB=0.322324;MQ0F=0.0176322;ICB=1;HOB=0.5;AC=1;AN=2;DP4=31,48,144,75;MQ=48	GT:PL:AD	0/1:255,0,222:79,219
N2_chrI	403228	.	C	T	146	PASS	DP=417;VDB=1.62023e-39;SGB=-0.693147;RPB=3.9664e-38;MQB=1.75489e-24;MQSB=7.45568e-05;BQB=0.280144;MQ0F=0.0167866;ICB=1;HOB=0.5;AC=1;AN=2;DP4=159,88,31,50;MQ=49	GT:PL:AD	0/1:181,0,255:247,81
N2_chrI	403249	.	A	G	129	PASS	DP=466;VDB=1.20782e-40;SGB=-0.693147;RPB=4.13999e-39;MQB=1.92324e-25;MQSB=0.000254132;BQB=0.303977;MQ0F=0.0128755;ICB=1;HOB=0.5;AC=1;AN=2;DP4=180,103,31,46;MQ=50	GT:PL:AD	0/1:165,0,255:283,77
N2_chrI	403408	.	T	A	225	PASS	DP=535;VDB=0.942154;SGB=-0.693147;MQSB=1;MQ0F=0;AC=2;AN=2;DP4=0,0,266,145;MQ=60	GT:PL:AD	1/1:255,255,0:0,411
N2_chrI	403409	.	T	A	228	PASS	DP=539;VDB=0.924843;SGB=-0.693147;RPB=1;MQB=1;MQSB=1;BQB=1;MQ0F=0;AC=2;AN=2;DP4=1,0,262,150;MQ=60	GT:PL:AD	1/1:255,255,0:1,412
N2_chrI	403444	.	C	T	225	PASS	DP=550;VDB=0.079491;SGB=-0.693147;MQSB=1;MQ0F=0;AC=2;AN=2;DP4=0,0,285,125;MQ=60	GT:PL:AD	1/1:255,255,0:0,410
N2_chrI	403988	.	A	G	225	PASS	DP=588;VDB=0.709812;SGB=-0.693147;MQSB=0.999724;MQ0F=0.00680272;AC=2;AN=2;DP4=0,0,216,216;MQ=56	GT:PL:AD	1/1:255,255,0:0,432
N2_chrI	404616	.	G	T	21663.8	PASS	AC=2;AF=1;AN=2;DP=480;ExcessHet=3.0103;FS=0;MLEAC=2;MLEAF=1;MQ=59;QD=28.75;SOR=1.12	GT:AD:DP:GQ:PL	1/1:0,478:478:99:21692,1457,0
N2_chrI	404653	.	A	T	225	PASS	DP=497;VDB=0.00385735;SGB=-0.693147;MQSB=0.9985;MQ0F=0;AC=2;AN=2;DP4=0,0,273,103;MQ=59	GT:PL:AD	1/1:255,255,0:0,376
N2_chrI	405014	.	A	G	225	PASS	DP=385;VDB=0.329839;SGB=-0.693147;MQSB=1;MQ0F=0;AC=2;AN=2;DP4=0,0,166,124;MQ=60	GT:PL:AD	1/1:255,255,0:0,290
N2_chrI	405030	.	A	T	225	PASS	DP=364;VDB=0.242796;SGB=-0.693147;MQSB=1;MQ0F=0;AC=2;AN=2;DP4=0,0,165,112;MQ=60	GT:PL:AD	1/1:255,255,0:0,277
N2_chrI	405204	.	C	T	225	PASS	DP=433;VDB=0.0101729;SGB=-0.693147;MQSB=1;MQ0F=0;AC=2;AN=2;DP4=0,0,233,99;MQ=60	GT:PL:AD	1/1:255,255,0:0,332
N2_chrI	405380	.	G	A	228	PASS	DP=534;VDB=0.0245046;SGB=-0.693147;RPB=0.101829;MQB=2.38391e-10;MQSB=0.197488;BQB=0.155686;MQ0F=0.00749064;AC=2;AN=2;DP4=16,0,231,138;MQ=57	GT:PL:AD	1/1:255,255,0:16,369
N2_chrI	405673	.	C	A	225	PASS	DP=498;VDB=0.000289081;SGB=-0.693147;MQSB=0.999008;MQ0F=0;AC=2;AN=2;DP4=0,0,299,74;MQ=59	GT:PL:AD	1/1:255,255,0:0,373
N2_chrI	405723	.	A	G	228	PASS	DP=559;VDB=0.191949;SGB=-0.693147;RPB=1;MQB=1;MQSB=0.66012;BQB=1;MQ0F=0.00357782;AC=2;AN=2;DP4=0,1,278,111;MQ=58	GT:PL:AD	1/1:255,255,0:1,389
N2_chrI	405811	.	T	A	228	PASS	DP=511;VDB=0.0210261;SGB=-0.693147;RPB=0.0673854;MQB=0;MQSB=0.931119;BQB=0.261456;MQ0F=0.00195695;AC=2;AN=2;DP4=2,0,226,145;MQ=59	GT:PL:AD	1/1:255,255,0:2,371
N2_chrI	406232	.	C	A	9511.77	PASS	AC=2;AF=1;AN=2;DP=197;ExcessHet=3.0103;FS=0;MLEAC=2;MLEAF=1;MQ=58;QD=28.56;SOR=1.561	GT:AD:DP:GQ:PL	1/1:0,192:192:99:9540,638,0
N2_chrI	406246	.	G	A	8971.77	PASS	AC=2;AF=1;AN=2;DP=181;ExcessHet=3.0103;FS=0;MLEAC=2;MLEAF=1;MQ=58;QD=25.4;SOR=0.877	GT:AD:DP:GQ:PL	1/1:0,175:175:99:9000,602,0
N2_chrI	406518	.	C	T	225	PASS	DP=474;VDB=0.573373;SGB=-0.693147;MQSB=0.991317;MQ0F=0;AC=2;AN=2;DP4=0,0,226,114;MQ=59	GT:PL:AD	1/1:255,255,0:0,340
N2_chrI	406552	.	A	G	225	PASS	DP=479;VDB=0.81716;SGB=-0.693147;MQSB=0.994323;MQ0F=0;AC=2;AN=2;DP4=0,0,191,148;MQ=59	GT:PL:AD	1/1:255,255,0:0,339
N2_chrI	406644	.	T	C	228	PASS	DP=420;VDB=0.0723463;SGB=-0.693147;RPB=1;MQB=1;MQSB=0.970691;BQB=1;MQ0F=0;AC=2;AN=2;DP4=1,0,184,128;MQ=59	GT:PL:AD	1/1:255,255,0:1,312
N2_chrI	406822	.	G	C	225	PASS	DP=420;VDB=0.173864;SGB=-0.693147;MQSB=0.995675;MQ0F=0;AC=2;AN=2;DP4=0,0,159,136;MQ=59	GT:PL:AD	1/1:255,255,0:0,295
N2_chrI	406898	.	A	G	228	PASS	DP=509;VDB=0.560381;SGB=-0.693147;RPB=1;MQB=1;MQSB=0.998335;BQB=1;MQ0F=0.00196464;AC=2;AN=2;DP4=1,0,265,112;MQ=59	GT:PL:AD	1/1:255,255,0:1,377
N2_chrI	406906	.	A	T	228	PASS	DP=515;VDB=0.175287;SGB=-0.693147;RPB=1;MQB=1;MQSB=0.998377;BQB=1;MQ0F=0.00194175;AC=2;AN=2;DP4=1,0,265,108;MQ=59	GT:PL:AD	1/1:255,255,0:1,373
N2_chrI	407657	.	G	A	225	PASS	DP=467;VDB=0.897364;SGB=-0.693147;MQSB=1;MQ0F=0;AC=2;AN=2;DP4=0,0,243,109;MQ=60	GT:PL:AD	1/1:255,255,0:0,352
N2_chrI	407853	.	A	T	225	PASS	DP=443;VDB=0.136633;SGB=-0.693147;MQSB=1;MQ0F=0;AC=2;AN=2;DP4=0,0,192,126;MQ=60	GT:PL:AD	1/1:255,255,0:0,318
N2_chrI	408023	.	T	C	225	PASS	DP=549;VDB=0.97521;SGB=-0.693147;MQSB=1;MQ0F=0;AC=2;AN=2;DP4=0,0,255,125;MQ=60	GT:PL:AD	1/1:255,255,0:0,380
N2_chrI	408119	.	A	T	228	PASS	DP=332;VDB=0.00145529;SGB=-0.693147;RPB=0.000656726;MQB=0.999888;MQSB=0.990825;BQB=0.000656726;MQ0F=0;AC=2;AN=2;DP4=2,3,159,97;MQ=59	GT:PL:AD	1/1:255,255,0:5,256
N2_chrI	408120	.	A	T	228	PASS	DP=325;VDB=0.00168196;SGB=-0.693147;RPB=0.000658033;MQB=0.999886;MQSB=0.990589;BQB=0.000658033;MQ0F=0;AC=2;AN=2;DP4=2,3,158,95;MQ=59	GT:PL:AD	1/1:255,255,0:5,253
N2_chrI	408121	.	A	T	228	PASS	DP=325;VDB=0.00165596;SGB=-0.693147;RPB=0.000657158;MQB=0.999887;MQSB=0.990389;BQB=0.000657158;MQ0F=0;AC=2;AN=2;DP4=2,3,161,94;MQ=59	GT:PL:AD	1/1:255,255,0:5,255
N2_chrI	408122	.	A	T	228	PASS	DP=327;VDB=0.00249377;SGB=-0.693147;RPB=0.000656297;MQB=0.999889;MQSB=0.990803;BQB=0.000656297;MQ0F=0;AC=2;AN=2;DP4=2,3,160,97;MQ=59	GT:PL:AD	1/1:255,255,0:5,257
N2_chrI	408190	.	A	G	225	PASS	DP=353;VDB=0.996982;SGB=-0.693147;MQSB=1;MQ0F=0;AC=2;AN=2;DP4=0,0,160,103;MQ=60	GT:PL:AD	1/1:255,255,0:0,263
N2_chrI	408218	.	G	A	225	PASS	DP=326;VDB=0.987893;SGB=-0.693147;MQSB=1;MQ0F=0;AC=2;AN=2;DP4=0,0,175,76;MQ=60	GT:PL:AD	1/1:255,255,0:0,251
N2_chrI	408262	.	T	A	225	PASS	DP=367;VDB=0.1857;SGB=-0.693147;MQSB=0.997543;MQ0F=0;AC=2;AN=2;DP4=0,0,194,91;MQ=59	GT:PL:AD	1/1:255,255,0:0,285
N2_chrI	408295	.	A	T	225	PASS	DP=357;VDB=0.0867611;SGB=-0.693147;MQSB=0.988187;MQ0F=0;AC=2;AN=2;DP4=0,0,186,86;MQ=59	GT:PL:AD	1/1:255,255,0:0,272
N2_chrI	408296	.	A	T	225	PASS	DP=359;VDB=0.0888883;SGB=-0.693147;MQSB=0.988364;MQ0F=0;AC=2;AN=2;DP4=0,0,186,87;MQ=59	GT:PL:AD	1/1:255,255,0:0,273
N2_chrI	408349	.	C	T	225	PASS	DP=422;VDB=0.999608;SGB=-0.693147;MQSB=0.991718;MQ0F=0;AC=2;AN=2;DP4=0,0,257,72;MQ=59	GT:PL:AD	1/1:255,255,0:0,329
N2_chrI	408374	.	T	A	223	PASS	DP=82;VDB=0.732026;SGB=-0.690438;RPB=1;MQB=1;MQSB=1;BQB=1;MQ0F=0;AC=2;AN=2;DP4=1,0,13,4;MQ=60	GT:PL:AD	1/1:255,0,6:1,17
N2_chrI	408572	.	A	G	225	PASS	DP=607;VDB=0.482524;SGB=-0.693147;MQSB=1;MQ0F=0;AC=2;AN=2;DP4=0,0,249,208;MQ=60	GT:PL:AD	1/1:255,255,0:0,457
N2_chrI	408773	.	T	G	225	PASS	DP=483;VDB=0.725509;SGB=-0.693147;MQSB=1;MQ0F=0;AC=2;AN=2;DP4=0,0,235,114;MQ=60	GT:PL:AD	1/1:255,255,0:0,349
N2_chrI	408900	.	A	C	225	PASS	DP=539;VDB=0.821815;SGB=-0.693147;MQSB=1;MQ0F=0;AC=2;AN=2;DP4=0,0,265,119;MQ=60	GT:PL:AD	1/1:255,255,0:0,384
N2_chrI	409218	.	G	A	225	PASS	DP=665;VDB=0.579276;SGB=-0.693147;MQSB=0.397393;MQ0F=0;AC=2;AN=2;DP4=0,0,313,134;MQ=59	GT:PL:AD	1/1:255,255,0:0,447
N2_chrI	409370	.	C	A	225	PASS	DP=410;VDB=0.0657792;SGB=-0.693147;MQSB=1;MQ0F=0;AC=2;AN=2;DP4=0,0,188,124;MQ=60	GT:PL:AD	1/1:255,255,0:0,312
N2_chrI	409666	.	G	A	225	PASS	DP=446;VDB=0.250848;SGB=-0.693147;MQSB=1;MQ0F=0;AC=2;AN=2;DP4=0,0,172,147;MQ=60	GT:PL:AD	1/1:255,255,0:0,319
N2_chrI	409749	.	C	G	225	PASS	DP=352;VDB=4.34782e-14;SGB=-0.693147;MQSB=1;MQ0F=0;AC=2;AN=2;DP4=0,0,128,122;MQ=60	GT:PL:AD	1/1:255,255,0:0,250
N2_chrI	409854	.	A	G	85.77	PASS	AC=1;AF=0.5;AN=2;BaseQRankSum=3.833;ClippingRankSum=0;DP=262;ExcessHet=3.0103;FS=55.787;MLEAC=1;MLEAF=0.5;MQ=57;MQRankSum=-8.592;QD=0.35;ReadPosRankSum=-5.445;SOR=5.783	GT:AD:DP:GQ:PL	0/1:225,17:242:99:114,0,9474
N2_chrI	409857	.	G	A	367.77	PASS	AC=1;AF=0.5;AN=2;BaseQRankSum=4.114;ClippingRankSum=0;DP=270;ExcessHet=3.0103;FS=68.419;MLEAC=1;MLEAF=0.5;MQ=57;MQRankSum=-9.277;QD=1.48;ReadPosRankSum=-6.012;SOR=6.183	GT:AD:DP:GQ:PL	0/1:228,21:249:99:396,0,9621
N2_chrI	409862	.	T	C	598.77	PASS	AC=1;AF=0.5;AN=2;BaseQRankSum=4.472;ClippingRankSum=0;DP=286;ExcessHet=3.0103;FS=88.235;MLEAC=1;MLEAF=0.5;MQ=57;MQRankSum=-10.723;QD=2.27;ReadPosRankSum=-6.291;SOR=6.735	GT:AD:DP:GQ:PL	0/1:236,28:264:99:627,0,9897
N2_chrI	409884	.	G	A	52	PASS	DP=315;VDB=2.288e-29;SGB=-0.693147;RPB=6.91924e-17;MQB=1.22228e-22;MQSB=0.55308;BQB=0.268627;MQ0F=0.0222222;ICB=1;HOB=0.5;AC=1;AN=2;DP4=124,43,57,1;MQ=52	GT:PL:AD	0/1:86,0,255:167,58
N2_chrI	409963	.	C	T	222	PASS	DP=515;VDB=0.290717;SGB=-0.693147;RPB=0.657031;MQB=0;MQSB=1.12803e-06;BQB=0.0452404;MQ0F=0.015534;ICB=1;HOB=0.5;AC=1;AN=2;DP4=158,77,149,7;MQ=49	GT:PL:AD	0/1:255,0,255:235,156
N2_chrI	409975	.	A	G	198	PASS	DP=475;VDB=0.00345817;SGB=-0.693147;RPB=1.21558e-06;MQB=8.33773e-43;MQSB=0.000573425;BQB=0.000432233;MQ0F=0.00842105;ICB=1;HOB=0.5;AC=1;AN=2;DP4=176,65,102,8;MQ=50	GT:PL:AD	0/1:232,0,255:241,110
N2_chrI	409996	.	G	A	222	PASS	DP=613;VDB=0.305683;SGB=-0.693147;RPB=0.151393;MQB=0;MQSB=0.0301409;BQB=0.0876418;MQ0F=0.0293638;ICB=1;HOB=0.5;AC=1;AN=2;DP4=201,57,147,29;MQ=45	GT:PL:AD	0/1:255,0,255:258,176
N2_chrI	410004	.	G	A	222	PASS	DP=644;VDB=0.276285;SGB=-0.693147;RPB=0.102253;MQB=0;MQSB=0.0663582;BQB=0.00407413;MQ0F=0.0295031;ICB=1;HOB=0.5;AC=1;AN=2;DP4=199,53,173,30;MQ=45	GT:PL:AD	0/1:255,0,255:252,203
N2_chrI	410010	.	T	A	222	PASS	DP=656;VDB=0.303319;SGB=-0.693147;RPB=0.627747;MQB=0;MQSB=0.157412;BQB=0.304167;MQ0F=0.0289634;ICB=1;HOB=0.5;AC=1;AN=2;DP4=229,46,153,27;MQ=44	GT:PL:AD	0/1:255,0,255:275,180
N2_chrI	410015	.	A	G	228	PASS	DP=674;VDB=0.250785;SGB=-0.693147;RPB=7.08079e-08;MQB=3.49745e-05;MQSB=0.346629;BQB=0.0115032;MQ0F=0.0281899;AC=2;AN=2;DP4=29,2,358,71;MQ=44	GT:PL:AD	1/1:255,255,0:31,429
N2_chrI	410050	.	A	T	48.732	PASS	DP=819;VDB=0.656771;SGB=-0.693147;RPB=2.98605e-05;MQB=3.98229e-22;MQSB=0.607937;BQB=0.958381;MQ0F=0.035409;ICB=1;HOB=0.5;AC=1;AN=2;DP4=343,69,68,47;MQ=42	GT:PL:AD	0/1:84,0,255:412,115
N2_chrI	410062	.	TGGT	TAGT	1042	PASS	AB=0.221814;ABP=551.509;AC=1;AF=0.5;AN=2;AO=181;CIGAR=1M1X2M;DP=816;DPB=816;DPRA=0;EPP=17.7067;EPPR=53.7005;GTI=0;LEN=1;MEANALT=5;MQM=28.7403;MQMR=46.2706;NS=1;NUMALT=1;ODDS=239.93;PAIRED=0.867403;PAIREDR=0.963437;PAO=0;PQA=0;PQR=0;PRO=0;QA=4514;QR=19799;RO=547;RPL=77;RPP=11.7562;RPPR=18.7664;RPR=104;RUN=1;SAF=96;SAP=4.46195;SAR=85;SRF=271;SRP=3.10954;SRR=276;TYPE=snp;technology.ILLUMINA=1	GT:DP:AD:RO:QR:AO:QA:GL	0/1:816:547,181:547:19799:181:4514:-155.674,0,-1298.42
N2_chrI	410063	.	G	A	2553.77	PASS	AC=1;AF=0.5;AN=2;BaseQRankSum=-4.19;ClippingRankSum=0;DP=539;ExcessHet=3.0103;FS=0.699;MLEAC=1;MLEAF=0.5;MQ=53;MQRankSum=-12.17;QD=4.76;ReadPosRankSum=-0.402;SOR=0.838	GT:AD:DP:GQ:PL	0/1:442,95:537:99:2582,0,17913
N2_chrI	410078	.	T	G	62	PASS	DP=796;VDB=0.0412512;SGB=-0.693147;RPB=0.486984;MQB=1.35889e-15;MQSB=0.964781;BQB=0.0184664;MQ0F=0.0351759;ICB=1;HOB=0.5;AC=1;AN=2;DP4=284,124,96,9;MQ=42	GT:PL:AD	0/1:97,0,255:408,105
N2_chrI	410094	.	C	T	91.77	PASS	AC=1;AF=0.5;AN=2;BaseQRankSum=0.647;ClippingRankSum=0;DP=448;ExcessHet=3.0103;FS=0;MLEAC=1;MLEAF=0.5;MQ=55;MQRankSum=-10.732;QD=0.21;ReadPosRankSum=0.589;SOR=0.664	GT:AD:DP:GQ:PL	0/1:406,32:438:99:120,0,16721
N2_chrI	410126	.	A	G	153	PASS	DP=681;VDB=5.23259e-36;SGB=-0.693147;RPB=3.19363e-09;MQB=3.19042e-18;MQSB=0.726109;BQB=0.144614;MQ0F=0.030837;ICB=1;HOB=0.5;AC=1;AN=2;DP4=237,128,40,61;MQ=44	GT:PL:AD	0/1:188,0,255:365,101
N2_chrI	410150	.	A	G	159	PASS	DP=505;VDB=3.93725e-12;SGB=-0.693147;RPB=1.30385e-07;MQB=1.63941e-40;MQSB=0.0156297;BQB=0.882663;MQ0F=0.0158416;ICB=1;HOB=0.5;AC=1;AN=2;DP4=188,80,44,44;MQ=51	GT:PL:AD	0/1:194,0,255:268,88
N2_chrI	410184	.	G	T	228	PASS	DP=480;VDB=0.99999;SGB=-0.693147;RPB=3.73909e-09;MQB=6.88372e-26;MQSB=0.0814858;BQB=0.902314;MQ0F=0.0104167;AC=2;AN=2;DP4=21,28,213,98;MQ=55	GT:PL:AD	1/1:255,19,0:49,311
N2_chrI	410815	.	A	T	225	PASS	DP=517;VDB=0.148436;SGB=-0.693147;MQSB=1;MQ0F=0;AC=2;AN=2;DP4=0,0,246,107;MQ=60	GT:PL:AD	1/1:255,255,0:0,353
N2_chrI	411942	.	A	G	228	PASS	DP=491;VDB=0.554874;SGB=-0.693147;RPB=1;MQB=1;MQSB=1;BQB=1;MQ0F=0;AC=2;AN=2;DP4=1,0,238,125;MQ=60	GT:PL:AD	1/1:255,255,0:1,363
N2_chrI	412018	.	G	A	225	PASS	DP=474;VDB=0.696499;SGB=-0.693147;MQSB=1;MQ0F=0;AC=2;AN=2;DP4=0,0,236,112;MQ=60	GT:PL:AD	1/1:255,255,0:0,348
N2_chrI	412462	.	A	G	225	PASS	DP=565;VDB=0.173862;SGB=-0.693147;MQSB=1;MQ0F=0;AC=2;AN=2;DP4=0,0,271,144;MQ=60	GT:PL:AD	1/1:255,255,0:0,415
N2_chrI	412919	.	G	A	225	PASS	DP=711;VDB=0.0452646;SGB=-0.693147;MQSB=1;MQ0F=0;AC=2;AN=2;DP4=0,0,345,138;MQ=60	GT:PL:AD	1/1:255,255,0:0,483
N2_chrI	413082	.	T	A	225	PASS	DP=604;VDB=0.631423;SGB=-0.693147;MQSB=1;MQ0F=0;AC=2;AN=2;DP4=0,0,291,175;MQ=60	GT:PL:AD	1/1:255,255,0:0,466
N2_chrI	413846	.	G	C	225	PASS	DP=565;VDB=0.105724;SGB=-0.693147;MQSB=1;MQ0F=0;AC=2;AN=2;DP4=0,0,254,160;MQ=60	GT:PL:AD	1/1:255,255,0:0,414
N2_chrI	414443	.	A	T	225	PASS	DP=485;VDB=0.898333;SGB=-0.693147;MQSB=0.639808;MQ0F=0.00206186;AC=2;AN=2;DP4=0,0,250,109;MQ=45	GT:PL:AD	1/1:255,255,0:0,359
N2_chrI	414692	.	T	G	225	PASS	DP=424;VDB=0.890182;SGB=-0.693147;MQSB=0.210588;MQ0F=0.0212264;AC=2;AN=2;DP4=0,0,213,116;MQ=41	GT:PL:AD	1/1:255,255,0:0,329
N2_chrI	414726	.	A	C	228	PASS	DP=510;VDB=0.998254;SGB=-0.693147;RPB=2.17702e-10;MQB=4.03508e-31;MQSB=2.56223e-12;BQB=2.14467e-26;MQ0F=0.139216;AC=2;AN=2;DP4=58,3,226,129;MQ=28	GT:PL:AD	1/1:255,255,0:61,355
N2_chrI	415418	.	T	A	65	PASS	DP=100;VDB=3.36912e-18;SGB=-0.693146;RPB=0.901071;MQB=0.00161869;BQB=0.00014583;MQ0F=0.28;AC=2;AN=2;DP4=13,0,44,0;MQ=11	GT:PL:AD	1/1:92,48,0:13,44
N2_chrI	415573	.	G	A	371.073	PASS	AB=0.218362;ABP=280.662;AC=1;AF=0.5;AN=2;AO=88;CIGAR=1X;DP=403;DPB=403;DPRA=0;EPP=28.2783;EPPR=11.4549;GTI=0;LEN=1;MEANALT=1;MQM=32.8409;MQMR=52.0063;NS=1;NUMALT=1;ODDS=85.4427;PAIRED=1;PAIREDR=0.895238;PAO=0;PQA=0;PQR=0;PRO=0;QA=3243;QR=11391;RO=315;RPL=88;RPP=194.1;RPPR=627.574;RPR=0;RUN=1;SAF=28;SAP=28.2783;SAR=60;SRF=176;SRP=12.4476;SRR=139;TYPE=snp;technology.ILLUMINA=1	GT:DP:AD:RO:QR:AO:QA:GL	0/1:403:315,88:315:11391:88:3243:-103.629,0,-853.207
N2_chrI	416492	.	A	T	225	PASS	DP=561;VDB=0.160295;SGB=-0.693147;MQSB=1;MQ0F=0;AC=2;AN=2;DP4=0,0,244,184;MQ=60	GT:PL:AD	1/1:255,255,0:0,428
N2_chrI	416612	.	A	C	225	PASS	DP=473;VDB=0.852548;SGB=-0.693147;MQSB=1;MQ0F=0;AC=2;AN=2;DP4=0,0,212,139;MQ=60	GT:PL:AD	1/1:255,255,0:0,351
N2_chrI	418134	.	C	T	225	PASS	DP=658;VDB=0.945334;SGB=-0.693147;MQSB=1;MQ0F=0;AC=2;AN=2;DP4=0,0,311,151;MQ=60	GT:PL:AD	1/1:255,255,0:0,462
N2_chrI	418457	.	A	G	225	PASS	DP=623;VDB=0.791209;SGB=-0.693147;MQSB=1;MQ0F=0;AC=2;AN=2;DP4=0,0,332,119;MQ=60	GT:PL:AD	1/1:255,255,0:0,451
N2_chrI	418520	.	A	T	225	PASS	DP=619;VDB=0.108127;SGB=-0.693147;MQSB=1;MQ0F=0;AC=2;AN=2;DP4=0,0,300,163;MQ=60	GT:PL:AD	1/1:255,255,0:0,463
N2_chrI	418521	.	G	C	225	PASS	DP=623;VDB=0.1259;SGB=-0.693147;MQSB=1;MQ0F=0;AC=2;AN=2;DP4=0,0,301,165;MQ=60	GT:PL:AD	1/1:255,255,0:0,466
N2_chrI	418725	.	A	T	228	PASS	DP=547;VDB=0.995841;SGB=-0.693147;RPB=0.619942;MQB=1;MQSB=1;BQB=0.990108;MQ0F=0;AC=2;AN=2;DP4=5,0,261,159;MQ=60	GT:PL:AD	1/1:255,255,0:5,420
N2_chrI	418883	.	C	T	225	PASS	DP=750;VDB=0.000338115;SGB=-0.693147;MQSB=1;MQ0F=0;AC=2;AN=2;DP4=0,0,405,134;MQ=60	GT:PL:AD	1/1:255,255,0:0,539
N2_chrI	421139	.	T	C	228	PASS	DP=635;VDB=0.183955;SGB=-0.693147;RPB=1;MQB=1;MQSB=1;BQB=1;MQ0F=0;AC=2;AN=2;DP4=1,0,336,135;MQ=60	GT:PL:AD	1/1:255,255,0:1,471
N2_chrI	421276	.	A	G	225	PASS	DP=658;VDB=0.860638;SGB=-0.693147;MQSB=1;MQ0F=0;AC=2;AN=2;DP4=0,0,304,174;MQ=60	GT:PL:AD	1/1:255,255,0:0,478
N2_chrI	421982	.	A	G	225	PASS	DP=565;VDB=0.187977;SGB=-0.693147;MQSB=1;MQ0F=0;AC=2;AN=2;DP4=0,0,283,127;MQ=60	GT:PL:AD	1/1:255,255,0:0,410
N2_chrI	423239	.	A	G	225	PASS	DP=546;VDB=0.467886;SGB=-0.693147;MQSB=1;MQ0F=0;AC=2;AN=2;DP4=0,0,244,167;MQ=60	GT:PL:AD	1/1:255,255,0:0,411
N2_chrI	424128	.	T	C	225	PASS	DP=503;VDB=0.823124;SGB=-0.693147;MQSB=1;MQ0F=0;AC=2;AN=2;DP4=0,0,249,99;MQ=60	GT:PL:AD	1/1:255,255,0:0,348
N2_chrI	424484	.	A	T	225	PASS	DP=518;VDB=0.964445;SGB=-0.693147;MQSB=1;MQ0F=0;AC=2;AN=2;DP4=0,0,268,118;MQ=60	GT:PL:AD	1/1:255,255,0:0,386
N2_chrI	424693	.	T	A	225	PASS	DP=450;VDB=0.0375027;SGB=-0.693147;MQSB=1;MQ0F=0;AC=2;AN=2;DP4=0,0,190,137;MQ=60	GT:PL:AD	1/1:255,255,0:0,327
N2_chrI	424913	.	T	C	225	PASS	DP=382;VDB=0.486984;SGB=-0.693147;MQSB=1;MQ0F=0;AC=2;AN=2;DP4=0,0,198,99;MQ=60	GT:PL:AD	1/1:255,255,0:0,297
N2_chrI	425870	.	T	A	225	PASS	DP=523;VDB=0.299454;SGB=-0.693147;MQSB=0.562911;MQ0F=0;AC=2;AN=2;DP4=0,0,259,113;MQ=52	GT:PL:AD	1/1:255,255,0:0,372
N2_chrI	426354	.	C	T	225	PASS	DP=404;VDB=0.947604;SGB=-0.693147;MQSB=1;MQ0F=0;AC=2;AN=2;DP4=0,0,188,106;MQ=60	GT:PL:AD	1/1:255,255,0:0,294
N2_chrI	426721	.	G	T	79	PASS	DP=541;VDB=0.763609;SGB=-0.686358;MQSB=1;MQ0F=0;AC=2;AN=2;DP4=0,0,13,1;MQ=60	GT:PL:AD	1/1:109,42,0:0,14
N2_chrI	427609	.	C	G	225	PASS	DP=564;VDB=0.0408032;SGB=-0.693147;MQSB=1;MQ0F=0;AC=2;AN=2;DP4=0,0,255,175;MQ=60	GT:PL:AD	1/1:255,255,0:0,430
N2_chrI	428412	.	T	A	225	PASS	DP=457;VDB=0.963671;SGB=-0.693147;MQSB=0.991308;MQ0F=0.00218818;AC=2;AN=2;DP4=0,0,225,110;MQ=59	GT:PL:AD	1/1:255,255,0:0,335
N2_chrI	428647	.	C	T	225	PASS	DP=511;VDB=0.885794;SGB=-0.693147;MQSB=1;MQ0F=0;AC=2;AN=2;DP4=0,0,313,92;MQ=60	GT:PL:AD	1/1:255,255,0:0,405
N2_chrI	429075	.	A	G	225	PASS	DP=539;VDB=0.994175;SGB=-0.693147;MQSB=1;MQ0F=0;AC=2;AN=2;DP4=0,0,252,147;MQ=60	GT:PL:AD	1/1:255,255,0:0,399
N2_chrI	429235	.	T	C	225	PASS	DP=549;VDB=0.285751;SGB=-0.693147;MQSB=1;MQ0F=0;AC=2;AN=2;DP4=0,0,278,135;MQ=60	GT:PL:AD	1/1:255,255,0:0,413
N2_chrI	430565	.	T	C	228	PASS	DP=686;VDB=0.374168;SGB=-0.693147;RPB=0.018885;MQB=3.51108e-27;MQSB=0.00877346;BQB=6.04986e-16;MQ0F=0.0058309;AC=2;AN=2;DP4=48,1,232,222;MQ=56	GT:PL:AD	1/1:255,255,0:49,454
N2_chrI	431158	.	C	T	225	PASS	DP=523;VDB=0.01802;SGB=-0.693147;MQSB=1;MQ0F=0;AC=2;AN=2;DP4=0,0,230,150;MQ=60	GT:PL:AD	1/1:255,255,0:0,380
N2_chrI	431327	.	C	A	225	PASS	DP=476;VDB=0.0433154;SGB=-0.693147;MQSB=1;MQ0F=0;AC=2;AN=2;DP4=0,0,232,125;MQ=60	GT:PL:AD	1/1:255,255,0:0,357
N2_chrI	432119	.	A	T	225	PASS	DP=562;VDB=0.967266;SGB=-0.693147;MQSB=0.0403612;MQ0F=0.00355872;AC=2;AN=2;DP4=0,0,274,147;MQ=46	GT:PL:AD	1/1:255,255,0:0,421
N2_chrI	433198	.	G	A	225	PASS	DP=565;VDB=0.610258;SGB=-0.693147;MQSB=1;MQ0F=0;AC=2;AN=2;DP4=0,0,302,139;MQ=60	GT:PL:AD	1/1:255,255,0:0,441
N2_chrI	434118	.	C	G,A	225	PASS	DP=539;VDB=0.19548;SGB=-0.693147;MQSB=1;MQ0F=0;AC=2,0;AN=2;DP4=0,0,284,103;MQ=60	GT:PL:AD	1/1:255,255,0,255,255,255:0,385,2
N2_chrI	434254	.	C	T	225	PASS	DP=485;VDB=0.327828;SGB=-0.693147;MQSB=1;MQ0F=0;AC=2;AN=2;DP4=0,0,208,163;MQ=60	GT:PL:AD	1/1:255,255,0:0,371
N2_chrI	436578	.	A	C	225	PASS	DP=599;VDB=0.316983;SGB=-0.693147;MQSB=1;MQ0F=0;AC=2;AN=2;DP4=0,0,307,123;MQ=60	GT:PL:AD	1/1:255,255,0:0,430
N2_chrI	437321	.	G	T	225	PASS	DP=734;VDB=0.994816;SGB=-0.693147;MQSB=1;MQ0F=0;AC=2;AN=2;DP4=0,0,369,189;MQ=60	GT:PL:AD	1/1:255,255,0:0,558
N2_chrI	438065	.	C	T	8536.77	PASS	AC=2;AF=1;AN=2;BaseQRankSum=1.869;ClippingRankSum=0;DP=408;ExcessHet=3.0103;FS=44.748;MLEAC=2;MLEAF=1;MQ=60;MQRankSum=0;QD=24.53;ReadPosRankSum=3.357;SOR=3.265	GT:AD:DP:GQ:PL	1/1:23,325:348:99:8565,540,0
N2_chrI	438434	.	A	G	225	PASS	DP=784;VDB=0.305221;SGB=-0.693147;MQSB=1;MQ0F=0;AC=2;AN=2;DP4=0,0,345,257;MQ=60	GT:PL:AD	1/1:255,255,0:0,602
N2_chrI	438993	.	G	A	225	PASS	DP=472;VDB=0.518142;SGB=-0.693147;MQSB=1;MQ0F=0;AC=2;AN=2;DP4=0,0,214,158;MQ=60	GT:PL:AD	1/1:255,255,0:0,372
N2_chrI	439763	.	C	G,A	225	PASS	DP=607;VDB=0.398604;SGB=-0.693147;MQSB=1;MQ0F=0;AC=2,0;AN=2;DP4=0,0,312,138;MQ=60	GT:PL:AD	1/1:255,255,0,255,255,255:0,449,1
N2_chrI	440286	.	G	A	225	PASS	DP=520;VDB=0.241549;SGB=-0.693147;MQSB=1;MQ0F=0;AC=2;AN=2;DP4=0,0,263,129;MQ=60	GT:PL:AD	1/1:255,255,0:0,392
N2_chrI	441677	.	A	T	225	PASS	DP=721;VDB=0.328353;SGB=-0.693147;MQSB=1;MQ0F=0;AC=2;AN=2;DP4=0,0,412,109;MQ=60	GT:PL:AD	1/1:255,255,0:0,521
N2_chrI	442501	.	G	T	228	PASS	DP=612;VDB=0.0162838;SGB=-0.693147;RPB=1;MQB=1;MQSB=1;BQB=1;MQ0F=0;AC=2;AN=2;DP4=0,1,285,170;MQ=60	GT:PL:AD	1/1:255,255,0:1,455
N2_chrI	442992	.	G	A	225	PASS	DP=526;VDB=0.598906;SGB=-0.693147;MQSB=1;MQ0F=0;AC=2;AN=2;DP4=0,0,231,185;MQ=60	GT:PL:AD	1/1:255,255,0:0,416
N2_chrI	443058	.	T	C	225	PASS	DP=561;VDB=0.956107;SGB=-0.693147;MQSB=1;MQ0F=0;AC=2;AN=2;DP4=0,0,291,133;MQ=60	GT:PL:AD	1/1:255,255,0:0,424
N2_chrI	443423	.	A	T	228	PASS	DP=508;VDB=0.910638;SGB=-0.693147;RPB=1;MQB=1;MQSB=1;BQB=1;MQ0F=0;AC=2;AN=2;DP4=1,0,239,131;MQ=60	GT:PL:AD	1/1:255,255,0:1,370
N2_chrI	443802	.	G	C	225	PASS	DP=520;VDB=0.0607847;SGB=-0.693147;MQSB=1;MQ0F=0;AC=2;AN=2;DP4=0,0,203,183;MQ=60	GT:PL:AD	1/1:255,255,0:0,386
N2_chrI	443858	.	T	C	225	PASS	DP=440;VDB=0.359148;SGB=-0.693147;MQSB=1;MQ0F=0;AC=2;AN=2;DP4=0,0,203,133;MQ=60	GT:PL:AD	1/1:255,255,0:0,336
N2_chrI	444369	.	G	A	225	PASS	DP=423;VDB=0.463766;SGB=-0.693147;MQSB=1;MQ0F=0;AC=2;AN=2;DP4=0,0,215,105;MQ=60	GT:PL:AD	1/1:255,255,0:0,320
N2_chrI	445308	.	A	T	225	PASS	DP=416;VDB=0.141288;SGB=-0.693147;MQSB=1;MQ0F=0;AC=2;AN=2;DP4=0,0,175,142;MQ=60	GT:PL:AD	1/1:255,255,0:0,317
N2_chrI	445309	.	A	T	225	PASS	DP=415;VDB=0.179241;SGB=-0.693147;MQSB=1;MQ0F=0;AC=2;AN=2;DP4=0,0,177,146;MQ=60	GT:PL:AD	1/1:255,255,0:0,323
N2_chrI	445344	.	T	A	225	PASS	DP=420;VDB=0.330319;SGB=-0.693147;MQSB=1;MQ0F=0;AC=2;AN=2;DP4=0,0,175,142;MQ=60	GT:PL:AD	1/1:255,255,0:0,317
N2_chrI	445873	.	G	A	225	PASS	DP=433;VDB=0.118791;SGB=-0.693147;MQSB=1;MQ0F=0;AC=2;AN=2;DP4=0,0,232,72;MQ=60	GT:PL:AD	1/1:255,255,0:0,304
N2_chrI	446811	.	A	T	225	PASS	DP=396;VDB=0.175912;SGB=-0.693147;MQSB=1;MQ0F=0;AC=2;AN=2;DP4=0,0,230,86;MQ=60	GT:PL:AD	1/1:255,255,0:0,316
N2_chrI	448462	.	T	C	225	PASS	DP=549;VDB=0.891922;SGB=-0.693147;MQSB=1;MQ0F=0;AC=2;AN=2;DP4=0,0,213,196;MQ=60	GT:PL:AD	1/1:255,255,0:0,409
N2_chrI	449124	.	T	A	225	PASS	DP=652;VDB=0.997164;SGB=-0.693147;MQSB=0.864769;MQ0F=0;AC=2;AN=2;DP4=0,0,301,166;MQ=59	GT:PL:AD	1/1:255,255,0:0,467
N2_chrI	449304	.	C	G	225	PASS	DP=554;VDB=0.883173;SGB=-0.693147;MQSB=1;MQ0F=0;AC=2;AN=2;DP4=0,0,221,205;MQ=60	GT:PL:AD	1/1:255,255,0:0,426
N2_chrI	449759	.	A	C	916.371	PASS	AB=0.307479;ABP=235.448;AC=1;AF=0.5;AN=2;AO=222;CIGAR=1X;DP=722;DPB=722;DPRA=0;EPP=108.806;EPPR=3.0103;GTI=0;LEN=1;MEANALT=1;MQM=23.4189;MQMR=59.908;NS=1;NUMALT=1;ODDS=211.002;PAIRED=0.454955;PAIREDR=0.996;PAO=0;PQA=0;PQR=0;PRO=0;QA=7999;QR=18094;RO=500;RPL=174;RPP=158.3;RPPR=3.28825;RPR=48;RUN=1;SAF=147;SAP=53.7171;SAR=75;SRF=272;SRP=11.4182;SRR=228;TYPE=snp;technology.ILLUMINA=1	GT:DP:AD:RO:QR:AO:QA:GL	0/1:722:500,222:500:18094:222:7999:-155.3,0,-1410.45
N2_chrI	449768	.	T	A	127.627	PASS	AB=0.300272;ABP=258.028;AC=1;AF=0.5;AN=2;AO=221;CIGAR=1X;DP=736;DPB=736;DPRA=0;EPP=77.3808;EPPR=3.28173;GTI=0;LEN=1;MEANALT=3;MQM=23.4977;MQMR=59.9102;NS=1;NUMALT=1;ODDS=29.3871;PAIRED=0.457014;PAIREDR=0.996094;PAO=0;PQA=0;PQR=0;PRO=0;QA=6927;QR=17770;RO=512;RPL=213;RPP=415.934;RPPR=5.45321;RPR=8;RUN=1;SAF=146;SAP=52.5415;SAR=75;SRF=274;SRP=8.50684;SRR=238;TYPE=snp;technology.ILLUMINA=1	GT:DP:AD:RO:QR:AO:QA:GL	0/1:736:512,221:512:17770:221:6927:-109.646,0,-1377.95
N2_chrI	449994	.	A	T	228	PASS	DP=468;VDB=0.100611;SGB=-0.693147;RPB=0.200504;MQB=1;MQSB=1;BQB=0.000986079;MQ0F=0;AC=2;AN=2;DP4=4,1,203,109;MQ=60	GT:PL:AD	1/1:255,255,0:5,312
N2_chrI	450326	.	T	A	225	PASS	DP=419;VDB=0.818649;SGB=-0.693147;MQSB=1;MQ0F=0;AC=2;AN=2;DP4=0,0,192,143;MQ=60	GT:PL:AD	1/1:255,255,0:0,335
N2_chrI	450777	.	T	A	225	PASS	DP=452;VDB=0.213436;SGB=-0.693147;MQSB=1;MQ0F=0;AC=2;AN=2;DP4=0,0,198,133;MQ=60	GT:PL:AD	1/1:255,255,0:0,331
N2_chrI	451183	.	T	C	225	PASS	DP=527;VDB=0.31538;SGB=-0.693147;MQSB=1;MQ0F=0;AC=2;AN=2;DP4=0,0,261,107;MQ=60	GT:PL:AD	1/1:255,255,0:0,368
N2_chrI	451376	.	C	G	225	PASS	DP=417;VDB=0.30756;SGB=-0.693147;MQSB=0.760726;MQ0F=0;AC=2;AN=2;DP4=0,0,245,106;MQ=59	GT:PL:AD	1/1:255,255,0:0,351
N2_chrI	451476	.	C	A,T	225	PASS	DP=363;VDB=0.72084;SGB=-0.693147;MQSB=1;MQ0F=0;AC=2,0;AN=2;DP4=0,0,164,125;MQ=60	GT:PL:AD	1/1:255,255,0,255,255,255:0,288,1
N2_chrI	452053	.	C	A	225	PASS	DP=502;VDB=0.679453;SGB=-0.693147;MQSB=1;MQ0F=0;AC=2;AN=2;DP4=0,0,246,124;MQ=60	GT:PL:AD	1/1:255,255,0:0,370
N2_chrI	452554	.	G	T	225	PASS	DP=436;VDB=0.0237843;SGB=-0.693147;MQSB=1;MQ0F=0;AC=2;AN=2;DP4=0,0,240,88;MQ=60	GT:PL:AD	1/1:255,255,0:0,328
N2_chrI	452956	.	A	T	225	PASS	DP=607;VDB=0.906758;SGB=-0.693147;MQSB=1;MQ0F=0;AC=2;AN=2;DP4=0,0,279,170;MQ=60	GT:PL:AD	1/1:255,255,0:0,449
N2_chrI	453336	.	C	T	225	PASS	DP=459;VDB=0.560398;SGB=-0.693147;MQSB=1;MQ0F=0;AC=2;AN=2;DP4=0,0,258,105;MQ=60	GT:PL:AD	1/1:255,255,0:0,363
N2_chrI	453921	.	T	C	225	PASS	DP=445;VDB=0.994328;SGB=-0.693147;MQSB=0.991707;MQ0F=0;AC=2;AN=2;DP4=0,0,226,118;MQ=59	GT:PL:AD	1/1:255,255,0:0,344
N2_chrI	454010	.	A	C	228	PASS	DP=496;VDB=0.305901;SGB=-0.693147;RPB=1;MQB=1;MQSB=1;BQB=1;MQ0F=0;AC=2;AN=2;DP4=0,1,251,95;MQ=60	GT:PL:AD	1/1:255,255,0:1,346
N2_chrI	454367	.	T	G	225	PASS	DP=400;VDB=0.886059;SGB=-0.693147;MQSB=0.951998;MQ0F=0;AC=2;AN=2;DP4=0,0,208,86;MQ=59	GT:PL:AD	1/1:255,255,0:0,294
N2_chrI	454903	.	C	A	225	PASS	DP=525;VDB=0.754673;SGB=-0.693147;MQSB=1;MQ0F=0;AC=2;AN=2;DP4=0,0,246,122;MQ=60	GT:PL:AD	1/1:255,255,0:0,368
N2_chrI	455029	.	T	A	149	PASS	DP=128;VDB=0.535431;SGB=-0.680642;RPB=6.13352e-06;MQB=1;MQSB=1;BQB=0.00821471;MQ0F=0;ICB=1;HOB=0.5;AC=1;AN=2;DP4=17,11,12,0;MQ=60	GT:PL:AD	0/1:182,0,255:28,12
N2_chrI	455248	.	A	T	225	PASS	DP=562;VDB=0.0422817;SGB=-0.693147;MQSB=1;MQ0F=0;AC=2;AN=2;DP4=0,0,162,269;MQ=60	GT:PL:AD	1/1:255,255,0:0,431
N2_chrI	455252	.	A	T	225	PASS	DP=556;VDB=0.0111089;SGB=-0.693147;MQSB=1;MQ0F=0;AC=2;AN=2;DP4=0,0,149,285;MQ=60	GT:PL:AD	1/1:255,255,0:0,434
N2_chrI	455909	.	T	G	225	PASS	DP=460;VDB=0.24493;SGB=-0.693147;MQSB=1;MQ0F=0;AC=2;AN=2;DP4=0,0,267,85;MQ=60	GT:PL:AD	1/1:255,255,0:0,352
N2_chrI	456006	.	T	C	225	PASS	DP=501;VDB=0.770016;SGB=-0.693147;MQSB=1;MQ0F=0;AC=2;AN=2;DP4=0,0,222,139;MQ=60	GT:PL:AD	1/1:255,255,0:0,361
N2_chrI	456053	.	A	T	225	PASS	DP=368;VDB=0.00455765;SGB=-0.693147;MQSB=1;MQ0F=0;AC=2;AN=2;DP4=0,0,120,186;MQ=60	GT:PL:AD	1/1:255,255,0:0,306
N2_chrI	456054	.	A	T	225	PASS	DP=366;VDB=0.00492545;SGB=-0.693147;MQSB=1;MQ0F=0;AC=2;AN=2;DP4=0,0,120,189;MQ=60	GT:PL:AD	1/1:255,255,0:0,309
N2_chrI	456055	.	A	T	225	PASS	DP=370;VDB=0.004285;SGB=-0.693147;MQSB=1;MQ0F=0;AC=2;AN=2;DP4=0,0,119,189;MQ=60	GT:PL:AD	1/1:255,255,0:0,308
N2_chrI	456443	.	C	A	225	PASS	DP=331;VDB=0.889193;SGB=-0.693147;MQSB=0.997018;MQ0F=0;AC=2;AN=2;DP4=0,0,164,80;MQ=59	GT:PL:AD	1/1:255,255,0:0,244
N2_chrI	456447	.	T	C	225	PASS	DP=332;VDB=0.932545;SGB=-0.693147;MQSB=0.997082;MQ0F=0;AC=2;AN=2;DP4=0,0,167,81;MQ=59	GT:PL:AD	1/1:255,255,0:0,248
N2_chrI	456557	.	G	A	225	PASS	DP=419;VDB=0.893522;SGB=-0.693147;MQSB=1;MQ0F=0;AC=2;AN=2;DP4=0,0,233,70;MQ=60	GT:PL:AD	1/1:255,255,0:0,303
N2_chrI	457008	.	T	A	225	PASS	DP=499;VDB=0.21567;SGB=-0.693147;MQSB=1;MQ0F=0;AC=2;AN=2;DP4=0,0,259,101;MQ=60	GT:PL:AD	1/1:255,255,0:0,360
N2_chrI	457676	.	G	A	228	PASS	DP=699;VDB=0.68305;SGB=-0.693147;RPB=0.0335821;MQB=5.677e-09;MQSB=0.694818;BQB=1.89558e-05;MQ0F=0;AC=2;AN=2;DP4=13,0,288,230;MQ=59	GT:PL:AD	1/1:255,255,0:13,518
N2_chrI	458241	.	G	A	225	PASS	DP=644;VDB=0.238855;SGB=-0.693147;MQSB=1;MQ0F=0;AC=2;AN=2;DP4=0,0,343,139;MQ=60	GT:PL:AD	1/1:255,255,0:0,482
N2_chrI	458548	.	T	A	225	PASS	DP=514;VDB=0.315945;SGB=-0.693147;MQSB=1;MQ0F=0;AC=2;AN=2;DP4=0,0,175,218;MQ=60	GT:PL:AD	1/1:255,255,0:0,393
N2_chrI	458549	.	T	A	225	PASS	DP=515;VDB=0.301338;SGB=-0.693147;MQSB=1;MQ0F=0;AC=2;AN=2;DP4=0,0,175,220;MQ=60	GT:PL:AD	1/1:255,255,0:0,395
N2_chrI	459347	.	G	T	225	PASS	DP=455;VDB=0.970375;SGB=-0.693147;MQSB=1;MQ0F=0;AC=2;AN=2;DP4=0,0,236,107;MQ=60	GT:PL:AD	1/1:255,255,0:0,343
N2_chrI	460310	.	A	T	228	PASS	DP=323;VDB=0.00643986;SGB=-0.693147;RPB=0.96505;MQB=1;MQSB=1;BQB=0.0624679;MQ0F=0;AC=2;AN=2;DP4=5,1,108,90;MQ=60	GT:PL:AD	1/1:255,255,0:6,198
N2_chrI	460702	.	A	T	225	PASS	DP=498;VDB=0.292164;SGB=-0.693147;MQSB=1;MQ0F=0;AC=2;AN=2;DP4=0,0,260,100;MQ=60	GT:PL:AD	1/1:255,255,0:0,360
N2_chrI	461475	.	C	T	225	PASS	DP=620;VDB=0.00330161;SGB=-0.693147;MQSB=1;MQ0F=0;AC=2;AN=2;DP4=0,0,231,216;MQ=60	GT:PL:AD	1/1:255,255,0:0,447
N2_chrI	462458	.	T	A	225	PASS	DP=770;VDB=0.000120467;SGB=-0.693147;MQSB=1;MQ0F=0;AC=2;AN=2;DP4=0,0,376,165;MQ=60	GT:PL:AD	1/1:255,255,0:0,541
N2_chrI	462595	.	A	G	225	PASS	DP=826;VDB=0.00270099;SGB=-0.693147;MQSB=1;MQ0F=0;AC=2;AN=2;DP4=0,0,455,150;MQ=60	GT:PL:AD	1/1:255,255,0:0,605
N2_chrI	463383	.	T	C	225	PASS	DP=693;VDB=0.0471348;SGB=-0.693147;MQSB=1;MQ0F=0;AC=2;AN=2;DP4=0,0,315,219;MQ=60	GT:PL:AD	1/1:255,255,0:0,534
N2_chrI	463539	.	G	A	225	PASS	DP=547;VDB=0.165589;SGB=-0.693147;MQSB=1;MQ0F=0;AC=2;AN=2;DP4=0,0,244,175;MQ=60	GT:PL:AD	1/1:255,255,0:0,419
N2_chrI	463838	.	T	C	225	PASS	DP=663;VDB=0.954647;SGB=-0.693147;MQSB=1;MQ0F=0;AC=2;AN=2;DP4=0,0,354,147;MQ=60	GT:PL:AD	1/1:255,255,0:0,501
N2_chrI	464503	.	C	T	225	PASS	DP=617;VDB=0.000604772;SGB=-0.693147;MQSB=1;MQ0F=0;AC=2;AN=2;DP4=0,0,269,161;MQ=60	GT:PL:AD	1/1:255,255,0:0,430
N2_chrI	464702	.	C	T	225	PASS	DP=396;VDB=0.083328;SGB=-0.693147;MQSB=1;MQ0F=0;AC=2;AN=2;DP4=0,0,189,98;MQ=60	GT:PL:AD	1/1:255,255,0:0,287
N2_chrI	464880	.	A	G	225	PASS	DP=176;VDB=5.0415e-12;SGB=-0.693147;MQSB=0.98461;MQ0F=0;AC=2;AN=2;DP4=0,0,23,130;MQ=59	GT:PL:AD	1/1:255,255,0:0,153
N2_chrI	464933	.	T	A	225	PASS	DP=323;VDB=4.71088e-05;SGB=-0.693147;MQSB=1;MQ0F=0;AC=2;AN=2;DP4=0,0,168,96;MQ=60	GT:PL:AD	1/1:255,255,0:0,264
N2_chrI	464985	.	T	C	225	PASS	DP=532;VDB=4.95199e-09;SGB=-0.693147;MQSB=1;MQ0F=0;AC=2;AN=2;DP4=0,0,317,74;MQ=60	GT:PL:AD	1/1:255,255,0:0,391
N2_chrI	465538	.	A	C	136	PASS	DP=484;VDB=0.003102;SGB=-0.693079;RPB=0.00464798;MQB=1;MQSB=1;BQB=0.00728032;MQ0F=0;AC=2;AN=2;DP4=4,3,23,6;MQ=60	GT:PL:AD	1/1:163,11,0:7,29
N2_chrI	465540	.	C	A	21405.7	PASS	AC=2;AF=1;AN=2;DP=474;ExcessHet=3.0103;FS=0;MLEAC=2;MLEAF=1;MQ=59;QD=33.52;SOR=0.784	GT:AD:DP:GQ:PL	1/1:0,472:472:99:21443,1507,0
N2_chrI	465979	.	C	T	225	PASS	DP=670;VDB=0.802078;SGB=-0.693147;MQSB=1;MQ0F=0;AC=2;AN=2;DP4=0,0,349,133;MQ=60	GT:PL:AD	1/1:255,255,0:0,482
N2_chrI	466348	.	G	A	225	PASS	DP=546;VDB=0.735061;SGB=-0.693147;MQSB=1;MQ0F=0;AC=2;AN=2;DP4=0,0,290,142;MQ=60	GT:PL:AD	1/1:255,255,0:0,432
N2_chrI	467134	.	A	C	225	PASS	DP=553;VDB=0.804849;SGB=-0.693147;MQSB=1;MQ0F=0;AC=2;AN=2;DP4=0,0,287,113;MQ=60	GT:PL:AD	1/1:255,255,0:0,400
N2_chrI	467156	.	T	C	225	PASS	DP=563;VDB=0.971862;SGB=-0.693147;MQSB=1;MQ0F=0;AC=2;AN=2;DP4=0,0,300,121;MQ=60	GT:PL:AD	1/1:255,255,0:0,421
N2_chrI	467335	.	T	C	225	PASS	DP=680;VDB=0.999367;SGB=-0.693147;MQSB=1;MQ0F=0;AC=2;AN=2;DP4=0,0,319,159;MQ=60	GT:PL:AD	1/1:255,255,0:0,478
N2_chrI	467389	.	A	G	225	PASS	DP=689;VDB=6.07008e-05;SGB=-0.693147;MQSB=1;MQ0F=0;AC=2;AN=2;DP4=0,0,295,162;MQ=60	GT:PL:AD	1/1:255,255,0:0,457
N2_chrI	467600	.	G	T	225	PASS	DP=548;VDB=0.00622647;SGB=-0.693147;MQSB=1;MQ0F=0;AC=2;AN=2;DP4=0,0,281,114;MQ=60	GT:PL:AD	1/1:255,255,0:0,395
N2_chrI	467601	.	G	T	225	PASS	DP=541;VDB=0.00461289;SGB=-0.693147;MQSB=1;MQ0F=0;AC=2;AN=2;DP4=0,0,283,112;MQ=60	GT:PL:AD	1/1:255,255,0:0,395
N2_chrI	467756	.	G	C	225	PASS	DP=713;VDB=0.992503;SGB=-0.693147;MQSB=1;MQ0F=0;AC=2;AN=2;DP4=0,0,422,99;MQ=60	GT:PL:AD	1/1:255,255,0:0,521
N2_chrI	468090	.	G	A	225	PASS	DP=664;VDB=0.0398912;SGB=-0.693147;MQSB=1;MQ0F=0;AC=2;AN=2;DP4=0,0,295,209;MQ=60	GT:PL:AD	1/1:255,255,0:0,504
N2_chrI	468456	.	C	T,G	225	PASS	DP=605;VDB=1.02253e-09;SGB=-0.693147;MQSB=1;MQ0F=0;AC=2,0;AN=2;DP4=0,0,269,168;MQ=60	GT:PL:AD	1/1:255,255,0,255,255,255:0,436,1
N2_chrI	468686	.	A	C	225	PASS	DP=578;VDB=0.999988;SGB=-0.693147;MQSB=1;MQ0F=0;AC=2;AN=2;DP4=0,0,305,109;MQ=60	GT:PL:AD	1/1:255,255,0:0,414
N2_chrI	468959	.	A	G	225	PASS	DP=532;VDB=0.000490144;SGB=-0.693147;MQSB=1;MQ0F=0;AC=2;AN=2;DP4=0,0,233,154;MQ=60	GT:PL:AD	1/1:255,255,0:0,387
N2_chrI	469794	.	G	A,T	225	PASS	DP=775;VDB=0.0262161;SGB=-0.693147;MQSB=1;MQ0F=0;AC=2,0;AN=2;DP4=0,0,416,136;MQ=60	GT:PL:AD	1/1:255,255,0,255,255,255:0,551,1
N2_chrI	470055	.	C	T	225	PASS	DP=577;VDB=0.633765;SGB=-0.693147;MQSB=1;MQ0F=0;AC=2;AN=2;DP4=0,0,282,137;MQ=60	GT:PL:AD	1/1:255,255,0:0,419
N2_chrI	470561	.	T	G	228	PASS	DP=501;VDB=0.743163;SGB=-0.693147;RPB=1;MQB=1;MQSB=1;BQB=1;MQ0F=0;AC=2;AN=2;DP4=1,0,266,107;MQ=60	GT:PL:AD	1/1:255,255,0:1,373
N2_chrI	470574	.	A	T	225	PASS	DP=494;VDB=0.36433;SGB=-0.693147;MQSB=1;MQ0F=0;AC=2;AN=2;DP4=0,0,277,107;MQ=60	GT:PL:AD	1/1:255,255,0:0,384
N2_chrI	471042	.	A	G	225	PASS	DP=417;VDB=0.994914;SGB=-0.693147;MQSB=1;MQ0F=0;AC=2;AN=2;DP4=0,0,186,127;MQ=60	GT:PL:AD	1/1:255,255,0:0,313
N2_chrI	471424	.	G	T	225	PASS	DP=634;VDB=0.200403;SGB=-0.693147;MQSB=1;MQ0F=0;AC=2;AN=2;DP4=0,0,293,155;MQ=60	GT:PL:AD	1/1:255,255,0:0,448
N2_chrI	472590	.	T	C	225	PASS	DP=572;VDB=0.123288;SGB=-0.693147;MQSB=1;MQ0F=0;AC=2;AN=2;DP4=0,0,313,113;MQ=60	GT:PL:AD	1/1:255,255,0:0,426
N2_chrI	472650	.	A	G	222	PASS	DP=736;VDB=0;SGB=-0.693147;RPB=0;MQB=0.994695;MQSB=0.861126;BQB=0.441241;MQ0F=0.0013587;ICB=1;HOB=0.5;AC=1;AN=2;DP4=196,124,122,84;MQ=58	GT:PL:AD	0/1:255,0,255:320,206
N2_chrI	473905	.	A	T	225	PASS	DP=617;VDB=0.7747;SGB=-0.693147;MQSB=1;MQ0F=0;AC=2;AN=2;DP4=0,0,303,155;MQ=60	GT:PL:AD	1/1:255,255,0:0,458
N2_chrI	474218	.	T	C	225	PASS	DP=640;VDB=0.0660028;SGB=-0.693147;MQSB=0.414949;MQ0F=0.0078125;AC=2;AN=2;DP4=0,0,363,87;MQ=57	GT:PL:AD	1/1:255,255,0:0,450
N2_chrI	474353	.	T	C	480.595	PASS	AB=0.216458;ABP=393.366;AC=1;AF=0.5;AN=2;AO=121;CIGAR=1X;DP=559;DPB=559;DPRA=0;EPP=3.02825;EPPR=15.4045;GTI=0;LEN=1;MEANALT=1;MQM=32.9421;MQMR=59.9521;NS=1;NUMALT=1;ODDS=110.661;PAIRED=0.710744;PAIREDR=0.993151;PAO=0;PQA=0;PQR=0;PRO=0;QA=4417;QR=15998;RO=438;RPL=13;RPP=164.973;RPPR=27.303;RPR=108;RUN=1;SAF=74;SAP=16.093;SAR=47;SRF=170;SRP=50.624;SRR=268;TYPE=snp;technology.ILLUMINA=1	GT:DP:AD:RO:QR:AO:QA:GL	0/1:559:438,121:438:15998:121:4417:-115.926,0,-1270.89
N2_chrI	474365	.	C	T	89	PASS	DP=531;VDB=0.000735565;SGB=-0.693147;RPB=2.74267e-10;MQB=1.33155e-29;MQSB=0.0142775;BQB=0.0415411;MQ0F=0.00564972;ICB=1;HOB=0.5;AC=1;AN=2;DP4=170,185,53,15;MQ=56	GT:PL:AD	0/1:125,0,255:355,68
N2_chrI	474387	.	T	C	117	PASS	DP=505;VDB=3.24636e-06;SGB=-0.693147;RPB=0.0851351;MQB=2.51851e-27;MQSB=0.925523;BQB=0.0194424;MQ0F=0.00594059;ICB=1;HOB=0.5;AC=1;AN=2;DP4=177,156,53,20;MQ=54	GT:PL:AD	0/1:153,0,255:333,73
N2_chrI	474406	.	C	T	2165.77	PASS	AC=1;AF=0.5;AN=2;BaseQRankSum=-6.464;ClippingRankSum=0;DP=551;ExcessHet=3.0103;FS=7.518;MLEAC=1;MLEAF=0.5;MQ=57;MQRankSum=-22.003;QD=4;ReadPosRankSum=7.494;SOR=0.905	GT:AD:DP:GQ:PL	0/1:456,85:541:99:2194,0,18824
N2_chrI	474451	.	C	T	37.6766	PASS	DP=650;VDB=0.0989993;SGB=-0.693147;RPB=0.0074977;MQB=5.06971e-38;MQSB=0.263361;BQB=2.9098e-06;MQ0F=0.00307692;ICB=1;HOB=0.5;AC=1;AN=2;DP4=338,88,54,32;MQ=55	GT:PL:AD	0/1:74,0,255:426,86
N2_chrI	474482	.	A	C	51	PASS	DP=743;VDB=0.973263;SGB=-0.693147;RPB=0.0135682;MQB=1.12104e-44;MQSB=0.207221;BQB=3.36016e-07;MQ0F=0.00269179;ICB=1;HOB=0.5;AC=1;AN=2;DP4=363,86,65,37;MQ=54	GT:PL:AD	0/1:87,0,255:449,102
N2_chrI	475479	.	T	A	225	PASS	DP=561;VDB=0.626972;SGB=-0.693147;MQSB=0.624035;MQ0F=0;AC=2;AN=2;DP4=0,0,213,186;MQ=59	GT:PL:AD	1/1:255,255,0:0,399
N2_chrI	476043	.	A	T	225	PASS	DP=508;VDB=0.850659;SGB=-0.693147;MQSB=1;MQ0F=0;AC=2;AN=2;DP4=0,0,222,109;MQ=60	GT:PL:AD	1/1:255,255,0:0,331
N2_chrI	476312	.	G	A	225	PASS	DP=550;VDB=0.883082;SGB=-0.693147;MQSB=1;MQ0F=0;AC=2;AN=2;DP4=0,0,252,167;MQ=60	GT:PL:AD	1/1:255,255,0:0,419
N2_chrI	476831	.	A	G	225	PASS	DP=613;VDB=0.00329426;SGB=-0.693147;MQSB=1;MQ0F=0;AC=2;AN=2;DP4=0,0,273,104;MQ=60	GT:PL:AD	1/1:255,255,0:0,377
N2_chrI	477457	.	T	A	436.77	PASS	AC=1;AF=0.5;AN=2;BaseQRankSum=-9.967;ClippingRankSum=0;DP=448;ExcessHet=3.0103;FS=523.835;MLEAC=1;MLEAF=0.5;MQ=60;MQRankSum=0;QD=1.02;ReadPosRankSum=-9.12;SOR=7.403	GT:AD:DP:GQ:PL	0/1:311,116:427:99:465,0,9002
N2_chrI	477856	.	A	G,T	228	PASS	DP=758;VDB=0.00463449;SGB=-0.693147;RPB=0.651931;MQB=4.35746e-06;MQSB=0.800575;BQB=0.396448;MQ0F=0.00131926;AC=2,0;AN=2;DP4=9,0,448,120;MQ=58	GT:PL:AD	1/1:255,255,0,255,255,255:9,567,1
N2_chrI	477977	.	G	T	225	PASS	DP=699;VDB=0.0243229;SGB=-0.693147;MQSB=1;MQ0F=0;AC=2;AN=2;DP4=0,0,193,377;MQ=60	GT:PL:AD	1/1:255,255,0:0,570
N2_chrI	478354	.	C	T	225	PASS	DP=624;VDB=0.050399;SGB=-0.693147;MQSB=1;MQ0F=0;AC=2;AN=2;DP4=0,0,362,117;MQ=60	GT:PL:AD	1/1:255,255,0:0,479
N2_chrI	479189	.	A	G	225	PASS	DP=710;VDB=0.987211;SGB=-0.693147;MQSB=1;MQ0F=0;AC=2;AN=2;DP4=0,0,328,195;MQ=60	GT:PL:AD	1/1:255,255,0:0,523
N2_chrI	481135	.	G	A,T	225	PASS	DP=594;VDB=0.986115;SGB=-0.693147;MQSB=1;MQ0F=0;AC=2,0;AN=2;DP4=0,0,310,139;MQ=60	GT:PL:AD	1/1:255,255,0,255,255,255:0,448,1
N2_chrI	481879	.	T	C	225	PASS	DP=539;VDB=0.848815;SGB=-0.693147;MQSB=1;MQ0F=0;AC=2;AN=2;DP4=0,0,264,140;MQ=60	GT:PL:AD	1/1:255,255,0:0,404
N2_chrI	482241	.	C	T	225	PASS	DP=743;VDB=0.0855974;SGB=-0.693147;MQSB=1;MQ0F=0;AC=2;AN=2;DP4=0,0,362,154;MQ=60	GT:PL:AD	1/1:255,255,0:0,516
N2_chrI	483063	.	G	A	225	PASS	DP=515;VDB=0.0898699;SGB=-0.693147;MQSB=1;MQ0F=0;AC=2;AN=2;DP4=0,0,229,150;MQ=60	GT:PL:AD	1/1:255,255,0:0,379
N2_chrI	483147	.	A	T	225	PASS	DP=590;VDB=0.671644;SGB=-0.693147;MQSB=1;MQ0F=0;AC=2;AN=2;DP4=0,0,314,110;MQ=60	GT:PL:AD	1/1:255,255,0:0,424
N2_chrI	483304	.	C	G	225	PASS	DP=681;VDB=0.944423;SGB=-0.693147;MQSB=1;MQ0F=0;AC=2;AN=2;DP4=0,0,296,190;MQ=60	GT:PL:AD	1/1:255,255,0:0,486
N2_chrI	483316	.	C	T	225	PASS	DP=630;VDB=0.973982;SGB=-0.693147;MQSB=1;MQ0F=0;AC=2;AN=2;DP4=0,0,271,181;MQ=60	GT:PL:AD	1/1:255,255,0:0,452
N2_chrI	484215	.	T	C	225	PASS	DP=647;VDB=0.586456;SGB=-0.693147;MQSB=1;MQ0F=0;AC=2;AN=2;DP4=0,0,346,108;MQ=60	GT:PL:AD	1/1:255,255,0:0,454
N2_chrI	484442	.	T	C	225	PASS	DP=633;VDB=0.0424862;SGB=-0.693147;MQSB=1;MQ0F=0;AC=2;AN=2;DP4=0,0,324,172;MQ=60	GT:PL:AD	1/1:255,255,0:0,496
N2_chrI	484683	.	A	G	225	PASS	DP=583;VDB=0.994389;SGB=-0.693147;MQSB=1;MQ0F=0;AC=2;AN=2;DP4=0,0,254,199;MQ=60	GT:PL:AD	1/1:255,255,0:0,453
N2_chrI	484784	.	C	G	225	PASS	DP=714;VDB=0.247458;SGB=-0.693147;MQSB=1;MQ0F=0;AC=2;AN=2;DP4=0,0,375,142;MQ=60	GT:PL:AD	1/1:255,255,0:0,517
N2_chrI	485427	.	T	A	225	PASS	DP=480;VDB=0.88305;SGB=-0.693147;MQSB=1;MQ0F=0;AC=2;AN=2;DP4=0,0,226,114;MQ=60	GT:PL:AD	1/1:255,255,0:0,340
N2_chrI	485715	.	C	T	228	PASS	DP=364;VDB=0.00998723;SGB=-0.693147;RPB=1;MQB=1;MQSB=0.978754;BQB=1;MQ0F=0.00274725;AC=2;AN=2;DP4=1,0,200,38;MQ=59	GT:PL:AD	1/1:255,255,0:1,238
N2_chrI	486258	.	G	A	225	PASS	DP=505;VDB=0.0851814;SGB=-0.693147;MQSB=1;MQ0F=0;AC=2;AN=2;DP4=0,0,225,144;MQ=60	GT:PL:AD	1/1:255,255,0:0,369
N2_chrI	486337	.	T	C	225	PASS	DP=612;VDB=0.267759;SGB=-0.693147;MQSB=1;MQ0F=0;AC=2;AN=2;DP4=0,0,270,146;MQ=60	GT:PL:AD	1/1:255,255,0:0,416
N2_chrI	486386	.	C	T	225	PASS	DP=614;VDB=0.0394207;SGB=-0.693147;MQSB=1;MQ0F=0;AC=2;AN=2;DP4=0,0,279,175;MQ=60	GT:PL:AD	1/1:255,255,0:0,454
N2_chrI	486956	.	T	A	225	PASS	DP=555;VDB=0.0341601;SGB=-0.693147;MQSB=1;MQ0F=0;AC=2;AN=2;DP4=0,0,265,157;MQ=60	GT:PL:AD	1/1:255,255,0:0,422
N2_chrI	487106	.	C	T,A	55	PASS	DP=1074;VDB=1.02157e-29;SGB=-0.693147;RPB=1.19092e-11;MQB=0;MQSB=0.00055363;BQB=3.30196e-21;MQ0F=0.0586592;ICB=1;HOB=0.5;AC=1,0;AN=2;DP4=392,159,169,29;MQ=47	GT:PL:AD	0/1:91,0,255,255,255,255:551,163,35
N2_chrI	487114	.	T	A,G	32.3538	PASS	DP=1018;VDB=6.0362e-36;SGB=-0.693147;RPB=1.19492e-14;MQB=0;MQSB=0.114417;BQB=3.57242e-17;MQ0F=0.0609037;ICB=1;HOB=0.5;AC=0,1;AN=2;DP4=366,160,164,38;MQ=49	GT:PL:AD	0/2:70,192,255,0,254,255:526,102,100
N2_chrI	487393	.	T	C	225	PASS	DP=626;VDB=0.452566;SGB=-0.693147;MQSB=1;MQ0F=0;AC=2;AN=2;DP4=0,0,279,216;MQ=60	GT:PL:AD	1/1:255,255,0:0,495
N2_chrI	488144	.	A	T	225	PASS	DP=363;VDB=0.805652;SGB=-0.693147;MQSB=1;MQ0F=0;AC=2;AN=2;DP4=0,0,172,80;MQ=60	GT:PL:AD	1/1:255,255,0:0,252
N2_chrI	488176	.	A	G	225	PASS	DP=386;VDB=0.00073348;SGB=-0.693147;MQSB=1;MQ0F=0;AC=2;AN=2;DP4=0,0,178,97;MQ=60	GT:PL:AD	1/1:255,255,0:0,275
N2_chrI	489098	.	T	A	225	PASS	DP=628;VDB=0.000222991;SGB=-0.693147;MQSB=1;MQ0F=0;AC=2;AN=2;DP4=0,0,289,156;MQ=60	GT:PL:AD	1/1:255,255,0:0,445
N2_chrI	489134	.	G	A	225	PASS	DP=676;VDB=0.145098;SGB=-0.693147;MQSB=1;MQ0F=0;AC=2;AN=2;DP4=0,0,303,175;MQ=60	GT:PL:AD	1/1:255,255,0:0,478
N2_chrI	489320	.	A	G	225	PASS	DP=682;VDB=0.0213921;SGB=-0.693147;MQSB=1;MQ0F=0;AC=2;AN=2;DP4=0,0,390,105;MQ=60	GT:PL:AD	1/1:255,255,0:0,495
N2_chrI	489406	.	T	A	225	PASS	DP=722;VDB=0.00772773;SGB=-0.693147;MQSB=1;MQ0F=0;AC=2;AN=2;DP4=0,0,337,202;MQ=60	GT:PL:AD	1/1:255,255,0:0,539
N2_chrI	490508	.	C	A	225	PASS	DP=328;VDB=1;SGB=-0.693147;MQSB=1;MQ0F=0;AC=2;AN=2;DP4=0,0,214,37;MQ=60	GT:PL:AD	1/1:255,255,0:0,251
N2_chrI	490946	.	T	G,A	225	PASS	DP=686;VDB=0.333219;SGB=-0.693147;MQSB=1;MQ0F=0;AC=2,0;AN=2;DP4=0,0,285,195;MQ=60	GT:PL:AD	1/1:255,255,0,255,255,255:0,479,1
N2_chrI	491675	.	T	A	225	PASS	DP=511;VDB=0.73491;SGB=-0.693147;MQSB=1;MQ0F=0;AC=2;AN=2;DP4=0,0,233,148;MQ=60	GT:PL:AD	1/1:255,255,0:0,381
N2_chrI	493637	.	T	G	225	PASS	DP=636;VDB=0.714427;SGB=-0.693147;MQSB=1;MQ0F=0;AC=2;AN=2;DP4=0,0,279,220;MQ=60	GT:PL:AD	1/1:255,255,0:0,499
N2_chrI	493707	.	G	A	225	PASS	DP=652;VDB=0.927425;SGB=-0.693147;MQSB=1;MQ0F=0;AC=2;AN=2;DP4=0,0,333,171;MQ=60	GT:PL:AD	1/1:255,255,0:0,504
N2_chrI	494008	.	A	T	225	PASS	DP=503;VDB=0.710751;SGB=-0.693147;MQSB=1;MQ0F=0;AC=2;AN=2;DP4=0,0,162,257;MQ=60	GT:PL:AD	1/1:255,255,0:0,419
N2_chrI	495077	.	A	G,T	225	PASS	DP=788;VDB=0.265609;SGB=-0.693147;MQSB=1;MQ0F=0;AC=2,0;AN=2;DP4=0,0,455,154;MQ=60	GT:PL:AD	1/1:255,255,0,255,255,255:0,608,1
N2_chrI	495266	.	G	C	225	PASS	DP=811;VDB=0.0969394;SGB=-0.693147;MQSB=0.974615;MQ0F=0.00246609;AC=2;AN=2;DP4=0,0,339,286;MQ=55	GT:PL:AD	1/1:255,255,0:0,625
N2_chrI	495268	.	C	T	225	PASS	DP=812;VDB=0.141415;SGB=-0.693147;MQSB=0.949335;MQ0F=0.00246305;AC=2;AN=2;DP4=0,0,330,288;MQ=55	GT:PL:AD	1/1:255,255,0:0,618
N2_chrI	495282	.	C	T	225	PASS	DP=787;VDB=0.994898;SGB=-0.693147;MQSB=0.896868;MQ0F=0.0025413;AC=2;AN=2;DP4=0,0,309,286;MQ=54	GT:PL:AD	1/1:255,255,0:0,595
N2_chrI	495296	.	A	C	225	PASS	DP=388;VDB=9.24613e-09;SGB=-0.693147;MQSB=0.385972;MQ0F=0.00515464;AC=2;AN=2;DP4=0,0,129,214;MQ=46	GT:PL:AD	1/1:255,255,0:0,343
N2_chrI	495297	.	G	A	225	PASS	DP=378;VDB=1.91476e-09;SGB=-0.693147;MQSB=0.403583;MQ0F=0.00529101;AC=2;AN=2;DP4=0,0,128,214;MQ=45	GT:PL:AD	1/1:255,255,0:0,342
N2_chrI	495305	.	T	A	225	PASS	DP=355;VDB=9.58738e-17;SGB=-0.693147;MQSB=0.0103563;MQ0F=0.0056338;AC=2;AN=2;DP4=0,0,105,208;MQ=44	GT:PL:AD	1/1:255,255,0:0,313
N2_chrI	495306	.	G	T	225	PASS	DP=358;VDB=9.20135e-16;SGB=-0.693147;MQSB=0.0594807;MQ0F=0.00558659;AC=2;AN=2;DP4=0,0,114,209;MQ=45	GT:PL:AD	1/1:255,255,0:0,323
N2_chrI	495312	.	G	C	225	PASS	DP=353;VDB=2.70816e-17;SGB=-0.693147;MQSB=0.0186361;MQ0F=0.00566572;AC=2;AN=2;DP4=0,0,109,210;MQ=44	GT:PL:AD	1/1:255,255,0:0,319
N2_chrI	495315	.	C	A	228	PASS	DP=353;VDB=1.67386e-17;SGB=-0.693147;RPB=0.143074;MQB=0.116957;MQSB=0.0356322;BQB=0.689122;MQ0F=0.00566572;AC=2;AN=2;DP4=2,1,108,211;MQ=44	GT:PL:AD	1/1:255,255,0:3,319
N2_chrI	495318	.	C	A	225	PASS	DP=362;VDB=1.13166e-16;SGB=-0.693147;MQSB=0.019654;MQ0F=0.00552486;AC=2;AN=2;DP4=0,0,109,212;MQ=44	GT:PL:AD	1/1:255,255,0:0,321
N2_chrI	495323	.	T	G	225	PASS	DP=365;VDB=6.02016e-13;SGB=-0.693147;MQSB=0.0218517;MQ0F=0.00547945;AC=2;AN=2;DP4=0,0,112,219;MQ=45	GT:PL:AD	1/1:255,255,0:0,331
N2_chrI	495335	.	C	T	24766.8	PASS	AC=2;AF=1;AN=2;DP=536;ExcessHet=3.0103;FS=0;MLEAC=2;MLEAF=1;MQ=52;QD=30.79;SOR=1.255	GT:AD:DP:GQ:PL	1/1:0,525:525:99:24795,1659,0
N2_chrI	495343	.	G	A	225	PASS	DP=384;VDB=0.000315334;SGB=-0.693147;MQSB=0.997624;MQ0F=0.00520833;AC=2;AN=2;DP4=0,0,136,203;MQ=45	GT:PL:AD	1/1:255,255,0:0,339
N2_chrI	495344	.	T	C	225	PASS	DP=395;VDB=0.000976079;SGB=-0.693147;MQSB=0.94506;MQ0F=0.00506329;AC=2;AN=2;DP4=0,0,136,207;MQ=45	GT:PL:AD	1/1:255,255,0:0,343
N2_chrI	496026	.	T	G	225	PASS	DP=523;VDB=0.318381;SGB=-0.693147;MQSB=1;MQ0F=0;AC=2;AN=2;DP4=0,0,239,184;MQ=60	GT:PL:AD	1/1:255,255,0:0,423
N2_chrI	496244	.	T	C	225	PASS	DP=747;VDB=0.853216;SGB=-0.693147;MQSB=1;MQ0F=0;AC=2;AN=2;DP4=0,0,354,194;MQ=60	GT:PL:AD	1/1:255,255,0:0,548
N2_chrI	496429	.	C	T	225	PASS	DP=679;VDB=0.87679;SGB=-0.693147;MQSB=1;MQ0F=0;AC=2;AN=2;DP4=0,0,321,181;MQ=60	GT:PL:AD	1/1:255,255,0:0,502
N2_chrI	496511	.	G	A	228	PASS	DP=793;VDB=0.425223;SGB=-0.693147;RPB=1.13394e-11;MQB=0;MQSB=0.038195;BQB=5.70971e-18;MQ0F=0.0201765;AC=2;AN=2;DP4=73,13,292,176;MQ=51	GT:PL:AD	1/1:255,255,0:86,468
N2_chrI	496547	.	G	A	228	PASS	DP=587;VDB=0.452836;SGB=-0.693147;RPB=0.0815518;MQB=0.00265162;MQSB=0.960102;BQB=0.00818548;MQ0F=0.00681431;AC=2;AN=2;DP4=4,0,249,191;MQ=59	GT:PL:AD	1/1:255,255,0:4,440
N2_chrI	497045	.	C	T	225	PASS	DP=518;VDB=0.131807;SGB=-0.693147;MQSB=1;MQ0F=0;AC=2;AN=2;DP4=0,0,232,132;MQ=60	GT:PL:AD	1/1:255,255,0:0,364
N2_chrI	497446	.	C	T	228	PASS	DP=494;VDB=0.00030387;SGB=-0.693147;RPB=0.208843;MQB=0.0116296;MQSB=0.994981;BQB=0.801642;MQ0F=0.00404858;AC=2;AN=2;DP4=2,1,249,140;MQ=59	GT:PL:AD	1/1:255,255,0:3,389
N2_chrI	497910	.	A	C	225	PASS	DP=606;VDB=9.0803e-09;SGB=-0.693147;MQSB=1;MQ0F=0;AC=2;AN=2;DP4=0,0,353,108;MQ=60	GT:PL:AD	1/1:255,255,0:0,461
N2_chrI	497913	.	A	T	225	PASS	DP=610;VDB=3.88508e-08;SGB=-0.693147;MQSB=1;MQ0F=0;AC=2;AN=2;DP4=0,0,356,105;MQ=60	GT:PL:AD	1/1:255,255,0:0,461
N2_chrI	497918	.	C	T	225	PASS	DP=616;VDB=9.70099e-09;SGB=-0.693147;MQSB=1;MQ0F=0;AC=2;AN=2;DP4=0,0,359,108;MQ=60	GT:PL:AD	1/1:255,255,0:0,467
N2_chrI	498275	.	T	A	225	PASS	DP=509;VDB=0.0497556;SGB=-0.693147;MQSB=1;MQ0F=0;AC=2;AN=2;DP4=0,0,221,162;MQ=60	GT:PL:AD	1/1:255,255,0:0,383
N2_chrI	498648	.	A	G	225	PASS	DP=633;VDB=0.262217;SGB=-0.693147;MQSB=1;MQ0F=0;AC=2;AN=2;DP4=0,0,275,170;MQ=60	GT:PL:AD	1/1:255,255,0:0,445
N2_chrI	499007	.	T	A	222	PASS	DP=416;VDB=0.995293;SGB=-0.692562;RPB=9.38666e-05;MQB=1;MQSB=1;BQB=0.999943;MQ0F=0;ICB=1;HOB=0.5;AC=1;AN=2;DP4=14,11,12,10;MQ=60	GT:PL:AD	0/1:255,0,255:25,22
N2_chrI	500507	.	T	C	228	PASS	DP=408;VDB=1.30674e-06;SGB=-0.693147;RPB=3.8082e-05;MQB=1.38088e-07;MQSB=0.847648;BQB=0.0583458;MQ0F=0.00735294;AC=2;AN=2;DP4=11,0,185,84;MQ=55	GT:PL:AD	1/1:255,255,0:11,269
N2_chrI	500518	.	C	G	225	PASS	DP=424;VDB=0.00250564;SGB=-0.693147;MQSB=0.973805;MQ0F=0.00707547;AC=2;AN=2;DP4=0,0,213,78;MQ=55	GT:PL:AD	1/1:255,255,0:0,291
N2_chrI	502173	.	C	T	228	PASS	DP=619;VDB=0.12263;SGB=-0.693147;RPB=1;MQB=1;MQSB=1;BQB=1;MQ0F=0;AC=2;AN=2;DP4=0,1,292,173;MQ=60	GT:PL:AD	1/1:255,255,0:1,465
N2_chrI	502261	.	T	C	225	PASS	DP=616;VDB=0.00611056;SGB=-0.693147;MQSB=0.993422;MQ0F=0;AC=2;AN=2;DP4=0,0,294,141;MQ=59	GT:PL:AD	1/1:255,255,0:0,435
N2_chrI	502408	.	T	A	225	PASS	DP=610;VDB=0.832309;SGB=-0.693147;MQSB=1;MQ0F=0;AC=2;AN=2;DP4=0,0,305,157;MQ=60	GT:PL:AD	1/1:255,255,0:0,462
N2_chrI	502415	.	T	A	225	PASS	DP=623;VDB=0.826555;SGB=-0.693147;MQSB=1;MQ0F=0;AC=2;AN=2;DP4=0,0,312,146;MQ=60	GT:PL:AD	1/1:255,255,0:0,458
N2_chrI	502454	.	T	A	225	PASS	DP=643;VDB=0.749349;SGB=-0.693147;MQSB=0.996842;MQ0F=0;AC=2;AN=2;DP4=0,0,339,130;MQ=59	GT:PL:AD	1/1:255,255,0:0,469
N2_chrI	502664	.	A	C	225	PASS	DP=705;VDB=0.206888;SGB=-0.693147;MQSB=0.999186;MQ0F=0;AC=2;AN=2;DP4=0,0,339,198;MQ=59	GT:PL:AD	1/1:255,255,0:0,537
N2_chrI	503334	.	T	A	228	PASS	DP=339;VDB=0.0016126;SGB=-0.693147;RPB=0.0316742;MQB=0.99095;MQSB=0.954128;BQB=0.0972851;MQ0F=0;AC=2;AN=2;DP4=1,1,141,80;MQ=59	GT:PL:AD	1/1:255,255,0:2,221
N2_chrI	503467	.	A	T	225	PASS	DP=345;VDB=0.428004;SGB=-0.693147;MQSB=1;MQ0F=0;AC=2;AN=2;DP4=0,0,159,96;MQ=60	GT:PL:AD	1/1:255,255,0:0,255
N2_chrI	503492	.	T	G	225	PASS	DP=340;VDB=0.104349;SGB=-0.693147;MQSB=1;MQ0F=0;AC=2;AN=2;DP4=0,0,161,84;MQ=60	GT:PL:AD	1/1:255,255,0:0,245
N2_chrI	503772	.	A	T	225	PASS	DP=350;VDB=0.125233;SGB=-0.693147;MQSB=1;MQ0F=0;AC=2;AN=2;DP4=0,0,196,56;MQ=60	GT:PL:AD	1/1:255,255,0:0,252
N2_chrI	504125	.	A	T	228	PASS	DP=530;VDB=0.00040779;SGB=-0.693147;RPB=0.820177;MQB=1;MQSB=1;BQB=0.0364577;MQ0F=0;AC=2;AN=2;DP4=3,3,230,127;MQ=60	GT:PL:AD	1/1:255,255,0:6,357
N2_chrI	504848	.	C	T	225	PASS	DP=521;VDB=0.000691467;SGB=-0.693147;MQSB=1;MQ0F=0;AC=2;AN=2;DP4=0,0,199,183;MQ=60	GT:PL:AD	1/1:255,255,0:0,382
N2_chrI	505063	.	A	G	225	PASS	DP=337;VDB=0.298577;SGB=-0.693147;MQSB=0.891552;MQ0F=0.00296736;AC=2;AN=2;DP4=0,0,181,89;MQ=46	GT:PL:AD	1/1:255,255,0:0,270
N2_chrI	505291	.	A	G	228	PASS	DP=575;VDB=0.0902875;SGB=-0.693147;RPB=0.0538393;MQB=0.0116269;MQSB=0.979865;BQB=0.693857;MQ0F=0.00347826;AC=2;AN=2;DP4=3,0,244,147;MQ=59	GT:PL:AD	1/1:255,255,0:3,391
N2_chrI	506208	.	T	G	20674.8	PASS	AC=2;AF=1;AN=2;DP=462;ExcessHet=3.0103;FS=0;MLEAC=2;MLEAF=1;MQ=60;QD=29.26;SOR=0.702	GT:AD:DP:GQ:PL	1/1:0,462:462:99:20703,1408,0
N2_chrI	508045	.	T	C	228	PASS	DP=519;VDB=0.937082;SGB=-0.693147;RPB=1;MQB=1;MQSB=1;BQB=1;MQ0F=0;AC=2;AN=2;DP4=1,0,268,113;MQ=60	GT:PL:AD	1/1:255,255,0:1,381
N2_chrI	508686	.	G	A	225	PASS	DP=564;VDB=0.866006;SGB=-0.693147;MQSB=1;MQ0F=0;AC=2;AN=2;DP4=0,0,252,172;MQ=60	GT:PL:AD	1/1:255,255,0:0,424
N2_chrI	508817	.	C	T	228	PASS	DP=578;VDB=0.147951;SGB=-0.693147;RPB=1;MQB=1;MQSB=1;BQB=1;MQ0F=0;AC=2;AN=2;DP4=0,1,264,154;MQ=60	GT:PL:AD	1/1:255,255,0:1,418
N2_chrI	509848	.	T	C	225	PASS	DP=402;VDB=0.940288;SGB=-0.693147;MQSB=0.968704;MQ0F=0;AC=2;AN=2;DP4=0,0,181,115;MQ=59	GT:PL:AD	1/1:255,255,0:0,296
N2_chrI	509849	.	T	A	225	PASS	DP=397;VDB=0.897304;SGB=-0.693147;MQSB=0.967356;MQ0F=0;AC=2;AN=2;DP4=0,0,184,112;MQ=59	GT:PL:AD	1/1:255,255,0:0,296
N2_chrI	510522	.	G	A	225	PASS	DP=389;VDB=0.0078197;SGB=-0.693147;MQSB=0.99331;MQ0F=0;AC=2;AN=2;DP4=0,0,187,131;MQ=59	GT:PL:AD	1/1:255,255,0:0,318
N2_chrI	512288	.	T	C	228	PASS	DP=678;VDB=0.318521;SGB=-0.693147;RPB=0.529305;MQB=0.000605833;MQSB=0.76137;BQB=0.0317497;MQ0F=0.00294985;AC=2;AN=2;DP4=5,0,278,210;MQ=59	GT:PL:AD	1/1:255,255,0:5,488
N2_chrI	512300	.	C	T,A	228	PASS	DP=670;VDB=0.202869;SGB=-0.693147;RPB=0.97884;MQB=0.000140379;MQSB=0.728119;BQB=0.0148635;MQ0F=0.00447761;AC=2,0;AN=2;DP4=6,0,278,204;MQ=59	GT:PL:AD	1/1:255,255,0,255,255,255:6,481,1
N2_chrI	512351	.	A	T	219	PASS	DP=585;VDB=0.452943;SGB=-0.692067;RPB=0.0311793;MQB=1;MQSB=1;BQB=0.740818;MQ0F=0;ICB=1;HOB=0.5;AC=1;AN=2;DP4=3,1,12,8;MQ=60	GT:PL:AD	0/1:255,0,41:4,20
N2_chrI	512528	.	C	T	225	PASS	DP=746;VDB=0.876232;SGB=-0.693147;MQSB=1;MQ0F=0;AC=2;AN=2;DP4=0,0,379,119;MQ=60	GT:PL:AD	1/1:255,255,0:0,498
N2_chrI	513046	.	A	T	225	PASS	DP=632;VDB=0.68754;SGB=-0.693147;MQSB=1;MQ0F=0;AC=2;AN=2;DP4=0,0,296,191;MQ=60	GT:PL:AD	1/1:255,255,0:0,487
N2_chrI	513590	.	C	T	225	PASS	DP=605;VDB=0.187896;SGB=-0.693147;MQSB=1;MQ0F=0;AC=2;AN=2;DP4=0,0,191,291;MQ=60	GT:PL:AD	1/1:255,255,0:0,482
N2_chrI	514596	.	C	T	483.3	PASS	AB=0.239884;ABP=206.35;AC=1;AF=0.5;AN=2;AO=83;CIGAR=1X;DP=346;DPB=346;DPRA=0;EPP=3.24576;EPPR=80.6962;GTI=0;LEN=1;MEANALT=1;MQM=31.9518;MQMR=59.4335;NS=1;NUMALT=1;ODDS=111.284;PAIRED=0.650602;PAIREDR=0.992395;PAO=0;PQA=0;PQR=0;PRO=0;QA=2961;QR=9403;RO=263;RPL=28;RPP=22.0826;RPPR=65.5041;RPR=55;RUN=1;SAF=44;SAP=3.66436;SAR=39;SRF=140;SRP=5.39644;SRR=123;TYPE=snp;technology.ILLUMINA=1	GT:DP:AD:RO:QR:AO:QA:GL	0/1:346:263,83:263:9403:83:2961:-78.1804,0,-740.519
N2_chrI	514687	.	C	T	228	PASS	DP=405;VDB=0.000363161;SGB=-0.693147;RPB=0.0806435;MQB=0.000648046;MQSB=0.374876;BQB=0.838916;MQ0F=0;AC=2;AN=2;DP4=1,4,214,64;MQ=59	GT:PL:AD	1/1:255,255,0:5,278
N2_chrI	514841	.	T	G	228	PASS	DP=438;VDB=0.0152052;SGB=-0.693147;RPB=1;MQB=1;MQSB=0.936036;BQB=1;MQ0F=0.0022831;AC=2;AN=2;DP4=0,1,231,90;MQ=59	GT:PL:AD	1/1:255,255,0:1,321
N2_chrI	515375	.	G	A	225	PASS	DP=441;VDB=0.906784;SGB=-0.693147;MQSB=0.990927;MQ0F=0;AC=2;AN=2;DP4=0,0,227,120;MQ=59	GT:PL:AD	1/1:255,255,0:0,347
N2_chrI	515826	.	T	A	225	PASS	DP=651;VDB=0.00117693;SGB=-0.693147;MQSB=1;MQ0F=0;AC=2;AN=2;DP4=0,0,335,108;MQ=60	GT:PL:AD	1/1:255,255,0:0,443
N2_chrI	515918	.	T	A	2368.91	PASS	AB=0.300423;ABP=248.301;AC=1;AF=0.5;AN=2;AO=213;CIGAR=1X;DP=709;DPB=709;DPRA=0;EPP=11.584;EPPR=6.95047;GTI=0;LEN=1;MEANALT=1;MQM=35.7653;MQMR=59.7984;NS=1;NUMALT=1;ODDS=545.461;PAIRED=0.643192;PAIREDR=0.991935;PAO=0;PQA=0;PQR=0;PRO=0;QA=7607;QR=17438;RO=496;RPL=19;RPP=315.223;RPPR=26.9841;RPR=194;RUN=1;SAF=103;SAP=3.50984;SAR=110;SRF=192;SRP=57.9275;SRR=304;TYPE=snp;technology.ILLUMINA=1	GT:DP:AD:RO:QR:AO:QA:GL	0/1:709:496,213:496:17438:213:7607:-306.358,0,-1355.27
N2_chrI	515927	.	G	C	2936.65	PASS	AB=0.315712;ABP=203.899;AC=1;AF=0.5;AN=2;AO=215;CIGAR=1X;DP=681;DPB=681;DPRA=0;EPP=21.685;EPPR=14.71;GTI=0;LEN=1;MEANALT=3;MQM=35.8047;MQMR=59.8147;NS=1;NUMALT=1;ODDS=676.188;PAIRED=0.646512;PAIREDR=0.993534;PAO=0;PQA=0;PQR=0;PRO=0;QA=7897;QR=16882;RO=464;RPL=63;RPP=83.0114;RPPR=27.2709;RPR=152;RUN=1;SAF=103;SAP=3.82839;SAR=112;SRF=175;SRP=63.8302;SRR=289;TYPE=snp;technology.ILLUMINA=1	GT:DP:AD:RO:QR:AO:QA:GL	0/1:681:464,215:464:16882:215:7897:-331.398,0,-1312.4
N2_chrI	515963	.	T	G	2343.28	PASS	AB=0.30837;ABP=220.225;AC=1;AF=0.5;AN=2;AO=210;CIGAR=1X;DP=681;DPB=681;DPRA=0;EPP=3.67208;EPPR=46.389;GTI=0;LEN=1;MEANALT=1;MQM=36.0571;MQMR=59.3227;NS=1;NUMALT=1;ODDS=539.561;PAIRED=0.647619;PAIREDR=0.997877;PAO=0;PQA=0;PQR=0;PRO=0;QA=7694;QR=16971;RO=471;RPL=206;RPP=424.938;RPPR=15.0018;RPR=4;RUN=1;SAF=97;SAP=5.65743;SAR=113;SRF=234;SRP=3.05179;SRR=237;TYPE=snp;technology.ILLUMINA=1	GT:DP:AD:RO:QR:AO:QA:GL	0/1:681:471,210:471:16971:210:7694:-318.265,0,-1321.38
N2_chrI	517083	.	A	T	228	PASS	DP=596;VDB=0.475221;SGB=-0.693147;RPB=0.142024;MQB=8.50354e-26;MQSB=0.0867399;BQB=0.0148648;MQ0F=0.00503356;AC=2;AN=2;DP4=43,0,266,109;MQ=54	GT:PL:AD	1/1:255,255,0:43,375
N2_chrI	517585	.	C	T	225	PASS	DP=581;VDB=0.382773;SGB=-0.693147;MQSB=1;MQ0F=0;AC=2;AN=2;DP4=0,0,290,141;MQ=60	GT:PL:AD	1/1:255,255,0:0,431
N2_chrI	519282	.	C	T	225	PASS	DP=465;VDB=0.0317212;SGB=-0.693147;MQSB=1;MQ0F=0;AC=2;AN=2;DP4=0,0,247,107;MQ=60	GT:PL:AD	1/1:255,255,0:0,354
N2_chrI	519432	.	G	A,C	225	PASS	DP=608;VDB=0.291445;SGB=-0.693147;MQSB=1;MQ0F=0;AC=2,0;AN=2;DP4=0,0,319,132;MQ=60	GT:PL:AD	1/1:255,255,0,255,255,255:0,450,1
N2_chrI	520085	.	T	A	227	PASS	DP=643;VDB=0.608184;SGB=-0.693147;RPB=2.25262e-05;MQB=0;MQSB=1.18367e-06;BQB=3.09549e-33;MQ0F=0.00155521;AC=2;AN=2;DP4=96,0,212,135;MQ=55	GT:PL:AD	1/1:255,42,0:96,347
N2_chrI	520090	.	C	A	228	PASS	DP=651;VDB=0.902653;SGB=-0.693147;RPB=0.0483421;MQB=0;MQSB=2.17441e-06;BQB=1.11871e-33;MQ0F=0.0015361;AC=2;AN=2;DP4=96,0,222,146;MQ=55	GT:PL:AD	1/1:255,76,0:96,368
N2_chrI	520441	.	G	A	225	PASS	DP=554;VDB=0.173112;SGB=-0.693147;MQSB=1;MQ0F=0;AC=2;AN=2;DP4=0,0,257,130;MQ=60	GT:PL:AD	1/1:255,255,0:0,387
N2_chrI	520878	.	C	G	225	PASS	DP=682;VDB=0.849146;SGB=-0.693147;MQSB=1;MQ0F=0;AC=2;AN=2;DP4=0,0,272,240;MQ=60	GT:PL:AD	1/1:255,255,0:0,512
N2_chrI	522107	.	A	G	222	PASS	DP=673;VDB=0;SGB=-0.693147;RPB=0;MQB=1;MQSB=0.99374;BQB=0.892121;MQ0F=0;ICB=1;HOB=0.5;AC=1;AN=2;DP4=156,30,110,73;MQ=59	GT:PL:AD	0/1:255,0,255:186,183
N2_chrI	522118	.	C	T	225	PASS	DP=512;VDB=0.994239;SGB=-0.693147;MQSB=0.998109;MQ0F=0;AC=2;AN=2;DP4=0,0,258,125;MQ=59	GT:PL:AD	1/1:255,255,0:0,383
N2_chrI	522808	.	A	G	225	PASS	DP=597;VDB=0.276818;SGB=-0.693147;MQSB=1;MQ0F=0;AC=2;AN=2;DP4=0,0,282,125;MQ=60	GT:PL:AD	1/1:255,255,0:0,407
N2_chrI	523356	.	C	A	225	PASS	DP=577;VDB=0.601902;SGB=-0.693147;MQSB=1;MQ0F=0;AC=2;AN=2;DP4=0,0,295,89;MQ=60	GT:PL:AD	1/1:255,255,0:0,384
N2_chrI	523551	.	G	T	225	PASS	DP=463;VDB=0.450677;SGB=-0.693147;MQSB=1;MQ0F=0;AC=2;AN=2;DP4=0,0,217,126;MQ=60	GT:PL:AD	1/1:255,255,0:0,343
N2_chrI	524352	.	A	G	228	PASS	DP=544;VDB=0.552315;SGB=-0.693147;RPB=1;MQB=1;MQSB=1;BQB=1;MQ0F=0;AC=2;AN=2;DP4=1,0,260,149;MQ=60	GT:PL:AD	1/1:255,255,0:1,409
N2_chrI	524575	.	A	G	225	PASS	DP=612;VDB=0.963767;SGB=-0.693147;MQSB=1;MQ0F=0;AC=2;AN=2;DP4=0,0,301,142;MQ=60	GT:PL:AD	1/1:255,255,0:0,443
N2_chrI	525096	.	T	C	228	PASS	DP=692;VDB=0.860254;SGB=-0.693147;RPB=1;MQB=1;MQSB=0.92371;BQB=1;MQ0F=0;AC=2;AN=2;DP4=0,1,327,178;MQ=59	GT:PL:AD	1/1:255,255,0:1,505
N2_chrI	525428	.	C	T,G	225	PASS	DP=535;VDB=0.995467;SGB=-0.693147;MQSB=1;MQ0F=0;AC=2,0;AN=2;DP4=0,0,292,112;MQ=60	GT:PL:AD	1/1:255,255,0,255,255,255:0,403,1
N2_chrI	526042	.	G	A	1656.45	PASS	AB=0;ABP=0;AC=2;AF=1;AN=2;AO=64;CIGAR=1X;DP=64;DPB=64;DPRA=0;EPP=74.8046;EPPR=0;GTI=0;LEN=1;MEANALT=1;MQM=59.2031;MQMR=0;NS=1;NUMALT=1;ODDS=93.328;PAIRED=0.984375;PAIREDR=0;PAO=0;PQA=0;PQR=0;PRO=0;QA=2244;QR=0;RO=0;RPL=8;RPP=81.1833;RPPR=0;RPR=56;RUN=1;SAF=1;SAP=133.434;SAR=63;SRF=0;SRP=0;SRR=0;TYPE=snp;technology.ILLUMINA=1	GT:DP:AD:RO:QR:AO:QA:GL	1/1:64:0,64:0:0:64:2244:-201.55,-19.2659,0
N2_chrI	527838	.	C	T,G	225	PASS	DP=544;VDB=0.247826;SGB=-0.693147;MQSB=1;MQ0F=0;AC=2,0;AN=2;DP4=0,0,260,138;MQ=60	GT:PL:AD	1/1:255,255,0,255,255,255:0,397,1
N2_chrI	528618	.	T	A	54.859	PASS	AB=0.193021;ABP=753.599;AC=1;AF=0.5;AN=2;AO=177;CIGAR=1X;DP=917;DPB=917;DPRA=0;EPP=7.43912;EPPR=30.0539;GTI=0;LEN=1;MEANALT=1;MQM=40.8418;MQMR=59.8365;NS=1;NUMALT=1;ODDS=12.6317;PAIRED=0.988701;PAIREDR=0.995946;PAO=0;PQA=0;PQR=0;PRO=0;QA=6119;QR=26458;RO=740;RPL=0;RPP=387.361;RPPR=62.18;RPR=177;RUN=1;SAF=79;SAP=7.43912;SAR=98;SRF=303;SRP=55.7008;SRR=437;TYPE=snp;technology.ILLUMINA=1	GT:DP:AD:RO:QR:AO:QA:GL	0/1:917:740,177:740:26458:177:6119:-146.247,0,-2103.94
N2_chrI	528637	.	C	T	108	PASS	DP=895;VDB=0;SGB=-0.693147;RPB=0;MQB=1.72643e-13;MQSB=0.760046;BQB=0.998147;MQ0F=0.0134078;ICB=1;HOB=0.5;AC=1;AN=2;DP4=264,246,99,48;MQ=54	GT:PL:AD	0/1:143,0,255:510,147
N2_chrI	528643	.	C	A	181	PASS	DP=907;VDB=0;SGB=-0.693147;RPB=0;MQB=3.23435e-12;MQSB=0.956488;BQB=0.0406985;MQ0F=0.0187431;ICB=1;HOB=0.5;AC=1;AN=2;DP4=261,242,110,54;MQ=54	GT:PL:AD	0/1:216,0,255:503,164
N2_chrI	528648	.	T	C,G,A	221	PASS	DP=867;VDB=0;SGB=-0.693147;RPB=0;MQB=1.49322e-11;MQSB=0.997389;BQB=0.0585958;MQ0F=0.0207612;ICB=1;HOB=0.5;AC=1,0,0;AN=2;DP4=249,205,120,60;MQ=53	GT:PL:AD	0/1:255,0,255,255,255,255,255,255,255,255:454,178,1,1
N2_chrI	528651	.	T	C	127	PASS	DP=856;VDB=0;SGB=-0.693147;RPB=0;MQB=8.71248e-11;MQSB=0.991831;BQB=0.834234;MQ0F=0.021028;ICB=1;HOB=0.5;AC=1;AN=2;DP4=237,217,120,60;MQ=53	GT:PL:AD	0/1:161,0,255:454,180
N2_chrI	528660	.	A	T	221	PASS	DP=951;VDB=3.76607e-17;SGB=-0.693147;RPB=0;MQB=0.110566;MQSB=0.975492;BQB=0.662889;MQ0F=0.0189274;ICB=1;HOB=0.5;AC=1;AN=2;DP4=252,222,145,50;MQ=53	GT:PL:AD	0/1:255,0,255:474,195
N2_chrI	528672	.	G	T	222	PASS	DP=958;VDB=3.47799e-14;SGB=-0.693147;RPB=0;MQB=4.5802e-05;MQSB=0.767747;BQB=0.288884;MQ0F=0.0187891;ICB=1;HOB=0.5;AC=1;AN=2;DP4=200,207,204,84;MQ=53	GT:PL:AD	0/1:255,0,255:407,288
N2_chrI	528674	.	C	T	222	PASS	DP=959;VDB=9.78092e-15;SGB=-0.693147;RPB=0;MQB=5.17997e-05;MQSB=0.901746;BQB=0.107354;MQ0F=0.0187696;ICB=1;HOB=0.5;AC=1;AN=2;DP4=201,206,209,79;MQ=53	GT:PL:AD	0/1:255,0,255:407,288
N2_chrI	528678	.	T	C	222	PASS	DP=957;VDB=4.64755e-17;SGB=-0.693147;RPB=0;MQB=0.00180562;MQSB=0.676185;BQB=0.00197439;MQ0F=0.0198537;ICB=1;HOB=0.5;AC=1;AN=2;DP4=216,92,179,157;MQ=53	GT:PL:AD	0/1:255,0,255:308,336
N2_chrI	528702	.	T	A	222	PASS	DP=893;VDB=0;SGB=-0.693147;RPB=0;MQB=0.338863;MQSB=0.121924;BQB=0.000593084;MQ0F=0.0201568;ICB=1;HOB=0.5;AC=1;AN=2;DP4=259,134,119,111;MQ=52	GT:PL:AD	0/1:255,0,255:393,230
N2_chrI	528716	.	C	T	222	PASS	DP=909;VDB=0;SGB=-0.693147;RPB=0;MQB=0.00681961;MQSB=0.0561203;BQB=0.000496018;MQ0F=0.0209021;ICB=1;HOB=0.5;AC=1;AN=2;DP4=287,104,127,135;MQ=52	GT:PL:AD	0/1:255,0,255:391,262
N2_chrI	528735	.	T	C	221	PASS	DP=855;VDB=0;SGB=-0.693147;RPB=0;MQB=2.37949e-06;MQSB=0.0100095;BQB=1.08106e-06;MQ0F=0.0233918;ICB=1;HOB=0.5;AC=1;AN=2;DP4=304,117,91,99;MQ=52	GT:PL:AD	0/1:255,0,255:421,190
N2_chrI	529153	.	A	T	225	PASS	DP=614;VDB=0.912033;SGB=-0.693147;MQSB=1;MQ0F=0;AC=2;AN=2;DP4=0,0,284,150;MQ=60	GT:PL:AD	1/1:255,255,0:0,434
N2_chrI	530892	.	T	C	225	PASS	DP=782;VDB=0.715844;SGB=-0.693147;MQSB=1;MQ0F=0;AC=2;AN=2;DP4=0,0,374,209;MQ=60	GT:PL:AD	1/1:255,255,0:0,583
N2_chrI	531269	.	T	C	225	PASS	DP=298;VDB=0.627774;SGB=-0.693147;MQSB=1;MQ0F=0;AC=2;AN=2;DP4=0,0,227,55;MQ=60	GT:PL:AD	1/1:255,255,0:0,282
N2_chrI	532121	.	C	A	225	PASS	DP=626;VDB=0.649918;SGB=-0.693147;MQSB=1;MQ0F=0;AC=2;AN=2;DP4=0,0,358,128;MQ=60	GT:PL:AD	1/1:255,255,0:0,486
N2_chrI	532455	.	G	A	225	PASS	DP=667;VDB=0.0240372;SGB=-0.693147;MQSB=1;MQ0F=0;AC=2;AN=2;DP4=0,0,256,276;MQ=60	GT:PL:AD	1/1:255,255,0:0,532
N2_chrI	533005	.	C	T	187.77	PASS	AC=1;AF=0.5;AN=2;BaseQRankSum=-1.412;ClippingRankSum=0;DP=88;ExcessHet=3.0103;FS=0;MLEAC=1;MLEAF=0.5;MQ=59;MQRankSum=0.803;QD=2.61;ReadPosRankSum=-1.433;SOR=0.315	GT:AD:DP:GQ:PL	0/1:45,27:72:99:216,0,653
N2_chrI	533006	.	C	T	35.73	PASS	AC=1;AF=0.5;AN=2;BaseQRankSum=-2.708;ClippingRankSum=0;DP=87;ExcessHet=3.0103;FS=0;MLEAC=1;MLEAF=0.5;MQ=59;MQRankSum=0.619;QD=0.48;SOR=0.12	GT:AD:DP:GQ:PL	0/1:55,19:74:73:73,0,1262
N2_chrI	533218	.	T	C	225	PASS	DP=245;VDB=0.922895;SGB=-0.693147;MQSB=1;MQ0F=0;AC=2;AN=2;DP4=0,0,92,93;MQ=60	GT:PL:AD	1/1:255,255,0:0,185
N2_chrI	533754	.	C	T	225	PASS	DP=564;VDB=0.591808;SGB=-0.693147;MQSB=0.951743;MQ0F=0;AC=2;AN=2;DP4=0,0,327,94;MQ=59	GT:PL:AD	1/1:255,255,0:0,421
N2_chrI	533894	.	A	T	225	PASS	DP=714;VDB=0.991618;SGB=-0.693147;MQSB=1;MQ0F=0;AC=2;AN=2;DP4=0,0,328,187;MQ=60	GT:PL:AD	1/1:255,255,0:0,515
N2_chrI	533919	.	A	C	225	PASS	DP=697;VDB=0.997898;SGB=-0.693147;MQSB=1;MQ0F=0;AC=2;AN=2;DP4=0,0,333,194;MQ=60	GT:PL:AD	1/1:255,255,0:0,527
N2_chrI	535234	.	T	C	225	PASS	DP=605;VDB=6.55095e-09;SGB=-0.693147;MQSB=1;MQ0F=0;AC=2;AN=2;DP4=0,0,286,174;MQ=60	GT:PL:AD	1/1:255,255,0:0,460
N2_chrI	535905	.	G	A	225	PASS	DP=683;VDB=0.994151;SGB=-0.693147;MQSB=1;MQ0F=0;AC=2;AN=2;DP4=0,0,380,116;MQ=60	GT:PL:AD	1/1:255,255,0:0,496
N2_chrI	537922	.	A	G	225	PASS	DP=962;VDB=0.996993;SGB=-0.693147;MQSB=1;MQ0F=0;AC=2;AN=2;DP4=0,0,419,298;MQ=60	GT:PL:AD	1/1:255,255,0:0,717
N2_chrI	538708	.	G	A	225	PASS	DP=620;VDB=0.999988;SGB=-0.693147;MQSB=1;MQ0F=0;AC=2;AN=2;DP4=0,0,322,190;MQ=60	GT:PL:AD	1/1:255,255,0:0,512
N2_chrI	539147	.	A	T	225	PASS	DP=495;VDB=0.161245;SGB=-0.693147;MQSB=1;MQ0F=0;AC=2;AN=2;DP4=0,0,182,193;MQ=60	GT:PL:AD	1/1:255,255,0:0,375
N2_chrI	539151	.	G	T	225	PASS	DP=488;VDB=0.254795;SGB=-0.693147;MQSB=1;MQ0F=0;AC=2;AN=2;DP4=0,0,187,180;MQ=60	GT:PL:AD	1/1:255,255,0:0,367
N2_chrI	539332	.	T	A	225	PASS	DP=450;VDB=0.249345;SGB=-0.693147;MQSB=1;MQ0F=0;AC=2;AN=2;DP4=0,0,256,81;MQ=60	GT:PL:AD	1/1:255,255,0:0,337
N2_chrI	540737	.	C	A	228	PASS	DP=438;VDB=0.289026;SGB=-0.693147;RPB=1;MQB=1;MQSB=1;BQB=1;MQ0F=0;AC=2;AN=2;DP4=0,1,200,124;MQ=60	GT:PL:AD	1/1:255,255,0:1,324
N2_chrI	541380	.	T	A	228	PASS	DP=619;VDB=0.997849;SGB=-0.693147;RPB=0.280739;MQB=0.999974;MQSB=0.998756;BQB=0.0608174;MQ0F=0;AC=2;AN=2;DP4=3,1,339,135;MQ=59	GT:PL:AD	1/1:255,255,0:4,474
N2_chrI	541476	.	A	C	225	PASS	DP=822;VDB=0.0105405;SGB=-0.693147;MQSB=1;MQ0F=0;AC=2;AN=2;DP4=0,0,494,132;MQ=60	GT:PL:AD	1/1:255,255,0:0,626
N2_chrI	541560	.	G	A	225	PASS	DP=805;VDB=0.999623;SGB=-0.693147;MQSB=1;MQ0F=0;AC=2;AN=2;DP4=0,0,454,120;MQ=60	GT:PL:AD	1/1:255,255,0:0,574
N2_chrI	542591	.	A	T	225	PASS	DP=612;VDB=0.958155;SGB=-0.693147;MQSB=1;MQ0F=0;AC=2;AN=2;DP4=0,0,297,134;MQ=60	GT:PL:AD	1/1:255,255,0:0,431
N2_chrI	542712	.	T	G	225	PASS	DP=590;VDB=0.0914039;SGB=-0.693147;MQSB=1;MQ0F=0;AC=2;AN=2;DP4=0,0,263,154;MQ=60	GT:PL:AD	1/1:255,255,0:0,417
N2_chrI	543069	.	A	G	225	PASS	DP=834;VDB=0.999359;SGB=-0.693147;MQSB=0.996035;MQ0F=0;AC=2;AN=2;DP4=0,0,429,172;MQ=59	GT:PL:AD	1/1:255,255,0:0,601
N2_chrI	543128	.	T	A	225	PASS	DP=796;VDB=0.106401;SGB=-0.693147;MQSB=0.977513;MQ0F=0.00376884;AC=2;AN=2;DP4=0,0,346,233;MQ=59	GT:PL:AD	1/1:255,255,0:0,579
N2_chrI	543146	.	C	T	228	PASS	DP=801;VDB=0.050554;SGB=-0.693147;RPB=6.60747e-09;MQB=2.66015e-13;MQSB=0.609844;BQB=0.844916;MQ0F=0.0062422;AC=2;AN=2;DP4=19,1,338,244;MQ=58	GT:PL:AD	1/1:255,255,0:20,582
N2_chrI	543491	.	G	C	225	PASS	DP=540;VDB=0.0159478;SGB=-0.693147;MQSB=1;MQ0F=0;AC=2;AN=2;DP4=0,0,303,109;MQ=60	GT:PL:AD	1/1:255,255,0:0,412
N2_chrI	543542	.	A	G	225	PASS	DP=604;VDB=0.999759;SGB=-0.693147;MQSB=1;MQ0F=0;AC=2;AN=2;DP4=0,0,337,97;MQ=60	GT:PL:AD	1/1:255,255,0:0,434
N2_chrI	544294	.	A	G	225	PASS	DP=681;VDB=0.997553;SGB=-0.693147;MQSB=1;MQ0F=0;AC=2;AN=2;DP4=0,0,316,194;MQ=60	GT:PL:AD	1/1:255,255,0:0,510
N2_chrI	544535	.	T	C	225	PASS	DP=644;VDB=0.72404;SGB=-0.693147;MQSB=1;MQ0F=0;AC=2;AN=2;DP4=0,0,350,135;MQ=60	GT:PL:AD	1/1:255,255,0:0,485
N2_chrI	544759	.	C	T	228	PASS	DP=676;VDB=0.0112361;SGB=-0.693147;RPB=1;MQB=1;MQSB=1;BQB=1;MQ0F=0;AC=2;AN=2;DP4=0,1,288,196;MQ=60	GT:PL:AD	1/1:255,255,0:1,484
N2_chrI	544915	.	G	A	228	PASS	DP=715;VDB=6.45198e-17;SGB=-0.693147;RPB=5.96257e-18;MQB=0.992309;MQSB=0.99516;BQB=2.03417e-07;MQ0F=0;AC=2;AN=2;DP4=16,12,316,186;MQ=59	GT:PL:AD	1/1:255,255,0:28,502
N2_chrI	544921	.	G	A	222	PASS	DP=1390;VDB=6.74292e-22;SGB=-0.693147;RPB=0;MQB=0.931575;MQSB=0.999659;BQB=1.52437e-07;MQ0F=0;ICB=1;HOB=0.5;AC=1;AN=2;DP4=398,55,308,187;MQ=59	GT:PL:AD	0/1:255,0,255:453,495
N2_chrI	544928	.	C	A	222	PASS	DP=1397;VDB=2.98683e-31;SGB=-0.693147;RPB=0;MQB=0.927285;MQSB=0.999372;BQB=4.48772e-12;MQ0F=0;ICB=1;HOB=0.5;AC=1;AN=2;DP4=408,54,301,177;MQ=59	GT:PL:AD	0/1:255,0,255:462,478
N2_chrI	544933	.	A	T	222	PASS	DP=1432;VDB=1.06589e-37;SGB=-0.693147;RPB=0;MQB=0.903924;MQSB=0.990431;BQB=9.41119e-16;MQ0F=0;ICB=1;HOB=0.5;AC=1;AN=2;DP4=401,54,298,170;MQ=59	GT:PL:AD	0/1:255,0,255:455,468
N2_chrI	545070	.	C	G	225	PASS	DP=639;VDB=0.263465;SGB=-0.693147;MQSB=1;MQ0F=0;AC=2;AN=2;DP4=0,0,248,242;MQ=60	GT:PL:AD	1/1:255,255,0:0,490
N2_chrI	545240	.	G	T	225	PASS	DP=621;VDB=0.078322;SGB=-0.693147;MQSB=1;MQ0F=0;AC=2;AN=2;DP4=0,0,361,105;MQ=60	GT:PL:AD	1/1:255,255,0:0,466
N2_chrI	545276	.	A	C	225	PASS	DP=684;VDB=0.629541;SGB=-0.693147;MQSB=1;MQ0F=0;AC=2;AN=2;DP4=0,0,358,121;MQ=60	GT:PL:AD	1/1:255,255,0:0,479
N2_chrI	545526	.	C	A	225	PASS	DP=613;VDB=0.0163419;SGB=-0.693147;MQSB=1;MQ0F=0;AC=2;AN=2;DP4=0,0,258,193;MQ=60	GT:PL:AD	1/1:255,255,0:0,451
N2_chrI	545729	.	T	C	220	PASS	DP=140;VDB=1.77357e-07;SGB=-0.693147;MQ0F=0;AC=2;AN=2;DP4=0,0,0,113;MQ=60	GT:PL:AD	1/1:250,255,0:0,113
N2_chrI	546575	.	T	C	225	PASS	DP=617;VDB=0.653755;SGB=-0.693147;MQSB=1;MQ0F=0;AC=2;AN=2;DP4=0,0,297,164;MQ=60	GT:PL:AD	1/1:255,255,0:0,461
N2_chrI	547043	.	T	C	3963	PASS	AB=0.317616;ABP=327.765;AC=1;AF=0.5;AN=2;AO=357;CIGAR=1X;DP=1124;DPB=1124;DPRA=0;EPP=17.6145;EPPR=3.19268;GTI=0;LEN=1;MEANALT=3;MQM=35.8992;MQMR=54.2362;NS=1;NUMALT=1;ODDS=912.515;PAIRED=0.563025;PAIREDR=0.955381;PAO=0;PQA=0;PQR=0;PRO=0;QA=13061;QR=25980;RO=762;RPL=4;RPP=743.872;RPPR=19.4702;RPR=353;RUN=1;SAF=203;SAP=17.6145;SAR=154;SRF=394;SRP=4.9367;SRR=368;TYPE=snp;technology.ILLUMINA=1	GT:DP:AD:RO:QR:AO:QA:GL	0/1:1124:762,357:762:25980:357:13061:-536.772,0,-1849.14
N2_chrI	547050	.	CAAAATG	CAAAACG	4488.83	PASS	AB=0.314159;ABP=341.991;AC=1;AF=0.5;AN=2;AO=355;CIGAR=5M1X1M;DP=1130;DPB=1146.57;DPRA=0;EPP=15.3969;EPPR=7.12167;GTI=0;LEN=1;MEANALT=8;MQM=35.8141;MQMR=59.1376;NS=1;NUMALT=1;ODDS=1033.59;PAIRED=0.56338;PAIREDR=0.995363;PAO=0;PQA=0;PQR=0;PRO=0;QA=9749;QR=23129;RO=647;RPL=302;RPP=382.259;RPPR=7.12167;RPR=53;RUN=1;SAF=201;SAP=16.5224;SAR=154;SRF=331;SRP=3.76545;SRR=316;TYPE=snp;technology.ILLUMINA=1	GT:DP:AD:RO:QR:AO:QA:GL	0/1:1130:647,355:647:23129:355:9749:-519.658,0,-1756.81
N2_chrI	547055	.	T	C	125	PASS	DP=990;VDB=1.1925e-42;SGB=-0.693147;RPB=0.107268;MQB=1.90185e-31;MQSB=0.221869;BQB=1.12687e-11;MQ0F=0.00707071;ICB=1;HOB=0.5;AC=1;AN=2;DP4=357,178,110,21;MQ=53	GT:PL:AD	0/1:160,0,255:535,131
N2_chrI	547424	.	G	C	225	PASS	DP=673;VDB=0.0161673;SGB=-0.693147;MQSB=1;MQ0F=0;AC=2;AN=2;DP4=0,0,357,133;MQ=60	GT:PL:AD	1/1:255,255,0:0,490
N2_chrI	547565	.	G	T	225	PASS	DP=578;VDB=0.730728;SGB=-0.693147;MQSB=1;MQ0F=0;AC=2;AN=2;DP4=0,0,240,194;MQ=60	GT:PL:AD	1/1:255,255,0:0,434
N2_chrI	547895	.	T	C	225	PASS	DP=644;VDB=0.96305;SGB=-0.693147;MQSB=1;MQ0F=0;AC=2;AN=2;DP4=0,0,349,141;MQ=60	GT:PL:AD	1/1:255,255,0:0,490
N2_chrI	547977	.	C	T,A	225	PASS	DP=711;VDB=0.0112285;SGB=-0.693147;MQSB=1;MQ0F=0;AC=2,0;AN=2;DP4=0,0,322,185;MQ=60	GT:PL:AD	1/1:255,255,0,255,255,255:0,506,1
N2_chrI	548075	.	A	T	225	PASS	DP=546;VDB=0.91547;SGB=-0.693147;MQSB=1;MQ0F=0;AC=2;AN=2;DP4=0,0,236,176;MQ=60	GT:PL:AD	1/1:255,255,0:0,412
N2_chrI	548465	.	A	C	225	PASS	DP=636;VDB=0.695638;SGB=-0.693147;MQSB=1;MQ0F=0;AC=2;AN=2;DP4=0,0,358,109;MQ=60	GT:PL:AD	1/1:255,255,0:0,467
N2_chrI	548638	.	T	A	228	PASS	DP=740;VDB=0.384914;SGB=-0.693147;RPB=1;MQB=1;MQSB=1;BQB=1;MQ0F=0;AC=2;AN=2;DP4=0,1,364,197;MQ=60	GT:PL:AD	1/1:255,255,0:1,561
N2_chrI	550154	.	G	A	225	PASS	DP=845;VDB=0.50425;SGB=-0.693147;MQSB=1;MQ0F=0;AC=2;AN=2;DP4=0,0,403,214;MQ=60	GT:PL:AD	1/1:255,255,0:0,617
N2_chrI	550165	.	G	T	225	PASS	DP=829;VDB=0.834063;SGB=-0.693147;MQSB=1;MQ0F=0;AC=2;AN=2;DP4=0,0,400,243;MQ=60	GT:PL:AD	1/1:255,255,0:0,643
N2_chrI	550220	.	T	A	225	PASS	DP=796;VDB=0.696115;SGB=-0.693147;MQSB=1;MQ0F=0;AC=2;AN=2;DP4=0,0,379,259;MQ=60	GT:PL:AD	1/1:255,255,0:0,638
N2_chrI	550549	.	T	C	228	PASS	DP=561;VDB=0.902297;SGB=-0.693147;RPB=0.058561;MQB=6.55033e-09;MQSB=0.73328;BQB=2.08925e-05;MQ0F=0.0124777;AC=2;AN=2;DP4=13,0,262,140;MQ=58	GT:PL:AD	1/1:255,255,0:13,402
N2_chrI	551179	.	T	C	228	PASS	DP=554;VDB=0.0441274;SGB=-0.693147;RPB=0.115525;MQB=7.94103e-06;MQSB=0.915715;BQB=0.00174385;MQ0F=0.00541516;AC=2;AN=2;DP4=8,0,295,117;MQ=58	GT:PL:AD	1/1:255,255,0:8,412
N2_chrI	551973	.	A	C	225	PASS	DP=333;VDB=0;SGB=-0.693147;MQSB=1;MQ0F=0;AC=2;AN=2;DP4=0,0,136,129;MQ=60	GT:PL:AD	1/1:255,255,0:0,265
N2_chrI	552123	.	C	T	146	PASS	DP=25;VDB=2.08957e-14;SGB=-0.692914;MQ0F=0.12;AC=2;AN=2;DP4=0,0,25,0;MQ=25	GT:PL:AD	1/1:176,75,0:0,25
N2_chrI	552136	.	A	C	156	PASS	DP=47;VDB=1.02107e-18;SGB=-0.693147;MQ0F=0.0851064;AC=2;AN=2;DP4=0,0,45,0;MQ=26	GT:PL:AD	1/1:186,135,0:0,45
N2_chrI	552141	.	C	A	159	PASS	DP=55;VDB=2.51974e-20;SGB=-0.693147;MQ0F=0.0727273;AC=2;AN=2;DP4=0,0,50,0;MQ=25	GT:PL:AD	1/1:189,151,0:0,50
N2_chrI	552210	.	G	A	1461.55	PASS	AB=0.273273;ABP=300.378;AC=1;AF=0.5;AN=2;AO=182;CIGAR=1X;DP=666;DPB=666;DPRA=0;EPP=13.7484;EPPR=3.37446;GTI=0;LEN=1;MEANALT=2;MQM=27.6374;MQMR=50.6501;NS=1;NUMALT=1;ODDS=336.535;PAIRED=0.93956;PAIREDR=0.987578;PAO=0;PQA=0;PQR=0;PRO=0;QA=6584;QR=17727;RO=483;RPL=55;RPP=64.8615;RPPR=111.022;RPR=127;RUN=1;SAF=143;SAP=132.058;SAR=39;SRF=235;SRP=3.77009;SRR=248;TYPE=snp;technology.ILLUMINA=1	GT:DP:AD:RO:QR:AO:QA:GL	0/1:666:483,182:483:17727:182:6584:-205.016,0,-1221.54
N2_chrI	552245	.	C	T	71	PASS	DP=771;VDB=0.00301467;SGB=-0.693147;RPB=0.108477;MQB=0;MQSB=0.000127695;BQB=0.912703;MQ0F=0.0505837;ICB=1;HOB=0.5;AC=1;AN=2;DP4=270,149,169,13;MQ=46	GT:PL:AD	0/1:105,0,255:419,182
N2_chrI	552247	.	T	G	54	PASS	DP=769;VDB=0.00214651;SGB=-0.693147;RPB=0.224835;MQB=0;MQSB=1.3403e-05;BQB=0.86571;MQ0F=0.0507152;ICB=1;HOB=0.5;AC=1;AN=2;DP4=275,147,168,13;MQ=46	GT:PL:AD	0/1:89,0,255:422,181
N2_chrI	552248	.	A	T,G	38.5715	PASS	DP=773;VDB=0.000508769;SGB=-0.693147;RPB=0.435738;MQB=0;MQSB=1.02308e-05;BQB=0.821049;MQ0F=0.0504528;ICB=1;HOB=0.5;AC=1,0;AN=2;DP4=260,140,182,13;MQ=46	GT:PL:AD	0/1:73,0,255,255,255,255:400,181,14
N2_chrI	552268	.	A	T	221	PASS	DP=895;VDB=0.144198;SGB=-0.693147;RPB=0.0836782;MQB=0;MQSB=3.39621e-06;BQB=0.191324;MQ0F=0.0435754;ICB=1;HOB=0.5;AC=1;AN=2;DP4=296,135,208,29;MQ=45	GT:PL:AD	0/1:255,0,255:431,237
N2_chrI	552291	.	C	A	222	PASS	DP=932;VDB=0.00953116;SGB=-0.693147;RPB=0.00114599;MQB=0;MQSB=5.93974e-06;BQB=0.0142055;MQ0F=0.0343348;ICB=1;HOB=0.5;AC=1;AN=2;DP4=247,125,274,39;MQ=46	GT:PL:AD	0/1:255,0,255:372,313
N2_chrI	552297	.	G	T	222	PASS	DP=940;VDB=0.00599165;SGB=-0.693147;RPB=0.335375;MQB=0;MQSB=6.67609e-06;BQB=6.53645e-05;MQ0F=0.0340426;ICB=1;HOB=0.5;AC=1;AN=2;DP4=318,122,212,40;MQ=46	GT:PL:AD	0/1:255,0,255:440,252
N2_chrI	552308	.	G	A	222	PASS	DP=1010;VDB=0.344266;SGB=-0.693147;RPB=0.0116886;MQB=0;MQSB=0.00504451;BQB=8.52345e-07;MQ0F=0.0316832;ICB=1;HOB=0.5;AC=1;AN=2;DP4=289,57,259,107;MQ=47	GT:PL:AD	0/1:255,0,255:346,366
N2_chrI	552328	.	G	A	222	PASS	DP=1082;VDB=2.99243e-05;SGB=-0.693147;RPB=0.995506;MQB=1.4013e-45;MQSB=0.0082314;BQB=5.61772e-05;MQ0F=0.025878;ICB=1;HOB=0.5;AC=1;AN=2;DP4=359,107,210,64;MQ=48	GT:PL:AD	0/1:255,0,255:466,274
N2_chrI	552345	.	AGTGG	AGTGC	11038.8	PASS	AB=0.495473;ABP=3.22655;AC=1;AF=0.5;AN=2;AO=602;CIGAR=4M1X;DP=1215;DPB=1222;DPRA=0;EPP=51.5474;EPPR=4.28842;GTI=0;LEN=1;MEANALT=8;MQM=36.4518;MQMR=59.8635;NS=1;NUMALT=1;ODDS=2541.78;PAIRED=0.727575;PAIREDR=0.979633;PAO=11;PQA=395;PQR=0;PRO=13;QA=21839;QR=17749;RO=491;RPL=248;RPP=43.5396;RPPR=5.34983;RPR=354;RUN=1;SAF=305;SAP=3.24115;SAR=297;SRF=265;SRP=9.737;SRR=226;TYPE=snp;technology.ILLUMINA=1	GT:DP:AD:RO:QR:AO:QA:GL	0/1:1215:491,602:491:17749:602:21839:-1123.38,0,-1266.51
N2_chrI	552349	.	G	C	222	PASS	DP=1081;VDB=9.18303e-09;SGB=-0.693147;RPB=0.711078;MQB=0;MQSB=0.0042971;BQB=7.21061e-13;MQ0F=0.0166512;ICB=1;HOB=0.5;AC=1;AN=2;DP4=277,111,266,80;MQ=48	GT:PL:AD	0/1:255,0,255:388,346
N2_chrI	552560	.	C	T	225	PASS	DP=517;VDB=0.88551;SGB=-0.693147;MQSB=1;MQ0F=0;AC=2;AN=2;DP4=0,0,257,140;MQ=60	GT:PL:AD	1/1:255,255,0:0,397
N2_chrI	552996	.	A	G	225	PASS	DP=713;VDB=0.179936;SGB=-0.693147;MQSB=1;MQ0F=0;AC=2;AN=2;DP4=0,0,345,179;MQ=60	GT:PL:AD	1/1:255,255,0:0,524
N2_chrI	554520	.	G	A,T	225	PASS	DP=660;VDB=0.992446;SGB=-0.693147;MQSB=1.05365e-08;MQ0F=0.00454545;AC=2,0;AN=2;DP4=0,0,369,144;MQ=52	GT:PL:AD	1/1:255,255,0,255,255,255:0,512,1
N2_chrI	554528	.	A	T	38.3212	PASS	DP=709;VDB=4.49495e-35;SGB=-0.693147;RPB=4.75659e-32;MQB=0;MQSB=3.60026e-10;BQB=7.53677e-08;MQ0F=0.00423131;ICB=1;HOB=0.5;AC=1;AN=2;DP4=250,141,146,0;MQ=52	GT:PL:AD	0/1:73,0,255:391,146
N2_chrI	554536	.	A	C	107	PASS	DP=745;VDB=3.82202e-22;SGB=-0.693147;RPB=3.75998e-24;MQB=0;MQSB=3.54135e-11;BQB=0.32149;MQ0F=0.00536913;ICB=1;HOB=0.5;AC=1;AN=2;DP4=242,146,155,0;MQ=52	GT:PL:AD	0/1:141,0,255:388,155
N2_chrI	554556	.	T	G	157	PASS	DP=783;VDB=6.39577e-09;SGB=-0.693147;RPB=1.24533e-13;MQB=0;MQSB=2.11915e-13;BQB=0.57344;MQ0F=0.00893997;ICB=1;HOB=0.5;AC=1;AN=2;DP4=216,148,177,2;MQ=51	GT:PL:AD	0/1:191,0,255:364,179
N2_chrI	554619	.	C	A	222	PASS	DP=840;VDB=0.0176191;SGB=-0.693147;RPB=0.0466829;MQB=0;MQSB=0.0115619;BQB=6.77767e-06;MQ0F=0.00833333;ICB=1;HOB=0.5;AC=1;AN=2;DP4=157,147,180,62;MQ=50	GT:PL:AD	0/1:255,0,255:304,242
N2_chrI	554630	.	T	A	222	PASS	DP=810;VDB=1.8433e-05;SGB=-0.693147;RPB=0.000402297;MQB=0;MQSB=0.450721;BQB=0.00273748;MQ0F=0.00493827;ICB=1;HOB=0.5;AC=1;AN=2;DP4=152,146,156,80;MQ=51	GT:PL:AD	0/1:255,0,255:298,236
N2_chrI	554636	.	A	T	222	PASS	DP=833;VDB=0.0021632;SGB=-0.693147;RPB=0.0207874;MQB=0;MQSB=0.153717;BQB=0.0198671;MQ0F=0.0060024;ICB=1;HOB=0.5;AC=1;AN=2;DP4=138,150,168,80;MQ=50	GT:PL:AD	0/1:255,0,255:288,248
N2_chrI	554725	.	A	C	222	PASS	DP=657;VDB=4.50789e-14;SGB=-0.693147;RPB=4.14613e-21;MQB=0;MQSB=0.151756;BQB=0.131925;MQ0F=0.00456621;ICB=1;HOB=0.5;AC=1;AN=2;DP4=216,72,141,63;MQ=50	GT:PL:AD	0/1:255,0,255:288,204
N2_chrI	554765	.	A	G	221	PASS	DP=657;VDB=4.31346e-26;SGB=-0.693147;RPB=1.08394e-32;MQB=0;MQSB=1.4912e-05;BQB=0.839349;MQ0F=0.00761035;ICB=1;HOB=0.5;AC=1;AN=2;DP4=273,36,111,50;MQ=50	GT:PL:AD	0/1:255,0,255:309,161
N2_chrI	554783	.	T	A	142	PASS	DP=658;VDB=3.44856e-19;SGB=-0.693147;RPB=1.02989e-27;MQB=0;MQSB=1.30745e-05;BQB=0.466477;MQ0F=0.0121581;ICB=1;HOB=0.5;AC=1;AN=2;DP4=308,24,89,30;MQ=51	GT:PL:AD	0/1:177,0,255:332,119
N2_chrI	554800	.	G	T	2374.77	PASS	AC=1;AF=0.5;AN=2;BaseQRankSum=-0.424;ClippingRankSum=0;DP=605;ExcessHet=3.0103;FS=3.903;MLEAC=1;MLEAF=0.5;MQ=57;MQRankSum=-22.895;QD=3.94;ReadPosRankSum=-9.185;SOR=0.367	GT:AD:DP:GQ:PL	0/1:510,92:602:99:2403,0,21843
N2_chrI	554804	.	C	T	31.4927	PASS	DP=636;VDB=0.817163;SGB=-0.693147;RPB=3.6972e-07;MQB=2.8026e-45;MQSB=1.47505e-10;BQB=0.108254;MQ0F=0.00943396;ICB=1;HOB=0.5;AC=1;AN=2;DP4=334,24,47,38;MQ=53	GT:PL:AD	0/1:68,0,255:358,85
N2_chrI	554806	.	G	T	60	PASS	DP=634;VDB=0.679469;SGB=-0.693147;RPB=2.53859e-08;MQB=2.24208e-44;MQSB=1.29055e-09;BQB=0.280296;MQ0F=0.00946372;ICB=1;HOB=0.5;AC=1;AN=2;DP4=332,24,47,37;MQ=53	GT:PL:AD	0/1:96,0,255:356,84
N2_chrI	554825	.	T	A	240.77	PASS	AC=1;AF=0.5;AN=2;BaseQRankSum=2.503;ClippingRankSum=0;DP=563;ExcessHet=3.0103;FS=58.302;MLEAC=1;MLEAF=0.5;MQ=58;MQRankSum=-20.724;QD=0.43;ReadPosRankSum=-1.108;SOR=5.28	GT:AD:DP:GQ:PL	0/1:515,43:558:99:269,0,21770
N2_chrI	555784	.	T	A	225	PASS	DP=452;VDB=0.0346218;SGB=-0.693147;MQSB=1;MQ0F=0;AC=2;AN=2;DP4=0,0,209,122;MQ=60	GT:PL:AD	1/1:255,255,0:0,331
N2_chrI	555896	.	T	C	225	PASS	DP=587;VDB=0.439862;SGB=-0.693147;MQSB=1;MQ0F=0;AC=2;AN=2;DP4=0,0,337,110;MQ=60	GT:PL:AD	1/1:255,255,0:0,447
N2_chrI	556586	.	G	C	225	PASS	DP=653;VDB=0.0296564;SGB=-0.693147;MQSB=1;MQ0F=0;AC=2;AN=2;DP4=0,0,320,149;MQ=60	GT:PL:AD	1/1:255,255,0:0,469
N2_chrI	558034	.	G	A	225	PASS	DP=440;VDB=0.0872689;SGB=-0.693147;MQSB=0.823227;MQ0F=0.00681818;AC=2;AN=2;DP4=0,0,205,124;MQ=58	GT:PL:AD	1/1:255,255,0:0,329
N2_chrI	558106	.	C	T	73	PASS	DP=660;VDB=2.94422e-25;SGB=-0.693147;RPB=2.75813e-19;MQB=0;MQSB=0.00532035;BQB=0.114484;MQ0F=0.0318182;ICB=1;HOB=0.5;AC=1;AN=2;DP4=255,75,140,3;MQ=47	GT:PL:AD	0/1:108,0,255:330,143
N2_chrI	558165	.	G	T	1643.58	PASS	AB=0.265072;ABP=503.968;AC=1;AF=0.5;AN=2;AO=277;CIGAR=1X;DP=1045;DPB=1045;DPRA=0;EPP=17.5051;EPPR=4.37878;GTI=0;LEN=1;MEANALT=1;MQM=26.343;MQMR=47.8203;NS=1;NUMALT=1;ODDS=378.449;PAIRED=0.779783;PAIREDR=0.971354;PAO=0;PQA=0;PQR=0;PRO=0;QA=9953;QR=27714;RO=768;RPL=84;RPP=96.1484;RPPR=107.241;RPR=193;RUN=1;SAF=153;SAP=9.60311;SAR=124;SRF=469;SRP=84.7233;SRR=299;TYPE=snp;technology.ILLUMINA=1	GT:DP:AD:RO:QR:AO:QA:GL	0/1:1045:768,277:768:27714:277:9953:-235.637,0,-1868.85
N2_chrI	558229	.	C	A	287.096	PASS	AB=0.231755;ABP=636.755;AC=1;AF=0.5;AN=2;AO=235;CIGAR=1X;DP=1014;DPB=1014;DPRA=0;EPP=4.57191;EPPR=41.9737;GTI=0;LEN=1;MEANALT=2;MQM=26.7106;MQMR=50.8943;NS=1;NUMALT=1;ODDS=66.1062;PAIRED=0.748936;PAIREDR=0.976804;PAO=0;PQA=0;PQR=0;PRO=0;QA=8431;QR=28382;RO=776;RPL=235;RPP=513.306;RPPR=265.031;RPR=0;RUN=1;SAF=124;SAP=4.57191;SAR=111;SRF=422;SRP=15.9496;SRR=354;TYPE=snp;technology.ILLUMINA=1	GT:DP:AD:RO:QR:AO:QA:GL	0/1:1014:776,235:776:28382:235:8431:-172.13,0,-2011.97
N2_chrI	558233	.	TTAGC	TTCGC	210.896	PASS	AB=0.208904;ABP=647.759;AC=1;AF=0.5;AN=2;AO=183;CIGAR=2M1X2M;DP=876;DPB=881.4;DPRA=0;EPP=3.11709;EPPR=54.6961;GTI=0;LEN=1;MEANALT=8;MQM=25.7377;MQMR=59.1905;NS=1;NUMALT=1;ODDS=48.5605;PAIRED=0.748634;PAIREDR=0.996337;PAO=0.5;PQA=18.5;PQR=18.5;PRO=0.5;QA=4173;QR=19349;RO=546;RPL=183;RPP=400.39;RPPR=29.752;RPR=0;RUN=1;SAF=90;SAP=3.11709;SAR=93;SRF=288;SRP=6.58965;SRR=258;TYPE=snp;technology.ILLUMINA=1	GT:DP:AD:RO:QR:AO:QA:GL	0/1:876:546,183:546:19349:183:4173:-123.185,0,-1516.78
N2_chrI	558235	.	A	G,C	82	PASS	DP=902;VDB=0;SGB=-0.693147;RPB=5.21745e-18;MQB=0;MQSB=0.0788865;BQB=0.878681;MQ0F=0.037694;ICB=1;HOB=0.5;AC=1,0;AN=2;DP4=295,100,150,71;MQ=46	GT:PL:AD	0/1:118,0,255,128,255,255:395,122,99
N2_chrI	558237	.	C	T	1137.77	PASS	AC=1;AF=0.5;AN=2;BaseQRankSum=-1.718;ClippingRankSum=0;DP=715;ExcessHet=3.0103;FS=6.046;MLEAC=1;MLEAF=0.5;MQ=56;MQRankSum=-14.151;QD=1.6;ReadPosRankSum=-2.525;SOR=1.325	GT:AD:DP:GQ:PL	0/1:638,74:712:99:1166,0,26829
N2_chrI	558315	.	A	T	228	PASS	DP=550;VDB=0.00180237;SGB=-0.693147;RPB=0.41844;MQB=0.138744;MQSB=0.991821;BQB=0.35203;MQ0F=0;AC=2;AN=2;DP4=0,3,231,167;MQ=59	GT:PL:AD	1/1:255,255,0:3,398
N2_chrI	558316	.	A	T	228	PASS	DP=545;VDB=0.00108474;SGB=-0.693147;RPB=0.403731;MQB=0.138787;MQSB=0.99245;BQB=0.302286;MQ0F=0;AC=2;AN=2;DP4=0,3,224,169;MQ=59	GT:PL:AD	1/1:255,255,0:3,393
N2_chrI	558937	.	C	A	221	PASS	DP=671;VDB=0;SGB=-0.693147;RPB=0;MQB=0.940278;MQSB=0.9274;BQB=0.787586;MQ0F=0;ICB=1;HOB=0.5;AC=1;AN=2;DP4=277,92,99,27;MQ=59	GT:PL:AD	0/1:255,0,255:369,126
N2_chrI	558940	.	C	T	221	PASS	DP=668;VDB=0;SGB=-0.693147;RPB=0;MQB=0.925524;MQSB=0.902784;BQB=0.646689;MQ0F=0;ICB=1;HOB=0.5;AC=1;AN=2;DP4=281,91,100,27;MQ=59	GT:PL:AD	0/1:255,0,255:372,127
N2_chrI	558941	.	A	C	221	PASS	DP=665;VDB=0;SGB=-0.693147;RPB=0;MQB=0.993176;MQSB=0.984093;BQB=0.729304;MQ0F=0;ICB=1;HOB=0.5;AC=1;AN=2;DP4=276,89,101,26;MQ=59	GT:PL:AD	0/1:255,0,255:365,127
N2_chrI	558945	.	T	A	221	PASS	DP=667;VDB=0;SGB=-0.693147;RPB=0;MQB=0.938239;MQSB=0.896975;BQB=0.0263121;MQ0F=0;ICB=1;HOB=0.5;AC=1;AN=2;DP4=266,84,100,28;MQ=59	GT:PL:AD	0/1:255,0,255:350,128
N2_chrI	558955	.	T	C	222	PASS	DP=706;VDB=1.80363e-38;SGB=-0.693147;RPB=0;MQB=0.997828;MQSB=0.921063;BQB=0.957755;MQ0F=0.00141643;ICB=1;HOB=0.5;AC=1;AN=2;DP4=249,88,148,34;MQ=59	GT:PL:AD	0/1:255,0,255:337,182
N2_chrI	558976	.	G	T	222	PASS	DP=697;VDB=7.91396e-33;SGB=-0.693147;RPB=0;MQB=0.997032;MQSB=0.845515;BQB=0.0382907;MQ0F=0.00143472;ICB=1;HOB=0.5;AC=1;AN=2;DP4=203,94,169,51;MQ=58	GT:PL:AD	0/1:255,0,255:297,220
N2_chrI	558978	.	A	T	222	PASS	DP=690;VDB=1.48087e-32;SGB=-0.693147;RPB=0;MQB=0.985115;MQSB=0.736324;BQB=0.0553042;MQ0F=0.00144928;ICB=1;HOB=0.5;AC=1;AN=2;DP4=190,93,175,57;MQ=58	GT:PL:AD	0/1:255,0,255:283,232
N2_chrI	558979	.	A	C	222	PASS	DP=711;VDB=2.74352e-30;SGB=-0.693147;RPB=0;MQB=0.98221;MQSB=0.742954;BQB=0.173645;MQ0F=0.00140647;ICB=1;HOB=0.5;AC=1;AN=2;DP4=179,94,176,61;MQ=58	GT:PL:AD	0/1:255,0,255:273,237
N2_chrI	558993	.	T	C	222	PASS	DP=765;VDB=0;SGB=-0.693147;RPB=0;MQB=0.99114;MQSB=0.693727;BQB=9.09167e-06;MQ0F=0;ICB=1;HOB=0.5;AC=1;AN=2;DP4=243,88,151,83;MQ=58	GT:PL:AD	0/1:255,0,255:331,234
N2_chrI	558997	.	T	C	222	PASS	DP=769;VDB=0;SGB=-0.693147;RPB=0;MQB=0.999563;MQSB=0.632803;BQB=6.76145e-05;MQ0F=0;ICB=1;HOB=0.5;AC=1;AN=2;DP4=246,93,146,79;MQ=58	GT:PL:AD	0/1:255,0,255:339,225
N2_chrI	559002	.	G	A	222	PASS	DP=774;VDB=0;SGB=-0.693147;RPB=0;MQB=0.955462;MQSB=0.628109;BQB=6.82052e-07;MQ0F=0;ICB=1;HOB=0.5;AC=1;AN=2;DP4=258,104,133,74;MQ=58	GT:PL:AD	0/1:255,0,255:362,207
N2_chrI	559382	.	G	A	225	PASS	DP=510;VDB=0.131917;SGB=-0.693147;MQSB=1;MQ0F=0;AC=2;AN=2;DP4=0,0,272,86;MQ=60	GT:PL:AD	1/1:255,255,0:0,358
N2_chrI	559553	.	T	C	228	PASS	DP=468;VDB=0.939611;SGB=-0.693147;RPB=1;MQB=1;MQSB=1;BQB=1;MQ0F=0;AC=2;AN=2;DP4=1,0,206,131;MQ=60	GT:PL:AD	1/1:255,255,0:1,337
N2_chrI	560090	.	A	T	225	PASS	DP=605;VDB=0.982763;SGB=-0.693147;MQSB=0.603017;MQ0F=0;AC=2;AN=2;DP4=0,0,287,145;MQ=59	GT:PL:AD	1/1:255,255,0:0,432
N2_chrI	560169	.	T	A	113	PASS	DP=732;VDB=3.21598e-41;SGB=-0.693147;RPB=3.95722e-27;MQB=0.259254;MQSB=0.508349;BQB=0.419129;MQ0F=0.00136612;ICB=1;HOB=0.5;AC=1;AN=2;DP4=302,131,86,28;MQ=58	GT:PL:AD	0/1:148,0,255:433,114
N2_chrI	560173	.	G	T	160	PASS	DP=728;VDB=1.07176e-38;SGB=-0.693147;RPB=1.54833e-27;MQB=0.208509;MQSB=0.54367;BQB=0.23976;MQ0F=0.00137363;ICB=1;HOB=0.5;AC=1;AN=2;DP4=290,119,87,30;MQ=58	GT:PL:AD	0/1:195,0,255:409,117
N2_chrI	560576	.	T	A	225	PASS	DP=526;VDB=0.0194704;SGB=-0.693147;MQSB=1;MQ0F=0;AC=2;AN=2;DP4=0,0,262,129;MQ=60	GT:PL:AD	1/1:255,255,0:0,391
N2_chrI	561265	.	C	T,A	225	PASS	DP=405;VDB=0.485613;SGB=-0.693147;MQSB=1;MQ0F=0;AC=2,0;AN=2;DP4=0,0,180,137;MQ=60	GT:PL:AD	1/1:255,255,0,255,255,255:0,316,1
N2_chrI	562256	.	A	C	225	PASS	DP=572;VDB=0.571994;SGB=-0.693147;MQSB=1;MQ0F=0;AC=2;AN=2;DP4=0,0,310,99;MQ=60	GT:PL:AD	1/1:255,255,0:0,409
N2_chrI	562526	.	T	C	225	PASS	DP=715;VDB=0.0432429;SGB=-0.693147;MQSB=1;MQ0F=0;AC=2;AN=2;DP4=0,0,338,178;MQ=60	GT:PL:AD	1/1:255,255,0:0,516
N2_chrI	562607	.	T	A	225	PASS	DP=594;VDB=0.999447;SGB=-0.693147;MQSB=1;MQ0F=0;AC=2;AN=2;DP4=0,0,253,211;MQ=60	GT:PL:AD	1/1:255,255,0:0,464
N2_chrI	562749	.	C	T	225	PASS	DP=527;VDB=0.992367;SGB=-0.693147;MQSB=1;MQ0F=0;AC=2;AN=2;DP4=0,0,265,129;MQ=60	GT:PL:AD	1/1:255,255,0:0,394
N2_chrI	563020	.	A	G	225	PASS	DP=595;VDB=0.544529;SGB=-0.693147;MQSB=1;MQ0F=0;AC=2;AN=2;DP4=0,0,285,148;MQ=60	GT:PL:AD	1/1:255,255,0:0,433
N2_chrI	563787	.	G	T	225	PASS	DP=459;VDB=0.773134;SGB=-0.693147;MQSB=1;MQ0F=0;AC=2;AN=2;DP4=0,0,216,124;MQ=60	GT:PL:AD	1/1:255,255,0:0,340
N2_chrI	563846	.	C	T	225	PASS	DP=436;VDB=0.450487;SGB=-0.693147;MQSB=1;MQ0F=0;AC=2;AN=2;DP4=0,0,241,83;MQ=60	GT:PL:AD	1/1:255,255,0:0,324
N2_chrI	565636	.	A	C	225	PASS	DP=1001;VDB=0.0209195;SGB=-0.693147;MQSB=0.992392;MQ0F=0;AC=2;AN=2;DP4=0,0,692,116;MQ=59	GT:PL:AD	1/1:255,255,0:0,808
N2_chrI	565899	.	A	G	225	PASS	DP=615;VDB=0.20922;SGB=-0.693147;MQSB=1;MQ0F=0;AC=2;AN=2;DP4=0,0,275,149;MQ=60	GT:PL:AD	1/1:255,255,0:0,424
N2_chrI	566090	.	C	T	225	PASS	DP=430;VDB=0.518398;SGB=-0.693147;MQSB=1;MQ0F=0;AC=2;AN=2;DP4=0,0,213,117;MQ=60	GT:PL:AD	1/1:255,255,0:0,330
N2_chrI	566792	.	T	C	225	PASS	DP=560;VDB=0.948452;SGB=-0.693147;MQSB=1;MQ0F=0;AC=2;AN=2;DP4=0,0,262,152;MQ=60	GT:PL:AD	1/1:255,255,0:0,414
N2_chrI	567082	.	G	T	228	PASS	DP=714;VDB=0.432131;SGB=-0.693147;RPB=1;MQB=1;MQSB=0.993041;BQB=1;MQ0F=0;AC=2;AN=2;DP4=0,1,404,106;MQ=59	GT:PL:AD	1/1:255,255,0:1,510
N2_chrI	567132	.	C	G	225	PASS	DP=775;VDB=0.826011;SGB=-0.693147;MQSB=0.999383;MQ0F=0.00129032;AC=2;AN=2;DP4=0,0,360,198;MQ=59	GT:PL:AD	1/1:255,255,0:0,558
N2_chrI	567178	.	C	T	225	PASS	DP=710;VDB=0.386064;SGB=-0.693147;MQSB=0.999988;MQ0F=0;AC=2;AN=2;DP4=0,0,274,265;MQ=59	GT:PL:AD	1/1:255,255,0:0,539
N2_chrI	567278	.	T	C	225	PASS	DP=530;VDB=0.813209;SGB=-0.693147;MQSB=1;MQ0F=0;AC=2;AN=2;DP4=0,0,239,176;MQ=60	GT:PL:AD	1/1:255,255,0:0,415
N2_chrI	567357	.	G	A	225	PASS	DP=435;VDB=0.00341474;SGB=-0.693147;MQSB=1;MQ0F=0;AC=2;AN=2;DP4=0,0,206,111;MQ=60	GT:PL:AD	1/1:255,255,0:0,317
N2_chrI	567441	.	C	T	225	PASS	DP=450;VDB=0.836844;SGB=-0.693147;MQSB=1;MQ0F=0;AC=2;AN=2;DP4=0,0,184,152;MQ=60	GT:PL:AD	1/1:255,255,0:0,336
N2_chrI	567542	.	G	T	225	PASS	DP=453;VDB=0.502826;SGB=-0.693147;MQSB=1;MQ0F=0;AC=2;AN=2;DP4=0,0,216,111;MQ=60	GT:PL:AD	1/1:255,255,0:0,327
N2_chrI	567661	.	T	C	225	PASS	DP=441;VDB=0.0395943;SGB=-0.693147;MQSB=1;MQ0F=0;AC=2;AN=2;DP4=0,0,236,89;MQ=60	GT:PL:AD	1/1:255,255,0:0,325
N2_chrI	567956	.	G	A	225	PASS	DP=489;VDB=0.230045;SGB=-0.693147;MQSB=1;MQ0F=0;AC=2;AN=2;DP4=0,0,244,117;MQ=60	GT:PL:AD	1/1:255,255,0:0,361
N2_chrI	568466	.	G	T	228	PASS	DP=603;VDB=0.424828;SGB=-0.693147;RPB=1;MQB=1;MQSB=1;BQB=1;MQ0F=0;AC=2;AN=2;DP4=1,0,269,113;MQ=60	GT:PL:AD	1/1:255,255,0:1,382
N2_chrI	568706	.	C	A	225	PASS	DP=546;VDB=0.0367377;SGB=-0.693147;MQSB=1;MQ0F=0;AC=2;AN=2;DP4=0,0,221,186;MQ=60	GT:PL:AD	1/1:255,255,0:0,407
N2_chrI	568844	.	G	A	225	PASS	DP=437;VDB=0.692133;SGB=-0.693147;MQSB=1;MQ0F=0;AC=2;AN=2;DP4=0,0,232,111;MQ=60	GT:PL:AD	1/1:255,255,0:0,343
N2_chrI	568901	.	G	A	225	PASS	DP=475;VDB=0.000534443;SGB=-0.693147;MQSB=1;MQ0F=0;AC=2;AN=2;DP4=0,0,248,118;MQ=60	GT:PL:AD	1/1:255,255,0:0,366
N2_chrI	568911	.	C	T	225	PASS	DP=491;VDB=3.85801e-05;SGB=-0.693147;MQSB=1;MQ0F=0;AC=2;AN=2;DP4=0,0,245,113;MQ=60	GT:PL:AD	1/1:255,255,0:0,358
N2_chrI	569107	.	T	C	225	PASS	DP=501;VDB=0.685048;SGB=-0.693147;MQSB=1;MQ0F=0;AC=2;AN=2;DP4=0,0,247,113;MQ=60	GT:PL:AD	1/1:255,255,0:0,360
N2_chrI	569145	.	T	A	225	PASS	DP=512;VDB=0.993221;SGB=-0.693147;MQSB=1;MQ0F=0;AC=2;AN=2;DP4=0,0,250,130;MQ=60	GT:PL:AD	1/1:255,255,0:0,380
N2_chrI	569147	.	A	T	228	PASS	DP=512;VDB=0.991633;SGB=-0.693147;RPB=4.13596e-05;MQB=1;MQSB=1;BQB=0.566051;MQ0F=0;AC=2;AN=2;DP4=4,3,248,134;MQ=60	GT:PL:AD	1/1:255,255,0:7,382
N2_chrI	569683	.	T	A	225	PASS	DP=521;VDB=0.0465614;SGB=-0.693147;MQSB=1;MQ0F=0;AC=2;AN=2;DP4=0,0,235,135;MQ=60	GT:PL:AD	1/1:255,255,0:0,370
N2_chrI	571239	.	T	A	225	PASS	DP=498;VDB=0.388178;SGB=-0.693147;MQSB=1;MQ0F=0;AC=2;AN=2;DP4=0,0,243,119;MQ=60	GT:PL:AD	1/1:255,255,0:0,362
N2_chrI	571368	.	T	A	225	PASS	DP=476;VDB=0.983793;SGB=-0.693147;MQSB=3.37705e-07;MQ0F=0.00630252;AC=2;AN=2;DP4=0,0,243,125;MQ=51	GT:PL:AD	1/1:255,255,0:0,368
N2_chrI	571595	.	T	A	225	PASS	DP=440;VDB=0.947844;SGB=-0.693147;MQSB=1;MQ0F=0;AC=2;AN=2;DP4=0,0,181,189;MQ=60	GT:PL:AD	1/1:255,255,0:0,370
N2_chrI	571798	.	A	G	225	PASS	DP=595;VDB=0.715089;SGB=-0.693147;MQSB=1;MQ0F=0;AC=2;AN=2;DP4=0,0,299,145;MQ=60	GT:PL:AD	1/1:255,255,0:0,444
N2_chrI	572046	.	G	A	225	PASS	DP=504;VDB=0.521037;SGB=-0.693147;MQSB=1;MQ0F=0;AC=2;AN=2;DP4=0,0,257,126;MQ=60	GT:PL:AD	1/1:255,255,0:0,383
N2_chrI	572201	.	T	G	225	PASS	DP=549;VDB=0.615972;SGB=-0.693147;MQSB=1;MQ0F=0;AC=2;AN=2;DP4=0,0,261,134;MQ=60	GT:PL:AD	1/1:255,255,0:0,395
N2_chrI	573493	.	C	T	228	PASS	DP=446;VDB=0.789469;SGB=-0.693147;RPB=0.90981;MQB=0;MQSB=0.993592;BQB=0.31962;MQ0F=0.00224215;AC=2;AN=2;DP4=2,0,235,81;MQ=59	GT:PL:AD	1/1:255,255,0:2,316
N2_chrI	574421	.	T	C	225	PASS	DP=739;VDB=0.764759;SGB=-0.693147;MQSB=1;MQ0F=0;AC=2;AN=2;DP4=0,0,391,175;MQ=60	GT:PL:AD	1/1:255,255,0:0,566
N2_chrI	574490	.	G	A	225	PASS	DP=712;VDB=0.079336;SGB=-0.693147;MQSB=1;MQ0F=0;AC=2;AN=2;DP4=0,0,329,206;MQ=60	GT:PL:AD	1/1:255,255,0:0,535
N2_chrI	575250	.	A	G	225	PASS	DP=616;VDB=0.484459;SGB=-0.693147;MQSB=1;MQ0F=0;AC=2;AN=2;DP4=0,0,382,112;MQ=60	GT:PL:AD	1/1:255,255,0:0,494
N2_chrI	575586	.	G	A	225	PASS	DP=515;VDB=0.999788;SGB=-0.693147;MQSB=1;MQ0F=0;AC=2;AN=2;DP4=0,0,253,125;MQ=60	GT:PL:AD	1/1:255,255,0:0,378
N2_chrI	576439	.	T	C	225	PASS	DP=673;VDB=0.838217;SGB=-0.693147;MQSB=1;MQ0F=0;AC=2;AN=2;DP4=0,0,353,131;MQ=60	GT:PL:AD	1/1:255,255,0:0,484
N2_chrI	577750	.	C	T	228	PASS	DP=548;VDB=0.946586;SGB=-0.693147;RPB=5.16159e-11;MQB=1.08978e-17;MQSB=0.190609;BQB=5.99706e-08;MQ0F=0;AC=2;AN=2;DP4=28,0,223,162;MQ=57	GT:PL:AD	1/1:255,255,0:28,385
N2_chrI	578045	.	A	G	225	PASS	DP=464;VDB=0.986583;SGB=-0.693147;MQSB=1;MQ0F=0;AC=2;AN=2;DP4=0,0,168,209;MQ=60	GT:PL:AD	1/1:255,255,0:0,377
N2_chrI	578242	.	C	T	225	PASS	DP=598;VDB=0.126478;SGB=-0.693147;MQSB=1;MQ0F=0;AC=2;AN=2;DP4=0,0,316,122;MQ=60	GT:PL:AD	1/1:255,255,0:0,438
N2_chrI	579076	.	A	C	225	PASS	DP=420;VDB=0.709416;SGB=-0.693147;MQSB=1;MQ0F=0;AC=2;AN=2;DP4=0,0,248,52;MQ=60	GT:PL:AD	1/1:255,255,0:0,300
N2_chrI	579348	.	A	C	225	PASS	DP=524;VDB=0.295184;SGB=-0.693147;MQSB=1;MQ0F=0;AC=2;AN=2;DP4=0,0,289,90;MQ=60	GT:PL:AD	1/1:255,255,0:0,379
N2_chrI	579421	.	T	C	228	PASS	DP=595;VDB=0.00388775;SGB=-0.693147;RPB=0.10508;MQB=0.000615792;MQSB=0.960838;BQB=0.0498946;MQ0F=0.00336134;AC=2;AN=2;DP4=5,0,284,129;MQ=59	GT:PL:AD	1/1:255,255,0:5,413
N2_chrI	580100	.	T	C	225	PASS	DP=501;VDB=0.378944;SGB=-0.693147;MQSB=1;MQ0F=0;AC=2;AN=2;DP4=0,0,240,137;MQ=60	GT:PL:AD	1/1:255,255,0:0,377
N2_chrI	580676	.	C	T,A	197	PASS	DP=950;VDB=3.55739e-25;SGB=-0.693147;RPB=0;MQB=0;MQSB=1.69671e-18;BQB=0.0853839;MQ0F=0.0957895;ICB=1;HOB=0.5;AC=1,0;AN=2;DP4=168,128,374,79;MQ=31	GT:PL:AD	0/1:230,0,255,255,255,255:296,450,3
N2_chrI	580746	.	A	T	222	PASS	DP=2766;VDB=5.31555e-10;SGB=-0.693147;RPB=6.90708e-19;MQB=1.53811e-23;MQSB=0.425514;BQB=0.558859;MQ0F=0.0484454;ICB=1;HOB=0.5;AC=1;AN=2;DP4=540,169,842,361;MQ=33	GT:PL:AD	0/1:255,0,255:709,1203
N2_chrI	580786	.	G	A	221	PASS	DP=4290;VDB=0.301545;SGB=-0.693147;RPB=9.72626e-17;MQB=3.0178e-39;MQSB=8.01098e-09;BQB=8.43143e-20;MQ0F=0.041958;ICB=1;HOB=0.5;AC=1;AN=2;DP4=1562,617,505,190;MQ=36	GT:PL:AD	0/1:255,0,255:2179,695
N2_chrI	580808	.	A	G	215	PASS	DP=4873;VDB=0.00229069;SGB=-0.693147;RPB=1.12991e-09;MQB=0;MQSB=1.5955e-10;BQB=4.25395e-22;MQ0F=0.0410425;ICB=1;HOB=0.5;AC=1;AN=2;DP4=1729,725,478,196;MQ=36	GT:PL:AD	0/1:249,0,255:2454,674
N2_chrI	580872	.	GTTTTTTTCAA	GGTTTTTTCAA	22272.4	PASS	AB=0.26505;ABP=2336.6;AC=1;AF=0.5;AN=2;AO=1290;CIGAR=1M1X9M;DP=4867;DPB=4837.36;DPRA=0;EPP=8.28917;EPPR=3.24703;GTI=0;LEN=1;MEANALT=35;MQM=48.2194;MQMR=41.3775;NS=1;NUMALT=1;ODDS=5128.41;PAIRED=0.996124;PAIREDR=0.992598;PAO=13.6667;PQA=471;PQR=496;PRO=14.6667;QA=41939;QR=105720;RO=2972;RPL=545;RPP=70.3428;RPPR=196.043;RPR=745;RUN=1;SAF=722;SAP=42.9317;SAR=568;SRF=1438;SRP=9.74391;SRR=1534;TYPE=snp;technology.ILLUMINA=1	GT:DP:AD:RO:QR:AO:QA:GL	0/1:4867:2972,1290:2972:105720:1290:41939:-2395.5,0,-6627.51
N2_chrI	580873	.	T	G,A	222	PASS	DP=4989;VDB=0.976501;SGB=-0.693147;RPB=1.95479e-12;MQB=1.85594e-25;MQSB=2.43988e-05;BQB=0.462014;MQ0F=0.0358789;ICB=1;HOB=0.5;AC=1,0;AN=2;DP4=1528,882,642,252;MQ=39	GT:PL:AD	0/1:255,0,255,255,255,255:2410,883,11
N2_chrI	580968	.	A	G	221	PASS	DP=3149;VDB=6.8266e-13;SGB=-0.693147;RPB=1.05478e-14;MQB=0;MQSB=0.308852;BQB=1.34827e-06;MQ0F=0.0670054;ICB=1;HOB=0.5;AC=1;AN=2;DP4=756,428,441,477;MQ=34	GT:PL:AD	0/1:255,0,255:1184,918
N2_chrI	581035	.	GAT	GGT,GTT	11933.6	PASS	AB=0.248776,0.506366;ABP=562.721,3.36973;AC=1,1;AF=0.5,0.5;AN=2;AO=254,517;CIGAR=1M1X1M,1M1X1M;DP=1021;DPB=965.667;DPRA=0,0;EPP=52.3899,42.5294;EPPR=9.26925;GTI=0;LEN=1,1;MEANALT=7,7;MQM=39.0236,34.6789;MQMR=20.1176;NS=1;NUMALT=2;ODDS=553.117;PAIRED=0.996063,0.994197;PAIREDR=1;PAO=1,1;PQA=31,31;PQR=31;PRO=1;QA=6806,13216;QR=585;RO=17;RPL=254,504;RPP=554.564,1015.58;RPPR=24.5973;RPR=0,13;RUN=1,1;SAF=89,199;SAP=52.3899,62.4885;SAR=165,318;SRF=5;SRP=9.26925;SRR=12;TYPE=snp,snp;technology.ILLUMINA=1,1	GT:DP:AD:RO:QR:AO:QA:GL	1/2:1021:17,254,517:17:585:254,517:6806,13216:-1443.26,-940.119,-880.34,-491.611,0,-352.66
N2_chrI	581036	.	A	T,G	195	PASS	DP=995;VDB=0;SGB=-0.693147;RPB=0.300546;MQB=3.08666e-17;MQSB=0.642711;BQB=0.898785;MQ0F=0.106533;AC=1,1;AN=2;DP4=28,29,270,376;MQ=30	GT:PL:AD	1/2:255,255,255,255,0,255:57,442,204
N2_chrI	581059	.	C	T	228	PASS	DP=547;VDB=2.91334e-14;SGB=-0.693147;RPB=6.41841e-09;MQB=0.150977;MQSB=0.102721;BQB=0.992439;MQ0F=0.243144;AC=2;AN=2;DP4=10,30,97,292;MQ=13	GT:PL:AD	1/1:255,255,0:40,389
N2_chrI	581072	.	A	T	164	PASS	DP=388;VDB=1;SGB=-0.693147;RPB=1.49099e-08;MQB=0.0949078;MQSB=0.00326926;BQB=0.690191;MQ0F=0.273196;ICB=1;HOB=0.5;AC=1;AN=2;DP4=19,162,50,93;MQ=12	GT:PL:AD	0/1:197,0,168:181,143
N2_chrI	581145	.	T	A	228	PASS	DP=285;VDB=5.31015e-10;SGB=-0.693147;RPB=0.0803571;MQB=0.0669643;MQSB=0.0301041;BQB=0.640625;MQ0F=0.0596491;AC=2;AN=2;DP4=1,1,134,90;MQ=48	GT:PL:AD	1/1:255,255,0:2,224
N2_chrI	581232	.	G	T	225	PASS	DP=471;VDB=0.839062;SGB=-0.693147;MQSB=0.922667;MQ0F=0;AC=2;AN=2;DP4=0,0,244,114;MQ=59	GT:PL:AD	1/1:255,255,0:0,358
N2_chrI	581919	.	T	C	225	PASS	DP=386;VDB=0.000135394;SGB=-0.693147;MQSB=0.956655;MQ0F=0;AC=2;AN=2;DP4=0,0,138,147;MQ=59	GT:PL:AD	1/1:255,255,0:0,285
N2_chrI	584422	.	T	A,C	225	PASS	DP=466;VDB=0.26152;SGB=-0.693147;MQSB=1;MQ0F=0;AC=2,0;AN=2;DP4=0,0,232,124;MQ=60	GT:PL:AD	1/1:255,255,0,255,255,255:0,355,1
N2_chrI	584686	.	A	T	228	PASS	DP=661;VDB=0.0821158;SGB=-0.693147;RPB=0.826497;MQB=1;MQSB=1;BQB=0.673944;MQ0F=0;AC=2;AN=2;DP4=3,2,306,154;MQ=60	GT:PL:AD	1/1:255,255,0:5,460
N2_chrI	585169	.	A	T	225	PASS	DP=466;VDB=0.911187;SGB=-0.693147;MQSB=1;MQ0F=0;AC=2;AN=2;DP4=0,0,204,150;MQ=60	GT:PL:AD	1/1:255,255,0:0,354
N2_chrI	589154	.	C	T,A	225	PASS	DP=435;VDB=0.433946;SGB=-0.693147;MQSB=1;MQ0F=0;AC=2,0;AN=2;DP4=0,0,208,107;MQ=60	GT:PL:AD	1/1:255,255,0,255,255,255:0,314,1
N2_chrI	589674	.	G	A	225	PASS	DP=560;VDB=0.302968;SGB=-0.693147;MQSB=1;MQ0F=0;AC=2;AN=2;DP4=0,0,250,169;MQ=60	GT:PL:AD	1/1:255,255,0:0,419
N2_chrI	590455	.	A	T	225	PASS	DP=619;VDB=0.956935;SGB=-0.693147;MQSB=1;MQ0F=0;AC=2;AN=2;DP4=0,0,245,166;MQ=60	GT:PL:AD	1/1:255,255,0:0,411
N2_chrI	590659	.	T	G	225	PASS	DP=593;VDB=0.906396;SGB=-0.693147;MQSB=1;MQ0F=0;AC=2;AN=2;DP4=0,0,341,80;MQ=60	GT:PL:AD	1/1:255,255,0:0,421
N2_chrI	591173	.	T	G	225	PASS	DP=548;VDB=0.901109;SGB=-0.693147;MQSB=0.99274;MQ0F=0;AC=2;AN=2;DP4=0,0,291,139;MQ=59	GT:PL:AD	1/1:255,255,0:0,430
N2_chrI	591519	.	A	G	225	PASS	DP=638;VDB=0.470139;SGB=-0.693147;MQSB=1;MQ0F=0;AC=2;AN=2;DP4=0,0,254,216;MQ=60	GT:PL:AD	1/1:255,255,0:0,470
N2_chrI	592886	.	C	T	225	PASS	DP=596;VDB=0.999929;SGB=-0.693147;MQSB=1;MQ0F=0;AC=2;AN=2;DP4=0,0,263,195;MQ=60	GT:PL:AD	1/1:255,255,0:0,458
N2_chrI	593095	.	C	A	225	PASS	DP=576;VDB=0.923619;SGB=-0.693147;MQSB=1;MQ0F=0;AC=2;AN=2;DP4=0,0,283,158;MQ=60	GT:PL:AD	1/1:255,255,0:0,441
N2_chrI	593462	.	G	T	225	PASS	DP=556;VDB=0.83444;SGB=-0.693147;MQSB=1;MQ0F=0;AC=2;AN=2;DP4=0,0,245,155;MQ=60	GT:PL:AD	1/1:255,255,0:0,400
N2_chrI	593965	.	C	G	225	PASS	DP=730;VDB=0.763939;SGB=-0.693147;MQSB=1;MQ0F=0;AC=2;AN=2;DP4=0,0,361,191;MQ=60	GT:PL:AD	1/1:255,255,0:0,552
N2_chrI	594009	.	A	C	65	PASS	DP=849;VDB=0;SGB=-0.693147;RPB=0;MQB=0.149585;MQSB=0.77081;BQB=0.833767;MQ0F=0.00471143;ICB=1;HOB=0.5;AC=1;AN=2;DP4=346,174,84,20;MQ=58	GT:PL:AD	0/1:100,0,255:520,104
N2_chrI	594015	.	C	A	43.6819	PASS	DP=831;VDB=0;SGB=-0.693147;RPB=0;MQB=0.14705;MQSB=0.685674;BQB=0.786365;MQ0F=0.00481348;ICB=1;HOB=0.5;AC=1;AN=2;DP4=337,167,82,20;MQ=58	GT:PL:AD	0/1:79,0,255:504,102
N2_chrI	594017	.	A	G	55	PASS	DP=825;VDB=0;SGB=-0.693147;RPB=0;MQB=0.155899;MQSB=0.765392;BQB=0.766503;MQ0F=0.00484848;ICB=1;HOB=0.5;AC=1;AN=2;DP4=340,164,83,19;MQ=58	GT:PL:AD	0/1:90,0,255:504,102
N2_chrI	594019	.	A	C	55	PASS	DP=829;VDB=0;SGB=-0.693147;RPB=0;MQB=0.158607;MQSB=0.69923;BQB=0.279366;MQ0F=0.00603136;ICB=1;HOB=0.5;AC=1;AN=2;DP4=329,164,83,27;MQ=58	GT:PL:AD	0/1:90,0,255:493,110
N2_chrI	594027	.	A	G	221	PASS	DP=881;VDB=0;SGB=-0.693147;RPB=0;MQB=0.423112;MQSB=0.754057;BQB=0.810835;MQ0F=0.00567537;ICB=1;HOB=0.5;AC=1;AN=2;DP4=319,158,119,41;MQ=58	GT:PL:AD	0/1:255,0,255:477,160
N2_chrI	594067	.	T	C	222	PASS	DP=868;VDB=1.53191e-25;SGB=-0.693147;RPB=0;MQB=0.983155;MQSB=0.697685;BQB=3.53686e-06;MQ0F=0.00921659;ICB=1;HOB=0.5;AC=1;AN=2;DP4=196,100,204,124;MQ=57	GT:PL:AD	0/1:255,0,255:296,328
N2_chrI	594083	.	C	A	222	PASS	DP=822;VDB=6.25624e-41;SGB=-0.693147;RPB=0;MQB=0.664817;MQSB=0.737663;BQB=1.08113e-09;MQ0F=0.00973236;ICB=1;HOB=0.5;AC=1;AN=2;DP4=228,114,152,95;MQ=57	GT:PL:AD	0/1:255,0,255:342,247
N2_chrI	594087	.	A	C	222	PASS	DP=815;VDB=0;SGB=-0.693147;RPB=0;MQB=0.643406;MQSB=0.633939;BQB=6.25186e-09;MQ0F=0.0110429;ICB=1;HOB=0.5;AC=1;AN=2;DP4=229,125,136,97;MQ=57	GT:PL:AD	0/1:255,0,255:354,233
N2_chrI	594100	.	T	G,A	221	PASS	DP=801;VDB=0;SGB=-0.693147;RPB=0;MQB=0.162532;MQSB=0.740104;BQB=5.78598e-09;MQ0F=0.011236;ICB=1;HOB=0.5;AC=1,0;AN=2;DP4=247,145,108,72;MQ=57	GT:PL:AD	0/1:255,0,255,255,255,255:392,179,1
N2_chrI	594101	.	C	T	221	PASS	DP=801;VDB=0;SGB=-0.693147;RPB=0;MQB=0.190532;MQSB=0.685244;BQB=6.62493e-10;MQ0F=0.011236;ICB=1;HOB=0.5;AC=1;AN=2;DP4=252,150,103,72;MQ=57	GT:PL:AD	0/1:255,0,255:402,175
N2_chrI	594113	.	T	A,G	129	PASS	DP=765;VDB=0;SGB=-0.693147;RPB=8.40779e-45;MQB=0.0308675;MQSB=0.973216;BQB=1.29704e-07;MQ0F=0.00915033;ICB=1;HOB=0.5;AC=1,0;AN=2;DP4=261,171,74,46;MQ=57	GT:PL:AD	0/1:164,0,255,255,255,255:432,119,1
N2_chrI	594114	.	A	T	62	PASS	DP=755;VDB=0;SGB=-0.693147;RPB=0;MQB=0.0120671;MQSB=0.917176;BQB=3.90987e-09;MQ0F=0.010596;ICB=1;HOB=0.5;AC=1;AN=2;DP4=263,168,76,46;MQ=57	GT:PL:AD	0/1:97,0,255:431,122
N2_chrI	594233	.	G	A	228	PASS	DP=354;VDB=6.45912e-32;SGB=-0.693147;RPB=4.51591e-17;MQB=6.89764e-22;MQSB=7.36644e-05;BQB=0.899671;MQ0F=0.0819209;AC=2;AN=2;DP4=35,15,121,120;MQ=44	GT:PL:AD	1/1:255,255,0:50,241
N2_chrI	594267	.	T	C	228	PASS	DP=245;VDB=1.45417e-25;SGB=-0.693147;RPB=4.32532e-07;MQB=5.16733e-16;MQSB=0.00054694;BQB=0.999747;MQ0F=0.110204;AC=2;AN=2;DP4=33,15,75,69;MQ=35	GT:PL:AD	1/1:255,103,0:48,144
N2_chrI	594303	.	C	A	228	PASS	DP=235;VDB=2.56413e-05;SGB=-0.693147;RPB=5.44192e-11;MQB=1.61448e-12;MQSB=0.999361;BQB=0.849506;MQ0F=0.110638;AC=2;AN=2;DP4=19,16,83,63;MQ=34	GT:PL:AD	1/1:255,152,0:35,146
N2_chrI	594318	.	A	T,G	228	PASS	DP=267;VDB=7.34959e-35;SGB=-0.693147;RPB=5.03181e-16;MQB=3.36512e-13;MQSB=0.985124;BQB=0.925321;MQ0F=0.0749064;AC=2,0;AN=2;DP4=12,15,106,81;MQ=42	GT:PL:AD	1/1:255,255,0,255,255,255:27,186,1
N2_chrI	594847	.	C	T	228	PASS	DP=652;VDB=0.997225;SGB=-0.693147;RPB=0.702648;MQB=0;MQSB=0.985373;BQB=0.262729;MQ0F=0.00306748;AC=2;AN=2;DP4=2,0,324,167;MQ=59	GT:PL:AD	1/1:255,255,0:2,491
N2_chrI	596562	.	A	G	225	PASS	DP=690;VDB=0.194718;SGB=-0.693147;MQSB=1;MQ0F=0;AC=2;AN=2;DP4=0,0,325,171;MQ=60	GT:PL:AD	1/1:255,255,0:0,496
N2_chrI	597049	.	T	C	228	PASS	DP=557;VDB=0.0439064;SGB=-0.693147;RPB=0.000821236;MQB=7.40838e-22;MQSB=0.0091738;BQB=5.36342e-07;MQ0F=0.0125673;AC=2;AN=2;DP4=36,0,156,183;MQ=55	GT:PL:AD	1/1:255,255,0:36,339
N2_chrI	597281	.	G	A	225	PASS	DP=258;VDB=0.88443;SGB=-0.693147;MQSB=1;MQ0F=0;AC=2;AN=2;DP4=0,0,163,4;MQ=60	GT:PL:AD	1/1:255,255,0:0,167
N2_chrI	597287	.	G	A	225	PASS	DP=268;VDB=0.966679;SGB=-0.693147;MQSB=0.999829;MQ0F=0;AC=2;AN=2;DP4=0,0,185,4;MQ=59	GT:PL:AD	1/1:255,255,0:0,189
N2_chrI	597410	.	C	T	228	PASS	DP=454;VDB=1.1077e-05;SGB=-0.693147;RPB=0.00198486;MQB=0.00015132;MQSB=0.956911;BQB=0.000742514;MQ0F=0;AC=2;AN=2;DP4=6,0,240,62;MQ=59	GT:PL:AD	1/1:255,255,0:6,302
N2_chrI	597487	.	T	G	51	PASS	DP=442;VDB=7.40415e-10;SGB=-0.693147;RPB=0.580962;MQB=1.49689e-29;MQSB=0.00696151;BQB=2.56367e-17;MQ0F=0.00226244;ICB=1;HOB=0.5;AC=1;AN=2;DP4=118,148,48,11;MQ=55	GT:PL:AD	0/1:86,0,255:266,59
N2_chrI	597489	.	C	T,G	105	PASS	DP=443;VDB=7.35706e-08;SGB=-0.693147;RPB=0.984664;MQB=1.27853e-30;MQSB=0.00466357;BQB=1.57642e-17;MQ0F=0.00225734;ICB=1;HOB=0.5;AC=1,0;AN=2;DP4=117,158,49,11;MQ=56	GT:PL:AD	0/1:140,0,255,255,255,255:275,59,1
N2_chrI	597501	.	C	A	152	PASS	DP=412;VDB=6.92241e-43;SGB=-0.693147;RPB=0.690986;MQB=8.5641e-32;MQSB=0.931453;BQB=5.72474e-07;MQ0F=0;ICB=1;HOB=0.5;AC=1;AN=2;DP4=114,139,31,28;MQ=56	GT:PL:AD	0/1:187,0,255:253,59
N2_chrI	597502	.	T	G	146	PASS	DP=395;VDB=1.12244e-42;SGB=-0.693147;RPB=0.104048;MQB=1.68427e-31;MQSB=0.896698;BQB=3.49482e-07;MQ0F=0;ICB=1;HOB=0.5;AC=1;AN=2;DP4=106,135,31,28;MQ=55	GT:PL:AD	0/1:181,0,255:241,59
N2_chrI	597504	.	G	A	173	PASS	DP=394;VDB=1.02435e-42;SGB=-0.693147;RPB=0.135285;MQB=7.09156e-31;MQSB=0.960357;BQB=4.70463e-07;MQ0F=0;ICB=1;HOB=0.5;AC=1;AN=2;DP4=109,124,31,27;MQ=55	GT:PL:AD	0/1:208,0,255:233,58
N2_chrI	597684	.	T	A	225	PASS	DP=487;VDB=0.325299;SGB=-0.693147;MQSB=1;MQ0F=0;AC=2;AN=2;DP4=0,0,313,65;MQ=60	GT:PL:AD	1/1:255,255,0:0,378
N2_chrI	598097	.	G	T	225	PASS	DP=510;VDB=0.63951;SGB=-0.693147;MQSB=1;MQ0F=0;AC=2;AN=2;DP4=0,0,242,124;MQ=60	GT:PL:AD	1/1:255,255,0:0,366
N2_chrI	598569	.	A	C	225	PASS	DP=408;VDB=0.439782;SGB=-0.693147;MQSB=1;MQ0F=0;AC=2;AN=2;DP4=0,0,143,138;MQ=60	GT:PL:AD	1/1:255,255,0:0,281
N2_chrI	598789	.	G	A,C	225	PASS	DP=33;VDB=4.49254e-06;SGB=-0.69168;MQSB=0.0120561;MQ0F=0;AC=2,0;AN=2;DP4=0,0,8,11;MQ=47	GT:PL:AD	1/1:255,54,0,255,32,255:0,18,1
N2_chrI	601908	.	G	A	225	PASS	DP=382;VDB=0.968325;SGB=-0.693147;MQSB=1;MQ0F=0;AC=2;AN=2;DP4=0,0,213,84;MQ=60	GT:PL:AD	1/1:255,255,0:0,297
N2_chrI	602373	.	T	C	225	PASS	DP=654;VDB=0.0162939;SGB=-0.693147;MQSB=1;MQ0F=0;AC=2;AN=2;DP4=0,0,287,199;MQ=60	GT:PL:AD	1/1:255,255,0:0,486
N2_chrI	602695	.	G	A	225	PASS	DP=545;VDB=0.879008;SGB=-0.693147;MQSB=1;MQ0F=0;AC=2;AN=2;DP4=0,0,210,173;MQ=60	GT:PL:AD	1/1:255,255,0:0,383
N2_chrI	603752	.	T	C	228	PASS	DP=536;VDB=0.0118663;SGB=-0.693147;RPB=1;MQB=1;MQSB=1;BQB=1;MQ0F=0;AC=2;AN=2;DP4=1,0,360,68;MQ=60	GT:PL:AD	1/1:255,255,0:1,428
N2_chrI	604092	.	C	T	225	PASS	DP=684;VDB=0.149188;SGB=-0.693147;MQSB=0.995307;MQ0F=0;AC=2;AN=2;DP4=0,0,320,197;MQ=59	GT:PL:AD	1/1:255,255,0:0,517
N2_chrI	604152	.	A	T	151	PASS	DP=902;VDB=0;SGB=-0.693147;RPB=0;MQB=8.69874e-17;MQSB=0.0314857;BQB=0.31649;MQ0F=0.00221729;ICB=1;HOB=0.5;AC=1;AN=2;DP4=280,189,161,25;MQ=56	GT:PL:AD	0/1:185,0,255:469,186
N2_chrI	604160	.	C	T	225	PASS	DP=855;VDB=0.220084;SGB=-0.693147;MQSB=0.0334915;MQ0F=0.00233918;AC=2;AN=2;DP4=0,0,416,201;MQ=56	GT:PL:AD	1/1:255,255,0:0,617
N2_chrI	604161	.	A	T	225	PASS	DP=853;VDB=0.256252;SGB=-0.693147;MQSB=0.0394873;MQ0F=0.00234467;AC=2;AN=2;DP4=0,0,418,195;MQ=55	GT:PL:AD	1/1:255,255,0:0,613
N2_chrI	604165	.	C	A	221	PASS	DP=853;VDB=0;SGB=-0.693147;RPB=0;MQB=5.15872e-16;MQSB=0.021778;BQB=0.535619;MQ0F=0.00234467;ICB=1;HOB=0.5;AC=1;AN=2;DP4=261,186,161,25;MQ=55	GT:PL:AD	0/1:255,0,255:447,186
N2_chrI	604167	.	G	A	221	PASS	DP=844;VDB=0;SGB=-0.693147;RPB=0;MQB=2.57546e-15;MQSB=0.03062;BQB=0.502852;MQ0F=0.00236967;ICB=1;HOB=0.5;AC=1;AN=2;DP4=258,177,158,26;MQ=55	GT:PL:AD	0/1:255,0,255:435,184
N2_chrI	604169	.	T	A	221	PASS	DP=835;VDB=0;SGB=-0.693147;RPB=0;MQB=3.63792e-15;MQSB=0.038011;BQB=0.742919;MQ0F=0.00239521;ICB=1;HOB=0.5;AC=1;AN=2;DP4=243,173,159,31;MQ=55	GT:PL:AD	0/1:255,0,255:416,190
N2_chrI	604173	.	C	T	222	PASS	DP=853;VDB=0;SGB=-0.693147;RPB=0;MQB=1.89108e-14;MQSB=0.032505;BQB=0.630536;MQ0F=0.00234467;ICB=1;HOB=0.5;AC=1;AN=2;DP4=247,173,171,30;MQ=55	GT:PL:AD	0/1:255,0,255:420,201
N2_chrI	604192	.	A	G	222	PASS	DP=968;VDB=0;SGB=-0.693147;RPB=0;MQB=1.1308e-06;MQSB=0.226231;BQB=8.69947e-06;MQ0F=0.00206612;ICB=1;HOB=0.5;AC=1;AN=2;DP4=287,59,195,143;MQ=56	GT:PL:AD	0/1:255,0,255:346,338
N2_chrI	604233	.	T	C	225	PASS	DP=715;VDB=0.225967;SGB=-0.693147;MQSB=0.982126;MQ0F=0;AC=2;AN=2;DP4=0,0,359,155;MQ=56	GT:PL:AD	1/1:255,255,0:0,514
N2_chrI	604694	.	A	C	21777.8	PASS	AC=2;AF=1;AN=2;DP=465;ExcessHet=3.0103;FS=0;MLEAC=2;MLEAF=1;MQ=59;QD=28.61;SOR=0.85	GT:AD:DP:GQ:PL	1/1:0,464:464:99:21806,1462,0
N2_chrI	604784	.	C	T	225	PASS	DP=596;VDB=0.260095;SGB=-0.693147;MQSB=1;MQ0F=0;AC=2;AN=2;DP4=0,0,301,135;MQ=60	GT:PL:AD	1/1:255,255,0:0,436
N2_chrI	604809	.	A	T	225	PASS	DP=619;VDB=0.746906;SGB=-0.693147;MQSB=1;MQ0F=0;AC=2;AN=2;DP4=0,0,286,175;MQ=60	GT:PL:AD	1/1:255,255,0:0,461
N2_chrI	604810	.	A	T	225	PASS	DP=618;VDB=0.748804;SGB=-0.693147;MQSB=1;MQ0F=0;AC=2;AN=2;DP4=0,0,287,175;MQ=60	GT:PL:AD	1/1:255,255,0:0,462
N2_chrI	605277	.	T	G	225	PASS	DP=555;VDB=0.153149;SGB=-0.693147;MQSB=1;MQ0F=0;AC=2;AN=2;DP4=0,0,255,163;MQ=60	GT:PL:AD	1/1:255,255,0:0,418
N2_chrI	605590	.	A	G	228	PASS	DP=838;VDB=0.541479;SGB=-0.693147;RPB=1;MQB=1;MQSB=0.96501;BQB=1;MQ0F=0.00119332;AC=2;AN=2;DP4=1,0,455,162;MQ=59	GT:PL:AD	1/1:255,255,0:1,617
N2_chrI	605882	.	T	C	225	PASS	DP=635;VDB=0.778252;SGB=-0.693147;MQSB=1;MQ0F=0;AC=2;AN=2;DP4=0,0,349,111;MQ=60	GT:PL:AD	1/1:255,255,0:0,460
N2_chrI	606016	.	AAAACTTC	AAAATTTC	12949.4	PASS	AB=0;ABP=0;AC=2;AF=1;AN=2;AO=456;CIGAR=4M1X3M;DP=498;DPB=506;DPRA=0;EPP=3.31507;EPPR=0;GTI=0;LEN=1;MEANALT=10;MQM=42.5044;MQMR=0;NS=1;NUMALT=1;ODDS=505.365;PAIRED=0.997807;PAIREDR=0;PAO=0;PQA=0;PQR=0;PRO=0;QA=15057;QR=0;RO=0;RPL=253;RPP=14.9153;RPPR=0;RPR=203;RUN=1;SAF=193;SAP=26.3441;SAR=263;SRF=0;SRP=0;SRR=0;TYPE=snp;technology.ILLUMINA=1	GT:DP:AD:RO:QR:AO:QA:GL	1/1:498:0,456:0:0:456:15057:-1302.78,-137.27,0
N2_chrI	606020	.	C	T	225	PASS	DP=555;VDB=0.996632;SGB=-0.693147;MQSB=2.65312e-06;MQ0F=0.0162162;AC=2;AN=2;DP4=0,0,234,176;MQ=41	GT:PL:AD	1/1:255,255,0:0,410
N2_chrI	606082	.	T	G	994.77	PASS	AC=1;AF=0.5;AN=2;BaseQRankSum=4.178;ClippingRankSum=0;DP=391;ExcessHet=3.0103;FS=153.783;MLEAC=1;MLEAF=0.5;MQ=39;MQRankSum=-3.21;QD=2.54;ReadPosRankSum=1.68;SOR=7.864	GT:AD:DP:GQ:PL	0/1:341,50:391:99:1023,0,14583
N2_chrI	606084	.	G	A	1026.77	PASS	AC=1;AF=0.5;AN=2;BaseQRankSum=2.727;ClippingRankSum=0;DP=388;ExcessHet=3.0103;FS=152.965;MLEAC=1;MLEAF=0.5;MQ=39;MQRankSum=-3.198;QD=2.65;ReadPosRankSum=2.07;SOR=7.864	GT:AD:DP:GQ:PL	0/1:338,50:388:99:1055,0,14252
N2_chrI	606624	.	C	T	225	PASS	DP=505;VDB=0.891157;SGB=-0.693147;MQSB=1;MQ0F=0;AC=2;AN=2;DP4=0,0,280,92;MQ=60	GT:PL:AD	1/1:255,255,0:0,372
N2_chrI	607050	.	A	G	228	PASS	DP=585;VDB=0.695702;SGB=-0.693147;RPB=1;MQB=1;MQSB=1;BQB=1;MQ0F=0;AC=2;AN=2;DP4=1,0,291,148;MQ=60	GT:PL:AD	1/1:255,255,0:1,439
N2_chrI	607675	.	A	T	228	PASS	DP=601;VDB=0.978082;SGB=-0.693147;RPB=0.982498;MQB=1;MQSB=1;BQB=0.0125242;MQ0F=0;AC=2;AN=2;DP4=3,0,248,197;MQ=60	GT:PL:AD	1/1:255,255,0:3,445
N2_chrI	608005	.	G	A	225	PASS	DP=601;VDB=0.338103;SGB=-0.693147;MQSB=1;MQ0F=0;AC=2;AN=2;DP4=0,0,266,207;MQ=60	GT:PL:AD	1/1:255,255,0:0,473
N2_chrI	609462	.	T	C	225	PASS	DP=646;VDB=0.999997;SGB=-0.693147;MQSB=1;MQ0F=0;AC=2;AN=2;DP4=0,0,327,121;MQ=60	GT:PL:AD	1/1:255,255,0:0,448
N2_chrI	609628	.	A	G	228	PASS	DP=674;VDB=0.126327;SGB=-0.693147;RPB=1;MQB=1;MQSB=0.998632;BQB=1;MQ0F=0;AC=2;AN=2;DP4=1,0,335,149;MQ=59	GT:PL:AD	1/1:255,255,0:1,484
N2_chrI	610056	.	A	G,T	222	PASS	DP=673;VDB=6.82283e-35;SGB=-0.693147;RPB=1.01334e-39;MQB=0.410256;MQSB=0.0348426;BQB=7.1354e-16;MQ0F=0.089153;ICB=1;HOB=0.5;AC=1,0;AN=2;DP4=210,76,57,93;MQ=30	GT:PL:AD	0/1:255,0,255,255,255,255:286,148,2
N2_chrI	610167	.	G	A	222	PASS	DP=479;VDB=6.26275e-26;SGB=-0.693147;RPB=1.80367e-11;MQB=1.2443e-18;MQSB=0.338474;BQB=0.297913;MQ0F=0.137787;ICB=1;HOB=0.5;AC=1;AN=2;DP4=83,98,68,57;MQ=24	GT:PL:AD	0/1:255,0,244:181,125
N2_chrI	610206	.	G	A	117	PASS	DP=330;VDB=0.000498808;SGB=-0.693147;RPB=2.5053e-25;MQB=0.0128864;MQSB=0.283844;BQB=4.21466e-09;MQ0F=0.154545;ICB=1;HOB=0.5;AC=1;AN=2;DP4=42,87,62,9;MQ=20	GT:PL:AD	0/1:150,0,255:129,71
N2_chrI	610240	.	C	T	225	PASS	DP=209;VDB=0.00164191;SGB=-0.693147;MQSB=0.764843;MQ0F=0.220096;AC=2;AN=2;DP4=0,0,70,51;MQ=12	GT:PL:AD	1/1:255,255,0:0,121
N2_chrI	610261	.	G	A	222	PASS	DP=216;VDB=1.17441e-25;SGB=-0.693146;RPB=5.15518e-21;MQB=6.46593e-14;MQSB=0.0811124;BQB=1.10061e-05;MQ0F=0.203704;ICB=1;HOB=0.5;AC=1;AN=2;DP4=70,39,19,25;MQ=23	GT:PL:AD	0/1:255,0,192:109,44
N2_chrI	610297	.	A	G	220	PASS	DP=275;VDB=0;SGB=-0.693147;RPB=7.40918e-31;MQB=1.36103e-26;MQSB=0.0768024;BQB=0.40038;MQ0F=0.138182;ICB=1;HOB=0.5;AC=1;AN=2;DP4=55,32,70,57;MQ=38	GT:PL:AD	0/1:255,0,169:87,127
N2_chrI	610314	.	G	T,A	228	PASS	DP=300;VDB=0.0105252;SGB=-0.693147;RPB=1;MQB=1;MQSB=0.818534;BQB=1;MQ0F=0.0866667;AC=2,0;AN=2;DP4=0,1,132,96;MQ=45	GT:PL:AD	1/1:255,255,0,255,255,255:1,227,1
N2_chrI	610537	.	A	G	213	PASS	DP=110;VDB=4.99672e-07;SGB=-0.693147;RPB=1;MQB=1;MQSB=7.08083e-09;BQB=1;MQ0F=0.281818;AC=2;AN=2;DP4=0,1,31,58;MQ=20	GT:PL:AD	1/1:240,251,0:1,89
N2_chrI	610590	.	G	T	107	PASS	DP=84;VDB=0.797596;SGB=-0.692976;RPB=0.773668;MQB=0.00321908;MQSB=0.00143352;BQB=0.668675;MQ0F=0.440476;AC=2;AN=2;DP4=22,17,13,13;MQ=9	GT:PL:AD	1/1:134,5,0:39,26
N2_chrI	610649	.	G	A	136	PASS	DP=98;VDB=2.41329e-13;SGB=-0.693147;RPB=2.52462e-09;MQB=0.00715882;MQSB=0.367101;BQB=0.305455;MQ0F=0.387755;AC=2;AN=2;DP4=7,13,51,1;MQ=11	GT:PL:AD	1/1:163,33,0:20,52
N2_chrI	610683	.	C	T	225	PASS	DP=144;VDB=0.000353305;SGB=-0.693147;MQSB=0.682269;MQ0F=0.180556;AC=2;AN=2;DP4=0,0,79,9;MQ=18	GT:PL:AD	1/1:255,255,0:0,88
N2_chrI	610757	.	G	T	228	PASS	DP=211;VDB=0.00269317;SGB=-0.693147;RPB=7.07716e-09;MQB=0.00112477;MQSB=0.597914;BQB=0.00522507;MQ0F=0.364929;AC=2;AN=2;DP4=16,20,98,15;MQ=11	GT:PL:AD	1/1:255,89,0:36,113
N2_chrI	610868	.	G	T	56	PASS	DP=277;VDB=2.10985e-07;SGB=-0.693147;RPB=0.0162999;MQB=0.977597;MQSB=0.731509;BQB=0.00306084;MQ0F=0.382671;ICB=1;HOB=0.5;AC=1;AN=2;DP4=85,25,84,18;MQ=5	GT:PL:AD	0/1:89,0,38:110,102
N2_chrI	611038	.	A	G	228	PASS	DP=271;VDB=2.09921e-21;SGB=-0.693147;RPB=0.93605;MQB=9.424e-11;MQSB=1.50469e-05;BQB=0.276062;MQ0F=0.0664207;AC=2;AN=2;DP4=23,11,116,65;MQ=37	GT:PL:AD	1/1:255,203,0:34,181
N2_chrI	611148	.	G	A	222	PASS	DP=380;VDB=8.26708e-33;SGB=-0.693147;RPB=2.10327e-06;MQB=1.97905e-12;MQSB=0.997501;BQB=9.65612e-05;MQ0F=0.0315789;ICB=1;HOB=0.5;AC=1;AN=2;DP4=98,38,97,38;MQ=41	GT:PL:AD	0/1:255,0,255:136,135
N2_chrI	611259	.	G	A,T	222	PASS	DP=763;VDB=4.21925e-14;SGB=-0.693147;RPB=1.94479e-25;MQB=0.000454176;MQSB=0.00599313;BQB=0.272942;MQ0F=0.0380079;ICB=1;HOB=0.5;AC=1,0;AN=2;DP4=245,91,88,100;MQ=44	GT:PL:AD	0/1:255,0,255,255,255,255:336,187,1
N2_chrI	611389	.	T	C	225	PASS	DP=636;VDB=0.0314894;SGB=-0.693147;MQSB=0.992047;MQ0F=0.00157233;AC=2;AN=2;DP4=0,0,282,192;MQ=59	GT:PL:AD	1/1:255,255,0:0,474
N2_chrI	611503	.	A	T	225	PASS	DP=498;VDB=0.893022;SGB=-0.693147;MQSB=0.974654;MQ0F=0;AC=2;AN=2;DP4=0,0,227,143;MQ=59	GT:PL:AD	1/1:255,255,0:0,370
N2_chrI	611633	.	A	G	228	PASS	DP=510;VDB=0.956595;SGB=-0.693147;RPB=0.732427;MQB=7.39677e-09;MQSB=0.699056;BQB=0.000140113;MQ0F=0.0117647;AC=2;AN=2;DP4=13,0,221,116;MQ=58	GT:PL:AD	1/1:255,255,0:13,337
N2_chrI	612721	.	A	T	225	PASS	DP=667;VDB=0.148785;SGB=-0.693147;MQSB=1;MQ0F=0;AC=2;AN=2;DP4=0,0,291,215;MQ=60	GT:PL:AD	1/1:255,255,0:0,506
N2_chrI	612804	.	T	A	225	PASS	DP=557;VDB=0.998845;SGB=-0.693147;MQSB=1;MQ0F=0;AC=2;AN=2;DP4=0,0,250,155;MQ=60	GT:PL:AD	1/1:255,255,0:0,405
N2_chrI	613673	.	T	C	225	PASS	DP=671;VDB=0.650215;SGB=-0.693147;MQSB=0.998697;MQ0F=0;AC=2;AN=2;DP4=0,0,340,143;MQ=59	GT:PL:AD	1/1:255,255,0:0,483
N2_chrI	614136	.	C	T	225	PASS	DP=659;VDB=0.158529;SGB=-0.693147;MQSB=0.972276;MQ0F=0;AC=2;AN=2;DP4=0,0,276,189;MQ=59	GT:PL:AD	1/1:255,255,0:0,465
N2_chrI	614159	.	T	C	225	PASS	DP=669;VDB=0.907808;SGB=-0.693147;MQSB=0.997587;MQ0F=0;AC=2;AN=2;DP4=0,0,272,180;MQ=59	GT:PL:AD	1/1:255,255,0:0,452
N2_chrI	614573	.	C	T	228	PASS	DP=608;VDB=0.933887;SGB=-0.693147;RPB=1;MQB=1;MQSB=0.992118;BQB=1;MQ0F=0;AC=2;AN=2;DP4=0,1,305,131;MQ=59	GT:PL:AD	1/1:255,255,0:1,436
N2_chrI	614758	.	A	T	225	PASS	DP=581;VDB=0.609263;SGB=-0.693147;MQSB=1;MQ0F=0;AC=2;AN=2;DP4=0,0,302,146;MQ=60	GT:PL:AD	1/1:255,255,0:0,448
N2_chrI	615314	.	G	A	22142.8	PASS	AC=2;AF=1;AN=2;DP=494;ExcessHet=3.0103;FS=0;MLEAC=2;MLEAF=1;MQ=60;QD=31.4;SOR=0.854	GT:AD:DP:GQ:PL	1/1:0,493:493:99:22171,1484,0
N2_chrI	615776	.	A	T	228	PASS	DP=595;VDB=0.546007;SGB=-0.693147;RPB=1;MQB=1;MQSB=1;BQB=1;MQ0F=0;AC=2;AN=2;DP4=1,0,375,70;MQ=60	GT:PL:AD	1/1:255,255,0:1,445
N2_chrI	615827	.	A	C	228	PASS	DP=703;VDB=0.000760455;SGB=-0.693147;RPB=0.99688;MQB=0.831788;MQSB=0.99922;BQB=0.019446;MQ0F=0;AC=2;AN=2;DP4=6,2,395,104;MQ=59	GT:PL:AD	1/1:255,255,0:8,499
N2_chrI	615979	.	T	C	225	PASS	DP=731;VDB=0.73454;SGB=-0.693147;MQSB=1;MQ0F=0;AC=2;AN=2;DP4=0,0,291,257;MQ=60	GT:PL:AD	1/1:255,255,0:0,548
N2_chrI	616262	.	A	G	225	PASS	DP=582;VDB=0.658357;SGB=-0.693147;MQSB=1;MQ0F=0;AC=2;AN=2;DP4=0,0,287,128;MQ=60	GT:PL:AD	1/1:255,255,0:0,415
N2_chrI	616612	.	T	A	225	PASS	DP=429;VDB=0.00168125;SGB=-0.693147;MQSB=1;MQ0F=0;AC=2;AN=2;DP4=0,0,207,110;MQ=60	GT:PL:AD	1/1:255,255,0:0,317
N2_chrI	616663	.	T	C	228	PASS	DP=463;VDB=0.993987;SGB=-0.693147;RPB=5.89727e-13;MQB=7.73049e-17;MQSB=0.166036;BQB=0.994754;MQ0F=0.00431965;AC=2;AN=2;DP4=29,0,211,113;MQ=57	GT:PL:AD	1/1:255,255,0:29,324
N2_chrI	616812	.	C	T	70	PASS	DP=719;VDB=1.60019e-21;SGB=-0.693147;RPB=0.000467048;MQB=7.8609e-17;MQSB=1.97736e-14;BQB=7.71118e-12;MQ0F=0.0639777;ICB=1;HOB=0.5;AC=1;AN=2;DP4=247,140,88,22;MQ=34	GT:PL:AD	0/1:106,0,255:387,110
N2_chrI	616822	.	T	C	169.221	PASS	AB=0.34715;ABP=159.671;AC=1;AF=0.5;AN=2;AO=268;CIGAR=1X;DP=772;DPB=772;DPRA=0;EPP=23.2666;EPPR=3.85476;GTI=0;LEN=1;MEANALT=1;MQM=16.6567;MQMR=37.6905;NS=1;NUMALT=1;ODDS=38.9646;PAIRED=0.567164;PAIREDR=1;PAO=0;PQA=0;PQR=0;PRO=0;QA=9704;QR=18330;RO=504;RPL=268;RPP=584.965;RPPR=18.5208;RPR=0;RUN=1;SAF=159;SAP=23.2666;SAR=109;SRF=227;SRP=13.7815;SRR=277;TYPE=snp;technology.ILLUMINA=1	GT:DP:AD:RO:QR:AO:QA:GL	0/1:772:504,268:504:18330:268:9704:-123.723,0,-1167.99
N2_chrI	617445	.	T	C	225	PASS	DP=180;VDB=2.68017e-21;SGB=-0.693147;MQSB=0.973007;MQ0F=0.00555556;AC=2;AN=2;DP4=0,0,69,75;MQ=50	GT:PL:AD	1/1:255,255,0:0,144
N2_chrI	617501	.	C	A	228	PASS	DP=83;VDB=7.92177e-26;SGB=-0.693147;RPB=4.75536e-07;MQB=3.97098e-06;MQSB=0.00217037;BQB=0.00334317;MQ0F=0.144578;AC=2;AN=2;DP4=11,1,17,38;MQ=29	GT:PL:AD	1/1:255,55,0:12,55
N2_chrI	617507	.	C	A	228	PASS	DP=66;VDB=1.98312e-17;SGB=-0.693145;RPB=2.10243e-07;MQB=1.24235e-05;MQSB=0.00042637;BQB=0.00483827;MQ0F=0.19697;AC=2;AN=2;DP4=13,1,14,27;MQ=25	GT:PL:AD	1/1:255,1,0:14,41
N2_chrI	617513	.	A	G	166	PASS	DP=46;VDB=6.85142e-13;SGB=-0.692717;RPB=5.4406e-06;MQB=0.000767358;MQSB=0.00130753;BQB=0.022791;MQ0F=0.26087;ICB=1;HOB=0.5;AC=1;AN=2;DP4=12,1,7,16;MQ=18	GT:PL:AD	0/1:201,0,27:13,23
N2_chrI	617514	.	G	A	178	PASS	DP=46;VDB=5.40193e-13;SGB=-0.692831;RPB=2.44106e-06;MQB=0.000303734;MQSB=0.00235459;BQB=0.00853367;MQ0F=0.282609;ICB=1;HOB=0.5;AC=1;AN=2;DP4=13,1,8,16;MQ=18	GT:PL:AD	0/1:213,0,27:14,24
N2_chrI	617519	.	G	A	180	PASS	DP=48;VDB=5.48241e-13;SGB=-0.692717;RPB=1.72682e-06;MQB=0.00190767;MQSB=0.00968864;BQB=0.00211938;MQ0F=0.270833;ICB=1;HOB=0.5;AC=1;AN=2;DP4=14,1,8,15;MQ=18	GT:PL:AD	0/1:214,0,48:15,23
N2_chrI	617744	.	G	T,C	225	PASS	DP=216;VDB=5.71445e-36;SGB=-0.693147;MQSB=0.844112;MQ0F=0;AC=2,0;AN=2;DP4=0,0,135,31;MQ=53	GT:PL:AD	1/1:255,255,0,255,255,255:0,165,1
N2_chrI	618100	.	A	C	225	PASS	DP=473;VDB=0;SGB=-0.693147;MQSB=0.817688;MQ0F=0;AC=2;AN=2;DP4=0,0,198,72;MQ=59	GT:PL:AD	1/1:255,255,0:0,270
N2_chrI	618142	.	A	C	225	PASS	DP=599;VDB=0.0471986;SGB=-0.693147;MQSB=0.997825;MQ0F=0;AC=2;AN=2;DP4=0,0,327,142;MQ=59	GT:PL:AD	1/1:255,255,0:0,469
N2_chrI	618627	.	C	T	225	PASS	DP=451;VDB=0.000808793;SGB=-0.693147;MQSB=7.00828e-27;MQ0F=0.266075;AC=2;AN=2;DP4=0,0,221,124;MQ=24	GT:PL:AD	1/1:255,255,0:0,345
N2_chrI	619585	.	C	T	228	PASS	DP=606;VDB=0.887903;SGB=-0.693147;RPB=0.587351;MQB=7.88025e-05;MQSB=0.0460793;BQB=0.0357686;MQ0F=0.633663;AC=2;AN=2;DP4=115,62,163,139;MQ=7	GT:PL:AD	1/1:255,22,0:177,302
N2_chrI	619906	.	C	T	228	PASS	DP=692;VDB=0.717872;SGB=-0.693147;RPB=8.20969e-23;MQB=9.42698e-36;MQSB=4.97453e-05;BQB=0.547202;MQ0F=0.0375723;AC=2;AN=2;DP4=47,50,307,122;MQ=45	GT:PL:AD	1/1:255,47,0:97,429
N2_chrI	620080	.	A	G	228	PASS	DP=550;VDB=0.952633;SGB=-0.693147;RPB=6.61498e-08;MQB=8.82674e-24;MQSB=8.88808e-07;BQB=0.435783;MQ0F=0.249091;AC=2;AN=2;DP4=54,18,181,150;MQ=30	GT:PL:AD	1/1:255,255,0:72,331
N2_chrI	621429	.	C	A	225	PASS	DP=158;VDB=0.761398;SGB=-0.693147;MQSB=0.000869524;MQ0F=0.00632911;AC=2;AN=2;DP4=0,0,129,8;MQ=34	GT:PL:AD	1/1:255,255,0:0,137
N2_chrI	621524	.	C	T	225	PASS	DP=464;VDB=1.96847e-11;SGB=-0.693147;MQSB=0.00064097;MQ0F=0.00862069;AC=2;AN=2;DP4=0,0,250,94;MQ=49	GT:PL:AD	1/1:255,255,0:0,344
N2_chrI	621614	.	T	A	225	PASS	DP=584;VDB=0.97925;SGB=-0.693147;MQSB=0.000153421;MQ0F=0;AC=2;AN=2;DP4=0,0,261,144;MQ=55	GT:PL:AD	1/1:255,255,0:0,405
N2_chrI	621740	.	G	A	225	PASS	DP=541;VDB=0.923425;SGB=-0.693147;MQSB=0.526124;MQ0F=0;AC=2;AN=2;DP4=0,0,271,146;MQ=59	GT:PL:AD	1/1:255,255,0:0,417
N2_chrI	622008	.	G	A	228	PASS	DP=502;VDB=0.20596;SGB=-0.693147;RPB=0.955462;MQB=0.000192431;MQSB=0.00547002;BQB=0.00450778;MQ0F=0.0239044;AC=2;AN=2;DP4=6,0,229,147;MQ=53	GT:PL:AD	1/1:255,255,0:6,376
N2_chrI	622577	.	T	C	225	PASS	DP=319;VDB=0.000895714;SGB=-0.693147;MQSB=0.000855795;MQ0F=0.015674;AC=2;AN=2;DP4=0,0,103,123;MQ=52	GT:PL:AD	1/1:255,255,0:0,226
N2_chrI	622617	.	A	G	225	PASS	DP=325;VDB=0.999855;SGB=-0.693147;MQSB=0.692882;MQ0F=0.132308;AC=2;AN=2;DP4=0,0,101,129;MQ=39	GT:PL:AD	1/1:255,255,0:0,230
N2_chrI	622648	.	C	T,A	225	PASS	DP=213;VDB=2.55287e-05;SGB=-0.693147;MQSB=1.69413e-12;MQ0F=0.215962;AC=2,0;AN=2;DP4=0,0,48,127;MQ=29	GT:PL:AD	1/1:255,255,0,255,255,255:0,174,1
N2_chrI	622678	.	C	T	215	PASS	DP=191;VDB=1.9589e-25;SGB=-0.693147;RPB=1.21236e-14;MQB=3.8968e-13;MQSB=1.62308e-17;BQB=0.000235625;MQ0F=0.303665;AC=2;AN=2;DP4=37,1,11,107;MQ=23	GT:PL:AD	1/1:242,105,0:38,118
N2_chrI	622688	.	T	C	198	PASS	DP=192;VDB=8.94625e-38;SGB=-0.693147;RPB=1.01734e-15;MQB=1.68655e-13;MQSB=6.90778e-17;BQB=3.60255e-13;MQ0F=0.302083;AC=2;AN=2;DP4=40,1,9,94;MQ=22	GT:PL:AD	1/1:225,71,0:41,103
N2_chrI	622732	.	G	C	111	PASS	DP=101;VDB=3.17375e-09;SGB=-0.689466;RPB=2.48031e-05;MQB=1.75315e-06;MQSB=5.07626e-06;BQB=1.0408e-06;MQ0F=0.455446;AC=2;AN=2;DP4=43,1,0,16;MQ=9	GT:PL:AD	1/1:139,37,0:44,16
N2_chrI	623230	.	T	G	225	PASS	DP=59;VDB=9.29695e-08;SGB=-0.693147;MQSB=1;MQ0F=0;AC=2;AN=2;DP4=0,0,50,1;MQ=41	GT:PL:AD	1/1:255,154,0:0,51
N2_chrI	623241	.	T	A	227	PASS	DP=75;VDB=8.8322e-06;SGB=-0.693147;RPB=1;MQB=1;MQSB=1;BQB=1;MQ0F=0;AC=2;AN=2;DP4=1,0,55,1;MQ=43	GT:PL:AD	1/1:254,135,0:1,56
N2_chrI	623249	.	C	G	225	PASS	DP=83;VDB=2.95585e-05;SGB=-0.693147;MQSB=0.966102;MQ0F=0;AC=2;AN=2;DP4=0,0,59,2;MQ=44	GT:PL:AD	1/1:255,184,0:0,61
N2_chrI	623416	.	G	T	225	PASS	DP=173;VDB=4.75035e-29;SGB=-0.693147;MQSB=0.758786;MQ0F=0.00578035;AC=2;AN=2;DP4=0,0,59,53;MQ=57	GT:PL:AD	1/1:255,255,0:0,112
N2_chrI	623738	.	A	G	225	PASS	DP=461;VDB=0.0207527;SGB=-0.693147;MQSB=1;MQ0F=0;AC=2;AN=2;DP4=0,0,314,3;MQ=60	GT:PL:AD	1/1:255,255,0:0,317
N2_chrI	623804	.	G	A	225	PASS	DP=563;VDB=0.685461;SGB=-0.693147;MQSB=0.36249;MQ0F=0.0728242;AC=2;AN=2;DP4=0,0,345,70;MQ=42	GT:PL:AD	1/1:255,255,0:0,415
N2_chrI	623852	.	G	A	194	PASS	DP=769;VDB=4.09908e-23;SGB=-0.693147;RPB=0;MQB=4.03959e-11;MQSB=0.926081;BQB=0.984177;MQ0F=0.0897269;ICB=1;HOB=0.5;AC=1;AN=2;DP4=278,83,129,55;MQ=33	GT:PL:AD	0/1:228,0,255:361,184
N2_chrI	623931	.	T	A	61	PASS	DP=964;VDB=0.67606;SGB=-0.693147;RPB=0.405721;MQB=0.45145;MQSB=0.0358426;BQB=1.93972e-13;MQ0F=0.0684647;ICB=1;HOB=0.5;AC=1;AN=2;DP4=46,47,182,105;MQ=24	GT:PL:AD	0/1:94,0,101:93,287
N2_chrI	624098	.	C	T	177	PASS	DP=126;VDB=1;SGB=-0.693147;RPB=0.309194;MQB=0.00092133;MQSB=0.148118;BQB=1.86067e-09;MQ0F=0.253968;AC=2;AN=2;DP4=21,1,40,26;MQ=12	GT:PL:AD	1/1:204,50,0:22,66
N2_chrI	624182	.	A	T	228	PASS	DP=497;VDB=3.29253e-25;SGB=-0.693147;RPB=6.97633e-18;MQB=1.56106e-19;MQSB=0.809457;BQB=0.743214;MQ0F=0.0462777;AC=2;AN=2;DP4=14,25,166,199;MQ=50	GT:PL:AD	1/1:255,255,0:39,365
N2_chrI	624267	.	G	A	228	PASS	DP=643;VDB=0.980579;SGB=-0.693147;RPB=1;MQB=1;MQSB=1;BQB=1;MQ0F=0;AC=2;AN=2;DP4=1,0,249,203;MQ=60	GT:PL:AD	1/1:255,255,0:1,452
N2_chrI	624419	.	T	G	225	PASS	DP=698;VDB=0.129309;SGB=-0.693147;MQSB=1;MQ0F=0;AC=2;AN=2;DP4=0,0,343,141;MQ=60	GT:PL:AD	1/1:255,255,0:0,484
N2_chrI	624455	.	T	A	228	PASS	DP=702;VDB=0.337466;SGB=-0.693147;RPB=0.273561;MQB=0.999857;MQSB=0.998432;BQB=0.115697;MQ0F=0;AC=2;AN=2;DP4=3,2,302,153;MQ=59	GT:PL:AD	1/1:255,255,0:5,455
N2_chrI	624660	.	A	T	225	PASS	DP=443;VDB=0.579043;SGB=-0.693147;MQSB=1;MQ0F=0;AC=2;AN=2;DP4=0,0,235,86;MQ=60	GT:PL:AD	1/1:255,255,0:0,321
N2_chrI	624728	.	T	A	225	PASS	DP=468;VDB=0.35478;SGB=-0.693147;MQSB=1;MQ0F=0;AC=2;AN=2;DP4=0,0,215,118;MQ=60	GT:PL:AD	1/1:255,255,0:0,333
N2_chrI	624874	.	T	A	225	PASS	DP=462;VDB=0.0642153;SGB=-0.693147;MQSB=1;MQ0F=0;AC=2;AN=2;DP4=0,0,188,141;MQ=60	GT:PL:AD	1/1:255,255,0:0,329
N2_chrI	625004	.	T	C	225	PASS	DP=293;VDB=0.837328;SGB=-0.693147;MQSB=0.99933;MQ0F=0;AC=2;AN=2;DP4=0,0,146,82;MQ=59	GT:PL:AD	1/1:255,255,0:0,228
N2_chrI	625035	.	A	T	225	PASS	DP=308;VDB=0.968015;SGB=-0.693147;MQSB=0.998243;MQ0F=0;AC=2;AN=2;DP4=0,0,165,69;MQ=59	GT:PL:AD	1/1:255,255,0:0,234
N2_chrI	625188	.	G	A	225	PASS	DP=349;VDB=0.137651;SGB=-0.693147;MQSB=1;MQ0F=0;AC=2;AN=2;DP4=0,0,163,110;MQ=60	GT:PL:AD	1/1:255,255,0:0,273
N2_chrI	625918	.	T	C	225	PASS	DP=357;VDB=0.0871455;SGB=-0.693147;MQSB=1;MQ0F=0;AC=2;AN=2;DP4=0,0,127,138;MQ=60	GT:PL:AD	1/1:255,255,0:0,265
N2_chrI	626036	.	T	A	228	PASS	DP=117;VDB=1.71148e-13;SGB=-0.693147;RPB=1;MQB=1;MQSB=0.784272;BQB=1;MQ0F=0.00854701;AC=2;AN=2;DP4=0,1,55,43;MQ=54	GT:PL:AD	1/1:255,255,0:1,98
N2_chrI	626037	.	G	A	228	PASS	DP=115;VDB=1.47761e-13;SGB=-0.693147;RPB=1;MQB=1;MQSB=0.767493;BQB=1;MQ0F=0.00869565;AC=2;AN=2;DP4=0,1,55,44;MQ=54	GT:PL:AD	1/1:255,255,0:1,99
N2_chrI	626052	.	A	T	225	PASS	DP=84;VDB=7.46262e-22;SGB=-0.693147;MQSB=0.934045;MQ0F=0;AC=2;AN=2;DP4=0,0,37,31;MQ=52	GT:PL:AD	1/1:255,205,0:0,68
N2_chrI	626055	.	G	A	225	PASS	DP=80;VDB=3.20854e-23;SGB=-0.693147;MQSB=0.915159;MQ0F=0;AC=2;AN=2;DP4=0,0,35,30;MQ=52	GT:PL:AD	1/1:255,196,0:0,65
N2_chrI	626062	.	C	T	225	PASS	DP=74;VDB=3.3592e-26;SGB=-0.693147;MQSB=0.948974;MQ0F=0;AC=2;AN=2;DP4=0,0,34,24;MQ=51	GT:PL:AD	1/1:255,175,0:0,58
N2_chrI	626063	.	C	T	225	PASS	DP=73;VDB=7.55247e-27;SGB=-0.693147;MQSB=0.798553;MQ0F=0;AC=2;AN=2;DP4=0,0,33,24;MQ=52	GT:PL:AD	1/1:255,172,0:0,57
N2_chrI	626064	.	A	C	228	PASS	DP=73;VDB=4.17409e-26;SGB=-0.693147;RPB=0.64882;MQB=0.99752;MQSB=0.890481;BQB=0.081212;MQ0F=0;AC=2;AN=2;DP4=3,1,34,25;MQ=52	GT:PL:AD	1/1:255,85,0:4,59
N2_chrI	626094	.	C	T,A	225	PASS	DP=24;VDB=6.71997e-12;SGB=-0.692562;MQSB=0.645963;MQ0F=0;AC=2,0;AN=2;DP4=0,0,13,9;MQ=45	GT:PL:AD	1/1:255,63,0,255,29,255:0,21,1
N2_chrI	626237	.	A	G	228	PASS	DP=115;VDB=3.09687e-42;SGB=-0.693147;RPB=0.0263085;MQB=4.11187e-08;MQSB=0.969349;BQB=0.0769443;MQ0F=0.00869565;AC=2;AN=2;DP4=11,5,59,22;MQ=47	GT:PL:AD	1/1:255,21,0:16,81
N2_chrI	626333	.	A	T,C	228	PASS	DP=311;VDB=1.12078e-09;SGB=-0.693147;RPB=1;MQB=1;MQSB=0.999833;BQB=1;MQ0F=0.00321543;AC=2,0;AN=2;DP4=1,0,167,54;MQ=53	GT:PL:AD	1/1:255,255,0,255,255,255:1,220,1
N2_chrI	626401	.	A	T	199	PASS	DP=193;VDB=0.878047;SGB=-0.693127;RPB=1;MQB=1;MQSB=0.261379;BQB=1;MQ0F=0;AC=2;AN=2;DP4=0,1,23,10;MQ=54	GT:PL:AD	1/1:226,87,0:1,33
N2_chrI	626404	.	G	A	124	PASS	DP=170;VDB=0.654918;SGB=-0.689466;RPB=1;MQB=1;MQSB=0.687289;BQB=1;MQ0F=0.00588235;AC=2;AN=2;DP4=0,1,9,7;MQ=46	GT:PL:AD	1/1:151,39,0:1,16
N2_chrI	626421	.	T	A	69	PASS	DP=164;VDB=0.00973402;SGB=-0.680642;RPB=1;MQB=1;MQSB=0.839457;BQB=1;MQ0F=0.00609756;AC=2;AN=2;DP4=0,1,10,2;MQ=40	GT:PL:AD	1/1:96,28,0:1,12
N2_chrI	626475	.	T	C	225	PASS	DP=301;VDB=0.999999;SGB=-0.693147;MQSB=0.461391;MQ0F=0.00996678;AC=2;AN=2;DP4=0,0,139,95;MQ=54	GT:PL:AD	1/1:255,255,0:0,234
N2_chrI	626654	.	A	G	228	PASS	DP=510;VDB=0.00583197;SGB=-0.693147;RPB=0.680897;MQB=1.84544e-05;MQSB=0.720431;BQB=0.276842;MQ0F=0.00980392;AC=2;AN=2;DP4=8,2,277,88;MQ=54	GT:PL:AD	1/1:255,255,0:10,365
N2_chrI	626729	.	C	A	225	PASS	DP=274;VDB=0;SGB=-0.693147;MQSB=1;MQ0F=0;AC=2;AN=2;DP4=0,0,130,95;MQ=60	GT:PL:AD	1/1:255,255,0:0,225
N2_chrI	626873	.	T	C	225	PASS	DP=353;VDB=6.5861e-44;SGB=-0.693147;MQSB=1;MQ0F=0;AC=2;AN=2;DP4=0,0,158,122;MQ=60	GT:PL:AD	1/1:255,255,0:0,280
N2_chrI	627369	.	C	G	225	PASS	DP=656;VDB=0.23221;SGB=-0.693147;MQSB=1;MQ0F=0;AC=2;AN=2;DP4=0,0,288,183;MQ=60	GT:PL:AD	1/1:255,255,0:0,471
N2_chrI	627654	.	G	A	225	PASS	DP=285;VDB=8.03332e-15;SGB=-0.693147;MQSB=0.86141;MQ0F=0;AC=2;AN=2;DP4=0,0,165,68;MQ=58	GT:PL:AD	1/1:255,255,0:0,233
N2_chrI	627655	.	G	T	225	PASS	DP=283;VDB=1.65081e-15;SGB=-0.693147;MQSB=0.833112;MQ0F=0;AC=2;AN=2;DP4=0,0,169,68;MQ=58	GT:PL:AD	1/1:255,255,0:0,237
N2_chrI	627710	.	A	T	8440.77	PASS	AC=2;AF=1;AN=2;DP=195;ExcessHet=3.0103;FS=0;MLEAC=2;MLEAF=1;MQ=57;QD=26.84;SOR=1.104	GT:AD:DP:GQ:PL	1/1:0,194:194:99:8469,587,0
N2_chrI	627733	.	T	A	222	PASS	DP=341;VDB=0.999186;SGB=-0.693147;RPB=4.99899e-20;MQB=0.256554;MQSB=0.210263;BQB=1.1786e-10;MQ0F=0.0058651;ICB=1;HOB=0.5;AC=1;AN=2;DP4=67,41,125,34;MQ=52	GT:PL:AD	0/1:255,0,255:108,159
N2_chrI	627866	.	A	T	222	PASS	DP=613;VDB=2.83831e-13;SGB=-0.693147;RPB=0.295246;MQB=0.0227146;MQSB=0.91455;BQB=0.108516;MQ0F=0.00815661;ICB=1;HOB=0.5;AC=1;AN=2;DP4=106,123,124,42;MQ=55	GT:PL:AD	0/1:255,0,255:229,166
N2_chrI	627932	.	T	G	228	PASS	DP=117;VDB=2.84371e-16;SGB=-0.693147;RPB=0.433776;MQB=0.969895;MQSB=0.19174;BQB=0.989384;MQ0F=0;AC=2;AN=2;DP4=3,0,44,43;MQ=45	GT:PL:AD	1/1:255,186,0:3,87
N2_chrI	627944	.	A	T,G	222	PASS	DP=178;VDB=2.2497e-22;SGB=-0.693147;RPB=0.0598548;MQB=0.155672;MQSB=0.0326124;BQB=0.049433;MQ0F=0;ICB=1;HOB=0.5;AC=1,0;AN=2;DP4=37,42,36,37;MQ=48	GT:PL:AD	0/1:255,0,255,255,255,255:79,64,9
N2_chrI	627949	.	A	T	222	PASS	DP=175;VDB=1.66197e-20;SGB=-0.693147;RPB=0.118272;MQB=0.00909084;MQSB=0.031614;BQB=0.123191;MQ0F=0;ICB=1;HOB=0.5;AC=1;AN=2;DP4=44,48,31,33;MQ=48	GT:PL:AD	0/1:255,0,255:92,64
N2_chrI	627960	.	T	A	222	PASS	DP=169;VDB=4.62312e-23;SGB=-0.693147;RPB=0.0277355;MQB=0.121221;MQSB=0.047705;BQB=0.861012;MQ0F=0;ICB=1;HOB=0.5;AC=1;AN=2;DP4=35,41,38,37;MQ=48	GT:PL:AD	0/1:255,0,255:76,75
N2_chrI	627985	.	G	A	222	PASS	DP=113;VDB=1.38016e-27;SGB=-0.693147;RPB=0.000255756;MQB=0.392525;MQSB=0.0035956;BQB=0.607105;MQ0F=0;ICB=1;HOB=0.5;AC=1;AN=2;DP4=17,16,23,30;MQ=45	GT:PL:AD	0/1:255,0,255:33,53
N2_chrI	628014	.	A	G	139	PASS	DP=67;VDB=1;SGB=-0.69312;RPB=0.533549;MQB=0.961498;MQSB=0.209253;BQB=0.268662;MQ0F=0;AC=2;AN=2;DP4=5,1,13,19;MQ=32	GT:PL:AD	1/1:166,9,0:6,32
N2_chrI	628062	.	T	A,G	222	PASS	DP=277;VDB=6.46215e-27;SGB=-0.693147;RPB=0.0347552;MQB=0.165316;MQSB=0.724347;BQB=0.123704;MQ0F=0.0108303;ICB=1;HOB=0.5;AC=1,0;AN=2;DP4=45,42,82,61;MQ=49	GT:PL:AD	0/1:255,0,255,255,255,255:87,142,1
N2_chrI	628067	.	T	A	222	PASS	DP=310;VDB=2.18316e-25;SGB=-0.693147;RPB=0.341305;MQB=0.086618;MQSB=0.446932;BQB=0.336692;MQ0F=0.00967742;ICB=1;HOB=0.5;AC=1;AN=2;DP4=52,43,87,63;MQ=49	GT:PL:AD	0/1:255,0,255:95,150
N2_chrI	628132	.	T	A	228	PASS	DP=526;VDB=7.36232e-05;SGB=-0.693147;RPB=0.500853;MQB=0.779643;MQSB=0.602206;BQB=0.559336;MQ0F=0.00380228;AC=2;AN=2;DP4=3,1,215,136;MQ=54	GT:PL:AD	1/1:255,255,0:4,351
N2_chrI	628686	.	C	T	225	PASS	DP=399;VDB=0.0224819;SGB=-0.693147;MQSB=1;MQ0F=0;AC=2;AN=2;DP4=0,0,210,99;MQ=60	GT:PL:AD	1/1:255,255,0:0,309
N2_chrI	630865	.	G	A	225	PASS	DP=494;VDB=0.81561;SGB=-0.693147;MQSB=0.924684;MQ0F=0;AC=2;AN=2;DP4=0,0,317,39;MQ=59	GT:PL:AD	1/1:255,255,0:0,356
N2_chrI	631033	.	A	C	225	PASS	DP=888;VDB=0.0400921;SGB=-0.693147;MQSB=0.999188;MQ0F=0;AC=2;AN=2;DP4=0,0,469,160;MQ=59	GT:PL:AD	1/1:255,255,0:0,629
N2_chrI	631418	.	G	C	225	PASS	DP=360;VDB=0.894747;SGB=-0.693147;MQSB=1;MQ0F=0;AC=2;AN=2;DP4=0,0,135,160;MQ=60	GT:PL:AD	1/1:255,255,0:0,295
N2_chrI	631570	.	C	T	225	PASS	DP=323;VDB=0.985605;SGB=-0.693147;MQSB=0.996416;MQ0F=0;AC=2;AN=2;DP4=0,0,153,89;MQ=59	GT:PL:AD	1/1:255,255,0:0,242
N2_chrI	631769	.	G	T	225	PASS	DP=376;VDB=0.94061;SGB=-0.693147;MQSB=1;MQ0F=0;AC=2;AN=2;DP4=0,0,193,74;MQ=60	GT:PL:AD	1/1:255,255,0:0,267
N2_chrI	631784	.	T	C	225	PASS	DP=376;VDB=0.828714;SGB=-0.693147;MQSB=1;MQ0F=0;AC=2;AN=2;DP4=0,0,181,71;MQ=60	GT:PL:AD	1/1:255,255,0:0,252
N2_chrI	632424	.	T	A	225	PASS	DP=316;VDB=0.52971;SGB=-0.693147;MQSB=0.835377;MQ0F=0;AC=2;AN=2;DP4=0,0,139,99;MQ=59	GT:PL:AD	1/1:255,255,0:0,238
N2_chrI	632564	.	A	G	225	PASS	DP=354;VDB=0.0551168;SGB=-0.693147;MQSB=1;MQ0F=0;AC=2;AN=2;DP4=0,0,194,68;MQ=59	GT:PL:AD	1/1:255,255,0:0,262
N2_chrI	632828	.	A	T	225	PASS	DP=334;VDB=0.814133;SGB=-0.693147;MQSB=0.869477;MQ0F=0.00299401;AC=2;AN=2;DP4=0,0,163,89;MQ=58	GT:PL:AD	1/1:255,255,0:0,252
N2_chrI	633598	.	T	C	228	PASS	DP=734;VDB=0.00203717;SGB=-0.693147;RPB=0.818475;MQB=0.000194555;MQSB=0.457079;BQB=0.742646;MQ0F=0.00953679;AC=2;AN=2;DP4=2,4,386,111;MQ=55	GT:PL:AD	1/1:255,255,0:6,497
N2_chrI	634481	.	A	G	225	PASS	DP=916;VDB=0.86246;SGB=-0.693147;MQSB=1;MQ0F=0;AC=2;AN=2;DP4=0,0,473,211;MQ=60	GT:PL:AD	1/1:255,255,0:0,684
N2_chrI	634789	.	C	A	225	PASS	DP=618;VDB=0.432352;SGB=-0.693147;MQSB=1;MQ0F=0;AC=2;AN=2;DP4=0,0,275,172;MQ=60	GT:PL:AD	1/1:255,255,0:0,447
N2_chrI	634942	.	C	T	225	PASS	DP=402;VDB=0.689085;SGB=-0.693147;MQSB=1;MQ0F=0;AC=2;AN=2;DP4=0,0,155,155;MQ=60	GT:PL:AD	1/1:255,255,0:0,310
N2_chrI	635708	.	T	A	225	PASS	DP=253;VDB=0.998347;SGB=-0.693147;MQSB=0.964285;MQ0F=0;AC=2;AN=2;DP4=0,0,121,59;MQ=59	GT:PL:AD	1/1:255,255,0:0,180
N2_chrI	635729	.	C	T	225	PASS	DP=233;VDB=0.9897;SGB=-0.693147;MQSB=0.997614;MQ0F=0;AC=2;AN=2;DP4=0,0,135,47;MQ=59	GT:PL:AD	1/1:255,255,0:0,182
N2_chrI	636013	.	T	C	225	PASS	DP=271;VDB=0.767461;SGB=-0.693147;MQSB=1;MQ0F=0;AC=2;AN=2;DP4=0,0,109,97;MQ=60	GT:PL:AD	1/1:255,255,0:0,206
N2_chrI	636180	.	A	C	225	PASS	DP=394;VDB=0.820086;SGB=-0.693147;MQSB=1;MQ0F=0;AC=2;AN=2;DP4=0,0,223,64;MQ=60	GT:PL:AD	1/1:255,255,0:0,287
N2_chrI	636545	.	T	A	225	PASS	DP=486;VDB=0.617281;SGB=-0.693147;MQSB=1;MQ0F=0;AC=2;AN=2;DP4=0,0,201,135;MQ=60	GT:PL:AD	1/1:255,255,0:0,336
N2_chrI	636741	.	T	C	228	PASS	DP=463;VDB=0.00143739;SGB=-0.693147;RPB=1;MQB=1;MQSB=0.995905;BQB=1;MQ0F=0;AC=2;AN=2;DP4=1,0,173,159;MQ=59	GT:PL:AD	1/1:255,255,0:1,332
N2_chrI	637351	.	A	G	225	PASS	DP=473;VDB=0.0235405;SGB=-0.693147;MQSB=1;MQ0F=0;AC=2;AN=2;DP4=0,0,198,184;MQ=60	GT:PL:AD	1/1:255,255,0:0,382
N2_chrI	637384	.	T	C	225	PASS	DP=468;VDB=0.749274;SGB=-0.693147;MQSB=1;MQ0F=0;AC=2;AN=2;DP4=0,0,216,156;MQ=60	GT:PL:AD	1/1:255,255,0:0,372
N2_chrI	637428	.	A	T	225	PASS	DP=512;VDB=0.998954;SGB=-0.693147;MQSB=1;MQ0F=0;AC=2;AN=2;DP4=0,0,262,104;MQ=60	GT:PL:AD	1/1:255,255,0:0,366
N2_chrI	637539	.	G	A	225	PASS	DP=581;VDB=0.0449403;SGB=-0.693147;MQSB=1;MQ0F=0;AC=2;AN=2;DP4=0,0,324,119;MQ=60	GT:PL:AD	1/1:255,255,0:0,443
N2_chrI	637777	.	G	A	225	PASS	DP=519;VDB=0.993075;SGB=-0.693147;MQSB=1;MQ0F=0;AC=2;AN=2;DP4=0,0,221,185;MQ=60	GT:PL:AD	1/1:255,255,0:0,406
N2_chrI	637781	.	T	C	225	PASS	DP=517;VDB=0.995874;SGB=-0.693147;MQSB=1;MQ0F=0;AC=2;AN=2;DP4=0,0,228,181;MQ=60	GT:PL:AD	1/1:255,255,0:0,409
N2_chrI	638040	.	G	A	225	PASS	DP=551;VDB=0.919928;SGB=-0.693147;MQSB=1;MQ0F=0;AC=2;AN=2;DP4=0,0,231,177;MQ=60	GT:PL:AD	1/1:255,255,0:0,408
N2_chrI	638559	.	T	A	225	PASS	DP=735;VDB=0.00858992;SGB=-0.693147;MQSB=1;MQ0F=0;AC=2;AN=2;DP4=0,0,426,147;MQ=60	GT:PL:AD	1/1:255,255,0:0,573
N2_chrI	638634	.	C	T	225	PASS	DP=767;VDB=0.305;SGB=-0.693147;MQSB=1;MQ0F=0;AC=2;AN=2;DP4=0,0,386,159;MQ=60	GT:PL:AD	1/1:255,255,0:0,545
N2_chrI	638717	.	A	T	225	PASS	DP=745;VDB=0.00551071;SGB=-0.693147;MQSB=1;MQ0F=0;AC=2;AN=2;DP4=0,0,337,246;MQ=60	GT:PL:AD	1/1:255,255,0:0,583
N2_chrI	638937	.	A	G	225	PASS	DP=639;VDB=0.0760548;SGB=-0.693147;MQSB=1;MQ0F=0;AC=2;AN=2;DP4=0,0,302,189;MQ=60	GT:PL:AD	1/1:255,255,0:0,491
N2_chrI	638938	.	A	T	225	PASS	DP=635;VDB=0.0487739;SGB=-0.693147;MQSB=1;MQ0F=0;AC=2;AN=2;DP4=0,0,305,182;MQ=60	GT:PL:AD	1/1:255,255,0:0,487
N2_chrI	639093	.	T	A	228	PASS	DP=707;VDB=0.502642;SGB=-0.693147;RPB=0.936022;MQB=0.616327;MQSB=0.992255;BQB=0.257833;MQ0F=0.00141443;AC=2;AN=2;DP4=3,0,338,155;MQ=59	GT:PL:AD	1/1:255,255,0:3,493
N2_chrI	639109	.	T	A	225	PASS	DP=732;VDB=0.716723;SGB=-0.693147;MQSB=0.998813;MQ0F=0;AC=2;AN=2;DP4=0,0,381,165;MQ=59	GT:PL:AD	1/1:255,255,0:0,546
N2_chrI	639272	.	T	A,G	225	PASS	DP=576;VDB=0.382399;SGB=-0.693147;MQSB=1;MQ0F=0;AC=2,0;AN=2;DP4=0,0,248,202;MQ=60	GT:PL:AD	1/1:255,255,0,255,255,255:0,449,1
N2_chrI	639304	.	G	A	225	PASS	DP=579;VDB=0.427864;SGB=-0.693147;MQSB=1;MQ0F=0;AC=2;AN=2;DP4=0,0,251,208;MQ=60	GT:PL:AD	1/1:255,255,0:0,459
N2_chrI	639907	.	C	T	225	PASS	DP=536;VDB=0.657827;SGB=-0.693147;MQSB=1;MQ0F=0;AC=2;AN=2;DP4=0,0,298,102;MQ=60	GT:PL:AD	1/1:255,255,0:0,400
N2_chrI	640440	.	G	T	225	PASS	DP=583;VDB=0.469428;SGB=-0.693147;MQSB=1;MQ0F=0;AC=2;AN=2;DP4=0,0,322,129;MQ=60	GT:PL:AD	1/1:255,255,0:0,451
N2_chrI	640823	.	G	T	225	PASS	DP=677;VDB=0.661697;SGB=-0.693147;MQSB=1;MQ0F=0;AC=2;AN=2;DP4=0,0,257,238;MQ=60	GT:PL:AD	1/1:255,255,0:0,495
N2_chrI	641075	.	A	G	225	PASS	DP=823;VDB=0.0567734;SGB=-0.693147;MQSB=1;MQ0F=0;AC=2;AN=2;DP4=0,0,406,182;MQ=60	GT:PL:AD	1/1:255,255,0:0,588
N2_chrI	641189	.	G	A,T	225	PASS	DP=565;VDB=0.980046;SGB=-0.693147;MQSB=0.994249;MQ0F=0;AC=2,0;AN=2;DP4=0,0,243,199;MQ=59	GT:PL:AD	1/1:255,255,0,255,255,255:0,441,1
N2_chrI	642155	.	G	C	225	PASS	DP=772;VDB=0.00102233;SGB=-0.693147;MQSB=1;MQ0F=0;AC=2;AN=2;DP4=0,0,439,129;MQ=60	GT:PL:AD	1/1:255,255,0:0,568
N2_chrI	642352	.	T	G	225	PASS	DP=561;VDB=0.145851;SGB=-0.693147;MQSB=1;MQ0F=0;AC=2;AN=2;DP4=0,0,209,237;MQ=60	GT:PL:AD	1/1:255,255,0:0,446
N2_chrI	642367	.	T	A	228	PASS	DP=537;VDB=0.528974;SGB=-0.693147;RPB=1;MQB=1;MQSB=1;BQB=1;MQ0F=0;AC=2;AN=2;DP4=1,0,191,203;MQ=60	GT:PL:AD	1/1:255,255,0:1,394
N2_chrI	643062	.	G	A	225	PASS	DP=465;VDB=0.397937;SGB=-0.693147;MQSB=1;MQ0F=0;AC=2;AN=2;DP4=0,0,205,150;MQ=60	GT:PL:AD	1/1:255,255,0:0,355
N2_chrI	643302	.	G	A	225	PASS	DP=622;VDB=0.61536;SGB=-0.693147;MQSB=1;MQ0F=0;AC=2;AN=2;DP4=0,0,327,119;MQ=60	GT:PL:AD	1/1:255,255,0:0,446
N2_chrI	643655	.	A	G,T	225	PASS	DP=652;VDB=0.0199603;SGB=-0.693147;MQSB=1;MQ0F=0;AC=2,0;AN=2;DP4=0,0,333,151;MQ=60	GT:PL:AD	1/1:255,255,0,255,255,255:0,483,1
N2_chrI	644044	.	T	A	225	PASS	DP=581;VDB=0.966277;SGB=-0.693147;MQSB=1;MQ0F=0;AC=2;AN=2;DP4=0,0,237,212;MQ=60	GT:PL:AD	1/1:255,255,0:0,449
N2_chrI	644148	.	C	T	225	PASS	DP=581;VDB=0.00113993;SGB=-0.693147;MQSB=1;MQ0F=0;AC=2;AN=2;DP4=0,0,289,116;MQ=60	GT:PL:AD	1/1:255,255,0:0,405
N2_chrI	644352	.	T	G	228	PASS	DP=632;VDB=0.913934;SGB=-0.693147;RPB=1;MQB=1;MQSB=1;BQB=1;MQ0F=0;AC=2;AN=2;DP4=1,0,323,144;MQ=60	GT:PL:AD	1/1:255,255,0:1,467
N2_chrI	644409	.	T	C	225	PASS	DP=672;VDB=0.511255;SGB=-0.693147;MQSB=1;MQ0F=0;AC=2;AN=2;DP4=0,0,349,151;MQ=60	GT:PL:AD	1/1:255,255,0:0,500
N2_chrI	644582	.	C	T	225	PASS	DP=818;VDB=0.948926;SGB=-0.693147;MQSB=1;MQ0F=0;AC=2;AN=2;DP4=0,0,414,205;MQ=60	GT:PL:AD	1/1:255,255,0:0,619
N2_chrI	644856	.	A	T	225	PASS	DP=582;VDB=0.999433;SGB=-0.693147;MQSB=0.999099;MQ0F=0;AC=2;AN=2;DP4=0,0,273,165;MQ=59	GT:PL:AD	1/1:255,255,0:0,438
N2_chrI	645371	.	T	C	228	PASS	DP=740;VDB=0.599401;SGB=-0.693147;RPB=1;MQB=1;MQSB=0.997869;BQB=1;MQ0F=0;AC=2;AN=2;DP4=1,0,312,252;MQ=59	GT:PL:AD	1/1:255,255,0:1,564
N2_chrI	645565	.	A	G	225	PASS	DP=762;VDB=0.999783;SGB=-0.693147;MQSB=1;MQ0F=0;AC=2;AN=2;DP4=0,0,415,124;MQ=60	GT:PL:AD	1/1:255,255,0:0,539
N2_chrI	645764	.	A	G	225	PASS	DP=593;VDB=0.956832;SGB=-0.693147;MQSB=1;MQ0F=0;AC=2;AN=2;DP4=0,0,268,205;MQ=60	GT:PL:AD	1/1:255,255,0:0,473
N2_chrI	646119	.	C	T	225	PASS	DP=573;VDB=0.574546;SGB=-0.693147;MQSB=0.997698;MQ0F=0;AC=2;AN=2;DP4=0,0,271,194;MQ=59	GT:PL:AD	1/1:255,255,0:0,465
N2_chrI	646175	.	C	T	225	PASS	DP=720;VDB=0.630125;SGB=-0.693147;MQSB=0.911957;MQ0F=0;AC=2;AN=2;DP4=0,0,361,192;MQ=59	GT:PL:AD	1/1:255,255,0:0,553
N2_chrI	646469	.	A	G	228	PASS	DP=842;VDB=0.349714;SGB=-0.693147;RPB=0.504216;MQB=0.892074;MQSB=0.96545;BQB=0.858347;MQ0F=0;AC=2;AN=2;DP4=1,1,354,239;MQ=58	GT:PL:AD	1/1:255,255,0:2,593
N2_chrI	646526	.	T	G	225	PASS	DP=693;VDB=0.144425;SGB=-0.693147;MQSB=1;MQ0F=0;AC=2;AN=2;DP4=0,0,276,254;MQ=60	GT:PL:AD	1/1:255,255,0:0,530
N2_chrI	646649	.	T	C	225	PASS	DP=347;VDB=0.999723;SGB=-0.693147;MQSB=1;MQ0F=0;AC=2;AN=2;DP4=0,0,139,153;MQ=60	GT:PL:AD	1/1:255,255,0:0,292
N2_chrI	646820	.	T	C	225	PASS	DP=682;VDB=0.480967;SGB=-0.693147;MQSB=0.998697;MQ0F=0;AC=2;AN=2;DP4=0,0,336,139;MQ=59	GT:PL:AD	1/1:255,255,0:0,475
N2_chrI	647237	.	A	G	225	PASS	DP=541;VDB=0.170674;SGB=-0.693147;MQSB=1;MQ0F=0;AC=2;AN=2;DP4=0,0,255,135;MQ=60	GT:PL:AD	1/1:255,255,0:0,390
N2_chrI	647313	.	A	T	80	PASS	DP=511;VDB=0.000103908;SGB=-0.676189;RPB=0.00112654;MQB=1;MQSB=1;BQB=0.791547;MQ0F=0;ICB=1;HOB=0.5;AC=1;AN=2;DP4=8,1,2,9;MQ=60	GT:PL:AD	0/1:113,0,114:9,11
N2_chrI	647318	.	A	C	227	PASS	DP=509;VDB=0.620695;SGB=-0.693147;RPB=0;MQB=1;MQSB=1;BQB=0.510204;MQ0F=0;AC=2;AN=2;DP4=0,2,39,10;MQ=60	GT:PL:AD	1/1:254,121,0:2,49
N2_chrI	647489	.	T	C	225	PASS	DP=649;VDB=0.557774;SGB=-0.693147;MQSB=0.968581;MQ0F=0;AC=2;AN=2;DP4=0,0,351,150;MQ=59	GT:PL:AD	1/1:255,255,0:0,501
N2_chrI	647551	.	T	C	225	PASS	DP=734;VDB=0.0336011;SGB=-0.693147;MQSB=0.949165;MQ0F=0;AC=2;AN=2;DP4=0,0,381,163;MQ=59	GT:PL:AD	1/1:255,255,0:0,544
N2_chrI	647645	.	T	A	225	PASS	DP=657;VDB=0.800091;SGB=-0.693147;MQSB=1;MQ0F=0;AC=2;AN=2;DP4=0,0,268,220;MQ=60	GT:PL:AD	1/1:255,255,0:0,488
N2_chrI	647750	.	T	A	225	PASS	DP=507;VDB=0.908646;SGB=-0.693147;MQSB=1;MQ0F=0;AC=2;AN=2;DP4=0,0,215,161;MQ=60	GT:PL:AD	1/1:255,255,0:0,376
N2_chrI	648207	.	G	T	225	PASS	DP=719;VDB=0.202124;SGB=-0.693147;MQSB=1;MQ0F=0;AC=2;AN=2;DP4=0,0,343,171;MQ=60	GT:PL:AD	1/1:255,255,0:0,514
N2_chrI	648648	.	T	G,A	225	PASS	DP=754;VDB=0.761508;SGB=-0.693147;MQSB=0.000439674;MQ0F=0.0835544;AC=2,0;AN=2;DP4=0,0,305,241;MQ=53	GT:PL:AD	1/1:255,255,0,255,255,255:0,482,64
N2_chrI	649457	.	T	C	225	PASS	DP=388;VDB=0.998962;SGB=-0.693147;MQSB=1;MQ0F=0;AC=2;AN=2;DP4=0,0,216,100;MQ=60	GT:PL:AD	1/1:255,255,0:0,316
N2_chrI	649558	.	A	T	222	PASS	DP=217;VDB=0;SGB=-0.693147;RPB=5.70996e-26;MQB=0.842086;MQSB=0.958229;BQB=0.92159;MQ0F=0.00460829;ICB=1;HOB=0.5;AC=1;AN=2;DP4=43,19,59,46;MQ=58	GT:PL:AD	0/1:255,0,255:62,105
N2_chrI	649947	.	T	C	225	PASS	DP=272;VDB=8.12686e-12;SGB=-0.693147;MQSB=0.989342;MQ0F=0;AC=2;AN=2;DP4=0,0,138,85;MQ=55	GT:PL:AD	1/1:255,255,0:0,223
N2_chrI	649950	.	G	A	225	PASS	DP=267;VDB=1.27658e-12;SGB=-0.693147;MQSB=0.994673;MQ0F=0;AC=2;AN=2;DP4=0,0,134,87;MQ=55	GT:PL:AD	1/1:255,255,0:0,221
N2_chrI	649951	.	A	T	225	PASS	DP=267;VDB=5.38854e-13;SGB=-0.693147;MQSB=0.99989;MQ0F=0;AC=2;AN=2;DP4=0,0,135,88;MQ=55	GT:PL:AD	1/1:255,255,0:0,223
N2_chrI	649956	.	G	A	225	PASS	DP=267;VDB=5.631e-13;SGB=-0.693147;MQSB=0.999915;MQ0F=0;AC=2;AN=2;DP4=0,0,134,86;MQ=55	GT:PL:AD	1/1:255,255,0:0,220
N2_chrI	649957	.	A	T	225	PASS	DP=267;VDB=5.60941e-13;SGB=-0.693147;MQSB=0.999986;MQ0F=0;AC=2;AN=2;DP4=0,0,136,89;MQ=55	GT:PL:AD	1/1:255,255,0:0,225
N2_chrI	649959	.	A	G	225	PASS	DP=272;VDB=1.79529e-12;SGB=-0.693147;MQSB=0.999784;MQ0F=0;AC=2;AN=2;DP4=0,0,136,90;MQ=55	GT:PL:AD	1/1:255,255,0:0,226
N2_chrI	649966	.	T	C	225	PASS	DP=333;VDB=7.76843e-10;SGB=-0.693147;MQSB=0.999999;MQ0F=0;AC=2;AN=2;DP4=0,0,139,91;MQ=56	GT:PL:AD	1/1:255,255,0:0,230
N2_chrI	649970	.	A	T	225	PASS	DP=342;VDB=0.00584262;SGB=-0.693147;MQSB=0.981522;MQ0F=0.00584795;AC=2;AN=2;DP4=0,0,165,99;MQ=55	GT:PL:AD	1/1:255,255,0:0,264
N2_chrI	649994	.	G	T	225	PASS	DP=377;VDB=0.0460605;SGB=-0.693147;MQSB=0.904251;MQ0F=0.00530504;AC=2;AN=2;DP4=0,0,171,98;MQ=55	GT:PL:AD	1/1:255,255,0:0,269
N2_chrI	650003	.	A	T	225	PASS	DP=376;VDB=0.293937;SGB=-0.693147;MQSB=0.822685;MQ0F=0.00531915;AC=2;AN=2;DP4=0,0,182,97;MQ=55	GT:PL:AD	1/1:255,255,0:0,279
N2_chrI	650044	.	G	C	225	PASS	DP=372;VDB=0.804941;SGB=-0.693147;MQSB=0.996103;MQ0F=0.00806452;AC=2;AN=2;DP4=0,0,172,118;MQ=55	GT:PL:AD	1/1:255,255,0:0,290
N2_chrI	650095	.	T	C	225	PASS	DP=335;VDB=0.546163;SGB=-0.693147;MQSB=0.0511158;MQ0F=0.00597015;AC=2;AN=2;DP4=0,0,143,112;MQ=56	GT:PL:AD	1/1:255,255,0:0,255
N2_chrI	650521	.	A	G	35.9212	PASS	DP=35;VDB=1.841e-09;SGB=-0.692914;RPB=0.046756;MQB=0.83527;MQSB=0.622704;BQB=0.457833;MQ0F=0.771429;AC=2;AN=2;DP4=1,5,11,14;MQ=4	GT:PL:AD	1/1:63,35,0:6,25
N2_chrI	650531	.	A	G	32.7792	PASS	DP=30;VDB=7.29501e-10;SGB=-0.692352;RPB=0.490404;MQB=0.856268;MQSB=0.62781;BQB=0.856268;MQ0F=0.833333;AC=2;AN=2;DP4=4,3,10,11;MQ=3	GT:PL:AD	1/1:60,23,0:7,21
N2_chrI	651382	.	G	A	31.5586	PASS	AB=0.22093;ABP=61.1856;AC=1;AF=0.5;AN=2;AO=19;CIGAR=1X;DP=86;DPB=86;DPRA=0;EPP=28.7251;EPPR=52.306;GTI=0;LEN=1;MEANALT=1;MQM=32.8947;MQMR=24.7164;NS=1;NUMALT=1;ODDS=7.26593;PAIRED=1;PAIREDR=1;PAO=0;PQA=0;PQR=0;PRO=0;QA=703;QR=2329;RO=67;RPL=0;RPP=44.2683;RPPR=52.306;RPR=19;RUN=1;SAF=17;SAP=28.7251;SAR=2;SRF=67;SRP=148.499;SRR=0;TYPE=snp;technology.ILLUMINA=1	GT:DP:AD:RO:QR:AO:QA:GL	0/1:86:67,19:67:2329:19:703:-24.9996,0,-109.816
N2_chrI	652460	.	G	A	225	PASS	DP=720;VDB=0.921599;SGB=-0.693147;MQSB=1;MQ0F=0;AC=2;AN=2;DP4=0,0,336,184;MQ=60	GT:PL:AD	1/1:255,255,0:0,520
N2_chrI	652771	.	A	G	228	PASS	DP=605;VDB=0.00996072;SGB=-0.693147;RPB=0.00352113;MQB=0.992958;MQSB=0.981572;BQB=0.908451;MQ0F=0;AC=2;AN=2;DP4=1,1,268,158;MQ=59	GT:PL:AD	1/1:255,255,0:2,426
N2_chrI	652777	.	C	T	225	PASS	DP=609;VDB=0.0460981;SGB=-0.693147;MQSB=0.991368;MQ0F=0;AC=2;AN=2;DP4=0,0,268,170;MQ=59	GT:PL:AD	1/1:255,255,0:0,438
N2_chrI	653607	.	A	G	228	PASS	DP=876;VDB=0.999998;SGB=-0.693147;RPB=0.000234331;MQB=6.54847e-38;MQSB=0.0402238;BQB=0.721159;MQ0F=0.0022831;AC=2;AN=2;DP4=19,45,347,207;MQ=56	GT:PL:AD	1/1:255,255,0:64,554
N2_chrI	655160	.	C	T	225	PASS	DP=560;VDB=0.223648;SGB=-0.693147;MQSB=1;MQ0F=0;AC=2;AN=2;DP4=0,0,274,158;MQ=60	GT:PL:AD	1/1:255,255,0:0,432
N2_chrI	655262	.	T	A	25289.8	PASS	AC=2;AF=1;AN=2;DP=572;ExcessHet=3.0103;FS=0;MLEAC=2;MLEAF=1;MQ=59;QD=34.75;SOR=1.096	GT:AD:DP:GQ:PL	1/1:0,572:572:99:25318,1723,0
N2_chrI	656242	.	G	A	225	PASS	DP=471;VDB=0.577422;SGB=-0.693147;MQSB=0.989262;MQ0F=0;AC=2;AN=2;DP4=0,0,208,125;MQ=59	GT:PL:AD	1/1:255,255,0:0,333
N2_chrI	656279	.	A	G	225	PASS	DP=377;VDB=0.234938;SGB=-0.693147;MQSB=1;MQ0F=0;AC=2;AN=2;DP4=0,0,157,132;MQ=60	GT:PL:AD	1/1:255,255,0:0,289
N2_chrI	656349	.	C	A	225	PASS	DP=375;VDB=0.978515;SGB=-0.693147;MQSB=1;MQ0F=0;AC=2;AN=2;DP4=0,0,208,63;MQ=60	GT:PL:AD	1/1:255,255,0:0,271
N2_chrI	656375	.	C	T	225	PASS	DP=426;VDB=0.874878;SGB=-0.693147;MQSB=1;MQ0F=0;AC=2;AN=2;DP4=0,0,239,69;MQ=60	GT:PL:AD	1/1:255,255,0:0,308
N2_chrI	656421	.	T	A	225	PASS	DP=449;VDB=0.000827166;SGB=-0.693147;MQSB=1;MQ0F=0;AC=2;AN=2;DP4=0,0,228,89;MQ=60	GT:PL:AD	1/1:255,255,0:0,317
N2_chrI	656555	.	T	A	225	PASS	DP=379;VDB=0.0295182;SGB=-0.693147;MQSB=1;MQ0F=0;AC=2;AN=2;DP4=0,0,169,121;MQ=60	GT:PL:AD	1/1:255,255,0:0,290
N2_chrI	656567	.	G	T,A	225	PASS	DP=385;VDB=0.390617;SGB=-0.693147;MQSB=1;MQ0F=0;AC=2,0;AN=2;DP4=0,0,177,119;MQ=60	GT:PL:AD	1/1:255,255,0,255,255,255:0,295,1
N2_chrI	656880	.	A	T	228	PASS	DP=355;VDB=0.567249;SGB=-0.693147;RPB=0.351563;MQB=1;MQSB=1;BQB=0.142578;MQ0F=0;AC=2;AN=2;DP4=1,1,164,92;MQ=60	GT:PL:AD	1/1:255,255,0:2,256
N2_chrI	656894	.	T	A	225	PASS	DP=343;VDB=0.153604;SGB=-0.693147;MQSB=1;MQ0F=0;AC=2;AN=2;DP4=0,0,166,87;MQ=60	GT:PL:AD	1/1:255,255,0:0,253
N2_chrI	656954	.	T	A	225	PASS	DP=390;VDB=0.915315;SGB=-0.693147;MQSB=1;MQ0F=0;AC=2;AN=2;DP4=0,0,200,71;MQ=60	GT:PL:AD	1/1:255,255,0:0,271
N2_chrI	656955	.	T	A	225	PASS	DP=392;VDB=0.909721;SGB=-0.693147;MQSB=1;MQ0F=0;AC=2;AN=2;DP4=0,0,198,74;MQ=60	GT:PL:AD	1/1:255,255,0:0,272
N2_chrI	657524	.	T	G	145	PASS	DP=349;VDB=0.493174;SGB=-0.693146;MQSB=1;MQ0F=0;AC=2;AN=2;DP4=0,0,33,11;MQ=60	GT:PL:AD	1/1:175,132,0:0,44
N2_chrI	657660	.	A	T	225	PASS	DP=501;VDB=1;SGB=-0.693147;MQSB=0.991283;MQ0F=0;AC=2;AN=2;DP4=0,0,252,121;MQ=59	GT:PL:AD	1/1:255,255,0:0,373
N2_chrI	657799	.	G	T	225	PASS	DP=476;VDB=0.999808;SGB=-0.693147;MQSB=1;MQ0F=0;AC=2;AN=2;DP4=0,0,208,146;MQ=60	GT:PL:AD	1/1:255,255,0:0,354
N2_chrI	657809	.	T	A	225	PASS	DP=485;VDB=0.999705;SGB=-0.693147;MQSB=1;MQ0F=0;AC=2;AN=2;DP4=0,0,225,137;MQ=60	GT:PL:AD	1/1:255,255,0:0,362
N2_chrI	658103	.	G	A,T,C	225	PASS	DP=536;VDB=0.142691;SGB=-0.693147;MQSB=0.96353;MQ0F=0;AC=2,0,0;AN=2;DP4=0,0,276,114;MQ=59	GT:PL:AD	1/1:255,255,0,255,255,255,255,255,255,255:0,388,1,1
N2_chrI	658163	.	T	A	225	PASS	DP=523;VDB=0.356199;SGB=-0.693147;MQSB=0.998313;MQ0F=0;AC=2;AN=2;DP4=0,0,264,112;MQ=59	GT:PL:AD	1/1:255,255,0:0,376
N2_chrI	658478	.	T	C	225	PASS	DP=636;VDB=0.68689;SGB=-0.693147;MQSB=1;MQ0F=0;AC=2;AN=2;DP4=0,0,393,97;MQ=60	GT:PL:AD	1/1:255,255,0:0,490
N2_chrI	658946	.	C	T	225	PASS	DP=548;VDB=0.00352435;SGB=-0.693147;MQSB=1;MQ0F=0;AC=2;AN=2;DP4=0,0,279,106;MQ=60	GT:PL:AD	1/1:255,255,0:0,385
N2_chrI	659180	.	T	C	225	PASS	DP=488;VDB=0.0244945;SGB=-0.693147;MQSB=1;MQ0F=0;AC=2;AN=2;DP4=0,0,211,136;MQ=60	GT:PL:AD	1/1:255,255,0:0,347
N2_chrI	659288	.	C	T	225	PASS	DP=400;VDB=0.96155;SGB=-0.693147;MQSB=1;MQ0F=0;AC=2;AN=2;DP4=0,0,190,119;MQ=60	GT:PL:AD	1/1:255,255,0:0,309
N2_chrI	659371	.	G	A	225	PASS	DP=422;VDB=0.293572;SGB=-0.693147;MQSB=1;MQ0F=0;AC=2;AN=2;DP4=0,0,206,95;MQ=60	GT:PL:AD	1/1:255,255,0:0,301
N2_chrI	659490	.	G	A	225	PASS	DP=360;VDB=0.15562;SGB=-0.693147;MQSB=1;MQ0F=0;AC=2;AN=2;DP4=0,0,164,104;MQ=60	GT:PL:AD	1/1:255,255,0:0,268
N2_chrI	660082	.	C	T	225	PASS	DP=619;VDB=0.308545;SGB=-0.693147;MQSB=0.99873;MQ0F=0;AC=2;AN=2;DP4=0,0,323,122;MQ=59	GT:PL:AD	1/1:255,255,0:0,445
N2_chrI	660244	.	G	A	225	PASS	DP=669;VDB=0.974266;SGB=-0.693147;MQSB=1;MQ0F=0;AC=2;AN=2;DP4=0,0,317,166;MQ=60	GT:PL:AD	1/1:255,255,0:0,483
N2_chrI	660447	.	A	T	225	PASS	DP=435;VDB=0.179103;SGB=-0.693147;MQSB=0.99621;MQ0F=0;AC=2;AN=2;DP4=0,0,175,140;MQ=59	GT:PL:AD	1/1:255,255,0:0,315
N2_chrI	660601	.	C	T	225	PASS	DP=436;VDB=0.00175631;SGB=-0.693147;MQSB=1;MQ0F=0;AC=2;AN=2;DP4=0,0,218,95;MQ=60	GT:PL:AD	1/1:255,255,0:0,313
N2_chrI	660675	.	T	A	225	PASS	DP=424;VDB=0.98162;SGB=-0.693147;MQSB=1;MQ0F=0;AC=2;AN=2;DP4=0,0,210,89;MQ=60	GT:PL:AD	1/1:255,255,0:0,299
N2_chrI	660710	.	A	G	228	PASS	DP=390;VDB=0.0865361;SGB=-0.693147;RPB=1;MQB=1;MQSB=1;BQB=1;MQ0F=0;AC=2;AN=2;DP4=0,1,191,80;MQ=60	GT:PL:AD	1/1:255,255,0:1,271
N2_chrI	660711	.	A	T	228	PASS	DP=384;VDB=0.127465;SGB=-0.693147;RPB=1;MQB=1;MQSB=1;BQB=1;MQ0F=0;AC=2;AN=2;DP4=0,1,193,83;MQ=60	GT:PL:AD	1/1:255,255,0:1,276
N2_chrI	661340	.	T	A	225	PASS	DP=303;VDB=2.34429e-07;SGB=-0.693147;MQSB=0.98995;MQ0F=0;AC=2;AN=2;DP4=0,0,140,90;MQ=59	GT:PL:AD	1/1:255,255,0:0,230
N2_chrI	661492	.	T	C	225	PASS	DP=550;VDB=0.00140327;SGB=-0.693147;MQSB=1;MQ0F=0;AC=2;AN=2;DP4=0,0,291,110;MQ=60	GT:PL:AD	1/1:255,255,0:0,401
N2_chrI	662188	.	T	A	225	PASS	DP=363;VDB=0.188906;SGB=-0.693147;MQSB=1;MQ0F=0;AC=2;AN=2;DP4=0,0,164,102;MQ=60	GT:PL:AD	1/1:255,255,0:0,266
N2_chrI	662633	.	T	A	228	PASS	DP=361;VDB=0.00549801;SGB=-0.693147;RPB=1;MQB=1;MQSB=1;BQB=1;MQ0F=0;AC=2;AN=2;DP4=1,0,148,122;MQ=60	GT:PL:AD	1/1:255,255,0:1,270
N2_chrI	662900	.	A	C	225	PASS	DP=357;VDB=0.00830826;SGB=-0.693147;MQSB=1;MQ0F=0;AC=2;AN=2;DP4=0,0,164,83;MQ=60	GT:PL:AD	1/1:255,255,0:0,247
N2_chrI	662910	.	A	T	225	PASS	DP=363;VDB=0.0270668;SGB=-0.693147;MQSB=1;MQ0F=0;AC=2;AN=2;DP4=0,0,174,86;MQ=60	GT:PL:AD	1/1:255,255,0:0,260
N2_chrI	663198	.	T	C	225	PASS	DP=676;VDB=0.394939;SGB=-0.693147;MQSB=1;MQ0F=0;AC=2;AN=2;DP4=0,0,367,120;MQ=60	GT:PL:AD	1/1:255,255,0:0,487
N2_chrI	663690	.	C	T	225	PASS	DP=421;VDB=0.764134;SGB=-0.693147;MQSB=1;MQ0F=0;AC=2;AN=2;DP4=0,0,139,176;MQ=60	GT:PL:AD	1/1:255,255,0:0,315
N2_chrI	663761	.	G	C	225	PASS	DP=293;VDB=0.678046;SGB=-0.693147;MQSB=1;MQ0F=0;AC=2;AN=2;DP4=0,0,135,92;MQ=60	GT:PL:AD	1/1:255,255,0:0,227
N2_chrI	663946	.	G	A	225	PASS	DP=444;VDB=0;SGB=-0.693147;MQSB=1;MQ0F=0;AC=2;AN=2;DP4=0,0,246,100;MQ=60	GT:PL:AD	1/1:255,255,0:0,346
N2_chrI	663969	.	G	T	225	PASS	DP=307;VDB=0;SGB=-0.693147;MQSB=1;MQ0F=0;AC=2;AN=2;DP4=0,0,182,71;MQ=60	GT:PL:AD	1/1:255,255,0:0,253
N2_chrI	664043	.	A	C	908.373	PASS	AB=0;ABP=0;AC=2;AF=1;AN=2;AO=31;CIGAR=1X;DP=31;DPB=31;DPRA=0;EPP=11.486;EPPR=0;GTI=0;LEN=1;MEANALT=1;MQM=60;MQMR=0;NS=1;NUMALT=1;ODDS=47.5803;PAIRED=1;PAIREDR=0;PAO=0;PQA=0;PQR=0;PRO=0;QA=1147;QR=0;RO=0;RPL=0;RPP=70.3259;RPPR=0;RPR=31;RUN=1;SAF=21;SAP=11.486;SAR=10;SRF=0;SRP=0;SRR=0;TYPE=snp;technology.ILLUMINA=1	GT:DP:AD:RO:QR:AO:QA:GL	1/1:31:0,31:0:0:31:1147:-103.539,-9.33193,0
N2_chrI	664111	.	T	C	225	PASS	DP=704;VDB=3.77519e-22;SGB=-0.693147;MQSB=1;MQ0F=0;AC=2;AN=2;DP4=0,0,359,195;MQ=60	GT:PL:AD	1/1:255,255,0:0,554
N2_chrI	664745	.	A	G	225	PASS	DP=833;VDB=0.000925498;SGB=-0.693147;MQSB=1;MQ0F=0;AC=2;AN=2;DP4=0,0,430,180;MQ=60	GT:PL:AD	1/1:255,255,0:0,610
N2_chrI	665111	.	G	A	225	PASS	DP=680;VDB=0.047038;SGB=-0.693147;MQSB=1;MQ0F=0;AC=2;AN=2;DP4=0,0,280,259;MQ=60	GT:PL:AD	1/1:255,255,0:0,539
N2_chrI	665840	.	C	T	225	PASS	DP=755;VDB=0.897736;SGB=-0.693147;MQSB=1;MQ0F=0;AC=2;AN=2;DP4=0,0,321,226;MQ=60	GT:PL:AD	1/1:255,255,0:0,547
N2_chrI	666735	.	A	C	225	PASS	DP=554;VDB=0.992489;SGB=-0.693147;MQSB=0.997083;MQ0F=0;AC=2;AN=2;DP4=0,0,232,192;MQ=59	GT:PL:AD	1/1:255,255,0:0,424
N2_chrI	666745	.	A	G	225	PASS	DP=541;VDB=0.968556;SGB=-0.693147;MQSB=0.99974;MQ0F=0;AC=2;AN=2;DP4=0,0,234,180;MQ=59	GT:PL:AD	1/1:255,255,0:0,414
N2_chrI	666761	.	A	G	225	PASS	DP=541;VDB=0.921763;SGB=-0.693147;MQSB=0.999485;MQ0F=0;AC=2;AN=2;DP4=0,0,255,168;MQ=59	GT:PL:AD	1/1:255,255,0:0,423
N2_chrI	667131	.	C	G	225	PASS	DP=523;VDB=0.956331;SGB=-0.693147;MQSB=1;MQ0F=0;AC=2;AN=2;DP4=0,0,283,129;MQ=60	GT:PL:AD	1/1:255,255,0:0,412
N2_chrI	667157	.	C	T	225	PASS	DP=473;VDB=0.555097;SGB=-0.693147;MQSB=1;MQ0F=0;AC=2;AN=2;DP4=0,0,306,101;MQ=60	GT:PL:AD	1/1:255,255,0:0,407
N2_chrI	667300	.	G	A	225	PASS	DP=496;VDB=2.76741e-07;SGB=-0.693147;MQSB=0.994244;MQ0F=0;AC=2;AN=2;DP4=0,0,160,258;MQ=59	GT:PL:AD	1/1:255,255,0:0,418
N2_chrI	667428	.	C	T	225	PASS	DP=862;VDB=0.0125317;SGB=-0.693147;MQSB=1;MQ0F=0;AC=2;AN=2;DP4=0,0,516,93;MQ=60	GT:PL:AD	1/1:255,255,0:0,609
N2_chrI	667487	.	A	C	225	PASS	DP=1021;VDB=1.21718e-06;SGB=-0.693147;MQSB=1;MQ0F=0;AC=2;AN=2;DP4=0,0,519,177;MQ=60	GT:PL:AD	1/1:255,255,0:0,696
N2_chrI	668525	.	G	A	225	PASS	DP=426;VDB=0.585807;SGB=-0.693147;MQSB=1;MQ0F=0;AC=2;AN=2;DP4=0,0,179,137;MQ=60	GT:PL:AD	1/1:255,255,0:0,316
N2_chrI	669304	.	T	A,G	225	PASS	DP=363;VDB=5.54916e-18;SGB=-0.693147;MQSB=1;MQ0F=0;AC=2,0;AN=2;DP4=0,0,163,129;MQ=60	GT:PL:AD	1/1:255,255,0,255,255,255:0,291,1
N2_chrI	669388	.	A	T	225	PASS	DP=335;VDB=0;SGB=-0.693147;MQSB=0.990249;MQ0F=0;AC=2;AN=2;DP4=0,0,167,63;MQ=59	GT:PL:AD	1/1:255,255,0:0,230
N2_chrI	669392	.	A	T	225	PASS	DP=352;VDB=0;SGB=-0.693147;MQSB=0.9975;MQ0F=0;AC=2;AN=2;DP4=0,0,166,64;MQ=59	GT:PL:AD	1/1:255,255,0:0,230
N2_chrI	669491	.	G	A	225	PASS	DP=589;VDB=0.000453589;SGB=-0.693147;MQSB=1;MQ0F=0;AC=2;AN=2;DP4=0,0,270,154;MQ=60	GT:PL:AD	1/1:255,255,0:0,424
N2_chrI	669999	.	A	T	70	PASS	DP=114;VDB=0.00130881;SGB=-0.683931;RPB=1.36558e-07;MQB=1.42206e-06;MQSB=2.31411e-07;BQB=0.020759;MQ0F=0.535088;AC=2;AN=2;DP4=71,1,2,11;MQ=5	GT:PL:AD	1/1:98,99,0:72,13
N2_chrI	670002	.	G	A	73	PASS	DP=117;VDB=0.00065076;SGB=-0.680642;RPB=4.05399e-07;MQB=4.41722e-06;MQSB=7.20834e-07;BQB=0.129997;MQ0F=0.512821;AC=2;AN=2;DP4=70,1,2,10;MQ=5	GT:PL:AD	1/1:101,102,0:71,12
N2_chrI	670017	.	G	A	77	PASS	DP=114;VDB=0.000238253;SGB=-0.692352;RPB=5.93446e-10;MQB=2.82561e-07;MQSB=2.41276e-10;BQB=0.316637;MQ0F=0.517544;AC=2;AN=2;DP4=59,11,5,16;MQ=8	GT:PL:AD	1/1:105,40,0:70,21
N2_chrI	670032	.	T	A	71	PASS	DP=119;VDB=0.000353589;SGB=-0.692914;RPB=1.59824e-11;MQB=2.1404e-08;MQSB=9.71576e-12;BQB=0.295392;MQ0F=0.487395;AC=2;AN=2;DP4=58,11,5,20;MQ=9	GT:PL:AD	1/1:99,10,0:69,25
N2_chrI	670033	.	A	G,C	84	PASS	DP=119;VDB=0.607955;SGB=-0.693147;RPB=0.0649409;MQB=0.123981;MQSB=5.65593e-12;BQB=0.917019;MQ0F=0.495798;AC=2,0;AN=2;DP4=0,6,64,26;MQ=9	GT:PL:AD	1/1:111,55,0,185,11,144:6,48,42
N2_chrI	670057	.	C	A	195	PASS	DP=38;VDB=1.54047e-05;SGB=-0.69312;RPB=1;MQB=1;MQSB=0.00379426;BQB=1;MQ0F=0.105263;AC=2;AN=2;DP4=0,1,5,27;MQ=30	GT:PL:AD	1/1:222,79,0:1,32
N2_chrI	670069	.	A	T	143	PASS	DP=45;VDB=0.000210781;SGB=-0.693079;RPB=0.902665;MQB=0.999478;MQSB=0.00169126;BQB=0.927525;MQ0F=0.111111;AC=2;AN=2;DP4=0,3,6,23;MQ=29	GT:PL:AD	1/1:170,16,0:3,29
N2_chrI	670077	.	G	T	134	PASS	DP=55;VDB=0.000394629;SGB=-0.693054;RPB=0.00620038;MQB=0.0110528;MQSB=1.70323e-06;BQB=0.941617;MQ0F=0.272727;ICB=1;HOB=0.5;AC=1;AN=2;DP4=10,4,6,22;MQ=22	GT:PL:AD	0/1:169,0,31:14,28
N2_chrI	670334	.	T	A	137	PASS	DP=47;VDB=3.81152e-11;SGB=-0.693079;RPB=0.0172414;MQB=0.896552;MQSB=1;BQB=0.810345;MQ0F=0.170213;AC=2;AN=2;DP4=1,1,29,0;MQ=17	GT:PL:AD	1/1:164,59,0:2,29
N2_chrI	670336	.	A	T	143	PASS	DP=46;VDB=3.34988e-11;SGB=-0.693079;RPB=1;MQB=1;BQB=1;MQ0F=0.173913;AC=2;AN=2;DP4=1,0,29,0;MQ=17	GT:PL:AD	1/1:170,72,0:1,29
N2_chrI	670341	.	A	G	143	PASS	DP=46;VDB=1.29944e-11;SGB=-0.693079;RPB=1;MQB=1;BQB=1;MQ0F=0.173913;AC=2;AN=2;DP4=1,0,29,0;MQ=17	GT:PL:AD	1/1:170,72,0:1,29
N2_chrI	670344	.	A	G	143	PASS	DP=55;VDB=8.68379e-12;SGB=-0.693079;RPB=1;MQB=1;BQB=1;MQ0F=0.145455;AC=2;AN=2;DP4=1,0,29,0;MQ=17	GT:PL:AD	1/1:170,72,0:1,29
N2_chrI	670360	.	A	T	136	PASS	DP=97;VDB=7.94423e-07;SGB=-0.693144;RPB=0.0336647;MQB=0.0651328;MQSB=0.0920804;BQB=0.0512799;MQ0F=0.134021;AC=2;AN=2;DP4=3,3,39,0;MQ=14	GT:PL:AD	1/1:163,64,0:6,39
N2_chrI	670364	.	A	G	137	PASS	DP=98;VDB=5.7057e-09;SGB=-0.693145;RPB=0.00310304;MQB=2.18117e-05;MQSB=4.50625e-05;BQB=2.87735e-07;MQ0F=0.295918;AC=2;AN=2;DP4=4,17,39,2;MQ=10	GT:PL:AD	1/1:164,22,0:21,41
N2_chrI	670367	.	T	C	137	PASS	DP=105;VDB=3.7878e-10;SGB=-0.693145;RPB=0.00779052;MQB=2.18117e-05;MQSB=4.50625e-05;BQB=8.24889e-08;MQ0F=0.27619;AC=2;AN=2;DP4=4,17,39,2;MQ=10	GT:PL:AD	1/1:164,22,0:21,41
N2_chrI	670651	.	G	A	52	PASS	DP=46;VDB=5.81831e-07;SGB=-0.692914;RPB=0.649836;MQB=0.279383;MQSB=0.538462;BQB=0.0593189;MQ0F=0.347826;AC=2;AN=2;DP4=1,2,25,0;MQ=7	GT:PL:AD	1/1:79,45,0:3,25
N2_chrI	670715	.	G	A,C	45.9017	PASS	DP=121;VDB=6.24533e-05;SGB=-0.693097;RPB=2.3742e-12;MQB=0.558937;MQSB=0.0564019;BQB=0.727881;MQ0F=0.214876;ICB=1;HOB=0.5;AC=1,0;AN=2;DP4=43,3,26,4;MQ=12	GT:PL:AD	0/1:79,0,163,203,237,255:46,29,1
N2_chrI	670733	.	T	A,G	83	PASS	DP=140;VDB=6.37617e-09;SGB=-0.693139;RPB=1.82164e-10;MQB=0.0277625;MQSB=0.999087;BQB=0.00113666;MQ0F=0.185714;ICB=1;HOB=0.5;AC=1,0;AN=2;DP4=52,7,36,0;MQ=15	GT:PL:AD	0/1:116,0,199,255,255,255:59,35,1
N2_chrI	670769	.	A	T	222	PASS	DP=224;VDB=8.20301e-07;SGB=-0.693147;RPB=0.000251862;MQB=0.00138098;MQSB=0.988305;BQB=0.00732122;MQ0F=0.129464;ICB=1;HOB=0.5;AC=1;AN=2;DP4=62,11,76,4;MQ=22	GT:PL:AD	0/1:255,0,235:73,80
N2_chrI	670770	.	A	T	222	PASS	DP=225;VDB=3.92382e-13;SGB=-0.693147;RPB=1.77824e-08;MQB=1.46052e-06;MQSB=0.871414;BQB=0.00260307;MQ0F=0.128889;ICB=1;HOB=0.5;AC=1;AN=2;DP4=68,12,67,7;MQ=22	GT:PL:AD	0/1:255,0,241:80,74
N2_chrI	670774	.	T	C	222	PASS	DP=230;VDB=3.40135e-15;SGB=-0.693147;RPB=1.7965e-09;MQB=3.2963e-07;MQSB=0.768811;BQB=0.00184937;MQ0F=0.113043;ICB=1;HOB=0.5;AC=1;AN=2;DP4=65,14,63,8;MQ=23	GT:PL:AD	0/1:255,0,255:79,71
N2_chrI	670778	.	G	T	222	PASS	DP=227;VDB=6.74662e-12;SGB=-0.693147;RPB=1.48274e-08;MQB=2.71279e-06;MQSB=0.923749;BQB=0.0238391;MQ0F=0.123348;ICB=1;HOB=0.5;AC=1;AN=2;DP4=68,12,69,7;MQ=23	GT:PL:AD	0/1:255,0,246:80,76
N2_chrI	670884	.	T	C	1124.77	PASS	AC=1;AF=0.5;AN=2;BaseQRankSum=0.052;ClippingRankSum=0;DP=174;ExcessHet=3.0103;FS=6.7;MLEAC=1;MLEAF=0.5;MQ=46;MQRankSum=-2.435;QD=7.16;ReadPosRankSum=9.183;SOR=0.579	GT:AD:DP:GQ:PL	0/1:112,45:157:99:1153,0,5399
N2_chrI	670895	.	T	A	222	PASS	DP=288;VDB=3.59991e-29;SGB=-0.693147;RPB=1.384e-30;MQB=0.0036938;MQSB=0.883803;BQB=0.00330609;MQ0F=0.03125;ICB=1;HOB=0.5;AC=1;AN=2;DP4=94,23,56,20;MQ=38	GT:PL:AD	0/1:255,0,255:117,76
N2_chrI	670902	.	A	C	37.6319	PASS	DP=311;VDB=2.20367e-19;SGB=-0.693147;RPB=1.15229e-19;MQB=0.000677249;MQSB=0.403837;BQB=0.0162617;MQ0F=0.0289389;ICB=1;HOB=0.5;AC=1;AN=2;DP4=130,40,33,14;MQ=39	GT:PL:AD	0/1:73,0,255:170,47
N2_chrI	670907	.	A	T,C	84	PASS	DP=312;VDB=3.43683e-22;SGB=-0.693147;RPB=2.11774e-27;MQB=4.55296e-06;MQSB=0.329123;BQB=0.000121778;MQ0F=0.0288462;ICB=1;HOB=0.5;AC=1,0;AN=2;DP4=131,34,41,16;MQ=39	GT:PL:AD	0/1:119,0,255,255,255,255:165,54,3
N2_chrI	670936	.	T	A	225	PASS	DP=397;VDB=1.5268e-36;SGB=-0.693147;MQSB=9.1866e-09;MQ0F=0.0151134;AC=2;AN=2;DP4=0,0,203,68;MQ=45	GT:PL:AD	1/1:255,255,0:0,271
N2_chrI	670973	.	T	A	222	PASS	DP=524;VDB=2.19103e-16;SGB=-0.693147;RPB=1.22606e-11;MQB=0.88282;MQSB=5.97156e-10;BQB=0.21811;MQ0F=0.019084;ICB=1;HOB=0.5;AC=1;AN=2;DP4=125,18,148,73;MQ=44	GT:PL:AD	0/1:255,0,255:143,221
N2_chrI	671000	.	A	C	222	PASS	DP=542;VDB=2.29859e-06;SGB=-0.693147;RPB=1.36743e-18;MQB=0.948676;MQSB=1.37438e-08;BQB=0.708198;MQ0F=0.0202952;ICB=1;HOB=0.5;AC=1;AN=2;DP4=94,21,165,86;MQ=43	GT:PL:AD	0/1:255,0,255:115,251
N2_chrI	671004	.	C	T	228	PASS	DP=542;VDB=0.000928742;SGB=-0.693147;RPB=0.0122888;MQB=8.75143e-08;MQSB=9.38622e-11;BQB=0.0737163;MQ0F=0.0332103;AC=2;AN=2;DP4=0,14,273,96;MQ=42	GT:PL:AD	1/1:255,255,0:14,369
N2_chrI	671026	.	A	G	113	PASS	DP=545;VDB=0.999991;SGB=-0.693147;RPB=0.248961;MQB=0.994891;MQSB=0.0253165;BQB=0.70346;MQ0F=0.012844;ICB=1;HOB=0.5;AC=1;AN=2;DP4=199,100,54,17;MQ=41	GT:PL:AD	0/1:148,0,255:299,71
N2_chrI	671062	.	A	T	310.623	PASS	AB=0.202627;ABP=412.408;AC=1;AF=0.5;AN=2;AO=108;CIGAR=1X;DP=533;DPB=533;DPRA=0;EPP=5.02092;EPPR=6.20364;GTI=0;LEN=1;MEANALT=1;MQM=32.3981;MQMR=40.7482;NS=1;NUMALT=1;ODDS=71.5236;PAIRED=0.953704;PAIREDR=0.950588;PAO=0;PQA=0;PQR=0;PRO=0;QA=3671;QR=15323;RO=425;RPL=45;RPP=9.52472;RPPR=25.9462;RPR=63;RUN=1;SAF=56;SAP=3.332;SAR=52;SRF=203;SRP=4.85477;SRR=222;TYPE=snp;technology.ILLUMINA=1	GT:DP:AD:RO:QR:AO:QA:GL	0/1:533:425,108:425:15323:108:3671:-82.4348,0,-1005.41
N2_chrI	671070	.	G	T	32.5773	PASS	DP=495;VDB=6.93466e-12;SGB=-0.693147;RPB=2.00452e-08;MQB=6.83575e-06;MQSB=0.456514;BQB=0.201865;MQ0F=0.010101;ICB=1;HOB=0.5;AC=1;AN=2;DP4=135,89,40,11;MQ=39	GT:PL:AD	0/1:68,0,255:224,51
N2_chrI	671117	.	T	A,C	192	PASS	DP=250;VDB=4.74751e-26;SGB=-0.693147;RPB=6.42343e-12;MQB=0.0760914;MQSB=0.0149586;BQB=0.0180189;MQ0F=0.072;ICB=1;HOB=0.5;AC=1,0;AN=2;DP4=75,38,31,24;MQ=27	GT:PL:AD	0/1:225,0,255,255,255,255:113,54,1
N2_chrI	671121	.	A	T	222	PASS	DP=225;VDB=1;SGB=-0.693147;RPB=0.132639;MQB=0.262909;MQSB=0.0444457;BQB=2.479e-06;MQ0F=0.0844444;ICB=1;HOB=0.5;AC=1;AN=2;DP4=48,16,54,40;MQ=27	GT:PL:AD	0/1:255,0,255:64,94
N2_chrI	671134	.	T	A	72	PASS	DP=208;VDB=8.55333e-27;SGB=-0.693147;RPB=4.4245e-20;MQB=0.333202;MQSB=0.275412;BQB=2.12817e-17;MQ0F=0.0913462;ICB=1;HOB=0.5;AC=1;AN=2;DP4=42,20,31,29;MQ=25	GT:PL:AD	0/1:105,0,255:62,60
N2_chrI	671139	.	G	A	222	PASS	DP=214;VDB=8.50679e-21;SGB=-0.693147;RPB=1.73896e-28;MQB=0.00159864;MQSB=0.462683;BQB=0.049967;MQ0F=0.102804;ICB=1;HOB=0.5;AC=1;AN=2;DP4=53,29,47,43;MQ=28	GT:PL:AD	0/1:255,0,255:82,90
N2_chrI	671276	.	C	A	75	PASS	DP=246;VDB=2.97467e-06;SGB=-0.693147;RPB=6.36545e-20;MQB=3.00935e-12;MQSB=0.509395;BQB=0.982688;MQ0F=0.0243902;ICB=1;HOB=0.5;AC=1;AN=2;DP4=81,63,25,22;MQ=42	GT:PL:AD	0/1:110,0,255:144,47
N2_chrI	671310	.	T	A	222	PASS	DP=245;VDB=2.62908e-21;SGB=-0.693147;RPB=2.76472e-27;MQB=3.16777e-06;MQSB=0.961395;BQB=0.752358;MQ0F=0.0612245;ICB=1;HOB=0.5;AC=1;AN=2;DP4=69,52,38,31;MQ=39	GT:PL:AD	0/1:255,0,255:121,69
N2_chrI	671316	.	G	A	222	PASS	DP=243;VDB=9.11683e-23;SGB=-0.693147;RPB=2.30753e-27;MQB=0.498211;MQSB=0.807421;BQB=0.242879;MQ0F=0.0617284;ICB=1;HOB=0.5;AC=1;AN=2;DP4=63,53,46,30;MQ=39	GT:PL:AD	0/1:255,0,255:116,76
N2_chrI	671327	.	A	T	220	PASS	DP=177;VDB=2.54297e-06;SGB=-0.693147;RPB=7.19562e-07;MQB=4.50084e-08;MQSB=0.487073;BQB=0.768619;MQ0F=0.039548;ICB=1;HOB=0.5;AC=1;AN=2;DP4=16,22,60,54;MQ=36	GT:PL:AD	0/1:255,0,107:38,114
N2_chrI	671332	.	A	G	220	PASS	DP=176;VDB=6.0382e-07;SGB=-0.693147;RPB=5.55858e-07;MQB=4.61966e-08;MQSB=0.359209;BQB=0.836363;MQ0F=0.0397727;ICB=1;HOB=0.5;AC=1;AN=2;DP4=16,21,60,51;MQ=36	GT:PL:AD	0/1:255,0,105:37,111
N2_chrI	671340	.	A	C	222	PASS	DP=186;VDB=7.46216e-21;SGB=-0.693147;RPB=2.7341e-21;MQB=9.29585e-06;MQSB=0.373406;BQB=0.53768;MQ0F=0.0483871;ICB=1;HOB=0.5;AC=1;AN=2;DP4=28,35,53,37;MQ=36	GT:PL:AD	0/1:255,0,255:63,90
N2_chrI	671350	.	G	A	74	PASS	DP=177;VDB=4.64358e-12;SGB=-0.693141;RPB=1.88176e-16;MQB=2.2275e-06;MQSB=0.1701;BQB=0.970387;MQ0F=0.0564972;ICB=1;HOB=0.5;AC=1;AN=2;DP4=62,47,14,23;MQ=35	GT:PL:AD	0/1:109,0,255:109,37
N2_chrI	671356	.	T	A,C	67	PASS	DP=171;VDB=7.62556e-13;SGB=-0.693136;RPB=1.5403e-15;MQB=8.01813e-05;MQSB=0.122973;BQB=0.883645;MQ0F=0.0643275;ICB=1;HOB=0.5;AC=1,0;AN=2;DP4=57,47,13,22;MQ=34	GT:PL:AD	0/1:102,0,255,255,255,255:104,34,1
N2_chrI	671361	.	G	C	39.5934	PASS	DP=170;VDB=3.63405e-13;SGB=-0.693127;RPB=2.24256e-14;MQB=1.63317e-05;MQSB=0.334125;BQB=0.987427;MQ0F=0.0647059;ICB=1;HOB=0.5;AC=1;AN=2;DP4=63,50,13,20;MQ=34	GT:PL:AD	0/1:75,0,255:113,33
N2_chrI	671394	.	G	A	228	PASS	DP=125;VDB=1.39235e-18;SGB=-0.693147;RPB=0.00553589;MQB=0.0074815;MQSB=0.746349;BQB=0.990534;MQ0F=0.056;AC=2;AN=2;DP4=1,3,56,42;MQ=40	GT:PL:AD	1/1:255,241,0:4,98
N2_chrI	671437	.	A	C	222	PASS	DP=129;VDB=1.19589e-35;SGB=-0.693147;RPB=6.44431e-18;MQB=0.0342725;MQSB=0.649434;BQB=0.5863;MQ0F=0.0387597;ICB=1;HOB=0.5;AC=1;AN=2;DP4=29,21,37,20;MQ=37	GT:PL:AD	0/1:255,0,255:50,57
N2_chrI	671439	.	A	T	225	PASS	DP=126;VDB=1;SGB=-0.693147;MQSB=0.946098;MQ0F=0.0396825;AC=2;AN=2;DP4=0,0,59,41;MQ=37	GT:PL:AD	1/1:255,255,0:0,100
N2_chrI	671447	.	A	G	220	PASS	DP=129;VDB=5.10836e-28;SGB=-0.693147;RPB=1.80341e-10;MQB=0.500362;MQSB=0.0775049;BQB=0.0612882;MQ0F=0.0775194;ICB=1;HOB=0.5;AC=1;AN=2;DP4=10,9,40,34;MQ=31	GT:PL:AD	0/1:255,0,72:19,74
N2_chrI	671453	.	A	T	225	PASS	DP=142;VDB=0.914901;SGB=-0.693147;MQSB=0.499464;MQ0F=0.0633803;AC=2;AN=2;DP4=0,0,51,41;MQ=32	GT:PL:AD	1/1:255,255,0:0,92
N2_chrI	671458	.	C	G,A	225	PASS	DP=134;VDB=1.56459e-12;SGB=-0.693147;MQSB=0.264766;MQ0F=0.11194;AC=2,0;AN=2;DP4=0,0,54,43;MQ=29	GT:PL:AD	1/1:255,255,0,255,132,255:0,90,7
N2_chrI	671491	.	G	A	228	PASS	DP=171;VDB=6.073e-28;SGB=-0.693147;RPB=0.623318;MQB=0.127922;MQSB=0.33489;BQB=0.734949;MQ0F=0.116959;AC=2;AN=2;DP4=1,2,86,56;MQ=29	GT:PL:AD	1/1:255,255,0:3,142
N2_chrI	671555	.	G	A	222	PASS	DP=323;VDB=4.57157e-21;SGB=-0.693147;RPB=4.04398e-37;MQB=1.42961e-16;MQSB=0.00015978;BQB=0.129416;MQ0F=0.0619195;ICB=1;HOB=0.5;AC=1;AN=2;DP4=77,28,75,58;MQ=37	GT:PL:AD	0/1:255,0,255:105,133
N2_chrI	671575	.	A	C	222	PASS	DP=332;VDB=3.41924e-33;SGB=-0.693147;RPB=3.4627e-37;MQB=7.14124e-16;MQSB=6.60776e-06;BQB=0.000221184;MQ0F=0.0542169;ICB=1;HOB=0.5;AC=1;AN=2;DP4=70,57,91,31;MQ=39	GT:PL:AD	0/1:255,0,255:127,122
N2_chrI	671576	.	G	A	222	PASS	DP=332;VDB=1.86397e-32;SGB=-0.693147;RPB=9.93092e-38;MQB=5.35111e-15;MQSB=2.68766e-06;BQB=0.00024628;MQ0F=0.0542169;ICB=1;HOB=0.5;AC=1;AN=2;DP4=70,58,92,31;MQ=39	GT:PL:AD	0/1:255,0,255:128,123
N2_chrI	671587	.	G	A	222	PASS	DP=321;VDB=1.20363e-23;SGB=-0.693147;RPB=4.88959e-36;MQB=1.13285e-13;MQSB=0.00108753;BQB=0.0075122;MQ0F=0.0498442;ICB=1;HOB=0.5;AC=1;AN=2;DP4=50,47,101,43;MQ=38	GT:PL:AD	0/1:255,0,255:97,144
N2_chrI	671597	.	A	T	113	PASS	DP=296;VDB=6.61483e-32;SGB=-0.693147;RPB=8.10401e-29;MQB=3.30085e-07;MQSB=0.00111328;BQB=3.26486e-06;MQ0F=0.027027;ICB=1;HOB=0.5;AC=1;AN=2;DP4=110,61,33,25;MQ=40	GT:PL:AD	0/1:147,0,255:171,58
N2_chrI	671655	.	A	G	70	PASS	DP=295;VDB=2.13224e-29;SGB=-0.693147;RPB=2.3594e-27;MQB=0.00700893;MQSB=0.00151276;BQB=0.305399;MQ0F=0.0101695;ICB=1;HOB=0.5;AC=1;AN=2;DP4=102,64,47,8;MQ=43	GT:PL:AD	0/1:104,0,255:166,55
N2_chrI	671661	.	A	T	69	PASS	DP=293;VDB=1.59577e-28;SGB=-0.693147;RPB=4.11375e-30;MQB=0.175921;MQSB=4.63604e-05;BQB=0.072449;MQ0F=0.0102389;ICB=1;HOB=0.5;AC=1;AN=2;DP4=106,71,53,8;MQ=43	GT:PL:AD	0/1:103,0,255:177,61
N2_chrI	671675	.	C	A	222	PASS	DP=291;VDB=2.32714e-39;SGB=-0.693147;RPB=1.66669e-38;MQB=0.361364;MQSB=0.00121102;BQB=0.153738;MQ0F=0.0103093;ICB=1;HOB=0.5;AC=1;AN=2;DP4=88,15,73,61;MQ=46	GT:PL:AD	0/1:255,0,255:103,134
N2_chrI	671677	.	T	A	222	PASS	DP=293;VDB=4.32386e-39;SGB=-0.693147;RPB=2.47196e-38;MQB=0.191591;MQSB=0.00253112;BQB=0.735209;MQ0F=0.0136519;ICB=1;HOB=0.5;AC=1;AN=2;DP4=88,16,70,61;MQ=46	GT:PL:AD	0/1:255,0,255:104,131
N2_chrI	671687	.	G	A	222	PASS	DP=296;VDB=4.84148e-32;SGB=-0.693147;RPB=7.60898e-40;MQB=0.124793;MQSB=0.00127647;BQB=0.843179;MQ0F=0.0135135;ICB=1;HOB=0.5;AC=1;AN=2;DP4=73,55,97,17;MQ=46	GT:PL:AD	0/1:255,0,255:128,114
N2_chrI	671712	.	G	T	225	PASS	DP=261;VDB=0.00164171;SGB=-0.693147;MQSB=0.0792471;MQ0F=0.00383142;AC=2;AN=2;DP4=0,0,157,60;MQ=48	GT:PL:AD	1/1:255,255,0:0,217
N2_chrI	671864	.	G	A	225	PASS	DP=667;VDB=0.209494;SGB=-0.693147;MQSB=1;MQ0F=0;AC=2;AN=2;DP4=0,0,320,148;MQ=60	GT:PL:AD	1/1:255,255,0:0,468
N2_chrI	672016	.	G	A	225	PASS	DP=640;VDB=0.00130558;SGB=-0.693147;MQSB=1;MQ0F=0;AC=2;AN=2;DP4=0,0,321,145;MQ=60	GT:PL:AD	1/1:255,255,0:0,466
N2_chrI	672121	.	A	T	225	PASS	DP=619;VDB=0.99999;SGB=-0.693147;MQSB=1;MQ0F=0;AC=2;AN=2;DP4=0,0,315,152;MQ=60	GT:PL:AD	1/1:255,255,0:0,467
N2_chrI	672474	.	T	C	225	PASS	DP=685;VDB=0.467322;SGB=-0.693147;MQSB=0.998778;MQ0F=0;AC=2;AN=2;DP4=0,0,358,148;MQ=59	GT:PL:AD	1/1:255,255,0:0,506
N2_chrI	672745	.	T	A	225	PASS	DP=555;VDB=0.962779;SGB=-0.693147;MQSB=1;MQ0F=0;AC=2;AN=2;DP4=0,0,241,196;MQ=60	GT:PL:AD	1/1:255,255,0:0,437
N2_chrI	672809	.	G	T	225	PASS	DP=580;VDB=0.275039;SGB=-0.693147;MQSB=0.998295;MQ0F=0;AC=2;AN=2;DP4=0,0,289,142;MQ=59	GT:PL:AD	1/1:255,255,0:0,431
N2_chrI	673153	.	T	C	225	PASS	DP=696;VDB=0.0054184;SGB=-0.693147;MQSB=1;MQ0F=0;AC=2;AN=2;DP4=0,0,303,210;MQ=60	GT:PL:AD	1/1:255,255,0:0,513
N2_chrI	673337	.	C	T	225	PASS	DP=508;VDB=0.0241953;SGB=-0.693147;MQSB=1;MQ0F=0;AC=2;AN=2;DP4=0,0,223,159;MQ=60	GT:PL:AD	1/1:255,255,0:0,382
N2_chrI	673374	.	T	G	228	PASS	DP=413;VDB=0.149966;SGB=-0.693147;RPB=1;MQB=1;MQSB=1;BQB=1;MQ0F=0;AC=2;AN=2;DP4=1,0,203,100;MQ=60	GT:PL:AD	1/1:255,255,0:1,303
N2_chrI	673509	.	A	T	225	PASS	DP=568;VDB=0.241052;SGB=-0.693147;MQSB=1;MQ0F=0;AC=2;AN=2;DP4=0,0,272,113;MQ=60	GT:PL:AD	1/1:255,255,0:0,385
N2_chrI	673634	.	C	T	225	PASS	DP=427;VDB=0.846619;SGB=-0.693147;MQSB=1;MQ0F=0;AC=2;AN=2;DP4=0,0,185,121;MQ=60	GT:PL:AD	1/1:255,255,0:0,306
N2_chrI	673723	.	T	G	225	PASS	DP=449;VDB=0.942206;SGB=-0.693147;MQSB=1;MQ0F=0;AC=2;AN=2;DP4=0,0,225,78;MQ=60	GT:PL:AD	1/1:255,255,0:0,303
N2_chrI	674122	.	A	T	225	PASS	DP=505;VDB=0.751183;SGB=-0.693147;MQSB=1;MQ0F=0;AC=2;AN=2;DP4=0,0,172,192;MQ=60	GT:PL:AD	1/1:255,255,0:0,364
N2_chrI	674405	.	A	C	225	PASS	DP=640;VDB=0.0060849;SGB=-0.693147;MQSB=1;MQ0F=0;AC=2;AN=2;DP4=0,0,330,128;MQ=60	GT:PL:AD	1/1:255,255,0:0,458
[truncated: 58,896,671 more chars]
