# Supplementary material for: Transposable elements and heterochromatic regions are enriched for structural variation and sequence divergence in the genome of wild-type Caenorhabditis elegans
Source: G3 (Bethesda). 2025 Apr 30;15(7):jkaf092. doi: 10.1093/g3journal/jkaf092 (PMC12239620; doi:10.1093/g3journal/jkaf092)
Supplement: jkaf092_Supplementary_Data [file jkaf092_supplementary_data.zip › 28833551/Supplemental_Data_File_S10.gff3]

N2_chrI	reasonaTE	transposon	133886	145902	19:7	+	.	transposon=1;class=2/1/1(Tc1-Mariner,TIR,DNATransposon)
N2_chrI	reasonaTE	transposon	272669	282658	10:7	+	.	transposon=2;class=2/1/2(hAT,TIR,DNATransposon)
N2_chrI	reasonaTE	transposon	520863	524552	6:5	-	.	transposon=3;class=2/1/2(hAT,TIR,DNATransposon)
N2_chrI	reasonaTE	transposon	571296	571542	10:7	+	.	transposon=4;class=2/1/2(hAT,TIR,DNATransposon)
N2_chrI	reasonaTE	transposon	673019	690321	11:5	+	.	transposon=5;class=2/1/2(hAT,TIR,DNATransposon)
N2_chrI	reasonaTE	transposon	1252781	1258797	10:7	-	.	transposon=6;class=2/1/3(CMC,TIR,DNATransposon)
N2_chrI	reasonaTE	transposon	1369011	1374363	14:7	+	.	transposon=7;class=1/1/2(Gypsy,LTR,Retrotransposon)
N2_chrI	reasonaTE	transposon	1429516	1431753	10:5	-	.	transposon=8;class=2/1/5(Zator,TIR,DNATransposon)
N2_chrI	reasonaTE	transposon	1933128	1944799	10:8	+	.	transposon=9;class=2/1/3(CMC,TIR,DNATransposon)
N2_chrI	reasonaTE	transposon	2110980	2114587	12:5	+	.	transposon=10;class=2/1/5(Zator,TIR,DNATransposon)
N2_chrI	reasonaTE	transposon	2306475	2323087	7:9	+	.	transposon=11;class=2/1/2(hAT,TIR,DNATransposon)
N2_chrI	reasonaTE	transposon	2431784	2443415	10:8	-	.	transposon=12;class=2/1/3(CMC,TIR,DNATransposon)
N2_chrI	reasonaTE	transposon	2566831	2567692	10:7	+	.	transposon=13;class=2/1/1(Tc1-Mariner,TIR,DNATransposon)
N2_chrI	reasonaTE	transposon	2940030	2941424	8:5	+	.	transposon=14;class=2/1/2(hAT,TIR,DNATransposon)
N2_chrI	reasonaTE	transposon	3054283	3054528	10:7	+	.	transposon=15;class=2/1/6(Novosib,TIR,DNATransposon)
N2_chrI	reasonaTE	transposon	3384213	3403639	8:15	+	.	transposon=16;class=2/1/3(CMC,TIR,DNATransposon)
N2_chrI	reasonaTE	transposon	3858515	3860741	11:8	-	.	transposon=17;class=2/1/2(hAT,TIR,DNATransposon)
N2_chrI	reasonaTE	transposon	3995437	3996858	13:6	+	.	transposon=18;class=2/1/5(Zator,TIR,DNATransposon)
N2_chrI	reasonaTE	transposon	4006052	4007100	8:8	+	.	transposon=19;class=2/1/2(hAT,TIR,DNATransposon)
N2_chrI	reasonaTE	transposon	4008459	4028038	15:12	+	.	transposon=20;class=2/1/1(Tc1-Mariner,TIR,DNATransposon)
N2_chrI	reasonaTE	transposon	4236477	4236724	10:8	+	.	transposon=21;class=2/1/3(CMC,TIR,DNATransposon)
N2_chrI	reasonaTE	transposon	4588467	4590645	14:6	-	.	transposon=22;class=2/1/2(hAT,TIR,DNATransposon)
N2_chrI	reasonaTE	transposon	4897699	4911903	6:6	-	.	transposon=24;class=2/2(Helitron,DNATransposon)
N2_chrI	reasonaTE	transposon	4962942	4980655	6:5	-	.	transposon=25;class=2/1/1(Tc1-Mariner,TIR,DNATransposon)
N2_chrI	reasonaTE	transposon	5160740	5162303	10:7	+	.	transposon=26;class=1/1/2(Gypsy,LTR,Retrotransposon)
N2_chrI	reasonaTE	transposon	5273606	5288083	9:8	-	.	transposon=27;class=2/1/1(Tc1-Mariner,TIR,DNATransposon)
N2_chrI	reasonaTE	transposon	5425273	5439401	10:11	+	.	transposon=28;class=2/1/3(CMC,TIR,DNATransposon)
N2_chrI	reasonaTE	transposon	5925261	5925507	10:8	+	.	transposon=29;class=1/1/2(Gypsy,LTR,Retrotransposon)
N2_chrI	reasonaTE	transposon	6212301	6212547	10:8	+	.	transposon=30;class=2/1/3(CMC,TIR,DNATransposon)
N2_chrI	reasonaTE	transposon	6446742	6466220	13:5	+	.	transposon=31;class=2/1/1(Tc1-Mariner,TIR,DNATransposon)
N2_chrI	reasonaTE	transposon	6664858	6666191	14:7	+	.	transposon=32;class=2/1/2(hAT,TIR,DNATransposon)
N2_chrI	reasonaTE	transposon	7303372	7321955	5:8	-	.	transposon=33;class=2/1/3(CMC,TIR,DNATransposon)
N2_chrI	reasonaTE	transposon	7342191	7342437	10:7	+	.	transposon=34;class=2/1/5(Zator,TIR,DNATransposon)
N2_chrI	reasonaTE	transposon	7586706	7594077	10:7	+	.	transposon=35;class=2/1/3(CMC,TIR,DNATransposon)
N2_chrI	reasonaTE	transposon	7750839	7760287	14:6	+	.	transposon=36;class=2/1/2(hAT,TIR,DNATransposon)
N2_chrI	reasonaTE	transposon	8003828	8021657	14:8	-	.	transposon=37;class=2/1/3(CMC,TIR,DNATransposon)
N2_chrI	reasonaTE	transposon	8104072	8106469	10:8	-	.	transposon=38;class=2/1/2(hAT,TIR,DNATransposon)
N2_chrI	reasonaTE	transposon	8438095	8450744	9:8	+	.	transposon=39;class=2/1/1(Tc1-Mariner,TIR,DNATransposon)
N2_chrI	reasonaTE	transposon	8727095	8734146	8:8	-	.	transposon=40;class=2/1/3(CMC,TIR,DNATransposon)
N2_chrI	reasonaTE	transposon	8830867	8831113	8:7	-	.	transposon=41;class=1/1/2(Gypsy,LTR,Retrotransposon)
N2_chrI	reasonaTE	transposon	9064962	9080749	10:8	+	.	transposon=42;class=2/2(Helitron,DNATransposon)
N2_chrI	reasonaTE	transposon	9595469	9611987	13:5	+	.	transposon=43;class=2/1/1(Tc1-Mariner,TIR,DNATransposon)
N2_chrI	reasonaTE	transposon	9847473	9856850	8:5	-	.	transposon=44;class=2/1/2(hAT,TIR,DNATransposon)
N2_chrI	reasonaTE	transposon	10023006	10034440	19:8	-	.	transposon=45;class=2/2(Helitron,DNATransposon)
N2_chrI	reasonaTE	transposon	10032186	10034417	11:6	+	.	transposon=46;class=1/1/2(Gypsy,LTR,Retrotransposon)
N2_chrI	reasonaTE	transposon	10055142	10060069	13:8	-	.	transposon=47;class=2/1/1(Tc1-Mariner,TIR,DNATransposon)
N2_chrI	reasonaTE	transposon	10118874	10137117	7:6	+	.	transposon=48;class=2/1/3(CMC,TIR,DNATransposon)
N2_chrI	reasonaTE	transposon	10165304	10166694	10:7	+	.	transposon=49;class=1/1/1(Copia,LTR,Retrotransposon)
N2_chrI	reasonaTE	transposon	10210489	10222391	5:8	-	.	transposon=50;class=1/1/2(Gypsy,LTR,Retrotransposon)
N2_chrI	reasonaTE	transposon	10495833	10507342	10:8	-	.	transposon=51;class=2/1/3(CMC,TIR,DNATransposon)
N2_chrI	reasonaTE	transposon	10689654	10705175	9:5	-	.	transposon=52;class=1/1/2(Gypsy,LTR,Retrotransposon)
N2_chrI	reasonaTE	transposon	10722123	10729954	12:6	+	.	transposon=53;class=2/1/2(hAT,TIR,DNATransposon)
N2_chrI	reasonaTE	transposon	10730570	10740726	9:6	-	.	transposon=54;class=1/1/1(Copia,LTR,Retrotransposon)
N2_chrI	reasonaTE	transposon	11474915	11482007	6:6	-	.	transposon=55;class=1/1/1(Copia,LTR,Retrotransposon)
N2_chrI	reasonaTE	transposon	11511576	11519616	10:5	+	.	transposon=56;class=1/1/2(Gypsy,LTR,Retrotransposon)
N2_chrI	reasonaTE	transposon	11606346	11614371	8:8	-	.	transposon=57;class=2/1/5(Zator,TIR,DNATransposon)
N2_chrI	reasonaTE	transposon	11749143	11749392	14:7	+	.	transposon=58;class=2/1/5(Zator,TIR,DNATransposon)
N2_chrI	reasonaTE	transposon	11781969	11789664	12:5	+	.	transposon=59;class=1/1/2(Gypsy,LTR,Retrotransposon)
N2_chrI	reasonaTE	transposon	11791027	11798421	13:6	+	.	transposon=60;class=1/1/2(Gypsy,LTR,Retrotransposon)
N2_chrI	reasonaTE	transposon	11881290	11881538	10:8	+	.	transposon=61;class=2/1/3(CMC,TIR,DNATransposon)
N2_chrI	reasonaTE	transposon	11891531	11903581	10:8	+	.	transposon=62;class=2/1/2(hAT,TIR,DNATransposon)
N2_chrI	reasonaTE	transposon	11902904	11903153	14:8	-	.	transposon=63;class=1/1/1(Copia,LTR,Retrotransposon)
N2_chrI	reasonaTE	transposon	12038677	12049706	16:5	-	.	transposon=64;class=1/1/2(Gypsy,LTR,Retrotransposon)
N2_chrI	reasonaTE	transposon	12811605	12811852	10:5	-	.	transposon=65;class=2/1/3(CMC,TIR,DNATransposon)
N2_chrI	reasonaTE	transposon	12956055	12971606	5:6	+	.	transposon=66;class=1/1/1(Copia,LTR,Retrotransposon)
N2_chrI	reasonaTE	transposon	13266394	13267713	13:6	+	.	transposon=67;class=1/1/2(Gypsy,LTR,Retrotransposon)
N2_chrI	reasonaTE	transposon	13645737	13652394	10:6	-	.	transposon=68;class=2/1/2(hAT,TIR,DNATransposon)
N2_chrI	reasonaTE	transposon	13904830	13905071	14:8	-	.	transposon=69;class=2/1/3(CMC,TIR,DNATransposon)
N2_chrI	reasonaTE	transposon	14100414	14106341	5:5	-	.	transposon=70;class=2/1/2(hAT,TIR,DNATransposon)
N2_chrI	reasonaTE	transposon	14430963	14443697	9:6	+	.	transposon=71;class=1/1/2(Gypsy,LTR,Retrotransposon)
N2_chrI	reasonaTE	transposon	14459903	14472570	21:7	-	.	transposon=72;class=2/1/2(hAT,TIR,DNATransposon)
N2_chrI	reasonaTE	transposon	14559862	14560109	10:8	-	.	transposon=73;class=2/1/3(CMC,TIR,DNATransposon)
N2_chrI	reasonaTE	transposon	14588023	14598447	9:7	+	.	transposon=74;class=2/1/2(hAT,TIR,DNATransposon)
N2_chrI	reasonaTE	transposon	14709325	14729037	13:7	-	.	transposon=75;class=2/1/3(CMC,TIR,DNATransposon)
N2_chrI	reasonaTE	transposon	14805880	14813083	9:8	-	.	transposon=76;class=2/1/3(CMC,TIR,DNATransposon)
N2_chrI	reasonaTE	transposon	15003422	15007067	8:5	-	.	transposon=77;class=2/1/3(CMC,TIR,DNATransposon)
N2_chrI	reasonaTE	transposon	15015476	15030592	12:6	-	.	transposon=78;class=1/1/1(Copia,LTR,Retrotransposon)
N2_chrII	reasonaTE	transposon	186828	189575	24:5	+	.	transposon=79;class=2/1/3(CMC,TIR,DNATransposon)
N2_chrII	reasonaTE	transposon	243949	247002	8:6	-	.	transposon=80;class=2/1/1(Tc1-Mariner,TIR,DNATransposon)
N2_chrII	reasonaTE	transposon	450931	452752	12:6	-	.	transposon=81;class=2/1/2(hAT,TIR,DNATransposon)
N2_chrII	reasonaTE	transposon	633391	635083	13:6	-	.	transposon=82;class=1/1/2(Gypsy,LTR,Retrotransposon)
N2_chrII	reasonaTE	transposon	694284	701020	10:7	+	.	transposon=83;class=1/1/1(Copia,LTR,Retrotransposon)
N2_chrII	reasonaTE	transposon	851767	859168	12:7	-	.	transposon=84;class=2/1/2(hAT,TIR,DNATransposon)
N2_chrII	reasonaTE	transposon	1034988	1038081	12:6	+	.	transposon=85;class=1/1/1(Copia,LTR,Retrotransposon)
N2_chrII	reasonaTE	transposon	1593605	1610791	6:7	-	.	transposon=87;class=1/1/2(Gypsy,LTR,Retrotransposon)
N2_chrII	reasonaTE	transposon	1821687	1827143	8:5	+	.	transposon=88;class=1/1/2(Gypsy,LTR,Retrotransposon)
N2_chrII	reasonaTE	transposon	1962925	1971346	12:7	-	.	transposon=89;class=2/2(Helitron,DNATransposon)
N2_chrII	reasonaTE	transposon	1971347	1979757	12:7	-	.	transposon=90;class=1/1/2(Gypsy,LTR,Retrotransposon)
N2_chrII	reasonaTE	transposon	1979758	1988723	12:7	-	.	transposon=91;class=2/2(Helitron,DNATransposon)
N2_chrII	reasonaTE	transposon	2004517	2012897	12:7	+	.	transposon=92;class=2/1/2(hAT,TIR,DNATransposon)
N2_chrII	reasonaTE	transposon	2196609	2199899	7:6	-	.	transposon=93;class=1/1/2(Gypsy,LTR,Retrotransposon)
N2_chrII	reasonaTE	transposon	2352605	2358199	22:6	-	.	transposon=94;class=2/1/2(hAT,TIR,DNATransposon)
N2_chrII	reasonaTE	transposon	2392274	2392988	13:6	+	.	transposon=95;class=2/1/2(hAT,TIR,DNATransposon)
N2_chrII	reasonaTE	transposon	2598619	2605819	10:7	-	.	transposon=96;class=1/1/2(Gypsy,LTR,Retrotransposon)
N2_chrII	reasonaTE	transposon	2612024	2612246	10:7	-	.	transposon=97;class=2/1/2(hAT,TIR,DNATransposon)
N2_chrII	reasonaTE	transposon	2773918	2786366	5:5	-	.	transposon=98;class=1/1/1(Copia,LTR,Retrotransposon)
N2_chrII	reasonaTE	transposon	3183612	3189298	12:7	-	.	transposon=99;class=2/2(Helitron,DNATransposon)
N2_chrII	reasonaTE	transposon	4014975	4028890	9:10	+	.	transposon=100;class=1/1/2(Gypsy,LTR,Retrotransposon)
N2_chrII	reasonaTE	transposon	4126222	4126887	8:8	-	.	transposon=101;class=2/1/2(hAT,TIR,DNATransposon)
N2_chrII	reasonaTE	transposon	4387983	4403088	9:8	-	.	transposon=102;class=2/1/3(CMC,TIR,DNATransposon)
N2_chrII	reasonaTE	transposon	4461525	4464263	12:6	-	.	transposon=103;class=2/1/2(hAT,TIR,DNATransposon)
N2_chrII	reasonaTE	transposon	4567001	4569512	10:6	+	.	transposon=104;class=2/1/5(Zator,TIR,DNATransposon)
N2_chrII	reasonaTE	transposon	4664512	4664757	10:7	+	.	transposon=105;class=2/1/5(Zator,TIR,DNATransposon)
N2_chrII	reasonaTE	transposon	4691028	4698518	9:6	+	.	transposon=106;class=2/1/3(CMC,TIR,DNATransposon)
N2_chrII	reasonaTE	transposon	5578162	5578408	10:7	+	.	transposon=107;class=2/1/5(Zator,TIR,DNATransposon)
N2_chrII	reasonaTE	transposon	5706358	5715701	13:8	-	.	transposon=108;class=2/1/2(hAT,TIR,DNATransposon)
N2_chrII	reasonaTE	transposon	5759684	5759934	14:8	-	.	transposon=109;class=2/1/3(CMC,TIR,DNATransposon)
N2_chrII	reasonaTE	transposon	5950692	5960539	10:5	-	.	transposon=110;class=2/2(Helitron,DNATransposon)
N2_chrII	reasonaTE	transposon	5974298	5992635	12:5	-	.	transposon=111;class=2/2(Helitron,DNATransposon)
N2_chrII	reasonaTE	transposon	6093240	6097370	11:6	+	.	transposon=112;class=1/1/1(Copia,LTR,Retrotransposon)
N2_chrII	reasonaTE	transposon	6143794	6146904	10:8	-	.	transposon=113;class=1/1/2(Gypsy,LTR,Retrotransposon)
N2_chrII	reasonaTE	transposon	6506761	6514080	8:5	+	.	transposon=114;class=2/1/3(CMC,TIR,DNATransposon)
N2_chrII	reasonaTE	transposon	6866478	6866724	10:8	+	.	transposon=115;class=2/1/3(CMC,TIR,DNATransposon)
N2_chrII	reasonaTE	transposon	6895749	6902335	8:8	+	.	transposon=116;class=1/1/2(Gypsy,LTR,Retrotransposon)
N2_chrII	reasonaTE	transposon	7487042	7505247	22:8	+	.	transposon=117;class=2/1/3(CMC,TIR,DNATransposon)
N2_chrII	reasonaTE	transposon	7803236	7808931	10:8	-	.	transposon=118;class=1/1/1(Copia,LTR,Retrotransposon)
N2_chrII	reasonaTE	transposon	8068198	8068442	10:8	-	.	transposon=119;class=2/1/3(CMC,TIR,DNATransposon)
N2_chrII	reasonaTE	transposon	8285582	8304508	9:8	+	.	transposon=120;class=2/1/3(CMC,TIR,DNATransposon)
N2_chrII	reasonaTE	transposon	8452388	8460094	15:8	-	.	transposon=121;class=2/1/3(CMC,TIR,DNATransposon)
N2_chrII	reasonaTE	transposon	8478909	8480310	14:6	-	.	transposon=122;class=2/1/5(Zator,TIR,DNATransposon)
N2_chrII	reasonaTE	transposon	8687530	8687777	10:8	-	.	transposon=123;class=1/2/2(SINE,Non-LTR,Retrotransposon)
N2_chrII	reasonaTE	transposon	8886686	8886932	10:8	+	.	transposon=124;class=2/1/3(CMC,TIR,DNATransposon)
N2_chrII	reasonaTE	transposon	8906992	8921370	7:6	+	.	transposon=125;class=1/1/2(Gypsy,LTR,Retrotransposon)
N2_chrII	reasonaTE	transposon	9209466	9223733	7:6	+	.	transposon=126;class=2/1/1(Tc1-Mariner,TIR,DNATransposon)
N2_chrII	reasonaTE	transposon	9651468	9653995	13:6	-	.	transposon=127;class=2/1/2(hAT,TIR,DNATransposon)
N2_chrII	reasonaTE	transposon	10142564	10155212	7:8	+	.	transposon=128;class=2/1/3(CMC,TIR,DNATransposon)
N2_chrII	reasonaTE	transposon	10815878	10823540	10:8	-	.	transposon=129;class=2/1/3(CMC,TIR,DNATransposon)
N2_chrII	reasonaTE	transposon	11744617	11754586	9:5	+	.	transposon=130;class=2/1/1(Tc1-Mariner,TIR,DNATransposon)
N2_chrII	reasonaTE	transposon	11797871	11799359	8:6	+	.	transposon=131;class=1/1/2(Gypsy,LTR,Retrotransposon)
N2_chrII	reasonaTE	transposon	12024932	12025170	8:7	+	.	transposon=132;class=2/1/5(Zator,TIR,DNATransposon)
N2_chrII	reasonaTE	transposon	12207080	12207327	10:8	-	.	transposon=133;class=2/1/3(CMC,TIR,DNATransposon)
N2_chrII	reasonaTE	transposon	12570277	12570523	10:7	+	.	transposon=134;class=2/1/3(CMC,TIR,DNATransposon)
N2_chrII	reasonaTE	transposon	12674048	12677090	10:7	+	.	transposon=135;class=1/1/2(Gypsy,LTR,Retrotransposon)
N2_chrII	reasonaTE	transposon	13275793	13294554	6:6	-	.	transposon=136;class=1/1/2(Gypsy,LTR,Retrotransposon)
N2_chrII	reasonaTE	transposon	14087975	14095818	6:8	-	.	transposon=138;class=2/1/2(hAT,TIR,DNATransposon)
N2_chrII	reasonaTE	transposon	14124585	14131625	7:5	-	.	transposon=139;class=2/1/2(hAT,TIR,DNATransposon)
N2_chrII	reasonaTE	transposon	14322088	14338740	8:8	-	.	transposon=140;class=2/1/2(hAT,TIR,DNATransposon)
N2_chrII	reasonaTE	transposon	14715916	14716228	15:5	-	.	transposon=141;class=2/1/2(hAT,TIR,DNATransposon)
N2_chrII	reasonaTE	transposon	14867323	14870020	13:6	+	.	transposon=142;class=2/1/5(Zator,TIR,DNATransposon)
N2_chrII	reasonaTE	transposon	14909342	14929342	19:6	-	.	transposon=143;class=2/1/3(CMC,TIR,DNATransposon)
N2_chrII	reasonaTE	transposon	15025145	15026421	10:7	+	.	transposon=144;class=2/1/2(hAT,TIR,DNATransposon)
N2_chrII	reasonaTE	transposon	15031694	15032963	13:7	+	.	transposon=145;class=2/1/3(CMC,TIR,DNATransposon)
N2_chrII	reasonaTE	transposon	15078522	15078768	10:8	+	.	transposon=146;class=1/1/2(Gypsy,LTR,Retrotransposon)
N2_chrII	reasonaTE	transposon	15169835	15175158	12:7	-	.	transposon=147;class=2/1/2(hAT,TIR,DNATransposon)
N2_chrII	reasonaTE	transposon	15266510	15266740	7:6	+	.	transposon=148;class=2/1/5(Zator,TIR,DNATransposon)
N2_chrIII	reasonaTE	transposon	145264	145506	10:5	+	.	transposon=149;class=2/1/5(Zator,TIR,DNATransposon)
N2_chrIII	reasonaTE	transposon	184476	203022	9:8	-	.	transposon=150;class=2/1/2(hAT,TIR,DNATransposon)
N2_chrIII	reasonaTE	transposon	210240	210486	10:8	+	.	transposon=151;class=1/2/2(SINE,Non-LTR,Retrotransposon)
N2_chrIII	reasonaTE	transposon	426964	430746	13:6	-	.	transposon=152;class=2/1/2(hAT,TIR,DNATransposon)
N2_chrIII	reasonaTE	transposon	629739	629985	10:8	-	.	transposon=153;class=1/1/2(Gypsy,LTR,Retrotransposon)
N2_chrIII	reasonaTE	transposon	791866	792103	9:8	-	.	transposon=154;class=1/2/2(SINE,Non-LTR,Retrotransposon)
N2_chrIII	reasonaTE	transposon	881520	882359	12:6	+	.	transposon=155;class=2/1/5(Zator,TIR,DNATransposon)
N2_chrIII	reasonaTE	transposon	901154	918112	8:8	+	.	transposon=156;class=2/1/3(CMC,TIR,DNATransposon)
N2_chrIII	reasonaTE	transposon	919980	937363	9:7	+	.	transposon=157;class=2/1/3(CMC,TIR,DNATransposon)
N2_chrIII	reasonaTE	transposon	1042814	1054613	7:5	-	.	transposon=158;class=2/1/2(hAT,TIR,DNATransposon)
N2_chrIII	reasonaTE	transposon	1073265	1074090	12:5	-	.	transposon=159;class=2/1/5(Zator,TIR,DNATransposon)
N2_chrIII	reasonaTE	transposon	1367199	1377909	11:8	+	.	transposon=160;class=1/1/2(Gypsy,LTR,Retrotransposon)
N2_chrIII	reasonaTE	transposon	1368373	1385760	9:12	-	.	transposon=161;class=2/1/3(CMC,TIR,DNATransposon)
N2_chrIII	reasonaTE	transposon	1575675	1590346	9:8	-	.	transposon=162;class=2/1/2(hAT,TIR,DNATransposon)
N2_chrIII	reasonaTE	transposon	2462779	2480217	7:8	+	.	transposon=163;class=1/1/2(Gypsy,LTR,Retrotransposon)
N2_chrIII	reasonaTE	transposon	2643121	2659043	5:5	+	.	transposon=164;class=2/1/2(hAT,TIR,DNATransposon)
N2_chrIII	reasonaTE	transposon	3036380	3037372	10:16	+	.	transposon=165;class=2/1/5(Zator,TIR,DNATransposon)
N2_chrIII	reasonaTE	transposon	3037332	3051496	7:7	-	.	transposon=166;class=1/1/2(Gypsy,LTR,Retrotransposon)
N2_chrIII	reasonaTE	transposon	3090101	3100932	7:7	+	.	transposon=167;class=2/1/5(Zator,TIR,DNATransposon)
N2_chrIII	reasonaTE	transposon	3114866	3121432	9:6	-	.	transposon=168;class=2/1/2(hAT,TIR,DNATransposon)
N2_chrIII	reasonaTE	transposon	3452286	3467427	13:8	-	.	transposon=169;class=1/1/2(Gypsy,LTR,Retrotransposon)
N2_chrIII	reasonaTE	transposon	3457293	3459983	10:7	+	.	transposon=170;class=2/1/3(CMC,TIR,DNATransposon)
N2_chrIII	reasonaTE	transposon	3788552	3799762	12:6	+	.	transposon=171;class=2/2(Helitron,DNATransposon)
N2_chrIII	reasonaTE	transposon	3907955	3912293	13:6	+	.	transposon=172;class=2/1/1(Tc1-Mariner,TIR,DNATransposon)
N2_chrIII	reasonaTE	transposon	3918636	3921346	17:5	+	.	transposon=173;class=2/1/2(hAT,TIR,DNATransposon)
N2_chrIII	reasonaTE	transposon	3998502	4016190	7:8	+	.	transposon=174;class=2/1/3(CMC,TIR,DNATransposon)
N2_chrIII	reasonaTE	transposon	4066107	4084284	7:5	-	.	transposon=175;class=2/1/3(CMC,TIR,DNATransposon)
N2_chrIII	reasonaTE	transposon	4163562	4163811	14:7	+	.	transposon=176;class=2/1/5(Zator,TIR,DNATransposon)
N2_chrIII	reasonaTE	transposon	4317604	4331523	12:5	-	.	transposon=177;class=2/1/3(CMC,TIR,DNATransposon)
N2_chrIII	reasonaTE	transposon	4421406	4421652	10:8	+	.	transposon=178;class=2/1/5(Zator,TIR,DNATransposon)
N2_chrIII	reasonaTE	transposon	4499307	4516758	7:8	-	.	transposon=179;class=2/1/3(CMC,TIR,DNATransposon)
N2_chrIII	reasonaTE	transposon	4724318	4729453	5:5	-	.	transposon=180;class=2/1/3(CMC,TIR,DNATransposon)
N2_chrIII	reasonaTE	transposon	4816112	4832319	5:8	-	.	transposon=181;class=2/1/3(CMC,TIR,DNATransposon)
N2_chrIII	reasonaTE	transposon	4954309	4970309	6:5	-	.	transposon=182;class=1/1/2(Gypsy,LTR,Retrotransposon)
N2_chrIII	reasonaTE	transposon	5049881	5050128	10:8	-	.	transposon=183;class=2/1/3(CMC,TIR,DNATransposon)
N2_chrIII	reasonaTE	transposon	5203873	5221276	8:5	+	.	transposon=184;class=1/1/2(Gypsy,LTR,Retrotransposon)
N2_chrIII	reasonaTE	transposon	6324965	6328984	7:5	-	.	transposon=185;class=1/1/2(Gypsy,LTR,Retrotransposon)
N2_chrIII	reasonaTE	transposon	6583191	6591415	7:7	+	.	transposon=186;class=2/1/1(Tc1-Mariner,TIR,DNATransposon)
N2_chrIII	reasonaTE	transposon	6818366	6826445	13:5	+	.	transposon=187;class=2/1/3(CMC,TIR,DNATransposon)
N2_chrIII	reasonaTE	transposon	7659524	7670484	8:8	-	.	transposon=189;class=1/1/2(Gypsy,LTR,Retrotransposon)
N2_chrIII	reasonaTE	transposon	7898811	7914876	10:8	-	.	transposon=190;class=2/1/1(Tc1-Mariner,TIR,DNATransposon)
N2_chrIII	reasonaTE	transposon	8013055	8015008	9:8	+	.	transposon=191;class=2/1/3(CMC,TIR,DNATransposon)
N2_chrIII	reasonaTE	transposon	8090307	8091477	10:8	+	.	transposon=192;class=2/1/2(hAT,TIR,DNATransposon)
N2_chrIII	reasonaTE	transposon	8301109	8309239	13:11	+	.	transposon=193;class=2/2(Helitron,DNATransposon)
N2_chrIII	reasonaTE	transposon	8316709	8335803	9:8	-	.	transposon=194;class=1/1/2(Gypsy,LTR,Retrotransposon)
N2_chrIII	reasonaTE	transposon	8352637	8353935	10:6	+	.	transposon=195;class=2/1/2(hAT,TIR,DNATransposon)
N2_chrIII	reasonaTE	transposon	8393673	8405078	16:5	-	.	transposon=196;class=1/1/2(Gypsy,LTR,Retrotransposon)
N2_chrIII	reasonaTE	transposon	8454445	8455515	10:8	+	.	transposon=197;class=2/1/2(hAT,TIR,DNATransposon)
N2_chrIII	reasonaTE	transposon	8458460	8460954	12:6	+	.	transposon=198;class=2/1/5(Zator,TIR,DNATransposon)
N2_chrIII	reasonaTE	transposon	8580809	8586108	8:5	+	.	transposon=199;class=2/1/3(CMC,TIR,DNATransposon)
N2_chrIII	reasonaTE	transposon	8842722	8848166	7:12	-	.	transposon=200;class=2/1/1(Tc1-Mariner,TIR,DNATransposon)
N2_chrIII	reasonaTE	transposon	9106713	9116830	11:6	-	.	transposon=201;class=2/1/1(Tc1-Mariner,TIR,DNATransposon)
N2_chrIII	reasonaTE	transposon	9434505	9453185	6:12	-	.	transposon=202;class=1/1/2(Gypsy,LTR,Retrotransposon)
N2_chrIII	reasonaTE	transposon	9434568	9449365	8:5	+	.	transposon=203;class=2/1/3(CMC,TIR,DNATransposon)
N2_chrIII	reasonaTE	transposon	9553318	9555012	11:6	+	.	transposon=204;class=1/1/2(Gypsy,LTR,Retrotransposon)
N2_chrIII	reasonaTE	transposon	10697990	10699778	10:6	-	.	transposon=205;class=2/1/5(Zator,TIR,DNATransposon)
N2_chrIII	reasonaTE	transposon	10723137	10723586	11:5	-	.	transposon=206;class=2/1/2(hAT,TIR,DNATransposon)
N2_chrIII	reasonaTE	transposon	10726697	10734886	6:9	-	.	transposon=207;class=2/1/2(hAT,TIR,DNATransposon)
N2_chrIII	reasonaTE	transposon	10964439	10965797	10:7	+	.	transposon=208;class=2/1/2(hAT,TIR,DNATransposon)
N2_chrIII	reasonaTE	transposon	11148083	11148329	10:8	+	.	transposon=209;class=1/1/2(Gypsy,LTR,Retrotransposon)
N2_chrIII	reasonaTE	transposon	11149228	11152584	10:8	-	.	transposon=210;class=2/1/3(CMC,TIR,DNATransposon)
N2_chrIII	reasonaTE	transposon	11180942	11182794	12:6	+	.	transposon=211;class=2/1/2(hAT,TIR,DNATransposon)
N2_chrIII	reasonaTE	transposon	11234332	11245341	10:8	+	.	transposon=212;class=2/1/3(CMC,TIR,DNATransposon)
N2_chrIII	reasonaTE	transposon	11397268	11413771	7:6	+	.	transposon=213;class=2/1/2(hAT,TIR,DNATransposon)
N2_chrIII	reasonaTE	transposon	12017198	12017445	10:8	+	.	transposon=214;class=2/1/3(CMC,TIR,DNATransposon)
N2_chrIII	reasonaTE	transposon	12265757	12278495	8:6	-	.	transposon=215;class=2/1/2(hAT,TIR,DNATransposon)
N2_chrIII	reasonaTE	transposon	12299159	12299405	10:7	-	.	transposon=216;class=2/1/5(Zator,TIR,DNATransposon)
N2_chrIII	reasonaTE	transposon	12726161	12726712	10:8	+	.	transposon=217;class=2/1/5(Zator,TIR,DNATransposon)
N2_chrIII	reasonaTE	transposon	12726672	12733720	9:15	-	.	transposon=218;class=2/1/3(CMC,TIR,DNATransposon)
N2_chrIII	reasonaTE	transposon	12779382	12783166	8:5	+	.	transposon=219;class=2/1/3(CMC,TIR,DNATransposon)
N2_chrIII	reasonaTE	transposon	13089522	13096098	8:9	+	.	transposon=220;class=2/1/3(CMC,TIR,DNATransposon)
N2_chrIII	reasonaTE	transposon	13343650	13359037	10:7	+	.	transposon=221;class=2/1/2(hAT,TIR,DNATransposon)
N2_chrIII	reasonaTE	transposon	13377513	13395924	8:5	+	.	transposon=222;class=2/1/3(CMC,TIR,DNATransposon)
N2_chrIII	reasonaTE	transposon	13477088	13479162	14:6	-	.	transposon=223;class=1/1/2(Gypsy,LTR,Retrotransposon)
N2_chrIII	reasonaTE	transposon	13550621	13555471	15:5	-	.	transposon=224;class=2/1/2(hAT,TIR,DNATransposon)
N2_chrIII	reasonaTE	transposon	13662430	13671543	6:5	+	.	transposon=225;class=2/1/3(CMC,TIR,DNATransposon)
N2_chrIII	reasonaTE	transposon	13784434	13787090	14:7	+	.	transposon=226;class=2/1/2(hAT,TIR,DNATransposon)
N2_chrIII	reasonaTE	transposon	13788555	13790713	10:7	+	.	transposon=227;class=2/1/3(CMC,TIR,DNATransposon)
N2_chrIV	reasonaTE	transposon	280570	282002	10:8	+	.	transposon=228;class=2/1/2(hAT,TIR,DNATransposon)
N2_chrIV	reasonaTE	transposon	281962	300283	6:15	-	.	transposon=229;class=2/1/3(CMC,TIR,DNATransposon)
N2_chrIV	reasonaTE	transposon	348484	351535	6:5	+	.	transposon=230;class=2/1/4(Sola,TIR,DNATransposon)
N2_chrIV	reasonaTE	transposon	901271	918192	7:12	+	.	transposon=231;class=1/1/2(Gypsy,LTR,Retrotransposon)
N2_chrIV	reasonaTE	transposon	1153676	1155165	13:6	-	.	transposon=232;class=2/1/5(Zator,TIR,DNATransposon)
N2_chrIV	reasonaTE	transposon	1180022	1180955	5:8	-	.	transposon=233;class=2/1/5(Zator,TIR,DNATransposon)
N2_chrIV	reasonaTE	transposon	1371454	1389183	7:5	+	.	transposon=234;class=1/1/2(Gypsy,LTR,Retrotransposon)
N2_chrIV	reasonaTE	transposon	1439728	1442178	13:7	+	.	transposon=235;class=2/1/2(hAT,TIR,DNATransposon)
N2_chrIV	reasonaTE	transposon	1528532	1542157	10:5	-	.	transposon=236;class=2/1/2(hAT,TIR,DNATransposon)
N2_chrIV	reasonaTE	transposon	1665082	1679057	5:18	+	.	transposon=237;class=2/1/1(Tc1-Mariner,TIR,DNATransposon)
N2_chrIV	reasonaTE	transposon	1680724	1681565	9:6	-	.	transposon=238;class=2/1/2(hAT,TIR,DNATransposon)
N2_chrIV	reasonaTE	transposon	1802069	1813600	14:8	+	.	transposon=239;class=2/1/3(CMC,TIR,DNATransposon)
N2_chrIV	reasonaTE	transposon	2090966	2110549	5:8	+	.	transposon=240;class=2/1/2(hAT,TIR,DNATransposon)
N2_chrIV	reasonaTE	transposon	2127829	2136612	13:8	-	.	transposon=241;class=1/1/2(Gypsy,LTR,Retrotransposon)
N2_chrIV	reasonaTE	transposon	2244639	2245727	13:6	-	.	transposon=242;class=2/1/4(Sola,TIR,DNATransposon)
N2_chrIV	reasonaTE	transposon	2286394	2286640	10:8	-	.	transposon=243;class=1/1/2(Gypsy,LTR,Retrotransposon)
N2_chrIV	reasonaTE	transposon	2295006	2295251	10:8	+	.	transposon=244;class=2/1/5(Zator,TIR,DNATransposon)
N2_chrIV	reasonaTE	transposon	2674610	2684487	10:6	+	.	transposon=245;class=2/1/2(hAT,TIR,DNATransposon)
N2_chrIV	reasonaTE	transposon	2694689	2695647	15:6	-	.	transposon=246;class=2/1/2(hAT,TIR,DNATransposon)
N2_chrIV	reasonaTE	transposon	2740361	2751328	6:18	+	.	transposon=247;class=2/1/2(hAT,TIR,DNATransposon)
N2_chrIV	reasonaTE	transposon	2879983	2895379	6:8	+	.	transposon=248;class=2/1/1(Tc1-Mariner,TIR,DNATransposon)
N2_chrIV	reasonaTE	transposon	2999490	2999736	10:7	+	.	transposon=249;class=2/1/5(Zator,TIR,DNATransposon)
N2_chrIV	reasonaTE	transposon	3095010	3098008	11:8	+	.	transposon=250;class=2/1/3(CMC,TIR,DNATransposon)
N2_chrIV	reasonaTE	transposon	3135506	3141113	6:8	-	.	transposon=251;class=2/1/1(Tc1-Mariner,TIR,DNATransposon)
N2_chrIV	reasonaTE	transposon	3165700	3165945	10:6	-	.	transposon=252;class=2/1/1(Tc1-Mariner,TIR,DNATransposon)
N2_chrIV	reasonaTE	transposon	3166199	3166445	10:8	-	.	transposon=253;class=2/1/3(CMC,TIR,DNATransposon)
N2_chrIV	reasonaTE	transposon	3664458	3669989	7:5	-	.	transposon=254;class=2/1/2(hAT,TIR,DNATransposon)
N2_chrIV	reasonaTE	transposon	3670621	3672335	12:6	+	.	transposon=255;class=2/1/5(Zator,TIR,DNATransposon)
N2_chrIV	reasonaTE	transposon	3700183	3718613	17:6	+	.	transposon=256;class=2/2(Helitron,DNATransposon)
N2_chrIV	reasonaTE	transposon	3720326	3720573	10:8	+	.	transposon=257;class=2/1/3(CMC,TIR,DNATransposon)
N2_chrIV	reasonaTE	transposon	4324713	4325740	10:7	-	.	transposon=258;class=1/1/1(Copia,LTR,Retrotransposon)
N2_chrIV	reasonaTE	transposon	4544145	4555217	14:10	-	.	transposon=259;class=2/1/2(hAT,TIR,DNATransposon)
N2_chrIV	reasonaTE	transposon	4733778	4749838	7:6	-	.	transposon=260;class=2/1/1(Tc1-Mariner,TIR,DNATransposon)
N2_chrIV	reasonaTE	transposon	4897630	4898864	13:6	+	.	transposon=261;class=2/1/5(Zator,TIR,DNATransposon)
N2_chrIV	reasonaTE	transposon	4920639	4936916	8:6	-	.	transposon=262;class=1/1/2(Gypsy,LTR,Retrotransposon)
N2_chrIV	reasonaTE	transposon	5449881	5455478	17:5	+	.	transposon=263;class=2/1/2(hAT,TIR,DNATransposon)
N2_chrIV	reasonaTE	transposon	5456314	5472963	8:5	-	.	transposon=264;class=1/1/2(Gypsy,LTR,Retrotransposon)
N2_chrIV	reasonaTE	transposon	5636122	5650940	10:6	+	.	transposon=265;class=1/1/1(Copia,LTR,Retrotransposon)
N2_chrIV	reasonaTE	transposon	5821903	5837679	7:8	+	.	transposon=266;class=2/2(Helitron,DNATransposon)
N2_chrIV	reasonaTE	transposon	6084355	6094370	10:8	+	.	transposon=267;class=1/1/1(Copia,LTR,Retrotransposon)
N2_chrIV	reasonaTE	transposon	6140310	6150253	6:8	-	.	transposon=268;class=2/1/3(CMC,TIR,DNATransposon)
N2_chrIV	reasonaTE	transposon	6336850	6355109	11:6	-	.	transposon=269;class=2/1/3(CMC,TIR,DNATransposon)
N2_chrIV	reasonaTE	transposon	6621732	6633912	8:6	+	.	transposon=270;class=1/1/1(Copia,LTR,Retrotransposon)
N2_chrIV	reasonaTE	transposon	6734300	6753578	9:5	-	.	transposon=271;class=2/1/3(CMC,TIR,DNATransposon)
N2_chrIV	reasonaTE	transposon	6861290	6861536	10:8	-	.	transposon=272;class=2/1/3(CMC,TIR,DNATransposon)
N2_chrIV	reasonaTE	transposon	6948564	6968069	6:6	+	.	transposon=273;class=1/1/2(Gypsy,LTR,Retrotransposon)
N2_chrIV	reasonaTE	transposon	7063572	7082886	8:7	-	.	transposon=274;class=2/2(Helitron,DNATransposon)
N2_chrIV	reasonaTE	transposon	7346720	7364674	7:10	+	.	transposon=275;class=1/1/2(Gypsy,LTR,Retrotransposon)
N2_chrIV	reasonaTE	transposon	7375597	7380046	7:10	-	.	transposon=276;class=1/1/2(Gypsy,LTR,Retrotransposon)
N2_chrIV	reasonaTE	transposon	7441037	7442031	13:6	-	.	transposon=277;class=2/1/5(Zator,TIR,DNATransposon)
N2_chrIV	reasonaTE	transposon	7456279	7473446	11:6	+	.	transposon=278;class=2/1/3(CMC,TIR,DNATransposon)
N2_chrIV	reasonaTE	transposon	7675231	7680693	10:5	-	.	transposon=279;class=2/1/3(CMC,TIR,DNATransposon)
N2_chrIV	reasonaTE	transposon	7985001	7985247	10:8	-	.	transposon=280;class=1/1/2(Gypsy,LTR,Retrotransposon)
N2_chrIV	reasonaTE	transposon	8071909	8074116	12:7	-	.	transposon=281;class=2/1/5(Zator,TIR,DNATransposon)
N2_chrIV	reasonaTE	transposon	8466604	8468445	12:6	-	.	transposon=282;class=2/1/5(Zator,TIR,DNATransposon)
N2_chrIV	reasonaTE	transposon	8508109	8508356	13:8	-	.	transposon=283;class=2/1/5(Zator,TIR,DNATransposon)
N2_chrIV	reasonaTE	transposon	8565278	8566299	10:7	-	.	transposon=284;class=1/1/1(Copia,LTR,Retrotransposon)
N2_chrIV	reasonaTE	transposon	8741698	8758176	5:6	+	.	transposon=285;class=1/1/2(Gypsy,LTR,Retrotransposon)
N2_chrIV	reasonaTE	transposon	8903452	8905544	11:8	-	.	transposon=286;class=1/1/1(Copia,LTR,Retrotransposon)
N2_chrIV	reasonaTE	transposon	8984895	8988014	8:5	+	.	transposon=287;class=2/1/2(hAT,TIR,DNATransposon)
N2_chrIV	reasonaTE	transposon	8988434	8990540	7:6	+	.	transposon=288;class=1/1/2(Gypsy,LTR,Retrotransposon)
N2_chrIV	reasonaTE	transposon	9065455	9066029	8:15	+	.	transposon=289;class=2/1/2(hAT,TIR,DNATransposon)
N2_chrIV	reasonaTE	transposon	9065989	9069311	8:7	-	.	transposon=290;class=2/1/2(hAT,TIR,DNATransposon)
N2_chrIV	reasonaTE	transposon	9149304	9149554	10:8	-	.	transposon=291;class=2/1/3(CMC,TIR,DNATransposon)
N2_chrIV	reasonaTE	transposon	9226379	9226625	10:8	+	.	transposon=292;class=2/1/3(CMC,TIR,DNATransposon)
N2_chrIV	reasonaTE	transposon	9409475	9412162	13:7	-	.	transposon=293;class=2/1/3(CMC,TIR,DNATransposon)
N2_chrIV	reasonaTE	transposon	9433583	9449053	8:7	-	.	transposon=294;class=2/1/3(CMC,TIR,DNATransposon)
N2_chrIV	reasonaTE	transposon	9721960	9736507	10:5	+	.	transposon=295;class=2/1/3(CMC,TIR,DNATransposon)
N2_chrIV	reasonaTE	transposon	9874357	9875248	8:5	-	.	transposon=296;class=2/1/2(hAT,TIR,DNATransposon)
N2_chrIV	reasonaTE	transposon	10018658	10026115	8:7	+	.	transposon=297;class=2/2(Helitron,DNATransposon)
N2_chrIV	reasonaTE	transposon	10056094	10070351	12:5	-	.	transposon=298;class=1/1/2(Gypsy,LTR,Retrotransposon)
N2_chrIV	reasonaTE	transposon	10157424	10165107	13:6	-	.	transposon=299;class=1/1/2(Gypsy,LTR,Retrotransposon)
N2_chrIV	reasonaTE	transposon	10562662	10578625	8:5	+	.	transposon=300;class=2/2(Helitron,DNATransposon)
N2_chrIV	reasonaTE	transposon	10569372	10569618	10:8	-	.	transposon=301;class=1/2/2(SINE,Non-LTR,Retrotransposon)
N2_chrIV	reasonaTE	transposon	10729643	10745770	11:7	+	.	transposon=302;class=1/1/2(Gypsy,LTR,Retrotransposon)
N2_chrIV	reasonaTE	transposon	10838166	10843712	9:8	+	.	transposon=303;class=2/1/3(CMC,TIR,DNATransposon)
N2_chrIV	reasonaTE	transposon	11048018	11048245	10:8	-	.	transposon=304;class=1/1/2(Gypsy,LTR,Retrotransposon)
N2_chrIV	reasonaTE	transposon	11378732	11397546	8:7	-	.	transposon=305;class=2/1/3(CMC,TIR,DNATransposon)
N2_chrIV	reasonaTE	transposon	11562252	11568796	13:5	+	.	transposon=306;class=1/1/2(Gypsy,LTR,Retrotransposon)
N2_chrIV	reasonaTE	transposon	11943105	11959928	16:6	-	.	transposon=307;class=2/1/1(Tc1-Mariner,TIR,DNATransposon)
N2_chrIV	reasonaTE	transposon	12155028	12156511	13:7	-	.	transposon=309;class=2/1/2(hAT,TIR,DNATransposon)
N2_chrIV	reasonaTE	transposon	12533188	12533434	10:8	-	.	transposon=310;class=2/1/3(CMC,TIR,DNATransposon)
N2_chrIV	reasonaTE	transposon	12607055	12619559	12:13	-	.	transposon=311;class=2/1/3(CMC,TIR,DNATransposon)
N2_chrIV	reasonaTE	transposon	13079990	13091395	10:7	+	.	transposon=312;class=2/1/3(CMC,TIR,DNATransposon)
N2_chrIV	reasonaTE	transposon	13098192	13116484	5:6	+	.	transposon=313;class=2/1/1(Tc1-Mariner,TIR,DNATransposon)
N2_chrIV	reasonaTE	transposon	13463739	13465438	15:6	-	.	transposon=314;class=1/1/2(Gypsy,LTR,Retrotransposon)
N2_chrIV	reasonaTE	transposon	13590147	13598509	10:8	+	.	transposon=315;class=1/1/2(Gypsy,LTR,Retrotransposon)
N2_chrIV	reasonaTE	transposon	13662055	13669013	9:7	+	.	transposon=316;class=1/1/2(Gypsy,LTR,Retrotransposon)
N2_chrIV	reasonaTE	transposon	13845813	13847699	13:6	+	.	transposon=317;class=1/1/2(Gypsy,LTR,Retrotransposon)
N2_chrIV	reasonaTE	transposon	13859072	13863029	11:6	+	.	transposon=318;class=2/1/5(Zator,TIR,DNATransposon)
N2_chrIV	reasonaTE	transposon	13872325	13885213	11:5	+	.	transposon=319;class=2/1/2(hAT,TIR,DNATransposon)
N2_chrIV	reasonaTE	transposon	13921893	13934065	13:7	+	.	transposon=320;class=2/1/5(Zator,TIR,DNATransposon)
N2_chrIV	reasonaTE	transposon	14184122	14203556	6:5	+	.	transposon=321;class=1/1/2(Gypsy,LTR,Retrotransposon)
N2_chrIV	reasonaTE	transposon	14207162	14217860	9:15	+	.	transposon=322;class=2/1/2(hAT,TIR,DNATransposon)
N2_chrIV	reasonaTE	transposon	14217820	14221492	11:7	-	.	transposon=323;class=1/1/2(Gypsy,LTR,Retrotransposon)
N2_chrIV	reasonaTE	transposon	14425596	14425842	10:7	-	.	transposon=324;class=2/1/5(Zator,TIR,DNATransposon)
N2_chrIV	reasonaTE	transposon	14457425	14461940	13:6	+	.	transposon=325;class=1/1/2(Gypsy,LTR,Retrotransposon)
N2_chrIV	reasonaTE	transposon	14476201	14481421	10:6	+	.	transposon=326;class=2/1/2(hAT,TIR,DNATransposon)
N2_chrIV	reasonaTE	transposon	14588304	14588549	10:8	+	.	transposon=327;class=2/1/3(CMC,TIR,DNATransposon)
N2_chrIV	reasonaTE	transposon	14739656	14741274	12:6	-	.	transposon=328;class=2/1/5(Zator,TIR,DNATransposon)
N2_chrIV	reasonaTE	transposon	14867153	14880745	8:8	-	.	transposon=329;class=2/1/3(CMC,TIR,DNATransposon)
N2_chrIV	reasonaTE	transposon	14902663	14922631	17:11	-	.	transposon=330;class=2/2(Helitron,DNATransposon)
N2_chrIV	reasonaTE	transposon	15058691	15069368	7:6	-	.	transposon=331;class=1/1/2(Gypsy,LTR,Retrotransposon)
N2_chrIV	reasonaTE	transposon	15075755	15085366	10:7	-	.	transposon=333;class=2/1/5(Zator,TIR,DNATransposon)
N2_chrIV	reasonaTE	transposon	15166162	15167546	14:6	+	.	transposon=334;class=1/1/2(Gypsy,LTR,Retrotransposon)
N2_chrIV	reasonaTE	transposon	15172299	15175580	9:9	-	.	transposon=335;class=2/1/3(CMC,TIR,DNATransposon)
N2_chrIV	reasonaTE	transposon	15181689	15191339	15:6	+	.	transposon=336;class=1/1/2(Gypsy,LTR,Retrotransposon)
N2_chrIV	reasonaTE	transposon	15200669	15202481	8:6	+	.	transposon=337;class=2/1/3(CMC,TIR,DNATransposon)
N2_chrIV	reasonaTE	transposon	15373586	15377155	13:6	-	.	transposon=338;class=1/1/1(Copia,LTR,Retrotransposon)
N2_chrIV	reasonaTE	transposon	15516733	15525969	7:5	+	.	transposon=339;class=2/1/3(CMC,TIR,DNATransposon)
N2_chrIV	reasonaTE	transposon	15708012	15717505	8:6	-	.	transposon=340;class=2/1/2(hAT,TIR,DNATransposon)
N2_chrIV	reasonaTE	transposon	15745196	15745446	14:7	+	.	transposon=341;class=2/1/3(CMC,TIR,DNATransposon)
N2_chrIV	reasonaTE	transposon	15765550	15767562	13:6	-	.	transposon=342;class=2/1/1(Tc1-Mariner,TIR,DNATransposon)
N2_chrIV	reasonaTE	transposon	15787859	15807745	16:8	-	.	transposon=343;class=2/1/3(CMC,TIR,DNATransposon)
N2_chrIV	reasonaTE	transposon	15836177	15836457	10:8	+	.	transposon=344;class=2/1/5(Zator,TIR,DNATransposon)
N2_chrIV	reasonaTE	transposon	16094682	16095947	10:7	+	.	transposon=345;class=1/1/1(Copia,LTR,Retrotransposon)
N2_chrIV	reasonaTE	transposon	16124318	16133929	7:14	+	.	transposon=346;class=1/1/2(Gypsy,LTR,Retrotransposon)
N2_chrIV	reasonaTE	transposon	16137570	16154790	14:5	+	.	transposon=347;class=2/1/3(CMC,TIR,DNATransposon)
N2_chrIV	reasonaTE	transposon	16211580	16223563	8:15	+	.	transposon=348;class=2/1/3(CMC,TIR,DNATransposon)
N2_chrIV	reasonaTE	transposon	16217310	16218483	10:8	-	.	transposon=349;class=2/1/2(hAT,TIR,DNATransposon)
N2_chrIV	reasonaTE	transposon	16223523	16224688	10:8	-	.	transposon=350;class=2/1/5(Zator,TIR,DNATransposon)
N2_chrIV	reasonaTE	transposon	16454149	16472727	7:5	+	.	transposon=351;class=2/1/3(CMC,TIR,DNATransposon)
N2_chrIV	reasonaTE	transposon	16458426	16459547	13:6	-	.	transposon=352;class=2/1/2(hAT,TIR,DNATransposon)
N2_chrIV	reasonaTE	transposon	16585450	16586920	15:7	+	.	transposon=353;class=2/1/5(Zator,TIR,DNATransposon)
N2_chrIV	reasonaTE	transposon	16613011	16613257	10:8	+	.	transposon=354;class=1/2/2(SINE,Non-LTR,Retrotransposon)
N2_chrIV	reasonaTE	transposon	16614962	16616004	15:7	+	.	transposon=355;class=2/1/5(Zator,TIR,DNATransposon)
N2_chrIV	reasonaTE	transposon	16619078	16623075	14:7	-	.	transposon=356;class=2/1/3(CMC,TIR,DNATransposon)
N2_chrIV	reasonaTE	transposon	16880535	16888931	13:8	+	.	transposon=357;class=2/1/2(hAT,TIR,DNATransposon)
N2_chrIV	reasonaTE	transposon	16910096	16911202	13:6	+	.	transposon=358;class=2/1/2(hAT,TIR,DNATransposon)
N2_chrIV	reasonaTE	transposon	17075588	17076753	15:7	-	.	transposon=359;class=2/1/1(Tc1-Mariner,TIR,DNATransposon)
N2_chrIV	reasonaTE	transposon	17108467	17118831	8:7	+	.	transposon=360;class=2/1/1(Tc1-Mariner,TIR,DNATransposon)
N2_chrIV	reasonaTE	transposon	17137125	17142373	7:6	+	.	transposon=361;class=2/1/3(CMC,TIR,DNATransposon)
N2_chrIV	reasonaTE	transposon	17144020	17147845	5:15	+	.	transposon=362;class=1/1/1(Copia,LTR,Retrotransposon)
N2_chrIV	reasonaTE	transposon	17147805	17148960	10:8	-	.	transposon=363;class=2/1/5(Zator,TIR,DNATransposon)
N2_chrIV	reasonaTE	transposon	17151726	17156544	12:7	+	.	transposon=364;class=1/1/2(Gypsy,LTR,Retrotransposon)
N2_chrIV	reasonaTE	transposon	17230798	17236702	11:6	+	.	transposon=365;class=2/1/3(CMC,TIR,DNATransposon)
N2_chrV	reasonaTE	transposon	160735	179128	7:5	+	.	transposon=366;class=2/1/3(CMC,TIR,DNATransposon)
N2_chrV	reasonaTE	transposon	623052	627332	7:6	-	.	transposon=367;class=2/1/2(hAT,TIR,DNATransposon)
N2_chrV	reasonaTE	transposon	651575	658656	16:7	-	.	transposon=368;class=1/1/2(Gypsy,LTR,Retrotransposon)
N2_chrV	reasonaTE	transposon	880623	891646	13:8	+	.	transposon=369;class=2/1/2(hAT,TIR,DNATransposon)
N2_chrV	reasonaTE	transposon	1235078	1249369	7:5	-	.	transposon=370;class=1/1/2(Gypsy,LTR,Retrotransposon)
N2_chrV	reasonaTE	transposon	1257121	1260620	13:6	+	.	transposon=371;class=2/1/5(Zator,TIR,DNATransposon)
N2_chrV	reasonaTE	transposon	1279817	1280062	10:8	-	.	transposon=372;class=2/1/6(Novosib,TIR,DNATransposon)
N2_chrV	reasonaTE	transposon	1404919	1406306	11:6	-	.	transposon=373;class=1/1/2(Gypsy,LTR,Retrotransposon)
N2_chrV	reasonaTE	transposon	2363207	2370847	5:8	-	.	transposon=374;class=2/1/3(CMC,TIR,DNATransposon)
N2_chrV	reasonaTE	transposon	2471703	2479343	5:8	-	.	transposon=375;class=2/1/3(CMC,TIR,DNATransposon)
N2_chrV	reasonaTE	transposon	3059455	3061131	10:7	-	.	transposon=376;class=2/1/5(Zator,TIR,DNATransposon)
N2_chrV	reasonaTE	transposon	3441762	3456449	10:7	-	.	transposon=377;class=1/1/2(Gypsy,LTR,Retrotransposon)
N2_chrV	reasonaTE	transposon	3515134	3529906	10:6	+	.	transposon=378;class=1/1/2(Gypsy,LTR,Retrotransposon)
N2_chrV	reasonaTE	transposon	3628353	3628599	10:8	+	.	transposon=379;class=2/1/3(CMC,TIR,DNATransposon)
N2_chrV	reasonaTE	transposon	3628608	3629547	14:6	+	.	transposon=380;class=2/1/2(hAT,TIR,DNATransposon)
N2_chrV	reasonaTE	transposon	3649105	3649351	10:6	-	.	transposon=381;class=1/1/2(Gypsy,LTR,Retrotransposon)
N2_chrV	reasonaTE	transposon	3850713	3856384	9:5	-	.	transposon=382;class=2/1/3(CMC,TIR,DNATransposon)
N2_chrV	reasonaTE	transposon	4064876	4079320	8:5	-	.	transposon=383;class=2/1/3(CMC,TIR,DNATransposon)
N2_chrV	reasonaTE	transposon	4098055	4099028	9:6	+	.	transposon=384;class=2/1/2(hAT,TIR,DNATransposon)
N2_chrV	reasonaTE	transposon	4145735	4159411	7:5	+	.	transposon=385;class=2/1/2(hAT,TIR,DNATransposon)
N2_chrV	reasonaTE	transposon	4268647	4277236	9:13	+	.	transposon=386;class=2/1/3(CMC,TIR,DNATransposon)
N2_chrV	reasonaTE	transposon	4561418	4561664	10:7	+	.	transposon=387;class=2/1/3(CMC,TIR,DNATransposon)
N2_chrV	reasonaTE	transposon	4564331	4564577	10:8	+	.	transposon=388;class=1/1/1(Copia,LTR,Retrotransposon)
N2_chrV	reasonaTE	transposon	5011094	5014110	10:7	+	.	transposon=389;class=1/1/2(Gypsy,LTR,Retrotransposon)
N2_chrV	reasonaTE	transposon	5015532	5017817	12:6	-	.	transposon=390;class=2/1/5(Zator,TIR,DNATransposon)
N2_chrV	reasonaTE	transposon	5163265	5174966	9:7	+	.	transposon=391;class=1/1/2(Gypsy,LTR,Retrotransposon)
N2_chrV	reasonaTE	transposon	5285369	5287125	10:7	+	.	transposon=392;class=1/1/1(Copia,LTR,Retrotransposon)
N2_chrV	reasonaTE	transposon	5287560	5293247	5:10	+	.	transposon=393;class=2/1/3(CMC,TIR,DNATransposon)
N2_chrV	reasonaTE	transposon	5387219	5403112	12:8	+	.	transposon=394;class=2/2(Helitron,DNATransposon)
N2_chrV	reasonaTE	transposon	5646977	5649347	11:6	+	.	transposon=395;class=2/1/5(Zator,TIR,DNATransposon)
N2_chrV	reasonaTE	transposon	5675846	5676095	14:8	+	.	transposon=396;class=2/1/1(Tc1-Mariner,TIR,DNATransposon)
N2_chrV	reasonaTE	transposon	5761385	5778432	8:6	-	.	transposon=397;class=2/2(Helitron,DNATransposon)
N2_chrV	reasonaTE	transposon	5900237	5910001	13:6	+	.	transposon=398;class=1/1/2(Gypsy,LTR,Retrotransposon)
N2_chrV	reasonaTE	transposon	6078587	6080332	14:6	+	.	transposon=399;class=2/1/2(hAT,TIR,DNATransposon)
N2_chrV	reasonaTE	transposon	6080695	6096738	5:6	+	.	transposon=400;class=1/1/1(Copia,LTR,Retrotransposon)
N2_chrV	reasonaTE	transposon	6306026	6307365	12:6	-	.	transposon=401;class=2/1/5(Zator,TIR,DNATransposon)
N2_chrV	reasonaTE	transposon	6317728	6326796	6:9	-	.	transposon=402;class=2/1/3(CMC,TIR,DNATransposon)
N2_chrV	reasonaTE	transposon	6506938	6508210	13:6	-	.	transposon=403;class=2/1/5(Zator,TIR,DNATransposon)
N2_chrV	reasonaTE	transposon	6594964	6596803	12:6	+	.	transposon=404;class=2/1/5(Zator,TIR,DNATransposon)
N2_chrV	reasonaTE	transposon	6725212	6734429	8:6	-	.	transposon=405;class=2/1/3(CMC,TIR,DNATransposon)
N2_chrV	reasonaTE	transposon	6856101	6856351	14:8	-	.	transposon=406;class=2/1/3(CMC,TIR,DNATransposon)
N2_chrV	reasonaTE	transposon	6949099	6952554	6:6	-	.	transposon=407;class=2/1/5(Zator,TIR,DNATransposon)
N2_chrV	reasonaTE	transposon	6992165	6993437	13:6	+	.	transposon=408;class=2/1/5(Zator,TIR,DNATransposon)
N2_chrV	reasonaTE	transposon	7310120	7319058	12:7	+	.	transposon=409;class=2/1/3(CMC,TIR,DNATransposon)
N2_chrV	reasonaTE	transposon	7395420	7410070	6:5	+	.	transposon=410;class=2/1/1(Tc1-Mariner,TIR,DNATransposon)
N2_chrV	reasonaTE	transposon	7534109	7537424	12:8	-	.	transposon=411;class=1/1/1(Copia,LTR,Retrotransposon)
N2_chrV	reasonaTE	transposon	7725583	7729534	13:7	-	.	transposon=412;class=2/2(Helitron,DNATransposon)
N2_chrV	reasonaTE	transposon	7844654	7860402	15:8	+	.	transposon=413;class=1/1/2(Gypsy,LTR,Retrotransposon)
N2_chrV	reasonaTE	transposon	7921156	7922979	14:6	-	.	transposon=414;class=2/2(Helitron,DNATransposon)
N2_chrV	reasonaTE	transposon	8210887	8219502	5:6	+	.	transposon=415;class=2/2(Helitron,DNATransposon)
N2_chrV	reasonaTE	transposon	8324204	8325771	9:7	-	.	transposon=416;class=2/1/2(hAT,TIR,DNATransposon)
N2_chrV	reasonaTE	transposon	8573132	8588709	15:6	+	.	transposon=417;class=2/1/3(CMC,TIR,DNATransposon)
N2_chrV	reasonaTE	transposon	9448306	9449627	13:6	-	.	transposon=418;class=2/1/2(hAT,TIR,DNATransposon)
N2_chrV	reasonaTE	transposon	9500436	9520425	11:8	-	.	transposon=419;class=1/1/2(Gypsy,LTR,Retrotransposon)
N2_chrV	reasonaTE	transposon	9611577	9615413	10:6	+	.	transposon=420;class=2/1/2(hAT,TIR,DNATransposon)
N2_chrV	reasonaTE	transposon	9761824	9774996	11:7	+	.	transposon=421;class=1/1/2(Gypsy,LTR,Retrotransposon)
N2_chrV	reasonaTE	transposon	9884918	9902690	11:8	-	.	transposon=422;class=1/1/2(Gypsy,LTR,Retrotransposon)
N2_chrV	reasonaTE	transposon	9975367	9982083	11:6	+	.	transposon=423;class=2/1/3(CMC,TIR,DNATransposon)
N2_chrV	reasonaTE	transposon	10138607	10138856	14:8	+	.	transposon=424;class=2/1/5(Zator,TIR,DNATransposon)
N2_chrV	reasonaTE	transposon	10258331	10270134	9:7	-	.	transposon=425;class=1/1/2(Gypsy,LTR,Retrotransposon)
N2_chrV	reasonaTE	transposon	10279733	10281688	12:7	+	.	transposon=426;class=2/1/5(Zator,TIR,DNATransposon)
N2_chrV	reasonaTE	transposon	10343220	10361449	10:8	+	.	transposon=427;class=2/1/3(CMC,TIR,DNATransposon)
N2_chrV	reasonaTE	transposon	10387741	10388470	10:8	+	.	transposon=428;class=2/1/1(Tc1-Mariner,TIR,DNATransposon)
N2_chrV	reasonaTE	transposon	10832819	10833065	10:8	-	.	transposon=429;class=2/1/2(hAT,TIR,DNATransposon)
N2_chrV	reasonaTE	transposon	11249333	11257695	13:8	+	.	transposon=430;class=2/1/1(Tc1-Mariner,TIR,DNATransposon)
N2_chrV	reasonaTE	transposon	11304734	11323545	11:6	-	.	transposon=431;class=2/1/3(CMC,TIR,DNATransposon)
N2_chrV	reasonaTE	transposon	11731496	11731742	10:7	+	.	transposon=432;class=1/1/2(Gypsy,LTR,Retrotransposon)
N2_chrV	reasonaTE	transposon	11865669	11882426	10:8	-	.	transposon=433;class=2/1/3(CMC,TIR,DNATransposon)
N2_chrV	reasonaTE	transposon	11913222	11920777	9:5	+	.	transposon=434;class=1/1/2(Gypsy,LTR,Retrotransposon)
N2_chrV	reasonaTE	transposon	12070316	12070574	10:8	+	.	transposon=435;class=1/1/2(Gypsy,LTR,Retrotransposon)
N2_chrV	reasonaTE	transposon	12114267	12121423	9:5	-	.	transposon=436;class=1/1/1(Copia,LTR,Retrotransposon)
N2_chrV	reasonaTE	transposon	13091620	13094401	10:5	+	.	transposon=437;class=2/1/3(CMC,TIR,DNATransposon)
N2_chrV	reasonaTE	transposon	13454722	13456064	8:6	+	.	transposon=438;class=2/1/5(Zator,TIR,DNATransposon)
N2_chrV	reasonaTE	transposon	13897158	13900770	13:6	+	.	transposon=439;class=2/1/5(Zator,TIR,DNATransposon)
N2_chrV	reasonaTE	transposon	13901355	13901600	15:8	-	.	transposon=440;class=2/1/3(CMC,TIR,DNATransposon)
N2_chrV	reasonaTE	transposon	14141221	14142948	13:7	+	.	transposon=441;class=2/1/2(hAT,TIR,DNATransposon)
N2_chrV	reasonaTE	transposon	14171386	14191042	6:7	-	.	transposon=442;class=1/1/2(Gypsy,LTR,Retrotransposon)
N2_chrV	reasonaTE	transposon	14694356	14705044	9:5	-	.	transposon=443;class=1/1/2(Gypsy,LTR,Retrotransposon)
N2_chrV	reasonaTE	transposon	14906883	14924096	8:6	+	.	transposon=444;class=2/2(Helitron,DNATransposon)
N2_chrV	reasonaTE	transposon	15314337	15316175	10:7	-	.	transposon=445;class=2/1/2(hAT,TIR,DNATransposon)
N2_chrV	reasonaTE	transposon	15340406	15342536	13:6	-	.	transposon=446;class=2/1/5(Zator,TIR,DNATransposon)
N2_chrV	reasonaTE	transposon	15349648	15354821	6:8	+	.	transposon=447;class=2/1/3(CMC,TIR,DNATransposon)
N2_chrV	reasonaTE	transposon	15397948	15413466	9:13	+	.	transposon=448;class=2/1/3(CMC,TIR,DNATransposon)
N2_chrV	reasonaTE	transposon	15560680	15560925	10:5	-	.	transposon=449;class=2/1/5(Zator,TIR,DNATransposon)
N2_chrV	reasonaTE	transposon	15593822	15604495	6:7	+	.	transposon=450;class=2/1/2(hAT,TIR,DNATransposon)
N2_chrV	reasonaTE	transposon	15926113	15940018	6:6	-	.	transposon=451;class=2/1/1(Tc1-Mariner,TIR,DNATransposon)
N2_chrV	reasonaTE	transposon	16011639	16017969	7:5	+	.	transposon=452;class=1/1/2(Gypsy,LTR,Retrotransposon)
N2_chrV	reasonaTE	transposon	16245094	16264188	19:13	+	.	transposon=453;class=2/1/3(CMC,TIR,DNATransposon)
N2_chrV	reasonaTE	transposon	16289454	16289826	8:5	+	.	transposon=454;class=2/1/5(Zator,TIR,DNATransposon)
N2_chrV	reasonaTE	transposon	16331074	16343179	22:7	+	.	transposon=455;class=2/1/1(Tc1-Mariner,TIR,DNATransposon)
N2_chrV	reasonaTE	transposon	16550742	16569613	12:6	+	.	transposon=456;class=1/1/2(Gypsy,LTR,Retrotransposon)
N2_chrV	reasonaTE	transposon	16597300	16598098	7:8	-	.	transposon=457;class=2/1/2(hAT,TIR,DNATransposon)
N2_chrV	reasonaTE	transposon	16604370	16613274	6:5	-	.	transposon=458;class=2/1/3(CMC,TIR,DNATransposon)
N2_chrV	reasonaTE	transposon	16832772	16850726	10:6	+	.	transposon=459;class=2/1/3(CMC,TIR,DNATransposon)
N2_chrV	reasonaTE	transposon	17297661	17298615	7:6	+	.	transposon=460;class=2/1/2(hAT,TIR,DNATransposon)
N2_chrV	reasonaTE	transposon	17329034	17333094	14:7	+	.	transposon=461;class=1/1/2(Gypsy,LTR,Retrotransposon)
N2_chrV	reasonaTE	transposon	17430852	17431099	10:8	-	.	transposon=462;class=2/1/3(CMC,TIR,DNATransposon)
N2_chrV	reasonaTE	transposon	17516089	17532725	15:7	-	.	transposon=463;class=2/1/3(CMC,TIR,DNATransposon)
N2_chrV	reasonaTE	transposon	18061309	18061555	10:8	+	.	transposon=464;class=2/1/3(CMC,TIR,DNATransposon)
N2_chrV	reasonaTE	transposon	18380510	18382871	9:5	-	.	transposon=465;class=2/1/3(CMC,TIR,DNATransposon)
N2_chrV	reasonaTE	transposon	18501525	18516716	10:6	-	.	transposon=466;class=2/1/2(hAT,TIR,DNATransposon)
N2_chrV	reasonaTE	transposon	18565754	18578736	6:8	+	.	transposon=467;class=2/1/1(Tc1-Mariner,TIR,DNATransposon)
N2_chrV	reasonaTE	transposon	18729164	18746366	12:8	-	.	transposon=468;class=2/1/3(CMC,TIR,DNATransposon)
N2_chrV	reasonaTE	transposon	18792972	18801481	6:6	+	.	transposon=469;class=2/1/2(hAT,TIR,DNATransposon)
N2_chrV	reasonaTE	transposon	18798702	18798948	10:8	-	.	transposon=470;class=2/1/3(CMC,TIR,DNATransposon)
N2_chrV	reasonaTE	transposon	19131236	19131774	15:8	+	.	transposon=471;class=2/1/4(Sola,TIR,DNATransposon)
N2_chrV	reasonaTE	transposon	19529671	19548147	7:5	-	.	transposon=472;class=1/1/2(Gypsy,LTR,Retrotransposon)
N2_chrV	reasonaTE	transposon	19669820	19674691	10:6	+	.	transposon=473;class=2/1/2(hAT,TIR,DNATransposon)
N2_chrV	reasonaTE	transposon	20319997	20339237	10:5	-	.	transposon=474;class=2/1/2(hAT,TIR,DNATransposon)
N2_chrV	reasonaTE	transposon	20725356	20743508	20:5	-	.	transposon=475;class=2/1/3(CMC,TIR,DNATransposon)
N2_chrV	reasonaTE	transposon	20885930	20889048	11:14	+	.	transposon=476;class=2/1/3(CMC,TIR,DNATransposon)
N2_chrV	reasonaTE	transposon	20952262	20952756	8:5	-	.	transposon=477;class=2/1/2(hAT,TIR,DNATransposon)
N2_chrX	reasonaTE	transposon	136955	144098	10:6	+	.	transposon=478;class=2/1/5(Zator,TIR,DNATransposon)
N2_chrX	reasonaTE	transposon	168359	170135	10:8	-	.	transposon=479;class=2/1/5(Zator,TIR,DNATransposon)
N2_chrX	reasonaTE	transposon	331104	332666	15:7	+	.	transposon=480;class=2/1/2(hAT,TIR,DNATransposon)
N2_chrX	reasonaTE	transposon	388385	404562	9:8	-	.	transposon=481;class=2/1/3(CMC,TIR,DNATransposon)
N2_chrX	reasonaTE	transposon	443580	445347	15:7	+	.	transposon=482;class=2/1/2(hAT,TIR,DNATransposon)
N2_chrX	reasonaTE	transposon	516412	518448	13:7	-	.	transposon=483;class=2/1/2(hAT,TIR,DNATransposon)
N2_chrX	reasonaTE	transposon	628586	628833	10:8	-	.	transposon=484;class=2/1/3(CMC,TIR,DNATransposon)
N2_chrX	reasonaTE	transposon	657934	670807	9:7	-	.	transposon=485;class=2/1/3(CMC,TIR,DNATransposon)
N2_chrX	reasonaTE	transposon	856530	866246	7:7	+	.	transposon=486;class=2/1/1(Tc1-Mariner,TIR,DNATransposon)
N2_chrX	reasonaTE	transposon	943628	945391	8:7	-	.	transposon=487;class=2/1/1(Tc1-Mariner,TIR,DNATransposon)
N2_chrX	reasonaTE	transposon	965244	976206	6:8	+	.	transposon=488;class=2/1/3(CMC,TIR,DNATransposon)
N2_chrX	reasonaTE	transposon	1066627	1066874	10:8	-	.	transposon=489;class=2/1/3(CMC,TIR,DNATransposon)
N2_chrX	reasonaTE	transposon	1239663	1239909	10:8	-	.	transposon=490;class=2/1/5(Zator,TIR,DNATransposon)
N2_chrX	reasonaTE	transposon	1376590	1379386	13:6	-	.	transposon=491;class=2/1/2(hAT,TIR,DNATransposon)
N2_chrX	reasonaTE	transposon	1544689	1562408	8:8	-	.	transposon=492;class=1/1/2(Gypsy,LTR,Retrotransposon)
N2_chrX	reasonaTE	transposon	1886816	1899311	7:8	+	.	transposon=493;class=2/1/2(hAT,TIR,DNATransposon)
N2_chrX	reasonaTE	transposon	2006803	2008167	13:7	-	.	transposon=494;class=2/1/1(Tc1-Mariner,TIR,DNATransposon)
N2_chrX	reasonaTE	transposon	2008818	2009065	10:8	-	.	transposon=495;class=2/1/3(CMC,TIR,DNATransposon)
N2_chrX	reasonaTE	transposon	2013626	2013876	14:8	-	.	transposon=496;class=2/1/3(CMC,TIR,DNATransposon)
N2_chrX	reasonaTE	transposon	2062157	2068843	10:7	-	.	transposon=497;class=1/1/2(Gypsy,LTR,Retrotransposon)
N2_chrX	reasonaTE	transposon	2861629	2867652	12:8	-	.	transposon=498;class=2/1/3(CMC,TIR,DNATransposon)
N2_chrX	reasonaTE	transposon	2900971	2919130	5:5	+	.	transposon=499;class=1/1/2(Gypsy,LTR,Retrotransposon)
N2_chrX	reasonaTE	transposon	3057069	3057316	10:8	+	.	transposon=500;class=1/1/2(Gypsy,LTR,Retrotransposon)
N2_chrX	reasonaTE	transposon	3077843	3082505	13:6	-	.	transposon=501;class=1/1/2(Gypsy,LTR,Retrotransposon)
N2_chrX	reasonaTE	transposon	3691265	3707440	9:5	-	.	transposon=502;class=2/1/3(CMC,TIR,DNATransposon)
N2_chrX	reasonaTE	transposon	3893300	3899446	8:6	-	.	transposon=503;class=1/1/2(Gypsy,LTR,Retrotransposon)
N2_chrX	reasonaTE	transposon	4141858	4142105	10:8	+	.	transposon=504;class=2/1/3(CMC,TIR,DNATransposon)
N2_chrX	reasonaTE	transposon	4143794	4145176	8:5	+	.	transposon=505;class=1/1/2(Gypsy,LTR,Retrotransposon)
N2_chrX	reasonaTE	transposon	4314688	4329134	11:5	-	.	transposon=506;class=2/1/3(CMC,TIR,DNATransposon)
N2_chrX	reasonaTE	transposon	5223767	5234948	12:7	+	.	transposon=507;class=2/1/3(CMC,TIR,DNATransposon)
N2_chrX	reasonaTE	transposon	5235086	5237278	13:6	-	.	transposon=508;class=2/1/2(hAT,TIR,DNATransposon)
N2_chrX	reasonaTE	transposon	5264828	5265077	14:8	+	.	transposon=509;class=2/1/5(Zator,TIR,DNATransposon)
N2_chrX	reasonaTE	transposon	5354493	5361192	7:6	+	.	transposon=510;class=2/1/3(CMC,TIR,DNATransposon)
N2_chrX	reasonaTE	transposon	5762370	5769970	10:6	+	.	transposon=511;class=2/1/1(Tc1-Mariner,TIR,DNATransposon)
N2_chrX	reasonaTE	transposon	7202369	7216650	9:8	-	.	transposon=512;class=2/1/3(CMC,TIR,DNATransposon)
N2_chrX	reasonaTE	transposon	7891537	7905109	13:5	+	.	transposon=513;class=2/1/3(CMC,TIR,DNATransposon)
N2_chrX	reasonaTE	transposon	8061378	8073977	8:5	-	.	transposon=514;class=2/1/3(CMC,TIR,DNATransposon)
N2_chrX	reasonaTE	transposon	8125147	8131641	7:5	-	.	transposon=515;class=2/1/3(CMC,TIR,DNATransposon)
N2_chrX	reasonaTE	transposon	8316758	8317458	23:7	+	.	transposon=516;class=2/1/5(Zator,TIR,DNATransposon)
N2_chrX	reasonaTE	transposon	8390405	8394211	7:5	-	.	transposon=517;class=2/1/1(Tc1-Mariner,TIR,DNATransposon)
N2_chrX	reasonaTE	transposon	8586066	8591706	6:11	-	.	transposon=518;class=2/1/2(hAT,TIR,DNATransposon)
N2_chrX	reasonaTE	transposon	8667418	8668048	6:5	+	.	transposon=519;class=2/1/2(hAT,TIR,DNATransposon)
N2_chrX	reasonaTE	transposon	8714096	8716218	10:8	+	.	transposon=520;class=2/1/1(Tc1-Mariner,TIR,DNATransposon)
N2_chrX	reasonaTE	transposon	8731374	8745989	11:13	+	.	transposon=521;class=1/1/2(Gypsy,LTR,Retrotransposon)
N2_chrX	reasonaTE	transposon	9017757	9020119	12:6	+	.	transposon=522;class=2/1/5(Zator,TIR,DNATransposon)
N2_chrX	reasonaTE	transposon	9110489	9126993	11:5	+	.	transposon=523;class=2/1/3(CMC,TIR,DNATransposon)
N2_chrX	reasonaTE	transposon	9298829	9311335	7:5	+	.	transposon=524;class=2/1/3(CMC,TIR,DNATransposon)
N2_chrX	reasonaTE	transposon	9447597	9462777	7:5	-	.	transposon=525;class=2/1/3(CMC,TIR,DNATransposon)
N2_chrX	reasonaTE	transposon	9501657	9509423	9:5	-	.	transposon=526;class=1/1/2(Gypsy,LTR,Retrotransposon)
N2_chrX	reasonaTE	transposon	9615323	9618521	12:7	-	.	transposon=527;class=2/1/5(Zator,TIR,DNATransposon)
N2_chrX	reasonaTE	transposon	9872061	9886039	9:5	+	.	transposon=528;class=2/1/3(CMC,TIR,DNATransposon)
N2_chrX	reasonaTE	transposon	10121386	10121631	10:8	-	.	transposon=529;class=2/1/3(CMC,TIR,DNATransposon)
N2_chrX	reasonaTE	transposon	10403687	10417216	11:7	+	.	transposon=530;class=1/1/2(Gypsy,LTR,Retrotransposon)
N2_chrX	reasonaTE	transposon	10796717	10816506	7:6	+	.	transposon=531;class=2/1/3(CMC,TIR,DNATransposon)
N2_chrX	reasonaTE	transposon	11104215	11116077	13:8	+	.	transposon=532;class=2/1/3(CMC,TIR,DNATransposon)
N2_chrX	reasonaTE	transposon	11291514	11309800	5:6	+	.	transposon=533;class=1/1/2(Gypsy,LTR,Retrotransposon)
N2_chrX	reasonaTE	transposon	11303572	11322495	10:10	-	.	transposon=534;class=1/1/1(Copia,LTR,Retrotransposon)
N2_chrX	reasonaTE	transposon	11351185	11362769	11:7	-	.	transposon=535;class=2/1/2(hAT,TIR,DNATransposon)
N2_chrX	reasonaTE	transposon	11623314	11640683	7:8	-	.	transposon=536;class=2/1/3(CMC,TIR,DNATransposon)
N2_chrX	reasonaTE	transposon	12396121	12396368	10:8	+	.	transposon=537;class=2/1/3(CMC,TIR,DNATransposon)
N2_chrX	reasonaTE	transposon	12532760	12534678	10:7	-	.	transposon=538;class=2/1/5(Zator,TIR,DNATransposon)
N2_chrX	reasonaTE	transposon	12543119	12556590	11:8	-	.	transposon=539;class=2/2(Helitron,DNATransposon)
N2_chrX	reasonaTE	transposon	12682122	12687607	13:8	-	.	transposon=540;class=1/1/1(Copia,LTR,Retrotransposon)
N2_chrX	reasonaTE	transposon	12865663	12875717	7:6	-	.	transposon=541;class=2/1/1(Tc1-Mariner,TIR,DNATransposon)
N2_chrX	reasonaTE	transposon	13256161	13274113	7:8	+	.	transposon=542;class=2/1/3(CMC,TIR,DNATransposon)
N2_chrX	reasonaTE	transposon	13307640	13314973	14:8	+	.	transposon=543;class=2/1/3(CMC,TIR,DNATransposon)
N2_chrX	reasonaTE	transposon	13592094	13596897	6:7	-	.	transposon=544;class=2/1/3(CMC,TIR,DNATransposon)
N2_chrX	reasonaTE	transposon	13807919	13810884	13:6	-	.	transposon=545;class=2/1/2(hAT,TIR,DNATransposon)
N2_chrX	reasonaTE	transposon	14124348	14130635	11:5	-	.	transposon=546;class=2/1/3(CMC,TIR,DNATransposon)
N2_chrX	reasonaTE	transposon	14135727	14139225	7:11	-	.	transposon=547;class=2/1/3(CMC,TIR,DNATransposon)
N2_chrX	reasonaTE	transposon	14376705	14377807	12:7	+	.	transposon=548;class=2/1/2(hAT,TIR,DNATransposon)
N2_chrX	reasonaTE	transposon	14438055	14456624	15:6	+	.	transposon=549;class=2/1/3(CMC,TIR,DNATransposon)
N2_chrX	reasonaTE	transposon	14523939	14541521	12:6	-	.	transposon=550;class=2/1/3(CMC,TIR,DNATransposon)
N2_chrX	reasonaTE	transposon	14737990	14739790	10:6	-	.	transposon=551;class=2/1/5(Zator,TIR,DNATransposon)
N2_chrX	reasonaTE	transposon	15166002	15170976	15:8	+	.	transposon=552;class=2/1/2(hAT,TIR,DNATransposon)
N2_chrX	reasonaTE	transposon	15497608	15504602	13:7	-	.	transposon=553;class=1/1/2(Gypsy,LTR,Retrotransposon)
N2_chrX	reasonaTE	transposon	15578510	15578756	10:8	-	.	transposon=554;class=2/1/3(CMC,TIR,DNATransposon)
N2_chrX	reasonaTE	transposon	15650853	15652629	13:6	-	.	transposon=555;class=2/1/2(hAT,TIR,DNATransposon)
N2_chrX	reasonaTE	transposon	15820280	15828728	11:8	+	.	transposon=556;class=1/1/1(Copia,LTR,Retrotransposon)
N2_chrX	reasonaTE	transposon	16116685	16118685	12:6	+	.	transposon=557;class=2/1/5(Zator,TIR,DNATransposon)
N2_chrX	reasonaTE	transposon	16315630	16323460	9:5	-	.	transposon=558;class=2/1/3(CMC,TIR,DNATransposon)
N2_chrX	reasonaTE	transposon	16448126	16453496	7:7	-	.	transposon=559;class=2/1/2(hAT,TIR,DNATransposon)
N2_chrX	reasonaTE	transposon	16480124	16480562	9:5	-	.	transposon=560;class=2/1/4(Sola,TIR,DNATransposon)
N2_chrX	reasonaTE	transposon	16514916	16515815	9:7	+	.	transposon=561;class=1/1/2(Gypsy,LTR,Retrotransposon)
N2_chrX	reasonaTE	transposon	16520352	16533415	6:6	-	.	transposon=562;class=2/1/3(CMC,TIR,DNATransposon)
N2_chrX	reasonaTE	transposon	16867518	16874095	14:6	-	.	transposon=563;class=2/1/2(hAT,TIR,DNATransposon)
N2_chrX	reasonaTE	transposon	16927377	16941668	6:8	-	.	transposon=564;class=2/1/3(CMC,TIR,DNATransposon)
N2_chrX	reasonaTE	transposon	17004002	17016659	9:5	+	.	transposon=565;class=2/1/3(CMC,TIR,DNATransposon)
N2_chrX	reasonaTE	transposon	17304266	17311129	7:5	-	.	transposon=566;class=1/1/2(Gypsy,LTR,Retrotransposon)
N2_chrI	reasonaTE	transposon	5743739	5743956	.	+	.	transposon=567;class=2/1/5(Zator,TIR,DNATransposon);description=
N2_chrI	reasonaTE	transposon	4057142	4057356	.	+	.	transposon=568;class=2/1/5(Zator,TIR,DNATransposon);description=
N2_chrI	reasonaTE	transposon	9711730	9711950	.	+	.	transposon=569;class=2/1/1(Tc1-Mariner,TIR,DNATransposon);description=
N2_chrI	reasonaTE	transposon	12854179	12854395	.	+	.	transposon=570;class=2/1/5(Zator,TIR,DNATransposon);description=
N2_chrI	reasonaTE	transposon	13435296	13435511	.	+	.	transposon=571;class=2/1/5(Zator,TIR,DNATransposon);description=
N2_chrI	reasonaTE	transposon	10319987	10320199	.	+	.	transposon=572;class=2/1/5(Zator,TIR,DNATransposon);description=
N2_chrI	reasonaTE	transposon	199144	199361	.	+	.	transposon=573;class=2/1/3(CMC,TIR,DNATransposon);description=
N2_chrI	reasonaTE	transposon	6541233	6541444	.	+	.	transposon=574;class=2/1/3(CMC,TIR,DNATransposon);description=
N2_chrI	reasonaTE	transposon	11817290	11817502	.	+	.	transposon=575;class=2/1/1(Tc1-Mariner,TIR,DNATransposon);description=
N2_chrI	reasonaTE	transposon	813152	813361	.	+	.	transposon=576;class=2/1/1(Tc1-Mariner,TIR,DNATransposon);description=
N2_chrI	reasonaTE	transposon	2246899	2247108	.	+	.	transposon=577;class=2/1/5(Zator,TIR,DNATransposon);description=
N2_chrI	reasonaTE	transposon	13743104	13743306	.	+	.	transposon=578;class=2/1/2(hAT,TIR,DNATransposon);description=
N2_chrI	reasonaTE	transposon	14841271	14841481	.	+	.	transposon=579;class=2/1/1(Tc1-Mariner,TIR,DNATransposon);description=
N2_chrI	reasonaTE	transposon	13971004	13971214	.	+	.	transposon=580;class=2/1/5(Zator,TIR,DNATransposon);description=
N2_chrI	reasonaTE	transposon	1716827	1717041	.	+	.	transposon=581;class=2/1/5(Zator,TIR,DNATransposon);description=
N2_chrI	reasonaTE	transposon	12010184	12010908	.	+	.	transposon=582;class=2/1/5(Zator,TIR,DNATransposon);description=
N2_chrI	reasonaTE	transposon	9494261	9494471	.	+	.	transposon=583;class=2/1/5(Zator,TIR,DNATransposon);description=
N2_chrI	reasonaTE	transposon	7241687	7241890	.	+	.	transposon=584;class=2/1/5(Zator,TIR,DNATransposon);description=
N2_chrI	reasonaTE	transposon	6390365	6390565	.	+	.	transposon=585;class=2/1/2(hAT,TIR,DNATransposon);description=
N2_chrI	reasonaTE	transposon	14182365	14182563	.	+	.	transposon=586;class=2/1/3(CMC,TIR,DNATransposon);description=
N2_chrI	reasonaTE	transposon	7716460	7716658	.	+	.	transposon=587;class=2/1/5(Zator,TIR,DNATransposon);description=
N2_chrI	reasonaTE	transposon	6739456	6739652	.	+	.	transposon=588;class=2/1/5(Zator,TIR,DNATransposon);description=
N2_chrI	reasonaTE	transposon	135155	135351	.	+	.	transposon=589;class=2/1/5(Zator,TIR,DNATransposon);description=
N2_chrI	reasonaTE	transposon	9172479	9172670	.	+	.	transposon=590;class=2/1/5(Zator,TIR,DNATransposon);description=
N2_chrI	reasonaTE	transposon	2976579	2976770	.	+	.	transposon=591;class=2/1/2(hAT,TIR,DNATransposon);description=
N2_chrI	reasonaTE	transposon	14717796	14718001	.	+	.	transposon=592;class=2/1/5(Zator,TIR,DNATransposon);description=
N2_chrI	reasonaTE	transposon	6992494	6992695	.	+	.	transposon=593;class=2/1/3(CMC,TIR,DNATransposon);description=
N2_chrI	reasonaTE	transposon	10489255	10489446	.	+	.	transposon=594;class=2/1/5(Zator,TIR,DNATransposon);description=
N2_chrI	reasonaTE	transposon	12883322	12883506	.	+	.	transposon=595;class=2/1/1(Tc1-Mariner,TIR,DNATransposon);description=
N2_chrI	reasonaTE	transposon	12118292	12118500	.	+	.	transposon=596;class=2/1/3(CMC,TIR,DNATransposon);description=
N2_chrI	reasonaTE	transposon	12009831	12010021	.	+	.	transposon=597;class=2/1/1(Tc1-Mariner,TIR,DNATransposon);description=
N2_chrI	reasonaTE	transposon	417059	417264	.	+	.	transposon=598;class=2/1/5(Zator,TIR,DNATransposon);description=
N2_chrI	reasonaTE	transposon	5130624	5130829	.	+	.	transposon=599;class=2/1/5(Zator,TIR,DNATransposon);description=
N2_chrI	reasonaTE	transposon	13853412	13853608	.	+	.	transposon=600;class=2/1/5(Zator,TIR,DNATransposon);description=
N2_chrI	reasonaTE	transposon	2632205	2632399	.	+	.	transposon=601;class=2/1/5(Zator,TIR,DNATransposon);description=
N2_chrI	reasonaTE	transposon	6156168	6156360	.	+	.	transposon=602;class=2/1/5(Zator,TIR,DNATransposon);description=
N2_chrI	reasonaTE	transposon	12691569	12691751	.	+	.	transposon=603;class=2/1/5(Zator,TIR,DNATransposon);description=
N2_chrI	reasonaTE	transposon	1216708	1216913	.	+	.	transposon=604;class=2/1/5(Zator,TIR,DNATransposon);description=
N2_chrI	reasonaTE	transposon	6207069	6207263	.	+	.	transposon=605;class=2/1/2(hAT,TIR,DNATransposon);description=
N2_chrI	reasonaTE	transposon	13498719	13498913	.	+	.	transposon=606;class=2/1/2(hAT,TIR,DNATransposon);description=
N2_chrI	reasonaTE	transposon	25891	26092	.	+	.	transposon=607;class=2/1/5(Zator,TIR,DNATransposon);description=
N2_chrI	reasonaTE	transposon	14539556	14539756	.	+	.	transposon=608;class=2/1/3(CMC,TIR,DNATransposon);description=
N2_chrI	reasonaTE	transposon	5521517	5521717	.	+	.	transposon=609;class=2/1/5(Zator,TIR,DNATransposon);description=
N2_chrI	reasonaTE	transposon	12047049	12047248	.	+	.	transposon=610;class=2/1/5(Zator,TIR,DNATransposon);description=
N2_chrI	reasonaTE	transposon	8429303	8429500	.	+	.	transposon=611;class=2/1/5(Zator,TIR,DNATransposon);description=
N2_chrI	reasonaTE	transposon	10668924	10669121	.	+	.	transposon=612;class=2/1/2(hAT,TIR,DNATransposon);description=
N2_chrI	reasonaTE	transposon	11248399	11248597	.	+	.	transposon=613;class=2/1/3(CMC,TIR,DNATransposon);description=
N2_chrI	reasonaTE	transposon	5571401	5571599	.	+	.	transposon=614;class=2/1/3(CMC,TIR,DNATransposon);description=
N2_chrI	reasonaTE	transposon	14689826	14690022	.	+	.	transposon=615;class=2/1/2(hAT,TIR,DNATransposon);description=
N2_chrI	reasonaTE	transposon	7203618	7203812	.	+	.	transposon=616;class=2/1/1(Tc1-Mariner,TIR,DNATransposon);description=
N2_chrI	reasonaTE	transposon	8123539	8123733	.	+	.	transposon=617;class=2/1/1(Tc1-Mariner,TIR,DNATransposon);description=
N2_chrI	reasonaTE	transposon	3170532	3170721	.	+	.	transposon=618;class=2/1/1(Tc1-Mariner,TIR,DNATransposon);description=
N2_chrI	reasonaTE	transposon	2014854	2015045	.	+	.	transposon=619;class=2/1/2(hAT,TIR,DNATransposon);description=
N2_chrI	reasonaTE	transposon	13344814	13345004	.	+	.	transposon=620;class=2/1/5(Zator,TIR,DNATransposon);description=
N2_chrI	reasonaTE	transposon	2093611	2093799	.	+	.	transposon=621;class=2/1/2(hAT,TIR,DNATransposon);description=
N2_chrI	reasonaTE	transposon	3049145	3049332	.	+	.	transposon=622;class=2/1/5(Zator,TIR,DNATransposon);description=
N2_chrI	reasonaTE	transposon	641107	641294	.	+	.	transposon=623;class=2/1/2(hAT,TIR,DNATransposon);description=
N2_chrI	reasonaTE	transposon	9999183	9999370	.	+	.	transposon=624;class=2/1/2(hAT,TIR,DNATransposon);description=
N2_chrI	reasonaTE	transposon	1211622	1211808	.	+	.	transposon=625;class=2/1/5(Zator,TIR,DNATransposon);description=
N2_chrI	reasonaTE	transposon	2018865	2019046	.	+	.	transposon=626;class=2/1/4(Sola,TIR,DNATransposon);description=
N2_chrI	reasonaTE	transposon	1003898	1004078	.	+	.	transposon=627;class=2/1/5(Zator,TIR,DNATransposon);description=
N2_chrI	reasonaTE	transposon	500900	501079	.	+	.	transposon=628;class=2/1/2(hAT,TIR,DNATransposon);description=
N2_chrI	reasonaTE	transposon	1555158	1555335	.	+	.	transposon=629;class=2/1/1(Tc1-Mariner,TIR,DNATransposon);description=
N2_chrI	reasonaTE	transposon	2034259	2034436	.	+	.	transposon=630;class=2/1/2(hAT,TIR,DNATransposon);description=
N2_chrI	reasonaTE	transposon	8774036	8774212	.	+	.	transposon=631;class=2/1/5(Zator,TIR,DNATransposon);description=
N2_chrI	reasonaTE	transposon	2966110	2966286	.	+	.	transposon=632;class=2/1/2(hAT,TIR,DNATransposon);description=
N2_chrI	reasonaTE	transposon	2660342	2660515	.	+	.	transposon=633;class=2/1/1(Tc1-Mariner,TIR,DNATransposon);description=
N2_chrI	reasonaTE	transposon	1261207	1261379	.	+	.	transposon=634;class=2/1/3(CMC,TIR,DNATransposon);description=
N2_chrI	reasonaTE	transposon	2724981	2725159	.	+	.	transposon=635;class=2/1/2(hAT,TIR,DNATransposon);description=
N2_chrI	reasonaTE	transposon	13010719	13010897	.	+	.	transposon=636;class=2/1/2(hAT,TIR,DNATransposon);description=
N2_chrI	reasonaTE	transposon	486980	487169	.	+	.	transposon=637;class=2/1/3(CMC,TIR,DNATransposon);description=
N2_chrI	reasonaTE	transposon	948728	948915	.	+	.	transposon=638;class=2/1/5(Zator,TIR,DNATransposon);description=
N2_chrI	reasonaTE	transposon	821259	821439	.	+	.	transposon=639;class=2/1/5(Zator,TIR,DNATransposon);description=
N2_chrI	reasonaTE	transposon	1268817	1268997	.	+	.	transposon=640;class=2/1/2(hAT,TIR,DNATransposon);description=
N2_chrI	reasonaTE	transposon	1587287	1587465	.	+	.	transposon=641;class=2/1/2(hAT,TIR,DNATransposon);description=
N2_chrI	reasonaTE	transposon	576168	576339	.	+	.	transposon=642;class=2/1/2(hAT,TIR,DNATransposon);description=
N2_chrI	reasonaTE	transposon	2420197	2420364	.	+	.	transposon=643;class=2/1/5(Zator,TIR,DNATransposon);description=
N2_chrI	reasonaTE	transposon	1264979	1265167	.	+	.	transposon=644;class=2/1/5(Zator,TIR,DNATransposon);description=
N2_chrI	reasonaTE	transposon	492525	492711	.	+	.	transposon=645;class=2/1/2(hAT,TIR,DNATransposon);description=
N2_chrI	reasonaTE	transposon	3223523	3223700	.	+	.	transposon=646;class=2/1/4(Sola,TIR,DNATransposon);description=
N2_chrI	reasonaTE	transposon	14320584	14320755	.	+	.	transposon=647;class=2/1/4(Sola,TIR,DNATransposon);description=
N2_chrI	reasonaTE	transposon	1130070	1130231	.	+	.	transposon=648;class=2/1/5(Zator,TIR,DNATransposon);description=
N2_chrI	reasonaTE	transposon	495253	495439	.	+	.	transposon=649;class=2/1/2(hAT,TIR,DNATransposon);description=
N2_chrI	reasonaTE	transposon	564320	564498	.	+	.	transposon=650;class=2/1/2(hAT,TIR,DNATransposon);description=
N2_chrI	reasonaTE	transposon	1598602	1598780	.	+	.	transposon=651;class=2/1/2(hAT,TIR,DNATransposon);description=
N2_chrI	reasonaTE	transposon	3386014	3386201	.	+	.	transposon=652;class=2/1/4(Sola,TIR,DNATransposon);description=
N2_chrI	reasonaTE	transposon	1679493	1679678	.	+	.	transposon=653;class=2/1/2(hAT,TIR,DNATransposon);description=
N2_chrI	reasonaTE	transposon	2303713	2303892	.	+	.	transposon=654;class=2/1/2(hAT,TIR,DNATransposon);description=
N2_chrI	reasonaTE	transposon	2878986	2879165	.	+	.	transposon=655;class=2/1/2(hAT,TIR,DNATransposon);description=
N2_chrI	reasonaTE	transposon	11137683	11137862	.	+	.	transposon=656;class=2/1/2(hAT,TIR,DNATransposon);description=
N2_chrI	reasonaTE	transposon	3054626	3054804	.	+	.	transposon=657;class=2/1/2(hAT,TIR,DNATransposon);description=
N2_chrI	reasonaTE	transposon	3722113	3722291	.	+	.	transposon=658;class=2/1/2(hAT,TIR,DNATransposon);description=
N2_chrI	reasonaTE	transposon	11865129	11865306	.	+	.	transposon=659;class=2/1/5(Zator,TIR,DNATransposon);description=
N2_chrI	reasonaTE	transposon	15057178	15057355	.	+	.	transposon=660;class=2/1/1(Tc1-Mariner,TIR,DNATransposon);description=
N2_chrI	reasonaTE	transposon	11616837	11617014	.	+	.	transposon=661;class=2/1/2(hAT,TIR,DNATransposon);description=
N2_chrI	reasonaTE	transposon	10210544	10210721	.	+	.	transposon=662;class=2/1/1(Tc1-Mariner,TIR,DNATransposon);description=
N2_chrI	reasonaTE	transposon	12535384	12535560	.	+	.	transposon=663;class=2/1/5(Zator,TIR,DNATransposon);description=
N2_chrI	reasonaTE	transposon	260570	260745	.	+	.	transposon=664;class=2/1/2(hAT,TIR,DNATransposon);description=
N2_chrI	reasonaTE	transposon	1624178	1624350	.	+	.	transposon=665;class=2/1/2(hAT,TIR,DNATransposon);description=
N2_chrI	reasonaTE	transposon	3186503	3186673	.	+	.	transposon=666;class=2/1/1(Tc1-Mariner,TIR,DNATransposon);description=
N2_chrI	reasonaTE	transposon	11765347	11765525	.	+	.	transposon=667;class=2/1/2(hAT,TIR,DNATransposon);description=
N2_chrI	reasonaTE	transposon	13190817	13190990	.	+	.	transposon=668;class=2/1/5(Zator,TIR,DNATransposon);description=
N2_chrI	reasonaTE	transposon	2558153	2558329	.	+	.	transposon=669;class=2/1/2(hAT,TIR,DNATransposon);description=
N2_chrI	reasonaTE	transposon	463924	464103	.	+	.	transposon=670;class=2/1/5(Zator,TIR,DNATransposon);description=
N2_chrI	reasonaTE	transposon	2817339	2817519	.	+	.	transposon=671;class=2/1/1(Tc1-Mariner,TIR,DNATransposon);description=
N2_chrI	reasonaTE	transposon	14722058	14722237	.	+	.	transposon=672;class=2/1/5(Zator,TIR,DNATransposon);description=
N2_chrI	reasonaTE	transposon	2363840	2364018	.	+	.	transposon=673;class=2/1/4(Sola,TIR,DNATransposon);description=
N2_chrI	reasonaTE	transposon	2965630	2965797	.	+	.	transposon=674;class=2/1/5(Zator,TIR,DNATransposon);description=
N2_chrI	reasonaTE	transposon	11377818	11377995	.	+	.	transposon=675;class=2/1/5(Zator,TIR,DNATransposon);description=
N2_chrI	reasonaTE	transposon	11378240	11378414	.	+	.	transposon=676;class=2/1/2(hAT,TIR,DNATransposon);description=
N2_chrI	reasonaTE	transposon	1505674	1505852	.	+	.	transposon=677;class=2/1/2(hAT,TIR,DNATransposon);description=
N2_chrI	reasonaTE	transposon	2444724	2444894	.	+	.	transposon=678;class=2/1/2(hAT,TIR,DNATransposon);description=
N2_chrI	reasonaTE	transposon	926170	926341	.	+	.	transposon=679;class=2/1/5(Zator,TIR,DNATransposon);description=
N2_chrI	reasonaTE	transposon	3301851	3302029	.	+	.	transposon=680;class=2/1/2(hAT,TIR,DNATransposon);description=
N2_chrI	reasonaTE	transposon	46557	46735	.	+	.	transposon=681;class=2/1/5(Zator,TIR,DNATransposon);description=
N2_chrI	reasonaTE	transposon	3922590	3922768	.	+	.	transposon=682;class=2/1/2(hAT,TIR,DNATransposon);description=
N2_chrI	reasonaTE	transposon	12896177	12896354	.	+	.	transposon=683;class=2/1/2(hAT,TIR,DNATransposon);description=
N2_chrI	reasonaTE	transposon	2795013	2795190	.	+	.	transposon=684;class=2/1/2(hAT,TIR,DNATransposon);description=
N2_chrI	reasonaTE	transposon	13775339	13775516	.	+	.	transposon=685;class=2/1/4(Sola,TIR,DNATransposon);description=
N2_chrI	reasonaTE	transposon	14582027	14582204	.	+	.	transposon=686;class=2/1/5(Zator,TIR,DNATransposon);description=
N2_chrI	reasonaTE	transposon	3389932	3390107	.	+	.	transposon=687;class=2/1/5(Zator,TIR,DNATransposon);description=
N2_chrI	reasonaTE	transposon	14561163	14561331	.	+	.	transposon=688;class=2/1/4(Sola,TIR,DNATransposon);description=
N2_chrI	reasonaTE	transposon	14310481	14310660	.	+	.	transposon=689;class=2/1/3(CMC,TIR,DNATransposon);description=
N2_chrI	reasonaTE	transposon	13348332	13348510	.	+	.	transposon=690;class=2/1/2(hAT,TIR,DNATransposon);description=
N2_chrI	reasonaTE	transposon	8510339	8510508	.	+	.	transposon=691;class=2/1/4(Sola,TIR,DNATransposon);description=
N2_chrI	reasonaTE	transposon	12681448	12681624	.	+	.	transposon=692;class=2/1/4(Sola,TIR,DNATransposon);description=
N2_chrI	reasonaTE	transposon	3276591	3276768	.	+	.	transposon=693;class=2/1/2(hAT,TIR,DNATransposon);description=
N2_chrI	reasonaTE	transposon	2008872	2009049	.	+	.	transposon=694;class=2/1/2(hAT,TIR,DNATransposon);description=
N2_chrI	reasonaTE	transposon	1320088	1320265	.	+	.	transposon=695;class=2/1/2(hAT,TIR,DNATransposon);description=
N2_chrI	reasonaTE	transposon	11909738	11909906	.	+	.	transposon=696;class=2/1/5(Zator,TIR,DNATransposon);description=
N2_chrI	reasonaTE	transposon	3426267	3426434	.	+	.	transposon=697;class=2/1/2(hAT,TIR,DNATransposon);description=
N2_chrI	reasonaTE	transposon	11096181	11096347	.	+	.	transposon=698;class=2/1/5(Zator,TIR,DNATransposon);description=
N2_chrI	reasonaTE	transposon	46904	47070	.	+	.	transposon=699;class=2/1/5(Zator,TIR,DNATransposon);description=
N2_chrI	reasonaTE	transposon	5695912	5696078	.	+	.	transposon=700;class=2/1/5(Zator,TIR,DNATransposon);description=
N2_chrI	reasonaTE	transposon	10518886	10519051	.	+	.	transposon=701;class=2/1/5(Zator,TIR,DNATransposon);description=
N2_chrI	reasonaTE	transposon	13635696	13635853	.	+	.	transposon=702;class=2/1/5(Zator,TIR,DNATransposon);description=
N2_chrI	reasonaTE	transposon	7302203	7302379	.	+	.	transposon=703;class=2/1/5(Zator,TIR,DNATransposon);description=
N2_chrI	reasonaTE	transposon	2917824	2917990	.	+	.	transposon=704;class=2/1/1(Tc1-Mariner,TIR,DNATransposon);description=
N2_chrI	reasonaTE	transposon	1598896	1599063	.	+	.	transposon=705;class=2/1/2(hAT,TIR,DNATransposon);description=
N2_chrI	reasonaTE	transposon	2377751	2377917	.	+	.	transposon=706;class=2/1/5(Zator,TIR,DNATransposon);description=
N2_chrI	reasonaTE	transposon	9528381	9528539	.	+	.	transposon=707;class=2/1/2(hAT,TIR,DNATransposon);description=
N2_chrI	reasonaTE	transposon	7344845	7345012	.	+	.	transposon=708;class=2/1/5(Zator,TIR,DNATransposon);description=
N2_chrI	reasonaTE	transposon	1257306	1257460	.	+	.	transposon=709;class=2/1/4(Sola,TIR,DNATransposon);description=
N2_chrI	reasonaTE	transposon	12320610	12320758	.	+	.	transposon=710;class=2/1/1(Tc1-Mariner,TIR,DNATransposon);description=
N2_chrI	reasonaTE	transposon	2342224	2342386	.	+	.	transposon=711;class=2/1/2(hAT,TIR,DNATransposon);description=
N2_chrI	reasonaTE	transposon	11589359	11589520	.	+	.	transposon=712;class=2/1/2(hAT,TIR,DNATransposon);description=
N2_chrI	reasonaTE	transposon	6207743	6207895	.	+	.	transposon=713;class=2/1/3(CMC,TIR,DNATransposon);description=
N2_chrI	reasonaTE	transposon	8668609	8668762	.	+	.	transposon=714;class=2/1/1(Tc1-Mariner,TIR,DNATransposon);description=
N2_chrI	reasonaTE	transposon	1800592	1800742	.	+	.	transposon=715;class=2/1/1(Tc1-Mariner,TIR,DNATransposon);description=
N2_chrI	reasonaTE	transposon	13882373	13882527	.	+	.	transposon=716;class=2/1/5(Zator,TIR,DNATransposon);description=
N2_chrI	reasonaTE	transposon	9341415	9341569	.	+	.	transposon=717;class=2/1/3(CMC,TIR,DNATransposon);description=
N2_chrI	reasonaTE	transposon	1858998	1859137	.	+	.	transposon=718;class=2/1/5(Zator,TIR,DNATransposon);description=
N2_chrI	reasonaTE	transposon	6972785	6972920	.	+	.	transposon=719;class=2/1/5(Zator,TIR,DNATransposon);description=
N2_chrI	reasonaTE	transposon	7551900	7552050	.	+	.	transposon=720;class=2/1/1(Tc1-Mariner,TIR,DNATransposon);description=
N2_chrI	reasonaTE	transposon	7813088	7813238	.	+	.	transposon=721;class=2/1/1(Tc1-Mariner,TIR,DNATransposon);description=
N2_chrI	reasonaTE	transposon	13763205	13763355	.	+	.	transposon=722;class=2/1/4(Sola,TIR,DNATransposon);description=
N2_chrI	reasonaTE	transposon	3488528	3488679	.	+	.	transposon=723;class=2/1/1(Tc1-Mariner,TIR,DNATransposon);description=
N2_chrI	reasonaTE	transposon	14050976	14051126	.	+	.	transposon=724;class=2/1/1(Tc1-Mariner,TIR,DNATransposon);description=
N2_chrI	reasonaTE	transposon	4438868	4439018	.	+	.	transposon=725;class=2/1/4(Sola,TIR,DNATransposon);description=
N2_chrI	reasonaTE	transposon	9377864	9378014	.	+	.	transposon=726;class=2/1/1(Tc1-Mariner,TIR,DNATransposon);description=
N2_chrI	reasonaTE	transposon	9342366	9342516	.	+	.	transposon=727;class=2/1/1(Tc1-Mariner,TIR,DNATransposon);description=
N2_chrI	reasonaTE	transposon	10813308	10813456	.	+	.	transposon=728;class=2/1/1(Tc1-Mariner,TIR,DNATransposon);description=
N2_chrI	reasonaTE	transposon	6588209	6588359	.	+	.	transposon=729;class=2/1/1(Tc1-Mariner,TIR,DNATransposon);description=
N2_chrI	reasonaTE	transposon	1096899	1097041	.	+	.	transposon=730;class=2/1/5(Zator,TIR,DNATransposon);description=
N2_chrI	reasonaTE	transposon	12231836	12231976	.	+	.	transposon=731;class=2/1/1(Tc1-Mariner,TIR,DNATransposon);description=
N2_chrI	reasonaTE	transposon	15079175	15079316	.	+	.	transposon=732;class=2/1/1(Tc1-Mariner,TIR,DNATransposon);description=
N2_chrI	reasonaTE	transposon	266065	266199	.	+	.	transposon=733;class=2/1/4(Sola,TIR,DNATransposon);description=
N2_chrI	reasonaTE	transposon	1627585	1627719	.	+	.	transposon=734;class=2/1/5(Zator,TIR,DNATransposon);description=
N2_chrI	reasonaTE	transposon	1792239	1792368	.	+	.	transposon=735;class=2/1/2(hAT,TIR,DNATransposon);description=
N2_chrI	reasonaTE	transposon	644747	644874	.	+	.	transposon=736;class=2/1/5(Zator,TIR,DNATransposon);description=
N2_chrI	reasonaTE	transposon	2013666	2013799	.	+	.	transposon=737;class=2/1/5(Zator,TIR,DNATransposon);description=
N2_chrI	reasonaTE	transposon	942328	942459	.	+	.	transposon=738;class=2/1/5(Zator,TIR,DNATransposon);description=
N2_chrI	reasonaTE	transposon	911644	911757	.	+	.	transposon=739;class=2/1/5(Zator,TIR,DNATransposon);description=
N2_chrI	reasonaTE	transposon	1989874	1990003	.	+	.	transposon=740;class=2/1/5(Zator,TIR,DNATransposon);description=
N2_chrI	reasonaTE	transposon	1163628	1164349	.	+	.	transposon=741;class=2/1/5(Zator,TIR,DNATransposon);description=
N2_chrI	reasonaTE	transposon	1741681	1742348	.	+	.	transposon=742;class=2/1/5(Zator,TIR,DNATransposon);description=
N2_chrI	reasonaTE	transposon	651798	651928	.	+	.	transposon=743;class=2/1/5(Zator,TIR,DNATransposon);description=
N2_chrI	reasonaTE	transposon	12927105	12927224	.	+	.	transposon=744;class=2/1/4(Sola,TIR,DNATransposon);description=
N2_chrI	reasonaTE	transposon	12659977	12660100	.	+	.	transposon=745;class=2/1/5(Zator,TIR,DNATransposon);description=
N2_chrI	reasonaTE	transposon	13994490	13994613	.	+	.	transposon=746;class=2/1/5(Zator,TIR,DNATransposon);description=
N2_chrI	reasonaTE	transposon	11305981	11306102	.	+	.	transposon=747;class=2/1/1(Tc1-Mariner,TIR,DNATransposon);description=
N2_chrI	reasonaTE	transposon	13546212	13546332	.	+	.	transposon=748;class=2/1/5(Zator,TIR,DNATransposon);description=
N2_chrI	reasonaTE	transposon	7445712	7445832	.	+	.	transposon=749;class=2/1/5(Zator,TIR,DNATransposon);description=
N2_chrI	reasonaTE	transposon	13699650	13699769	.	+	.	transposon=750;class=2/1/1(Tc1-Mariner,TIR,DNATransposon);description=
N2_chrI	reasonaTE	transposon	8413861	8413967	.	+	.	transposon=751;class=2/1/1(Tc1-Mariner,TIR,DNATransposon);description=
N2_chrI	reasonaTE	transposon	14126799	14127476	.	+	.	transposon=752;class=2/1/5(Zator,TIR,DNATransposon);description=
N2_chrI	reasonaTE	transposon	629721	630369	.	+	.	transposon=753;class=2/1/5(Zator,TIR,DNATransposon);description=
N2_chrI	reasonaTE	transposon	5406926	5406999	.	+	.	transposon=754;class=2/1/5(Zator,TIR,DNATransposon);description=
N2_chrI	reasonaTE	transposon	4163071	4163144	.	+	.	transposon=755;class=2/1/5(Zator,TIR,DNATransposon);description=
N2_chrI	reasonaTE	transposon	1031619	1032400	.	+	.	transposon=756;class=2/1/5(Zator,TIR,DNATransposon);description=
N2_chrI	reasonaTE	transposon	2317682	2318460	.	+	.	transposon=757;class=2/1/5(Zator,TIR,DNATransposon);description=
N2_chrI	reasonaTE	transposon	12176226	12176272	.	+	.	transposon=758;class=2/3(MITE,DNATransposon);description=
N2_chrI	reasonaTE	transposon	12169850	12169896	.	+	.	transposon=759;class=1/1/1(Copia,LTR,Retrotransposon);description=
N2_chrI	reasonaTE	transposon	511675	512367	.	+	.	transposon=760;class=2/1/5(Zator,TIR,DNATransposon);description=
N2_chrI	reasonaTE	transposon	630448	631089	.	+	.	transposon=761;class=2/1/5(Zator,TIR,DNATransposon);description=
N2_chrI	reasonaTE	transposon	2410633	2411274	.	+	.	transposon=762;class=2/1/5(Zator,TIR,DNATransposon);description=
N2_chrI	reasonaTE	transposon	1703215	1703844	.	+	.	transposon=763;class=2/1/5(Zator,TIR,DNATransposon);description=
N2_chrI	reasonaTE	transposon	2298981	2299610	.	+	.	transposon=764;class=2/1/2(hAT,TIR,DNATransposon);description=
N2_chrI	reasonaTE	transposon	184314	185099	.	+	.	transposon=765;class=2/1/2(hAT,TIR,DNATransposon);description=
N2_chrI	reasonaTE	transposon	1215805	1216577	.	+	.	transposon=766;class=2/1/5(Zator,TIR,DNATransposon);description=
N2_chrI	reasonaTE	transposon	1206979	1207773	.	+	.	transposon=767;class=2/1/5(Zator,TIR,DNATransposon);description=
N2_chrI	reasonaTE	transposon	1614607	1615400	.	+	.	transposon=768;class=2/1/5(Zator,TIR,DNATransposon);description=
N2_chrI	reasonaTE	transposon	14700937	14701730	.	+	.	transposon=769;class=2/1/5(Zator,TIR,DNATransposon);description=
N2_chrI	reasonaTE	transposon	633126	633918	.	+	.	transposon=770;class=2/1/3(CMC,TIR,DNATransposon);description=
N2_chrI	reasonaTE	transposon	1369554	1370346	.	+	.	transposon=771;class=2/1/3(CMC,TIR,DNATransposon);description=
N2_chrI	reasonaTE	transposon	14608525	14609317	.	+	.	transposon=772;class=2/1/2(hAT,TIR,DNATransposon);description=
N2_chrI	reasonaTE	transposon	1151736	1152528	.	+	.	transposon=773;class=2/1/2(hAT,TIR,DNATransposon);description=
N2_chrI	reasonaTE	transposon	1025839	1026631	.	+	.	transposon=774;class=2/1/2(hAT,TIR,DNATransposon);description=
N2_chrI	reasonaTE	transposon	1245896	1246687	.	+	.	transposon=775;class=2/1/5(Zator,TIR,DNATransposon);description=
N2_chrI	reasonaTE	transposon	1522069	1522859	.	+	.	transposon=776;class=2/1/3(CMC,TIR,DNATransposon);description=
N2_chrI	reasonaTE	transposon	2944018	2944807	.	+	.	transposon=777;class=2/1/2(hAT,TIR,DNATransposon);description=
N2_chrI	reasonaTE	transposon	3658772	3659559	.	+	.	transposon=778;class=2/1/5(Zator,TIR,DNATransposon);description=
N2_chrI	reasonaTE	transposon	2173111	2173894	.	+	.	transposon=779;class=2/1/5(Zator,TIR,DNATransposon);description=
N2_chrI	reasonaTE	transposon	11198506	11199289	.	+	.	transposon=780;class=2/1/5(Zator,TIR,DNATransposon);description=
N2_chrI	reasonaTE	transposon	9838976	9839759	.	+	.	transposon=781;class=2/1/1(Tc1-Mariner,TIR,DNATransposon);description=
N2_chrI	reasonaTE	transposon	1198226	1199009	.	+	.	transposon=782;class=2/1/5(Zator,TIR,DNATransposon);description=
N2_chrI	reasonaTE	transposon	1970876	1971656	.	+	.	transposon=783;class=2/1/5(Zator,TIR,DNATransposon);description=
N2_chrI	reasonaTE	transposon	11357973	11358753	.	+	.	transposon=784;class=2/1/2(hAT,TIR,DNATransposon);description=
N2_chrI	reasonaTE	transposon	6490418	6491197	.	+	.	transposon=785;class=2/1/2(hAT,TIR,DNATransposon);description=
N2_chrI	reasonaTE	transposon	1389072	1389850	.	+	.	transposon=786;class=2/1/3(CMC,TIR,DNATransposon);description=
N2_chrI	reasonaTE	transposon	15029689	15030462	.	+	.	transposon=787;class=2/1/2(hAT,TIR,DNATransposon);description=
N2_chrI	reasonaTE	transposon	2004666	2005438	.	+	.	transposon=788;class=2/1/2(hAT,TIR,DNATransposon);description=
N2_chrI	reasonaTE	transposon	1420065	1420804	.	+	.	transposon=789;class=2/1/5(Zator,TIR,DNATransposon);description=
N2_chrI	reasonaTE	transposon	14390629	14391357	.	+	.	transposon=790;class=2/1/5(Zator,TIR,DNATransposon);description=
N2_chrI	reasonaTE	transposon	2130978	2131659	.	+	.	transposon=791;class=2/1/2(hAT,TIR,DNATransposon);description=
N2_chrI	reasonaTE	transposon	198294	198928	.	+	.	transposon=792;class=2/1/2(hAT,TIR,DNATransposon);description=
N2_chrI	reasonaTE	transposon	13934018	13934663	.	+	.	transposon=793;class=2/1/5(Zator,TIR,DNATransposon);description=
N2_chrI	reasonaTE	transposon	1297401	1298040	.	+	.	transposon=794;class=2/1/5(Zator,TIR,DNATransposon);description=
N2_chrI	reasonaTE	transposon	10091738	10092372	.	+	.	transposon=795;class=2/1/2(hAT,TIR,DNATransposon);description=
N2_chrI	reasonaTE	transposon	158366	158997	.	+	.	transposon=796;class=2/1/5(Zator,TIR,DNATransposon);description=
N2_chrI	reasonaTE	transposon	2406282	2406930	.	+	.	transposon=797;class=2/1/5(Zator,TIR,DNATransposon);description=
N2_chrI	reasonaTE	transposon	2484664	2485306	.	+	.	transposon=798;class=2/1/5(Zator,TIR,DNATransposon);description=
N2_chrI	reasonaTE	transposon	863806	864408	.	+	.	transposon=799;class=2/1/5(Zator,TIR,DNATransposon);description=
N2_chrI	reasonaTE	transposon	2640044	2640645	.	+	.	transposon=800;class=2/1/2(hAT,TIR,DNATransposon);description=
N2_chrI	reasonaTE	transposon	2936824	2937446	.	+	.	transposon=801;class=2/1/2(hAT,TIR,DNATransposon);description=
N2_chrI	reasonaTE	transposon	11264934	11265537	.	+	.	transposon=802;class=2/1/3(CMC,TIR,DNATransposon);description=
N2_chrI	reasonaTE	transposon	2503274	2503876	.	+	.	transposon=803;class=2/1/3(CMC,TIR,DNATransposon);description=
N2_chrI	reasonaTE	transposon	3600648	3601246	.	+	.	transposon=804;class=2/1/3(CMC,TIR,DNATransposon);description=
N2_chrI	reasonaTE	transposon	13620091	13620686	.	+	.	transposon=805;class=2/1/3(CMC,TIR,DNATransposon);description=
N2_chrI	reasonaTE	transposon	3030714	3031308	.	+	.	transposon=806;class=2/1/3(CMC,TIR,DNATransposon);description=
N2_chrI	reasonaTE	transposon	1259376	1259970	.	+	.	transposon=807;class=2/1/3(CMC,TIR,DNATransposon);description=
N2_chrI	reasonaTE	transposon	2177300	2177890	.	+	.	transposon=808;class=2/1/3(CMC,TIR,DNATransposon);description=
N2_chrI	reasonaTE	transposon	13502889	13503476	.	+	.	transposon=809;class=2/1/2(hAT,TIR,DNATransposon);description=
N2_chrI	reasonaTE	transposon	2105274	2105858	.	+	.	transposon=810;class=2/1/3(CMC,TIR,DNATransposon);description=
N2_chrI	reasonaTE	transposon	863176	863799	.	+	.	transposon=811;class=2/1/2(hAT,TIR,DNATransposon);description=
N2_chrI	reasonaTE	transposon	14680860	14681480	.	+	.	transposon=812;class=2/1/5(Zator,TIR,DNATransposon);description=
N2_chrI	reasonaTE	transposon	2787317	2787904	.	+	.	transposon=813;class=2/1/5(Zator,TIR,DNATransposon);description=
N2_chrI	reasonaTE	transposon	11206739	11207343	.	+	.	transposon=814;class=2/1/2(hAT,TIR,DNATransposon);description=
N2_chrI	reasonaTE	transposon	1350647	1351248	.	+	.	transposon=815;class=2/1/2(hAT,TIR,DNATransposon);description=
N2_chrI	reasonaTE	transposon	1254273	1254869	.	+	.	transposon=816;class=2/1/1(Tc1-Mariner,TIR,DNATransposon);description=
N2_chrI	reasonaTE	transposon	3337935	3338528	.	+	.	transposon=817;class=2/1/5(Zator,TIR,DNATransposon);description=
N2_chrI	reasonaTE	transposon	14640375	14640968	.	+	.	transposon=818;class=2/1/2(hAT,TIR,DNATransposon);description=
N2_chrI	reasonaTE	transposon	2940684	2941276	.	+	.	transposon=819;class=2/1/3(CMC,TIR,DNATransposon);description=
N2_chrI	reasonaTE	transposon	406578	407169	.	+	.	transposon=820;class=2/1/5(Zator,TIR,DNATransposon);description=
N2_chrI	reasonaTE	transposon	1949410	1949975	.	+	.	transposon=821;class=2/1/2(hAT,TIR,DNATransposon);description=
N2_chrI	reasonaTE	transposon	11858499	11859055	.	+	.	transposon=822;class=2/1/3(CMC,TIR,DNATransposon);description=
N2_chrI	reasonaTE	transposon	14792255	14792800	.	+	.	transposon=823;class=2/1/3(CMC,TIR,DNATransposon);description=
N2_chrI	reasonaTE	transposon	5789124	5789629	.	+	.	transposon=824;class=2/1/3(CMC,TIR,DNATransposon);description=
N2_chrI	reasonaTE	transposon	2044733	2045476	.	+	.	transposon=825;class=2/1/5(Zator,TIR,DNATransposon);description=
N2_chrI	reasonaTE	transposon	713752	714493	.	+	.	transposon=826;class=2/1/5(Zator,TIR,DNATransposon);description=
N2_chrI	reasonaTE	transposon	1163679	1164410	.	+	.	transposon=827;class=2/1/5(Zator,TIR,DNATransposon);description=
N2_chrI	reasonaTE	transposon	557673	558399	.	+	.	transposon=828;class=2/1/5(Zator,TIR,DNATransposon);description=
N2_chrI	reasonaTE	transposon	2046002	2046727	.	+	.	transposon=829;class=2/1/5(Zator,TIR,DNATransposon);description=
N2_chrI	reasonaTE	transposon	1181897	1182620	.	+	.	transposon=830;class=2/1/2(hAT,TIR,DNATransposon);description=
N2_chrI	reasonaTE	transposon	2737361	2738082	.	+	.	transposon=831;class=2/1/5(Zator,TIR,DNATransposon);description=
N2_chrI	reasonaTE	transposon	500153	500872	.	+	.	transposon=832;class=2/1/5(Zator,TIR,DNATransposon);description=
N2_chrI	reasonaTE	transposon	11149414	11150120	.	+	.	transposon=833;class=2/1/5(Zator,TIR,DNATransposon);description=
N2_chrI	reasonaTE	transposon	1895695	1896390	.	+	.	transposon=834;class=2/1/5(Zator,TIR,DNATransposon);description=
N2_chrI	reasonaTE	transposon	1751846	1752536	.	+	.	transposon=835;class=2/1/5(Zator,TIR,DNATransposon);description=
N2_chrI	reasonaTE	transposon	1245066	1245656	.	+	.	transposon=836;class=2/1/5(Zator,TIR,DNATransposon);description=
N2_chrI	reasonaTE	transposon	3528620	3529201	.	+	.	transposon=837;class=2/1/5(Zator,TIR,DNATransposon);description=
N2_chrI	reasonaTE	transposon	3467262	3467836	.	+	.	transposon=838;class=2/1/4(Sola,TIR,DNATransposon);description=
N2_chrI	reasonaTE	transposon	10854052	10854617	.	+	.	transposon=839;class=2/1/3(CMC,TIR,DNATransposon);description=
N2_chrI	reasonaTE	transposon	14348877	14349440	.	+	.	transposon=840;class=2/1/3(CMC,TIR,DNATransposon);description=
N2_chrI	reasonaTE	transposon	10854081	10854571	.	+	.	transposon=841;class=2/1/3(CMC,TIR,DNATransposon);description=
N2_chrI	reasonaTE	transposon	13461245	13461733	.	+	.	transposon=842;class=2/1/3(CMC,TIR,DNATransposon);description=
N2_chrI	reasonaTE	transposon	3242460	3243036	.	+	.	transposon=843;class=2/1/2(hAT,TIR,DNATransposon);description=
N2_chrI	reasonaTE	transposon	1253089	1253661	.	+	.	transposon=844;class=2/1/2(hAT,TIR,DNATransposon);description=
N2_chrI	reasonaTE	transposon	2006342	2006914	.	+	.	transposon=845;class=2/1/5(Zator,TIR,DNATransposon);description=
N2_chrI	reasonaTE	transposon	2122027	2122594	.	+	.	transposon=846;class=2/1/3(CMC,TIR,DNATransposon);description=
N2_chrI	reasonaTE	transposon	2955867	2956428	.	+	.	transposon=847;class=2/1/5(Zator,TIR,DNATransposon);description=
N2_chrI	reasonaTE	transposon	3624217	3624799	.	+	.	transposon=848;class=2/1/2(hAT,TIR,DNATransposon);description=
N2_chrI	reasonaTE	transposon	1878962	1879406	.	+	.	transposon=849;class=2/1/5(Zator,TIR,DNATransposon);description=
N2_chrI	reasonaTE	transposon	2927863	2928307	.	+	.	transposon=850;class=2/1/5(Zator,TIR,DNATransposon);description=
N2_chrI	reasonaTE	transposon	4433104	4433603	.	+	.	transposon=851;class=2/1/2(hAT,TIR,DNATransposon);description=
N2_chrI	reasonaTE	transposon	8178080	8178552	.	+	.	transposon=852;class=2/1/1(Tc1-Mariner,TIR,DNATransposon);description=
N2_chrI	reasonaTE	transposon	6666217	6666664	.	+	.	transposon=853;class=2/1/2(hAT,TIR,DNATransposon);description=
N2_chrI	reasonaTE	transposon	551992	552438	.	+	.	transposon=854;class=2/1/4(Sola,TIR,DNATransposon);description=
N2_chrI	reasonaTE	transposon	10033683	10034163	.	+	.	transposon=855;class=2/1/3(CMC,TIR,DNATransposon);description=
N2_chrI	reasonaTE	transposon	3308376	3308832	.	+	.	transposon=856;class=2/1/5(Zator,TIR,DNATransposon);description=
N2_chrI	reasonaTE	transposon	13459459	13459904	.	+	.	transposon=857;class=2/1/5(Zator,TIR,DNATransposon);description=
N2_chrI	reasonaTE	transposon	2657219	2657650	.	+	.	transposon=858;class=2/1/5(Zator,TIR,DNATransposon);description=
N2_chrI	reasonaTE	transposon	7035598	7036067	.	+	.	transposon=859;class=2/1/3(CMC,TIR,DNATransposon);description=
N2_chrI	reasonaTE	transposon	14792386	14792788	.	+	.	transposon=860;class=2/1/3(CMC,TIR,DNATransposon);description=
N2_chrI	reasonaTE	transposon	13861944	13862343	.	+	.	transposon=861;class=2/1/5(Zator,TIR,DNATransposon);description=
N2_chrI	reasonaTE	transposon	9108856	9109321	.	+	.	transposon=862;class=2/1/5(Zator,TIR,DNATransposon);description=
N2_chrI	reasonaTE	transposon	6760142	6760587	.	+	.	transposon=863;class=2/1/5(Zator,TIR,DNATransposon);description=
N2_chrI	reasonaTE	transposon	31237	31681	.	+	.	transposon=864;class=2/1/5(Zator,TIR,DNATransposon);description=
N2_chrI	reasonaTE	transposon	1599942	1600372	.	+	.	transposon=865;class=2/1/5(Zator,TIR,DNATransposon);description=
N2_chrI	reasonaTE	transposon	362043	362470	.	+	.	transposon=866;class=2/1/5(Zator,TIR,DNATransposon);description=
N2_chrI	reasonaTE	transposon	425510	425973	.	+	.	transposon=867;class=2/1/1(Tc1-Mariner,TIR,DNATransposon);description=
N2_chrI	reasonaTE	transposon	8520181	8520629	.	+	.	transposon=868;class=2/1/5(Zator,TIR,DNATransposon);description=
N2_chrI	reasonaTE	transposon	12318632	12319069	.	+	.	transposon=869;class=2/1/2(hAT,TIR,DNATransposon);description=
N2_chrI	reasonaTE	transposon	2359810	2360243	.	+	.	transposon=870;class=2/1/3(CMC,TIR,DNATransposon);description=
N2_chrI	reasonaTE	transposon	13767813	13768240	.	+	.	transposon=871;class=2/1/1(Tc1-Mariner,TIR,DNATransposon);description=
N2_chrI	reasonaTE	transposon	4878959	4879376	.	+	.	transposon=872;class=2/1/5(Zator,TIR,DNATransposon);description=
N2_chrI	reasonaTE	transposon	474198	474629	.	+	.	transposon=873;class=2/1/5(Zator,TIR,DNATransposon);description=
N2_chrI	reasonaTE	transposon	8085881	8086339	.	+	.	transposon=874;class=2/1/5(Zator,TIR,DNATransposon);description=
N2_chrI	reasonaTE	transposon	7069297	7069730	.	+	.	transposon=875;class=2/1/2(hAT,TIR,DNATransposon);description=
N2_chrI	reasonaTE	transposon	12195870	12196306	.	+	.	transposon=876;class=2/1/2(hAT,TIR,DNATransposon);description=
N2_chrI	reasonaTE	transposon	10993404	10993838	.	+	.	transposon=877;class=2/1/5(Zator,TIR,DNATransposon);description=
N2_chrI	reasonaTE	transposon	13764429	13764863	.	+	.	transposon=878;class=2/1/5(Zator,TIR,DNATransposon);description=
N2_chrI	reasonaTE	transposon	1804849	1805280	.	+	.	transposon=879;class=2/1/5(Zator,TIR,DNATransposon);description=
N2_chrI	reasonaTE	transposon	1589569	1589998	.	+	.	transposon=880;class=2/1/2(hAT,TIR,DNATransposon);description=
N2_chrI	reasonaTE	transposon	14943918	14944346	.	+	.	transposon=881;class=2/1/5(Zator,TIR,DNATransposon);description=
N2_chrI	reasonaTE	transposon	14076309	14076713	.	+	.	transposon=882;class=2/1/2(hAT,TIR,DNATransposon);description=
N2_chrI	reasonaTE	transposon	13911640	13912039	.	+	.	transposon=883;class=2/1/5(Zator,TIR,DNATransposon);description=
N2_chrI	reasonaTE	transposon	4603112	4603558	.	+	.	transposon=884;class=2/1/5(Zator,TIR,DNATransposon);description=
N2_chrI	reasonaTE	transposon	5174667	5175109	.	+	.	transposon=885;class=2/1/5(Zator,TIR,DNATransposon);description=
N2_chrI	reasonaTE	transposon	11186452	11186896	.	+	.	transposon=886;class=2/1/5(Zator,TIR,DNATransposon);description=
N2_chrI	reasonaTE	transposon	14467441	14467856	.	+	.	transposon=887;class=2/1/2(hAT,TIR,DNATransposon);description=
N2_chrI	reasonaTE	transposon	7486953	7487377	.	+	.	transposon=888;class=2/1/5(Zator,TIR,DNATransposon);description=
N2_chrI	reasonaTE	transposon	14792324	14792737	.	+	.	transposon=889;class=2/1/3(CMC,TIR,DNATransposon);description=
N2_chrI	reasonaTE	transposon	14427635	14428019	.	+	.	transposon=890;class=2/1/5(Zator,TIR,DNATransposon);description=
N2_chrI	reasonaTE	transposon	11112651	11113035	.	+	.	transposon=891;class=2/1/3(CMC,TIR,DNATransposon);description=
N2_chrI	reasonaTE	transposon	7659381	7659808	.	+	.	transposon=892;class=2/1/5(Zator,TIR,DNATransposon);description=
N2_chrI	reasonaTE	transposon	46016	46437	.	+	.	transposon=893;class=2/1/5(Zator,TIR,DNATransposon);description=
N2_chrI	reasonaTE	transposon	10652932	10653351	.	+	.	transposon=894;class=2/1/2(hAT,TIR,DNATransposon);description=
N2_chrI	reasonaTE	transposon	554500	554918	.	+	.	transposon=895;class=2/1/5(Zator,TIR,DNATransposon);description=
N2_chrI	reasonaTE	transposon	2084335	2084741	.	+	.	transposon=896;class=2/1/5(Zator,TIR,DNATransposon);description=
N2_chrI	reasonaTE	transposon	10629191	10629593	.	+	.	transposon=897;class=2/1/5(Zator,TIR,DNATransposon);description=
N2_chrI	reasonaTE	transposon	3092707	3093114	.	+	.	transposon=898;class=2/1/5(Zator,TIR,DNATransposon);description=
N2_chrI	reasonaTE	transposon	13021012	13021411	.	+	.	transposon=899;class=2/1/3(CMC,TIR,DNATransposon);description=
N2_chrI	reasonaTE	transposon	10026218	10026619	.	+	.	transposon=900;class=2/1/5(Zator,TIR,DNATransposon);description=
N2_chrI	reasonaTE	transposon	1571553	1571955	.	+	.	transposon=901;class=2/1/2(hAT,TIR,DNATransposon);description=
N2_chrI	reasonaTE	transposon	14634628	14635028	.	+	.	transposon=902;class=2/1/3(CMC,TIR,DNATransposon);description=
N2_chrI	reasonaTE	transposon	2300140	2300538	.	+	.	transposon=903;class=2/1/3(CMC,TIR,DNATransposon);description=
N2_chrI	reasonaTE	transposon	1364497	1364890	.	+	.	transposon=904;class=2/1/2(hAT,TIR,DNATransposon);description=
N2_chrI	reasonaTE	transposon	13912912	13913300	.	+	.	transposon=905;class=2/1/2(hAT,TIR,DNATransposon);description=
N2_chrI	reasonaTE	transposon	14603886	14604271	.	+	.	transposon=906;class=2/1/2(hAT,TIR,DNATransposon);description=
N2_chrI	reasonaTE	transposon	14650645	14650997	.	+	.	transposon=907;class=2/1/2(hAT,TIR,DNATransposon);description=
N2_chrI	reasonaTE	transposon	2250521	2250932	.	+	.	transposon=908;class=2/1/3(CMC,TIR,DNATransposon);description=
N2_chrI	reasonaTE	transposon	14097150	14097538	.	+	.	transposon=909;class=2/1/5(Zator,TIR,DNATransposon);description=
N2_chrI	reasonaTE	transposon	10212843	10213220	.	+	.	transposon=910;class=2/1/5(Zator,TIR,DNATransposon);description=
N2_chrI	reasonaTE	transposon	15055749	15056115	.	+	.	transposon=911;class=2/1/5(Zator,TIR,DNATransposon);description=
N2_chrI	reasonaTE	transposon	2981838	2982225	.	+	.	transposon=912;class=2/1/1(Tc1-Mariner,TIR,DNATransposon);description=
N2_chrI	reasonaTE	transposon	9239436	9239815	.	+	.	transposon=913;class=2/1/4(Sola,TIR,DNATransposon);description=
N2_chrI	reasonaTE	transposon	1859565	1859961	.	+	.	transposon=914;class=2/1/4(Sola,TIR,DNATransposon);description=
N2_chrI	reasonaTE	transposon	10501796	10502186	.	+	.	transposon=915;class=2/1/2(hAT,TIR,DNATransposon);description=
N2_chrI	reasonaTE	transposon	12815066	12815444	.	+	.	transposon=916;class=2/1/5(Zator,TIR,DNATransposon);description=
N2_chrI	reasonaTE	transposon	9343189	9343584	.	+	.	transposon=917;class=2/1/5(Zator,TIR,DNATransposon);description=
N2_chrI	reasonaTE	transposon	6739823	6740215	.	+	.	transposon=918;class=2/1/5(Zator,TIR,DNATransposon);description=
N2_chrI	reasonaTE	transposon	5858428	5858817	.	+	.	transposon=919;class=2/1/3(CMC,TIR,DNATransposon);description=
N2_chrI	reasonaTE	transposon	1159137	1159526	.	+	.	transposon=920;class=2/1/3(CMC,TIR,DNATransposon);description=
N2_chrI	reasonaTE	transposon	2398527	2398913	.	+	.	transposon=921;class=2/1/3(CMC,TIR,DNATransposon);description=
N2_chrI	reasonaTE	transposon	9196460	9196836	.	+	.	transposon=922;class=2/1/5(Zator,TIR,DNATransposon);description=
N2_chrI	reasonaTE	transposon	8022577	8022968	.	+	.	transposon=923;class=2/1/3(CMC,TIR,DNATransposon);description=
N2_chrI	reasonaTE	transposon	3525403	3525777	.	+	.	transposon=924;class=2/1/5(Zator,TIR,DNATransposon);description=
N2_chrI	reasonaTE	transposon	336550	336911	.	+	.	transposon=925;class=2/1/5(Zator,TIR,DNATransposon);description=
N2_chrI	reasonaTE	transposon	11266833	11267221	.	+	.	transposon=926;class=2/1/2(hAT,TIR,DNATransposon);description=
N2_chrI	reasonaTE	transposon	14373801	14374161	.	+	.	transposon=927;class=2/1/2(hAT,TIR,DNATransposon);description=
N2_chrI	reasonaTE	transposon	14428022	14428382	.	+	.	transposon=928;class=2/1/2(hAT,TIR,DNATransposon);description=
N2_chrI	reasonaTE	transposon	10626890	10627248	.	+	.	transposon=929;class=2/1/2(hAT,TIR,DNATransposon);description=
N2_chrI	reasonaTE	transposon	14562056	14562414	.	+	.	transposon=930;class=2/1/2(hAT,TIR,DNATransposon);description=
N2_chrI	reasonaTE	transposon	15530	15887	.	+	.	transposon=931;class=2/1/2(hAT,TIR,DNATransposon);description=
N2_chrI	reasonaTE	transposon	596998	597355	.	+	.	transposon=932;class=2/1/2(hAT,TIR,DNATransposon);description=
N2_chrI	reasonaTE	transposon	2958387	2958743	.	+	.	transposon=933;class=2/1/2(hAT,TIR,DNATransposon);description=
N2_chrI	reasonaTE	transposon	11141883	11142239	.	+	.	transposon=934;class=2/1/2(hAT,TIR,DNATransposon);description=
N2_chrI	reasonaTE	transposon	5931927	5932283	.	+	.	transposon=935;class=2/1/2(hAT,TIR,DNATransposon);description=
N2_chrI	reasonaTE	transposon	9657641	9657997	.	+	.	transposon=936;class=2/1/2(hAT,TIR,DNATransposon);description=
N2_chrI	reasonaTE	transposon	14025355	14025710	.	+	.	transposon=937;class=2/1/2(hAT,TIR,DNATransposon);description=
N2_chrI	reasonaTE	transposon	2326167	2326522	.	+	.	transposon=938;class=2/1/2(hAT,TIR,DNATransposon);description=
N2_chrI	reasonaTE	transposon	4390817	4391166	.	+	.	transposon=939;class=2/1/2(hAT,TIR,DNATransposon);description=
N2_chrI	reasonaTE	transposon	9091857	9092223	.	+	.	transposon=940;class=2/1/5(Zator,TIR,DNATransposon);description=
N2_chrI	reasonaTE	transposon	7069348	7069714	.	+	.	transposon=941;class=2/1/2(hAT,TIR,DNATransposon);description=
N2_chrI	reasonaTE	transposon	14467456	14467809	.	+	.	transposon=942;class=2/1/5(Zator,TIR,DNATransposon);description=
N2_chrI	reasonaTE	transposon	14648667	14649032	.	+	.	transposon=943;class=2/1/3(CMC,TIR,DNATransposon);description=
N2_chrI	reasonaTE	transposon	13206420	13206769	.	+	.	transposon=944;class=2/1/3(CMC,TIR,DNATransposon);description=
N2_chrI	reasonaTE	transposon	3347026	3347404	.	+	.	transposon=945;class=2/1/5(Zator,TIR,DNATransposon);description=
N2_chrI	reasonaTE	transposon	10773504	10773881	.	+	.	transposon=946;class=2/1/5(Zator,TIR,DNATransposon);description=
N2_chrI	reasonaTE	transposon	1861956	1862306	.	+	.	transposon=947;class=2/1/2(hAT,TIR,DNATransposon);description=
N2_chrI	reasonaTE	transposon	2429638	2430014	.	+	.	transposon=948;class=2/1/5(Zator,TIR,DNATransposon);description=
N2_chrI	reasonaTE	transposon	3009627	3010003	.	+	.	transposon=949;class=2/1/5(Zator,TIR,DNATransposon);description=
N2_chrI	reasonaTE	transposon	5638505	5638863	.	+	.	transposon=950;class=1/1/2(Gypsy,LTR,Retrotransposon);description=
N2_chrI	reasonaTE	transposon	4975156	4975488	.	+	.	transposon=951;class=2/1/2(hAT,TIR,DNATransposon);description=
N2_chrI	reasonaTE	transposon	6966677	6967051	.	+	.	transposon=952;class=2/1/5(Zator,TIR,DNATransposon);description=
N2_chrI	reasonaTE	transposon	6871680	6872053	.	+	.	transposon=953;class=2/1/5(Zator,TIR,DNATransposon);description=
N2_chrI	reasonaTE	transposon	9821016	9821342	.	+	.	transposon=954;class=2/1/5(Zator,TIR,DNATransposon);description=
N2_chrI	reasonaTE	transposon	7683024	7683372	.	+	.	transposon=955;class=2/1/5(Zator,TIR,DNATransposon);description=
N2_chrI	reasonaTE	transposon	12407945	12408283	.	+	.	transposon=956;class=2/1/5(Zator,TIR,DNATransposon);description=
N2_chrI	reasonaTE	transposon	8800614	8800950	.	+	.	transposon=957;class=2/1/5(Zator,TIR,DNATransposon);description=
N2_chrI	reasonaTE	transposon	9572527	9572874	.	+	.	transposon=958;class=2/1/4(Sola,TIR,DNATransposon);description=
N2_chrI	reasonaTE	transposon	7256814	7257145	.	+	.	transposon=959;class=2/1/2(hAT,TIR,DNATransposon);description=
N2_chrI	reasonaTE	transposon	115091	115414	.	+	.	transposon=960;class=2/1/5(Zator,TIR,DNATransposon);description=
N2_chrI	reasonaTE	transposon	9107297	9107589	.	+	.	transposon=961;class=2/1/2(hAT,TIR,DNATransposon);description=
N2_chrI	reasonaTE	transposon	8834786	8835077	.	+	.	transposon=962;class=2/1/2(hAT,TIR,DNATransposon);description=
N2_chrI	reasonaTE	transposon	13890793	13891084	.	+	.	transposon=963;class=2/1/2(hAT,TIR,DNATransposon);description=
N2_chrI	reasonaTE	transposon	7953702	7953991	.	+	.	transposon=964;class=2/1/3(CMC,TIR,DNATransposon);description=
N2_chrI	reasonaTE	transposon	8816040	8816329	.	+	.	transposon=965;class=2/1/5(Zator,TIR,DNATransposon);description=
N2_chrI	reasonaTE	transposon	7348232	7348519	.	+	.	transposon=966;class=2/1/3(CMC,TIR,DNATransposon);description=
N2_chrI	reasonaTE	transposon	8231825	8232112	.	+	.	transposon=967;class=2/1/3(CMC,TIR,DNATransposon);description=
N2_chrI	reasonaTE	transposon	9532528	9532814	.	+	.	transposon=968;class=2/1/2(hAT,TIR,DNATransposon);description=
N2_chrI	reasonaTE	transposon	12947809	12948094	.	+	.	transposon=969;class=2/1/5(Zator,TIR,DNATransposon);description=
N2_chrI	reasonaTE	transposon	315772	316057	.	+	.	transposon=970;class=2/1/5(Zator,TIR,DNATransposon);description=
N2_chrI	reasonaTE	transposon	8889887	8890172	.	+	.	transposon=971;class=2/1/5(Zator,TIR,DNATransposon);description=
N2_chrI	reasonaTE	transposon	1825966	1826251	.	+	.	transposon=972;class=2/1/3(CMC,TIR,DNATransposon);description=
N2_chrI	reasonaTE	transposon	12894477	12894762	.	+	.	transposon=973;class=2/1/3(CMC,TIR,DNATransposon);description=
N2_chrI	reasonaTE	transposon	10518401	10518686	.	+	.	transposon=974;class=2/1/2(hAT,TIR,DNATransposon);description=
N2_chrI	reasonaTE	transposon	9333856	9334140	.	+	.	transposon=975;class=2/1/2(hAT,TIR,DNATransposon);description=
N2_chrI	reasonaTE	transposon	6590810	6591094	.	+	.	transposon=976;class=2/1/2(hAT,TIR,DNATransposon);description=
N2_chrI	reasonaTE	transposon	3881953	3882237	.	+	.	transposon=977;class=2/1/2(hAT,TIR,DNATransposon);description=
N2_chrI	reasonaTE	transposon	4397752	4398036	.	+	.	transposon=978;class=2/1/3(CMC,TIR,DNATransposon);description=
N2_chrI	reasonaTE	transposon	15056115	15056438	.	+	.	transposon=979;class=2/1/5(Zator,TIR,DNATransposon);description=
N2_chrI	reasonaTE	transposon	337315	337636	.	+	.	transposon=980;class=2/1/2(hAT,TIR,DNATransposon);description=
N2_chrI	reasonaTE	transposon	13598380	13598703	.	+	.	transposon=981;class=2/1/5(Zator,TIR,DNATransposon);description=
N2_chrI	reasonaTE	transposon	8327587	8327892	.	+	.	transposon=982;class=2/1/5(Zator,TIR,DNATransposon);description=
N2_chrI	reasonaTE	transposon	5779974	5780296	.	+	.	transposon=983;class=2/1/5(Zator,TIR,DNATransposon);description=
N2_chrI	reasonaTE	transposon	14764824	14765133	.	+	.	transposon=984;class=2/1/2(hAT,TIR,DNATransposon);description=
N2_chrI	reasonaTE	transposon	4978214	4978522	.	+	.	transposon=985;class=2/1/5(Zator,TIR,DNATransposon);description=
N2_chrI	reasonaTE	transposon	8410187	8410494	.	+	.	transposon=986;class=2/1/5(Zator,TIR,DNATransposon);description=
N2_chrI	reasonaTE	transposon	12712210	12712510	.	+	.	transposon=987;class=2/1/5(Zator,TIR,DNATransposon);description=
N2_chrI	reasonaTE	transposon	14994350	14994647	.	+	.	transposon=988;class=2/1/2(hAT,TIR,DNATransposon);description=
N2_chrI	reasonaTE	transposon	13674994	13675262	.	+	.	transposon=989;class=2/1/5(Zator,TIR,DNATransposon);description=
N2_chrI	reasonaTE	transposon	9200	9508	.	+	.	transposon=990;class=2/1/2(hAT,TIR,DNATransposon);description=
N2_chrI	reasonaTE	transposon	3558486	3559235	.	+	.	transposon=991;class=2/1/2(hAT,TIR,DNATransposon);description=
N2_chrI	reasonaTE	transposon	3558536	3559200	.	+	.	transposon=992;class=2/1/5(Zator,TIR,DNATransposon);description=
N2_chrI	reasonaTE	transposon	12140636	12140937	.	+	.	transposon=993;class=2/1/2(hAT,TIR,DNATransposon);description=
N2_chrI	reasonaTE	transposon	136761	137062	.	+	.	transposon=994;class=2/1/5(Zator,TIR,DNATransposon);description=
N2_chrI	reasonaTE	transposon	12888089	12888389	.	+	.	transposon=995;class=2/1/5(Zator,TIR,DNATransposon);description=
N2_chrI	reasonaTE	transposon	1140336	1140636	.	+	.	transposon=996;class=2/1/5(Zator,TIR,DNATransposon);description=
N2_chrI	reasonaTE	transposon	14325270	14325569	.	+	.	transposon=997;class=2/1/2(hAT,TIR,DNATransposon);description=
N2_chrI	reasonaTE	transposon	1426947	1427236	.	+	.	transposon=998;class=2/1/2(hAT,TIR,DNATransposon);description=
N2_chrI	reasonaTE	transposon	2599718	2600012	.	+	.	transposon=999;class=2/1/5(Zator,TIR,DNATransposon);description=
N2_chrI	reasonaTE	transposon	10011276	10011566	.	+	.	transposon=1000;class=2/1/2(hAT,TIR,DNATransposon);description=
N2_chrI	reasonaTE	transposon	1509324	1509597	.	+	.	transposon=1001;class=2/1/2(hAT,TIR,DNATransposon);description=
N2_chrI	reasonaTE	transposon	11302574	11302868	.	+	.	transposon=1002;class=2/1/5(Zator,TIR,DNATransposon);description=
N2_chrI	reasonaTE	transposon	3045769	3046029	.	+	.	transposon=1003;class=2/1/5(Zator,TIR,DNATransposon);description=
N2_chrI	reasonaTE	transposon	8804573	8804860	.	+	.	transposon=1004;class=2/1/5(Zator,TIR,DNATransposon);description=
N2_chrI	reasonaTE	transposon	7683040	7683323	.	+	.	transposon=1005;class=2/1/5(Zator,TIR,DNATransposon);description=
N2_chrI	reasonaTE	transposon	8809561	8809844	.	+	.	transposon=1006;class=2/1/5(Zator,TIR,DNATransposon);description=
N2_chrI	reasonaTE	transposon	5554975	5555243	.	+	.	transposon=1007;class=2/1/5(Zator,TIR,DNATransposon);description=
N2_chrI	reasonaTE	transposon	6342569	6342835	.	+	.	transposon=1008;class=2/1/5(Zator,TIR,DNATransposon);description=
N2_chrI	reasonaTE	transposon	9894711	9894977	.	+	.	transposon=1009;class=2/1/5(Zator,TIR,DNATransposon);description=
N2_chrI	reasonaTE	transposon	7683039	7683296	.	+	.	transposon=1010;class=2/1/5(Zator,TIR,DNATransposon);description=
N2_chrI	reasonaTE	transposon	8809560	8809817	.	+	.	transposon=1011;class=2/1/5(Zator,TIR,DNATransposon);description=
N2_chrI	reasonaTE	transposon	8800629	8800886	.	+	.	transposon=1012;class=2/1/5(Zator,TIR,DNATransposon);description=
N2_chrI	reasonaTE	transposon	13056866	13057147	.	+	.	transposon=1013;class=2/1/5(Zator,TIR,DNATransposon);description=
N2_chrI	reasonaTE	transposon	4552761	4553019	.	+	.	transposon=1014;class=2/1/3(CMC,TIR,DNATransposon);description=
N2_chrI	reasonaTE	transposon	4781649	4781907	.	+	.	transposon=1015;class=2/1/5(Zator,TIR,DNATransposon);description=
N2_chrI	reasonaTE	transposon	14673230	14673480	.	+	.	transposon=1016;class=1/1/2(Gypsy,LTR,Retrotransposon);description=
N2_chrI	reasonaTE	transposon	11487394	11487641	.	+	.	transposon=1017;class=2/1/3(CMC,TIR,DNATransposon);description=
N2_chrI	reasonaTE	transposon	11501592	11501839	.	+	.	transposon=1018;class=2/1/3(CMC,TIR,DNATransposon);description=
N2_chrI	reasonaTE	transposon	14381204	14381447	.	+	.	transposon=1019;class=2/1/2(hAT,TIR,DNATransposon);description=
N2_chrI	reasonaTE	transposon	4801796	4802039	.	+	.	transposon=1020;class=2/1/3(CMC,TIR,DNATransposon);description=
N2_chrI	reasonaTE	transposon	2791260	2791499	.	+	.	transposon=1021;class=2/1/2(hAT,TIR,DNATransposon);description=
N2_chrI	reasonaTE	transposon	8787583	8787817	.	+	.	transposon=1022;class=2/1/2(hAT,TIR,DNATransposon);description=
N2_chrI	reasonaTE	transposon	14488479	14488702	.	+	.	transposon=1023;class=2/1/3(CMC,TIR,DNATransposon);description=
N2_chrI	reasonaTE	transposon	10021887	10022133	.	+	.	transposon=1024;class=2/1/5(Zator,TIR,DNATransposon);description=
N2_chrI	reasonaTE	transposon	3740997	3741241	.	+	.	transposon=1025;class=2/1/5(Zator,TIR,DNATransposon);description=
N2_chrI	reasonaTE	transposon	8969129	8969373	.	+	.	transposon=1026;class=2/1/1(Tc1-Mariner,TIR,DNATransposon);description=
N2_chrI	reasonaTE	transposon	12253668	12253919	.	+	.	transposon=1027;class=2/1/2(hAT,TIR,DNATransposon);description=
N2_chrI	reasonaTE	transposon	11745421	11745676	.	+	.	transposon=1028;class=2/1/5(Zator,TIR,DNATransposon);description=
N2_chrI	reasonaTE	transposon	15083603	15083842	.	+	.	transposon=1029;class=2/1/2(hAT,TIR,DNATransposon);description=
N2_chrI	reasonaTE	transposon	3812062	3812302	.	+	.	transposon=1030;class=2/1/2(hAT,TIR,DNATransposon);description=
N2_chrI	reasonaTE	transposon	2456293	2456533	.	+	.	transposon=1031;class=2/1/2(hAT,TIR,DNATransposon);description=
N2_chrI	reasonaTE	transposon	11279889	11280133	.	+	.	transposon=1032;class=2/1/5(Zator,TIR,DNATransposon);description=
N2_chrI	reasonaTE	transposon	403759	404003	.	+	.	transposon=1033;class=2/1/5(Zator,TIR,DNATransposon);description=
N2_chrI	reasonaTE	transposon	7036775	7037015	.	+	.	transposon=1034;class=2/1/5(Zator,TIR,DNATransposon);description=
N2_chrI	reasonaTE	transposon	1802966	1803208	.	+	.	transposon=1035;class=2/1/1(Tc1-Mariner,TIR,DNATransposon);description=
N2_chrI	reasonaTE	transposon	682527	682768	.	+	.	transposon=1036;class=2/1/1(Tc1-Mariner,TIR,DNATransposon);description=
N2_chrI	reasonaTE	transposon	2326963	2327204	.	+	.	transposon=1037;class=2/1/2(hAT,TIR,DNATransposon);description=
N2_chrI	reasonaTE	transposon	673824	674061	.	+	.	transposon=1038;class=2/1/5(Zator,TIR,DNATransposon);description=
N2_chrI	reasonaTE	transposon	490769	491002	.	+	.	transposon=1039;class=2/1/5(Zator,TIR,DNATransposon);description=
N2_chrI	reasonaTE	transposon	1792939	1793162	.	+	.	transposon=1040;class=2/1/5(Zator,TIR,DNATransposon);description=
N2_chrI	reasonaTE	transposon	3474143	3474363	.	+	.	transposon=1041;class=2/1/2(hAT,TIR,DNATransposon);description=
N2_chrI	reasonaTE	transposon	714596	714805	.	+	.	transposon=1042;class=2/1/5(Zator,TIR,DNATransposon);description=
N2_chrI	reasonaTE	transposon	1378037	1378770	.	+	.	transposon=1043;class=2/1/2(hAT,TIR,DNATransposon);description=
N2_chrI	reasonaTE	transposon	3160045	3160764	.	+	.	transposon=1044;class=2/1/2(hAT,TIR,DNATransposon);description=
N2_chrI	reasonaTE	transposon	2096417	2096658	.	+	.	transposon=1045;class=1/1/2(Gypsy,LTR,Retrotransposon);description=
N2_chrI	reasonaTE	transposon	34208	34445	.	+	.	transposon=1046;class=2/1/5(Zator,TIR,DNATransposon);description=
N2_chrI	reasonaTE	transposon	13635856	13636093	.	+	.	transposon=1047;class=2/1/5(Zator,TIR,DNATransposon);description=
N2_chrI	reasonaTE	transposon	5880800	5881035	.	+	.	transposon=1048;class=2/1/5(Zator,TIR,DNATransposon);description=
N2_chrI	reasonaTE	transposon	2223179	2223415	.	+	.	transposon=1049;class=2/1/5(Zator,TIR,DNATransposon);description=
N2_chrI	reasonaTE	transposon	1104255	1104487	.	+	.	transposon=1050;class=2/1/2(hAT,TIR,DNATransposon);description=
N2_chrI	reasonaTE	transposon	533656	533888	.	+	.	transposon=1051;class=2/1/5(Zator,TIR,DNATransposon);description=
N2_chrI	reasonaTE	transposon	978288	978517	.	+	.	transposon=1052;class=2/1/5(Zator,TIR,DNATransposon);description=
N2_chrI	reasonaTE	transposon	3223088	3223316	.	+	.	transposon=1053;class=2/1/2(hAT,TIR,DNATransposon);description=
N2_chrI	reasonaTE	transposon	967802	968010	.	+	.	transposon=1054;class=2/1/5(Zator,TIR,DNATransposon);description=
N2_chrI	reasonaTE	transposon	2380709	2380931	.	+	.	transposon=1055;class=2/1/2(hAT,TIR,DNATransposon);description=
N2_chrI	reasonaTE	transposon	701091	701313	.	+	.	transposon=1056;class=2/1/5(Zator,TIR,DNATransposon);description=
N2_chrI	reasonaTE	transposon	931244	931481	.	+	.	transposon=1057;class=2/1/3(CMC,TIR,DNATransposon);description=
N2_chrI	reasonaTE	transposon	1199799	1200036	.	+	.	transposon=1058;class=2/1/2(hAT,TIR,DNATransposon);description=
N2_chrI	reasonaTE	transposon	12000257	12000486	.	+	.	transposon=1059;class=2/1/2(hAT,TIR,DNATransposon);description=
N2_chrI	reasonaTE	transposon	1802198	1802417	.	+	.	transposon=1060;class=2/1/2(hAT,TIR,DNATransposon);description=
N2_chrI	reasonaTE	transposon	12107710	12108449	.	+	.	transposon=1061;class=2/1/2(hAT,TIR,DNATransposon);description=
N2_chrI	reasonaTE	transposon	1853999	1854715	.	+	.	transposon=1062;class=2/1/2(hAT,TIR,DNATransposon);description=
N2_chrI	reasonaTE	transposon	11880446	11881149	.	+	.	transposon=1063;class=2/1/2(hAT,TIR,DNATransposon);description=
N2_chrI	reasonaTE	transposon	3094752	3094964	.	+	.	transposon=1064;class=2/1/5(Zator,TIR,DNATransposon);description=
N2_chrI	reasonaTE	transposon	12457260	12457469	.	+	.	transposon=1065;class=2/1/4(Sola,TIR,DNATransposon);description=
N2_chrI	reasonaTE	transposon	11689091	11689298	.	+	.	transposon=1066;class=2/1/4(Sola,TIR,DNATransposon);description=
N2_chrI	reasonaTE	transposon	14706947	14707174	.	+	.	transposon=1067;class=2/1/1(Tc1-Mariner,TIR,DNATransposon);description=
N2_chrI	reasonaTE	transposon	5354677	5354881	.	+	.	transposon=1068;class=2/1/1(Tc1-Mariner,TIR,DNATransposon);description=
N2_chrI	reasonaTE	transposon	12680274	12680501	.	+	.	transposon=1069;class=2/1/1(Tc1-Mariner,TIR,DNATransposon);description=
N2_chrI	reasonaTE	transposon	2116631	2116858	.	+	.	transposon=1070;class=2/1/5(Zator,TIR,DNATransposon);description=
N2_chrI	reasonaTE	transposon	4519746	4519964	.	+	.	transposon=1071;class=2/1/2(hAT,TIR,DNATransposon);description=
N2_chrI	reasonaTE	transposon	14120238	14120454	.	+	.	transposon=1072;class=1/1/2(Gypsy,LTR,Retrotransposon);description=
N2_chrI	reasonaTE	transposon	533394	533610	.	+	.	transposon=1073;class=2/1/5(Zator,TIR,DNATransposon);description=
N2_chrI	reasonaTE	transposon	967522	967738	.	+	.	transposon=1074;class=2/1/3(CMC,TIR,DNATransposon);description=
N2_chrI	reasonaTE	transposon	8664155	8664370	.	+	.	transposon=1075;class=2/1/2(hAT,TIR,DNATransposon);description=
N2_chrI	reasonaTE	transposon	1586355	1586579	.	+	.	transposon=1076;class=2/1/3(CMC,TIR,DNATransposon);description=
N2_chrI	reasonaTE	transposon	11760969	11761193	.	+	.	transposon=1077;class=2/1/5(Zator,TIR,DNATransposon);description=
N2_chrI	reasonaTE	transposon	9860005	9860227	.	+	.	transposon=1078;class=2/1/6(Novosib,TIR,DNATransposon);description=
N2_chrI	reasonaTE	transposon	4798124	4798312	.	-	.	transposon=1079;class=2/1/2(hAT,TIR,DNATransposon);description=
N2_chrI	reasonaTE	transposon	1731573	1731749	.	-	.	transposon=1080;class=2/1/5(Zator,TIR,DNATransposon);description=
N2_chrI	reasonaTE	transposon	1546104	1546280	.	-	.	transposon=1081;class=2/1/5(Zator,TIR,DNATransposon);description=
N2_chrI	reasonaTE	transposon	14298758	14298943	.	-	.	transposon=1082;class=2/1/1(Tc1-Mariner,TIR,DNATransposon);description=
N2_chrI	reasonaTE	transposon	1477984	1478161	.	-	.	transposon=1083;class=2/1/5(Zator,TIR,DNATransposon);description=
N2_chrI	reasonaTE	transposon	13361374	13361549	.	-	.	transposon=1084;class=2/1/2(hAT,TIR,DNATransposon);description=
N2_chrI	reasonaTE	transposon	1266186	1266365	.	-	.	transposon=1085;class=2/1/2(hAT,TIR,DNATransposon);description=
N2_chrI	reasonaTE	transposon	1931481	1931650	.	-	.	transposon=1086;class=2/1/2(hAT,TIR,DNATransposon);description=
N2_chrI	reasonaTE	transposon	2095919	2096096	.	-	.	transposon=1087;class=2/1/5(Zator,TIR,DNATransposon);description=
N2_chrI	reasonaTE	transposon	1481193	1481372	.	-	.	transposon=1088;class=2/1/2(hAT,TIR,DNATransposon);description=
N2_chrI	reasonaTE	transposon	3219014	3219191	.	-	.	transposon=1089;class=2/1/5(Zator,TIR,DNATransposon);description=
N2_chrI	reasonaTE	transposon	756249	756413	.	-	.	transposon=1090;class=2/1/3(CMC,TIR,DNATransposon);description=
N2_chrI	reasonaTE	transposon	11769850	11770017	.	-	.	transposon=1091;class=2/1/1(Tc1-Mariner,TIR,DNATransposon);description=
N2_chrI	reasonaTE	transposon	13950634	13950789	.	-	.	transposon=1092;class=2/1/2(hAT,TIR,DNATransposon);description=
N2_chrI	reasonaTE	transposon	1647261	1647425	.	-	.	transposon=1093;class=2/1/5(Zator,TIR,DNATransposon);description=
N2_chrI	reasonaTE	transposon	2007189	2007330	.	-	.	transposon=1094;class=2/1/1(Tc1-Mariner,TIR,DNATransposon);description=
N2_chrI	reasonaTE	transposon	1633422	1633563	.	-	.	transposon=1095;class=2/1/5(Zator,TIR,DNATransposon);description=
N2_chrI	reasonaTE	transposon	564338	564468	.	-	.	transposon=1096;class=2/1/5(Zator,TIR,DNATransposon);description=
N2_chrI	reasonaTE	transposon	1290718	1290840	.	-	.	transposon=1097;class=2/1/5(Zator,TIR,DNATransposon);description=
N2_chrI	reasonaTE	transposon	11830113	11830253	.	-	.	transposon=1098;class=2/1/5(Zator,TIR,DNATransposon);description=
N2_chrI	reasonaTE	transposon	1226949	1227077	.	-	.	transposon=1099;class=2/1/5(Zator,TIR,DNATransposon);description=
N2_chrI	reasonaTE	transposon	14044412	14044539	.	-	.	transposon=1100;class=2/1/5(Zator,TIR,DNATransposon);description=
N2_chrI	reasonaTE	transposon	11454000	11454126	.	-	.	transposon=1101;class=2/1/5(Zator,TIR,DNATransposon);description=
N2_chrI	reasonaTE	transposon	2660364	2660498	.	-	.	transposon=1102;class=2/1/5(Zator,TIR,DNATransposon);description=
N2_chrI	reasonaTE	transposon	1072688	1072811	.	-	.	transposon=1103;class=2/1/5(Zator,TIR,DNATransposon);description=
N2_chrI	reasonaTE	transposon	1281287	1281404	.	-	.	transposon=1104;class=2/1/2(hAT,TIR,DNATransposon);description=
N2_chrI	reasonaTE	transposon	1930870	1931003	.	-	.	transposon=1105;class=2/1/2(hAT,TIR,DNATransposon);description=
N2_chrI	reasonaTE	transposon	1694885	1695004	.	-	.	transposon=1106;class=2/1/1(Tc1-Mariner,TIR,DNATransposon);description=
N2_chrI	reasonaTE	transposon	14637840	14637961	.	-	.	transposon=1107;class=2/1/1(Tc1-Mariner,TIR,DNATransposon);description=
N2_chrI	reasonaTE	transposon	1780482	1780596	.	-	.	transposon=1108;class=2/1/5(Zator,TIR,DNATransposon);description=
N2_chrI	reasonaTE	transposon	14063567	14063676	.	-	.	transposon=1109;class=2/1/5(Zator,TIR,DNATransposon);description=
N2_chrI	reasonaTE	transposon	3456369	3456444	.	-	.	transposon=1110;class=2/1/5(Zator,TIR,DNATransposon);description=
N2_chrI	reasonaTE	transposon	14554152	14554806	.	-	.	transposon=1111;class=2/1/5(Zator,TIR,DNATransposon);description=
N2_chrI	reasonaTE	transposon	14695608	14696358	.	-	.	transposon=1112;class=2/1/5(Zator,TIR,DNATransposon);description=
N2_chrI	reasonaTE	transposon	2786102	2786804	.	-	.	transposon=1113;class=2/1/5(Zator,TIR,DNATransposon);description=
N2_chrI	reasonaTE	transposon	1696146	1696731	.	-	.	transposon=1114;class=2/1/5(Zator,TIR,DNATransposon);description=
N2_chrI	reasonaTE	transposon	3010603	3011169	.	-	.	transposon=1115;class=2/1/5(Zator,TIR,DNATransposon);description=
N2_chrI	reasonaTE	transposon	2931605	2932184	.	-	.	transposon=1116;class=2/1/5(Zator,TIR,DNATransposon);description=
N2_chrI	reasonaTE	transposon	3210570	3211146	.	-	.	transposon=1117;class=2/1/2(hAT,TIR,DNATransposon);description=
N2_chrI	reasonaTE	transposon	1578725	1579298	.	-	.	transposon=1118;class=2/1/2(hAT,TIR,DNATransposon);description=
N2_chrI	reasonaTE	transposon	2934240	2934791	.	-	.	transposon=1119;class=2/1/5(Zator,TIR,DNATransposon);description=
N2_chrI	reasonaTE	transposon	1972668	1973208	.	-	.	transposon=1120;class=2/1/5(Zator,TIR,DNATransposon);description=
N2_chrI	reasonaTE	transposon	3226865	3227387	.	-	.	transposon=1121;class=2/1/2(hAT,TIR,DNATransposon);description=
N2_chrI	reasonaTE	transposon	1984556	1985060	.	-	.	transposon=1122;class=2/1/3(CMC,TIR,DNATransposon);description=
N2_chrI	reasonaTE	transposon	1995647	1996149	.	-	.	transposon=1123;class=2/1/3(CMC,TIR,DNATransposon);description=
N2_chrI	reasonaTE	transposon	11864043	11864538	.	-	.	transposon=1124;class=2/1/2(hAT,TIR,DNATransposon);description=
N2_chrI	reasonaTE	transposon	11858526	11859002	.	-	.	transposon=1125;class=2/1/2(hAT,TIR,DNATransposon);description=
N2_chrI	reasonaTE	transposon	13533127	13533568	.	-	.	transposon=1126;class=2/1/5(Zator,TIR,DNATransposon);description=
N2_chrI	reasonaTE	transposon	5789145	5789558	.	-	.	transposon=1127;class=2/1/3(CMC,TIR,DNATransposon);description=
N2_chrI	reasonaTE	transposon	12459192	12459590	.	-	.	transposon=1128;class=2/1/2(hAT,TIR,DNATransposon);description=
N2_chrI	reasonaTE	transposon	1160957	1161337	.	-	.	transposon=1129;class=2/1/5(Zator,TIR,DNATransposon);description=
N2_chrI	reasonaTE	transposon	13660647	13661025	.	-	.	transposon=1130;class=2/1/5(Zator,TIR,DNATransposon);description=
N2_chrI	reasonaTE	transposon	13398928	13399242	.	-	.	transposon=1131;class=2/1/5(Zator,TIR,DNATransposon);description=
N2_chrI	reasonaTE	transposon	12044506	12044828	.	-	.	transposon=1132;class=2/1/5(Zator,TIR,DNATransposon);description=
N2_chrI	reasonaTE	transposon	13396196	13396406	.	-	.	transposon=1133;class=2/1/5(Zator,TIR,DNATransposon);description=
N2_chrI	reasonaTE	transposon	54810	55009	.	-	.	transposon=1134;class=2/1/5(Zator,TIR,DNATransposon);description=
N2_chrII	reasonaTE	transposon	3300897	3301107	.	+	.	transposon=1135;class=2/1/5(Zator,TIR,DNATransposon);description=
N2_chrII	reasonaTE	transposon	726166	726377	.	+	.	transposon=1136;class=2/1/5(Zator,TIR,DNATransposon);description=
N2_chrII	reasonaTE	transposon	11709307	11709520	.	+	.	transposon=1137;class=2/1/5(Zator,TIR,DNATransposon);description=
N2_chrII	reasonaTE	transposon	6477440	6477654	.	+	.	transposon=1138;class=2/1/5(Zator,TIR,DNATransposon);description=
N2_chrII	reasonaTE	transposon	7855893	7856103	.	+	.	transposon=1139;class=2/1/5(Zator,TIR,DNATransposon);description=
N2_chrII	reasonaTE	transposon	5332443	5332629	.	+	.	transposon=1140;class=2/1/3(CMC,TIR,DNATransposon);description=
N2_chrII	reasonaTE	transposon	5941150	5941356	.	+	.	transposon=1141;class=2/1/1(Tc1-Mariner,TIR,DNATransposon);description=
N2_chrII	reasonaTE	transposon	4681588	4681795	.	+	.	transposon=1142;class=1/1/2(Gypsy,LTR,Retrotransposon);description=
N2_chrII	reasonaTE	transposon	6791976	6792177	.	+	.	transposon=1143;class=2/1/3(CMC,TIR,DNATransposon);description=
N2_chrII	reasonaTE	transposon	15156969	15157164	.	+	.	transposon=1144;class=2/1/1(Tc1-Mariner,TIR,DNATransposon);description=
N2_chrII	reasonaTE	transposon	7086907	7087108	.	+	.	transposon=1145;class=2/1/3(CMC,TIR,DNATransposon);description=
N2_chrII	reasonaTE	transposon	14243040	14243240	.	+	.	transposon=1146;class=2/1/5(Zator,TIR,DNATransposon);description=
N2_chrII	reasonaTE	transposon	7423422	7423622	.	+	.	transposon=1147;class=2/1/5(Zator,TIR,DNATransposon);description=
N2_chrII	reasonaTE	transposon	1243235	1243431	.	+	.	transposon=1148;class=2/1/5(Zator,TIR,DNATransposon);description=
N2_chrII	reasonaTE	transposon	7141483	7141681	.	+	.	transposon=1149;class=2/1/1(Tc1-Mariner,TIR,DNATransposon);description=
N2_chrII	reasonaTE	transposon	542729	542923	.	+	.	transposon=1150;class=2/1/3(CMC,TIR,DNATransposon);description=
N2_chrII	reasonaTE	transposon	7041179	7041373	.	+	.	transposon=1151;class=2/1/3(CMC,TIR,DNATransposon);description=
N2_chrII	reasonaTE	transposon	733991	734185	.	+	.	transposon=1152;class=2/1/1(Tc1-Mariner,TIR,DNATransposon);description=
N2_chrII	reasonaTE	transposon	12980843	12981037	.	+	.	transposon=1153;class=2/1/1(Tc1-Mariner,TIR,DNATransposon);description=
N2_chrII	reasonaTE	transposon	8233371	8233563	.	+	.	transposon=1154;class=2/1/1(Tc1-Mariner,TIR,DNATransposon);description=
N2_chrII	reasonaTE	transposon	12412259	12412450	.	+	.	transposon=1155;class=2/1/5(Zator,TIR,DNATransposon);description=
N2_chrII	reasonaTE	transposon	11976139	11976330	.	+	.	transposon=1156;class=2/1/6(Novosib,TIR,DNATransposon);description=
N2_chrII	reasonaTE	transposon	13554292	13554482	.	+	.	transposon=1157;class=2/1/2(hAT,TIR,DNATransposon);description=
N2_chrII	reasonaTE	transposon	3932910	3933098	.	+	.	transposon=1158;class=2/1/2(hAT,TIR,DNATransposon);description=
N2_chrII	reasonaTE	transposon	13546908	13547096	.	+	.	transposon=1159;class=2/1/5(Zator,TIR,DNATransposon);description=
N2_chrII	reasonaTE	transposon	1411393	1411578	.	+	.	transposon=1160;class=2/1/2(hAT,TIR,DNATransposon);description=
N2_chrII	reasonaTE	transposon	12839498	12839682	.	+	.	transposon=1161;class=2/1/5(Zator,TIR,DNATransposon);description=
N2_chrII	reasonaTE	transposon	3564073	3564255	.	+	.	transposon=1162;class=2/1/5(Zator,TIR,DNATransposon);description=
N2_chrII	reasonaTE	transposon	14836694	14836874	.	+	.	transposon=1163;class=2/1/5(Zator,TIR,DNATransposon);description=
N2_chrII	reasonaTE	transposon	384301	384477	.	+	.	transposon=1164;class=2/1/2(hAT,TIR,DNATransposon);description=
N2_chrII	reasonaTE	transposon	13560295	13560489	.	+	.	transposon=1165;class=2/1/2(hAT,TIR,DNATransposon);description=
N2_chrII	reasonaTE	transposon	13269252	13269441	.	+	.	transposon=1166;class=2/1/2(hAT,TIR,DNATransposon);description=
N2_chrII	reasonaTE	transposon	14497413	14497605	.	+	.	transposon=1167;class=2/1/5(Zator,TIR,DNATransposon);description=
N2_chrII	reasonaTE	transposon	12384763	12384950	.	+	.	transposon=1168;class=2/1/2(hAT,TIR,DNATransposon);description=
N2_chrII	reasonaTE	transposon	12891984	12892165	.	+	.	transposon=1169;class=2/1/2(hAT,TIR,DNATransposon);description=
N2_chrII	reasonaTE	transposon	13549440	13549618	.	+	.	transposon=1170;class=2/1/5(Zator,TIR,DNATransposon);description=
N2_chrII	reasonaTE	transposon	12041223	12041399	.	+	.	transposon=1171;class=2/1/4(Sola,TIR,DNATransposon);description=
N2_chrII	reasonaTE	transposon	3975850	3976037	.	+	.	transposon=1172;class=2/1/5(Zator,TIR,DNATransposon);description=
N2_chrII	reasonaTE	transposon	13782263	13782432	.	+	.	transposon=1173;class=2/1/2(hAT,TIR,DNATransposon);description=
N2_chrII	reasonaTE	transposon	12732401	12732584	.	+	.	transposon=1174;class=2/1/5(Zator,TIR,DNATransposon);description=
N2_chrII	reasonaTE	transposon	12211541	12211722	.	+	.	transposon=1175;class=2/1/4(Sola,TIR,DNATransposon);description=
N2_chrII	reasonaTE	transposon	1402667	1402846	.	+	.	transposon=1176;class=2/1/5(Zator,TIR,DNATransposon);description=
N2_chrII	reasonaTE	transposon	13137832	13138011	.	+	.	transposon=1177;class=2/1/2(hAT,TIR,DNATransposon);description=
N2_chrII	reasonaTE	transposon	13882972	13883150	.	+	.	transposon=1178;class=2/1/2(hAT,TIR,DNATransposon);description=
N2_chrII	reasonaTE	transposon	9401382	9401539	.	+	.	transposon=1179;class=2/1/2(hAT,TIR,DNATransposon);description=
N2_chrII	reasonaTE	transposon	12078057	12078234	.	+	.	transposon=1180;class=2/1/2(hAT,TIR,DNATransposon);description=
N2_chrII	reasonaTE	transposon	521927	522103	.	+	.	transposon=1181;class=2/1/1(Tc1-Mariner,TIR,DNATransposon);description=
N2_chrII	reasonaTE	transposon	12856638	12856820	.	+	.	transposon=1182;class=2/1/2(hAT,TIR,DNATransposon);description=
N2_chrII	reasonaTE	transposon	7143652	7143822	.	+	.	transposon=1183;class=2/1/3(CMC,TIR,DNATransposon);description=
N2_chrII	reasonaTE	transposon	14212072	14212241	.	+	.	transposon=1184;class=2/1/3(CMC,TIR,DNATransposon);description=
N2_chrII	reasonaTE	transposon	13060756	13060934	.	+	.	transposon=1185;class=2/1/2(hAT,TIR,DNATransposon);description=
N2_chrII	reasonaTE	transposon	12164513	12164677	.	+	.	transposon=1186;class=2/1/5(Zator,TIR,DNATransposon);description=
N2_chrII	reasonaTE	transposon	609516	609691	.	+	.	transposon=1187;class=2/1/2(hAT,TIR,DNATransposon);description=
N2_chrII	reasonaTE	transposon	4470236	4470403	.	+	.	transposon=1188;class=2/1/2(hAT,TIR,DNATransposon);description=
N2_chrII	reasonaTE	transposon	11776356	11776522	.	+	.	transposon=1189;class=2/1/2(hAT,TIR,DNATransposon);description=
N2_chrII	reasonaTE	transposon	11946781	11946958	.	+	.	transposon=1190;class=2/1/2(hAT,TIR,DNATransposon);description=
N2_chrII	reasonaTE	transposon	12565594	12565760	.	+	.	transposon=1191;class=2/1/2(hAT,TIR,DNATransposon);description=
N2_chrII	reasonaTE	transposon	12838392	12838563	.	+	.	transposon=1192;class=2/1/5(Zator,TIR,DNATransposon);description=
N2_chrII	reasonaTE	transposon	12838915	12839093	.	+	.	transposon=1193;class=2/1/2(hAT,TIR,DNATransposon);description=
N2_chrII	reasonaTE	transposon	13766336	13766513	.	+	.	transposon=1194;class=2/1/2(hAT,TIR,DNATransposon);description=
N2_chrII	reasonaTE	transposon	14966198	14966373	.	+	.	transposon=1195;class=2/1/2(hAT,TIR,DNATransposon);description=
N2_chrII	reasonaTE	transposon	15056456	15056633	.	+	.	transposon=1196;class=2/1/2(hAT,TIR,DNATransposon);description=
N2_chrII	reasonaTE	transposon	4198167	4198328	.	+	.	transposon=1197;class=2/1/1(Tc1-Mariner,TIR,DNATransposon);description=
N2_chrII	reasonaTE	transposon	10578374	10578543	.	+	.	transposon=1198;class=2/1/2(hAT,TIR,DNATransposon);description=
N2_chrII	reasonaTE	transposon	13058396	13058562	.	+	.	transposon=1199;class=2/1/5(Zator,TIR,DNATransposon);description=
N2_chrII	reasonaTE	transposon	2042470	2042636	.	+	.	transposon=1200;class=2/1/5(Zator,TIR,DNATransposon);description=
N2_chrII	reasonaTE	transposon	693381	693546	.	+	.	transposon=1201;class=2/1/5(Zator,TIR,DNATransposon);description=
N2_chrII	reasonaTE	transposon	12769031	12769188	.	+	.	transposon=1202;class=2/1/3(CMC,TIR,DNATransposon);description=
N2_chrII	reasonaTE	transposon	3057073	3057229	.	+	.	transposon=1203;class=2/1/5(Zator,TIR,DNATransposon);description=
N2_chrII	reasonaTE	transposon	12974035	12974190	.	+	.	transposon=1204;class=2/1/2(hAT,TIR,DNATransposon);description=
N2_chrII	reasonaTE	transposon	13871081	13871257	.	+	.	transposon=1205;class=2/1/2(hAT,TIR,DNATransposon);description=
N2_chrII	reasonaTE	transposon	14248227	14248391	.	+	.	transposon=1206;class=2/1/5(Zator,TIR,DNATransposon);description=
N2_chrII	reasonaTE	transposon	9383192	9383344	.	+	.	transposon=1207;class=2/1/1(Tc1-Mariner,TIR,DNATransposon);description=
N2_chrII	reasonaTE	transposon	1045545	1045695	.	+	.	transposon=1208;class=2/1/1(Tc1-Mariner,TIR,DNATransposon);description=
N2_chrII	reasonaTE	transposon	1912019	1912173	.	+	.	transposon=1209;class=2/1/2(hAT,TIR,DNATransposon);description=
N2_chrII	reasonaTE	transposon	11997653	11997814	.	+	.	transposon=1210;class=1/1/2(Gypsy,LTR,Retrotransposon);description=
N2_chrII	reasonaTE	transposon	3785657	3785812	.	+	.	transposon=1211;class=2/1/5(Zator,TIR,DNATransposon);description=
N2_chrII	reasonaTE	transposon	2133656	2133806	.	+	.	transposon=1212;class=2/1/1(Tc1-Mariner,TIR,DNATransposon);description=
N2_chrII	reasonaTE	transposon	3369759	3369909	.	+	.	transposon=1213;class=2/1/1(Tc1-Mariner,TIR,DNATransposon);description=
N2_chrII	reasonaTE	transposon	8897640	8897790	.	+	.	transposon=1214;class=2/1/1(Tc1-Mariner,TIR,DNATransposon);description=
N2_chrII	reasonaTE	transposon	238005	238155	.	+	.	transposon=1215;class=2/1/1(Tc1-Mariner,TIR,DNATransposon);description=
N2_chrII	reasonaTE	transposon	7383910	7384060	.	+	.	transposon=1216;class=2/1/4(Sola,TIR,DNATransposon);description=
N2_chrII	reasonaTE	transposon	10797348	10797498	.	+	.	transposon=1217;class=2/1/1(Tc1-Mariner,TIR,DNATransposon);description=
N2_chrII	reasonaTE	transposon	4559190	4559340	.	+	.	transposon=1218;class=2/1/1(Tc1-Mariner,TIR,DNATransposon);description=
N2_chrII	reasonaTE	transposon	12041784	12041934	.	+	.	transposon=1219;class=2/1/1(Tc1-Mariner,TIR,DNATransposon);description=
N2_chrII	reasonaTE	transposon	9145523	9145671	.	+	.	transposon=1220;class=2/1/1(Tc1-Mariner,TIR,DNATransposon);description=
N2_chrII	reasonaTE	transposon	13294059	13294191	.	+	.	transposon=1221;class=2/1/5(Zator,TIR,DNATransposon);description=
N2_chrII	reasonaTE	transposon	12289522	12289656	.	+	.	transposon=1222;class=2/1/5(Zator,TIR,DNATransposon);description=
N2_chrII	reasonaTE	transposon	13093298	13093439	.	+	.	transposon=1223;class=2/1/2(hAT,TIR,DNATransposon);description=
N2_chrII	reasonaTE	transposon	12380481	12380613	.	+	.	transposon=1224;class=2/1/5(Zator,TIR,DNATransposon);description=
N2_chrII	reasonaTE	transposon	12173048	12173182	.	+	.	transposon=1225;class=2/1/5(Zator,TIR,DNATransposon);description=
N2_chrII	reasonaTE	transposon	13518395	13518514	.	+	.	transposon=1226;class=2/1/5(Zator,TIR,DNATransposon);description=
N2_chrII	reasonaTE	transposon	2037813	2037931	.	+	.	transposon=1227;class=2/1/5(Zator,TIR,DNATransposon);description=
N2_chrII	reasonaTE	transposon	1156293	1156413	.	+	.	transposon=1228;class=2/1/4(Sola,TIR,DNATransposon);description=
N2_chrII	reasonaTE	transposon	7146	7261	.	+	.	transposon=1229;class=2/1/1(Tc1-Mariner,TIR,DNATransposon);description=
N2_chrII	reasonaTE	transposon	7279734	7279808	.	+	.	transposon=1230;class=1/1/2(Gypsy,LTR,Retrotransposon);description=
N2_chrII	reasonaTE	transposon	13104079	13104123	.	+	.	transposon=1231;class=1/1/2(Gypsy,LTR,Retrotransposon);description=
N2_chrII	reasonaTE	transposon	13881539	13882335	.	+	.	transposon=1232;class=2/1/2(hAT,TIR,DNATransposon);description=
N2_chrII	reasonaTE	transposon	13514515	13515311	.	+	.	transposon=1233;class=2/1/2(hAT,TIR,DNATransposon);description=
N2_chrII	reasonaTE	transposon	13988111	13988905	.	+	.	transposon=1234;class=2/1/2(hAT,TIR,DNATransposon);description=
N2_chrII	reasonaTE	transposon	11576927	11577720	.	+	.	transposon=1235;class=2/1/2(hAT,TIR,DNATransposon);description=
N2_chrII	reasonaTE	transposon	13954340	13955132	.	+	.	transposon=1236;class=2/1/3(CMC,TIR,DNATransposon);description=
N2_chrII	reasonaTE	transposon	12607719	12608511	.	+	.	transposon=1237;class=2/1/3(CMC,TIR,DNATransposon);description=
N2_chrII	reasonaTE	transposon	8879406	8880197	.	+	.	transposon=1238;class=2/1/2(hAT,TIR,DNATransposon);description=
N2_chrII	reasonaTE	transposon	2039270	2040061	.	+	.	transposon=1239;class=2/1/2(hAT,TIR,DNATransposon);description=
N2_chrII	reasonaTE	transposon	228196	228987	.	+	.	transposon=1240;class=2/1/3(CMC,TIR,DNATransposon);description=
N2_chrII	reasonaTE	transposon	14251073	14251863	.	+	.	transposon=1241;class=2/1/2(hAT,TIR,DNATransposon);description=
N2_chrII	reasonaTE	transposon	4074400	4075187	.	+	.	transposon=1242;class=2/1/2(hAT,TIR,DNATransposon);description=
N2_chrII	reasonaTE	transposon	99047	99830	.	+	.	transposon=1243;class=2/1/2(hAT,TIR,DNATransposon);description=
N2_chrII	reasonaTE	transposon	14191862	14192639	.	+	.	transposon=1244;class=2/1/3(CMC,TIR,DNATransposon);description=
N2_chrII	reasonaTE	transposon	14163859	14164634	.	+	.	transposon=1245;class=2/1/2(hAT,TIR,DNATransposon);description=
N2_chrII	reasonaTE	transposon	244134	244896	.	+	.	transposon=1246;class=2/1/2(hAT,TIR,DNATransposon);description=
N2_chrII	reasonaTE	transposon	635880	636563	.	+	.	transposon=1247;class=2/1/2(hAT,TIR,DNATransposon);description=
N2_chrII	reasonaTE	transposon	2377985	2378622	.	+	.	transposon=1248;class=2/1/2(hAT,TIR,DNATransposon);description=
N2_chrII	reasonaTE	transposon	12766553	12767160	.	+	.	transposon=1249;class=2/1/2(hAT,TIR,DNATransposon);description=
N2_chrII	reasonaTE	transposon	12263494	12264096	.	+	.	transposon=1250;class=2/1/2(hAT,TIR,DNATransposon);description=
N2_chrII	reasonaTE	transposon	15106115	15106710	.	+	.	transposon=1251;class=2/1/2(hAT,TIR,DNATransposon);description=
N2_chrII	reasonaTE	transposon	12899351	12899981	.	+	.	transposon=1252;class=2/1/5(Zator,TIR,DNATransposon);description=
N2_chrII	reasonaTE	transposon	14307693	14308296	.	+	.	transposon=1253;class=2/1/4(Sola,TIR,DNATransposon);description=
N2_chrII	reasonaTE	transposon	13586427	13587028	.	+	.	transposon=1254;class=2/1/3(CMC,TIR,DNATransposon);description=
N2_chrII	reasonaTE	transposon	15254435	15255031	.	+	.	transposon=1255;class=2/1/3(CMC,TIR,DNATransposon);description=
N2_chrII	reasonaTE	transposon	12153861	12154456	.	+	.	transposon=1256;class=2/1/3(CMC,TIR,DNATransposon);description=
N2_chrII	reasonaTE	transposon	15077041	15077616	.	+	.	transposon=1257;class=2/1/5(Zator,TIR,DNATransposon);description=
N2_chrII	reasonaTE	transposon	14110514	14111068	.	+	.	transposon=1258;class=2/1/3(CMC,TIR,DNATransposon);description=
N2_chrII	reasonaTE	transposon	14907902	14908482	.	+	.	transposon=1259;class=2/1/5(Zator,TIR,DNATransposon);description=
N2_chrII	reasonaTE	transposon	248807	249383	.	+	.	transposon=1260;class=2/1/2(hAT,TIR,DNATransposon);description=
N2_chrII	reasonaTE	transposon	14094337	14095071	.	+	.	transposon=1261;class=2/1/2(hAT,TIR,DNATransposon);description=
N2_chrII	reasonaTE	transposon	15064892	15065614	.	+	.	transposon=1262;class=2/1/5(Zator,TIR,DNATransposon);description=
N2_chrII	reasonaTE	transposon	2393383	2393978	.	+	.	transposon=1263;class=2/1/5(Zator,TIR,DNATransposon);description=
N2_chrII	reasonaTE	transposon	2070523	2071075	.	+	.	transposon=1264;class=2/1/3(CMC,TIR,DNATransposon);description=
N2_chrII	reasonaTE	transposon	2308114	2308703	.	+	.	transposon=1265;class=2/1/3(CMC,TIR,DNATransposon);description=
N2_chrII	reasonaTE	transposon	1155200	1155770	.	+	.	transposon=1266;class=2/1/3(CMC,TIR,DNATransposon);description=
N2_chrII	reasonaTE	transposon	15223830	15224398	.	+	.	transposon=1267;class=2/1/3(CMC,TIR,DNATransposon);description=
N2_chrII	reasonaTE	transposon	537247	537809	.	+	.	transposon=1268;class=2/1/3(CMC,TIR,DNATransposon);description=
N2_chrII	reasonaTE	transposon	1381566	1382107	.	+	.	transposon=1269;class=2/1/3(CMC,TIR,DNATransposon);description=
N2_chrII	reasonaTE	transposon	14319869	14320361	.	+	.	transposon=1270;class=2/1/3(CMC,TIR,DNATransposon);description=
N2_chrII	reasonaTE	transposon	15223877	15224367	.	+	.	transposon=1271;class=2/1/3(CMC,TIR,DNATransposon);description=
N2_chrII	reasonaTE	transposon	3385733	3386314	.	+	.	transposon=1272;class=2/1/5(Zator,TIR,DNATransposon);description=
N2_chrII	reasonaTE	transposon	1074348	1074869	.	+	.	transposon=1273;class=2/1/5(Zator,TIR,DNATransposon);description=
N2_chrII	reasonaTE	transposon	3547408	3547929	.	+	.	transposon=1274;class=2/1/5(Zator,TIR,DNATransposon);description=
N2_chrII	reasonaTE	transposon	9745283	9745760	.	+	.	transposon=1275;class=2/1/5(Zator,TIR,DNATransposon);description=
N2_chrII	reasonaTE	transposon	537292	537780	.	+	.	transposon=1276;class=2/1/3(CMC,TIR,DNATransposon);description=
N2_chrII	reasonaTE	transposon	6931607	6932082	.	+	.	transposon=1277;class=2/1/2(hAT,TIR,DNATransposon);description=
N2_chrII	reasonaTE	transposon	2537080	2537542	.	+	.	transposon=1278;class=2/1/3(CMC,TIR,DNATransposon);description=
N2_chrII	reasonaTE	transposon	5077487	5077926	.	+	.	transposon=1279;class=2/1/3(CMC,TIR,DNATransposon);description=
N2_chrII	reasonaTE	transposon	5077472	5077899	.	+	.	transposon=1280;class=2/1/3(CMC,TIR,DNATransposon);description=
N2_chrII	reasonaTE	transposon	3027842	3028267	.	+	.	transposon=1281;class=2/1/5(Zator,TIR,DNATransposon);description=
N2_chrII	reasonaTE	transposon	13480522	13480927	.	+	.	transposon=1282;class=2/1/5(Zator,TIR,DNATransposon);description=
N2_chrII	reasonaTE	transposon	11320375	11320836	.	+	.	transposon=1283;class=2/1/1(Tc1-Mariner,TIR,DNATransposon);description=
N2_chrII	reasonaTE	transposon	7478699	7479146	.	+	.	transposon=1284;class=2/1/5(Zator,TIR,DNATransposon);description=
N2_chrII	reasonaTE	transposon	7103271	7103717	.	+	.	transposon=1285;class=2/1/5(Zator,TIR,DNATransposon);description=
N2_chrII	reasonaTE	transposon	265049	265485	.	+	.	transposon=1286;class=2/1/5(Zator,TIR,DNATransposon);description=
N2_chrII	reasonaTE	transposon	12103050	12103505	.	+	.	transposon=1287;class=2/1/1(Tc1-Mariner,TIR,DNATransposon);description=
N2_chrII	reasonaTE	transposon	7067053	7067500	.	+	.	transposon=1288;class=2/1/5(Zator,TIR,DNATransposon);description=
N2_chrII	reasonaTE	transposon	10543092	10543507	.	+	.	transposon=1289;class=2/1/5(Zator,TIR,DNATransposon);description=
N2_chrII	reasonaTE	transposon	14373137	14373516	.	+	.	transposon=1290;class=2/1/5(Zator,TIR,DNATransposon);description=
N2_chrII	reasonaTE	transposon	11149394	11149817	.	+	.	transposon=1291;class=2/1/5(Zator,TIR,DNATransposon);description=
N2_chrII	reasonaTE	transposon	445123	445566	.	+	.	transposon=1292;class=2/1/5(Zator,TIR,DNATransposon);description=
N2_chrII	reasonaTE	transposon	677376	677816	.	+	.	transposon=1293;class=2/1/5(Zator,TIR,DNATransposon);description=
N2_chrII	reasonaTE	transposon	673348	673786	.	+	.	transposon=1294;class=2/1/5(Zator,TIR,DNATransposon);description=
N2_chrII	reasonaTE	transposon	12955999	12956437	.	+	.	transposon=1295;class=2/1/5(Zator,TIR,DNATransposon);description=
N2_chrII	reasonaTE	transposon	2123548	2123981	.	+	.	transposon=1296;class=2/1/5(Zator,TIR,DNATransposon);description=
N2_chrII	reasonaTE	transposon	2124473	2124905	.	+	.	transposon=1297;class=2/1/5(Zator,TIR,DNATransposon);description=
N2_chrII	reasonaTE	transposon	2302274	2302706	.	+	.	transposon=1298;class=2/1/2(hAT,TIR,DNATransposon);description=
N2_chrII	reasonaTE	transposon	2787761	2788193	.	+	.	transposon=1299;class=2/1/2(hAT,TIR,DNATransposon);description=
N2_chrII	reasonaTE	transposon	1707350	1707779	.	+	.	transposon=1300;class=2/1/5(Zator,TIR,DNATransposon);description=
N2_chrII	reasonaTE	transposon	2651293	2651722	.	+	.	transposon=1301;class=2/1/2(hAT,TIR,DNATransposon);description=
N2_chrII	reasonaTE	transposon	2116001	2116428	.	+	.	transposon=1302;class=2/1/4(Sola,TIR,DNATransposon);description=
N2_chrII	reasonaTE	transposon	1553521	1553943	.	+	.	transposon=1303;class=2/1/4(Sola,TIR,DNATransposon);description=
N2_chrII	reasonaTE	transposon	2405186	2405605	.	+	.	transposon=1304;class=2/1/5(Zator,TIR,DNATransposon);description=
N2_chrII	reasonaTE	transposon	3503156	3503571	.	+	.	transposon=1305;class=2/1/1(Tc1-Mariner,TIR,DNATransposon);description=
N2_chrII	reasonaTE	transposon	2157426	2157840	.	+	.	transposon=1306;class=2/1/4(Sola,TIR,DNATransposon);description=
N2_chrII	reasonaTE	transposon	14204533	14204970	.	+	.	transposon=1307;class=2/1/5(Zator,TIR,DNATransposon);description=
N2_chrII	reasonaTE	transposon	13085151	13085587	.	+	.	transposon=1308;class=2/1/5(Zator,TIR,DNATransposon);description=
N2_chrII	reasonaTE	transposon	10503864	10504299	.	+	.	transposon=1309;class=2/1/5(Zator,TIR,DNATransposon);description=
N2_chrII	reasonaTE	transposon	7104219	7104649	.	+	.	transposon=1310;class=2/1/5(Zator,TIR,DNATransposon);description=
N2_chrII	reasonaTE	transposon	10107642	10108059	.	+	.	transposon=1311;class=2/1/5(Zator,TIR,DNATransposon);description=
N2_chrII	reasonaTE	transposon	14377791	14378168	.	+	.	transposon=1312;class=2/1/5(Zator,TIR,DNATransposon);description=
N2_chrII	reasonaTE	transposon	968957	969381	.	+	.	transposon=1313;class=2/1/5(Zator,TIR,DNATransposon);description=
N2_chrII	reasonaTE	transposon	1052978	1053402	.	+	.	transposon=1314;class=2/1/5(Zator,TIR,DNATransposon);description=
N2_chrII	reasonaTE	transposon	5414393	5414807	.	+	.	transposon=1315;class=2/1/4(Sola,TIR,DNATransposon);description=
N2_chrII	reasonaTE	transposon	14424991	14425408	.	+	.	transposon=1316;class=2/1/5(Zator,TIR,DNATransposon);description=
N2_chrII	reasonaTE	transposon	11201656	11202065	.	+	.	transposon=1317;class=2/1/1(Tc1-Mariner,TIR,DNATransposon);description=
N2_chrII	reasonaTE	transposon	11142761	11143175	.	+	.	transposon=1318;class=2/1/3(CMC,TIR,DNATransposon);description=
N2_chrII	reasonaTE	transposon	12351717	12352127	.	+	.	transposon=1319;class=2/1/3(CMC,TIR,DNATransposon);description=
N2_chrII	reasonaTE	transposon	15210250	15210641	.	+	.	transposon=1320;class=2/1/3(CMC,TIR,DNATransposon);description=
N2_chrII	reasonaTE	transposon	7493494	7493901	.	+	.	transposon=1321;class=2/1/5(Zator,TIR,DNATransposon);description=
N2_chrII	reasonaTE	transposon	691462	691838	.	+	.	transposon=1322;class=2/1/5(Zator,TIR,DNATransposon);description=
N2_chrII	reasonaTE	transposon	9541835	9542240	.	+	.	transposon=1323;class=2/1/1(Tc1-Mariner,TIR,DNATransposon);description=
N2_chrII	reasonaTE	transposon	4013837	4014241	.	+	.	transposon=1324;class=2/1/2(hAT,TIR,DNATransposon);description=
N2_chrII	reasonaTE	transposon	11557658	11558058	.	+	.	transposon=1325;class=2/1/3(CMC,TIR,DNATransposon);description=
N2_chrII	reasonaTE	transposon	5559320	5559699	.	+	.	transposon=1326;class=2/1/4(Sola,TIR,DNATransposon);description=
N2_chrII	reasonaTE	transposon	11559585	11559976	.	+	.	transposon=1327;class=2/1/2(hAT,TIR,DNATransposon);description=
N2_chrII	reasonaTE	transposon	1135867	1136255	.	+	.	transposon=1328;class=2/1/5(Zator,TIR,DNATransposon);description=
N2_chrII	reasonaTE	transposon	7913038	7913426	.	+	.	transposon=1329;class=2/1/5(Zator,TIR,DNATransposon);description=
N2_chrII	reasonaTE	transposon	10430064	10430460	.	+	.	transposon=1330;class=2/1/1(Tc1-Mariner,TIR,DNATransposon);description=
N2_chrII	reasonaTE	transposon	9718841	9719230	.	+	.	transposon=1331;class=2/1/3(CMC,TIR,DNATransposon);description=
N2_chrII	reasonaTE	transposon	3833603	3833991	.	+	.	transposon=1332;class=2/1/3(CMC,TIR,DNATransposon);description=
N2_chrII	reasonaTE	transposon	2609628	2610010	.	+	.	transposon=1333;class=2/1/5(Zator,TIR,DNATransposon);description=
N2_chrII	reasonaTE	transposon	4114484	4114835	.	+	.	transposon=1334;class=2/1/5(Zator,TIR,DNATransposon);description=
N2_chrII	reasonaTE	transposon	14077904	14078251	.	+	.	transposon=1335;class=2/1/5(Zator,TIR,DNATransposon);description=
N2_chrII	reasonaTE	transposon	3833654	3834000	.	+	.	transposon=1336;class=2/1/3(CMC,TIR,DNATransposon);description=
N2_chrII	reasonaTE	transposon	9423457	9423798	.	+	.	transposon=1337;class=2/1/5(Zator,TIR,DNATransposon);description=
N2_chrII	reasonaTE	transposon	14014721	14015077	.	+	.	transposon=1338;class=2/1/2(hAT,TIR,DNATransposon);description=
N2_chrII	reasonaTE	transposon	13997636	13997991	.	+	.	transposon=1339;class=2/1/2(hAT,TIR,DNATransposon);description=
N2_chrII	reasonaTE	transposon	255730	256084	.	+	.	transposon=1340;class=2/1/2(hAT,TIR,DNATransposon);description=
N2_chrII	reasonaTE	transposon	7367343	7367707	.	+	.	transposon=1341;class=2/1/2(hAT,TIR,DNATransposon);description=
N2_chrII	reasonaTE	transposon	5414440	5414792	.	+	.	transposon=1342;class=2/1/5(Zator,TIR,DNATransposon);description=
N2_chrII	reasonaTE	transposon	14517918	14518298	.	+	.	transposon=1343;class=2/1/3(CMC,TIR,DNATransposon);description=
N2_chrII	reasonaTE	transposon	2371037	2371395	.	+	.	transposon=1344;class=2/1/5(Zator,TIR,DNATransposon);description=
N2_chrII	reasonaTE	transposon	11071168	11071506	.	+	.	transposon=1345;class=2/1/1(Tc1-Mariner,TIR,DNATransposon);description=
N2_chrII	reasonaTE	transposon	14170718	14171005	.	+	.	transposon=1346;class=2/1/2(hAT,TIR,DNATransposon);description=
N2_chrII	reasonaTE	transposon	8247694	8247979	.	+	.	transposon=1347;class=2/1/2(hAT,TIR,DNATransposon);description=
N2_chrII	reasonaTE	transposon	7497289	7497574	.	+	.	transposon=1348;class=2/1/3(CMC,TIR,DNATransposon);description=
N2_chrII	reasonaTE	transposon	11720596	11720881	.	+	.	transposon=1349;class=2/1/2(hAT,TIR,DNATransposon);description=
N2_chrII	reasonaTE	transposon	14112889	14113197	.	+	.	transposon=1350;class=2/1/5(Zator,TIR,DNATransposon);description=
N2_chrII	reasonaTE	transposon	3359606	3359906	.	+	.	transposon=1351;class=2/1/5(Zator,TIR,DNATransposon);description=
N2_chrII	reasonaTE	transposon	15125764	15126487	.	+	.	transposon=1352;class=2/1/5(Zator,TIR,DNATransposon);description=
N2_chrII	reasonaTE	transposon	14306120	14306823	.	+	.	transposon=1353;class=2/1/2(hAT,TIR,DNATransposon);description=
N2_chrII	reasonaTE	transposon	12801493	12801798	.	+	.	transposon=1354;class=2/1/2(hAT,TIR,DNATransposon);description=
N2_chrII	reasonaTE	transposon	14322288	14322591	.	+	.	transposon=1355;class=2/1/2(hAT,TIR,DNATransposon);description=
N2_chrII	reasonaTE	transposon	13887632	13887934	.	+	.	transposon=1356;class=2/1/2(hAT,TIR,DNATransposon);description=
N2_chrII	reasonaTE	transposon	1729131	1729421	.	+	.	transposon=1357;class=2/1/5(Zator,TIR,DNATransposon);description=
N2_chrII	reasonaTE	transposon	2571390	2571679	.	+	.	transposon=1358;class=2/1/2(hAT,TIR,DNATransposon);description=
N2_chrII	reasonaTE	transposon	12570629	12570909	.	+	.	transposon=1359;class=2/1/2(hAT,TIR,DNATransposon);description=
N2_chrII	reasonaTE	transposon	2397329	2398046	.	+	.	transposon=1360;class=2/1/5(Zator,TIR,DNATransposon);description=
N2_chrII	reasonaTE	transposon	2620611	2620848	.	+	.	transposon=1361;class=2/1/3(CMC,TIR,DNATransposon);description=
N2_chrII	reasonaTE	transposon	954232	954470	.	+	.	transposon=1362;class=2/1/5(Zator,TIR,DNATransposon);description=
N2_chrII	reasonaTE	transposon	2180549	2180788	.	+	.	transposon=1363;class=2/1/2(hAT,TIR,DNATransposon);description=
N2_chrII	reasonaTE	transposon	3059635	3059883	.	+	.	transposon=1364;class=2/1/2(hAT,TIR,DNATransposon);description=
N2_chrII	reasonaTE	transposon	11704922	11705164	.	+	.	transposon=1365;class=2/1/1(Tc1-Mariner,TIR,DNATransposon);description=
N2_chrII	reasonaTE	transposon	3481321	3481559	.	+	.	transposon=1366;class=2/1/2(hAT,TIR,DNATransposon);description=
N2_chrII	reasonaTE	transposon	2050260	2050490	.	+	.	transposon=1367;class=2/1/5(Zator,TIR,DNATransposon);description=
N2_chrII	reasonaTE	transposon	12638178	12638420	.	+	.	transposon=1368;class=2/1/2(hAT,TIR,DNATransposon);description=
N2_chrII	reasonaTE	transposon	12688630	12688868	.	+	.	transposon=1369;class=2/1/1(Tc1-Mariner,TIR,DNATransposon);description=
N2_chrII	reasonaTE	transposon	12973285	12973523	.	+	.	transposon=1370;class=2/1/1(Tc1-Mariner,TIR,DNATransposon);description=
N2_chrII	reasonaTE	transposon	14119302	14119534	.	+	.	transposon=1371;class=2/1/2(hAT,TIR,DNATransposon);description=
N2_chrII	reasonaTE	transposon	13075054	13075282	.	+	.	transposon=1372;class=2/1/2(hAT,TIR,DNATransposon);description=
N2_chrII	reasonaTE	transposon	12386349	12386572	.	+	.	transposon=1373;class=2/1/3(CMC,TIR,DNATransposon);description=
N2_chrII	reasonaTE	transposon	1068636	1069361	.	+	.	transposon=1374;class=2/1/2(hAT,TIR,DNATransposon);description=
N2_chrII	reasonaTE	transposon	13076871	13077111	.	+	.	transposon=1375;class=2/1/2(hAT,TIR,DNATransposon);description=
N2_chrII	reasonaTE	transposon	3816403	3816624	.	+	.	transposon=1376;class=2/1/5(Zator,TIR,DNATransposon);description=
N2_chrII	reasonaTE	transposon	7043315	7043552	.	+	.	transposon=1377;class=2/1/3(CMC,TIR,DNATransposon);description=
N2_chrII	reasonaTE	transposon	13622502	13623217	.	+	.	transposon=1378;class=2/1/2(hAT,TIR,DNATransposon);description=
N2_chrII	reasonaTE	transposon	2068660	2069364	.	+	.	transposon=1379;class=2/1/2(hAT,TIR,DNATransposon);description=
N2_chrII	reasonaTE	transposon	6925800	6926459	.	+	.	transposon=1380;class=2/1/2(hAT,TIR,DNATransposon);description=
N2_chrII	reasonaTE	transposon	10148908	10149121	.	+	.	transposon=1381;class=2/1/5(Zator,TIR,DNATransposon);description=
N2_chrII	reasonaTE	transposon	12551684	12551895	.	+	.	transposon=1382;class=2/1/5(Zator,TIR,DNATransposon);description=
N2_chrII	reasonaTE	transposon	13060528	13060738	.	+	.	transposon=1383;class=2/1/4(Sola,TIR,DNATransposon);description=
N2_chrII	reasonaTE	transposon	14404195	14404402	.	+	.	transposon=1384;class=2/1/5(Zator,TIR,DNATransposon);description=
N2_chrII	reasonaTE	transposon	6319894	6320116	.	+	.	transposon=1385;class=2/1/5(Zator,TIR,DNATransposon);description=
N2_chrII	reasonaTE	transposon	5590110	5590329	.	+	.	transposon=1386;class=2/1/5(Zator,TIR,DNATransposon);description=
N2_chrII	reasonaTE	transposon	2687800	2688006	.	+	.	transposon=1387;class=2/1/5(Zator,TIR,DNATransposon);description=
N2_chrII	reasonaTE	transposon	2316164	2316365	.	+	.	transposon=1388;class=2/1/5(Zator,TIR,DNATransposon);description=
N2_chrII	reasonaTE	transposon	171160	171375	.	+	.	transposon=1389;class=2/1/5(Zator,TIR,DNATransposon);description=
N2_chrII	reasonaTE	transposon	45459	45660	.	+	.	transposon=1390;class=2/1/5(Zator,TIR,DNATransposon);description=
N2_chrII	reasonaTE	transposon	11482577	11482795	.	+	.	transposon=1391;class=2/1/2(hAT,TIR,DNATransposon);description=
N2_chrII	reasonaTE	transposon	3543657	3543875	.	+	.	transposon=1392;class=2/1/2(hAT,TIR,DNATransposon);description=
N2_chrII	reasonaTE	transposon	12545079	12545296	.	+	.	transposon=1393;class=2/1/2(hAT,TIR,DNATransposon);description=
N2_chrII	reasonaTE	transposon	14049649	14049865	.	+	.	transposon=1394;class=2/1/3(CMC,TIR,DNATransposon);description=
N2_chrII	reasonaTE	transposon	10851730	10851946	.	+	.	transposon=1395;class=2/1/2(hAT,TIR,DNATransposon);description=
N2_chrII	reasonaTE	transposon	12625241	12625456	.	+	.	transposon=1396;class=2/1/2(hAT,TIR,DNATransposon);description=
N2_chrII	reasonaTE	transposon	1905236	1905460	.	+	.	transposon=1397;class=2/1/3(CMC,TIR,DNATransposon);description=
N2_chrII	reasonaTE	transposon	3135346	3135532	.	-	.	transposon=1398;class=2/1/2(hAT,TIR,DNATransposon);description=
N2_chrII	reasonaTE	transposon	12291620	12291808	.	-	.	transposon=1399;class=2/1/2(hAT,TIR,DNATransposon);description=
N2_chrII	reasonaTE	transposon	12921509	12921695	.	-	.	transposon=1400;class=2/1/2(hAT,TIR,DNATransposon);description=
N2_chrII	reasonaTE	transposon	15292674	15292855	.	-	.	transposon=1401;class=2/1/2(hAT,TIR,DNATransposon);description=
N2_chrII	reasonaTE	transposon	12165156	12165326	.	-	.	transposon=1402;class=2/1/2(hAT,TIR,DNATransposon);description=
N2_chrII	reasonaTE	transposon	15019414	15019583	.	-	.	transposon=1403;class=2/1/2(hAT,TIR,DNATransposon);description=
N2_chrII	reasonaTE	transposon	12380488	12380596	.	-	.	transposon=1404;class=2/1/5(Zator,TIR,DNATransposon);description=
N2_chrII	reasonaTE	transposon	13363741	13363867	.	-	.	transposon=1405;class=2/1/2(hAT,TIR,DNATransposon);description=
N2_chrII	reasonaTE	transposon	12228585	12229158	.	-	.	transposon=1406;class=2/1/2(hAT,TIR,DNATransposon);description=
N2_chrII	reasonaTE	transposon	1282703	1283147	.	-	.	transposon=1407;class=2/1/3(CMC,TIR,DNATransposon);description=
N2_chrII	reasonaTE	transposon	15202635	15203071	.	-	.	transposon=1408;class=2/1/3(CMC,TIR,DNATransposon);description=
N2_chrII	reasonaTE	transposon	2537120	2537528	.	-	.	transposon=1409;class=2/1/5(Zator,TIR,DNATransposon);description=
N2_chrII	reasonaTE	transposon	14758036	14758443	.	-	.	transposon=1410;class=2/1/5(Zator,TIR,DNATransposon);description=
N2_chrII	reasonaTE	transposon	5077538	5077935	.	-	.	transposon=1411;class=2/1/5(Zator,TIR,DNATransposon);description=
N2_chrII	reasonaTE	transposon	7564586	7565035	.	-	.	transposon=1412;class=2/1/2(hAT,TIR,DNATransposon);description=
N2_chrII	reasonaTE	transposon	13712276	13712681	.	-	.	transposon=1413;class=2/1/5(Zator,TIR,DNATransposon);description=
N2_chrII	reasonaTE	transposon	15202694	15203051	.	-	.	transposon=1414;class=2/1/5(Zator,TIR,DNATransposon);description=
N2_chrII	reasonaTE	transposon	7398204	7398576	.	-	.	transposon=1415;class=2/1/5(Zator,TIR,DNATransposon);description=
N2_chrII	reasonaTE	transposon	265132	265468	.	-	.	transposon=1416;class=2/1/5(Zator,TIR,DNATransposon);description=
N2_chrII	reasonaTE	transposon	1199785	1200025	.	-	.	transposon=1417;class=2/1/5(Zator,TIR,DNATransposon);description=
N2_chrIII	reasonaTE	transposon	1287941	1288160	.	+	.	transposon=1418;class=2/1/1(Tc1-Mariner,TIR,DNATransposon);description=
N2_chrIII	reasonaTE	transposon	12387191	12387410	.	+	.	transposon=1419;class=2/1/5(Zator,TIR,DNATransposon);description=
N2_chrIII	reasonaTE	transposon	1385510	1386233	.	+	.	transposon=1420;class=2/1/2(hAT,TIR,DNATransposon);description=
N2_chrIII	reasonaTE	transposon	7105913	7106123	.	+	.	transposon=1421;class=2/1/5(Zator,TIR,DNATransposon);description=
N2_chrIII	reasonaTE	transposon	8888229	8888438	.	+	.	transposon=1422;class=2/1/2(hAT,TIR,DNATransposon);description=
N2_chrIII	reasonaTE	transposon	12545045	12545255	.	+	.	transposon=1423;class=2/1/5(Zator,TIR,DNATransposon);description=
N2_chrIII	reasonaTE	transposon	7134872	7135070	.	+	.	transposon=1424;class=2/1/5(Zator,TIR,DNATransposon);description=
N2_chrIII	reasonaTE	transposon	1409608	1409819	.	+	.	transposon=1425;class=2/1/5(Zator,TIR,DNATransposon);description=
N2_chrIII	reasonaTE	transposon	11656619	11656808	.	+	.	transposon=1426;class=2/1/5(Zator,TIR,DNATransposon);description=
N2_chrIII	reasonaTE	transposon	13686461	13686664	.	+	.	transposon=1427;class=2/1/5(Zator,TIR,DNATransposon);description=
N2_chrIII	reasonaTE	transposon	1324218	1324418	.	+	.	transposon=1428;class=2/1/5(Zator,TIR,DNATransposon);description=
N2_chrIII	reasonaTE	transposon	13810021	13810220	.	+	.	transposon=1429;class=2/1/3(CMC,TIR,DNATransposon);description=
N2_chrIII	reasonaTE	transposon	12111171	12111360	.	+	.	transposon=1430;class=2/1/3(CMC,TIR,DNATransposon);description=
N2_chrIII	reasonaTE	transposon	5193469	5193658	.	+	.	transposon=1431;class=2/1/2(hAT,TIR,DNATransposon);description=
N2_chrIII	reasonaTE	transposon	13529453	13529660	.	+	.	transposon=1432;class=2/1/5(Zator,TIR,DNATransposon);description=
N2_chrIII	reasonaTE	transposon	5390040	5390232	.	+	.	transposon=1433;class=2/1/1(Tc1-Mariner,TIR,DNATransposon);description=
N2_chrIII	reasonaTE	transposon	5296690	5296881	.	+	.	transposon=1434;class=2/1/5(Zator,TIR,DNATransposon);description=
N2_chrIII	reasonaTE	transposon	13131293	13131491	.	+	.	transposon=1435;class=2/1/1(Tc1-Mariner,TIR,DNATransposon);description=
N2_chrIII	reasonaTE	transposon	13730287	13730482	.	+	.	transposon=1436;class=2/1/1(Tc1-Mariner,TIR,DNATransposon);description=
N2_chrIII	reasonaTE	transposon	9049155	9049355	.	+	.	transposon=1437;class=2/1/5(Zator,TIR,DNATransposon);description=
N2_chrIII	reasonaTE	transposon	138037	138238	.	+	.	transposon=1438;class=2/1/5(Zator,TIR,DNATransposon);description=
N2_chrIII	reasonaTE	transposon	1404930	1405127	.	+	.	transposon=1439;class=2/1/5(Zator,TIR,DNATransposon);description=
N2_chrIII	reasonaTE	transposon	1471135	1471332	.	+	.	transposon=1440;class=2/1/2(hAT,TIR,DNATransposon);description=
N2_chrIII	reasonaTE	transposon	12044962	12045161	.	+	.	transposon=1441;class=2/1/5(Zator,TIR,DNATransposon);description=
N2_chrIII	reasonaTE	transposon	13091626	13091817	.	+	.	transposon=1442;class=2/1/5(Zator,TIR,DNATransposon);description=
N2_chrIII	reasonaTE	transposon	5662277	5662471	.	+	.	transposon=1443;class=2/1/3(CMC,TIR,DNATransposon);description=
N2_chrIII	reasonaTE	transposon	13172862	13173033	.	+	.	transposon=1444;class=2/1/2(hAT,TIR,DNATransposon);description=
N2_chrIII	reasonaTE	transposon	5045733	5045927	.	+	.	transposon=1445;class=2/1/2(hAT,TIR,DNATransposon);description=
N2_chrIII	reasonaTE	transposon	486763	486955	.	+	.	transposon=1446;class=2/1/5(Zator,TIR,DNATransposon);description=
N2_chrIII	reasonaTE	transposon	11722225	11722413	.	+	.	transposon=1447;class=2/1/5(Zator,TIR,DNATransposon);description=
N2_chrIII	reasonaTE	transposon	10659964	10660151	.	+	.	transposon=1448;class=2/1/2(hAT,TIR,DNATransposon);description=
N2_chrIII	reasonaTE	transposon	13022750	13022937	.	+	.	transposon=1449;class=2/1/5(Zator,TIR,DNATransposon);description=
N2_chrIII	reasonaTE	transposon	6232724	6232911	.	+	.	transposon=1450;class=2/1/2(hAT,TIR,DNATransposon);description=
N2_chrIII	reasonaTE	transposon	2670884	2671070	.	+	.	transposon=1451;class=2/1/2(hAT,TIR,DNATransposon);description=
N2_chrIII	reasonaTE	transposon	10921652	10921838	.	+	.	transposon=1452;class=2/1/2(hAT,TIR,DNATransposon);description=
N2_chrIII	reasonaTE	transposon	3446637	3446821	.	+	.	transposon=1453;class=2/1/2(hAT,TIR,DNATransposon);description=
N2_chrIII	reasonaTE	transposon	2769363	2769546	.	+	.	transposon=1454;class=2/1/2(hAT,TIR,DNATransposon);description=
N2_chrIII	reasonaTE	transposon	12389204	12389383	.	+	.	transposon=1455;class=2/1/2(hAT,TIR,DNATransposon);description=
N2_chrIII	reasonaTE	transposon	12101536	12101713	.	+	.	transposon=1456;class=2/1/5(Zator,TIR,DNATransposon);description=
N2_chrIII	reasonaTE	transposon	12051977	12052147	.	+	.	transposon=1457;class=2/1/2(hAT,TIR,DNATransposon);description=
N2_chrIII	reasonaTE	transposon	11688160	11688336	.	+	.	transposon=1458;class=2/1/3(CMC,TIR,DNATransposon);description=
N2_chrIII	reasonaTE	transposon	3724916	3725105	.	+	.	transposon=1459;class=1/1/2(Gypsy,LTR,Retrotransposon);description=
N2_chrIII	reasonaTE	transposon	423345	423533	.	+	.	transposon=1460;class=2/1/5(Zator,TIR,DNATransposon);description=
N2_chrIII	reasonaTE	transposon	11516731	11516918	.	+	.	transposon=1461;class=2/1/2(hAT,TIR,DNATransposon);description=
N2_chrIII	reasonaTE	transposon	599372	599556	.	+	.	transposon=1462;class=2/1/2(hAT,TIR,DNATransposon);description=
N2_chrIII	reasonaTE	transposon	3290470	3290649	.	+	.	transposon=1463;class=2/1/2(hAT,TIR,DNATransposon);description=
N2_chrIII	reasonaTE	transposon	2726276	2726453	.	+	.	transposon=1464;class=2/1/2(hAT,TIR,DNATransposon);description=
N2_chrIII	reasonaTE	transposon	490615	490802	.	+	.	transposon=1465;class=2/1/2(hAT,TIR,DNATransposon);description=
N2_chrIII	reasonaTE	transposon	298061	298242	.	+	.	transposon=1466;class=2/1/4(Sola,TIR,DNATransposon);description=
N2_chrIII	reasonaTE	transposon	3440707	3440886	.	+	.	transposon=1467;class=2/1/2(hAT,TIR,DNATransposon);description=
N2_chrIII	reasonaTE	transposon	11423211	11423374	.	+	.	transposon=1468;class=2/1/2(hAT,TIR,DNATransposon);description=
N2_chrIII	reasonaTE	transposon	10986107	10986283	.	+	.	transposon=1469;class=2/1/2(hAT,TIR,DNATransposon);description=
N2_chrIII	reasonaTE	transposon	13002475	13002654	.	+	.	transposon=1470;class=2/1/2(hAT,TIR,DNATransposon);description=
N2_chrIII	reasonaTE	transposon	10960829	10961008	.	+	.	transposon=1471;class=2/1/5(Zator,TIR,DNATransposon);description=
N2_chrIII	reasonaTE	transposon	2720490	2720667	.	+	.	transposon=1472;class=2/1/5(Zator,TIR,DNATransposon);description=
N2_chrIII	reasonaTE	transposon	11975691	11975868	.	+	.	transposon=1473;class=2/1/2(hAT,TIR,DNATransposon);description=
N2_chrIII	reasonaTE	transposon	2054383	2054552	.	+	.	transposon=1474;class=2/1/2(hAT,TIR,DNATransposon);description=
N2_chrIII	reasonaTE	transposon	4127662	4127847	.	+	.	transposon=1475;class=2/1/5(Zator,TIR,DNATransposon);description=
N2_chrIII	reasonaTE	transposon	13188357	13188532	.	+	.	transposon=1476;class=2/1/2(hAT,TIR,DNATransposon);description=
N2_chrIII	reasonaTE	transposon	13117505	13117676	.	+	.	transposon=1477;class=2/1/5(Zator,TIR,DNATransposon);description=
N2_chrIII	reasonaTE	transposon	786893	787078	.	+	.	transposon=1478;class=2/1/1(Tc1-Mariner,TIR,DNATransposon);description=
N2_chrIII	reasonaTE	transposon	13131969	13132119	.	+	.	transposon=1479;class=2/1/1(Tc1-Mariner,TIR,DNATransposon);description=
N2_chrIII	reasonaTE	transposon	3034782	3034966	.	+	.	transposon=1480;class=2/1/2(hAT,TIR,DNATransposon);description=
N2_chrIII	reasonaTE	transposon	2721067	2721250	.	+	.	transposon=1481;class=2/1/2(hAT,TIR,DNATransposon);description=
N2_chrIII	reasonaTE	transposon	2210701	2210876	.	+	.	transposon=1482;class=2/1/2(hAT,TIR,DNATransposon);description=
N2_chrIII	reasonaTE	transposon	814827	815000	.	+	.	transposon=1483;class=2/1/5(Zator,TIR,DNATransposon);description=
N2_chrIII	reasonaTE	transposon	3284695	3284864	.	+	.	transposon=1484;class=2/1/4(Sola,TIR,DNATransposon);description=
N2_chrIII	reasonaTE	transposon	602265	602444	.	+	.	transposon=1485;class=2/1/5(Zator,TIR,DNATransposon);description=
N2_chrIII	reasonaTE	transposon	2464893	2465063	.	+	.	transposon=1486;class=2/1/4(Sola,TIR,DNATransposon);description=
N2_chrIII	reasonaTE	transposon	1381616	1381796	.	+	.	transposon=1487;class=2/1/5(Zator,TIR,DNATransposon);description=
N2_chrIII	reasonaTE	transposon	12592906	12593080	.	+	.	transposon=1488;class=2/1/4(Sola,TIR,DNATransposon);description=
N2_chrIII	reasonaTE	transposon	11356023	11356199	.	+	.	transposon=1489;class=2/1/1(Tc1-Mariner,TIR,DNATransposon);description=
N2_chrIII	reasonaTE	transposon	354938	355098	.	+	.	transposon=1490;class=2/1/1(Tc1-Mariner,TIR,DNATransposon);description=
N2_chrIII	reasonaTE	transposon	2649784	2649956	.	+	.	transposon=1491;class=2/1/5(Zator,TIR,DNATransposon);description=
N2_chrIII	reasonaTE	transposon	7012416	7012595	.	+	.	transposon=1492;class=2/1/2(hAT,TIR,DNATransposon);description=
N2_chrIII	reasonaTE	transposon	12509148	12509327	.	+	.	transposon=1493;class=2/1/5(Zator,TIR,DNATransposon);description=
N2_chrIII	reasonaTE	transposon	10278412	10278585	.	+	.	transposon=1494;class=2/1/2(hAT,TIR,DNATransposon);description=
N2_chrIII	reasonaTE	transposon	12786713	12786892	.	+	.	transposon=1495;class=2/1/5(Zator,TIR,DNATransposon);description=
N2_chrIII	reasonaTE	transposon	10467922	10468101	.	+	.	transposon=1496;class=2/1/5(Zator,TIR,DNATransposon);description=
N2_chrIII	reasonaTE	transposon	8497550	8497727	.	+	.	transposon=1497;class=2/1/5(Zator,TIR,DNATransposon);description=
N2_chrIII	reasonaTE	transposon	9507625	9507802	.	+	.	transposon=1498;class=2/1/5(Zator,TIR,DNATransposon);description=
N2_chrIII	reasonaTE	transposon	12981647	12981817	.	+	.	transposon=1499;class=2/1/2(hAT,TIR,DNATransposon);description=
N2_chrIII	reasonaTE	transposon	3513404	3513573	.	+	.	transposon=1500;class=2/1/2(hAT,TIR,DNATransposon);description=
N2_chrIII	reasonaTE	transposon	424996	425163	.	+	.	transposon=1501;class=2/1/5(Zator,TIR,DNATransposon);description=
N2_chrIII	reasonaTE	transposon	10345873	10346041	.	+	.	transposon=1502;class=2/1/2(hAT,TIR,DNATransposon);description=
N2_chrIII	reasonaTE	transposon	890928	891105	.	+	.	transposon=1503;class=2/1/5(Zator,TIR,DNATransposon);description=
N2_chrIII	reasonaTE	transposon	11191189	11191366	.	+	.	transposon=1504;class=2/1/2(hAT,TIR,DNATransposon);description=
N2_chrIII	reasonaTE	transposon	12462857	12463032	.	+	.	transposon=1505;class=2/1/2(hAT,TIR,DNATransposon);description=
N2_chrIII	reasonaTE	transposon	11366104	11366271	.	+	.	transposon=1506;class=2/1/5(Zator,TIR,DNATransposon);description=
N2_chrIII	reasonaTE	transposon	12920577	12920754	.	+	.	transposon=1507;class=2/1/3(CMC,TIR,DNATransposon);description=
N2_chrIII	reasonaTE	transposon	2429223	2429393	.	+	.	transposon=1508;class=2/1/5(Zator,TIR,DNATransposon);description=
N2_chrIII	reasonaTE	transposon	11847429	11847595	.	+	.	transposon=1509;class=2/1/1(Tc1-Mariner,TIR,DNATransposon);description=
N2_chrIII	reasonaTE	transposon	362286	362463	.	+	.	transposon=1510;class=2/1/2(hAT,TIR,DNATransposon);description=
N2_chrIII	reasonaTE	transposon	465833	466008	.	+	.	transposon=1511;class=2/1/5(Zator,TIR,DNATransposon);description=
N2_chrIII	reasonaTE	transposon	2980239	2980408	.	+	.	transposon=1512;class=2/1/5(Zator,TIR,DNATransposon);description=
N2_chrIII	reasonaTE	transposon	880651	880813	.	+	.	transposon=1513;class=2/1/2(hAT,TIR,DNATransposon);description=
N2_chrIII	reasonaTE	transposon	13734061	13734217	.	+	.	transposon=1514;class=2/1/5(Zator,TIR,DNATransposon);description=
N2_chrIII	reasonaTE	transposon	7593152	7593320	.	+	.	transposon=1515;class=2/1/5(Zator,TIR,DNATransposon);description=
N2_chrIII	reasonaTE	transposon	7394143	7394304	.	+	.	transposon=1516;class=2/1/5(Zator,TIR,DNATransposon);description=
N2_chrIII	reasonaTE	transposon	540157	540317	.	+	.	transposon=1517;class=2/1/1(Tc1-Mariner,TIR,DNATransposon);description=
N2_chrIII	reasonaTE	transposon	10594851	10595005	.	+	.	transposon=1518;class=2/1/5(Zator,TIR,DNATransposon);description=
N2_chrIII	reasonaTE	transposon	1428076	1428246	.	+	.	transposon=1519;class=2/1/5(Zator,TIR,DNATransposon);description=
N2_chrIII	reasonaTE	transposon	11135874	11136040	.	+	.	transposon=1520;class=2/1/3(CMC,TIR,DNATransposon);description=
N2_chrIII	reasonaTE	transposon	881195	881361	.	+	.	transposon=1521;class=2/1/5(Zator,TIR,DNATransposon);description=
N2_chrIII	reasonaTE	transposon	13172180	13172346	.	+	.	transposon=1522;class=2/1/4(Sola,TIR,DNATransposon);description=
N2_chrIII	reasonaTE	transposon	2312153	2312312	.	+	.	transposon=1523;class=2/1/5(Zator,TIR,DNATransposon);description=
N2_chrIII	reasonaTE	transposon	829339	829485	.	+	.	transposon=1524;class=2/1/2(hAT,TIR,DNATransposon);description=
N2_chrIII	reasonaTE	transposon	11767084	11767248	.	+	.	transposon=1525;class=2/1/2(hAT,TIR,DNATransposon);description=
N2_chrIII	reasonaTE	transposon	12087116	12087261	.	+	.	transposon=1526;class=2/1/2(hAT,TIR,DNATransposon);description=
N2_chrIII	reasonaTE	transposon	4300168	4300322	.	+	.	transposon=1527;class=2/1/5(Zator,TIR,DNATransposon);description=
N2_chrIII	reasonaTE	transposon	8930261	8930415	.	+	.	transposon=1528;class=2/1/5(Zator,TIR,DNATransposon);description=
N2_chrIII	reasonaTE	transposon	13304455	13304612	.	+	.	transposon=1529;class=1/1/2(Gypsy,LTR,Retrotransposon);description=
N2_chrIII	reasonaTE	transposon	697203	697365	.	+	.	transposon=1530;class=2/1/5(Zator,TIR,DNATransposon);description=
N2_chrIII	reasonaTE	transposon	5420475	5420637	.	+	.	transposon=1531;class=2/1/2(hAT,TIR,DNATransposon);description=
N2_chrIII	reasonaTE	transposon	13462772	13462934	.	+	.	transposon=1532;class=2/1/5(Zator,TIR,DNATransposon);description=
N2_chrIII	reasonaTE	transposon	3737619	3737771	.	+	.	transposon=1533;class=1/1/2(Gypsy,LTR,Retrotransposon);description=
N2_chrIII	reasonaTE	transposon	6977756	6977915	.	+	.	transposon=1534;class=2/1/4(Sola,TIR,DNATransposon);description=
N2_chrIII	reasonaTE	transposon	3699726	3699876	.	+	.	transposon=1535;class=2/1/1(Tc1-Mariner,TIR,DNATransposon);description=
N2_chrIII	reasonaTE	transposon	7212732	7212879	.	+	.	transposon=1536;class=1/1/2(Gypsy,LTR,Retrotransposon);description=
N2_chrIII	reasonaTE	transposon	12839497	12839648	.	+	.	transposon=1537;class=2/1/1(Tc1-Mariner,TIR,DNATransposon);description=
N2_chrIII	reasonaTE	transposon	7221104	7221254	.	+	.	transposon=1538;class=2/1/2(hAT,TIR,DNATransposon);description=
N2_chrIII	reasonaTE	transposon	4395787	4395937	.	+	.	transposon=1539;class=2/1/4(Sola,TIR,DNATransposon);description=
N2_chrIII	reasonaTE	transposon	11246968	11247118	.	+	.	transposon=1540;class=2/1/4(Sola,TIR,DNATransposon);description=
N2_chrIII	reasonaTE	transposon	5642912	5643062	.	+	.	transposon=1541;class=2/1/1(Tc1-Mariner,TIR,DNATransposon);description=
N2_chrIII	reasonaTE	transposon	8146477	8146627	.	+	.	transposon=1542;class=2/1/1(Tc1-Mariner,TIR,DNATransposon);description=
N2_chrIII	reasonaTE	transposon	1382537	1382687	.	+	.	transposon=1543;class=2/1/1(Tc1-Mariner,TIR,DNATransposon);description=
N2_chrIII	reasonaTE	transposon	6530362	6530512	.	+	.	transposon=1544;class=2/1/1(Tc1-Mariner,TIR,DNATransposon);description=
N2_chrIII	reasonaTE	transposon	13660655	13660805	.	+	.	transposon=1545;class=2/1/4(Sola,TIR,DNATransposon);description=
N2_chrIII	reasonaTE	transposon	5765877	5766025	.	+	.	transposon=1546;class=2/1/4(Sola,TIR,DNATransposon);description=
N2_chrIII	reasonaTE	transposon	9517305	9517445	.	+	.	transposon=1547;class=2/1/1(Tc1-Mariner,TIR,DNATransposon);description=
N2_chrIII	reasonaTE	transposon	915693	915827	.	+	.	transposon=1548;class=2/1/2(hAT,TIR,DNATransposon);description=
N2_chrIII	reasonaTE	transposon	11552534	11552665	.	+	.	transposon=1549;class=2/1/5(Zator,TIR,DNATransposon);description=
N2_chrIII	reasonaTE	transposon	13575536	13575663	.	+	.	transposon=1550;class=2/1/5(Zator,TIR,DNATransposon);description=
N2_chrIII	reasonaTE	transposon	11915123	11915246	.	+	.	transposon=1551;class=2/1/5(Zator,TIR,DNATransposon);description=
N2_chrIII	reasonaTE	transposon	1553709	1553848	.	+	.	transposon=1552;class=2/3(MITE,DNATransposon);description=
N2_chrIII	reasonaTE	transposon	1554649	1554788	.	+	.	transposon=1553;class=2/1/5(Zator,TIR,DNATransposon);description=
N2_chrIII	reasonaTE	transposon	1557851	1557989	.	+	.	transposon=1554;class=2/1/3(CMC,TIR,DNATransposon);description=
N2_chrIII	reasonaTE	transposon	12944171	12944296	.	+	.	transposon=1555;class=2/1/2(hAT,TIR,DNATransposon);description=
N2_chrIII	reasonaTE	transposon	11995139	11995262	.	+	.	transposon=1556;class=2/1/5(Zator,TIR,DNATransposon);description=
N2_chrIII	reasonaTE	transposon	11844975	11845106	.	+	.	transposon=1557;class=2/1/2(hAT,TIR,DNATransposon);description=
N2_chrIII	reasonaTE	transposon	12586927	12587058	.	+	.	transposon=1558;class=2/1/1(Tc1-Mariner,TIR,DNATransposon);description=
N2_chrIII	reasonaTE	transposon	2929665	2929795	.	+	.	transposon=1559;class=2/1/5(Zator,TIR,DNATransposon);description=
N2_chrIII	reasonaTE	transposon	13042796	13042926	.	+	.	transposon=1560;class=2/1/2(hAT,TIR,DNATransposon);description=
N2_chrIII	reasonaTE	transposon	12848295	12849009	.	+	.	transposon=1561;class=2/1/5(Zator,TIR,DNATransposon);description=
N2_chrIII	reasonaTE	transposon	11916405	11916533	.	+	.	transposon=1562;class=2/1/2(hAT,TIR,DNATransposon);description=
N2_chrIII	reasonaTE	transposon	11955930	11956053	.	+	.	transposon=1563;class=2/1/5(Zator,TIR,DNATransposon);description=
N2_chrIII	reasonaTE	transposon	7199165	7199294	.	+	.	transposon=1564;class=2/1/4(Sola,TIR,DNATransposon);description=
N2_chrIII	reasonaTE	transposon	3350347	3350470	.	+	.	transposon=1565;class=2/1/4(Sola,TIR,DNATransposon);description=
N2_chrIII	reasonaTE	transposon	462335	462455	.	+	.	transposon=1566;class=2/1/1(Tc1-Mariner,TIR,DNATransposon);description=
N2_chrIII	reasonaTE	transposon	2620349	2620469	.	+	.	transposon=1567;class=2/1/1(Tc1-Mariner,TIR,DNATransposon);description=
N2_chrIII	reasonaTE	transposon	11690930	11691050	.	+	.	transposon=1568;class=2/1/5(Zator,TIR,DNATransposon);description=
N2_chrIII	reasonaTE	transposon	4857956	4858074	.	+	.	transposon=1569;class=2/1/2(hAT,TIR,DNATransposon);description=
N2_chrIII	reasonaTE	transposon	10824412	10824510	.	+	.	transposon=1570;class=2/1/1(Tc1-Mariner,TIR,DNATransposon);description=
N2_chrIII	reasonaTE	transposon	232076	232158	.	+	.	transposon=1571;class=2/1/5(Zator,TIR,DNATransposon);description=
N2_chrIII	reasonaTE	transposon	4400138	4400213	.	+	.	transposon=1572;class=2/1/5(Zator,TIR,DNATransposon);description=
N2_chrIII	reasonaTE	transposon	12733560	12734358	.	+	.	transposon=1573;class=2/1/5(Zator,TIR,DNATransposon);description=
N2_chrIII	reasonaTE	transposon	2422416	2422474	.	+	.	transposon=1574;class=2/3(MITE,DNATransposon);description=
N2_chrIII	reasonaTE	transposon	3058599	3058656	.	+	.	transposon=1575;class=2/1/3(CMC,TIR,DNATransposon);description=
N2_chrIII	reasonaTE	transposon	84575	84621	.	+	.	transposon=1576;class=2/1/5(Zator,TIR,DNATransposon);description=
N2_chrIII	reasonaTE	transposon	4135253	4135299	.	+	.	transposon=1577;class=1/1/2(Gypsy,LTR,Retrotransposon);description=
N2_chrIII	reasonaTE	transposon	3896966	3897012	.	+	.	transposon=1578;class=1/1/2(Gypsy,LTR,Retrotransposon);description=
N2_chrIII	reasonaTE	transposon	12949876	12950555	.	+	.	transposon=1579;class=2/1/2(hAT,TIR,DNATransposon);description=
N2_chrIII	reasonaTE	transposon	13320499	13321136	.	+	.	transposon=1580;class=2/1/5(Zator,TIR,DNATransposon);description=
N2_chrIII	reasonaTE	transposon	11852707	11853505	.	+	.	transposon=1581;class=2/1/2(hAT,TIR,DNATransposon);description=
N2_chrIII	reasonaTE	transposon	2350719	2351513	.	+	.	transposon=1582;class=2/1/5(Zator,TIR,DNATransposon);description=
N2_chrIII	reasonaTE	transposon	2532522	2533316	.	+	.	transposon=1583;class=2/1/2(hAT,TIR,DNATransposon);description=
N2_chrIII	reasonaTE	transposon	12530986	12531780	.	+	.	transposon=1584;class=2/1/2(hAT,TIR,DNATransposon);description=
N2_chrIII	reasonaTE	transposon	11593098	11593891	.	+	.	transposon=1585;class=2/1/2(hAT,TIR,DNATransposon);description=
N2_chrIII	reasonaTE	transposon	12931157	12931950	.	+	.	transposon=1586;class=2/1/5(Zator,TIR,DNATransposon);description=
N2_chrIII	reasonaTE	transposon	11171670	11172463	.	+	.	transposon=1587;class=2/1/5(Zator,TIR,DNATransposon);description=
N2_chrIII	reasonaTE	transposon	12082641	12083434	.	+	.	transposon=1588;class=2/1/3(CMC,TIR,DNATransposon);description=
N2_chrIII	reasonaTE	transposon	12763731	12764524	.	+	.	transposon=1589;class=2/1/3(CMC,TIR,DNATransposon);description=
N2_chrIII	reasonaTE	transposon	2706843	2707635	.	+	.	transposon=1590;class=2/1/2(hAT,TIR,DNATransposon);description=
N2_chrIII	reasonaTE	transposon	13178304	13179095	.	+	.	transposon=1591;class=2/1/2(hAT,TIR,DNATransposon);description=
N2_chrIII	reasonaTE	transposon	11186826	11187617	.	+	.	transposon=1592;class=2/1/2(hAT,TIR,DNATransposon);description=
N2_chrIII	reasonaTE	transposon	13224207	13224998	.	+	.	transposon=1593;class=2/1/2(hAT,TIR,DNATransposon);description=
N2_chrIII	reasonaTE	transposon	198866	199656	.	+	.	transposon=1594;class=2/1/2(hAT,TIR,DNATransposon);description=
N2_chrIII	reasonaTE	transposon	587519	588307	.	+	.	transposon=1595;class=2/1/2(hAT,TIR,DNATransposon);description=
N2_chrIII	reasonaTE	transposon	11608049	11608837	.	+	.	transposon=1596;class=2/1/5(Zator,TIR,DNATransposon);description=
N2_chrIII	reasonaTE	transposon	3292431	3293217	.	+	.	transposon=1597;class=2/1/2(hAT,TIR,DNATransposon);description=
N2_chrIII	reasonaTE	transposon	3223112	3223897	.	+	.	transposon=1598;class=2/1/3(CMC,TIR,DNATransposon);description=
N2_chrIII	reasonaTE	transposon	1027101	1027886	.	+	.	transposon=1599;class=2/1/2(hAT,TIR,DNATransposon);description=
N2_chrIII	reasonaTE	transposon	596705	597490	.	+	.	transposon=1600;class=2/1/2(hAT,TIR,DNATransposon);description=
N2_chrIII	reasonaTE	transposon	3015546	3016330	.	+	.	transposon=1601;class=2/1/2(hAT,TIR,DNATransposon);description=
N2_chrIII	reasonaTE	transposon	11877620	11878404	.	+	.	transposon=1602;class=2/1/2(hAT,TIR,DNATransposon);description=
N2_chrIII	reasonaTE	transposon	13483947	13484730	.	+	.	transposon=1603;class=2/1/3(CMC,TIR,DNATransposon);description=
N2_chrIII	reasonaTE	transposon	408377	409160	.	+	.	transposon=1604;class=2/1/3(CMC,TIR,DNATransposon);description=
N2_chrIII	reasonaTE	transposon	11764716	11765499	.	+	.	transposon=1605;class=2/1/5(Zator,TIR,DNATransposon);description=
N2_chrIII	reasonaTE	transposon	12743895	12744678	.	+	.	transposon=1606;class=2/1/2(hAT,TIR,DNATransposon);description=
N2_chrIII	reasonaTE	transposon	414477	415259	.	+	.	transposon=1607;class=2/1/2(hAT,TIR,DNATransposon);description=
N2_chrIII	reasonaTE	transposon	2827688	2828470	.	+	.	transposon=1608;class=2/1/2(hAT,TIR,DNATransposon);description=
N2_chrIII	reasonaTE	transposon	2740316	2741098	.	+	.	transposon=1609;class=2/1/5(Zator,TIR,DNATransposon);description=
N2_chrIII	reasonaTE	transposon	11349971	11350753	.	+	.	transposon=1610;class=2/1/2(hAT,TIR,DNATransposon);description=
N2_chrIII	reasonaTE	transposon	9256416	9257197	.	+	.	transposon=1611;class=2/1/2(hAT,TIR,DNATransposon);description=
N2_chrIII	reasonaTE	transposon	12901064	12901839	.	+	.	transposon=1612;class=2/1/2(hAT,TIR,DNATransposon);description=
N2_chrIII	reasonaTE	transposon	319681	320456	.	+	.	transposon=1613;class=2/1/5(Zator,TIR,DNATransposon);description=
N2_chrIII	reasonaTE	transposon	12573060	12573832	.	+	.	transposon=1614;class=2/1/5(Zator,TIR,DNATransposon);description=
N2_chrIII	reasonaTE	transposon	8323713	8324483	.	+	.	transposon=1615;class=2/1/5(Zator,TIR,DNATransposon);description=
N2_chrIII	reasonaTE	transposon	11865668	11866424	.	+	.	transposon=1616;class=2/1/2(hAT,TIR,DNATransposon);description=
N2_chrIII	reasonaTE	transposon	1406446	1407110	.	+	.	transposon=1617;class=2/1/5(Zator,TIR,DNATransposon);description=
N2_chrIII	reasonaTE	transposon	13479484	13480146	.	+	.	transposon=1618;class=2/1/5(Zator,TIR,DNATransposon);description=
N2_chrIII	reasonaTE	transposon	1276761	1277422	.	+	.	transposon=1619;class=2/1/5(Zator,TIR,DNATransposon);description=
N2_chrIII	reasonaTE	transposon	598683	599307	.	+	.	transposon=1620;class=2/1/5(Zator,TIR,DNATransposon);description=
N2_chrIII	reasonaTE	transposon	12729491	12730099	.	+	.	transposon=1621;class=2/1/3(CMC,TIR,DNATransposon);description=
N2_chrIII	reasonaTE	transposon	12736277	12736884	.	+	.	transposon=1622;class=2/1/3(CMC,TIR,DNATransposon);description=
N2_chrIII	reasonaTE	transposon	13202536	13203137	.	+	.	transposon=1623;class=2/1/3(CMC,TIR,DNATransposon);description=
N2_chrIII	reasonaTE	transposon	12487628	12488225	.	+	.	transposon=1624;class=2/1/2(hAT,TIR,DNATransposon);description=
N2_chrIII	reasonaTE	transposon	6125171	6125766	.	+	.	transposon=1625;class=2/1/3(CMC,TIR,DNATransposon);description=
N2_chrIII	reasonaTE	transposon	11520803	11521397	.	+	.	transposon=1626;class=2/1/2(hAT,TIR,DNATransposon);description=
N2_chrIII	reasonaTE	transposon	13118462	13119055	.	+	.	transposon=1627;class=2/1/1(Tc1-Mariner,TIR,DNATransposon);description=
N2_chrIII	reasonaTE	transposon	12650990	12651582	.	+	.	transposon=1628;class=2/1/3(CMC,TIR,DNATransposon);description=
N2_chrIII	reasonaTE	transposon	11197890	11198461	.	+	.	transposon=1629;class=2/1/5(Zator,TIR,DNATransposon);description=
N2_chrIII	reasonaTE	transposon	12758848	12759440	.	+	.	transposon=1630;class=2/1/5(Zator,TIR,DNATransposon);description=
N2_chrIII	reasonaTE	transposon	449291	449852	.	+	.	transposon=1631;class=2/1/5(Zator,TIR,DNATransposon);description=
N2_chrIII	reasonaTE	transposon	1034019	1034561	.	+	.	transposon=1632;class=2/1/3(CMC,TIR,DNATransposon);description=
N2_chrIII	reasonaTE	transposon	2287351	2288105	.	+	.	transposon=1633;class=2/1/2(hAT,TIR,DNATransposon);description=
N2_chrIII	reasonaTE	transposon	2375385	2376130	.	+	.	transposon=1634;class=2/1/5(Zator,TIR,DNATransposon);description=
N2_chrIII	reasonaTE	transposon	5339327	5340058	.	+	.	transposon=1635;class=2/1/5(Zator,TIR,DNATransposon);description=
N2_chrIII	reasonaTE	transposon	12083861	12084591	.	+	.	transposon=1636;class=2/1/2(hAT,TIR,DNATransposon);description=
N2_chrIII	reasonaTE	transposon	13481513	13482242	.	+	.	transposon=1637;class=2/1/5(Zator,TIR,DNATransposon);description=
N2_chrIII	reasonaTE	transposon	12001463	12002187	.	+	.	transposon=1638;class=2/1/1(Tc1-Mariner,TIR,DNATransposon);description=
N2_chrIII	reasonaTE	transposon	12019899	12020623	.	+	.	transposon=1639;class=2/1/5(Zator,TIR,DNATransposon);description=
N2_chrIII	reasonaTE	transposon	2287411	2288134	.	+	.	transposon=1640;class=2/1/2(hAT,TIR,DNATransposon);description=
N2_chrIII	reasonaTE	transposon	12478362	12479082	.	+	.	transposon=1641;class=2/1/2(hAT,TIR,DNATransposon);description=
N2_chrIII	reasonaTE	transposon	11328527	11329115	.	+	.	transposon=1642;class=2/1/5(Zator,TIR,DNATransposon);description=
N2_chrIII	reasonaTE	transposon	12753078	12753640	.	+	.	transposon=1643;class=2/1/2(hAT,TIR,DNATransposon);description=
N2_chrIII	reasonaTE	transposon	10978737	10979299	.	+	.	transposon=1644;class=2/1/3(CMC,TIR,DNATransposon);description=
N2_chrIII	reasonaTE	transposon	215354	215881	.	+	.	transposon=1645;class=2/1/3(CMC,TIR,DNATransposon);description=
N2_chrIII	reasonaTE	transposon	1574805	1575324	.	+	.	transposon=1646;class=2/1/3(CMC,TIR,DNATransposon);description=
N2_chrIII	reasonaTE	transposon	10978765	10979255	.	+	.	transposon=1647;class=2/1/3(CMC,TIR,DNATransposon);description=
N2_chrIII	reasonaTE	transposon	12601083	12601668	.	+	.	transposon=1648;class=2/1/4(Sola,TIR,DNATransposon);description=
N2_chrIII	reasonaTE	transposon	410626	411209	.	+	.	transposon=1649;class=2/1/5(Zator,TIR,DNATransposon);description=
N2_chrIII	reasonaTE	transposon	3014603	3015158	.	+	.	transposon=1650;class=2/1/2(hAT,TIR,DNATransposon);description=
N2_chrIII	reasonaTE	transposon	12430349	12430930	.	+	.	transposon=1651;class=2/1/2(hAT,TIR,DNATransposon);description=
N2_chrIII	reasonaTE	transposon	11707499	11708077	.	+	.	transposon=1652;class=2/1/2(hAT,TIR,DNATransposon);description=
N2_chrIII	reasonaTE	transposon	12639869	12640444	.	+	.	transposon=1653;class=2/1/5(Zator,TIR,DNATransposon);description=
N2_chrIII	reasonaTE	transposon	13135543	13136101	.	+	.	transposon=1654;class=2/1/2(hAT,TIR,DNATransposon);description=
N2_chrIII	reasonaTE	transposon	12718451	12718973	.	+	.	transposon=1655;class=2/1/5(Zator,TIR,DNATransposon);description=
N2_chrIII	reasonaTE	transposon	2196055	2196567	.	+	.	transposon=1656;class=2/1/5(Zator,TIR,DNATransposon);description=
N2_chrIII	reasonaTE	transposon	9868938	9869456	.	+	.	transposon=1657;class=2/1/5(Zator,TIR,DNATransposon);description=
N2_chrIII	reasonaTE	transposon	9130332	9130846	.	+	.	transposon=1658;class=2/1/5(Zator,TIR,DNATransposon);description=
N2_chrIII	reasonaTE	transposon	5063877	5064388	.	+	.	transposon=1659;class=2/1/4(Sola,TIR,DNATransposon);description=
N2_chrIII	reasonaTE	transposon	10708442	10708952	.	+	.	transposon=1660;class=2/1/2(hAT,TIR,DNATransposon);description=
N2_chrIII	reasonaTE	transposon	2442266	2442762	.	+	.	transposon=1661;class=2/1/3(CMC,TIR,DNATransposon);description=
N2_chrIII	reasonaTE	transposon	2424307	2424795	.	+	.	transposon=1662;class=2/1/3(CMC,TIR,DNATransposon);description=
N2_chrIII	reasonaTE	transposon	12580624	12581099	.	+	.	transposon=1663;class=2/1/3(CMC,TIR,DNATransposon);description=
N2_chrIII	reasonaTE	transposon	1574850	1575295	.	+	.	transposon=1664;class=2/1/3(CMC,TIR,DNATransposon);description=
N2_chrIII	reasonaTE	transposon	7580175	7580662	.	+	.	transposon=1665;class=2/1/5(Zator,TIR,DNATransposon);description=
N2_chrIII	reasonaTE	transposon	757881	758323	.	+	.	transposon=1666;class=2/1/5(Zator,TIR,DNATransposon);description=
N2_chrIII	reasonaTE	transposon	213522	213953	.	+	.	transposon=1667;class=2/1/5(Zator,TIR,DNATransposon);description=
N2_chrIII	reasonaTE	transposon	5471543	5471997	.	+	.	transposon=1668;class=2/1/5(Zator,TIR,DNATransposon);description=
N2_chrIII	reasonaTE	transposon	5510911	5511360	.	+	.	transposon=1669;class=2/1/1(Tc1-Mariner,TIR,DNATransposon);description=
N2_chrIII	reasonaTE	transposon	8176139	8176584	.	+	.	transposon=1670;class=2/1/5(Zator,TIR,DNATransposon);description=
N2_chrIII	reasonaTE	transposon	6894618	6895073	.	+	.	transposon=1671;class=2/1/2(hAT,TIR,DNATransposon);description=
N2_chrIII	reasonaTE	transposon	4403964	4404412	.	+	.	transposon=1672;class=2/1/5(Zator,TIR,DNATransposon);description=
N2_chrIII	reasonaTE	transposon	4699979	4700423	.	+	.	transposon=1673;class=2/1/5(Zator,TIR,DNATransposon);description=
N2_chrIII	reasonaTE	transposon	13188535	13188966	.	+	.	transposon=1674;class=2/1/2(hAT,TIR,DNATransposon);description=
N2_chrIII	reasonaTE	transposon	339990	340418	.	+	.	transposon=1675;class=2/1/5(Zator,TIR,DNATransposon);description=
N2_chrIII	reasonaTE	transposon	12380703	12381136	.	+	.	transposon=1676;class=2/1/4(Sola,TIR,DNATransposon);description=
N2_chrIII	reasonaTE	transposon	7564694	7565126	.	+	.	transposon=1677;class=2/1/5(Zator,TIR,DNATransposon);description=
N2_chrIII	reasonaTE	transposon	927744	928180	.	+	.	transposon=1678;class=2/1/5(Zator,TIR,DNATransposon);description=
N2_chrIII	reasonaTE	transposon	3706155	3706582	.	+	.	transposon=1679;class=2/1/5(Zator,TIR,DNATransposon);description=
N2_chrIII	reasonaTE	transposon	10249927	10250379	.	+	.	transposon=1680;class=2/1/1(Tc1-Mariner,TIR,DNATransposon);description=
N2_chrIII	reasonaTE	transposon	5866054	5866502	.	+	.	transposon=1681;class=2/1/3(CMC,TIR,DNATransposon);description=
N2_chrIII	reasonaTE	transposon	964607	965050	.	+	.	transposon=1682;class=2/1/5(Zator,TIR,DNATransposon);description=
N2_chrIII	reasonaTE	transposon	1379643	1380084	.	+	.	transposon=1683;class=2/1/5(Zator,TIR,DNATransposon);description=
N2_chrIII	reasonaTE	transposon	13741683	13742115	.	+	.	transposon=1684;class=2/1/2(hAT,TIR,DNATransposon);description=
N2_chrIII	reasonaTE	transposon	3169959	3170388	.	+	.	transposon=1685;class=2/1/5(Zator,TIR,DNATransposon);description=
N2_chrIII	reasonaTE	transposon	12776438	12776863	.	+	.	transposon=1686;class=2/1/5(Zator,TIR,DNATransposon);description=
N2_chrIII	reasonaTE	transposon	7961728	7962151	.	+	.	transposon=1687;class=2/1/2(hAT,TIR,DNATransposon);description=
N2_chrIII	reasonaTE	transposon	6774772	6775185	.	+	.	transposon=1688;class=2/1/5(Zator,TIR,DNATransposon);description=
N2_chrIII	reasonaTE	transposon	13547622	13548061	.	+	.	transposon=1689;class=2/1/5(Zator,TIR,DNATransposon);description=
N2_chrIII	reasonaTE	transposon	12206862	12207301	.	+	.	transposon=1690;class=2/1/5(Zator,TIR,DNATransposon);description=
N2_chrIII	reasonaTE	transposon	4775395	4775832	.	+	.	transposon=1691;class=2/1/5(Zator,TIR,DNATransposon);description=
N2_chrIII	reasonaTE	transposon	2749211	2749596	.	+	.	transposon=1692;class=2/1/3(CMC,TIR,DNATransposon);description=
N2_chrIII	reasonaTE	transposon	10143418	10143797	.	+	.	transposon=1693;class=2/1/5(Zator,TIR,DNATransposon);description=
N2_chrIII	reasonaTE	transposon	3426348	3426791	.	+	.	transposon=1694;class=2/1/5(Zator,TIR,DNATransposon);description=
N2_chrIII	reasonaTE	transposon	4756483	4756914	.	+	.	transposon=1695;class=2/1/5(Zator,TIR,DNATransposon);description=
N2_chrIII	reasonaTE	transposon	13527880	13528308	.	+	.	transposon=1696;class=2/1/5(Zator,TIR,DNATransposon);description=
N2_chrIII	reasonaTE	transposon	11210566	11210993	.	+	.	transposon=1697;class=2/1/5(Zator,TIR,DNATransposon);description=
N2_chrIII	reasonaTE	transposon	13527928	13528338	.	+	.	transposon=1698;class=2/1/5(Zator,TIR,DNATransposon);description=
N2_chrIII	reasonaTE	transposon	13527932	13528292	.	+	.	transposon=1699;class=2/1/5(Zator,TIR,DNATransposon);description=
N2_chrIII	reasonaTE	transposon	5184043	5184466	.	+	.	transposon=1700;class=2/1/2(hAT,TIR,DNATransposon);description=
N2_chrIII	reasonaTE	transposon	9586179	9586606	.	+	.	transposon=1701;class=2/1/4(Sola,TIR,DNATransposon);description=
N2_chrIII	reasonaTE	transposon	1404103	1404528	.	+	.	transposon=1702;class=2/1/5(Zator,TIR,DNATransposon);description=
N2_chrIII	reasonaTE	transposon	12758272	12758652	.	+	.	transposon=1703;class=2/1/2(hAT,TIR,DNATransposon);description=
N2_chrIII	reasonaTE	transposon	9180706	9181128	.	+	.	transposon=1704;class=2/1/5(Zator,TIR,DNATransposon);description=
N2_chrIII	reasonaTE	transposon	824560	824976	.	+	.	transposon=1705;class=2/1/3(CMC,TIR,DNATransposon);description=
N2_chrIII	reasonaTE	transposon	470404	470818	.	+	.	transposon=1706;class=2/1/3(CMC,TIR,DNATransposon);description=
N2_chrIII	reasonaTE	transposon	11324616	11325029	.	+	.	transposon=1707;class=2/1/3(CMC,TIR,DNATransposon);description=
N2_chrIII	reasonaTE	transposon	381548	381959	.	+	.	transposon=1708;class=2/1/3(CMC,TIR,DNATransposon);description=
N2_chrIII	reasonaTE	transposon	6581191	6581602	.	+	.	transposon=1709;class=2/1/3(CMC,TIR,DNATransposon);description=
N2_chrIII	reasonaTE	transposon	10628969	10629377	.	+	.	transposon=1710;class=2/1/3(CMC,TIR,DNATransposon);description=
N2_chrIII	reasonaTE	transposon	1574396	1574797	.	+	.	transposon=1711;class=2/1/3(CMC,TIR,DNATransposon);description=
N2_chrIII	reasonaTE	transposon	12579860	12580257	.	+	.	transposon=1712;class=2/1/3(CMC,TIR,DNATransposon);description=
N2_chrIII	reasonaTE	transposon	12579884	12580245	.	+	.	transposon=1713;class=2/1/1(Tc1-Mariner,TIR,DNATransposon);description=
N2_chrIII	reasonaTE	transposon	10787128	10787529	.	+	.	transposon=1714;class=2/1/5(Zator,TIR,DNATransposon);description=
N2_chrIII	reasonaTE	transposon	6718469	6718846	.	+	.	transposon=1715;class=2/1/4(Sola,TIR,DNATransposon);description=
N2_chrIII	reasonaTE	transposon	121989	122354	.	+	.	transposon=1716;class=2/1/5(Zator,TIR,DNATransposon);description=
N2_chrIII	reasonaTE	transposon	7725515	7725884	.	+	.	transposon=1717;class=2/1/5(Zator,TIR,DNATransposon);description=
N2_chrIII	reasonaTE	transposon	8321876	8322271	.	+	.	transposon=1718;class=2/1/5(Zator,TIR,DNATransposon);description=
N2_chrIII	reasonaTE	transposon	5355221	5355574	.	+	.	transposon=1719;class=2/1/5(Zator,TIR,DNATransposon);description=
N2_chrIII	reasonaTE	transposon	12732120	12732514	.	+	.	transposon=1720;class=2/1/3(CMC,TIR,DNATransposon);description=
N2_chrIII	reasonaTE	transposon	12728026	12728418	.	+	.	transposon=1721;class=2/1/5(Zator,TIR,DNATransposon);description=
N2_chrIII	reasonaTE	transposon	7222145	7222530	.	+	.	transposon=1722;class=2/1/5(Zator,TIR,DNATransposon);description=
N2_chrIII	reasonaTE	transposon	12325379	12325735	.	+	.	transposon=1723;class=2/1/2(hAT,TIR,DNATransposon);description=
N2_chrIII	reasonaTE	transposon	297067	297422	.	+	.	transposon=1724;class=2/1/2(hAT,TIR,DNATransposon);description=
N2_chrIII	reasonaTE	transposon	2575548	2575902	.	+	.	transposon=1725;class=2/1/2(hAT,TIR,DNATransposon);description=
N2_chrIII	reasonaTE	transposon	2808226	2808567	.	+	.	transposon=1726;class=2/1/2(hAT,TIR,DNATransposon);description=
N2_chrIII	reasonaTE	transposon	7564759	7565111	.	+	.	transposon=1727;class=2/1/5(Zator,TIR,DNATransposon);description=
N2_chrIII	reasonaTE	transposon	4756500	4756849	.	+	.	transposon=1728;class=2/1/2(hAT,TIR,DNATransposon);description=
N2_chrIII	reasonaTE	transposon	4097601	4097953	.	+	.	transposon=1729;class=2/1/5(Zator,TIR,DNATransposon);description=
N2_chrIII	reasonaTE	transposon	12905966	12906329	.	+	.	transposon=1730;class=2/1/2(hAT,TIR,DNATransposon);description=
N2_chrIII	reasonaTE	transposon	6028716	6029061	.	+	.	transposon=1731;class=2/1/5(Zator,TIR,DNATransposon);description=
N2_chrIII	reasonaTE	transposon	12905989	12906323	.	+	.	transposon=1732;class=2/1/5(Zator,TIR,DNATransposon);description=
N2_chrIII	reasonaTE	transposon	11600798	11601172	.	+	.	transposon=1733;class=2/1/5(Zator,TIR,DNATransposon);description=
N2_chrIII	reasonaTE	transposon	5187455	5187807	.	+	.	transposon=1734;class=2/1/5(Zator,TIR,DNATransposon);description=
N2_chrIII	reasonaTE	transposon	12998169	12998458	.	+	.	transposon=1735;class=2/1/3(CMC,TIR,DNATransposon);description=
N2_chrIII	reasonaTE	transposon	9523976	9524265	.	+	.	transposon=1736;class=2/1/2(hAT,TIR,DNATransposon);description=
N2_chrIII	reasonaTE	transposon	4937229	4937514	.	+	.	transposon=1737;class=2/1/3(CMC,TIR,DNATransposon);description=
N2_chrIII	reasonaTE	transposon	11134973	11135290	.	+	.	transposon=1738;class=2/1/5(Zator,TIR,DNATransposon);description=
N2_chrIII	reasonaTE	transposon	11613319	11613621	.	+	.	transposon=1739;class=2/1/2(hAT,TIR,DNATransposon);description=
N2_chrIII	reasonaTE	transposon	5040898	5041184	.	+	.	transposon=1740;class=2/1/5(Zator,TIR,DNATransposon);description=
N2_chrIII	reasonaTE	transposon	12770681	12771408	.	+	.	transposon=1741;class=2/1/2(hAT,TIR,DNATransposon);description=
N2_chrIII	reasonaTE	transposon	3038742	3039043	.	+	.	transposon=1742;class=2/1/5(Zator,TIR,DNATransposon);description=
N2_chrIII	reasonaTE	transposon	13002103	13002404	.	+	.	transposon=1743;class=2/1/2(hAT,TIR,DNATransposon);description=
N2_chrIII	reasonaTE	transposon	2974985	2975286	.	+	.	transposon=1744;class=2/1/2(hAT,TIR,DNATransposon);description=
N2_chrIII	reasonaTE	transposon	7350714	7351012	.	+	.	transposon=1745;class=2/1/1(Tc1-Mariner,TIR,DNATransposon);description=
N2_chrIII	reasonaTE	transposon	9311396	9311657	.	+	.	transposon=1746;class=2/1/3(CMC,TIR,DNATransposon);description=
N2_chrIII	reasonaTE	transposon	8373025	8373319	.	+	.	transposon=1747;class=2/1/5(Zator,TIR,DNATransposon);description=
N2_chrIII	reasonaTE	transposon	12068723	12069000	.	+	.	transposon=1748;class=2/1/5(Zator,TIR,DNATransposon);description=
N2_chrIII	reasonaTE	transposon	2829131	2829876	.	+	.	transposon=1749;class=2/1/5(Zator,TIR,DNATransposon);description=
N2_chrIII	reasonaTE	transposon	2829100	2829829	.	+	.	transposon=1750;class=2/1/5(Zator,TIR,DNATransposon);description=
N2_chrIII	reasonaTE	transposon	5099826	5100084	.	+	.	transposon=1751;class=2/1/2(hAT,TIR,DNATransposon);description=
N2_chrIII	reasonaTE	transposon	10262613	10262856	.	+	.	transposon=1752;class=2/1/3(CMC,TIR,DNATransposon);description=
N2_chrIII	reasonaTE	transposon	10596579	10596807	.	+	.	transposon=1753;class=2/1/3(CMC,TIR,DNATransposon);description=
N2_chrIII	reasonaTE	transposon	2852016	2852238	.	+	.	transposon=1754;class=2/1/3(CMC,TIR,DNATransposon);description=
N2_chrIII	reasonaTE	transposon	3446168	3446384	.	+	.	transposon=1755;class=2/1/2(hAT,TIR,DNATransposon);description=
N2_chrIII	reasonaTE	transposon	9545604	9545848	.	+	.	transposon=1756;class=2/1/5(Zator,TIR,DNATransposon);description=
N2_chrIII	reasonaTE	transposon	983683	983929	.	+	.	transposon=1757;class=2/1/5(Zator,TIR,DNATransposon);description=
N2_chrIII	reasonaTE	transposon	7737799	7738045	.	+	.	transposon=1758;class=2/1/5(Zator,TIR,DNATransposon);description=
N2_chrIII	reasonaTE	transposon	815687	815933	.	+	.	transposon=1759;class=2/1/5(Zator,TIR,DNATransposon);description=
N2_chrIII	reasonaTE	transposon	9703747	9703984	.	+	.	transposon=1760;class=2/1/5(Zator,TIR,DNATransposon);description=
N2_chrIII	reasonaTE	transposon	11833745	11833996	.	+	.	transposon=1761;class=2/1/2(hAT,TIR,DNATransposon);description=
N2_chrIII	reasonaTE	transposon	13814952	13815193	.	+	.	transposon=1762;class=2/1/5(Zator,TIR,DNATransposon);description=
N2_chrIII	reasonaTE	transposon	3753356	3753594	.	+	.	transposon=1763;class=2/1/3(CMC,TIR,DNATransposon);description=
N2_chrIII	reasonaTE	transposon	6648569	6648808	.	+	.	transposon=1764;class=2/1/5(Zator,TIR,DNATransposon);description=
N2_chrIII	reasonaTE	transposon	13317957	13318182	.	+	.	transposon=1765;class=2/1/5(Zator,TIR,DNATransposon);description=
N2_chrIII	reasonaTE	transposon	13157056	13157295	.	+	.	transposon=1766;class=2/1/5(Zator,TIR,DNATransposon);description=
N2_chrIII	reasonaTE	transposon	12797095	12797317	.	+	.	transposon=1767;class=1/1/2(Gypsy,LTR,Retrotransposon);description=
N2_chrIII	reasonaTE	transposon	12066998	12067738	.	+	.	transposon=1768;class=2/1/2(hAT,TIR,DNATransposon);description=
N2_chrIII	reasonaTE	transposon	12892171	12892401	.	+	.	transposon=1769;class=2/1/5(Zator,TIR,DNATransposon);description=
N2_chrIII	reasonaTE	transposon	2747402	2747636	.	+	.	transposon=1770;class=2/1/2(hAT,TIR,DNATransposon);description=
N2_chrIII	reasonaTE	transposon	13038611	13038849	.	+	.	transposon=1771;class=2/1/5(Zator,TIR,DNATransposon);description=
N2_chrIII	reasonaTE	transposon	12174245	12174467	.	+	.	transposon=1772;class=2/1/5(Zator,TIR,DNATransposon);description=
N2_chrIII	reasonaTE	transposon	12618333	12618553	.	+	.	transposon=1773;class=2/1/2(hAT,TIR,DNATransposon);description=
N2_chrIII	reasonaTE	transposon	2477946	2478169	.	+	.	transposon=1774;class=2/1/5(Zator,TIR,DNATransposon);description=
N2_chrIII	reasonaTE	transposon	10280995	10281232	.	+	.	transposon=1775;class=2/1/2(hAT,TIR,DNATransposon);description=
N2_chrIII	reasonaTE	transposon	2728031	2728260	.	+	.	transposon=1776;class=2/1/2(hAT,TIR,DNATransposon);description=
N2_chrIII	reasonaTE	transposon	13542817	13543054	.	+	.	transposon=1777;class=2/1/2(hAT,TIR,DNATransposon);description=
N2_chrIII	reasonaTE	transposon	11154682	11154918	.	+	.	transposon=1778;class=2/1/1(Tc1-Mariner,TIR,DNATransposon);description=
N2_chrIII	reasonaTE	transposon	933365	933583	.	+	.	transposon=1779;class=2/1/5(Zator,TIR,DNATransposon);description=
N2_chrIII	reasonaTE	transposon	5383073	5383284	.	+	.	transposon=1780;class=2/1/5(Zator,TIR,DNATransposon);description=
N2_chrIII	reasonaTE	transposon	11190077	11190286	.	+	.	transposon=1781;class=2/1/5(Zator,TIR,DNATransposon);description=
N2_chrIII	reasonaTE	transposon	12045704	12045924	.	+	.	transposon=1782;class=2/1/5(Zator,TIR,DNATransposon);description=
N2_chrIII	reasonaTE	transposon	8207014	8207230	.	+	.	transposon=1783;class=2/1/5(Zator,TIR,DNATransposon);description=
N2_chrIII	reasonaTE	transposon	2618263	2618484	.	+	.	transposon=1784;class=2/1/5(Zator,TIR,DNATransposon);description=
N2_chrIII	reasonaTE	transposon	300154	300370	.	+	.	transposon=1785;class=2/1/2(hAT,TIR,DNATransposon);description=
N2_chrIII	reasonaTE	transposon	7486005	7486221	.	+	.	transposon=1786;class=2/1/2(hAT,TIR,DNATransposon);description=
N2_chrIII	reasonaTE	transposon	3553807	3554019	.	+	.	transposon=1787;class=2/1/3(CMC,TIR,DNATransposon);description=
N2_chrIII	reasonaTE	transposon	13230708	13230920	.	+	.	transposon=1788;class=2/1/2(hAT,TIR,DNATransposon);description=
N2_chrIII	reasonaTE	transposon	11579249	11579467	.	+	.	transposon=1789;class=2/1/3(CMC,TIR,DNATransposon);description=
N2_chrIII	reasonaTE	transposon	3949478	3949684	.	-	.	transposon=1790;class=2/1/5(Zator,TIR,DNATransposon);description=
N2_chrIII	reasonaTE	transposon	1471880	1472073	.	-	.	transposon=1791;class=2/1/3(CMC,TIR,DNATransposon);description=
N2_chrIII	reasonaTE	transposon	7489399	7489596	.	-	.	transposon=1792;class=2/1/5(Zator,TIR,DNATransposon);description=
N2_chrIII	reasonaTE	transposon	11850392	11850579	.	-	.	transposon=1793;class=2/1/2(hAT,TIR,DNATransposon);description=
N2_chrIII	reasonaTE	transposon	3176283	3176464	.	-	.	transposon=1794;class=2/1/2(hAT,TIR,DNATransposon);description=
N2_chrIII	reasonaTE	transposon	11920134	11920314	.	-	.	transposon=1795;class=2/1/2(hAT,TIR,DNATransposon);description=
N2_chrIII	reasonaTE	transposon	12108068	12108233	.	-	.	transposon=1796;class=2/1/5(Zator,TIR,DNATransposon);description=
N2_chrIII	reasonaTE	transposon	3751512	3751662	.	-	.	transposon=1797;class=2/1/1(Tc1-Mariner,TIR,DNATransposon);description=
N2_chrIII	reasonaTE	transposon	3236296	3236429	.	-	.	transposon=1798;class=2/1/5(Zator,TIR,DNATransposon);description=
N2_chrIII	reasonaTE	transposon	2483490	2483622	.	-	.	transposon=1799;class=2/1/5(Zator,TIR,DNATransposon);description=
N2_chrIII	reasonaTE	transposon	12672973	12673048	.	-	.	transposon=1800;class=2/1/5(Zator,TIR,DNATransposon);description=
N2_chrIII	reasonaTE	transposon	12183646	12183721	.	-	.	transposon=1801;class=2/1/5(Zator,TIR,DNATransposon);description=
N2_chrIII	reasonaTE	transposon	12748617	12749172	.	-	.	transposon=1802;class=2/1/5(Zator,TIR,DNATransposon);description=
N2_chrIII	reasonaTE	transposon	11202260	11202798	.	-	.	transposon=1803;class=2/1/5(Zator,TIR,DNATransposon);description=
N2_chrIII	reasonaTE	transposon	2702364	2702921	.	-	.	transposon=1804;class=2/1/5(Zator,TIR,DNATransposon);description=
N2_chrIII	reasonaTE	transposon	11350931	11351480	.	-	.	transposon=1805;class=2/1/5(Zator,TIR,DNATransposon);description=
N2_chrIII	reasonaTE	transposon	11327979	11328510	.	-	.	transposon=1806;class=2/1/1(Tc1-Mariner,TIR,DNATransposon);description=
N2_chrIII	reasonaTE	transposon	1034046	1034490	.	-	.	transposon=1807;class=2/1/2(hAT,TIR,DNATransposon);description=
N2_chrIII	reasonaTE	transposon	3873875	3874337	.	-	.	transposon=1808;class=2/1/3(CMC,TIR,DNATransposon);description=
N2_chrIII	reasonaTE	transposon	10657620	10658008	.	-	.	transposon=1809;class=2/1/3(CMC,TIR,DNATransposon);description=
N2_chrIV	reasonaTE	transposon	2034473	2034696	.	+	.	transposon=1810;class=2/1/5(Zator,TIR,DNATransposon);description=
N2_chrIV	reasonaTE	transposon	12732986	12733198	.	+	.	transposon=1811;class=2/1/5(Zator,TIR,DNATransposon);description=
N2_chrIV	reasonaTE	transposon	15522970	15523180	.	+	.	transposon=1812;class=2/1/5(Zator,TIR,DNATransposon);description=
N2_chrIV	reasonaTE	transposon	6392303	6392508	.	+	.	transposon=1813;class=2/1/3(CMC,TIR,DNATransposon);description=
N2_chrIV	reasonaTE	transposon	10069549	10069769	.	+	.	transposon=1814;class=2/1/4(Sola,TIR,DNATransposon);description=
N2_chrIV	reasonaTE	transposon	726259	726478	.	+	.	transposon=1815;class=2/1/5(Zator,TIR,DNATransposon);description=
N2_chrIV	reasonaTE	transposon	13187073	13187290	.	+	.	transposon=1816;class=2/1/5(Zator,TIR,DNATransposon);description=
N2_chrIV	reasonaTE	transposon	14805083	14805294	.	+	.	transposon=1817;class=2/1/3(CMC,TIR,DNATransposon);description=
N2_chrIV	reasonaTE	transposon	8561959	8562172	.	+	.	transposon=1818;class=2/1/4(Sola,TIR,DNATransposon);description=
N2_chrIV	reasonaTE	transposon	8747981	8748191	.	+	.	transposon=1819;class=2/1/5(Zator,TIR,DNATransposon);description=
N2_chrIV	reasonaTE	transposon	17479659	17479872	.	+	.	transposon=1820;class=2/1/5(Zator,TIR,DNATransposon);description=
N2_chrIV	reasonaTE	transposon	208940	209658	.	+	.	transposon=1821;class=2/1/3(CMC,TIR,DNATransposon);description=
N2_chrIV	reasonaTE	transposon	3526917	3527122	.	+	.	transposon=1822;class=2/1/3(CMC,TIR,DNATransposon);description=
N2_chrIV	reasonaTE	transposon	4038929	4039125	.	+	.	transposon=1823;class=2/1/5(Zator,TIR,DNATransposon);description=
N2_chrIV	reasonaTE	transposon	5964990	5965186	.	+	.	transposon=1824;class=2/1/5(Zator,TIR,DNATransposon);description=
N2_chrIV	reasonaTE	transposon	6089696	6089891	.	+	.	transposon=1825;class=2/1/5(Zator,TIR,DNATransposon);description=
N2_chrIV	reasonaTE	transposon	16158233	16158428	.	+	.	transposon=1826;class=2/1/5(Zator,TIR,DNATransposon);description=
N2_chrIV	reasonaTE	transposon	13268227	13268420	.	+	.	transposon=1827;class=2/1/6(Novosib,TIR,DNATransposon);description=
N2_chrIV	reasonaTE	transposon	13319727	13319912	.	+	.	transposon=1828;class=2/1/2(hAT,TIR,DNATransposon);description=
N2_chrIV	reasonaTE	transposon	1264254	1264452	.	+	.	transposon=1829;class=2/1/5(Zator,TIR,DNATransposon);description=
N2_chrIV	reasonaTE	transposon	16510477	16510668	.	+	.	transposon=1830;class=2/1/5(Zator,TIR,DNATransposon);description=
N2_chrIV	reasonaTE	transposon	1213677	1213885	.	+	.	transposon=1831;class=2/1/5(Zator,TIR,DNATransposon);description=
N2_chrIV	reasonaTE	transposon	3737141	3737331	.	+	.	transposon=1832;class=2/1/2(hAT,TIR,DNATransposon);description=
N2_chrIV	reasonaTE	transposon	16560032	16560229	.	+	.	transposon=1833;class=2/1/5(Zator,TIR,DNATransposon);description=
N2_chrIV	reasonaTE	transposon	16750557	16750749	.	+	.	transposon=1834;class=2/1/5(Zator,TIR,DNATransposon);description=
N2_chrIV	reasonaTE	transposon	17247741	17247941	.	+	.	transposon=1835;class=2/1/1(Tc1-Mariner,TIR,DNATransposon);description=
N2_chrIV	reasonaTE	transposon	3110419	3110612	.	+	.	transposon=1836;class=2/1/5(Zator,TIR,DNATransposon);description=
N2_chrIV	reasonaTE	transposon	12399410	12399610	.	+	.	transposon=1837;class=2/1/2(hAT,TIR,DNATransposon);description=
N2_chrIV	reasonaTE	transposon	4120631	4120832	.	+	.	transposon=1838;class=2/1/5(Zator,TIR,DNATransposon);description=
N2_chrIV	reasonaTE	transposon	14876230	14876422	.	+	.	transposon=1839;class=2/1/2(hAT,TIR,DNATransposon);description=
N2_chrIV	reasonaTE	transposon	14662370	14662564	.	+	.	transposon=1840;class=2/1/3(CMC,TIR,DNATransposon);description=
N2_chrIV	reasonaTE	transposon	16879866	16880060	.	+	.	transposon=1841;class=2/1/5(Zator,TIR,DNATransposon);description=
N2_chrIV	reasonaTE	transposon	2795399	2795593	.	+	.	transposon=1842;class=2/1/5(Zator,TIR,DNATransposon);description=
N2_chrIV	reasonaTE	transposon	409718	409912	.	+	.	transposon=1843;class=2/1/2(hAT,TIR,DNATransposon);description=
N2_chrIV	reasonaTE	transposon	16815497	16815690	.	+	.	transposon=1844;class=2/1/1(Tc1-Mariner,TIR,DNATransposon);description=
N2_chrIV	reasonaTE	transposon	14718352	14718542	.	+	.	transposon=1845;class=2/1/3(CMC,TIR,DNATransposon);description=
N2_chrIV	reasonaTE	transposon	6665807	6666005	.	+	.	transposon=1846;class=2/1/1(Tc1-Mariner,TIR,DNATransposon);description=
N2_chrIV	reasonaTE	transposon	12884589	12884783	.	+	.	transposon=1847;class=2/1/1(Tc1-Mariner,TIR,DNATransposon);description=
N2_chrIV	reasonaTE	transposon	6094625	6094818	.	+	.	transposon=1848;class=2/1/1(Tc1-Mariner,TIR,DNATransposon);description=
N2_chrIV	reasonaTE	transposon	13192978	13193168	.	+	.	transposon=1849;class=2/1/1(Tc1-Mariner,TIR,DNATransposon);description=
N2_chrIV	reasonaTE	transposon	3108782	3108977	.	+	.	transposon=1850;class=2/1/2(hAT,TIR,DNATransposon);description=
N2_chrIV	reasonaTE	transposon	13427847	13428039	.	+	.	transposon=1851;class=2/1/2(hAT,TIR,DNATransposon);description=
N2_chrIV	reasonaTE	transposon	14067692	14067881	.	+	.	transposon=1852;class=2/1/5(Zator,TIR,DNATransposon);description=
N2_chrIV	reasonaTE	transposon	5687774	5687963	.	+	.	transposon=1853;class=2/1/2(hAT,TIR,DNATransposon);description=
N2_chrIV	reasonaTE	transposon	5702225	5702412	.	+	.	transposon=1854;class=2/1/2(hAT,TIR,DNATransposon);description=
N2_chrIV	reasonaTE	transposon	4064086	4064272	.	+	.	transposon=1855;class=2/1/5(Zator,TIR,DNATransposon);description=
N2_chrIV	reasonaTE	transposon	660100	660285	.	+	.	transposon=1856;class=2/1/2(hAT,TIR,DNATransposon);description=
N2_chrIV	reasonaTE	transposon	3743728	3743912	.	+	.	transposon=1857;class=2/1/2(hAT,TIR,DNATransposon);description=
N2_chrIV	reasonaTE	transposon	13406673	13406851	.	+	.	transposon=1858;class=2/1/3(CMC,TIR,DNATransposon);description=
N2_chrIV	reasonaTE	transposon	2222064	2222237	.	+	.	transposon=1859;class=2/1/2(hAT,TIR,DNATransposon);description=
N2_chrIV	reasonaTE	transposon	16056110	16056302	.	+	.	transposon=1860;class=2/1/4(Sola,TIR,DNATransposon);description=
N2_chrIV	reasonaTE	transposon	6667547	6667730	.	+	.	transposon=1861;class=2/1/1(Tc1-Mariner,TIR,DNATransposon);description=
N2_chrIV	reasonaTE	transposon	2841771	2841959	.	+	.	transposon=1862;class=2/1/5(Zator,TIR,DNATransposon);description=
N2_chrIV	reasonaTE	transposon	14067929	14068115	.	+	.	transposon=1863;class=2/1/2(hAT,TIR,DNATransposon);description=
N2_chrIV	reasonaTE	transposon	2128282	2128459	.	+	.	transposon=1864;class=2/1/5(Zator,TIR,DNATransposon);description=
N2_chrIV	reasonaTE	transposon	3170391	3170567	.	+	.	transposon=1865;class=2/1/3(CMC,TIR,DNATransposon);description=
N2_chrIV	reasonaTE	transposon	13441632	13441812	.	+	.	transposon=1866;class=2/1/4(Sola,TIR,DNATransposon);description=
N2_chrIV	reasonaTE	transposon	3122240	3122426	.	+	.	transposon=1867;class=2/1/5(Zator,TIR,DNATransposon);description=
N2_chrIV	reasonaTE	transposon	16902138	16902325	.	+	.	transposon=1868;class=2/1/2(hAT,TIR,DNATransposon);description=
N2_chrIV	reasonaTE	transposon	17054384	17054563	.	+	.	transposon=1869;class=2/1/4(Sola,TIR,DNATransposon);description=
N2_chrIV	reasonaTE	transposon	16422779	16422958	.	+	.	transposon=1870;class=2/1/5(Zator,TIR,DNATransposon);description=
N2_chrIV	reasonaTE	transposon	14801270	14801449	.	+	.	transposon=1871;class=2/1/2(hAT,TIR,DNATransposon);description=
N2_chrIV	reasonaTE	transposon	2573676	2573853	.	+	.	transposon=1872;class=2/1/5(Zator,TIR,DNATransposon);description=
N2_chrIV	reasonaTE	transposon	1169962	1170139	.	+	.	transposon=1873;class=2/1/5(Zator,TIR,DNATransposon);description=
N2_chrIV	reasonaTE	transposon	14785159	14785331	.	+	.	transposon=1874;class=2/1/5(Zator,TIR,DNATransposon);description=
N2_chrIV	reasonaTE	transposon	9312995	9313160	.	+	.	transposon=1875;class=2/1/1(Tc1-Mariner,TIR,DNATransposon);description=
N2_chrIV	reasonaTE	transposon	2997053	2997237	.	+	.	transposon=1876;class=2/1/2(hAT,TIR,DNATransposon);description=
N2_chrIV	reasonaTE	transposon	85051	85229	.	+	.	transposon=1877;class=2/1/3(CMC,TIR,DNATransposon);description=
N2_chrIV	reasonaTE	transposon	17468515	17468684	.	+	.	transposon=1878;class=2/1/5(Zator,TIR,DNATransposon);description=
N2_chrIV	reasonaTE	transposon	4228939	4229106	.	+	.	transposon=1879;class=2/1/2(hAT,TIR,DNATransposon);description=
N2_chrIV	reasonaTE	transposon	4062288	4062465	.	+	.	transposon=1880;class=2/1/2(hAT,TIR,DNATransposon);description=
N2_chrIV	reasonaTE	transposon	3259814	3259993	.	+	.	transposon=1881;class=2/1/2(hAT,TIR,DNATransposon);description=
N2_chrIV	reasonaTE	transposon	57493	57669	.	+	.	transposon=1882;class=2/1/2(hAT,TIR,DNATransposon);description=
N2_chrIV	reasonaTE	transposon	16815903	16816082	.	+	.	transposon=1883;class=2/1/2(hAT,TIR,DNATransposon);description=
N2_chrIV	reasonaTE	transposon	17126867	17127040	.	+	.	transposon=1884;class=2/1/2(hAT,TIR,DNATransposon);description=
N2_chrIV	reasonaTE	transposon	17020581	17020737	.	+	.	transposon=1885;class=2/1/5(Zator,TIR,DNATransposon);description=
N2_chrIV	reasonaTE	transposon	3368358	3368537	.	+	.	transposon=1886;class=2/1/5(Zator,TIR,DNATransposon);description=
N2_chrIV	reasonaTE	transposon	1168942	1169121	.	+	.	transposon=1887;class=2/1/2(hAT,TIR,DNATransposon);description=
N2_chrIV	reasonaTE	transposon	1169493	1169671	.	+	.	transposon=1888;class=2/1/2(hAT,TIR,DNATransposon);description=
N2_chrIV	reasonaTE	transposon	2634869	2635046	.	+	.	transposon=1889;class=2/1/5(Zator,TIR,DNATransposon);description=
N2_chrIV	reasonaTE	transposon	13315362	13315529	.	+	.	transposon=1890;class=2/1/3(CMC,TIR,DNATransposon);description=
N2_chrIV	reasonaTE	transposon	4039940	4040109	.	+	.	transposon=1891;class=2/1/5(Zator,TIR,DNATransposon);description=
N2_chrIV	reasonaTE	transposon	4017214	4017380	.	+	.	transposon=1892;class=2/1/2(hAT,TIR,DNATransposon);description=
N2_chrIV	reasonaTE	transposon	13261007	13261178	.	+	.	transposon=1893;class=2/1/2(hAT,TIR,DNATransposon);description=
N2_chrIV	reasonaTE	transposon	4460378	4460546	.	+	.	transposon=1894;class=2/1/2(hAT,TIR,DNATransposon);description=
N2_chrIV	reasonaTE	transposon	3024069	3024244	.	+	.	transposon=1895;class=2/1/4(Sola,TIR,DNATransposon);description=
N2_chrIV	reasonaTE	transposon	1540318	1540494	.	+	.	transposon=1896;class=2/1/5(Zator,TIR,DNATransposon);description=
N2_chrIV	reasonaTE	transposon	4259179	4259352	.	+	.	transposon=1897;class=2/1/5(Zator,TIR,DNATransposon);description=
N2_chrIV	reasonaTE	transposon	2625026	2625194	.	+	.	transposon=1898;class=2/1/2(hAT,TIR,DNATransposon);description=
N2_chrIV	reasonaTE	transposon	14962963	14963131	.	+	.	transposon=1899;class=2/1/5(Zator,TIR,DNATransposon);description=
N2_chrIV	reasonaTE	transposon	3252017	3252183	.	+	.	transposon=1900;class=2/1/5(Zator,TIR,DNATransposon);description=
N2_chrIV	reasonaTE	transposon	13921160	13921326	.	+	.	transposon=1901;class=2/1/5(Zator,TIR,DNATransposon);description=
N2_chrIV	reasonaTE	transposon	1473076	1473242	.	+	.	transposon=1902;class=2/1/5(Zator,TIR,DNATransposon);description=
N2_chrIV	reasonaTE	transposon	13450859	13451025	.	+	.	transposon=1903;class=2/1/2(hAT,TIR,DNATransposon);description=
N2_chrIV	reasonaTE	transposon	3394186	3394342	.	+	.	transposon=1904;class=2/1/5(Zator,TIR,DNATransposon);description=
N2_chrIV	reasonaTE	transposon	4037098	4037268	.	+	.	transposon=1905;class=2/1/3(CMC,TIR,DNATransposon);description=
N2_chrIV	reasonaTE	transposon	6737814	6737988	.	+	.	transposon=1906;class=2/1/2(hAT,TIR,DNATransposon);description=
N2_chrIV	reasonaTE	transposon	1760141	1760310	.	+	.	transposon=1907;class=2/1/2(hAT,TIR,DNATransposon);description=
N2_chrIV	reasonaTE	transposon	15199130	15199292	.	+	.	transposon=1908;class=2/1/5(Zator,TIR,DNATransposon);description=
N2_chrIV	reasonaTE	transposon	15848956	15849128	.	+	.	transposon=1909;class=2/1/1(Tc1-Mariner,TIR,DNATransposon);description=
N2_chrIV	reasonaTE	transposon	17172735	17172901	.	+	.	transposon=1910;class=2/1/5(Zator,TIR,DNATransposon);description=
N2_chrIV	reasonaTE	transposon	13507070	13507227	.	+	.	transposon=1911;class=2/1/5(Zator,TIR,DNATransposon);description=
N2_chrIV	reasonaTE	transposon	16404865	16405032	.	+	.	transposon=1912;class=2/1/2(hAT,TIR,DNATransposon);description=
N2_chrIV	reasonaTE	transposon	6793710	6793876	.	+	.	transposon=1913;class=2/1/5(Zator,TIR,DNATransposon);description=
N2_chrIV	reasonaTE	transposon	15979703	15979853	.	+	.	transposon=1914;class=2/1/1(Tc1-Mariner,TIR,DNATransposon);description=
N2_chrIV	reasonaTE	transposon	7166121	7166285	.	+	.	transposon=1915;class=1/1/2(Gypsy,LTR,Retrotransposon);description=
N2_chrIV	reasonaTE	transposon	1274010	1274165	.	+	.	transposon=1916;class=2/1/2(hAT,TIR,DNATransposon);description=
N2_chrIV	reasonaTE	transposon	10835163	10835325	.	+	.	transposon=1917;class=1/1/2(Gypsy,LTR,Retrotransposon);description=
N2_chrIV	reasonaTE	transposon	14137555	14137712	.	+	.	transposon=1918;class=2/1/1(Tc1-Mariner,TIR,DNATransposon);description=
N2_chrIV	reasonaTE	transposon	17238077	17238229	.	+	.	transposon=1919;class=2/1/1(Tc1-Mariner,TIR,DNATransposon);description=
N2_chrIV	reasonaTE	transposon	16788633	16788783	.	+	.	transposon=1920;class=2/1/2(hAT,TIR,DNATransposon);description=
N2_chrIV	reasonaTE	transposon	3733463	3733602	.	+	.	transposon=1921;class=2/1/1(Tc1-Mariner,TIR,DNATransposon);description=
N2_chrIV	reasonaTE	transposon	4200320	4200472	.	+	.	transposon=1922;class=2/1/5(Zator,TIR,DNATransposon);description=
N2_chrIV	reasonaTE	transposon	15601160	15601313	.	+	.	transposon=1923;class=2/1/5(Zator,TIR,DNATransposon);description=
N2_chrIV	reasonaTE	transposon	6589629	6589769	.	+	.	transposon=1924;class=2/1/5(Zator,TIR,DNATransposon);description=
N2_chrIV	reasonaTE	transposon	7922374	7922524	.	+	.	transposon=1925;class=2/1/4(Sola,TIR,DNATransposon);description=
N2_chrIV	reasonaTE	transposon	16053041	16053178	.	+	.	transposon=1926;class=2/1/1(Tc1-Mariner,TIR,DNATransposon);description=
N2_chrIV	reasonaTE	transposon	372526	372659	.	+	.	transposon=1927;class=2/1/1(Tc1-Mariner,TIR,DNATransposon);description=
N2_chrIV	reasonaTE	transposon	14510883	14511015	.	+	.	transposon=1928;class=2/1/1(Tc1-Mariner,TIR,DNATransposon);description=
N2_chrIV	reasonaTE	transposon	6106981	6107131	.	+	.	transposon=1929;class=2/1/1(Tc1-Mariner,TIR,DNATransposon);description=
N2_chrIV	reasonaTE	transposon	9139341	9139491	.	+	.	transposon=1930;class=2/1/1(Tc1-Mariner,TIR,DNATransposon);description=
N2_chrIV	reasonaTE	transposon	9041393	9041541	.	+	.	transposon=1931;class=2/1/1(Tc1-Mariner,TIR,DNATransposon);description=
N2_chrIV	reasonaTE	transposon	14301861	14302011	.	+	.	transposon=1932;class=2/1/1(Tc1-Mariner,TIR,DNATransposon);description=
N2_chrIV	reasonaTE	transposon	58481	58631	.	+	.	transposon=1933;class=2/1/1(Tc1-Mariner,TIR,DNATransposon);description=
N2_chrIV	reasonaTE	transposon	14497376	14497526	.	+	.	transposon=1934;class=2/1/1(Tc1-Mariner,TIR,DNATransposon);description=
N2_chrIV	reasonaTE	transposon	4506287	4506435	.	+	.	transposon=1935;class=2/1/4(Sola,TIR,DNATransposon);description=
N2_chrIV	reasonaTE	transposon	13441813	13441963	.	+	.	transposon=1936;class=2/1/1(Tc1-Mariner,TIR,DNATransposon);description=
N2_chrIV	reasonaTE	transposon	6803380	6803529	.	+	.	transposon=1937;class=2/1/1(Tc1-Mariner,TIR,DNATransposon);description=
N2_chrIV	reasonaTE	transposon	15233536	15233684	.	+	.	transposon=1938;class=2/1/4(Sola,TIR,DNATransposon);description=
N2_chrIV	reasonaTE	transposon	3108807	3108952	.	+	.	transposon=1939;class=2/1/5(Zator,TIR,DNATransposon);description=
N2_chrIV	reasonaTE	transposon	13504793	13504932	.	+	.	transposon=1940;class=2/1/5(Zator,TIR,DNATransposon);description=
N2_chrIV	reasonaTE	transposon	2838057	2838193	.	+	.	transposon=1941;class=2/1/5(Zator,TIR,DNATransposon);description=
N2_chrIV	reasonaTE	transposon	12847659	12847794	.	+	.	transposon=1942;class=2/1/5(Zator,TIR,DNATransposon);description=
N2_chrIV	reasonaTE	transposon	13530340	13530471	.	+	.	transposon=1943;class=2/1/2(hAT,TIR,DNATransposon);description=
N2_chrIV	reasonaTE	transposon	957525	957656	.	+	.	transposon=1944;class=2/1/5(Zator,TIR,DNATransposon);description=
N2_chrIV	reasonaTE	transposon	1868665	1868788	.	+	.	transposon=1945;class=2/1/5(Zator,TIR,DNATransposon);description=
N2_chrIV	reasonaTE	transposon	14067212	14067342	.	+	.	transposon=1946;class=2/1/5(Zator,TIR,DNATransposon);description=
N2_chrIV	reasonaTE	transposon	17092954	17093596	.	+	.	transposon=1947;class=2/1/5(Zator,TIR,DNATransposon);description=
N2_chrIV	reasonaTE	transposon	13519524	13519644	.	+	.	transposon=1948;class=2/1/4(Sola,TIR,DNATransposon);description=
N2_chrIV	reasonaTE	transposon	3504609	3504729	.	+	.	transposon=1949;class=2/1/1(Tc1-Mariner,TIR,DNATransposon);description=
N2_chrIV	reasonaTE	transposon	3927203	3927318	.	+	.	transposon=1950;class=2/1/5(Zator,TIR,DNATransposon);description=
N2_chrIV	reasonaTE	transposon	9852039	9852139	.	+	.	transposon=1951;class=2/1/5(Zator,TIR,DNATransposon);description=
N2_chrIV	reasonaTE	transposon	1425353	1425438	.	+	.	transposon=1952;class=2/1/5(Zator,TIR,DNATransposon);description=
N2_chrIV	reasonaTE	transposon	9079236	9079301	.	+	.	transposon=1953;class=1/1/2(Gypsy,LTR,Retrotransposon);description=
N2_chrIV	reasonaTE	transposon	4145319	4146092	.	+	.	transposon=1954;class=2/1/1(Tc1-Mariner,TIR,DNATransposon);description=
N2_chrIV	reasonaTE	transposon	1835330	1835387	.	+	.	transposon=1955;class=2/1/2(hAT,TIR,DNATransposon);description=
N2_chrIV	reasonaTE	transposon	930019	930075	.	+	.	transposon=1956;class=2/1/5(Zator,TIR,DNATransposon);description=
N2_chrIV	reasonaTE	transposon	932674	932730	.	+	.	transposon=1957;class=2/3(MITE,DNATransposon);description=
N2_chrIV	reasonaTE	transposon	865523	865576	.	+	.	transposon=1958;class=2/1/1(Tc1-Mariner,TIR,DNATransposon);description=
N2_chrIV	reasonaTE	transposon	2637708	2638503	.	+	.	transposon=1959;class=2/1/2(hAT,TIR,DNATransposon);description=
N2_chrIV	reasonaTE	transposon	1609485	1610280	.	+	.	transposon=1960;class=2/1/2(hAT,TIR,DNATransposon);description=
N2_chrIV	reasonaTE	transposon	1188075	1188870	.	+	.	transposon=1961;class=2/1/2(hAT,TIR,DNATransposon);description=
N2_chrIV	reasonaTE	transposon	16997009	16997804	.	+	.	transposon=1962;class=2/1/2(hAT,TIR,DNATransposon);description=
N2_chrIV	reasonaTE	transposon	788427	789221	.	+	.	transposon=1963;class=2/1/2(hAT,TIR,DNATransposon);description=
N2_chrIV	reasonaTE	transposon	1730231	1731025	.	+	.	transposon=1964;class=2/1/3(CMC,TIR,DNATransposon);description=
N2_chrIV	reasonaTE	transposon	1691981	1692775	.	+	.	transposon=1965;class=2/1/2(hAT,TIR,DNATransposon);description=
N2_chrIV	reasonaTE	transposon	3101653	3102447	.	+	.	transposon=1966;class=2/1/1(Tc1-Mariner,TIR,DNATransposon);description=
N2_chrIV	reasonaTE	transposon	2363915	2364708	.	+	.	transposon=1967;class=2/1/2(hAT,TIR,DNATransposon);description=
N2_chrIV	reasonaTE	transposon	2878238	2879031	.	+	.	transposon=1968;class=2/1/1(Tc1-Mariner,TIR,DNATransposon);description=
N2_chrIV	reasonaTE	transposon	984855	985648	.	+	.	transposon=1969;class=2/1/2(hAT,TIR,DNATransposon);description=
N2_chrIV	reasonaTE	transposon	16423803	16424596	.	+	.	transposon=1970;class=2/1/3(CMC,TIR,DNATransposon);description=
N2_chrIV	reasonaTE	transposon	822350	823143	.	+	.	transposon=1971;class=2/1/3(CMC,TIR,DNATransposon);description=
N2_chrIV	reasonaTE	transposon	1501040	1501832	.	+	.	transposon=1972;class=2/1/3(CMC,TIR,DNATransposon);description=
N2_chrIV	reasonaTE	transposon	812724	813516	.	+	.	transposon=1973;class=2/1/2(hAT,TIR,DNATransposon);description=
N2_chrIV	reasonaTE	transposon	1665696	1666488	.	+	.	transposon=1974;class=2/1/5(Zator,TIR,DNATransposon);description=
N2_chrIV	reasonaTE	transposon	2929913	2930705	.	+	.	transposon=1975;class=2/1/5(Zator,TIR,DNATransposon);description=
N2_chrIV	reasonaTE	transposon	1653053	1653845	.	+	.	transposon=1976;class=2/1/2(hAT,TIR,DNATransposon);description=
N2_chrIV	reasonaTE	transposon	1083802	1084594	.	+	.	transposon=1977;class=2/1/2(hAT,TIR,DNATransposon);description=
N2_chrIV	reasonaTE	transposon	2101076	2101867	.	+	.	transposon=1978;class=2/1/3(CMC,TIR,DNATransposon);description=
N2_chrIV	reasonaTE	transposon	1436042	1436833	.	+	.	transposon=1979;class=2/1/2(hAT,TIR,DNATransposon);description=
N2_chrIV	reasonaTE	transposon	1196280	1197071	.	+	.	transposon=1980;class=2/1/5(Zator,TIR,DNATransposon);description=
N2_chrIV	reasonaTE	transposon	2046190	2046981	.	+	.	transposon=1981;class=2/1/3(CMC,TIR,DNATransposon);description=
N2_chrIV	reasonaTE	transposon	3068810	3069601	.	+	.	transposon=1982;class=2/1/1(Tc1-Mariner,TIR,DNATransposon);description=
N2_chrIV	reasonaTE	transposon	988478	989268	.	+	.	transposon=1983;class=2/1/2(hAT,TIR,DNATransposon);description=
N2_chrIV	reasonaTE	transposon	2515437	2516227	.	+	.	transposon=1984;class=2/1/2(hAT,TIR,DNATransposon);description=
N2_chrIV	reasonaTE	transposon	1025402	1026192	.	+	.	transposon=1985;class=2/1/5(Zator,TIR,DNATransposon);description=
N2_chrIV	reasonaTE	transposon	2792507	2793295	.	+	.	transposon=1986;class=2/1/5(Zator,TIR,DNATransposon);description=
N2_chrIV	reasonaTE	transposon	3238237	3239024	.	+	.	transposon=1987;class=2/1/2(hAT,TIR,DNATransposon);description=
N2_chrIV	reasonaTE	transposon	4092370	4093153	.	+	.	transposon=1988;class=2/1/2(hAT,TIR,DNATransposon);description=
N2_chrIV	reasonaTE	transposon	632557	633340	.	+	.	transposon=1989;class=2/1/2(hAT,TIR,DNATransposon);description=
N2_chrIV	reasonaTE	transposon	3212578	3213360	.	+	.	transposon=1990;class=2/1/2(hAT,TIR,DNATransposon);description=
N2_chrIV	reasonaTE	transposon	723431	724213	.	+	.	transposon=1991;class=2/1/3(CMC,TIR,DNATransposon);description=
N2_chrIV	reasonaTE	transposon	3248108	3248887	.	+	.	transposon=1992;class=2/1/2(hAT,TIR,DNATransposon);description=
N2_chrIV	reasonaTE	transposon	1497912	1498690	.	+	.	transposon=1993;class=2/1/2(hAT,TIR,DNATransposon);description=
N2_chrIV	reasonaTE	transposon	16574088	16574865	.	+	.	transposon=1994;class=2/1/2(hAT,TIR,DNATransposon);description=
N2_chrIV	reasonaTE	transposon	13586080	13586850	.	+	.	transposon=1995;class=2/1/5(Zator,TIR,DNATransposon);description=
N2_chrIV	reasonaTE	transposon	2784378	2785145	.	+	.	transposon=1996;class=2/1/5(Zator,TIR,DNATransposon);description=
N2_chrIV	reasonaTE	transposon	1765212	1765978	.	+	.	transposon=1997;class=2/1/5(Zator,TIR,DNATransposon);description=
N2_chrIV	reasonaTE	transposon	1743170	1743935	.	+	.	transposon=1998;class=2/1/5(Zator,TIR,DNATransposon);description=
N2_chrIV	reasonaTE	transposon	1998567	1999331	.	+	.	transposon=1999;class=2/1/2(hAT,TIR,DNATransposon);description=
N2_chrIV	reasonaTE	transposon	17001931	17002682	.	+	.	transposon=2000;class=2/1/5(Zator,TIR,DNATransposon);description=
N2_chrIV	reasonaTE	transposon	1732211	1732925	.	+	.	transposon=2001;class=2/1/2(hAT,TIR,DNATransposon);description=
N2_chrIV	reasonaTE	transposon	3105460	3106144	.	+	.	transposon=2002;class=2/1/3(CMC,TIR,DNATransposon);description=
N2_chrIV	reasonaTE	transposon	3902342	3903000	.	+	.	transposon=2003;class=2/1/5(Zator,TIR,DNATransposon);description=
N2_chrIV	reasonaTE	transposon	3912106	3912743	.	+	.	transposon=2004;class=2/1/5(Zator,TIR,DNATransposon);description=
N2_chrIV	reasonaTE	transposon	17325434	17326057	.	+	.	transposon=2005;class=2/1/2(hAT,TIR,DNATransposon);description=
N2_chrIV	reasonaTE	transposon	6351577	6352173	.	+	.	transposon=2006;class=2/1/2(hAT,TIR,DNATransposon);description=
[truncated: 16,392 more rows]
