# Supplementary material for: Transposable elements and heterochromatic regions are enriched for structural variation and sequence divergence in the genome of wild-type Caenorhabditis elegans
Source: G3 (Bethesda). 2025 Apr 30;15(7):jkaf092. doi: 10.1093/g3journal/jkaf092 (PMC12239620; doi:10.1093/g3journal/jkaf092)
Supplement: jkaf092_Supplementary_Data [file jkaf092_supplementary_data.zip › 28833551/Supplemental_Data_File_S11.txt]

All statistics are based on contigs of size >= 3000 bp, unless otherwise noted (e.g., "# contigs (>= 0 bp)" and "Total length (>= 0 bp)" include all contigs).

Assembly                       N2Canu.contigs   
# contigs (>= 0 bp)            121              
# contigs (>= 1000 bp)         121              
# contigs (>= 5000 bp)         121              
# contigs (>= 10000 bp)        121              
# contigs (>= 25000 bp)        95               
# contigs (>= 50000 bp)        69               
Total length (>= 0 bp)         105261029        
Total length (>= 1000 bp)      105261029        
Total length (>= 5000 bp)      105261029        
Total length (>= 10000 bp)     105261029        
Total length (>= 25000 bp)     104713159        
Total length (>= 50000 bp)     103884959        
# contigs                      121              
Largest contig                 9203383          
Total length                   105261029        
Reference length               100431990        
GC (%)                         35.47            
Reference GC (%)               35.44            
N50                            2919752          
NG50                           2993764          
N90                            806788           
NG90                           980103           
auN                            3554363.8        
auNG                           3725267.1        
L50                            11               
LG50                           10               
L90                            37               
LG90                           32               
# total reads                  331869392        
# left                         165491184        
# right                        165497903        
Mapped (%)                     99.74            
Reference mapped (%)           99.39            
Properly paired (%)            98.48            
Reference properly paired (%)  97.98            
Avg. coverage depth            620              
Reference avg. coverage depth  640              
Coverage >= 1x (%)             99.99            
Reference coverage >= 1x (%)   100.0            
# misassemblies                123              
# misassembled contigs         48               
Misassembled contigs length    68190221         
# local misassemblies          779              
# scaffold gap ext. mis.       0                
# scaffold gap loc. mis.       0                
# possible TEs                 62               
# unaligned mis. contigs       9                
# unaligned contigs            10 + 77 part     
Unaligned length               2145460          
Genome fraction (%)            99.670           
Duplication ratio              1.029            
# N's per 100 kbp              0.00             
# mismatches per 100 kbp       47.09            
# indels per 100 kbp           6.78             
# genomic features             578052 + 231 part
Largest alignment              6067098          
Total aligned length           102956936        
NA50                           2382820          
NGA50                          2425945          
NA90                           471776           
NGA90                          734426           
auNA                           2577071.2        
auNGA                          2700983.7        
LA50                           15               
LGA50                          14               
LA90                           50               
LGA90                          44               
K-mer-based compl. (%)         99.39            
K-mer-based cor. length (%)    80.44            
K-mer-based mis. length (%)    18.35            
# k-mer-based misjoins         3                
