# Supplementary material for: Transposable elements and heterochromatic regions are enriched for structural variation and sequence divergence in the genome of wild-type Caenorhabditis elegans
Source: G3 (Bethesda). 2025 Apr 30;15(7):jkaf092. doi: 10.1093/g3journal/jkaf092 (PMC12239620; doi:10.1093/g3journal/jkaf092)
Supplement: jkaf092_Supplementary_Data [file jkaf092_supplementary_data.zip › 28833551/Supplemental_Data_File_S12.txt]

All statistics are based on contigs of size >= 3000 bp, unless otherwise noted (e.g., "# contigs (>= 0 bp)" and "Total length (>= 0 bp)" include all contigs).

Assembly                       CB4856Canu.contigs
# contigs (>= 0 bp)            169               
# contigs (>= 1000 bp)         169               
# contigs (>= 5000 bp)         169               
# contigs (>= 10000 bp)        169               
# contigs (>= 25000 bp)        136               
# contigs (>= 50000 bp)        101               
Total length (>= 0 bp)         105153875         
Total length (>= 1000 bp)      105153875         
Total length (>= 5000 bp)      105153875         
Total length (>= 10000 bp)     105153875         
Total length (>= 25000 bp)     104472778         
Total length (>= 50000 bp)     103304704         
# contigs                      169               
Largest contig                 8978213           
Total length                   105153875         
Reference length               98826088          
GC (%)                         35.43             
Reference GC (%)               35.44             
N50                            2262533           
NG50                           2737320           
N90                            442339            
NG90                           696026            
auN                            3144679.9         
auNG                           3346032.2         
L50                            12                
LG50                           11                
L90                            51                
LG90                           41                
# total reads                  418329233         
# left                         208714484         
# right                        208723001         
Mapped (%)                     92.05             
Reference mapped (%)           91.72             
Properly paired (%)            91.1              
Reference properly paired (%)  90.03             
Avg. coverage depth            677               
Reference avg. coverage depth  700               
Coverage >= 1x (%)             99.98             
Reference coverage >= 1x (%)   99.99             
# misassemblies                305               
# misassembled contigs         86                
Misassembled contigs length    87770650          
# local misassemblies          1239              
# scaffold gap ext. mis.       0                 
# scaffold gap loc. mis.       0                 
# possible TEs                 102               
# unaligned mis. contigs       19                
# unaligned contigs            12 + 125 part     
Unaligned length               5093034           
Genome fraction (%)            98.113            
Duplication ratio              1.031             
# N's per 100 kbp              0.00              
# mismatches per 100 kbp       71.10             
# indels per 100 kbp           12.46             
# genomic features             556086 + 1387 part
Largest alignment              6918363           
Total aligned length           99972942          
NA50                           1173009           
NGA50                          1233669           
NA90                           97817             
NGA90                          232801            
auNA                           2059504.9         
auNGA                          2191374.0         
LA50                           21                
LGA50                          19                
LA90                           127               
LGA90                          90                
K-mer-based compl. (%)         97.96             
K-mer-based cor. length (%)    81.03             
K-mer-based mis. length (%)    17.34             
# k-mer-based misjoins         24                
