# Supplementary material for: Transposable elements and heterochromatic regions are enriched for structural variation and sequence divergence in the genome of wild-type Caenorhabditis elegans
Source: G3 (Bethesda). 2025 Apr 30;15(7):jkaf092. doi: 10.1093/g3journal/jkaf092 (PMC12239620; doi:10.1093/g3journal/jkaf092)
Supplement: jkaf092_Supplementary_Data [file jkaf092_supplementary_data.zip › 28833551/Supplemental_Data_File_S13.xlsx]

## Sheet: All_potential_transpositions
n2_id	n2_chrom	n2_start	n2_stop	cb_id	cb_chrom	cb_start	cb_stop	movement_type	te_family	n2_upstream	n2_core	n2_downstream	cb_upstream	cb_core	cb_downstream	upstream_same	downstream_same	both_flanks_same	up_alignment_match_percent	down_alignment_match_percent
3384	N2_chrI	6490729	6490892	6351	CB_chrV	17738579	17738742	interchromosomal	Zator	AAATACAAAACCTAAACTTTCCCAAACATGATACATATGCTGCTTAGATG	CTGAAACTACCTGATTTTCATAACGAGACCGCTGAAAAAGTTTTGAGGTTTTCAAAATTCAACTTTTTTGATGAAAAAGTAGAGATTTTCGCACAAAATGTTGAATTTTAAAAATCTCAAAACTTTTTCAGCGGTCTCGTTATGAAAATCAGGTAGTTTCAGC	ATCTAAGCAGCATATTTATCATGTTTGGAAAAAAGTTTAGGTTTAGTATT	ATACAAAACCTAAACTTTTTCTGAAACATGATACATATGATGCTTAGATG	CTGAAACTACCTGATTTTCATAACGAGACCGCTGAAAAAGTTTTGAGGTTTTCAATATTCAACTTTTTTGGTGAAAAAGTAGAGATTTTCGCACAAAATGTTGAATTTTAAAAATCTCAAAACTTTTTCAGCGGTCTCGTTATGAAAATCAGGTAGTTTCAGC	ATCTAAGCAGCATATTTATCATGTTTGGAAAAAAGTTTAGGTTTAGTATT	FALSE	TRUE	FALSE	90	100
3423	N2_chrI	9848271	9848402	3368	CB_chrI	9828726	9828857	intrachromosomal	hAT	ATTTTTCCTAAACTACAGTAATCCTACAGTACTCCTACAGTACCTCTACA	GTACTACTACAGTACCCCGACCACATCTCATCACTAACCTCAAACCAATATCCCTTCAAAAGGCGAAAAGTCAATTTTTCCCAAACTACAGTAATCCTACAGTACTCCTACAGTACCTCTACAGTACTACT	ACAGTACCCGACTACATCCCATCACTAACCTCAAACCAATATCCCTTCAA	ATTTTTCCTAAACTACAGTAATCCTACAGTACTCCTACAGTACCTCTACA	GTACTACTACAGTACCCCGACCACATCCCATCACTAACCTCAAACCAATATCCCTTCAAAAGGCGAAAAGTCAATTTTTCCCAAACTACAGTAATCCTACAGTACTCCTACAGTACCTCTACAGTACTACT	ACAGTACCCGACTACATCCCATCACTAACCTCAAACCAATATCCCTTCAA	TRUE	TRUE	TRUE	100	100
29440	N2_chrI	9518278	9518482	30203	CB_chrIV	16461418	16461622	interchromosomal	Tc1-Mariner	CACGTAGTAAAAATATGTCCGTAGCAAAAGAGTAAAACGTAGTAAAACAT	CCACGTAGTAAAAGATAAGGTAGTAAAAAAGTGTTTTCCGTAGTAAAAGATCTATGTGATCAAATCGTAGTAAAAGAGAACACGTAGTAAAAGAGCCAATTGTAGTAAAAGATCTAAATGCGGAATTCGTAGTAAAAGAGATTCCGTAGTAAAAGAGATCTTGTAGTAAAAGAGATACGTAGTAAAAAATCAAGTAGTAAAACA	GTATTTGCCAAAAAAAAATGCAAAAAATAACATTATTGCCACAAACACGA	AATATCCCTCCACGTAGTAAAAATACGTCCGTAGCAAAAGAGTAAAACAT	CCACGTAGTAAAAGATAAGGTAGTAAAAAAGTATTTTCCGTAGTAAAAGATCTATGTGATCAAATCGTAGTAAAAGAGAACACGTAGTAAAAGAGCCAATTGTAGTAAAAGATCTAAATGCGGAATTCGTAGTAAAAGAGATTCCGTAGTAAAAGAGATCTTGTAGTAAAAGAGATACGTAGTAAAAAATCAAGTAGTAAAACA	GTATTTGCCCAAACGCATAGGTAAACGGCCACCGGGCATTATTATCGTCT	FALSE	FALSE	FALSE	78	60
34231	N2_chrI	1412681	1412904	33841	CB_chrI	1402048	1402271	intrachromosomal	Tc1-Mariner	AAATCGAAAATTCATATTTTTCTTAATCTACAGTAATCCTACAGTGCCCC	TACAGTACCCCGACAATATCCCCCCGCTGACCCCAAACCAATATCCCGTCAAAAAACGAAAATTCATATTTTTCTTAATCTACAGTAATCCTACAGTGCCCCTACAATACTACTACAGTACCCCGACCATATCCCCACTAATCCCGAACCAATATCCCTTTAACAGACGAATAGTTATTTTTCCTGAAATACAGTAATCCTATCGTACCTCTACAGTACTACT	TCAGTACCCCGACCATTTCCCCCACTAACCTTAAACCAATATCCCGTCAA	AAAACGAAAATTCATATTTTTCTTAATCTACAGTAATCCTACAGTGCCCC	TACAGTACCCCGACAATGTCCCCCCGCTGACCCCAAACCAATATCCCGTCAAAAAACGAAAATTCATATTTTTCCTAAACTACAGTAATCCTACAGTGCCCCTACAGTACTACTACAGTACCCCGACCATATCCCCACTAATCCCGAACCAATATCCCTTTAACAGACGAATAGTTATTTTTCCTGAAATACAGTAATCCTATCGTACCTCTACAGTACTACT	TCAGTACCCCGACCATTTCCCCCACTAACCTTAAACCAATATCCCGTCAA	FALSE	TRUE	FALSE	98	100
1251	N2_chrII	15106115	15106710	1234	CB_chrII	14899830	14900425	intrachromosomal	hAT	AATTTCGAGTCTAATGAAGTAATAGAAAATTACGACTACGCCACCTTTAA	AGGGGGAGTAGAGTTTGTGGGTATTTTGCTTAAATAGACTAAAACTGGACCAAAACCACCGAATTTCATAATGAGACTTCACAAAAAATTTCCAAAACTTTTTTATGGCGGGTCAAAATTTCGAAAAAAAAGAGCCAAATTTTGCTAAAATCTGAAATTTCGCACACTTTTCTTTGCCACAGCCGCTGGATTTCAGTTTTTCTAAAATTATCACCCTTTAATCCTTATTTTGGTAATTTATCTCGCTGAAATTCGTTGATTGAGACAACTTTTACGCCAATAGGCATCCAAAAATGATCAAAATTGGATGCCTATCGGCTTAAAAGTTGTCTTAATCAACGAATTTCCGCGAGATAAATTACCAAAATAAGGATTAAAAGGTGATAATTTCAGAAAAAA…	TTAAGTGTTCTACATAAAAACCTATTCAGTAGAAATAATGTTTCAGAGAA	AATTTCGAGTCTAATGAAGTAATAGAAAATTACGACTACGCCACCTTTAA	AGGGGGAGTAGAGTTTGTGGGTATTTTGCTTAAATAGACTAAAACTGGACCAAAACCACCGAATTTCATAATGAGACTTCACAAAAAATTTCCAAAACTTTTTTATGGCGGGTCAAAATTTCGAAAAAAAAGAGCCAAATTTTGCTAAAATCTGAAATTTCGCACACTTTTCTTTGTCACAGCCGCTGGATTTCAGTTTTTCTGAAATTATCACCCTTTAATCCTTATTTTGGTAATTTATCTCGCTGAAATTCGTTGATTGAGACAACTTTTACGCCAATAGGCATCCAAAAATGATCAAAATTGGATGCCTATCGGCTTAAAAGTTGTCTTAATCAACGAATTTCCGCGAGATAAATTACCAAAATAAGGATTAAAAGGTGATAATTTCAGAAAAAA…	TTAAGTGTTCTACATAAAAACCTATTCAGTAGAAATAATGTTTCAGAGAA	TRUE	TRUE	TRUE	100	100
1251	N2_chrII	15106115	15106710	1235	CB_chrII	15032989	15033584	intrachromosomal	hAT	AATTTCGAGTCTAATGAAGTAATAGAAAATTACGACTACGCCACCTTTAA	AGGGGGAGTAGAGTTTGTGGGTATTTTGCTTAAATAGACTAAAACTGGACCAAAACCACCGAATTTCATAATGAGACTTCACAAAAAATTTCCAAAACTTTTTTATGGCGGGTCAAAATTTCGAAAAAAAAGAGCCAAATTTTGCTAAAATCTGAAATTTCGCACACTTTTCTTTGCCACAGCCGCTGGATTTCAGTTTTTCTAAAATTATCACCCTTTAATCCTTATTTTGGTAATTTATCTCGCTGAAATTCGTTGATTGAGACAACTTTTACGCCAATAGGCATCCAAAAATGATCAAAATTGGATGCCTATCGGCTTAAAAGTTGTCTTAATCAACGAATTTCCGCGAGATAAATTACCAAAATAAGGATTAAAAGGTGATAATTTCAGAAAAAA…	TTAAGTGTTCTACATAAAAACCTATTCAGTAGAAATAATGTTTCAGAGAA	AATTTCGAGTCTAATGAAGTAATAGAAAATTACGACTACGCCACCTTTAA	AGGGGGAGTAGAGTTTGTGGGTATTTTGCTTAAATAGACTAAAACTGGACCAAAACCACCGAATTTCATAATGAGACTTCACAAAAAATTTCCAAAACTTTTTTATGGCGGGTCAAAATTTCGAAAAAAAAGAGCCAAATTTTGCTAAAATCTGAAATTTCGCACACTTTTCTTTGTCACAGCCGCTGGATTTCAGTTTTTCTGAAATTATCACCCTTTAATCCTTATTTTGGTAATTTATCTCGCTGAAATTCGTTGATTGAGACAACTTTTACGCCAATAGGCATCCAAAAATGATCAAAATTGGATGCCTATCGGCTTAAAAGTTGTCTTAATCAACGAATTTCCGCGAGATAAATTACCAAAATAAGGATTAAAAGGTGATAATTTCAGAAAAAA…	TTAAGTGTTCTACATAAAAACCTATTCAGTAGAAATAATGTTTCAGAGAA	TRUE	TRUE	TRUE	100	100
4243	N2_chrII	14869251	14869368	4385	CB_chrII	14668068	14668185	intrachromosomal	Zator	AAATATTTTGGAGGGAAATTTAAATTTTCTGTGAAAAATATTTTGGAGGG	AAATTTAAATTTTCTGTGAAAAATATTTTGGAGGGAAATTTAAATTTTCTGTGAAAAATATTTTGGCGGGAAATTTAAATTTTCTGAAAAAAATATTTTGGCGGGAAATTTAAATTT	TCTGAAAAAAAATATTTTGGCGGGAAATTTAAATTTTCTGTGAAAAATAT	AATATTTTGGCGGGAAATTTAAATTTTCTGAAAAAAAATATTTTGGCGGG	AAATTTAAATTTTCTGTGAAAAATATTTTGGAGGGAAATTTAAATTTTCTGTGTAAAATATTTTGGCGGGAAATTTAAATTTTCTGAAAAAAATATTTTGGCGGGAAATTTAAATTT	TCTGTGAAAAATATTTTGGAGGGAAATTTAAATTTTCTGTGAAAAATATT	FALSE	FALSE	FALSE	90	92
4243	N2_chrII	14869251	14869368	4390	CB_chrII	14668662	14668779	intrachromosomal	Zator	AAATATTTTGGAGGGAAATTTAAATTTTCTGTGAAAAATATTTTGGAGGG	AAATTTAAATTTTCTGTGAAAAATATTTTGGAGGGAAATTTAAATTTTCTGTGAAAAATATTTTGGCGGGAAATTTAAATTTTCTGAAAAAAATATTTTGGCGGGAAATTTAAATTT	TCTGAAAAAAAATATTTTGGCGGGAAATTTAAATTTTCTGTGAAAAATAT	AATATTTTGGCGGGAAATTTAAATTTTCTGAAAAAAAATATTTTGGCGGG	AAATTTAAATTTTCTGTGAAAAATATTTTGGAGGGAAATTTAAATTTTCTGTGTAAAATATTTTGGCGGGAAATTTAAATTTTCTGAAAAAAATATTTTGGCGGGAAATTTAAATTT	TCTGTGAAAAATATTTTGGAGGGAAATTTAAATTTTCTGTGTAAAATATT	FALSE	FALSE	FALSE	90	90
29831	N2_chrII	15109931	15110107	29612	CB_chrII	14903646	14903822	intrachromosomal	Zator	GAAATAGCAAAAAATTGACAACTAATAAAATTTAGAAAATTTAATTCGCT	ATATTTTGTTAGTTGGCAACTTTTTGATAGCTCTTGCCAATTTAAATATTTCGAATTATACAAAAAAAAAATTTAATCTTAAAACTTTGAACCATTGTATCTCTAAAACTATTGCACCTACAAAATAAATGCCAACTAACAAAATGTGCAAAATTTTATGCTCTACATTTTGTCAT	TCACAATTTTCAAGATAACTTTACTTCCCACAAAGGTATGTCCCTTTAAA	GAAATAGCAAAAAATTGACAACTAATAAAATTTAGAAAATTTAATTCGCT	ATATTTTGTTAGTTGGCAACTTTTTGATAGCTCTTGCCAATTTAAATATTTCGAACTATACAAAAAAAAAATTTAATCTTAAAACTTTGAACCATTGTATCTCTAAAACTATTGCACCTACAAAATAAATGCCAACTAACAAAATGTGCAAAATTTTATGCTCTACATTTTGTCAT	TCACAATTTTCAAGATAACTTTACTTCCCACAAAGGTATGTCCCTTTAAA	TRUE	TRUE	TRUE	100	100
29831	N2_chrII	15109931	15110107	29615	CB_chrII	15036805	15036981	intrachromosomal	Zator	GAAATAGCAAAAAATTGACAACTAATAAAATTTAGAAAATTTAATTCGCT	ATATTTTGTTAGTTGGCAACTTTTTGATAGCTCTTGCCAATTTAAATATTTCGAATTATACAAAAAAAAAATTTAATCTTAAAACTTTGAACCATTGTATCTCTAAAACTATTGCACCTACAAAATAAATGCCAACTAACAAAATGTGCAAAATTTTATGCTCTACATTTTGTCAT	TCACAATTTTCAAGATAACTTTACTTCCCACAAAGGTATGTCCCTTTAAA	GAAATAGCAAAAAATTGACAACTAATAAAATTTAGAAAATTTAATTCGCT	ATATTTTGTTAGTTGGCAACTTTTTGATAGCTCTTGCCAATTTAAATATTTCGAACTATACAAAAAAAAAATTTAATCTTAAAACTTTGAACCATTGTATCTCTAAAACTATTGCACCTACAAAATAAATGCCAACTAACAAAATGTGCAAAATTTTATGCTCTACATTTTGTCAT	TCACAATTTTCAAGATAACTTTACTTCCCACAAAGGTATGTCCCTTTAAA	TRUE	TRUE	TRUE	100	100
32055	N2_chrII	13434822	13435522	31759	CB_chrII	13247944	13248644	intrachromosomal	Zator	AATGTGAGGATTGCGAGTGAGTCACGGGGCAAAGAGTACGATCGCGTACA	TTTAGACAAAATTGGAATTTCATGAAAAAAAACCGTTTTCAACCAAAAAATTGCAGATTTGTCTATATTTTCAAGTGGAAGTTGAAAATGAAAGCAATTTTCCAAATTTTCTCTGGAAATTTGATTTTTCAGGCAGTTTTTAATGAAATTTCAATCATTTTGAGCAAAAATTCAGAAGTCTTCAATTTTTGACCGAAAAACTGCTACTTTTCTGATTTTTCTCGACATTTTGACTGAAAATCACTGTTTCAGCTAATTTTGACTGGGTTTTCCGAATTTTTTAGGTGGAAATTGAAAATTAAAGCAAAGTTCCAATTTTCCACTAAAATTCGATGATATTGAAAGAAAATATGCGCAAATCTGCAATTTTTGGCTCAAAAACTGATATTTTTCCGATTT…	GAAAAAAAAAATACTAGAAAAAAAGAAAAAAAGGAAAAAAAAATGAAAAA	AATGTGAGGATTGCGAGTGAGTCACGGGGCAAAGAGTACGATCGCGTACA	TTTAGACAAAATTGGAATTTCATGAAAAAAAACCGTTTTCAACCAAAAAATTGCAGATTTGTCTATATTTTCAAGTGGAAGTTGAAAATGAAAGCAATTTTCCAAATTTTCTCTGGAAATTTGATTTTTCAGGCAGTTTTTAATGAAATTTCAATCATTTTGAGCAAAAATTCAGAAGTCTTCAATTTTTGACCAAAAAACTGCTACTTTTCTGATTTTTCTCGACATTTTGACTGAAAATCACTGTTTCAGCTAATTTTGACTGGGTTTTCCGAATTTTTTAGGTGGAAAATGAAAATTAAAGCAAAGTTCCAATTTTCCACTAAAATTCGATGATATTGAAAGAAAATATGCGCAAATCTGCAATTTTTGGCTCAAAAACTGATATTTTTCCGATTT…	GAAAAAAAAAATACTAGAAAAAAAGAAGAAAAAATGAAAAAAAAAATGAA	TRUE	FALSE	FALSE	100	92
32119	N2_chrII	15104670	15105455	31823	CB_chrII	14898384	14899169	intrachromosomal	Zator	TTGAATTTCGGTTTTTCGAAAAAGCAATAAAAATTCTTATACACGGCCTC	CTCCTGGAGTGTTCATAATTATTAGAGCGCGCTCGCGCGGCACCTCACGAACTCCAGAGTTCGCGGGAATTCGTTCAGCGGGGACAACAGTTTTTTGCTAGTTTTGGCTTCTATAGGAAATATTTGTGATCTTTTGTTCTATAATATTGTTGAGAAGCATCATCCGAATTGAAAATGTGTAAAATTATGAAATTTGGCCGAAAACTGAAAGTTTTACAGAAGGAAGCCACTGCAGTTTTTAAAAAAATGTATCAGGATCGCCAGTTTTGCGATTTATGCGTCGTAAAATATGTCATTTTGTAGAGAATTAAAAGTTTCATACAAATTTTCGTTTGAAATTTTAATTATTTAATTTCTAATAAAAAAATATTCAAAAAATCAACAATTTTACGTTAAAAT…	GTGTTATAGCCGATTTTGTCGAGTTATAGAGCAGAACTGATGTATTCTGA	TTGAATTTCGGTTTTTCGAAAAAGCAATAAAAATTCTTATACACGGCCTC	CTCCTGGAGTGTTCATAATTATTAGAGCGCGCTCGCGCGGCACCTCACGAACTCCAGAGTTTGCGGGAATTCGTTCAGCGGGGACAACAGTTTTTTGCTAGTTTTGGCTTCTATAGGAAATATTTGTGATCTTTTGTTCTATAATATTGTTGAGAAGCATCATCCGAATTGAAAATGTGTAAAATTATGAAATTTGGCCGAAAACTGAAAGTTTTACAGAAGGAAGCCACTGCAGTTTTTAAAAAAATGTATCAGGATCGCCAGTTTTGCGATTTATGCGTCGTAAAATATGTCATTTTGTAGAGAATTAAAAGTTTCATACAAATTTTCGTTTGAAATTTTAATTATTTAATTTCTAATAAAAAAATATTCAAAAAATCAACAATTTTACGTTAAAAT…	GTGTTATAGCCGATTTTGTCGAGTTATAGAGCAGAACTGATGTATTCTGA	TRUE	TRUE	TRUE	100	100
32119	N2_chrII	15104670	15105455	31830	CB_chrII	15031543	15032328	intrachromosomal	Zator	TTGAATTTCGGTTTTTCGAAAAAGCAATAAAAATTCTTATACACGGCCTC	CTCCTGGAGTGTTCATAATTATTAGAGCGCGCTCGCGCGGCACCTCACGAACTCCAGAGTTCGCGGGAATTCGTTCAGCGGGGACAACAGTTTTTTGCTAGTTTTGGCTTCTATAGGAAATATTTGTGATCTTTTGTTCTATAATATTGTTGAGAAGCATCATCCGAATTGAAAATGTGTAAAATTATGAAATTTGGCCGAAAACTGAAAGTTTTACAGAAGGAAGCCACTGCAGTTTTTAAAAAAATGTATCAGGATCGCCAGTTTTGCGATTTATGCGTCGTAAAATATGTCATTTTGTAGAGAATTAAAAGTTTCATACAAATTTTCGTTTGAAATTTTAATTATTTAATTTCTAATAAAAAAATATTCAAAAAATCAACAATTTTACGTTAAAAT…	GTGTTATAGCCGATTTTGTCGAGTTATAGAGCAGAACTGATGTATTCTGA	TTGAATTTCGGTTTTTCGAAAAAGCAATAAAAATTCTTATACACGGCCTC	CTCCTGGAGTGTTCATAATTATTAGAGCGCGCTCGCGCGGCACCTCACGAACTCCAGAGTTTGCGGGAATTCGTTCAGCGGGGACAACAGTTTTTTGCTAGTTTTGGCTTCTATAGGAAATATTTGTGATCTTTTGTTCTATAATATTGTTGAGAAGCATCATCCGAATTGAAAATGTGTAAAATTATGAAATTTGGCCGAAAACTGAAAGTTTTACAGAAGGAAGCCACTGCAGTTTTTAAAAAAATGTATCAGGATCGCCAGTTTTGCGATTTATGCGTCGTAAAATATGTCATTTTGTAGAGAATTAAAAGTTTCATACAAATTTTCGTTTGAAATTTTAATTATTTAATTTCTAATAAAAAAATATTCAAAAAATCAACAATTTTACGTTAAAAT…	GTGTTATAGCCGATTTTGTCGAGTTATAGAGCAGAACTGATGTATTCTGA	TRUE	TRUE	TRUE	100	100
36059	N2_chrII	15165611	15165817	35780	CB_chrII	14959877	14960083	intrachromosomal	hAT	AGTTCTTCTGGAAAAATATAAGAAATACAGTGAGACGTTTGAAGGTGCAT	TCTGGCCTTCCTCATTGAATTTTTCGCGCTCCATTGACAATCGCCTGCCGGACAAGTCGTGGGAAATTTGTGCACTCCACACGGACAAATACATTTAGTTTCGACACGCGACGCGCCGTAAATCTACCCCAGATATGGCTGAGCCAAAATGGCCGAGTTCGGCAAACTCTTCCATTTCAACTTATGAGGGAAGCCAGAAGTCCGTG	CGCATAGCATCTAGCTAAAGAGTACCTCCAAACCGAAATCTGCTCATTGA	AGTTCTTCTGGAAAAATATAAGAAATACAGTGAGACGTTTGAAGGTGCAT	TCTGGCCTTCCTCATTGAATTGTTCGCGCTCCATTGACAATCGCCTGCCGGACAAGTCGTGGGAAATTTGTGCACTCCACACGGACAAATACATTTAGTTTCGACACGCGACGCGCCGTAAATCTACCCCAGATATGGCTGAGCCAAAATGGCCGAGTTCGGCAAACTCTTCCATTTCAACTTATGAGGGAAGCCAGAAGTCCGTG	CGCATAGCATCTAGCTAAAGAGTACCTCCAAACCGAAATCTGCTCATTGA	TRUE	TRUE	TRUE	100	100
36059	N2_chrII	15165611	15165817	35898	CB_chrII	15110044	15110250	intrachromosomal	hAT	AGTTCTTCTGGAAAAATATAAGAAATACAGTGAGACGTTTGAAGGTGCAT	TCTGGCCTTCCTCATTGAATTTTTCGCGCTCCATTGACAATCGCCTGCCGGACAAGTCGTGGGAAATTTGTGCACTCCACACGGACAAATACATTTAGTTTCGACACGCGACGCGCCGTAAATCTACCCCAGATATGGCTGAGCCAAAATGGCCGAGTTCGGCAAACTCTTCCATTTCAACTTATGAGGGAAGCCAGAAGTCCGTG	CGCATAGCATCTAGCTAAAGAGTACCTCCAAACCGAAATCTGCTCATTGA	AGTTCTTCTGGAAAAATATAAGAAATACAGTGAGACGTTTGAAGGTGCAT	TCTGGCCTTCCTCATTGAATTGTTCGCGCTCCATTGACAATCGCCTGCCGGACAAGTCGTGGGAAATTTGTGCACTCCACACGGACAAATACATTTAGTTTCGACACGCGACGCGCCGTAAATCTACCCCAGATATGGCTGAGCCAAAATGGCCGAGTTCGGCAAACTCTTCCATTTCAACTTATGAGGGAAGCCAGAAGTCCGTG	CGCATAGCATCTAGCTAAAGAGTACCTCCAAACCGAAATCTGCTCATTGA	TRUE	TRUE	TRUE	100	100
1613	N2_chrIII	319681	320456	1706	CB_chrIII	299796	300571	intrachromosomal	Zator	TTGCCGGAAATCTTAGAAATCCCCACTTTTCTGCTTGAAAGTTTACATTT	CACTGCAACTTTCTCCTCACGAGGGACGAGGAAAAGTGGTTTCTAGGCCATGGCCGAGGGGCCGACAAGTTTCAGCGGCCATTTATCTTGCTTTGTTTTCCGCCTGTTTTCTTTCGTTTTTCACTGATTTTTTTCGTTTTTTCTTAATAAAACTGATAAATAAATATTTTTTGCAGATGCTAAAACAATTTCCAAGTGAAAAAATTATGTATTCAGTGGGCAAGCAGCGGTGAAAGTGGTCAATGCAATATGATGGATTACGGGAATACAAAATCCAAACTTTTTCCCAAACATGATACATATGCTGTTTGGATGCTAAAAGTACCTGATTTTCATAACGAGACCGCTGAAAAAGTTTTGAGATTTTCAAAATTCAAATTTTTTAGTGAAAAAGTCGAG…	CATTTGTGAAAAAAAATTCACGGGTTTCAACAAAAATTTAGAATGTTTGC	TTGCCGGAAATCTTAGAAATCCCCACTTTTCTGCTTGAAAGTTTACATTT	CACTGCAACTTTCTCCTCACGAGGGACGAGGAAAAGTGGTTTCTAGGCCATGGCCGAGGGGCCGACAAGTTTCAGCGGCCATTTATCTTGCTTTGTTTTCCGCCTGTTTTCTTTCGTTTTTCACTGATTTTTTTCGTTTTTTCTTAATAAAACTGATAAATAAATATTTTTTGCAGATGCTAAAACAATTTCCAAGTGAAAAAATTATGTATTCAGTGGGCAAGCAGCGGTGAAAGTGGTCAATGCAATATGATGGATTACGGGAATACAAAATCCAAACTTTTTCCCAAACATGATACATATGCTGTTTGGATGCTAAAAGTACCTGATTTTCATAACGAGACCGCTGAAAAAGTTTTGAGATTTTCAAAATTCAAATTTTTTAGTGAAAAAGTCGAG…	CATTTGTGAAAAAAAATTCACGGGTTTCAACAAAAATTTAGAATGTTTGC	TRUE	TRUE	TRUE	100	100
1773	N2_chrIII	12618333	12618553	1753	CB_chrIII	11939577	11939797	intrachromosomal	hAT	AAGAAGTTCAAAACTTTAGAGTGATATTCCAATCGAAACACTCAGAAAAA	TCACGGGGTTCTGGCCTTCCTCATTGAATTTTTCGCGCTCCATTGACAATCGCCTGCCGGATATGGGAAAGTCGTGTACTCCACACGGACAAATACATTAAGTTTTACAATCGAGCCGCGACGCGACACGCAACGCGCCGTAAATCTACCCCAAATATGGCCGAGCCAAAATGGCCTAACTCTTCCATTTCAATTTATGAGGAAAGCCAAAAATCCGTGA	AAAATATAATTTTGAAATAGAAAATTTAAAAAAAAAAAGCGCCCGCCAAT	AAGAAGTTCAAAACTTTAGAGTGATATTCCAATCGAAACACTCAGAAAAA	TCACGGGGTTCTGGCCTTCCTCATTGAATTTTTCGCGCTCCATTGACAATCGCCTGCCGGATATGGGAAAGTCGTGTACTCCACACGGACAAATACATTAAGTTTTACAATCGAGCCGCGACGCGACACGCAACGCGCCGTAAATCTACACCAAATATGGCCGAGCCAAAATGGCCTAACTCTTCCATTTCAATTTATGAGGAAAGCCAAAAATCCGTGA	AAAATATAAAAATATATATGAAAATAAATATGAAAATTTAAAAATATGAA	TRUE	FALSE	FALSE	100	72
1773	N2_chrIII	12618333	12618553	1752	CB_chrIII	11999828	12000048	intrachromosomal	hAT	AAGAAGTTCAAAACTTTAGAGTGATATTCCAATCGAAACACTCAGAAAAA	TCACGGGGTTCTGGCCTTCCTCATTGAATTTTTCGCGCTCCATTGACAATCGCCTGCCGGATATGGGAAAGTCGTGTACTCCACACGGACAAATACATTAAGTTTTACAATCGAGCCGCGACGCGACACGCAACGCGCCGTAAATCTACCCCAAATATGGCCGAGCCAAAATGGCCTAACTCTTCCATTTCAATTTATGAGGAAAGCCAAAAATCCGTGA	AAAATATAATTTTGAAATAGAAAATTTAAAAAAAAAAAGCGCCCGCCAAT	AAGAAGTTCAAAACTTTAGAGTGATATTCCAATCGAAACACTCAGAAAAA	TCACGGGGTTCTGGCCTTCCTCATTGAATTTTTCGCGCTCCATTGACAATCGCCTGCCGGATATGGGAAAGTCGTGTACTCCACACGGACAAATACATTAAGTTTTACAATCGAGCCGCGACGCGACACGCAACGCGCCGTAAATCTACACCAAATATGGCCGAGCCAAAATGGCCTAACTCTTCCATTTCAATTTATGAGGAAAGCCAAAAATCCGTGA	AAAATATAAAAATATATATGAAAATAAATATGAAAATTTAAAAATATGAA	TRUE	FALSE	FALSE	100	72
1795	N2_chrIII	11920134	11920314	1789	CB_chrIII	11786070	11786250	intrachromosomal	hAT	AAATTGCGATATAAAAAGGCGTGGAAACTAATGTACTATTTAAAGGCTCA	CACGTGGTGTCAAATGTGTCCCATTTCGGTGTGATCTACTAAAAATGCGGGAGAAGAGACGCACAGTTTTCAACTGATTTCGCATGGTTAAGAACGTGCTGACGTCACATTTTTCTCCGCAAAAAAAATTCCCGCATTTTTTGTAGATCAAACTTTTATGGGACAACCTGACACCACGTG	CATGGGAAAAAACGATAAAAAAATTCCAAATTACAGTACCTCTTTAAAGG	AAATTGCGATATAAAAAGGCGTGGAAACTAATGTACTATTTAAAGGCTCA	CACGTGGTGTCAAATGTGTCCCATTTCGGTGTGATCTACTAAAAATGCGGGAGAAGAGACGCACAGTTTTCAACTGATTTCGCATGGTTAAGAACGTGCTGACGTCACATTTTTCTCCGCAAAAAAAATTCCCGCATTTTTTGTAGATCAAACCTTTATGGGACAACCTGACACCACGTG	CATGGGAAAAAACGATAAAAAAATTCCAAATTACAGTACCTCTTTAAAGG	TRUE	TRUE	TRUE	100	100
1795	N2_chrIII	11920134	11920314	1790	CB_chrIII	11830659	11830839	intrachromosomal	hAT	AAATTGCGATATAAAAAGGCGTGGAAACTAATGTACTATTTAAAGGCTCA	CACGTGGTGTCAAATGTGTCCCATTTCGGTGTGATCTACTAAAAATGCGGGAGAAGAGACGCACAGTTTTCAACTGATTTCGCATGGTTAAGAACGTGCTGACGTCACATTTTTCTCCGCAAAAAAAATTCCCGCATTTTTTGTAGATCAAACTTTTATGGGACAACCTGACACCACGTG	CATGGGAAAAAACGATAAAAAAATTCCAAATTACAGTACCTCTTTAAAGG	AAATTGCGATATAAAAAGGCGTGGAAACTAATGTACTATTTAAAGGCTCA	CACGTGGTGTCAAATGTGTCCCATTTCGGTGTGATCTACTAAAAATGCGGGAGAAGAGACGCACAGTTTTCAACTGATTTCGCATGGTTAAGAACGTGCTGACGTCACATTTTTCTCCGCAAAAAAAATTCCCGCATTTTTTGTAGATCAAACCTTTATGGGACAACCTGACACCACGTG	CATGGGAAAAAACGATAAAAAAATTCCAAATTACAGTACCTCTTTAAAGG	TRUE	TRUE	TRUE	100	100
4568	N2_chrIII	319887	320254	4666	CB_chrIII	300002	300369	intrachromosomal	hAT	TAAATAAATATTTTTTGCAGATGCTAAAACAATTTCCAAGTGAAAAAATT	ATGTATTCAGTGGGCAAGCAGCGGTGAAAGTGGTCAATGCAATATGATGGATTACGGGAATACAAAATCCAAACTTTTTCCCAAACATGATACATATGCTGTTTGGATGCTAAAAGTACCTGATTTTCATAACGAGACCGCTGAAAAAGTTTTGAGATTTTCAAAATTCAAATTTTTTAGTGAAAAAGTCGAGATTTTTGCACAAAATGTCGAATTTTGAAAAACTCAAAACTTTTTCAGCGGTCTCGTTATGAAAATCAGGTAATTTCATATGTATTATGTTTCAGAAAAAGTTTAGGTTTTGTATTCCCGTAATCCATCATTTTACATTGACCACTTTCACCGCTGCTTGCCCACTGAATACATA	ATTTTTTCACTTGGAAATTGTTTTAGCATCTGCAAAAAATATTTATTTAT	TAAATAAATATTTTTTGCAGATGCTAAAACAATTTCCAAGTGAAAAAATT	ATGTATTCAGTGGGCAAGCAGCGGTGAAAGTGGTCAATGCAATATGATGGATTACGGGAATACAAAATCCAAACTTTTTCCCAAACATGATACATATGCTGTTTGGATGCTAAAAGTACCTGATTTTCATAACGAGACCGCTGAAAAAGTTTTGAGATTTTCAAAATTCAAATTTTTTAGTGAAAAAGTCGAGATTTTCGCACAAAATGTCGAATTTTGAAAAACTCAAAACTTTTTCAGCGGTCTCGTTATGAAAATCAGGTAATTTCATATGTATTATGTTTCAGAAAAAGTTTAGGTTTTGTATTCCCGTAATCCATCATTTTACATTGACCACTTTCACCGCTGCTTGCCCACTGAATACATA	ATTTTTTCACTTGGAAATTGTTTTAGCATCTGCAAAAAATATTTATTTAT	TRUE	TRUE	TRUE	100	100
29853	N2_chrIII	984303	984489	29641	CB_chrIII	959003	959189	intrachromosomal	Zator	CCGACGCCGCGTCGCGCTCACACGGAAACCCTACTACTAAGTGCTTTTCG	TTCATTTTGCCACTTTCTGAGCTTAAAAAATTCCCATTTTGCGGAATTTGCCGCACACCCCTGATCTGAATCTTTCTTTAACTTACCAGTTGCACGTGGATTTCTGTTGAACAAGTATTCATAAGCTTTTCCAATACCATCAGGGGCACGTTCATAAACAAGTCGACCAGCGTGTACATTATGCCA	TAGTATCAACGATACTATAGGGATAATTAACTCTGAAAATGTACAAAAAT	TCTTCCACCCACACGGTGCATTTTCTCCCTACTAACGTAAGTGCTCTTTG	TTCATTTTGCCACTTTTTGAGCTTTAAAAAATCCCATTTTGCCGAATTTGCCGCACACCACTGATCTAAATTTTCCTTTAACTTACCAGTTGCACGTGGATTTCTGTTGAACAAGTATTCATAAGCTTTTCCAATGCCATCTGGGCTACGTTCATAAACAAGTCGACCAGCGTGTACATTATGCCA	TAGTATCAACGATACTATCGGGATAATTAACTCTGAAAATGCACAAAAAT	FALSE	FALSE	FALSE	70	96
29868	N2_chrIII	1412888	1413058	29649	CB_chrIII	1369848	1370018	intrachromosomal	Zator	TTGAATATAATTTTTACAGTGTTGCTCATTACACGGTGAAACTCCATTTT	TTGGATTTGGCTTATTGGATTCTAGTTTTAGTTGTATTCGTAGTGAAATAGATAATTTCGAGAGAAGCCTGGATGTGTTCAACTCTTTTGTGGATTATACATCACCTACACTATATGAATCATGTTCAGTAGGTTTTTTTGGCTTAGACTTGGGCTTAGGCTTTGGCTTA	ATAATATGATTAAGCTTAGCCTTACGCTTGAGCTAAGGCTTAGGCTTAGG	ATGAATAAAACTCTTTCAGTGTTGCTCATTACACGGTGAAACTCCATGTT	TTGGATTTGGCTTATTGGATTCAAATTTTAGTTGTATTCGTAGTGAAATAGAGAATTTCGAGAGAAGCCTGGATGCGTTCAACTCTTTTGTGGATTATACATCACCTACACTATATGAATCATGTTCAGTAGGTTTTTTTGGCGTAGGCTTCGGCTTAGGCTTTGGCTTA	ATAATATGCTTAGGCTTAGGCTTAGTGTTAGGCGTAGGCTTAGGCTTATA	FALSE	FALSE	FALSE	90	82
29895	N2_chrIII	2134998	2135169	29677	CB_chrIII	2093308	2093479	intrachromosomal	hAT	ATACTTATTTTTGCTGATTTGTGTATTGATTTTCAAGTTTTCCACGTAAT	TTTACAGTAGAATCCGTTTTTTTCAAAATTTTAAAAATGCACTTTTGGCGCAACTGGTAACATGAATGACTGATAGGAAATAGGTCAGGGGTTCGATCCCTGCTGTGGTCAATAATTTTTGCCTTGTCGATTTGTCAATTTCCAGTGTTTTTCAGTTATTTACAGTAGTTT	TATAAATGATTTCGAGCGAAAAGTTCAACTTTTGAGACTTTTTAACGAAT	AAACTCATTTGCACAAGTTTTTATGTTAATTTTCAAGTTTTCCACGTAAT	TTTACAGTAGAATCCGTTTTTTTCAAAATTTTAAAAATGCACTTTTGGCGCAACTGGTAACATGAATGACTGATAGGAAATAGGTCAGGGGTTCGATCCCTGCTGTGGTCAATAATTTTTGCCTTGTCAATTTGTCAATTTCCAGTGTTTTTCAGTTATTTACAGTAGTTT	TATAAATGATTTCGAGCGAAAAGTTCAACTTTTGAGACTTTTTAACGAAT	FALSE	TRUE	FALSE	82	100
32462	N2_chrIII	12642093	12644741	32150	CB_chrIII	12023466	12026114	intrachromosomal	Novosib	GGAAAAGATATTGGTAGTTTGGTTAAAACCGCCACGCTTGATCTACGTCT	TGATCTACAAAAAATGCGGCAGAGTTCTCAACTGATTTCGTATGGTTAGGAACGTGCTGACGTCACATATTTTTGGGCAAAAAAACTCCCGCGTTTTTTGTAGATCACACCGTGAAGGGACAGTCTGGCATCATCAGACTACATAAGTTTGAAAAGTTGAAAAAGAAAACTGGACTACTGCACCAGTTCTACGTTTTCCCATCAACTTGGCCCTTTTGTGATTGTTTGTAAGCCTGAAAGTAAACTCGTAAAGGCCATCCATCTATTTGTCTGTCGGGCCTATCCATCCGCTCCCCCATCTCCTCGTTCCATCAACTTCTACACCGCAGTCTTCATCTCCGATGAAAGTAAATTTGCTTTCGGGTTGTTTGTTGGCGACGGCGGCGGCGGTGGCCTCGA…	TACGGTAGATCAAGCCGAAATGAGGCACTACGTGAATATGCCGAGTTATC	GGAAAAGATATTGGTAGTTTGGTTAAAACCGCCACGCTTGATCTACGTCT	TGATCTACAAAAAATGCGGCAGAGTTCTCAACTGATTTCGTATGGTTAGGAACGTGCTGACGTCACATATTTTTGGGCAAAAAAACTCCCGCGTTTTTTGTAGATCACACCGTGAAGGGACAGTCTGGCATCATCAGACTACATAAGTTTGAAAAGTTGAAAAAGAAAACTGGACTACTGCACCAGTTCTACGTTTTCCCATCAACTTGGCCCTTTTGTGATTGTTTGTAAGCCTGAAAGTAAACTCGTAAAGGCCATCCATCTATTTGTCTGTCGGGCCTATCCATCCGCTCCCCCATCTCCTCGTTCCATCAACTTCTACACCGCAGTCTTCATCTCCGATGAAAGTAAATTTGCTTTCGGGTTGTTTGTTGGCGACGGCGGCGGCGGTGGCCTCGA…	TACGGTAGATCAAGCCGAAATGAGGCACTACGTGAATATGCCGAGTTATC	TRUE	TRUE	TRUE	100	100
32462	N2_chrIII	12642093	12644741	32145	CB_chrIII	11963223	11965871	intrachromosomal	Novosib	GGAAAAGATATTGGTAGTTTGGTTAAAACCGCCACGCTTGATCTACGTCT	TGATCTACAAAAAATGCGGCAGAGTTCTCAACTGATTTCGTATGGTTAGGAACGTGCTGACGTCACATATTTTTGGGCAAAAAAACTCCCGCGTTTTTTGTAGATCACACCGTGAAGGGACAGTCTGGCATCATCAGACTACATAAGTTTGAAAAGTTGAAAAAGAAAACTGGACTACTGCACCAGTTCTACGTTTTCCCATCAACTTGGCCCTTTTGTGATTGTTTGTAAGCCTGAAAGTAAACTCGTAAAGGCCATCCATCTATTTGTCTGTCGGGCCTATCCATCCGCTCCCCCATCTCCTCGTTCCATCAACTTCTACACCGCAGTCTTCATCTCCGATGAAAGTAAATTTGCTTTCGGGTTGTTTGTTGGCGACGGCGGCGGCGGTGGCCTCGA…	TACGGTAGATCAAGCCGAAATGAGGCACTACGTGAATATGCCGAGTTATC	GGAAAAGATATTGGTAGTTTGGTTAAAACCGCCACGCTTGATCTACGTCT	TGATCTACAAAAAATGCGGCAGAGTTCTCAACTGATTTCGTATGGTTAGGAACGTGCTGACGTCACATATTTTTGGGCAAAAAAACTCCCGCGTTTTTTGTAGATCACACCGTGAAGGGACAGTCTGGCATCATCAGACTACATAAGTTTGAAAAGTTGAAAAAGAAAACTGGACTACTGCACCAGTTCTACGTTTTCCCATCAACTTGGCCCTTTTGTGATTGTTTGTAAGCCTGAAAGTAAACTCGTAAAGGCCATCCATCTATTTGTCTGTCGGGCCTATCCATCCGCTCCCCCATCTCCTCGTTCCATCAACTTCTACACCGCAGTCTTCATCTCCGATGAAAGTAAATTTGCTTTCGGGTTGTTTGTTGGCGACGGCGGCGGCGGTGGCCTCGA…	TACGGTAGATCAAGCCGAAATGAGGCACTACGTGAATATGCCGAGTTATC	TRUE	TRUE	TRUE	100	100
36950	N2_chrIII	11911146	11911541	36595	CB_chrIII	11777088	11777483	intrachromosomal	Zator	TCAAGTTAACTCAATTAAGATTAAATTTTTTAACATTAAAATTTAATTTA	AGGGATAGTAGCGCCAGTGGGGAAATTGTTAAAAACCACTCATTTGGTCCCAAAATGACCAAATATCATAATAAAACTTTCCAAAACACTGTCAAAAAGTGACAATTACTCAGTTTTTGCCACTCATAATTTTGGAAGTCGACCAAAAAAATTGTTTTTTTTTCGACATTTTTTATGTCTTAATTTTTTAAAAATTATTTGTATTAAAACATGCGACATTTCTTTAAATTTCCTCAAAATCTCGTATTTTTCAAAATTTTGGCAATTCGCTAATGCTTTGGCAGGAAACTATAAAAAATCTAAAAATTTTTAGGAGTGTTTTATTATGATATTCGGTTGTTTTGGATTATTATAAGTGCATTTAGACAAAATCCCCACTGGCGCTACTTCACCTT	TAAATTTAAGCATTTTCAAACAAACAGTTACCTTTGGTGGTTAAACCAAT	TCAAGTTAACTCAATTAAGATTAAATTTTTTAACATTAAAATTTAATTTA	AGGGATAGTAGCGCCAGTGGGGAAATTGTTAAAAACCACTCATTTGGTCCCAAAATGACCAAATATCATAATAAAACTTTCCAAAACACTGTCAAAAAGTGACAATTACTCAGTTTTTGCCACTCATAATTTTGGAAGTCGACCAAAAAAATTGTTTTTTTTTCGACATTTTTTATGTCTTAATTTTTTAAAAATTATTTGTATTAAAACATGCGACATTTCTTTAAATTTCCTCAAAATCTCGTATTTTTCAAAATTTTGGCAATTCGCTAAAGCTTTGGCAGGAAACTATAAAAAATCTAAAAATTTTTAGGAGTGTTTTATTATGATATTCGGTTGTTTTGGATTATTATAAGTGCATTTAGACAAAATCCCCACTGGCGCTACTTCACCTT	TAAATTTAAGCATTTTCAAACAAACAGTTACCTTTGGTGGTTAAACCAAT	TRUE	TRUE	TRUE	100	100
36950	N2_chrIII	11911146	11911541	36606	CB_chrIII	11821677	11822072	intrachromosomal	Zator	TCAAGTTAACTCAATTAAGATTAAATTTTTTAACATTAAAATTTAATTTA	AGGGATAGTAGCGCCAGTGGGGAAATTGTTAAAAACCACTCATTTGGTCCCAAAATGACCAAATATCATAATAAAACTTTCCAAAACACTGTCAAAAAGTGACAATTACTCAGTTTTTGCCACTCATAATTTTGGAAGTCGACCAAAAAAATTGTTTTTTTTTCGACATTTTTTATGTCTTAATTTTTTAAAAATTATTTGTATTAAAACATGCGACATTTCTTTAAATTTCCTCAAAATCTCGTATTTTTCAAAATTTTGGCAATTCGCTAATGCTTTGGCAGGAAACTATAAAAAATCTAAAAATTTTTAGGAGTGTTTTATTATGATATTCGGTTGTTTTGGATTATTATAAGTGCATTTAGACAAAATCCCCACTGGCGCTACTTCACCTT	TAAATTTAAGCATTTTCAAACAAACAGTTACCTTTGGTGGTTAAACCAAT	TCAAGTTAACTCAATTAAGATTAAATTTTTTAACATTAAAATTTAATTTA	AGGGATAGTAGCGCCAGTGGGGAAATTGTTAAAAACCACTCATTTGGTCCCAAAATGACCAAATATCATAATAAAACTTTCCAAAACACTGTCAAAAAGTGACAATTACTCAGTTTTTGCCACTCATAATTTTGGAAGTCGACCAAAAAAATTGTTTTTTTTTCGACATTTTTTATGTCTTAATTTTTTAAAAATTATTTGTATTAAAACATGCGACATTTCTTTAAATTTCCTCAAAATCTCGTATTTTTCAAAATTTTGGCAATTCGCTAAAGCTTTGGCAGGAAACTATAAAAAATCTAAAAATTTTTAGGAGTGTTTTATTATGATATTCGGTTGTTTTGGATTATTATAAGTGCATTTAGACAAAATCCCCACTGGCGCTACTTCACCTT	TAAATTTAAGCATTTTCAAACAAACAGTTACCTTTGGTGGTTAAACCAAT	TRUE	TRUE	TRUE	100	100
36956	N2_chrIII	11916850	11917019	36614	CB_chrIII	11827374	11827543	intrachromosomal	hAT	CAACTCAATGCATCACATTTTACGCGCAAGTTTAAAAAACCACAGAACAG	CACGTGGTGCCAGGCTGTCCCATCACGGTTTGATCTACAAAAAATGCGGGAATTTTTCGCCTAAAAAACAGTGACGTCAGCACGTTCTTAACCATGCTAAATCAGTTGAGTAGCCTGTGTCTCGATTCCCGCATTTTTTGTAGATCACAACGAAATGGGACATTCTGAC	ATCACAAAACAGTCGATACGCTCACCTTTTCCAAAAGAACTTTTGGAATT	CAACTCAATGCATCACATTTTACGCGCAAGTTTAAAAAACCACAGAACAG	CACGTGGTGCCAGGCTGTCCCATCACAGTTTGATCTACAAAAAATGCGGGAATTTTTCGCCTAAAAAACAGTGACGTCAGCACGTTCTTAACCATGCTAAATCAGTTGAGTAGCCTGTGTCTCGATTCCCGCATTTTTTGTAGATCACAACGAAATGGGACATTCTGAC	ATCACAAAACAGTCGATACGCTCACCTTTTCCAAAAGAACTTTTGGAATT	TRUE	TRUE	TRUE	100	100
36956	N2_chrIII	11916850	11917019	36603	CB_chrIII	11782785	11782954	intrachromosomal	hAT	CAACTCAATGCATCACATTTTACGCGCAAGTTTAAAAAACCACAGAACAG	CACGTGGTGCCAGGCTGTCCCATCACGGTTTGATCTACAAAAAATGCGGGAATTTTTCGCCTAAAAAACAGTGACGTCAGCACGTTCTTAACCATGCTAAATCAGTTGAGTAGCCTGTGTCTCGATTCCCGCATTTTTTGTAGATCACAACGAAATGGGACATTCTGAC	ATCACAAAACAGTCGATACGCTCACCTTTTCCAAAAGAACTTTTGGAATT	CAACTCAATGCATCACATTTTACGCGCAAGTTTAAAAAACCACAGAACAG	CACGTGGTGCCAGGCTGTCCCATCACAGTTTGATCTACAAAAAATGCGGGAATTTTTCGCCTAAAAAACAGTGACGTCAGCACGTTCTTAACCATGCTAAATCAGTTGAGTAGCCTGTGTCTCGATTCCCGCATTTTTTGTAGATCACAACGAAATGGGACATTCTGAC	ATCACAAAACAGTCGATACGCTCACCTTTTCCAAAAGAACTTTTGGAATT	TRUE	TRUE	TRUE	100	100
37125	N2_chrIII	12607144	12607349	36654	CB_chrIII	11928360	11928565	intrachromosomal	Tc1-Mariner	TAGGTTTTTCTAGGCCACTTAGCAAAAATACGATCAGTTATCGTCTAAGT	CACGGATTTCTGGCTTCCCTCATAAACTGAAATGGAAGAGTTTGCCGAACTAGGCCATTTTGGCTCGGACATATCTGGGGTAGATTTACGGCGCGTTGCGTGTCGCGTCGCGGCTTGATTGTAAAACTAAATGTATTTGTCTGTGTGGAGTACACGACTTTCCCACGCTTGTCCGGCGGGCGATTGTCAATGGAGCGCGAAAAAT	TCAACGAGGTTTCAACGAAAAATTATTGGCGGGAAGTTCCAACTCTCAGA	TAGGTTTTTCTAGGCCACTTAGCAAAAATACGATCAGTTAGCGTCTAAGT	CACGGATTTCTAGCTTCCCTCATAAACTGAAATGGAAGAGTTTGCCGAACTAGGCCATTTTGGCTCGGACATATCTGGGGTAGATTTACGGCGCGTTGCGTGTCGCGTCGCGGCTTGATTGTAAAACTAAATGTATTTGTCTGTGTGGAGTACACGACTTTCCCACGCTTGTCCGGCGGGCGATTGTCAATGGAGCGCGAAAAAT	TCAACGAGGTTTCAACGAAAAATTATTGGCGGGAAGTTCCAACTCTCAGA	FALSE	TRUE	FALSE	98	100
37125	N2_chrIII	12607144	12607349	36684	CB_chrIII	11988614	11988819	intrachromosomal	Tc1-Mariner	TAGGTTTTTCTAGGCCACTTAGCAAAAATACGATCAGTTATCGTCTAAGT	CACGGATTTCTGGCTTCCCTCATAAACTGAAATGGAAGAGTTTGCCGAACTAGGCCATTTTGGCTCGGACATATCTGGGGTAGATTTACGGCGCGTTGCGTGTCGCGTCGCGGCTTGATTGTAAAACTAAATGTATTTGTCTGTGTGGAGTACACGACTTTCCCACGCTTGTCCGGCGGGCGATTGTCAATGGAGCGCGAAAAAT	TCAACGAGGTTTCAACGAAAAATTATTGGCGGGAAGTTCCAACTCTCAGA	TAGGTTTTTCTAGGCCACTTAGCAAAAATACGATCAGTTAGCGTCTAAGT	CACGGATTTCTAGCTTCCCTCATAAACTGAAATGGAAGAGTTTGCCGAACTAGGCCATTTTGGCTCGGACATATCTGGGGTAGATTTACGGCGCGTTGCGTGTCGCGTCGCGGCTTGATTGTAAAACTAAATGTATTTGTCTGTGTGGAGTACACGACTTTCCCACGCTTGTCCGGCGGGCGATTGTCAATGGAGCGCGAAAAAT	TCAACGAGGTTTCAACGAAAAATTATTGGCGGGAAGTTCCAACTCTCAGA	FALSE	TRUE	FALSE	98	100
37130	N2_chrIII	12617889	12618113	36658	CB_chrIII	11939133	11939357	intrachromosomal	Zator	TGTTGCACTGAACTTGAACTATACAAAAATTTATGAAATCAATCTAAAAT	TCACAGATTTCTGGCTTCGCTCATAAATTCAAATGGAAGAGTTTGCCGAACTAGGCCAGGCCAAATCTGGGGTAGATTTACGGCGCGTTACGTGTCGCGTCGCGGCTCGATTTTAGTTGTAAAACTGAATGTATTTGTCCGTGTGGAGTACACGACTTTTCCGCGCGTTGTCCAGCTTATCAATGGAGCGCGAAAAATTCAATAAGGAAGACCAAAACCCCGTG	AAATTTTGCAAAAAAAAGCTCGAAAATCAAATAATGGTGTTTAGCAAAAT	TGTTGCACTGAACTTGAACTATACAAAAATTTATGAAATCAATCTAAAAT	TCACAGATTTCTGGCTTCGCTCATAAATTCAAATGGAAGAGTTTGCCGAACTAGGCCAGGCCAAATCTGGGGTAGATTTACGGCGCGTTACGTGTCGCGTCGCGGCTCGATTTTAGTTGTAAAACTGAATGTATTTGCCCGTGTGGAGTACACGACTTTTCCGCGCGTTGTCCAGCTTATCAATGGAGCGCGAAAAATTCAATAAGGAAGACCAAAACCCCGTG	AAATTTTGCAAAAAAAAGCTCGAAAATCAAATAATGGTGTTTAGCAAAAT	TRUE	TRUE	TRUE	100	100
37130	N2_chrIII	12617889	12618113	36688	CB_chrIII	11999384	11999608	intrachromosomal	Zator	TGTTGCACTGAACTTGAACTATACAAAAATTTATGAAATCAATCTAAAAT	TCACAGATTTCTGGCTTCGCTCATAAATTCAAATGGAAGAGTTTGCCGAACTAGGCCAGGCCAAATCTGGGGTAGATTTACGGCGCGTTACGTGTCGCGTCGCGGCTCGATTTTAGTTGTAAAACTGAATGTATTTGTCCGTGTGGAGTACACGACTTTTCCGCGCGTTGTCCAGCTTATCAATGGAGCGCGAAAAATTCAATAAGGAAGACCAAAACCCCGTG	AAATTTTGCAAAAAAAAGCTCGAAAATCAAATAATGGTGTTTAGCAAAAT	TGTTGCACTGAACTTGAACTATACAAAAATTTATGAAATCAATCTAAAAT	TCACAGATTTCTGGCTTCGCTCATAAATTCAAATGGAAGAGTTTGCCGAACTAGGCCAGGCCAAATCTGGGGTAGATTTACGGCGCGTTACGTGTCGCGTCGCGGCTCGATTTTAGTTGTAAAACTGAATGTATTTGCCCGTGTGGAGTACACGACTTTTCCGCGCGTTGTCCAGCTTATCAATGGAGCGCGAAAAATTCAATAAGGAAGACCAAAACCCCGTG	AAATTTTGCAAAAAAAAGCTCGAAAATCAAATAATGGTGTTTAGCAAAAT	TRUE	TRUE	TRUE	100	100
37207	N2_chrIII	13103828	13103983	36809	CB_chrIII	12502301	12502456	intrachromosomal	Zator	ATTCCATATTCTCCATAATTCTCAGTTTAAAAAAATTTGAAAATCAATAC	ACATTTGAAATTCCATATTCTCCATAATTCTCAGTTTAAAAAAATTTGAAAATCAATACACATTTGAAATTCCATATTCTCCATAATTCTCCGTTTAAAAAAATTTGAAAAACAGTGCACATTTGATATTCCATATTCTCCATAATTCTCAGTTT	AAAAAAATTTGAAAAACAGTGCACATTTGATATTCCATATTCTCCATAAT	ATTCCATATTCTCCATAATTCTCAGTTTAAAAAAATTTGAAAAACAGTGC	ACATTTGAAATTCCATATTCTCCATAATTCTCAGTTTAAAAAAATTTGAAAATCAATACACATTTGAAATTCCATATTCTCCATAATTCTCAGTTTAAAAAAATTTGAAAAACAGTGCACATTTGATATTCCATATTCTCCATAATTCTCAGTTT	AAAAAAATTTGAAAATCAATACACATTTGAAATTCCATATTCTCCATAAT	FALSE	FALSE	FALSE	94	92
37210	N2_chrIII	13104359	13104514	36846	CB_chrIII	12509120	12509275	intrachromosomal	Zator	ATTCCATATTCTCCATAATTCTCAGTTTAAAAAAATTTGAAAATCAATAC	ACATTTGAAATTCCATATTCTCCATAATTCTCCGTTTAAAAAAATTTGAAAAACAGTGCACATTTGATATTCCATATTCTCCATAATTCTCAGTTTAAAAAAATTTGAAAAACAGTGCACATTTGAAATTCCATATTCTCCATAATTCTCAGTTT	AAAAAAATTTGAAAAACAGTGCACATTTGATATTCCATATTCTCCATAAT	ATTCCATATTCTCCATAATTCTCAGTTTAAAAAAATTTGAAAATCAGTGC	ACATTTGAAATTCCATATTCTCCATAATTCTCAGTTTAAAAAAATTTGAAAAACAGTGCACATTTGAAATTCCATATTCTCCATAATTCTCAGTTTAAAAAAATTTGAAAAACAGTGCACATTTGAAATTCCATATTCTCCATAATTCTCAGTTT	AAAAAAATTTGAAAAACAGTGCACATTTGAAATTCCATATTCTCCATAAT	FALSE	FALSE	FALSE	96	98
37210	N2_chrIII	13104359	13104514	36859	CB_chrIII	12512020	12512175	intrachromosomal	Zator	ATTCCATATTCTCCATAATTCTCAGTTTAAAAAAATTTGAAAATCAATAC	ACATTTGAAATTCCATATTCTCCATAATTCTCCGTTTAAAAAAATTTGAAAAACAGTGCACATTTGATATTCCATATTCTCCATAATTCTCAGTTTAAAAAAATTTGAAAAACAGTGCACATTTGAAATTCCATATTCTCCATAATTCTCAGTTT	AAAAAAATTTGAAAAACAGTGCACATTTGATATTCCATATTCTCCATAAT	ATTTGAAAAACAGTGCACATTTGATATTCCATATTCTCCATAATTAGTGC	ACATTTGAAATTCCATATTCTCCATAATTCTCAGTTTAAAAAAATTTGAAAAACAGTGCACATTTGAAATTCCATATTCTCCATAATTCTCAGTTTAAAAAAATTTGAAAAACAGTGCACATTTGAAATTCCATATTCTCCATAATTCTCAGTTT	AAAAAAATTTGAAAAACAGTGCACATTTGATATTCCATATTCTCCATAAT	FALSE	TRUE	FALSE	60	100
37260	N2_chrIII	13113361	13113516	36846	CB_chrIII	12509120	12509275	intrachromosomal	Zator	ATTCCATATTCTCCATAATTCTCAGTTTAAAAAAATTTGAAAATCAATAC	ACATTTGAAATTCCATATTCTCCATAATTCTCAGTTTAAAAAAATTTGAAAAACAGTGCACATTTGATATTCCATATTCTCCATAATTCTCAGTTTAAAAAAATTTGAAAAACAGTGCACATTTGAAATTCCATATTCTCCATAATTCTCAGTTT	AAAACAATTTGAAAAACAGTGCACATTTGAAATTCCATATTCTCCATAAT	ATTCCATATTCTCCATAATTCTCAGTTTAAAAAAATTTGAAAATCAGTGC	ACATTTGAAATTCCATATTCTCCATAATTCTCAGTTTAAAAAAATTTGAAAAACAGTGCACATTTGAAATTCCATATTCTCCATAATTCTCAGTTTAAAAAAATTTGAAAAACAGTGCACATTTGAAATTCCATATTCTCCATAATTCTCAGTTT	AAAAAAATTTGAAAAACAGTGCACATTTGAAATTCCATATTCTCCATAAT	FALSE	FALSE	FALSE	96	98
37260	N2_chrIII	13113361	13113516	36859	CB_chrIII	12512020	12512175	intrachromosomal	Zator	ATTCCATATTCTCCATAATTCTCAGTTTAAAAAAATTTGAAAATCAATAC	ACATTTGAAATTCCATATTCTCCATAATTCTCAGTTTAAAAAAATTTGAAAAACAGTGCACATTTGATATTCCATATTCTCCATAATTCTCAGTTTAAAAAAATTTGAAAAACAGTGCACATTTGAAATTCCATATTCTCCATAATTCTCAGTTT	AAAACAATTTGAAAAACAGTGCACATTTGAAATTCCATATTCTCCATAAT	ATTTGAAAAACAGTGCACATTTGATATTCCATATTCTCCATAATTAGTGC	ACATTTGAAATTCCATATTCTCCATAATTCTCAGTTTAAAAAAATTTGAAAAACAGTGCACATTTGAAATTCCATATTCTCCATAATTCTCAGTTTAAAAAAATTTGAAAAACAGTGCACATTTGAAATTCCATATTCTCCATAATTCTCAGTTT	AAAAAAATTTGAAAAACAGTGCACATTTGATATTCCATATTCTCCATAAT	FALSE	FALSE	FALSE	60	96
2193	N2_chrIV	1964851	1965159	2163	CB_chrIV	1922387	1922695	intrachromosomal	Zator	ATAATTCAGTTTTTGAAAAAATTGATTTTTCGAAAACAATCATTGTTCAT	GGTGCGTCCATAGTCTGCGGAAAACGGGAATTTCCCGCGTGCGGAAGCGTCCATAGTCTGCGGAAAAACCGGAGTTCCTCGCTTTTTTTTCCTCAAAATTCAAAAAAGTAGGCGTGGCCAACCAATCAGCTGTTGTTTCTTGTTTTCCCATTGCTCAGCTTAAAATTTTACAGCCTCTAATTGGTTGAACACGCCCACTATTTTGAAATTGACCAATAACAAAGCGAGAAACTCCTTGTTTTTTTCCGCAGACTATGGACGCTTCCGCACGCGGGAATTTCCCGTTTTCCGCAGACTATGGACGCATC	ATCAGAAAATTTCCACGAAATTTCGAAAAAAAATCGGTGATTTTTCAGAA	ATAATTCAGTTTTTGAAAAAATCGATTTTTCGAAAACAATCATTGTTCAT	GGTGCGTCCATAGTCTGCGGAAAACGGGAATTTCCCGCGTGCGGAAGCGTCCATAGTCTGCGGAAAAACCGGAGTTCCTCGCTTTTTTTTCCTCAAAATTCAAAAAAGTAGGCGTGGCCAACCAATCAGCTGTTGTTTCTTGTTTTCCCATTGCTCAGCTTAAAATTTTACAGCCTCTAATTGGTTGAACACGCCCACTATTTTGAAATTGACCAATAACAAAGCGAGAAACTCCTTGTTTTTTTCCGCAGACTATGGACGCTTCCGCACGCGGGAATTTCCCGTTTTCCGCAGACTATGGACGCACC	ATCAGAAAATTTCCACGAAATTTCGAAAAAAAATCGGTGATTTTTCAGAA	FALSE	TRUE	FALSE	98	100
2193	N2_chrIV	1964851	1965159	2164	CB_chrIV	7804329	7804637	intrachromosomal	Zator	ATAATTCAGTTTTTGAAAAAATTGATTTTTCGAAAACAATCATTGTTCAT	GGTGCGTCCATAGTCTGCGGAAAACGGGAATTTCCCGCGTGCGGAAGCGTCCATAGTCTGCGGAAAAACCGGAGTTCCTCGCTTTTTTTTCCTCAAAATTCAAAAAAGTAGGCGTGGCCAACCAATCAGCTGTTGTTTCTTGTTTTCCCATTGCTCAGCTTAAAATTTTACAGCCTCTAATTGGTTGAACACGCCCACTATTTTGAAATTGACCAATAACAAAGCGAGAAACTCCTTGTTTTTTTCCGCAGACTATGGACGCTTCCGCACGCGGGAATTTCCCGTTTTCCGCAGACTATGGACGCATC	ATCAGAAAATTTCCACGAAATTTCGAAAAAAAATCGGTGATTTTTCAGAA	AATTAACGAGACGGGCCTGCAATAAAAAAGAGTAAACGCAAGACTATTAT	GGTGCGTCCATAGTCTGCGGAAAACGGGAATTTCCCGCGTGCGGAAGCGTCCATAGTCTGCGGAAAAACCGGAGTTCCTCGCTTTTTTTTCCTCAAAATTCAAAAAAGTAGGCGTGGCCAACCAATCAGCTGTTGTTTCTTGTTTTCCCATTGCTCAGCTTAAAATTTTACAGCCTCTAATTGGTTGAACACGCCCACTATTTTGAAATTGACCAATAACAAAGCGAGAAACTCCTTGTTTTTTTCCGCAGACTATGGACGCTTCCGCACGCGGGAATTTCCCGTTTTCCGCAGACTATGGACGCACC	ATTAGAGAGTGCAAGACTAATAGGGAGTGCCATACTAATTTTCGGAAGGT	FALSE	FALSE	FALSE	60	58
5404	N2_chrIV	16512104	16512235	5300	CB_chrIV	16217142	16217273	intrachromosomal	Tc1-Mariner	TTTTTTCCTAAACTACAGTAATCCTACAGTACTCCTACAGTACCTCTACA	GTACTACTACAGTACCCCGGCCATATTCCACTACTAACCCCAAACCTATATCTCTCCAAAAGACAAAAACTCATTTTTTCCTAAACTACAGTAATCCTACAGTACTCCTACAGTACCTCTACAGTACTACT	ACAGTACTCCGACCATATCCCACCACTAACCCCAAACCTATATCTCTCCA	TTTTTTCCTAAACTACAGTAATCCTACAGTACTCCTACAGTACCTCTACA	GTACTACTACAGTACCCCGGCCATATCCCACTACTAACCCCAAACCTATATCTCTCCAAAAGACAAAAACTCATTTTTTCCTAAACTACAGTAATCCTACAGTACTCCTACAGTACCTCTACAGTACTACT	ACAGTATCCCGACCATATCCCACCACTAACCCCAAACCTATATCTCTTCA	TRUE	FALSE	FALSE	100	96
5404	N2_chrIV	16512104	16512235	5301	CB_chrIV	16217388	16217519	intrachromosomal	Tc1-Mariner	TTTTTTCCTAAACTACAGTAATCCTACAGTACTCCTACAGTACCTCTACA	GTACTACTACAGTACCCCGGCCATATTCCACTACTAACCCCAAACCTATATCTCTCCAAAAGACAAAAACTCATTTTTTCCTAAACTACAGTAATCCTACAGTACTCCTACAGTACCTCTACAGTACTACT	ACAGTACTCCGACCATATCCCACCACTAACCCCAAACCTATATCTCTCCA	TTTTTTCCTAAAATACAGTAATCCTACAGTACTCCTACAGTACCTCTACA	GTACTACTACAGTACCCCGGCCATATCCCACTACTAACCCCAAACCTATATCTCTCCAAAAGACAAAAACTCATTTTTTCCTAAACTACAGTAATCCTACAGTACTCCTACAGTACCTCTACAGTACTACT	ACAGTACTCCGACCATATCCCACCACTAACCCCAAACCTATATCTCTCCA	FALSE	TRUE	FALSE	98	100
5406	N2_chrIV	16512596	16512727	5302	CB_chrIV	16217634	16217765	intrachromosomal	Tc1-Mariner	TTTTTTCCTAAACTACAGTAATCCTACAGTACTCCTACAGTACCTCTACA	GTACTACTACAGTATCCCGACCATATCCCACCACTAACCCCAAACCTATATCTCTTCAAGAGACAAAAACTCATTTTTTCCTAAAATACAGTAATCCTACAGTACTCCTACAGTACCTCTACAGTACTACT	ACAGTACTCCGACCATATCCCACCACTAACCCCAAACCTATATCTCTTCA	TTTTTTCCTAAACTACAGTAATCCTACAGTACTCCTACAGTACCTCTACA	GTACTACTACAGTATCCCGACCATATCCCACCACTAACCCCAAACCTATATCTCTTCAAAAGACAAAAACTCATTTTTTCCTAAAATACAGTAATCCTACAGTACTCCTACAGTACCTCTACAGTACTACT	ACAGTACTCCGACCATATCCCACCACTAACCCCAAACCTATATCTCTCCA	TRUE	FALSE	FALSE	100	98
5406	N2_chrIV	16512596	16512727	5303	CB_chrIV	16217880	16218011	intrachromosomal	Tc1-Mariner	TTTTTTCCTAAACTACAGTAATCCTACAGTACTCCTACAGTACCTCTACA	GTACTACTACAGTATCCCGACCATATCCCACCACTAACCCCAAACCTATATCTCTTCAAGAGACAAAAACTCATTTTTTCCTAAAATACAGTAATCCTACAGTACTCCTACAGTACCTCTACAGTACTACT	ACAGTACTCCGACCATATCCCACCACTAACCCCAAACCTATATCTCTTCA	TTTTTTCCTAAACTACAGTAATCCTACAGTACTCCTACAGTACCTCTACA	GTACTACTACAGTATCCCGACCATATCCCACCACTAACCCCAAACCTATATCTCTTCAAAAGACAAAAACTCATTTTTTCCTAAAATACAGTAATCCTACAGTACTCCTACAGTACCTCTACAGTACTACT	ACAGTACTCCGACCATATCCCACCACTAACCCCAAACCTATATCTCTTCA	TRUE	TRUE	TRUE	100	100
6008	N2_chrIV	15374914	15375031	7303	CB_chrX	1342368	1342485	interchromosomal	Zator	AATATTTTTCACAAAAAATTTAAATTTCCCTCCAAAATATTTTTCTCAGA	AAATTTAAATTTCCCGCCAAAATATTTTTCACAGAAAATTTAAATTTCCCGCCAAAATATTTTTCACAGAAAATTTAAATTTCCCGCCAAAATATTTTTCTCAGAAAATTTAAATTT	CCCGCCAAAATTTTGGGTCTTACCACGGTGGGTCTCACCACGACGGGTCT	AACATTTTTCACAGAAAATTTAAATTTCCCGCCAAAATATTTTTCACAGA	AAATTTAAATTTCCCGCCAAAATATTTTTCACAGAAAATTTAAATTTCCCGCCAAAATATTTTTCACAGAAAATTTAAATTTCCCGCCAAAATATTTTTCACAGAAAATTTAAATTT	CCCGCCAAAATTTTTTTTTCAGAAAATTTAAATTTGCCGCCAAAATATTT	FALSE	FALSE	FALSE	92	60
6097	N2_chrIV	15189916	15190032	5811	CB_chrIV	14956237	14956353	intrachromosomal	CMC	GGCGGGAAATTCAAATTTTCTGTGAAAAAAATTTTGGCGGGAAATTCAAA	TTTTCAGTGAAAAAATTTTGGCGGGAAATTCAAATTTTCTGTGAAAAAAATATTGGCGGGAAATTCAAATTTTCAGTGAAAAAATTTTGGCGGGAAATTCGAATTTTCAGTGAAAA	AATTTTGGCGGGAAATTCAAATTTTCAGTGAAAAAATTTTGGCGGGAAAT	GGCGGGAAATTCAAATTTTCTGTGAAAAAAATTTTGGCGGGAAATTCAAA	TTTTCAGTGAAAAAATTTTGGCGGGAAATTCAAATTTTCTGTGAAAAAAATATTGGCGGGAAATTCAAATTTTCAGTGAAAAAATTTTGGCGGGAAATTCAAATTTTCAGTGAAAA	AATTTTGGCGGGAAATTCAAATTTTCAGTGAAAAAAATTTTGGCGGGAAA	TRUE	FALSE	FALSE	100	98
28997	N2_chrIV	6672788	6672995	28803	CB_chrIV	6512522	6512729	intrachromosomal	Zator	TGAATGCCATGCGTCTGTACATATACACACCAGTTTTAAAAAATAGTTCC	AGTTATTTCAAAAAACTTGAAAGTTATTCATAGCTTGAAAAATGGGCCATCGTGTTTTAAAAAAAACATAAATTGGGACATGTTTCAAAAGTTCAATATATTTCTGATTAAATCTATATGTATATGAATGCCATGCGTCTGTACATATACACACCAGTTTTAAAAAATAGTTCCAGTTATTTCGAAAAACTTGAAAGTTATTCATAG	CTTGAAAAACGAGCCATCGTGTTCTAAAAAGAATAAATGTTGGGACATGT	TGAATGCCATGCGTCTGTACATATACACACCAGTTTTAAAAAATAGTTCC	AGTTATTTCAAAAAACTTGAAAGTTATTCATAGCTTGAAAAATGGGCCATCGTGTTTTAAAAAAAACATAAATTGGGACATGTTTCAAAAGTTCAATATATTTCTGATTAAATCTATATGTATATGAATGCCATGCGTCTGTACATATACACACCAGTTTTAAAAAATAGTTCCAGTTATTTCAAAAAACTTGAAAGTTATTCATAT	CTTGAAAAACGTGCCATCGTAATCTAAAAAAAGTAAAAGTTGGCACATGT	TRUE	FALSE	FALSE	100	88
28997	N2_chrIV	6672788	6672995	28804	CB_chrIV	6512870	6513077	intrachromosomal	Zator	TGAATGCCATGCGTCTGTACATATACACACCAGTTTTAAAAAATAGTTCC	AGTTATTTCAAAAAACTTGAAAGTTATTCATAGCTTGAAAAATGGGCCATCGTGTTTTAAAAAAAACATAAATTGGGACATGTTTCAAAAGTTCAATATATTTCTGATTAAATCTATATGTATATGAATGCCATGCGTCTGTACATATACACACCAGTTTTAAAAAATAGTTCCAGTTATTTCGAAAAACTTGAAAGTTATTCATAG	CTTGAAAAACGAGCCATCGTGTTCTAAAAAGAATAAATGTTGGGACATGT	TGAATGCCATGCGTCTGTACATATACACACCAGTTTTAAAAAATAGTTCC	AGTTATTTCAAAAAACTTGAAAGTTATTCATAGCTTGAAAAATGGGCCATCGTGTTTTAAAAAAAACATAAATTGGGACATGTTTCAAAAGTTCAATATATTTCTGATTAAATCTATATGTATATGAATGCCATGCGTCTGTACATATACACACCAGTTTTAAAAAATAGTTCCAGTTATTTCAAAAAACTTGAAAGTTATTCATAG	CTTGAAAAACGAGCCATCGTGTTCTAAAAAAAATAAAAGTTGGGACATGT	TRUE	FALSE	FALSE	100	96
38442	N2_chrIV	15475679	15475837	37868	CB_chrIV	15243069	15243227	intrachromosomal	Tc1-Mariner	CGCCGTAAATCTACCCCAGATTTGGCCGAGCTAAAATGGCCTAATTCGGC	ACGGATTTCTTGCTTCCCTCATAAGTTGAAATGGAAGAGTTTGTGCCGAACTAGGCCATTTTAGCTCGGCCATATCTGGGGTAGATATACGGCGCGTTGCGTGTCGCGTCGCGGCTTGCTTTCAGCTGTGAAACTAAATGTATTTGTCCGTGTGGAGT	CCGGCGGGCGATTGTCAATGGAGCGCGAAAAATTCAAAAATTCAATGAGG	CGCCGTAAATCTACCCCAGATTTGGCCGAGCTAAAATGGCCTAATTCGGC	ACGGATTTCTTGCTTCCCTCATAAGTTGAAATGGAAGAGTTTGTGCCGAACTAGGCCATTTTAGCTCGGCCATATCTGGGGTAGATATACGGCGCGTTGCGTGTCGCGTCGCGGCTTGCTTTCAGCTGTAAAACTAAATGTATTTGTCCGTGTGGAGT	CCGGCGGGCGATTGTCAATGGAGCGCGAAAAATTCAAAAACTCAATGAGG	TRUE	FALSE	FALSE	100	98
38442	N2_chrIV	15475679	15475837	37865	CB_chrIV	15236801	15236959	intrachromosomal	Tc1-Mariner	CGCCGTAAATCTACCCCAGATTTGGCCGAGCTAAAATGGCCTAATTCGGC	ACGGATTTCTTGCTTCCCTCATAAGTTGAAATGGAAGAGTTTGTGCCGAACTAGGCCATTTTAGCTCGGCCATATCTGGGGTAGATATACGGCGCGTTGCGTGTCGCGTCGCGGCTTGCTTTCAGCTGTGAAACTAAATGTATTTGTCCGTGTGGAGT	CCGGCGGGCGATTGTCAATGGAGCGCGAAAAATTCAAAAATTCAATGAGG	CGCCGTAAATCTACCCCAGATTTGGCCGAGCTAAAATGGCCTAATTCGGC	ACGGATTTCTTGCTTCCCTCATAAGTTGAAATGGAAGAGTTTGTGCCGAACTAGGCCATTTTAGCTCGGCCATATCTGGGGTAGATATACGGCGCGTTGCGTGTCGCGTCGCGGCTTGCTTTCAGCTGTAAAACTAAATGTATTTGTCCGTGTGGAGT	CCGGCGGGCGATTGTCAATGGAGCGCGAAAAATTCAAAAACTCAATGAGG	TRUE	FALSE	FALSE	100	98
38458	N2_chrIV	15767874	15767973	37883	CB_chrIV	15529359	15529458	intrachromosomal	Tc1-Mariner	AAGTAAAAAAATTCCTGCTAATTTTCAATTATAAAAAAGGGATAAGATAC	ACTCGAAATAATAAAACTGCGTGGAGTGTACTGCAGAAAACCTCAAAATTAGGCCCCGCCTTTTTATCGTCCACTCACGGGGAAAAGGCAAAATTCGGG	GACCAACCAATATCAGGCCGCCGACATCTCATGGGTTCCGCGCGCCGCTA	AAATAAAAAAAATCCTGCTAATTTTCAATTATAAAAAAGGGATAAGATAC	ACTCGAAATAATAAAACTGCGTGGAGTGTACTGCAGAAAACCTCATAATTAGGCCCCGCCTTTTTATCGTCCACTCACGGGGAAAAGGCAAAATTCGGG	GACCAACCAATATCAGGCCGCCGACATCTCATGGGTTCCGCGCGCCGCTA	FALSE	TRUE	FALSE	96	100
38458	N2_chrIV	15767874	15767973	38851	CB_chrV	8608430	8608529	interchromosomal	Tc1-Mariner	AAGTAAAAAAATTCCTGCTAATTTTCAATTATAAAAAAGGGATAAGATAC	ACTCGAAATAATAAAACTGCGTGGAGTGTACTGCAGAAAACCTCAAAATTAGGCCCCGCCTTTTTATCGTCCACTCACGGGGAAAAGGCAAAATTCGGG	GACCAACCAATATCAGGCCGCCGACATCTCATGGGTTCCGCGCGCCGCTA	ATGCGTCTAAATTATCAAAGGTGTTAAATGGAATGTACCCGGGTGACTAC	ACTCGAAATAATAAAACTGCGTGGAGTGTACTGCAGAAAACCTCATAATTAGGCCCCGCCTTTTTATCGTCCACTCACGGGGAAAAGGCAAAATTCGGG	GACCAACCAATATCCGGCCGCCGACATCTCATGGGTTCCGCGCGCCGCTA	FALSE	FALSE	FALSE	64	98
2324	N2_chrV	3829715	3829925	2288	CB_chrV	3584434	3584644	intrachromosomal	Zator	CGTTAAGACCGGAACAAAAATTGCAAAATTTCATGTCTGCGTAATAGCAA	CTCAGTCAAGAGCGAGTCACGGCAACTCGGTCCAAAACCATTTCTAATCAGTAAACTCTCAAAAACCACAACTAAATAGCTTAAAACCATTGTAAATTAGCTTATTTTTGCTAATTAGCAATGATTTTAAGCTAATTAGATGTGGTTTTTGAGAGTTTACTAATTAGAAATGGTTTTGGACCGAGTTGCCGTGACTCGCTTTTGACTGAG	AAACCTTTAATTTTGGTCCAAATTACCGTTTAATTGTAGTTTGTAGTATG	CGTTAAGACCGGAACAAAAATTGCAAAATTTCATGTCTGCGTAATAGCAA	CTCAGTCAAGAGCGAGTCACGGCAACTCGGTCCAAAACCATTTCTAATTAGTAAACTCTCAAAAACCACAACTAAATAGCTTAAAACCATTGTAAATTAGCTTATTTTTGCTAATTAGCAATGATTTTAAGCTAATTAGTTGTGGTTTTTGAGAGTTTACTAATTAGAAATGGTTTTGGACCGAGTTGCCGTGACTCGCTCTTGACTGAG	AAACCTTTAATTTTGGTCCAAATTACCGTTTAATTGTAGTTTGTTGTATG	TRUE	FALSE	FALSE	100	98
2324	N2_chrV	3829715	3829925	2844	CB_chrX	7517613	7517823	interchromosomal	Zator	CGTTAAGACCGGAACAAAAATTGCAAAATTTCATGTCTGCGTAATAGCAA	CTCAGTCAAGAGCGAGTCACGGCAACTCGGTCCAAAACCATTTCTAATCAGTAAACTCTCAAAAACCACAACTAAATAGCTTAAAACCATTGTAAATTAGCTTATTTTTGCTAATTAGCAATGATTTTAAGCTAATTAGATGTGGTTTTTGAGAGTTTACTAATTAGAAATGGTTTTGGACCGAGTTGCCGTGACTCGCTTTTGACTGAG	AAACCTTTAATTTTGGTCCAAATTACCGTTTAATTGTAGTTTGTAGTATG	CCATAGTTTCCAAGCCCAGCTGGTATACATTTCCTGCAATAATTGTCTAA	CTCAGTCAAGAGCGAGTCACGGCAACTCGGTCCAAAACCATTTCTAATTAGTAAACTCTCAAAAACCACAACTAAATAGCTTAAAACCATTGTAAATTAGCTTATTTTTGCTAATTAGCAATGATTTTAAGCTAATTAGTTGTGGTTTTTGAGAGTTTACTAATTAGAAATGGTTTTGGACCGAGTTGCCGTGACTCGCTCTTGACTGAG	AATTAATAAACAATAATCAAGCAATAGGAAGATTGTTGGAGGTGAGTACC	FALSE	FALSE	FALSE	64	60
2396	N2_chrV	18153874	18154061	2362	CB_chrV	17864565	17864752	intrachromosomal	hAT	TTTCGAATTGGGAATCTGAAAAAAATGTCGATATCACATTTTAAGGAAAT	CACGTGGTGTCAGAATGTCTCATTTCAGCTTGATCTATGTTGATCTACAAAAAATGCGGGAGAGGAGACGCAGAGTTCTCAACTGATGTTGCATAGTTAAGAACGTGCTGACGTCACATATTTTTGGGCAAAAAATTCCCGCATTTTTTGTAGATCAAACCGTGATGAGACAGCCTGGCACCACGTG	GGAAATCCCTATTTTCTTTTGCCAGAAAATCGTGAACTGTGTTTCAGATA	TTTCGAATTGGGAATCTGGAAAAAATGTCGATATCACATTTTAAGGAAAT	CACGTGGTGTCAGAATGTCTCATTTCAGCTTGATCTATGTTGATCTACAAAAAATGCGGGAGAGGAGACGCAGAGTTCTCAACTGATTTTGCATAGTTAAGAACGTGCTGACGTCACATATTTTTGGGCAAAAAATTCCCGCATTTTTTGTAGATCAAACCGTGATGAGACAGCCTGGCACCACGTG	GGAAATCCCTATTTTCTTTTGCCAGAAAATCGTGAACTGTGTTTCAGATA	FALSE	TRUE	FALSE	98	100
2457	N2_chrV	10825218	10825384	675	CB_chrI	5679989	5680155	interchromosomal	Zator	GTGACAGGGACATTCTGAAACAGTGTTAGAAAATGAACATCGATGAAAGA	CACGTGTATTCAGCTCGACTAACGCCTCGAAAATTTTCAAAAAAGGCGGGAAAAAATATTTGAATTCGCCAAGAGGAATTTCACCGCAGCGCGTGCAAAAATGTCTGCATTTGCGCGTGACGGTGTTTGCACAAATTACACCGAATGGTCGAGCTGAAAACACGTG	AAAGAAACTGAATGCCGTTATTTTCCGCGACGTGCTGAAAGTCGGTATTT	GGGAGGTGAAGGATTTCCCGAAGAAAGGCATTAATTTTCGGTATGCACAA	CACGTGTATTCAGCTCGACCAACGCCTCGAAAATTTTCAAAAAAGGCGGGAAAAAATATTTGAATTCGCCAAGAGGAATTTCACCGCAGCGCGTGCAAAAATGTCTGCATTTGCGCGTGACGGTGTTTGCACAAATTACACCGAATGGTCGAGCTGAAAACACGTG	CACAACTTAAATTTTTATTTCATCGTAATTTCAAAAGATTTTGATATGCG	FALSE	FALSE	FALSE	64	58
2457	N2_chrV	10825218	10825384	2414	CB_chrV	10497730	10497896	intrachromosomal	Zator	GTGACAGGGACATTCTGAAACAGTGTTAGAAAATGAACATCGATGAAAGA	CACGTGTATTCAGCTCGACTAACGCCTCGAAAATTTTCAAAAAAGGCGGGAAAAAATATTTGAATTCGCCAAGAGGAATTTCACCGCAGCGCGTGCAAAAATGTCTGCATTTGCGCGTGACGGTGTTTGCACAAATTACACCGAATGGTCGAGCTGAAAACACGTG	AAAGAAACTGAATGCCGTTATTTTCCGCGACGTGCTGAAAGTCGGTATTT	GTGACAGGGACATTCTGAAACAGTGTTAGAAAATGAACATCGATGAAAGA	CACGTGTATTCAGCTCGACCAACGCCTCGAAAATTTTCAAAAAAGGCGGGAAAAAATATTTGAATTCGCCAAGAGGAATTTCACCGCAGCGCGTGCAAAAATGTCTGCATTTGCGCGTGACGGTGTTTGCACAAATTACACCGAATGGTCGAGCTGAAAACACGTG	AAAGAAACTGAATGCCGTTATTTTCCGCGACGTGCTGAAAGTCGGTATTT	TRUE	TRUE	TRUE	100	100
6249	N2_chrV	18153919	18154027	6282	CB_chrV	17864610	17864718	intrachromosomal	Tc1-Mariner	GAAATCACGTGGTGTCAGAATGTCTCATTTCAGCTTGATCTATGTTGATC	TACAAAAAATGCGGGAGAGGAGACGCAGAGTTCTCAACTGATGTTGCATAGTTAAGAACGTGCTGACGTCACATATTTTTGGGCAAAAAATTCCCGCATTTTTTGTAG	ATCAAACCGTGATGAGACAGCCTGGCACCACGTGGGAAATCCCTATTTTC	GAAATCACGTGGTGTCAGAATGTCTCATTTCAGCTTGATCTATGTTGATC	TACAAAAAATGCGGGAGAGGAGACGCAGAGTTCTCAACTGATTTTGCATAGTTAAGAACGTGCTGACGTCACATATTTTTGGGCAAAAAATTCCCGCATTTTTTGTAG	ATCAAACCGTGATGAGACAGCCTGGCACCACGTGGGAAATCCCTATTTTC	TRUE	TRUE	TRUE	100	100
6735	N2_chrV	7450767	7450899	4593	CB_chrII	15002316	15002448	interchromosomal	hAT	AATTTTTCCCAAACTACAGTAATCCTACAGTAACCCTACAGTACCTCTAC	AGTACTACTACAGTACCCCGACCATATCCCACCACTAACCTAAAACCAATATCCCTTCAAAAGACGAAAAGTCAATTTTTCCCAAACTACAGTAATCCTACAGTAACCCTACAGTACCTCTACAGTACTACT	ACAGTACCCCGACCATATCCCACCACTAACCTAAAACCAATATCCCTTCA	AATTTTTCCCAAACTACAGTAATCCTACAGTAACCCTACAGTACCTCTAC	AGTACTACTACAGTACCCCGACCATATCCCACCACTAACCTAAAACCGATATCCCTTCAAAAGACGAAAAGTCAATTTTCCCCAAACTACAGTAATCCTACAGTAACCCTACAGTACCTCTACAGTACTACT	ACAGTACCCCGACCATATCCCACCACTAACCTAAAACCGATATCCCTTCA	TRUE	FALSE	FALSE	100	98
6872	N2_chrV	7922504	7922621	7303	CB_chrX	1342368	1342485	interchromosomal	Sola	AATATTTTTCACAGAAAATTTAAATTTCCCGCCAAAATATTTTTCTCAGA	AAATTTAAATTTCCCGCCAAAATATTTTTCACAGAAAATTTTAATTTCCCGCCAAAATATTTTTCACAGAAAATTTAAATTTCCCGCCAAAATATTTTTCACAGAAAATTTAAATTT	CCCGCCAAAATTTTGGGTCTTACCACGACGGGTCTCACCACGGTGGGTCT	AACATTTTTCACAGAAAATTTAAATTTCCCGCCAAAATATTTTTCACAGA	AAATTTAAATTTCCCGCCAAAATATTTTTCACAGAAAATTTAAATTTCCCGCCAAAATATTTTTCACAGAAAATTTAAATTTCCCGCCAAAATATTTTTCACAGAAAATTTAAATTT	CCCGCCAAAATTTTTTTTTCAGAAAATTTAAATTTGCCGCCAAAATATTT	FALSE	FALSE	FALSE	96	60
30793	N2_chrV	17897830	17897971	30556	CB_chrV	17608865	17609006	intrachromosomal	Zator	AAGTTATCTTTCAGGGAAAATTGGTTATTTTTTGCGGAATTTCACTTAAA	AAATTGGATTTTATGCGAAAAATTCCATATTTTTTAATTGGAAAAATGGGATTTTCGGAGGAATTTATAGCTGTCATTTAAAAGATAAAGTTCAAAAATTTAGTTTTTAGACGTTTTTTTTTCGCTTGGAAAATGGATTTT	CAGTCGATTTTTCACGAGAAACCTGATTTTTTCCACTTAAAAATCGCAAT	AAAATTAAAAAAAAAAAAAAAAAAAAATTTTTTGCGGAATTTCTCTTAAA	AAATTGGATTTTTTGCGAAAAATTCCATATTTTTTAATTGGAAAAATGGGATTTTCGGAGGAATTTATAGCTGTCATTTAAAAGATAAAGTTCAAAAATTTAGTTTTTAGACGTTTTTTTTTCGCTTGGAAAATGGATTTT	CAGTCGATTTTTCACCGAGAAACCTGATTTTTTCCACTTAAAAATCGCAA	FALSE	FALSE	FALSE	66	98
40525	N2_chrX	14402889	14403051	39916	CB_chrX	14230027	14230189	intrachromosomal	CMC	GGCAAATCAACAATTGAATTGCTCATCTTCAGAAAAATATAAATTACGGG	CAAATCAACAATTAAATTCCTCATCTTCAGAAAAATATAAATTACGGGCAAATCAACAATTAATTTCCTCATCTTCAGAAAAATATAAATTACGGGCAAATCAACAATTAAATTCCTCATCTTCAGAAAAATATAAATTACGGGCAAATCAACAATTAAATT	CCTCAGTTTCAGAAAAATATAAATTACGGGCAAATCAACAATTAAATTCC	GGCAAATCAACAATTAAATTCCTCATCTTCAGAAAAATATAAATTACGGG	CAAATCAACAATTAAATTCCTCATCTTCAGAAAAATATAAATTACGGGCAAATCAACAATTAAATTCCTCATCTTCAGAAAAATATAAATTACGGGCAAATCAACAATTAAATTCCTCATCTTCAGAAAAATATAAATTACGGGCAAATCAACAATTAAATT	CCTCATCTTCAGAAAAATATAAATTACGGGCAAATCAACAATTAAATTCC	FALSE	FALSE	FALSE	96	98

## Sheet: interchromosomal_TEs
n2_id	n2_chrom	n2_start	n2_stop	cb_id	cb_chrom	cb_start	cb_stop	movement_type	te_family	n2_upstream	n2_core	n2_downstream	cb_upstream	cb_core	cb_downstream	upstream_same	downstream_same	both_flanks_same	up_alignment_match_percent	down_alignment_match_percent
3384	N2_chrI	6490729	6490892	6351	CB_chrV	17738579	17738742	interchromosomal	Zator	AAATACAAAACCTAAACTTTCCCAAACATGATACATATGCTGCTTAGATG	CTGAAACTACCTGATTTTCATAACGAGACCGCTGAAAAAGTTTTGAGGTTTTCAAAATTCAACTTTTTTGATGAAAAAGTAGAGATTTTCGCACAAAATGTTGAATTTTAAAAATCTCAAAACTTTTTCAGCGGTCTCGTTATGAAAATCAGGTAGTTTCAGC	ATCTAAGCAGCATATTTATCATGTTTGGAAAAAAGTTTAGGTTTAGTATT	ATACAAAACCTAAACTTTTTCTGAAACATGATACATATGATGCTTAGATG	CTGAAACTACCTGATTTTCATAACGAGACCGCTGAAAAAGTTTTGAGGTTTTCAATATTCAACTTTTTTGGTGAAAAAGTAGAGATTTTCGCACAAAATGTTGAATTTTAAAAATCTCAAAACTTTTTCAGCGGTCTCGTTATGAAAATCAGGTAGTTTCAGC	ATCTAAGCAGCATATTTATCATGTTTGGAAAAAAGTTTAGGTTTAGTATT	FALSE	TRUE	FALSE	90	100
29440	N2_chrI	9518278	9518482	30203	CB_chrIV	16461418	16461622	interchromosomal	Tc1-Mariner	CACGTAGTAAAAATATGTCCGTAGCAAAAGAGTAAAACGTAGTAAAACAT	CCACGTAGTAAAAGATAAGGTAGTAAAAAAGTGTTTTCCGTAGTAAAAGATCTATGTGATCAAATCGTAGTAAAAGAGAACACGTAGTAAAAGAGCCAATTGTAGTAAAAGATCTAAATGCGGAATTCGTAGTAAAAGAGATTCCGTAGTAAAAGAGATCTTGTAGTAAAAGAGATACGTAGTAAAAAATCAAGTAGTAAAACA	GTATTTGCCAAAAAAAAATGCAAAAAATAACATTATTGCCACAAACACGA	AATATCCCTCCACGTAGTAAAAATACGTCCGTAGCAAAAGAGTAAAACAT	CCACGTAGTAAAAGATAAGGTAGTAAAAAAGTATTTTCCGTAGTAAAAGATCTATGTGATCAAATCGTAGTAAAAGAGAACACGTAGTAAAAGAGCCAATTGTAGTAAAAGATCTAAATGCGGAATTCGTAGTAAAAGAGATTCCGTAGTAAAAGAGATCTTGTAGTAAAAGAGATACGTAGTAAAAAATCAAGTAGTAAAACA	GTATTTGCCCAAACGCATAGGTAAACGGCCACCGGGCATTATTATCGTCT	FALSE	FALSE	FALSE	78	60
34231	N2_chrI	1412681	1412904	33841	CB_chrI	1402048	1402271	intrachromosomal	Tc1-Mariner	AAATCGAAAATTCATATTTTTCTTAATCTACAGTAATCCTACAGTGCCCC	TACAGTACCCCGACAATATCCCCCCGCTGACCCCAAACCAATATCCCGTCAAAAAACGAAAATTCATATTTTTCTTAATCTACAGTAATCCTACAGTGCCCCTACAATACTACTACAGTACCCCGACCATATCCCCACTAATCCCGAACCAATATCCCTTTAACAGACGAATAGTTATTTTTCCTGAAATACAGTAATCCTATCGTACCTCTACAGTACTACT	TCAGTACCCCGACCATTTCCCCCACTAACCTTAAACCAATATCCCGTCAA	AAAACGAAAATTCATATTTTTCTTAATCTACAGTAATCCTACAGTGCCCC	TACAGTACCCCGACAATGTCCCCCCGCTGACCCCAAACCAATATCCCGTCAAAAAACGAAAATTCATATTTTTCCTAAACTACAGTAATCCTACAGTGCCCCTACAGTACTACTACAGTACCCCGACCATATCCCCACTAATCCCGAACCAATATCCCTTTAACAGACGAATAGTTATTTTTCCTGAAATACAGTAATCCTATCGTACCTCTACAGTACTACT	TCAGTACCCCGACCATTTCCCCCACTAACCTTAAACCAATATCCCGTCAA	FALSE	TRUE	FALSE	98	100
6008	N2_chrIV	15374914	15375031	7303	CB_chrX	1342368	1342485	interchromosomal	Zator	AATATTTTTCACAAAAAATTTAAATTTCCCTCCAAAATATTTTTCTCAGA	AAATTTAAATTTCCCGCCAAAATATTTTTCACAGAAAATTTAAATTTCCCGCCAAAATATTTTTCACAGAAAATTTAAATTTCCCGCCAAAATATTTTTCTCAGAAAATTTAAATTT	CCCGCCAAAATTTTGGGTCTTACCACGGTGGGTCTCACCACGACGGGTCT	AACATTTTTCACAGAAAATTTAAATTTCCCGCCAAAATATTTTTCACAGA	AAATTTAAATTTCCCGCCAAAATATTTTTCACAGAAAATTTAAATTTCCCGCCAAAATATTTTTCACAGAAAATTTAAATTTCCCGCCAAAATATTTTTCACAGAAAATTTAAATTT	CCCGCCAAAATTTTTTTTTCAGAAAATTTAAATTTGCCGCCAAAATATTT	FALSE	FALSE	FALSE	92	60
38458	N2_chrIV	15767874	15767973	38851	CB_chrV	8608430	8608529	interchromosomal	Tc1-Mariner	AAGTAAAAAAATTCCTGCTAATTTTCAATTATAAAAAAGGGATAAGATAC	ACTCGAAATAATAAAACTGCGTGGAGTGTACTGCAGAAAACCTCAAAATTAGGCCCCGCCTTTTTATCGTCCACTCACGGGGAAAAGGCAAAATTCGGG	GACCAACCAATATCAGGCCGCCGACATCTCATGGGTTCCGCGCGCCGCTA	ATGCGTCTAAATTATCAAAGGTGTTAAATGGAATGTACCCGGGTGACTAC	ACTCGAAATAATAAAACTGCGTGGAGTGTACTGCAGAAAACCTCATAATTAGGCCCCGCCTTTTTATCGTCCACTCACGGGGAAAAGGCAAAATTCGGG	GACCAACCAATATCCGGCCGCCGACATCTCATGGGTTCCGCGCGCCGCTA	FALSE	FALSE	FALSE	64	98
2324	N2_chrV	3829715	3829925	2844	CB_chrX	7517613	7517823	interchromosomal	Zator	CGTTAAGACCGGAACAAAAATTGCAAAATTTCATGTCTGCGTAATAGCAA	CTCAGTCAAGAGCGAGTCACGGCAACTCGGTCCAAAACCATTTCTAATCAGTAAACTCTCAAAAACCACAACTAAATAGCTTAAAACCATTGTAAATTAGCTTATTTTTGCTAATTAGCAATGATTTTAAGCTAATTAGATGTGGTTTTTGAGAGTTTACTAATTAGAAATGGTTTTGGACCGAGTTGCCGTGACTCGCTTTTGACTGAG	AAACCTTTAATTTTGGTCCAAATTACCGTTTAATTGTAGTTTGTAGTATG	CCATAGTTTCCAAGCCCAGCTGGTATACATTTCCTGCAATAATTGTCTAA	CTCAGTCAAGAGCGAGTCACGGCAACTCGGTCCAAAACCATTTCTAATTAGTAAACTCTCAAAAACCACAACTAAATAGCTTAAAACCATTGTAAATTAGCTTATTTTTGCTAATTAGCAATGATTTTAAGCTAATTAGTTGTGGTTTTTGAGAGTTTACTAATTAGAAATGGTTTTGGACCGAGTTGCCGTGACTCGCTCTTGACTGAG	AATTAATAAACAATAATCAAGCAATAGGAAGATTGTTGGAGGTGAGTACC	FALSE	FALSE	FALSE	64	60
6735	N2_chrV	7450767	7450899	4593	CB_chrII	15002316	15002448	interchromosomal	hAT	AATTTTTCCCAAACTACAGTAATCCTACAGTAACCCTACAGTACCTCTAC	AGTACTACTACAGTACCCCGACCATATCCCACCACTAACCTAAAACCAATATCCCTTCAAAAGACGAAAAGTCAATTTTTCCCAAACTACAGTAATCCTACAGTAACCCTACAGTACCTCTACAGTACTACT	ACAGTACCCCGACCATATCCCACCACTAACCTAAAACCAATATCCCTTCA	AATTTTTCCCAAACTACAGTAATCCTACAGTAACCCTACAGTACCTCTAC	AGTACTACTACAGTACCCCGACCATATCCCACCACTAACCTAAAACCGATATCCCTTCAAAAGACGAAAAGTCAATTTTCCCCAAACTACAGTAATCCTACAGTAACCCTACAGTACCTCTACAGTACTACT	ACAGTACCCCGACCATATCCCACCACTAACCTAAAACCGATATCCCTTCA	TRUE	FALSE	FALSE	100	98
6872	N2_chrV	7922504	7922621	7303	CB_chrX	1342368	1342485	interchromosomal	Sola	AATATTTTTCACAGAAAATTTAAATTTCCCGCCAAAATATTTTTCTCAGA	AAATTTAAATTTCCCGCCAAAATATTTTTCACAGAAAATTTTAATTTCCCGCCAAAATATTTTTCACAGAAAATTTAAATTTCCCGCCAAAATATTTTTCACAGAAAATTTAAATTT	CCCGCCAAAATTTTGGGTCTTACCACGACGGGTCTCACCACGGTGGGTCT	AACATTTTTCACAGAAAATTTAAATTTCCCGCCAAAATATTTTTCACAGA	AAATTTAAATTTCCCGCCAAAATATTTTTCACAGAAAATTTAAATTTCCCGCCAAAATATTTTTCACAGAAAATTTAAATTTCCCGCCAAAATATTTTTCACAGAAAATTTAAATTT	CCCGCCAAAATTTTTTTTTCAGAAAATTTAAATTTGCCGCCAAAATATTT	FALSE	FALSE	FALSE	96	60

## Sheet: intrachromosomal_TEs
n2_id	n2_chrom	n2_start	n2_stop	cb_id	cb_chrom	cb_start	cb_stop	movement_type	te_family	n2_upstream	n2_core	n2_downstream	cb_upstream	cb_core	cb_downstream	upstream_same	downstream_same	both_flanks_same	up_alignment_match_percent	down_alignment_match_percent
4243	N2_chrII	14869251	14869368	4385	CB_chrII	14668068	14668185	intrachromosomal	Zator	AAATATTTTGGAGGGAAATTTAAATTTTCTGTGAAAAATATTTTGGAGGG	AAATTTAAATTTTCTGTGAAAAATATTTTGGAGGGAAATTTAAATTTTCTGTGAAAAATATTTTGGCGGGAAATTTAAATTTTCTGAAAAAAATATTTTGGCGGGAAATTTAAATTT	TCTGAAAAAAAATATTTTGGCGGGAAATTTAAATTTTCTGTGAAAAATAT	AATATTTTGGCGGGAAATTTAAATTTTCTGAAAAAAAATATTTTGGCGGG	AAATTTAAATTTTCTGTGAAAAATATTTTGGAGGGAAATTTAAATTTTCTGTGTAAAATATTTTGGCGGGAAATTTAAATTTTCTGAAAAAAATATTTTGGCGGGAAATTTAAATTT	TCTGTGAAAAATATTTTGGAGGGAAATTTAAATTTTCTGTGAAAAATATT	FALSE	FALSE	FALSE	90	92
4243	N2_chrII	14869251	14869368	4390	CB_chrII	14668662	14668779	intrachromosomal	Zator	AAATATTTTGGAGGGAAATTTAAATTTTCTGTGAAAAATATTTTGGAGGG	AAATTTAAATTTTCTGTGAAAAATATTTTGGAGGGAAATTTAAATTTTCTGTGAAAAATATTTTGGCGGGAAATTTAAATTTTCTGAAAAAAATATTTTGGCGGGAAATTTAAATTT	TCTGAAAAAAAATATTTTGGCGGGAAATTTAAATTTTCTGTGAAAAATAT	AATATTTTGGCGGGAAATTTAAATTTTCTGAAAAAAAATATTTTGGCGGG	AAATTTAAATTTTCTGTGAAAAATATTTTGGAGGGAAATTTAAATTTTCTGTGTAAAATATTTTGGCGGGAAATTTAAATTTTCTGAAAAAAATATTTTGGCGGGAAATTTAAATTT	TCTGTGAAAAATATTTTGGAGGGAAATTTAAATTTTCTGTGTAAAATATT	FALSE	FALSE	FALSE	90	90
1773	N2_chrIII	12618333	12618553	1752	CB_chrIII	11999828	12000048	intrachromosomal	hAT	AAGAAGTTCAAAACTTTAGAGTGATATTCCAATCGAAACACTCAGAAAAA	TCACGGGGTTCTGGCCTTCCTCATTGAATTTTTCGCGCTCCATTGACAATCGCCTGCCGGATATGGGAAAGTCGTGTACTCCACACGGACAAATACATTAAGTTTTACAATCGAGCCGCGACGCGACACGCAACGCGCCGTAAATCTACCCCAAATATGGCCGAGCCAAAATGGCCTAACTCTTCCATTTCAATTTATGAGGAAAGCCAAAAATCCGTGA	AAAATATAATTTTGAAATAGAAAATTTAAAAAAAAAAAGCGCCCGCCAAT	AAGAAGTTCAAAACTTTAGAGTGATATTCCAATCGAAACACTCAGAAAAA	TCACGGGGTTCTGGCCTTCCTCATTGAATTTTTCGCGCTCCATTGACAATCGCCTGCCGGATATGGGAAAGTCGTGTACTCCACACGGACAAATACATTAAGTTTTACAATCGAGCCGCGACGCGACACGCAACGCGCCGTAAATCTACACCAAATATGGCCGAGCCAAAATGGCCTAACTCTTCCATTTCAATTTATGAGGAAAGCCAAAAATCCGTGA	AAAATATAAAAATATATATGAAAATAAATATGAAAATTTAAAAATATGAA	TRUE	FALSE	FALSE	100	72
29895	N2_chrIII	2134998	2135169	29677	CB_chrIII	2093308	2093479	intrachromosomal	hAT	ATACTTATTTTTGCTGATTTGTGTATTGATTTTCAAGTTTTCCACGTAAT	TTTACAGTAGAATCCGTTTTTTTCAAAATTTTAAAAATGCACTTTTGGCGCAACTGGTAACATGAATGACTGATAGGAAATAGGTCAGGGGTTCGATCCCTGCTGTGGTCAATAATTTTTGCCTTGTCGATTTGTCAATTTCCAGTGTTTTTCAGTTATTTACAGTAGTTT	TATAAATGATTTCGAGCGAAAAGTTCAACTTTTGAGACTTTTTAACGAAT	AAACTCATTTGCACAAGTTTTTATGTTAATTTTCAAGTTTTCCACGTAAT	TTTACAGTAGAATCCGTTTTTTTCAAAATTTTAAAAATGCACTTTTGGCGCAACTGGTAACATGAATGACTGATAGGAAATAGGTCAGGGGTTCGATCCCTGCTGTGGTCAATAATTTTTGCCTTGTCAATTTGTCAATTTCCAGTGTTTTTCAGTTATTTACAGTAGTTT	TATAAATGATTTCGAGCGAAAAGTTCAACTTTTGAGACTTTTTAACGAAT	FALSE	TRUE	FALSE	82	100
37210	N2_chrIII	13104359	13104514	36859	CB_chrIII	12512020	12512175	intrachromosomal	Zator	ATTCCATATTCTCCATAATTCTCAGTTTAAAAAAATTTGAAAATCAATAC	ACATTTGAAATTCCATATTCTCCATAATTCTCCGTTTAAAAAAATTTGAAAAACAGTGCACATTTGATATTCCATATTCTCCATAATTCTCAGTTTAAAAAAATTTGAAAAACAGTGCACATTTGAAATTCCATATTCTCCATAATTCTCAGTTT	AAAAAAATTTGAAAAACAGTGCACATTTGATATTCCATATTCTCCATAAT	ATTTGAAAAACAGTGCACATTTGATATTCCATATTCTCCATAATTAGTGC	ACATTTGAAATTCCATATTCTCCATAATTCTCAGTTTAAAAAAATTTGAAAAACAGTGCACATTTGAAATTCCATATTCTCCATAATTCTCAGTTTAAAAAAATTTGAAAAACAGTGCACATTTGAAATTCCATATTCTCCATAATTCTCAGTTT	AAAAAAATTTGAAAAACAGTGCACATTTGATATTCCATATTCTCCATAAT	FALSE	TRUE	FALSE	60	100
37260	N2_chrIII	13113361	13113516	36859	CB_chrIII	12512020	12512175	intrachromosomal	Zator	ATTCCATATTCTCCATAATTCTCAGTTTAAAAAAATTTGAAAATCAATAC	ACATTTGAAATTCCATATTCTCCATAATTCTCAGTTTAAAAAAATTTGAAAAACAGTGCACATTTGATATTCCATATTCTCCATAATTCTCAGTTTAAAAAAATTTGAAAAACAGTGCACATTTGAAATTCCATATTCTCCATAATTCTCAGTTT	AAAACAATTTGAAAAACAGTGCACATTTGAAATTCCATATTCTCCATAAT	ATTTGAAAAACAGTGCACATTTGATATTCCATATTCTCCATAATTAGTGC	ACATTTGAAATTCCATATTCTCCATAATTCTCAGTTTAAAAAAATTTGAAAAACAGTGCACATTTGAAATTCCATATTCTCCATAATTCTCAGTTTAAAAAAATTTGAAAAACAGTGCACATTTGAAATTCCATATTCTCCATAATTCTCAGTTT	AAAAAAATTTGAAAAACAGTGCACATTTGATATTCCATATTCTCCATAAT	FALSE	FALSE	FALSE	60	96
2193	N2_chrIV	1964851	1965159	2164	CB_chrIV	7804329	7804637	intrachromosomal	Zator	ATAATTCAGTTTTTGAAAAAATTGATTTTTCGAAAACAATCATTGTTCAT	GGTGCGTCCATAGTCTGCGGAAAACGGGAATTTCCCGCGTGCGGAAGCGTCCATAGTCTGCGGAAAAACCGGAGTTCCTCGCTTTTTTTTCCTCAAAATTCAAAAAAGTAGGCGTGGCCAACCAATCAGCTGTTGTTTCTTGTTTTCCCATTGCTCAGCTTAAAATTTTACAGCCTCTAATTGGTTGAACACGCCCACTATTTTGAAATTGACCAATAACAAAGCGAGAAACTCCTTGTTTTTTTCCGCAGACTATGGACGCTTCCGCACGCGGGAATTTCCCGTTTTCCGCAGACTATGGACGCATC	ATCAGAAAATTTCCACGAAATTTCGAAAAAAAATCGGTGATTTTTCAGAA	AATTAACGAGACGGGCCTGCAATAAAAAAGAGTAAACGCAAGACTATTAT	GGTGCGTCCATAGTCTGCGGAAAACGGGAATTTCCCGCGTGCGGAAGCGTCCATAGTCTGCGGAAAAACCGGAGTTCCTCGCTTTTTTTTCCTCAAAATTCAAAAAAGTAGGCGTGGCCAACCAATCAGCTGTTGTTTCTTGTTTTCCCATTGCTCAGCTTAAAATTTTACAGCCTCTAATTGGTTGAACACGCCCACTATTTTGAAATTGACCAATAACAAAGCGAGAAACTCCTTGTTTTTTTCCGCAGACTATGGACGCTTCCGCACGCGGGAATTTCCCGTTTTCCGCAGACTATGGACGCACC	ATTAGAGAGTGCAAGACTAATAGGGAGTGCCATACTAATTTTCGGAAGGT	FALSE	FALSE	FALSE	60	58
28997	N2_chrIV	6672788	6672995	28803	CB_chrIV	6512522	6512729	intrachromosomal	Zator	TGAATGCCATGCGTCTGTACATATACACACCAGTTTTAAAAAATAGTTCC	AGTTATTTCAAAAAACTTGAAAGTTATTCATAGCTTGAAAAATGGGCCATCGTGTTTTAAAAAAAACATAAATTGGGACATGTTTCAAAAGTTCAATATATTTCTGATTAAATCTATATGTATATGAATGCCATGCGTCTGTACATATACACACCAGTTTTAAAAAATAGTTCCAGTTATTTCGAAAAACTTGAAAGTTATTCATAG	CTTGAAAAACGAGCCATCGTGTTCTAAAAAGAATAAATGTTGGGACATGT	TGAATGCCATGCGTCTGTACATATACACACCAGTTTTAAAAAATAGTTCC	AGTTATTTCAAAAAACTTGAAAGTTATTCATAGCTTGAAAAATGGGCCATCGTGTTTTAAAAAAAACATAAATTGGGACATGTTTCAAAAGTTCAATATATTTCTGATTAAATCTATATGTATATGAATGCCATGCGTCTGTACATATACACACCAGTTTTAAAAAATAGTTCCAGTTATTTCAAAAAACTTGAAAGTTATTCATAT	CTTGAAAAACGTGCCATCGTAATCTAAAAAAAGTAAAAGTTGGCACATGT	TRUE	FALSE	FALSE	100	88
30793	N2_chrV	17897830	17897971	30556	CB_chrV	17608865	17609006	intrachromosomal	Zator	AAGTTATCTTTCAGGGAAAATTGGTTATTTTTTGCGGAATTTCACTTAAA	AAATTGGATTTTATGCGAAAAATTCCATATTTTTTAATTGGAAAAATGGGATTTTCGGAGGAATTTATAGCTGTCATTTAAAAGATAAAGTTCAAAAATTTAGTTTTTAGACGTTTTTTTTTCGCTTGGAAAATGGATTTT	CAGTCGATTTTTCACGAGAAACCTGATTTTTTCCACTTAAAAATCGCAAT	AAAATTAAAAAAAAAAAAAAAAAAAAATTTTTTGCGGAATTTCTCTTAAA	AAATTGGATTTTTTGCGAAAAATTCCATATTTTTTAATTGGAAAAATGGGATTTTCGGAGGAATTTATAGCTGTCATTTAAAAGATAAAGTTCAAAAATTTAGTTTTTAGACGTTTTTTTTTCGCTTGGAAAATGGATTTT	CAGTCGATTTTTCACCGAGAAACCTGATTTTTTCCACTTAAAAATCGCAA	FALSE	FALSE	FALSE	66	98
