# Supplementary material for: Transposable elements and heterochromatic regions are enriched for structural variation and sequence divergence in the genome of wild-type Caenorhabditis elegans
Source: G3 (Bethesda). 2025 Apr 30;15(7):jkaf092. doi: 10.1093/g3journal/jkaf092 (PMC12239620; doi:10.1093/g3journal/jkaf092)
Supplement: jkaf092_Supplementary_Data [file jkaf092_supplementary_data.zip › 28833551/Supplemental_Data_File_S2.vcf]

##fileformat=VCFv4.2
##FILTER=<ID=PASS,Description="All filters passed">
##bcftoolsVersion=1.5+htslib-1.5
##bcftoolsCommand=mpileup -f /projects/libudalab/shared/Reference_Assemblies_ShortReads/WGS_N2_CB4856/Final_Reference_Genomes/N2/N2_genome.fasta -d 6000 -a FORMAT/AD CB4856.reads.bwamem.aligned.to.N2.markdups.bam
##reference=file:///projects/libudalab/shared/Reference_Assemblies_ShortReads/WGS_N2_CB4856/Final_Reference_Genomes/N2/N2_genome.fasta
##contig=<ID=N2_chrI,length=15114068>
##contig=<ID=N2_chrII,length=15311845>
##contig=<ID=N2_chrIII,length=13819453>
##contig=<ID=N2_chrIV,length=17493838>
##contig=<ID=N2_chrV,length=20953657>
##contig=<ID=N2_chrX,length=17739129>
##ALT=<ID=*,Description="Represents allele(s) other than observed.">
##INFO=<ID=INDEL,Number=0,Type=Flag,Description="Indicates that the variant is an INDEL.">
##INFO=<ID=IDV,Number=1,Type=Integer,Description="Maximum number of reads supporting an indel">
##INFO=<ID=IMF,Number=1,Type=Float,Description="Maximum fraction of reads supporting an indel">
##INFO=<ID=DP,Number=1,Type=Integer,Description="Raw read depth">
##INFO=<ID=VDB,Number=1,Type=Float,Description="Variant Distance Bias for filtering splice-site artefacts in RNA-seq data (bigger is better)",Version="3">
##INFO=<ID=RPB,Number=1,Type=Float,Description="Mann-Whitney U test of Read Position Bias (bigger is better)">
##INFO=<ID=MQB,Number=1,Type=Float,Description="Mann-Whitney U test of Mapping Quality Bias (bigger is better)">
##INFO=<ID=BQB,Number=1,Type=Float,Description="Mann-Whitney U test of Base Quality Bias (bigger is better)">
##INFO=<ID=MQSB,Number=1,Type=Float,Description="Mann-Whitney U test of Mapping Quality vs Strand Bias (bigger is better)">
##INFO=<ID=SGB,Number=1,Type=Float,Description="Segregation based metric.">
##INFO=<ID=MQ0F,Number=1,Type=Float,Description="Fraction of MQ0 reads (smaller is better)">
##FORMAT=<ID=PL,Number=G,Type=Integer,Description="List of Phred-scaled genotype likelihoods">
##FORMAT=<ID=AD,Number=R,Type=Integer,Description="Allelic depths">
##FORMAT=<ID=GT,Number=1,Type=String,Description="Genotype">
##INFO=<ID=ICB,Number=1,Type=Float,Description="Inbreeding Coefficient Binomial test (bigger is better)">
##INFO=<ID=HOB,Number=1,Type=Float,Description="Bias in the number of HOMs number (smaller is better)">
##INFO=<ID=AC,Number=A,Type=Integer,Description="Allele count in genotypes for each ALT allele, in the same order as listed">
##INFO=<ID=AN,Number=1,Type=Integer,Description="Total number of alleles in called genotypes">
##INFO=<ID=DP4,Number=4,Type=Integer,Description="Number of high-quality ref-forward , ref-reverse, alt-forward and alt-reverse bases">
##INFO=<ID=MQ,Number=1,Type=Integer,Description="Average mapping quality">
##bcftools_callVersion=1.5+htslib-1.5
##bcftools_callCommand=call -A -mv -Ov -o CB.aligned.to.N2.bcftools.vcf; Date=Tue Aug 24 20:58:43 2021
##fileDate=20210824
##source=freeBayes v1.3.1-dirty
##phasing=none
##commandline="freebayes -f /projects/libudalab/shared/Reference_Assemblies_ShortReads/WGS_N2_CB4856/Final_Reference_Genomes/N2/N2_genome.fasta -C 10 -F .05 --min-coverage 30 CB4856.reads.bwamem.aligned.to.N2.markdups.bam"
##INFO=<ID=NS,Number=1,Type=Integer,Description="Number of samples with data">
##INFO=<ID=DPB,Number=1,Type=Float,Description="Total read depth per bp at the locus; bases in reads overlapping / bases in haplotype">
##INFO=<ID=AF,Number=A,Type=Float,Description="Estimated allele frequency in the range (0,1]">
##INFO=<ID=RO,Number=1,Type=Integer,Description="Count of full observations of the reference haplotype.">
##INFO=<ID=AO,Number=A,Type=Integer,Description="Count of full observations of this alternate haplotype.">
##INFO=<ID=PRO,Number=1,Type=Float,Description="Reference allele observation count, with partial observations recorded fractionally">
##INFO=<ID=PAO,Number=A,Type=Float,Description="Alternate allele observations, with partial observations recorded fractionally">
##INFO=<ID=QR,Number=1,Type=Integer,Description="Reference allele quality sum in phred">
##INFO=<ID=QA,Number=A,Type=Integer,Description="Alternate allele quality sum in phred">
##INFO=<ID=PQR,Number=1,Type=Float,Description="Reference allele quality sum in phred for partial observations">
##INFO=<ID=PQA,Number=A,Type=Float,Description="Alternate allele quality sum in phred for partial observations">
##INFO=<ID=SRF,Number=1,Type=Integer,Description="Number of reference observations on the forward strand">
##INFO=<ID=SRR,Number=1,Type=Integer,Description="Number of reference observations on the reverse strand">
##INFO=<ID=SAF,Number=A,Type=Integer,Description="Number of alternate observations on the forward strand">
##INFO=<ID=SAR,Number=A,Type=Integer,Description="Number of alternate observations on the reverse strand">
##INFO=<ID=SRP,Number=1,Type=Float,Description="Strand balance probability for the reference allele: Phred-scaled upper-bounds estimate of the probability of observing the deviation between SRF and SRR given E(SRF/SRR) ~ 0.5, derived using Hoeffding's inequality">
##INFO=<ID=SAP,Number=A,Type=Float,Description="Strand balance probability for the alternate allele: Phred-scaled upper-bounds estimate of the probability of observing the deviation between SAF and SAR given E(SAF/SAR) ~ 0.5, derived using Hoeffding's inequality">
##INFO=<ID=AB,Number=A,Type=Float,Description="Allele balance at heterozygous sites: a number between 0 and 1 representing the ratio of reads showing the reference allele to all reads, considering only reads from individuals called as heterozygous">
##INFO=<ID=ABP,Number=A,Type=Float,Description="Allele balance probability at heterozygous sites: Phred-scaled upper-bounds estimate of the probability of observing the deviation between ABR and ABA given E(ABR/ABA) ~ 0.5, derived using Hoeffding's inequality">
##INFO=<ID=RUN,Number=A,Type=Integer,Description="Run length: the number of consecutive repeats of the alternate allele in the reference genome">
##INFO=<ID=RPP,Number=A,Type=Float,Description="Read Placement Probability: Phred-scaled upper-bounds estimate of the probability of observing the deviation between RPL and RPR given E(RPL/RPR) ~ 0.5, derived using Hoeffding's inequality">
##INFO=<ID=RPPR,Number=1,Type=Float,Description="Read Placement Probability for reference observations: Phred-scaled upper-bounds estimate of the probability of observing the deviation between RPL and RPR given E(RPL/RPR) ~ 0.5, derived using Hoeffding's inequality">
##INFO=<ID=RPL,Number=A,Type=Float,Description="Reads Placed Left: number of reads supporting the alternate balanced to the left (5') of the alternate allele">
##INFO=<ID=RPR,Number=A,Type=Float,Description="Reads Placed Right: number of reads supporting the alternate balanced to the right (3') of the alternate allele">
##INFO=<ID=EPP,Number=A,Type=Float,Description="End Placement Probability: Phred-scaled upper-bounds estimate of the probability of observing the deviation between EL and ER given E(EL/ER) ~ 0.5, derived using Hoeffding's inequality">
##INFO=<ID=EPPR,Number=1,Type=Float,Description="End Placement Probability for reference observations: Phred-scaled upper-bounds estimate of the probability of observing the deviation between EL and ER given E(EL/ER) ~ 0.5, derived using Hoeffding's inequality">
##INFO=<ID=DPRA,Number=A,Type=Float,Description="Alternate allele depth ratio.  Ratio between depth in samples with each called alternate allele and those without.">
##INFO=<ID=ODDS,Number=1,Type=Float,Description="The log odds ratio of the best genotype combination to the second-best.">
##INFO=<ID=GTI,Number=1,Type=Integer,Description="Number of genotyping iterations required to reach convergence or bailout.">
##INFO=<ID=TYPE,Number=A,Type=String,Description="The type of allele, either snp, mnp, ins, del, or complex.">
##INFO=<ID=CIGAR,Number=A,Type=String,Description="The extended CIGAR representation of each alternate allele, with the exception that '=' is replaced by 'M' to ease VCF parsing.  Note that INDEL alleles do not have the first matched base (which is provided by default, per the spec) referred to by the CIGAR.">
##INFO=<ID=NUMALT,Number=1,Type=Integer,Description="Number of unique non-reference alleles in called genotypes at this position.">
##INFO=<ID=MEANALT,Number=A,Type=Float,Description="Mean number of unique non-reference allele observations per sample with the corresponding alternate alleles.">
##INFO=<ID=LEN,Number=A,Type=Integer,Description="allele length">
##INFO=<ID=MQM,Number=A,Type=Float,Description="Mean mapping quality of observed alternate alleles">
##INFO=<ID=MQMR,Number=1,Type=Float,Description="Mean mapping quality of observed reference alleles">
##INFO=<ID=PAIRED,Number=A,Type=Float,Description="Proportion of observed alternate alleles which are supported by properly paired read fragments">
##INFO=<ID=PAIREDR,Number=1,Type=Float,Description="Proportion of observed reference alleles which are supported by properly paired read fragments">
##INFO=<ID=MIN_DP,Number=1,Type=Integer,Description="Minimum depth in gVCF output block.">
##INFO=<ID=END,Number=1,Type=Integer,Description="Last position (inclusive) in gVCF output record.">
##INFO=<ID=technology.ILLUMINA,Number=A,Type=Float,Description="Fraction of observations supporting the alternate observed in reads from ILLUMINA">
##FORMAT=<ID=GQ,Number=1,Type=Float,Description="Genotype Quality, the Phred-scaled marginal (or unconditional) probability of the called genotype">
##FORMAT=<ID=GL,Number=G,Type=Float,Description="Genotype Likelihood, log10-scaled likelihoods of the data given the called genotype for each possible genotype generated from the reference and alternate alleles given the sample ploidy">
##FORMAT=<ID=DP,Number=1,Type=Integer,Description="Read Depth">
##FORMAT=<ID=RO,Number=1,Type=Integer,Description="Reference allele observation count">
##FORMAT=<ID=QR,Number=1,Type=Integer,Description="Sum of quality of the reference observations">
##FORMAT=<ID=AO,Number=A,Type=Integer,Description="Alternate allele observation count">
##FORMAT=<ID=QA,Number=A,Type=Integer,Description="Sum of quality of the alternate observations">
##FORMAT=<ID=MIN_DP,Number=1,Type=Integer,Description="Minimum depth in gVCF output block.">
##FILTER=<ID=LowQual,Description="Low quality">
##GATKCommandLine.HaplotypeCaller=<ID=HaplotypeCaller,Version=3.7-0-gcfedb67,Date="Thu Aug 26 03:03:08 PDT 2021",Epoch=1629972188015,CommandLineOptions="analysis_type=HaplotypeCaller input_file=[CB4856.reads.bwamem.aligned.to.N2.markdups.bam] showFullBamList=false read_buffer_size=null read_filter=[] disable_read_filter=[] intervals=null excludeIntervals=null interval_set_rule=UNION interval_merging=ALL interval_padding=0 reference_sequence=/projects/libudalab/shared/Reference_Assemblies_ShortReads/WGS_N2_CB4856/Final_Reference_Genomes/N2/N2_genome.fasta nonDeterministicRandomSeed=false disableDithering=false maxRuntime=-1 maxRuntimeUnits=MINUTES downsampling_type=BY_SAMPLE downsample_to_fraction=null downsample_to_coverage=500 baq=OFF baqGapOpenPenalty=40.0 refactor_NDN_cigar_string=false fix_misencoded_quality_scores=false allow_potentially_misencoded_quality_scores=false useOriginalQualities=false defaultBaseQualities=-1 performanceLog=null BQSR=null quantize_quals=0 static_quantized_quals=null round_down_quantized=false disable_indel_quals=false emit_original_quals=false preserve_qscores_less_than=6 globalQScorePrior=-1.0 secondsBetweenProgressUpdates=10 validation_strictness=SILENT remove_program_records=false keep_program_records=false sample_rename_mapping_file=null unsafe=null disable_auto_index_creation_and_locking_when_reading_rods=false no_cmdline_in_header=false sites_only=false never_trim_vcf_format_field=false bcf=false bam_compression=null simplifyBAM=false disable_bam_indexing=false generate_md5=false num_threads=1 num_cpu_threads_per_data_thread=12 num_io_threads=0 monitorThreadEfficiency=false num_bam_file_handles=null read_group_black_list=null pedigree=[] pedigreeString=[] pedigreeValidationType=STRICT allow_intervals_with_unindexed_bam=false generateShadowBCF=false variant_index_type=DYNAMIC_SEEK variant_index_parameter=-1 reference_window_stop=0 phone_home= gatk_key=null tag=NA logging_level=INFO log_to_file=null help=false version=false out=/gpfs/projects/libudalab/shared/Reference_Assemblies_ShortReads/WGS_N2_CB4856/Final_Reference_Genomes/CB.aligned.to.N2.GATK.vcf likelihoodCalculationEngine=PairHMM heterogeneousKmerSizeResolution=COMBO_MIN dbsnp=(RodBinding name= source=UNBOUND) dontTrimActiveRegions=false maxDiscARExtension=25 maxGGAARExtension=300 paddingAroundIndels=150 paddingAroundSNPs=20 comp=[] annotation=[] excludeAnnotation=[] group=[StandardAnnotation, StandardHCAnnotation] debug=false useFilteredReadsForAnnotations=false emitRefConfidence=NONE bamOutput=null bamWriterType=CALLED_HAPLOTYPES emitDroppedReads=false disableOptimizations=false annotateNDA=false useNewAFCalculator=false heterozygosity=0.001 indel_heterozygosity=1.25E-4 heterozygosity_stdev=0.01 standard_min_confidence_threshold_for_calling=10.0 standard_min_confidence_threshold_for_emitting=30.0 max_alternate_alleles=6 max_genotype_count=1024 max_num_PL_values=100 input_prior=[] sample_ploidy=2 genotyping_mode=DISCOVERY alleles=(RodBinding name= source=UNBOUND) contamination_fraction_to_filter=0.0 contamination_fraction_per_sample_file=null p_nonref_model=null exactcallslog=null output_mode=EMIT_ALL_CONFIDENT_SITES allSitePLs=false gcpHMM=10 pair_hmm_implementation=VECTOR_LOGLESS_CACHING pair_hmm_sub_implementation=ENABLE_ALL always_load_vector_logless_PairHMM_lib=false phredScaledGlobalReadMismappingRate=45 noFpga=false sample_name=null kmerSize=[10, 25] dontIncreaseKmerSizesForCycles=false allowNonUniqueKmersInRef=false numPruningSamples=1 recoverDanglingHeads=false doNotRecoverDanglingBranches=false minDanglingBranchLength=4 consensus=false maxNumHaplotypesInPopulation=128 errorCorrectKmers=false minPruning=2 debugGraphTransformations=false allowCyclesInKmerGraphToGeneratePaths=false graphOutput=null kmerLengthForReadErrorCorrection=25 minObservationsForKmerToBeSolid=20 GVCFGQBands=[1, 2, 3, 4, 5, 6, 7, 8, 9, 10, 11, 12, 13, 14, 15, 16, 17, 18, 19, 20, 21, 22, 23, 24, 25, 26, 27, 28, 29, 30, 31, 32, 33, 34, 35, 36, 37, 38, 39, 40, 41, 42, 43, 44, 45, 46, 47, 48, 49, 50, 51, 52, 53, 54, 55, 56, 57, 58, 59, 60, 70, 80, 90, 99] indelSizeToEliminateInRefModel=10 min_base_quality_score=10 includeUmappedReads=false useAllelesTrigger=false doNotRunPhysicalPhasing=true keepRG=null justDetermineActiveRegions=false dontGenotype=false dontUseSoftClippedBases=false captureAssemblyFailureBAM=false errorCorrectReads=false pcr_indel_model=CONSERVATN2_chrIVE maxReadsInRegionPerSample=10000 minReadsPerAlignmentStart=10 mergeVariantsViaLD=false activityProfileOut=null activeRegionOut=null activeRegionIn=null activeRegionExtension=null forceActive=false activeRegionMaxSize=null bandPassSigma=null maxReadsInMemoryPerSample=30000 maxTotalReadsInMemory=10000000 maxProbPropagationDistance=50 activeProbabilityThreshold=0.002 min_mapping_quality_score=20 filter_reads_with_N_cigar=false filter_mismatching_base_and_quals=false filter_bases_not_stored=false">
##INFO=<ID=BaseQRankSum,Number=1,Type=Float,Description="Z-score from Wilcoxon rank sum test of Alt Vs. Ref base qualities">
##INFO=<ID=ClippingRankSum,Number=1,Type=Float,Description="Z-score From Wilcoxon rank sum test of Alt vs. Ref number of hard clipped bases">
##INFO=<ID=DS,Number=0,Type=Flag,Description="Were any of the samples downsampled?">
##INFO=<ID=ExcessHet,Number=1,Type=Float,Description="Phred-scaled p-value for exact test of excess heterozygosity">
##INFO=<ID=FS,Number=1,Type=Float,Description="Phred-scaled p-value using Fisher's exact test to detect strand bias">
##INFO=<ID=HaplotypeScore,Number=1,Type=Float,Description="Consistency of the site with at most two segregating haplotypes">
##INFO=<ID=InbreedingCoeff,Number=1,Type=Float,Description="Inbreeding coefficient as estimated from the genotype likelihoods per-sample when compared against the Hardy-Weinberg expectation">
##INFO=<ID=MLEAC,Number=A,Type=Integer,Description="Maximum likelihood expectation (MLE) for the allele counts (not necessarily the same as the AC), for each ALT allele, in the same order as listed">
##INFO=<ID=MLEAF,Number=A,Type=Float,Description="Maximum likelihood expectation (MLE) for the allele frequency (not necessarily the same as the AF), for each ALT allele, in the same order as listed">
##INFO=<ID=MQRankSum,Number=1,Type=Float,Description="Z-score From Wilcoxon rank sum test of Alt vs. Ref read mapping qualities">
##INFO=<ID=QD,Number=1,Type=Float,Description="Variant Confidence/Quality by Depth">
##INFO=<ID=ReadPosRankSum,Number=1,Type=Float,Description="Z-score from Wilcoxon rank sum test of Alt vs. Ref read position bias">
##INFO=<ID=SOR,Number=1,Type=Float,Description="Symmetric Odds Ratio of 2x2 contingency table to detect strand bias">
##bcftools_concatVersion=1.13+htslib-1.13
##bcftools_concatCommand=concat -a -d all -Ov -o N2.aligned.to.CB.concat.vcf CB.aligned.to.N2.bcftools.vcf.gz CB.aligned.to.N2.freebayes.vcf.gz CB.aligned.to.N2.GATK.vcf.gz; Date=Mon Feb 14 14:29:42 2022
##bcftools_filterVersion=1.13+htslib-1.13
##bcftools_filterCommand=filter -i 'AD[*:1]>=10 & QUAL>=30 & Type!="snp"' -Ov -o N2.aligned.to.CB.indels.final.vcf N2.aligned.to.CB.concat.sort.vcf.gz; Date=Mon Feb 14 16:17:06 2022
#CHROM	POS	ID	REF	ALT	QUAL	FILTER	INFO	FORMAT	CB.WGS.shortreads
N2_chrI	1009	.	GTTTTTTGA	GTTTTTTTAA	3999.06	PASS	AB=0.209332;ABP=1135.34;AC=1;AF=0.5;AN=2;AO=323;CIGAR=1M1I6M1X1M;DP=1543;DPB=1573.56;DPRA=0;EPP=4.14646;EPPR=26.345;GTI=0;LEN=10;MEANALT=13;MQM=56.2446;MQMR=40.3588;NS=1;NUMALT=1;ODDS=920.819;PAIRED=0.885449;PAIREDR=0.809947;PAO=4;PQA=142;PQR=142;PRO=4;QA=10613;QR=40248;RO=1126;RPL=139;RPP=16.624;RPPR=569.529;RPR=184;RUN=1;SAF=172;SAP=5.97507;SAR=151;SRF=602;SRP=14.7432;SRR=524;TYPE=complex;technology.ILLUMINA=1	GT:DP:AD:RO:QR:AO:QA:GL	0/1:1543:1126,323:1126:40248:323:10613:-511.644,0,-2310.93
N2_chrI	1368	.	AGCTTCTTTGA	ACTTATTATTGA	5690.9	PASS	AB=0.337696;ABP=177.82;AC=1;AF=0.5;AN=2;AO=258;CIGAR=1M1D3M1X1M2I4M;DP=764;DPB=789.273;DPRA=0;EPP=3.14496;EPPR=11.0244;GTI=0;LEN=12;MEANALT=5;MQM=60;MQMR=60;NS=1;NUMALT=1;ODDS=1310.38;PAIRED=0.992248;PAIREDR=0.924152;PAO=8;PQA=272;PQR=0;PRO=0;QA=9143;QR=17967;RO=501;RPL=125;RPP=3.54896;RPPR=47.2243;RPR=133;RUN=1;SAF=120;SAP=5.73727;SAR=138;SRF=251;SRP=3.01463;SRR=250;TYPE=complex;technology.ILLUMINA=1	GT:DP:AD:RO:QR:AO:QA:GL	0/1:764:501,258:501:17967:258:9143:-594.052,0,-1387.81
N2_chrI	1374	.	T	TTA	16661.7	PASS	AC=1;AF=0.5;AN=2;BaseQRankSum=2.917;ClippingRankSum=0;DP=955;ExcessHet=3.0103;FS=2.47;MLEAC=1;MLEAF=0.5;MQ=60;MQRankSum=0;QD=18.11;ReadPosRankSum=-0.992;SOR=0.917	GT:AD:DP:GQ:PL	0/1:500,420:920:99:16699,0,20136
N2_chrI	1378	.	A	ATGT	16800.7	PASS	AC=1;AF=0.5;AN=2;BaseQRankSum=4.862;ClippingRankSum=0;DP=956;ExcessHet=3.0103;FS=2.445;MLEAC=1;MLEAF=0.5;MQ=60;MQRankSum=0;QD=18.24;ReadPosRankSum=-2.174;SOR=0.875	GT:AD:DP:GQ:PL	0/1:499,422:921:99:16838,0,20348
N2_chrI	1379	.	CATCAATAAGTA	TGTCAAAGAAGCTA	5646.17	PASS	AB=0.333775;ABP=184.209;AC=1;AF=0.5;AN=2;AO=252;CIGAR=2X2M1I2M1X3M1I2M;DP=755;DPB=818.5;DPRA=0;EPP=3.872;EPPR=14.5134;GTI=0;LEN=14;MEANALT=12;MQM=60;MQMR=60;NS=1;NUMALT=1;ODDS=1300.08;PAIRED=0.992063;PAIREDR=0.922607;PAO=0;PQA=0;PQR=1518;PRO=42;QA=9067;QR=17716;RO=491;RPL=153;RPP=28.1373;RPPR=46.3557;RPR=99;RUN=1;SAF=116;SAP=6.45708;SAR=136;SRF=244;SRP=3.0501;SRR=247;TYPE=complex;technology.ILLUMINA=1	GT:DP:AD:RO:QR:AO:QA:GL	0/1:755:491,252:491:17716:252:9067:-591.971,0,-1369.98
N2_chrI	1380	.	ATC	A	16614.7	PASS	AC=1;AF=0.5;AN=2;BaseQRankSum=4.79;ClippingRankSum=0;DP=968;ExcessHet=3.0103;FS=1.756;MLEAC=1;MLEAF=0.5;MQ=60;MQRankSum=0;QD=17.81;ReadPosRankSum=-2.11;SOR=0.851	GT:AD:DP:GQ:PL	0/1:513,420:933:99:16652,0,20612
N2_chrI	1388	.	G	GC	15563.7	PASS	AC=1;AF=0.5;AN=2;BaseQRankSum=4.119;ClippingRankSum=0;DP=940;ExcessHet=3.0103;FS=1.106;MLEAC=1;MLEAF=0.5;MQ=60;MQRankSum=0;QD=17.18;ReadPosRankSum=-3.277;SOR=0.801	GT:AD:DP:GQ:PL	0/1:501,405:906:99:15601,0,20349
N2_chrI	1943	.	ACG	ACATCG	16224.9	PASS	AB=0;ABP=0;AC=2;AF=1;AN=2;AO=548;CIGAR=1M3I2M;DP=562;DPB=1111;DPRA=0;EPP=4.59532;EPPR=0;GTI=0;LEN=3;MEANALT=3;MQM=59.9234;MQMR=0;NS=1;NUMALT=1;ODDS=764.294;PAIRED=0.998175;PAIREDR=0;PAO=0;PQA=0;PQR=0;PRO=0;QA=18102;QR=0;RO=0;RPL=300;RPP=13.725;RPPR=0;RPR=248;RUN=1;SAF=268;SAP=3.58091;SAR=280;SRF=0;SRP=0;SRR=0;TYPE=ins;technology.ILLUMINA=1	GT:DP:AD:RO:QR:AO:QA:GL	1/1:562:0,548:0:0:548:18102:-1628.18,-164.964,0
N2_chrI	2209	.	TT	TAAA	17962.4	PASS	AB=0;ABP=0;AC=2;AF=1;AN=2;AO=581;CIGAR=1M2I1X;DP=588;DPB=1171.5;DPRA=0;EPP=52.4384;EPPR=0;GTI=0;LEN=4;MEANALT=2;MQM=45.5852;MQMR=0;NS=1;NUMALT=1;ODDS=810.042;PAIRED=0.994836;PAIREDR=0;PAO=5;PQA=173;PQR=0;PRO=0;QA=20839;QR=0;RO=0;RPL=296;RPP=3.46253;RPPR=0;RPR=285;RUN=1;SAF=309;SAP=8.1269;SAR=272;SRF=0;SRP=0;SRR=0;TYPE=complex;technology.ILLUMINA=1	GT:DP:AD:RO:QR:AO:QA:GL	1/1:588:0,581:0:0:581:20839:-1806.2,-174.898,0
N2_chrI	4182	.	GGA	GTGA	20532.2	PASS	AB=0;ABP=0;AC=2;AF=1;AN=2;AO=654;CIGAR=1M1I2M;DP=671;DPB=889;DPRA=0;EPP=85.8981;EPPR=0;GTI=0;LEN=1;MEANALT=2;MQM=60;MQMR=0;NS=1;NUMALT=1;ODDS=911.242;PAIRED=0.995413;PAIREDR=0;PAO=0;PQA=0;PQR=0;PRO=0;QA=23117;QR=0;RO=0;RPL=419;RPP=115.422;RPPR=0;RPR=235;RUN=1;SAF=365;SAP=22.1883;SAR=289;SRF=0;SRP=0;SRR=0;TYPE=ins;technology.ILLUMINA=1	GT:DP:AD:RO:QR:AO:QA:GL	1/1:671:0,654:0:0:654:23117:-2079.4,-196.874,0
N2_chrI	4791	.	CTTTTTCA	CTTTTCA	16021.6	PASS	AB=0;ABP=0;AC=2;AF=1;AN=2;AO=534;CIGAR=1M1D6M;DP=538;DPB=471.5;DPRA=0;EPP=3.07536;EPPR=0;GTI=0;LEN=1;MEANALT=3;MQM=60;MQMR=0;NS=1;NUMALT=1;ODDS=744.886;PAIRED=0.994382;PAIREDR=0;PAO=1;PQA=37;PQR=37;PRO=1;QA=17979;QR=0;RO=0;RPL=346;RPP=104.525;RPPR=0;RPR=188;RUN=1;SAF=251;SAP=7.17432;SAR=283;SRF=0;SRP=0;SRR=0;TYPE=del;technology.ILLUMINA=1	GT:DP:AD:RO:QR:AO:QA:GL	1/1:538:0,534:0:0:534:17979:-1617.25,-160.75,0
N2_chrI	4998	.	CAAAACT	CAAAAACT	17769.4	PASS	AB=0;ABP=0;AC=2;AF=1;AN=2;AO=561;CIGAR=1M1I6M;DP=569;DPB=649.714;DPRA=0;EPP=3.47866;EPPR=0;GTI=0;LEN=1;MEANALT=5;MQM=60;MQMR=0;NS=1;NUMALT=1;ODDS=782.316;PAIRED=0.996435;PAIREDR=0;PAO=0;PQA=0;PQR=0;PRO=0;QA=19810;QR=0;RO=0;RPL=265;RPP=6.73006;RPPR=0;RPR=296;RUN=1;SAF=269;SAP=5.05791;SAR=292;SRF=0;SRP=0;SRR=0;TYPE=ins;technology.ILLUMINA=1	GT:DP:AD:RO:QR:AO:QA:GL	1/1:569:0,561:0:0:561:19810:-1781.98,-168.878,0
N2_chrI	5611	.	GAAAAAAAATCC	GAAAAAAATCC	12274.9	PASS	AB=0;ABP=0;AC=2;AF=1;AN=2;AO=398;CIGAR=1M1D10M;DP=402;DPB=369.833;DPRA=0;EPP=16.6502;EPPR=0;GTI=0;LEN=1;MEANALT=4;MQM=60;MQMR=0;NS=1;NUMALT=1;ODDS=556.35;PAIRED=0.997487;PAIREDR=0;PAO=1;PQA=37;PQR=37;PRO=1;QA=13708;QR=0;RO=0;RPL=202;RPP=3.20671;RPPR=0;RPR=196;RUN=1;SAF=192;SAP=4.07967;SAR=206;SRF=0;SRP=0;SRR=0;TYPE=del;technology.ILLUMINA=1	GT:DP:AD:RO:QR:AO:QA:GL	1/1:402:0,398:0:0:398:13708:-1233.18,-119.81,0
N2_chrI	6737	.	GTTTTTTCCCG	GTTTTTCCCG	14574.1	PASS	AB=0;ABP=0;AC=2;AF=1;AN=2;AO=469;CIGAR=1M1D9M;DP=469;DPB=427.636;DPRA=0;EPP=56.0192;EPPR=0;GTI=0;LEN=1;MEANALT=1;MQM=60;MQMR=0;NS=1;NUMALT=1;ODDS=654.777;PAIRED=1;PAIREDR=0;PAO=3;PQA=101.5;PQR=101.5;PRO=3;QA=16330;QR=0;RO=0;RPL=248;RPP=6.38557;RPPR=0;RPR=221;RUN=1;SAF=263;SAP=18.0532;SAR=206;SRF=0;SRP=0;SRR=0;TYPE=del;technology.ILLUMINA=1	GT:DP:AD:RO:QR:AO:QA:GL	1/1:469:0,469:0:0:469:16330:-1468.89,-141.183,0
N2_chrI	6942	.	GAAAATAAAATTTTCTACGGCTCATA	GA	7650.47	PASS	AB=0;ABP=0;AC=2;AF=1;AN=2;AO=292;CIGAR=1M24D1M;DP=293;DPB=22.5385;DPRA=0;EPP=4.91406;EPPR=0;GTI=0;LEN=24;MEANALT=2;MQM=60;MQMR=0;NS=1;NUMALT=1;ODDS=409.403;PAIRED=0.993151;PAIREDR=0;PAO=0;PQA=0;PQR=0;PRO=0;QA=8572;QR=0;RO=0;RPL=140;RPP=4.08116;RPPR=0;RPR=152;RUN=1;SAF=172;SAP=23.1187;SAR=120;SRF=0;SRP=0;SRR=0;TYPE=del;technology.ILLUMINA=1	GT:DP:AD:RO:QR:AO:QA:GL	1/1:293:0,292:0:0:292:8572:-771.352,-87.9008,0
N2_chrI	8459	.	GTTTTTAG	GTTTTTTAG	14516.9	PASS	AB=0;ABP=0;AC=2;AF=1;AN=2;AO=475;CIGAR=1M1I7M;DP=485;DPB=544.75;DPRA=0;EPP=5.8675;EPPR=0;GTI=0;LEN=1;MEANALT=4;MQM=60;MQMR=0;NS=1;NUMALT=1;ODDS=663.095;PAIRED=0.997895;PAIREDR=0;PAO=0.5;PQA=5.5;PQR=5.5;PRO=0.5;QA=16269;QR=0;RO=0;RPL=270;RPP=22.325;RPPR=0;RPR=205;RUN=1;SAF=184;SAP=55.3496;SAR=291;SRF=0;SRP=0;SRR=0;TYPE=ins;technology.ILLUMINA=1	GT:DP:AD:RO:QR:AO:QA:GL	1/1:485:0,475:0:0:475:16269:-1463.49,-142.989,0
N2_chrI	8541	.	CAAAAAAAGTT	CAAAAAAGTT	11840.8	PASS	AB=0;ABP=0;AC=2;AF=1;AN=2;AO=376;CIGAR=1M1D9M;DP=377;DPB=342.818;DPRA=0;EPP=22.438;EPPR=0;GTI=0;LEN=1;MEANALT=2;MQM=60;MQMR=0;NS=1;NUMALT=1;ODDS=525.852;PAIRED=1;PAIREDR=0;PAO=0.5;PQA=5.5;PQR=5.5;PRO=0.5;QA=13252;QR=0;RO=0;RPL=172;RPP=8.9241;RPPR=0;RPR=204;RUN=1;SAF=213;SAP=17.4483;SAR=163;SRF=0;SRP=0;SRR=0;TYPE=del;technology.ILLUMINA=1	GT:DP:AD:RO:QR:AO:QA:GL	1/1:377:0,376:0:0:376:13252:-1192.22,-113.187,0
N2_chrI	8968	.	CCTT	CG	11637.1	PASS	AB=0;ABP=0;AC=2;AF=1;AN=2;AO=368;CIGAR=1M2D1X;DP=402;DPB=220;DPRA=0;EPP=55.1492;EPPR=0;GTI=0;LEN=2;MEANALT=3;MQM=60;MQMR=0;NS=1;NUMALT=1;ODDS=254.517;PAIRED=1;PAIREDR=0;PAO=12;PQA=432;PQR=0;PRO=0;QA=13195;QR=0;RO=0;RPL=112;RPP=125.368;RPPR=0;RPR=256;RUN=1;SAF=161;SAP=15.4963;SAR=207;SRF=0;SRP=0;SRR=0;TYPE=complex;technology.ILLUMINA=1	GT:DP:AD:RO:QR:AO:QA:GL	1/1:402:0,368:0:0:368:13195:-1186.89,-110.779,0
N2_chrI	9207	.	ATTTTTTCCTA	ATTTTTTTTCCA	10635.8	PASS	AB=0;ABP=0;AC=2;AF=1;AN=2;AO=363;CIGAR=1M2I8M1D1M;DP=400;DPB=432.455;DPRA=0;EPP=7.37119;EPPR=0;GTI=0;LEN=12;MEANALT=6;MQM=59.73;MQMR=0;NS=1;NUMALT=1;ODDS=403.811;PAIRED=0.99449;PAIREDR=0;PAO=5.5;PQA=197.5;PQR=0;PRO=0;QA=11899;QR=0;RO=0;RPL=164;RPP=10.3383;RPPR=0;RPR=199;RUN=1;SAF=160;SAP=14.0711;SAR=203;SRF=0;SRP=0;SRR=0;TYPE=complex;technology.ILLUMINA=1	GT:DP:AD:RO:QR:AO:QA:GL	1/1:400:0,363:0:0:363:11899:-1069.99,-109.274,0
N2_chrI	9215	.	CT	C	18079.7	PASS	AC=2;AF=1;AN=2;DP=384;ExcessHet=3.0103;FS=0;MLEAC=2;MLEAF=1;MQ=59;QD=29.68;SOR=1.043	GT:AD:DP:GQ:PL	1/1:0,382:382:99:18117,1234,0
N2_chrI	10023	.	GTTTTTTTTTTAATTTTTGGTC	GTTTTTTTTTAATTTTTGGTC	9807.38	PASS	AB=0;ABP=0;AC=2;AF=1;AN=2;AO=330;CIGAR=1M1D20M;DP=351;DPB=337.455;DPRA=0;EPP=23.6459;EPPR=6.91895;GTI=0;LEN=1;MEANALT=8;MQM=60;MQMR=60;NS=1;NUMALT=1;ODDS=412.254;PAIRED=0.993939;PAIREDR=1;PAO=9;PQA=270;PQR=270;PRO=9;QA=11142;QR=177;RO=5;RPL=147;RPP=11.5383;RPPR=3.44459;RPR=183;RUN=1;SAF=178;SAP=7.45853;SAR=152;SRF=2;SRP=3.44459;SRR=3;TYPE=del;technology.ILLUMINA=1	GT:DP:AD:RO:QR:AO:QA:GL	1/1:351:5,330:5:177:330:11142:-986.358,-84.9112,0
N2_chrI	11132	.	GAAAAAAAAACACGG	GAAAAAAAAAACACGG	11883	PASS	AB=0;ABP=0;AC=2;AF=1;AN=2;AO=392;CIGAR=1M1I14M;DP=418;DPB=447.667;DPRA=0;EPP=6.75498;EPPR=3.73412;GTI=0;LEN=1;MEANALT=7;MQM=60;MQMR=60;NS=1;NUMALT=1;ODDS=517.864;PAIRED=0.994898;PAIREDR=1;PAO=4;PQA=136;PQR=136;PRO=4;QA=13438;QR=102;RO=3;RPL=255;RPP=80.1419;RPPR=3.73412;RPR=137;RUN=1;SAF=206;SAP=5.22609;SAR=186;SRF=2;SRP=3.73412;SRR=1;TYPE=ins;technology.ILLUMINA=1	GT:DP:AD:RO:QR:AO:QA:GL	1/1:418:3,392:3:102:392:13438:-1199.61,-109.729,0
N2_chrI	11243	.	ACCCCCCCCCCCCCCCCTATCTTA	ACCCCCCCCCCCCCCCCCTATCTTA,ACCCCCCCCCCCCCCCCCCTATCTTA	614.501	PASS	AB=0.371681,0.309735;ABP=19.1714,38.5417;AC=1,1;AF=0.5,0.5;AN=2;AO=42,35;CIGAR=1M1I23M,1M2I23M;DP=113;DPB=117.625;DPRA=0,0;EPP=32.7905,55.1877;EPPR=31.7504;GTI=0;LEN=1,2;MEANALT=10,10;MQM=60,60;MQMR=60;NS=1;NUMALT=2;ODDS=35.4084;PAIRED=1,1;PAIREDR=1;PAO=0.333333,0.333333;PQA=12.3333,12.3333;PQR=12.3333;PRO=0.333333;QA=998,918;QR=587;RO=17;RPL=9,3;RPP=32.7905,55.1877;RPPR=31.7504;RPR=33,32;RUN=1,1;SAF=0,0;SAP=94.2121,79.0118;SAR=42,35;SRF=0;SRP=39.9253;SRR=17;TYPE=ins,ins;technology.ILLUMINA=1,1	GT:DP:AD:RO:QR:AO:QA:GL	1/2:113:17,42,35:17:587:42,35:998,918:-96.3454,-24.3242,-59.3949,-29.401,0,-66.5807
N2_chrI	14361	.	ATTTTTTTTTGGTCTC	ATTTTTTTTGGTCTC	12505.5	PASS	AB=0;ABP=0;AC=2;AF=1;AN=2;AO=403;CIGAR=1M1D14M;DP=415;DPB=391.375;DPRA=0;EPP=4.95547;EPPR=5.18177;GTI=0;LEN=1;MEANALT=6;MQM=60;MQMR=60;NS=1;NUMALT=1;ODDS=553.697;PAIRED=0.997519;PAIREDR=1;PAO=8;PQA=252;PQR=282;PRO=9;QA=13977;QR=34;RO=1;RPL=198;RPP=3.27433;RPPR=5.18177;RPR=205;RUN=1;SAF=193;SAP=4.56751;SAR=210;SRF=0;SRP=5.18177;SRR=1;TYPE=del;technology.ILLUMINA=1	GT:DP:AD:RO:QR:AO:QA:GL	1/1:415:1,403:1:34:403:13977:-1254.22,-118.555,0
N2_chrI	16372	.	TAGTTTAGACGCTATGAACTCTCGAAAATCAGATTTTTTCAA	TA	6391.16	PASS	AB=0;ABP=0;AC=2;AF=1;AN=2;AO=300;CIGAR=1M40D1M;DP=300;DPB=14.4524;DPRA=0;EPP=3.73412;EPPR=0;GTI=0;LEN=40;MEANALT=1;MQM=60;MQMR=0;NS=1;NUMALT=1;ODDS=420.493;PAIRED=1;PAIREDR=0;PAO=3.5;PQA=123.5;PQR=123.5;PRO=3.5;QA=7153;QR=0;RO=0;RPL=158;RPP=4.86329;RPPR=0;RPR=142;RUN=1;SAF=147;SAP=3.27088;SAR=153;SRF=0;SRP=0;SRR=0;TYPE=del;technology.ILLUMINA=1	GT:DP:AD:RO:QR:AO:QA:GL	1/1:300:0,300:0:0:300:7153:-643.409,-90.309,0
N2_chrI	17852	.	ATTTTTTTTGGGC	ATTTTTTTGGGC	17473.9	PASS	AB=0;ABP=0;AC=2;AF=1;AN=2;AO=564;CIGAR=1M1D11M;DP=585;DPB=541;DPRA=0;EPP=8.00007;EPPR=5.18177;GTI=0;LEN=1;MEANALT=7;MQM=60;MQMR=60;NS=1;NUMALT=1;ODDS=775.937;PAIRED=0.994681;PAIREDR=1;PAO=0;PQA=0;PQR=0;PRO=0;QA=19528;QR=37;RO=1;RPL=311;RPP=15.9621;RPPR=5.18177;RPR=253;RUN=1;SAF=263;SAP=8.56989;SAR=301;SRF=1;SRP=5.18177;SRR=0;TYPE=del;technology.ILLUMINA=1	GT:DP:AD:RO:QR:AO:QA:GL	1/1:585:1,564:1:37:564:19528:-1753.26,-166.752,0
N2_chrI	17890	.	TAAAAAAAACACAGC	TAAAAAAACACAGC	16124.6	PASS	AB=0;ABP=0;AC=2;AF=1;AN=2;AO=511;CIGAR=1M1D13M;DP=525;DPB=491.933;DPRA=0;EPP=3.35451;EPPR=0;GTI=0;LEN=1;MEANALT=8;MQM=60;MQMR=0;NS=1;NUMALT=1;ODDS=713.002;PAIRED=1;PAIREDR=0;PAO=5.5;PQA=197.5;PQR=197.5;PRO=5.5;QA=17975;QR=0;RO=0;RPL=248;RPP=3.96643;RPPR=0;RPR=263;RUN=1;SAF=257;SAP=3.04855;SAR=254;SRF=0;SRP=0;SRR=0;TYPE=del;technology.ILLUMINA=1	GT:DP:AD:RO:QR:AO:QA:GL	1/1:525:0,511:0:0:511:17975:-1616.95,-153.826,0
N2_chrI	18347	.	GAAAAAAATGAT	GAAAAAAAATGAT	12327.2	PASS	AB=0;ABP=0;AC=2;AF=1;AN=2;AO=395;CIGAR=1M1I11M;DP=408;DPB=441.5;DPRA=0;EPP=7.63361;EPPR=3.73412;GTI=0;LEN=1;MEANALT=5;MQM=60;MQMR=60;NS=1;NUMALT=1;ODDS=521.119;PAIRED=0.992405;PAIREDR=1;PAO=0;PQA=0;PQR=0;PRO=0;QA=13872;QR=106;RO=3;RPL=192;RPP=3.67549;RPPR=3.73412;RPR=203;RUN=1;SAF=166;SAP=24.8295;SAR=229;SRF=2;SRP=3.73412;SRR=1;TYPE=ins;technology.ILLUMINA=1	GT:DP:AD:RO:QR:AO:QA:GL	1/1:408:3,395:3:106:395:13872:-1238.35,-110.249,0
N2_chrI	18802	.	GAAAAAAAATCAG	GAAAAAAATCAG	12502	PASS	AB=0;ABP=0;AC=2;AF=1;AN=2;AO=405;CIGAR=1M1D11M;DP=417;DPB=386.769;DPRA=0;EPP=3.01566;EPPR=5.18177;GTI=0;LEN=1;MEANALT=5;MQM=60;MQMR=60;NS=1;NUMALT=1;ODDS=556.264;PAIRED=0.992593;PAIREDR=1;PAO=6;PQA=209;PQR=209;PRO=6;QA=13977;QR=35;RO=1;RPL=200;RPP=3.14434;RPPR=5.18177;RPR=205;RUN=1;SAF=186;SAP=8.84915;SAR=219;SRF=0;SRP=5.18177;SRR=1;TYPE=del;technology.ILLUMINA=1	GT:DP:AD:RO:QR:AO:QA:GL	1/1:417:1,405:1:35:405:13977:-1254.1,-119.07,0
N2_chrI	19823	.	GTTTTTTTTTTCAAA	GTTTTTTTTTTTCAAA	8384.74	PASS	AB=0;ABP=0;AC=2;AF=1;AN=2;AO=308;CIGAR=1M1I14M;DP=357;DPB=380.733;DPRA=0;EPP=3.1231;EPPR=6.91895;GTI=0;LEN=1;MEANALT=13;MQM=60;MQMR=60;NS=1;NUMALT=1;ODDS=284.563;PAIRED=0.99026;PAIREDR=1;PAO=0;PQA=0;PQR=0;PRO=0;QA=9524;QR=178;RO=5;RPL=149;RPP=3.71532;RPPR=3.44459;RPR=159;RUN=1;SAF=157;SAP=3.26411;SAR=151;SRF=2;SRP=3.44459;SRR=3;TYPE=ins;technology.ILLUMINA=1	GT:DP:AD:RO:QR:AO:QA:GL	1/1:357:5,308:5:178:308:9524:-840.792,-78.1983,0
N2_chrI	20007	.	CAAAAGT	CAAGT	15347.3	PASS	AB=0;ABP=0;AC=2;AF=1;AN=2;AO=503;CIGAR=1M2D4M;DP=504;DPB=360;DPRA=0;EPP=3.04915;EPPR=0;GTI=0;LEN=2;MEANALT=2;MQM=60;MQMR=0;NS=1;NUMALT=1;ODDS=701.911;PAIRED=0.998012;PAIREDR=0;PAO=0;PQA=0;PQR=0;PRO=0;QA=17154;QR=0;RO=0;RPL=222;RPP=18.0379;RPPR=0;RPR=281;RUN=1;SAF=290;SAP=28.606;SAR=213;SRF=0;SRP=0;SRR=0;TYPE=del;technology.ILLUMINA=1	GT:DP:AD:RO:QR:AO:QA:GL	1/1:504:0,503:0:0:503:17154:-1543.15,-151.418,0
N2_chrI	20089	.	ATTTTTTTTGTTGCG	ATTTTTTTGTTGCG	10669.1	PASS	AB=0;ABP=0;AC=2;AF=1;AN=2;AO=350;CIGAR=1M1D13M;DP=351;DPB=328.667;DPRA=0;EPP=26.8593;EPPR=0;GTI=0;LEN=1;MEANALT=2;MQM=58.1857;MQMR=0;NS=1;NUMALT=1;ODDS=489.808;PAIRED=0.997143;PAIREDR=0;PAO=4;PQA=142;PQR=142;PRO=4;QA=12098;QR=0;RO=0;RPL=236;RPP=95.3537;RPPR=0;RPR=114;RUN=1;SAF=170;SAP=3.63072;SAR=180;SRF=0;SRP=0;SRR=0;TYPE=del;technology.ILLUMINA=1	GT:DP:AD:RO:QR:AO:QA:GL	1/1:351:0,350:0:0:350:12098:-1082.88,-105.361,0
N2_chrI	20107	.	AAATTTTTTTTCCGCAAAATCAGGAAAAATTCAGAAAAAGACAGTCAAAAAATTGTAGAT	ATCT	3401.19	PASS	AB=0;ABP=0;AC=2;AF=1;AN=2;AO=113;CIGAR=1M43D2M13D1M;DP=113;DPB=12.0167;DPRA=0;EPP=9.94748;EPPR=0;GTI=0;LEN=4;MEANALT=1;MQM=54.3805;MQMR=0;NS=1;NUMALT=1;ODDS=161.256;PAIRED=1;PAIREDR=0;PAO=1;PQA=37;PQR=210;PRO=8;QA=4027;QR=0;RO=0;RPL=65;RPP=8.56389;RPPR=0;RPR=48;RUN=1;SAF=39;SAP=26.5506;SAR=74;SRF=0;SRP=0;SRR=0;TYPE=complex;technology.ILLUMINA=1	GT:DP:AD:RO:QR:AO:QA:GL	1/1:113:0,113:0:0:113:4027:-347.111,-34.0164,0
N2_chrI	20118	.	CCGCAAAATCAGGAAAAATTCAGAAAAAGACAGTCAAAAAATTGTAGA	C	17361.7	PASS	AC=2;AF=1;AN=2;BaseQRankSum=4.151;ClippingRankSum=0;DP=461;ExcessHet=3.0103;FS=0;MLEAC=2;MLEAF=1;MQ=59;MQRankSum=-0.364;QD=25.89;SOR=0.072	GT:AD:DP:GQ:PL	1/1:3,457:460:99:17399,1348,0
N2_chrI	20816	.	ATTTTTTTTTCTCCA	ATTTTTTTTTTCTCCA	15621.9	PASS	AB=0;ABP=0;AC=2;AF=1;AN=2;AO=511;CIGAR=1M1I14M;DP=657;DPB=694.2;DPRA=0;EPP=4.88431;EPPR=3.31507;GTI=0;LEN=1;MEANALT=7;MQM=60;MQMR=8.19298;NS=1;NUMALT=1;ODDS=469.945;PAIRED=0.990215;PAIREDR=1;PAO=4;PQA=135;PQR=98;PRO=3;QA=17945;QR=4048;RO=114;RPL=277;RPP=10.8675;RPPR=185.947;RPR=234;RUN=1;SAF=253;SAP=3.11654;SAR=258;SRF=57;SRP=3.0103;SRR=57;TYPE=ins;technology.ILLUMINA=1	GT:DP:AD:RO:QR:AO:QA:GL	1/1:657:114,511:114:4048:511:17945:-1542.66,-116.639,0
N2_chrI	21353	.	TAAATTAG	TAAAATTAG	11350.1	PASS	AB=0;ABP=0;AC=2;AF=1;AN=2;AO=376;CIGAR=1M1I7M;DP=389;DPB=438.625;DPRA=0;EPP=3.58782;EPPR=0;GTI=0;LEN=1;MEANALT=4;MQM=60;MQMR=0;NS=1;NUMALT=1;ODDS=525.852;PAIRED=0.992021;PAIREDR=0;PAO=8.5;PQA=18.5;PQR=18.5;PRO=8.5;QA=12676;QR=0;RO=0;RPL=206;RPP=10.4949;RPPR=0;RPR=170;RUN=1;SAF=177;SAP=5.80549;SAR=199;SRF=0;SRP=0;SRR=0;TYPE=ins;technology.ILLUMINA=1	GT:DP:AD:RO:QR:AO:QA:GL	1/1:389:0,376:0:0:376:12676:-1140.25,-113.187,0
N2_chrI	21475	.	CCGACAAAAATCGACAAAAATG	CCGACAAAAATG	9550.6	PASS	AB=0;ABP=0;AC=2;AF=1;AN=2;AO=364;CIGAR=1M10D11M;DP=366;DPB=199.636;DPRA=0;EPP=3.86934;EPPR=0;GTI=0;LEN=10;MEANALT=3;MQM=60;MQMR=0;NS=1;NUMALT=1;ODDS=509.216;PAIRED=0.997253;PAIREDR=0;PAO=0;PQA=0;PQR=0;PRO=0;QA=10694;QR=0;RO=0;RPL=147;RPP=32.2417;RPPR=0;RPR=217;RUN=1;SAF=185;SAP=3.22506;SAR=179;SRF=0;SRP=0;SRR=0;TYPE=del;technology.ILLUMINA=1	GT:DP:AD:RO:QR:AO:QA:GL	1/1:366:0,364:0:0:364:10694:-962.237,-109.575,0
N2_chrI	21514	.	CTTAGC	CC	14669.8	PASS	AB=0;ABP=0;AC=2;AF=1;AN=2;AO=474;CIGAR=1M4D1M;DP=474;DPB=158.833;DPRA=0;EPP=9.6255;EPPR=0;GTI=0;LEN=4;MEANALT=1;MQM=59.9937;MQMR=0;NS=1;NUMALT=1;ODDS=661.709;PAIRED=0.995781;PAIREDR=0;PAO=2.5;PQA=92.5;PQR=92.5;PRO=2.5;QA=16391;QR=0;RO=0;RPL=273;RPP=26.7591;RPPR=0;RPR=201;RUN=1;SAF=245;SAP=4.18308;SAR=229;SRF=0;SRP=0;SRR=0;TYPE=del;technology.ILLUMINA=1	GT:DP:AD:RO:QR:AO:QA:GL	1/1:474:0,474:0:0:474:16391:-1474.44,-142.688,0
N2_chrI	23944	.	AGT	AGGT	6475.07	PASS	AB=0;ABP=0;AC=2;AF=1;AN=2;AO=266;CIGAR=1M1I2M;DP=287;DPB=376.667;DPRA=0;EPP=4.61033;EPPR=0;GTI=0;LEN=1;MEANALT=5;MQM=34.1805;MQMR=0;NS=1;NUMALT=1;ODDS=373.359;PAIRED=1;PAIREDR=0;PAO=0;PQA=0;PQR=0;PRO=0;QA=7732;QR=0;RO=0;RPL=168;RPP=43.0111;RPPR=0;RPR=98;RUN=1;SAF=140;SAP=4.61033;SAR=126;SRF=0;SRP=0;SRR=0;TYPE=ins;technology.ILLUMINA=1	GT:DP:AD:RO:QR:AO:QA:GL	1/1:287:0,266:0:0:266:7732:-655.79,-80.074,0
N2_chrI	24254	.	CTT	C	23126.7	PASS	AC=2;AF=1;AN=2;DP=509;ExcessHet=3.0103;FS=0;MLEAC=2;MLEAF=1;MQ=54;QD=29.84;SOR=0.754	GT:AD:DP:GQ:PL	1/1:0,507:507:99:23164,1556,0
N2_chrI	24908	.	CTTTTTTTGAC	CTTTTTTGAC	15120.1	PASS	AB=0;ABP=0;AC=2;AF=1;AN=2;AO=507;CIGAR=1M1D9M;DP=519;DPB=474.545;DPRA=0;EPP=9.52472;EPPR=0;GTI=0;LEN=1;MEANALT=6;MQM=60;MQMR=0;NS=1;NUMALT=1;ODDS=707.456;PAIRED=0.996055;PAIREDR=0;PAO=10.5;PQA=388.5;PQR=388.5;PRO=10.5;QA=16876;QR=0;RO=0;RPL=234;RPP=9.52472;RPPR=0;RPR=273;RUN=1;SAF=267;SAP=6.13259;SAR=240;SRF=0;SRP=0;SRR=0;TYPE=del;technology.ILLUMINA=1	GT:DP:AD:RO:QR:AO:QA:GL	1/1:519:0,507:0:0:507:16876:-1517.97,-152.622,0
N2_chrI	25740	.	CAAAAATTC	CAAAAAATTC	12103.5	PASS	AB=0;ABP=0;AC=2;AF=1;AN=2;AO=381;CIGAR=1M1I8M;DP=389;DPB=431.556;DPRA=0;EPP=3.28957;EPPR=0;GTI=0;LEN=1;MEANALT=4;MQM=60;MQMR=0;NS=1;NUMALT=1;ODDS=532.783;PAIRED=0.997375;PAIREDR=0;PAO=0;PQA=0;PQR=0;PRO=0;QA=13509;QR=0;RO=0;RPL=193;RPP=3.15279;RPPR=0;RPR=188;RUN=1;SAF=174;SAP=9.21695;SAR=207;SRF=0;SRP=0;SRR=0;TYPE=ins;technology.ILLUMINA=1	GT:DP:AD:RO:QR:AO:QA:GL	1/1:389:0,381:0:0:381:13509:-1215.18,-114.692,0
N2_chrI	27557	.	ATTTTTTCCT	ATTTTTTTCCT	14479.3	PASS	AB=0;ABP=0;AC=2;AF=1;AN=2;AO=475;CIGAR=1M1I9M;DP=489;DPB=538.3;DPRA=0;EPP=24.7753;EPPR=5.18177;GTI=0;LEN=1;MEANALT=6;MQM=60;MQMR=60;NS=1;NUMALT=1;ODDS=653.763;PAIRED=0.993684;PAIREDR=1;PAO=1.5;PQA=46.5;PQR=46.5;PRO=1.5;QA=16191;QR=32;RO=1;RPL=231;RPP=3.78289;RPPR=5.18177;RPR=244;RUN=1;SAF=239;SAP=3.05144;SAR=236;SRF=0;SRP=5.18177;SRR=1;TYPE=ins;technology.ILLUMINA=1	GT:DP:AD:RO:QR:AO:QA:GL	1/1:489:1,475:1:32:475:16191:-1453.6,-140.41,0
N2_chrI	27639	.	GAAAAAAAACATG	GAAAAAAAAACATG	12605.9	PASS	AB=0;ABP=0;AC=2;AF=1;AN=2;AO=449;CIGAR=1M1I12M;DP=472;DPB=509;DPRA=0;EPP=6.53592;EPPR=0;GTI=0;LEN=1;MEANALT=13;MQM=60;MQMR=0;NS=1;NUMALT=1;ODDS=627.051;PAIRED=0.997773;PAIREDR=0;PAO=0.5;PQA=18.5;PQR=18.5;PRO=0.5;QA=14069;QR=0;RO=0;RPL=209;RPP=7.65793;RPPR=0;RPR=240;RUN=1;SAF=222;SAP=3.13121;SAR=227;SRF=0;SRP=0;SRR=0;TYPE=ins;technology.ILLUMINA=1	GT:DP:AD:RO:QR:AO:QA:GL	1/1:472:0,449:0:0:449:14069:-1265.7,-135.162,0
N2_chrI	28468	.	AAT	AATGTAT	12690.5	PASS	AB=0;ABP=0;AC=2;AF=1;AN=2;AO=483;CIGAR=1M4I2M;DP=526;DPB=1172.67;DPRA=0;EPP=9.16505;EPPR=9.74743;GTI=0;LEN=4;MEANALT=4;MQM=60;MQMR=60;NS=1;NUMALT=1;ODDS=340.646;PAIRED=1;PAIREDR=1;PAO=0;PQA=0;PQR=0;PRO=0;QA=15387;QR=1379;RO=39;RPL=235;RPP=3.77009;RPPR=87.6977;RPR=248;RUN=1;SAF=219;SAP=12.1143;SAR=264;SRF=25;SRP=9.74743;SRR=14;TYPE=ins;technology.ILLUMINA=1	GT:DP:AD:RO:QR:AO:QA:GL	1/1:526:39,483:39:1379:483:15387:-1260.1,-32.9869,0
N2_chrI	28557	.	ATTTTTTTGTTAC	ATTTTTTTTGTTAC	14961.9	PASS	AB=0;ABP=0;AC=2;AF=1;AN=2;AO=485;CIGAR=1M1I12M;DP=515;DPB=553.615;DPRA=0;EPP=6.27422;EPPR=3.73412;GTI=0;LEN=1;MEANALT=5;MQM=60;MQMR=60;NS=1;NUMALT=1;ODDS=644.915;PAIRED=1;PAIREDR=1;PAO=2.5;PQA=51.5;PQR=51.5;PRO=2.5;QA=16781;QR=108;RO=3;RPL=244;RPP=3.0506;RPPR=3.73412;RPR=241;RUN=1;SAF=253;SAP=4.98477;SAR=232;SRF=2;SRP=3.73412;SRR=1;TYPE=ins;technology.ILLUMINA=1	GT:DP:AD:RO:QR:AO:QA:GL	1/1:515:3,485:3:108:485:16781:-1499.76,-137.187,0
N2_chrI	28952	.	ATA	AA	12984.1	PASS	AB=0;ABP=0;AC=2;AF=1;AN=2;AO=453;CIGAR=1M1D1M;DP=496;DPB=347.667;DPRA=0;EPP=22.0358;EPPR=5.18177;GTI=0;LEN=1;MEANALT=3;MQM=60;MQMR=60;NS=1;NUMALT=1;ODDS=267.62;PAIRED=1;PAIREDR=1;PAO=2.33333;PQA=82.3333;PQR=82.3333;PRO=2.33333;QA=14525;QR=28;RO=1;RPL=239;RPP=6.00626;RPPR=5.18177;RPR=214;RUN=1;SAF=220;SAP=3.82041;SAR=233;SRF=0;SRP=5.18177;SRR=1;TYPE=del;technology.ILLUMINA=1	GT:DP:AD:RO:QR:AO:QA:GL	1/1:496:1,453:1:28:453:14525:-1304.07,-134.15,0
N2_chrI	30543	.	ATTTTTTTATTAC	ATTTTTTATTAC	14061.5	PASS	AB=0;ABP=0;AC=2;AF=1;AN=2;AO=458;CIGAR=1M1D11M;DP=465;DPB=431.154;DPRA=0;EPP=3.18098;EPPR=3.0103;GTI=0;LEN=1;MEANALT=5;MQM=58.2773;MQMR=52;NS=1;NUMALT=1;ODDS=620.074;PAIRED=0.81441;PAIREDR=1;PAO=6;PQA=209;PQR=209;PRO=6;QA=15789;QR=65;RO=2;RPL=227;RPP=3.08616;RPPR=7.35324;RPR=231;RUN=1;SAF=221;SAP=4.22405;SAR=237;SRF=1;SRP=3.0103;SRR=1;TYPE=del;technology.ILLUMINA=1	GT:DP:AD:RO:QR:AO:QA:GL	1/1:465:2,458:2:65:458:15789:-1409.38,-132.64,0
N2_chrI	30645	.	C	CAGGTCCCTTCGCTACGAGATATTTGCCGCCAGAAAAGTAGGCATTCTCATGATCTCATGGTCCCGTAATACATTCAAATCTTTTTGTTGTTTTTCCAA	14679.7	PASS	AC=2;AF=1;AN=2;DP=197;ExcessHet=3.0103;FS=0;MLEAC=2;MLEAF=1;MQ=57;QD=29.78;SOR=0.693	GT:AD:DP:GQ:PL	1/1:0,104:104:99:14717,971,0
N2_chrI	30711	.	TAAAATATTAC	TAAAAATATTAC	15110.4	PASS	AB=0;ABP=0;AC=2;AF=1;AN=2;AO=474;CIGAR=1M1I10M;DP=484;DPB=527.909;DPRA=0;EPP=4.4946;EPPR=3.0103;GTI=0;LEN=1;MEANALT=5;MQM=60;MQMR=60;NS=1;NUMALT=1;ODDS=640.247;PAIRED=0.848101;PAIREDR=1;PAO=1;PQA=37;PQR=37;PRO=1;QA=16919;QR=74;RO=2;RPL=224;RPP=6.10717;RPPR=7.35324;RPR=250;RUN=1;SAF=256;SAP=9.6255;SAR=218;SRF=1;SRP=3.0103;SRR=1;TYPE=ins;technology.ILLUMINA=1	GT:DP:AD:RO:QR:AO:QA:GL	1/1:484:2,474:2:74:474:16919:-1515.26,-136.615,0
N2_chrI	33556	.	GGGGA	G	75.73	PASS	AC=1;AF=0.5;AN=2;BaseQRankSum=1.079;ClippingRankSum=0;DP=149;ExcessHet=3.0103;FS=0;MLEAC=1;MLEAF=0.5;MQ=59;MQRankSum=0.637;QD=1.18;ReadPosRankSum=3.141;SOR=0.132	GT:AD:DP:GQ:PL	0/1:47,17:64:99:113,0,909
N2_chrI	33677	.	ACA	AACCA	11278.9	PASS	AB=0;ABP=0;AC=2;AF=1;AN=2;AO=397;CIGAR=1M2I2M;DP=422;DPB=688.667;DPRA=0;EPP=26.1198;EPPR=7.35324;GTI=0;LEN=2;MEANALT=3;MQM=60;MQMR=60;NS=1;NUMALT=1;ODDS=539.509;PAIRED=0.994962;PAIREDR=1;PAO=0.5;PQA=18.5;PQR=18.5;PRO=0.5;QA=12883;QR=47;RO=2;RPL=111;RPP=170.52;RPPR=3.0103;RPR=286;RUN=1;SAF=242;SAP=44.4105;SAR=155;SRF=1;SRP=3.0103;SRR=1;TYPE=ins;technology.ILLUMINA=1	GT:DP:AD:RO:QR:AO:QA:GL	1/1:422:2,397:2:47:397:12883:-1154.66,-115.891,0
N2_chrI	34062	.	ATTTTTTTTGTC	ATTTTTTTGTC	15256.7	PASS	AB=0;ABP=0;AC=2;AF=1;AN=2;AO=523;CIGAR=1M1D10M;DP=525;DPB=481.25;DPRA=0;EPP=12.182;EPPR=0;GTI=0;LEN=1;MEANALT=3;MQM=60;MQMR=0;NS=1;NUMALT=1;ODDS=729.637;PAIRED=0.996176;PAIREDR=0;PAO=0;PQA=0;PQR=0;PRO=0;QA=17088;QR=0;RO=0;RPL=201;RPP=63.7991;RPPR=0;RPR=322;RUN=1;SAF=271;SAP=4.50916;SAR=252;SRF=0;SRP=0;SRR=0;TYPE=del;technology.ILLUMINA=1	GT:DP:AD:RO:QR:AO:QA:GL	1/1:525:0,523:0:0:523:17088:-1537.23,-157.439,0
N2_chrI	36174	.	GTTTTTTTTTGGGA	GTTTTTTTGGGGA	16073.8	PASS	AB=0;ABP=0;AC=2;AF=1;AN=2;AO=532;CIGAR=1M1D7M1X4M;DP=536;DPB=498.286;DPRA=0;EPP=4.64299;EPPR=0;GTI=0;LEN=13;MEANALT=5;MQM=60;MQMR=0;NS=1;NUMALT=1;ODDS=742.114;PAIRED=1;PAIREDR=0;PAO=2.5;PQA=86;PQR=86;PRO=2.5;QA=17921;QR=0;RO=0;RPL=273;RPP=3.81032;RPPR=0;RPR=259;RUN=1;SAF=265;SAP=3.02663;SAR=267;SRF=0;SRP=0;SRR=0;TYPE=complex;technology.ILLUMINA=1	GT:DP:AD:RO:QR:AO:QA:GL	1/1:536:0,532:0:0:532:17921:-1612.01,-160.148,0
N2_chrI	36355	.	GTTTTTTTTATAG	GTTTTTTTATAG	18611	PASS	AB=0;ABP=0;AC=2;AF=1;AN=2;AO=621;CIGAR=1M1D11M;DP=625;DPB=577.846;DPRA=0;EPP=4.02086;EPPR=0;GTI=0;LEN=1;MEANALT=5;MQM=60;MQMR=0;NS=1;NUMALT=1;ODDS=865.494;PAIRED=0.990338;PAIREDR=0;PAO=4.5;PQA=154.5;PQR=154.5;PRO=4.5;QA=20775;QR=0;RO=0;RPL=357;RPP=33.2536;RPPR=0;RPR=264;RUN=1;SAF=301;SAP=4.27262;SAR=320;SRF=0;SRP=0;SRR=0;TYPE=del;technology.ILLUMINA=1	GT:DP:AD:RO:QR:AO:QA:GL	1/1:625:0,621:0:0:621:20775:-1868.84,-186.94,0
N2_chrI	37228	.	ATTTTTTTCTGA	ATTTTTTTTCTGA	16463.8	PASS	AB=0;ABP=0;AC=2;AF=1;AN=2;AO=564;CIGAR=1M1I11M;DP=585;DPB=633.083;DPRA=0;EPP=44.6533;EPPR=0;GTI=0;LEN=1;MEANALT=6;MQM=59.8954;MQMR=0;NS=1;NUMALT=1;ODDS=786.475;PAIRED=0.996454;PAIREDR=0;PAO=1;PQA=35.5;PQR=35.5;PRO=1;QA=18413;QR=0;RO=0;RPL=255;RPP=14.2373;RPPR=0;RPR=309;RUN=1;SAF=273;SAP=4.25774;SAR=291;SRF=0;SRP=0;SRR=0;TYPE=ins;technology.ILLUMINA=1	GT:DP:AD:RO:QR:AO:QA:GL	1/1:585:0,564:0:0:564:18413:-1656.23,-169.781,0
N2_chrI	37402	.	ATTTTTTTTTTGTAGA	ATTTTTTTTTTTGTAGA	12173.2	PASS	AB=0;ABP=0;AC=2;AF=1;AN=2;AO=428;CIGAR=1M1I15M;DP=504;DPB=535.812;DPRA=0;EPP=40.5342;EPPR=12.0706;GTI=0;LEN=1;MEANALT=7;MQM=60;MQMR=60;NS=1;NUMALT=1;ODDS=330.473;PAIRED=0.995327;PAIREDR=1;PAO=5;PQA=153;PQR=153;PRO=5;QA=14606;QR=1018;RO=29;RPL=198;RPP=8.2056;RPPR=4.88226;RPR=230;RUN=1;SAF=205;SAP=4.65412;SAR=223;SRF=12;SRP=4.88226;SRR=17;TYPE=ins;technology.ILLUMINA=1	GT:DP:AD:RO:QR:AO:QA:GL	1/1:504:29,428:29:1018:428:14606:-1222.26,-45.9901,0
N2_chrI	39823	.	GTTTTTTTCTGC	GTTTTTTCTGC	9787.58	PASS	AB=0;ABP=0;AC=2;AF=1;AN=2;AO=319;CIGAR=1M1D10M;DP=321;DPB=294.917;DPRA=0;EPP=19.3542;EPPR=0;GTI=0;LEN=1;MEANALT=3;MQM=60;MQMR=0;NS=1;NUMALT=1;ODDS=446.833;PAIRED=0.99373;PAIREDR=0;PAO=2;PQA=74;PQR=74;PRO=2;QA=10945;QR=0;RO=0;RPL=162;RPP=3.18048;RPPR=0;RPR=157;RUN=1;SAF=166;SAP=4.1607;SAR=153;SRF=0;SRP=0;SRR=0;TYPE=del;technology.ILLUMINA=1	GT:DP:AD:RO:QR:AO:QA:GL	1/1:321:0,319:0:0:319:10945:-984.576,-96.0286,0
N2_chrI	39897	.	GGT	GGTTAGAGAAAGT	7318.47	PASS	AB=0;ABP=0;AC=2;AF=1;AN=2;AO=311;CIGAR=1M10I2M;DP=342;DPB=1382;DPRA=0;EPP=3.18486;EPPR=7.97367;GTI=0;LEN=10;MEANALT=3;MQM=60;MQMR=59.8571;NS=1;NUMALT=1;ODDS=201.707;PAIRED=0.993569;PAIREDR=1;PAO=0;PQA=0;PQR=0;PRO=0;QA=9079;QR=985;RO=28;RPL=149;RPP=4.1903;RPPR=63.8115;RPR=162;RUN=1;SAF=189;SAP=34.3535;SAR=122;SRF=10;SRP=7.97367;SRR=18;TYPE=ins;technology.ILLUMINA=1	GT:DP:AD:RO:QR:AO:QA:GL	1/1:342:28,311:28:985:311:9079:-728.115,-13.3641,0
N2_chrI	40083	.	AAACG	AAGTGGAGGAACG	15619.3	PASS	AB=0;ABP=0;AC=2;AF=1;AN=2;AO=560;CIGAR=1M8I4M;DP=572;DPB=1476;DPRA=0;EPP=3.02581;EPPR=0;GTI=0;LEN=8;MEANALT=5;MQM=60;MQMR=0;NS=1;NUMALT=1;ODDS=780.93;PAIRED=0.996429;PAIREDR=0;PAO=0;PQA=0;PQR=0;PRO=0;QA=17468;QR=0;RO=0;RPL=337;RPP=53.404;RPPR=0;RPR=223;RUN=1;SAF=280;SAP=3.0103;SAR=280;SRF=0;SRP=0;SRR=0;TYPE=ins;technology.ILLUMINA=1	GT:DP:AD:RO:QR:AO:QA:GL	1/1:572:0,560:0:0:560:17468:-1571.42,-168.577,0
N2_chrI	41121	.	TAAAAAAAATGC	TAAAAAAATGC	16649.7	PASS	AB=0;ABP=0;AC=2;AF=1;AN=2;AO=525;CIGAR=1M1D10M;DP=527;DPB=483.5;DPRA=0;EPP=3.04753;EPPR=0;GTI=0;LEN=1;MEANALT=3;MQM=60;MQMR=0;NS=1;NUMALT=1;ODDS=732.41;PAIRED=0.988571;PAIREDR=0;PAO=2.5;PQA=86.5;PQR=86.5;PRO=2.5;QA=18560;QR=0;RO=0;RPL=264;RPP=3.04753;RPPR=0;RPR=261;RUN=1;SAF=274;SAP=5.19832;SAR=251;SRF=0;SRP=0;SRR=0;TYPE=del;technology.ILLUMINA=1	GT:DP:AD:RO:QR:AO:QA:GL	1/1:527:0,525:0:0:525:18560:-1669.57,-158.041,0
N2_chrI	41722	.	TAAAAATC	TAAAAAATC	20101.9	PASS	AB=0;ABP=0;AC=2;AF=1;AN=2;AO=630;CIGAR=1M1I7M;DP=638;DPB=717.125;DPRA=0;EPP=3.13438;EPPR=3.0103;GTI=0;LEN=1;MEANALT=4;MQM=60;MQMR=60;NS=1;NUMALT=1;ODDS=856.369;PAIRED=1;PAIREDR=1;PAO=0;PQA=0;PQR=0;PRO=0;QA=22520;QR=72;RO=2;RPL=378;RPP=57.7314;RPPR=7.35324;RPR=252;RUN=1;SAF=302;SAP=5.34032;SAR=328;SRF=1;SRP=3.0103;SRR=1;TYPE=ins;technology.ILLUMINA=1	GT:DP:AD:RO:QR:AO:QA:GL	1/1:638:2,630:2:72:630:22520:-2019.23,-183.761,0
N2_chrI	44773	.	GTTTTTTTTTTTCGA	GTTTTTTTTTCGA	13954.1	PASS	AB=0;ABP=0;AC=2;AF=1;AN=2;AO=468;CIGAR=1M2D12M;DP=497;DPB=432.067;DPRA=0;EPP=9.71031;EPPR=0;GTI=0;LEN=2;MEANALT=10;MQM=60;MQMR=0;NS=1;NUMALT=1;ODDS=653.391;PAIRED=0.985043;PAIREDR=0;PAO=0;PQA=0;PQR=0;PRO=0;QA=15594;QR=0;RO=0;RPL=209;RPP=14.61;RPPR=0;RPR=259;RUN=1;SAF=260;SAP=15.5566;SAR=208;SRF=0;SRP=0;SRR=0;TYPE=del;technology.ILLUMINA=1	GT:DP:AD:RO:QR:AO:QA:GL	1/1:497:0,468:0:0:468:15594:-1402.8,-140.882,0
N2_chrI	45219	.	TTCAGGAAAT	TAAGG	9825.88	PASS	AB=0;ABP=0;AC=2;AF=1;AN=2;AO=325;CIGAR=1M5D2M2X;DP=326;DPB=163.5;DPRA=0;EPP=3.07043;EPPR=0;GTI=0;LEN=5;MEANALT=2;MQM=53.4831;MQMR=0;NS=1;NUMALT=1;ODDS=455.151;PAIRED=0.972308;PAIREDR=0;PAO=0;PQA=0;PQR=0;PRO=0;QA=11741;QR=0;RO=0;RPL=242;RPP=171.924;RPPR=0;RPR=83;RUN=1;SAF=111;SAP=73.8938;SAR=214;SRF=0;SRP=0;SRR=0;TYPE=complex;technology.ILLUMINA=1	GT:DP:AD:RO:QR:AO:QA:GL	1/1:326:0,325:0:0:325:11741:-1011.43,-97.8348,0
N2_chrI	45226	.	A	AGGG	15998.7	PASS	AC=2;AF=1;AN=2;BaseQRankSum=0.212;ClippingRankSum=0;DP=477;ExcessHet=3.0103;FS=0;MLEAC=2;MLEAF=1;MQ=56;MQRankSum=1.002;QD=30.21;SOR=0.418	GT:AD:DP:GQ:PL	1/1:2,453:455:99:16036,1360,0
N2_chrI	45228	.	T	TGG	21637.7	PASS	AC=2;AF=1;AN=2;DP=465;ExcessHet=3.0103;FS=0;MLEAC=2;MLEAF=1;MQ=56;QD=25.63;SOR=1.74	GT:AD:DP:GQ:PL	1/1:0,451:451:99:21675,1454,0
N2_chrI	45231	.	TGC	T	20104.7	PASS	AC=2;AF=1;AN=2;DP=453;ExcessHet=3.0103;FS=0;MLEAC=2;MLEAF=1;MQ=56;QD=33.1;SOR=1.659	GT:AD:DP:GQ:PL	1/1:0,439:439:99:20142,1352,0
N2_chrI	45232	.	GC	GGGAT	9604.05	PASS	AB=0;ABP=0;AC=2;AF=1;AN=2;AO=324;CIGAR=1M3I1X;DP=325;DPB=813;DPRA=0;EPP=5.18177;EPPR=0;GTI=0;LEN=5;MEANALT=2;MQM=53.463;MQMR=0;NS=1;NUMALT=1;ODDS=453.765;PAIRED=0.972222;PAIREDR=0;PAO=1;PQA=37;PQR=0;PRO=0;QA=11638;QR=0;RO=0;RPL=265;RPP=287.42;RPPR=0;RPR=59;RUN=1;SAF=110;SAP=75.4999;SAR=214;SRF=0;SRP=0;SRR=0;TYPE=complex;technology.ILLUMINA=1	GT:DP:AD:RO:QR:AO:QA:GL	1/1:325:0,324:0:0:324:11638:-1002.68,-97.5337,0
N2_chrI	48097	.	TAA	TT	10004.3	PASS	AB=0;ABP=0;AC=2;AF=1;AN=2;AO=309;CIGAR=1M1D1X;DP=316;DPB=215.667;DPRA=0;EPP=18.5339;EPPR=5.18177;GTI=0;LEN=2;MEANALT=3;MQM=59.9191;MQMR=60;NS=1;NUMALT=1;ODDS=424.943;PAIRED=0.987055;PAIREDR=1;PAO=4;PQA=142;PQR=142;PRO=4;QA=11277;QR=28;RO=1;RPL=200;RPP=61.2044;RPPR=5.18177;RPR=109;RUN=1;SAF=138;SAP=10.6632;SAR=171;SRF=0;SRP=5.18177;SRR=1;TYPE=complex;technology.ILLUMINA=1	GT:DP:AD:RO:QR:AO:QA:GL	1/1:316:1,309:1:28:309:11277:-1011.76,-90.8196,0
N2_chrI	48124	.	ATTTTTTTTTTCGA	ATTTTTTTTTCGA	10155.7	PASS	AB=0;ABP=0;AC=2;AF=1;AN=2;AO=339;CIGAR=1M1D12M;DP=348;DPB=323.714;DPRA=0;EPP=63.2799;EPPR=3.0103;GTI=0;LEN=1;MEANALT=5;MQM=59.9263;MQMR=60;NS=1;NUMALT=1;ODDS=454.185;PAIRED=0.985251;PAIREDR=1;PAO=1.5;PQA=55.5;PQR=55.5;PRO=1.5;QA=11473;QR=72;RO=2;RPL=156;RPP=7.67993;RPPR=3.0103;RPR=183;RUN=1;SAF=184;SAP=8.39735;SAR=155;SRF=0;SRP=7.35324;SRR=2;TYPE=del;technology.ILLUMINA=1	GT:DP:AD:RO:QR:AO:QA:GL	1/1:348:2,339:2:72:339:11473:-1025.55,-96.1579,0
N2_chrI	49019	.	GAAAAAAAAAAAGAGGC	GAAAAAAAAAAGAGGC	14235.9	PASS	AB=0;ABP=0;AC=2;AF=1;AN=2;AO=496;CIGAR=1M1D15M;DP=538;DPB=509.059;DPRA=0;EPP=4.13106;EPPR=4.58955;GTI=0;LEN=1;MEANALT=13;MQM=60;MQMR=60;NS=1;NUMALT=1;ODDS=480.385;PAIRED=0.993952;PAIREDR=1;PAO=8.5;PQA=308.5;PQR=308.5;PRO=8.5;QA=16654;QR=773;RO=22;RPL=233;RPP=6.95047;RPPR=6.56362;RPR=263;RUN=1;SAF=207;SAP=32.4478;SAR=289;SRF=11;SRP=3.0103;SRR=11;TYPE=del;technology.ILLUMINA=1	GT:DP:AD:RO:QR:AO:QA:GL	1/1:538:22,496:22:773:496:16654:-1428.57,-86.3453,0
N2_chrI	50392	.	GTTTTTTTTTTTTGAAA	GTTTTTTTTTTTGAAA	10710.1	PASS	AB=0;ABP=0;AC=2;AF=1;AN=2;AO=381;CIGAR=1M1D15M;DP=421;DPB=398.529;DPRA=0;EPP=15.6003;EPPR=3.0103;GTI=0;LEN=1;MEANALT=8;MQM=60;MQMR=60;NS=1;NUMALT=1;ODDS=290.744;PAIRED=1;PAIREDR=0.961538;PAO=5;PQA=179;PQR=179;PRO=5;QA=12884;QR=919;RO=26;RPL=223;RPP=27.0903;RPPR=4.34659;RPR=158;RUN=1;SAF=179;SAP=6.02528;SAR=202;SRF=16;SRP=6.01695;SRR=10;TYPE=del;technology.ILLUMINA=1	GT:DP:AD:RO:QR:AO:QA:GL	1/1:421:26,381:26:919:381:12884:-1076.3,-39.7887,0
N2_chrI	50489	.	AGA	AGGCGA	12079.3	PASS	AB=0;ABP=0;AC=2;AF=1;AN=2;AO=392;CIGAR=1M3I2M;DP=396;DPB=788;DPRA=0;EPP=3.03246;EPPR=0;GTI=0;LEN=3;MEANALT=3;MQM=59.9719;MQMR=0;NS=1;NUMALT=1;ODDS=548.033;PAIRED=0.997449;PAIREDR=0;PAO=0;PQA=0;PQR=0;PRO=0;QA=13476;QR=0;RO=0;RPL=200;RPP=3.36483;RPPR=0;RPR=192;RUN=1;SAF=195;SAP=3.03246;SAR=197;SRF=0;SRP=0;SRR=0;TYPE=ins;technology.ILLUMINA=1	GT:DP:AD:RO:QR:AO:QA:GL	1/1:396:0,392:0:0:392:13476:-1212.15,-118.004,0
N2_chrI	51054	.	AAAAATCGATAAATCGATAAAAACCGACAATTTTGAGAATTTTCATTTCAAATTTGAGTCCCACATGCGCCTTTAAATATGGTGTACT	A	18843.7	PASS	AC=2;AF=1;AN=2;DP=454;ExcessHet=3.0103;FS=0;MLEAC=2;MLEAF=1;MQ=60;QD=33.9;SOR=0.762	GT:AD:DP:GQ:PL	1/1:0,420:420:99:18881,1332,0
N2_chrI	51637	.	TAAAAAAATCAT	TAAAAAAAATCAT	15149.5	PASS	AB=0;ABP=0;AC=2;AF=1;AN=2;AO=508;CIGAR=1M1I11M;DP=545;DPB=588.083;DPRA=0;EPP=21.6302;EPPR=10.7311;GTI=0;LEN=1;MEANALT=6;MQM=57.7579;MQMR=23.3333;NS=1;NUMALT=1;ODDS=600.464;PAIRED=0.996063;PAIREDR=1;PAO=1.5;PQA=49.5;PQR=49.5;PRO=1.5;QA=17272;QR=635;RO=18;RPL=220;RPP=22.7758;RPPR=15.074;RPR=288;RUN=1;SAF=253;SAP=3.0274;SAR=255;SRF=13;SRP=10.7311;SRR=5;TYPE=ins;technology.ILLUMINA=1	GT:DP:AD:RO:QR:AO:QA:GL	1/1:545:18,508:18:635:508:17272:-1518.24,-128.576,0
N2_chrI	52028	.	ATTTTTTCA	ATTTTTTTCA	7626.43	PASS	AB=0.372093;ABP=137.44;AC=1;AF=0.5;AN=2;AO=352;CIGAR=1M1I8M;DP=946;DPB=973.111;DPRA=0;EPP=3.03498;EPPR=3.05953;GTI=0;LEN=1;MEANALT=5;MQM=47.2812;MQMR=38.471;NS=1;NUMALT=1;ODDS=1653.41;PAIRED=0.997159;PAIREDR=0.831234;PAO=0.833333;PQA=28.8333;PQR=28.8333;PRO=0.833333;QA=11367;QR=14145;RO=397;RPL=199;RPP=16.0638;RPPR=99.7639;RPR=153;RUN=1;SAF=156;SAP=12.8806;SAR=196;SRF=173;SRP=17.237;SRR=224;TYPE=ins;technology.ILLUMINA=1	GT:DP:AD:RO:QR:AO:QA:GL	0/1:946:397,352:397:14145:352:11367:-773.174,0,-802.536
N2_chrI	52098	.	GAAAAAAATCAG	GAAAAAATCAG	8282.95	PASS	AB=0.459898;ABP=16.7688;AC=1;AF=0.5;AN=2;AO=453;CIGAR=1M1D10M;DP=985;DPB=947.333;DPRA=0;EPP=3.13014;EPPR=52.9904;GTI=0;LEN=1;MEANALT=11;MQM=39.9558;MQMR=53.1253;NS=1;NUMALT=1;ODDS=1907.22;PAIRED=0.763797;PAIREDR=0.981211;PAO=2;PQA=68;PQR=68;PRO=2;QA=13172;QR=17203;RO=479;RPL=295;RPP=92.9802;RPPR=35.7637;RPR=158;RUN=1;SAF=193;SAP=24.5285;SAR=260;SRF=257;SRP=8.56365;SRR=222;TYPE=del;technology.ILLUMINA=1	GT:DP:AD:RO:QR:AO:QA:GL	0/1:985:479,453:479:17203:453:13172:-847.6,0,-1183.35
N2_chrI	55270	.	GTTTTTTTTTCAA	GTTTTTTTTTTCAA	6928.89	PASS	AB=0;ABP=0;AC=2;AF=1;AN=2;AO=240;CIGAR=1M1I12M;DP=262;DPB=282.692;DPRA=0;EPP=89.9054;EPPR=5.18177;GTI=0;LEN=1;MEANALT=9;MQM=60;MQMR=60;NS=1;NUMALT=1;ODDS=328.247;PAIRED=0.995833;PAIREDR=1;PAO=0;PQA=0;PQR=0;PRO=0;QA=7907;QR=34;RO=1;RPL=94;RPP=27.4756;RPPR=5.18177;RPR=146;RUN=1;SAF=103;SAP=13.4696;SAR=137;SRF=1;SRP=5.18177;SRR=0;TYPE=ins;technology.ILLUMINA=1	GT:DP:AD:RO:QR:AO:QA:GL	1/1:262:1,240:1:34:240:7907:-708.262,-69.4867,0
N2_chrI	55496	.	TCA	TCAGGCA	19169.8	PASS	AB=0;ABP=0;AC=2;AF=1;AN=2;AO=675;CIGAR=1M4I2M;DP=742;DPB=1644.67;DPRA=0;EPP=6.10183;EPPR=62.913;GTI=0;LEN=4;MEANALT=3;MQM=60;MQMR=60;NS=1;NUMALT=1;ODDS=461.165;PAIRED=0.997037;PAIREDR=1;PAO=0;PQA=0;PQR=0;PRO=0;QA=23157;QR=2096;RO=58;RPL=324;RPP=5.35549;RPPR=128.956;RPR=351;RUN=1;SAF=398;SAP=50.1103;SAR=277;SRF=49;SRP=62.913;SRR=9;TYPE=ins;technology.ILLUMINA=1	GT:DP:AD:RO:QR:AO:QA:GL	1/1:742:58,675:58:2096:675:23157:-1894.47,-32.1007,0
N2_chrI	56758	.	TGT	TGGT	21902.7	PASS	AB=0;ABP=0;AC=2;AF=1;AN=2;AO=694;CIGAR=1M1I2M;DP=710;DPB=941.667;DPRA=0;EPP=104.387;EPPR=3.73412;GTI=0;LEN=1;MEANALT=4;MQM=60;MQMR=60;NS=1;NUMALT=1;ODDS=934.611;PAIRED=0.992795;PAIREDR=1;PAO=0;PQA=0;PQR=0;PRO=0;QA=24632;QR=103;RO=3;RPL=323;RPP=10.2193;RPPR=3.73412;RPR=371;RUN=1;SAF=386;SAP=22.0467;SAR=308;SRF=2;SRP=3.73412;SRR=1;TYPE=ins;technology.ILLUMINA=1	GT:DP:AD:RO:QR:AO:QA:GL	1/1:710:3,694:3:103:694:24632:-2206.41,-200.55,0
N2_chrI	58271	.	CCGC	CCGCGC,CCGCGCCTTATGCTCAATCCGCGC	222	PASS	INDEL;IDV=51;IMF=0.277174;DP=184;VDB=0.105363;SGB=-0.693147;MQSB=0.824304;MQ0F=0;ICB=1;HOB=0.5;AC=1,0;AN=2;DP4=68,64,26,26;MQ=54	GT:PL:AD	0/1:255,0,255,215,19,255:132,29,23
N2_chrI	59676	.	CAAATTT	CAATTT	19808.1	PASS	AB=0;ABP=0;AC=2;AF=1;AN=2;AO=667;CIGAR=1M1D5M;DP=675;DPB=578.571;DPRA=0;EPP=4.44601;EPPR=0;GTI=0;LEN=1;MEANALT=6;MQM=60;MQMR=0;NS=1;NUMALT=1;ODDS=929.264;PAIRED=0.995502;PAIREDR=0;PAO=0;PQA=0;PQR=0;PRO=0;QA=22100;QR=0;RO=0;RPL=371;RPP=21.3229;RPPR=0;RPR=296;RUN=1;SAF=310;SAP=10.2019;SAR=357;SRF=0;SRP=0;SRR=0;TYPE=del;technology.ILLUMINA=1	GT:DP:AD:RO:QR:AO:QA:GL	1/1:675:0,667:0:0:667:22100:-1988.03,-200.787,0
N2_chrI	62719	.	CAAAAAAAGGT	CAAAAAAAAGGT	14310.3	PASS	AB=0;ABP=0;AC=2;AF=1;AN=2;AO=446;CIGAR=1M1I10M;DP=459;DPB=500.182;DPRA=0;EPP=3.3219;EPPR=5.18177;GTI=0;LEN=1;MEANALT=6;MQM=60;MQMR=60;NS=1;NUMALT=1;ODDS=613.415;PAIRED=0.995516;PAIREDR=1;PAO=0;PQA=0;PQR=0;PRO=0;QA=15982;QR=33;RO=1;RPL=232;RPP=4.58778;RPPR=5.18177;RPR=214;RUN=1;SAF=229;SAP=3.7114;SAR=217;SRF=1;SRP=5.18177;SRR=0;TYPE=ins;technology.ILLUMINA=1	GT:DP:AD:RO:QR:AO:QA:GL	1/1:459:1,446:1:33:446:15982:-1434.65,-131.589,0
N2_chrI	63148	.	ATTTTTTTTATGA	ATTTTTTTTTATGA	13511.9	PASS	AB=0;ABP=0;AC=2;AF=1;AN=2;AO=447;CIGAR=1M1I12M;DP=474;DPB=512.846;DPRA=0;EPP=38.1085;EPPR=3.0103;GTI=0;LEN=1;MEANALT=8;MQM=60;MQMR=60;NS=1;NUMALT=1;ODDS=561.729;PAIRED=0.995526;PAIREDR=1;PAO=6;PQA=203;PQR=203;PRO=6;QA=15329;QR=215;RO=6;RPL=219;RPP=3.40379;RPPR=3.0103;RPR=228;RUN=1;SAF=190;SAP=24.8173;SAR=257;SRF=2;SRP=4.45795;SRR=4;TYPE=ins;technology.ILLUMINA=1	GT:DP:AD:RO:QR:AO:QA:GL	1/1:474:6,447:6:215:447:15329:-1359.56,-117.014,0
N2_chrI	65398	.	GTTTTTTATCG	GTTTTTATCG	2960.62	PASS	AB=0.329498;ABP=244.407;AC=1;AF=0.5;AN=2;AO=315;CIGAR=1M1D9M;DP=956;DPB=956.455;DPRA=0;EPP=3.84442;EPPR=36.4496;GTI=0;LEN=1;MEANALT=13;MQM=30.8222;MQMR=59.9116;NS=1;NUMALT=1;ODDS=681.708;PAIRED=0.692063;PAIREDR=0.998363;PAO=34;PQA=1105;PQR=1105;PRO=34;QA=7165;QR=21594;RO=611;RPL=132;RPP=20.9405;RPPR=20.9258;RPR=183;RUN=1;SAF=158;SAP=3.01719;SAR=157;SRF=289;SRP=6.88057;SRR=322;TYPE=del;technology.ILLUMINA=1	GT:DP:AD:RO:QR:AO:QA:GL	0/1:956:611,315:611:21594:315:7165:-326.453,0,-1662.76
N2_chrI	66606	.	GGCG	GGATGAAGCGTATAAGG	11422.4	PASS	AB=0.365719;ABP=201.29;AC=1;AF=0.5;AN=2;AO=463;CIGAR=2M13I1X1M;DP=1266;DPB=2745;DPRA=0;EPP=40.1598;EPPR=12.0996;GTI=0;LEN=17;MEANALT=11;MQM=58.5356;MQMR=52.7214;NS=1;NUMALT=1;ODDS=2630.09;PAIRED=0.855292;PAIREDR=0.625387;PAO=1.66667;PQA=61.6667;PQR=61.6667;PRO=1.66667;QA=16666;QR=23484;RO=646;RPL=262;RPP=20.4618;RPPR=67.025;RPR=201;RUN=1;SAF=229;SAP=3.12755;SAR=234;SRF=389;SRP=61.5795;SRR=257;TYPE=complex;technology.ILLUMINA=1	GT:DP:AD:RO:QR:AO:QA:GL	0/1:1266:646,463:646:23484:463:16666:-1162.22,0,-1697.23
N2_chrI	66608	.	C	CGTATAAG	24013.7	PASS	AC=1;AF=0.5;AN=2;BaseQRankSum=2.786;ClippingRankSum=0;DP=1016;ExcessHet=3.0103;FS=18.28;MLEAC=1;MLEAF=0.5;MQ=56;MQRankSum=1.144;QD=28.66;ReadPosRankSum=5.96;SOR=0.671	GT:AD:DP:GQ:PL	0/1:80,561:641:99:24051,0,2155
N2_chrI	66720	.	CTTTCTCC	TTCTTCTCC	3641.12	PASS	AB=0.351064;ABP=129.787;AC=1;AF=0.5;AN=2;AO=231;CIGAR=1X1M1I6M;DP=658;DPB=691.25;DPRA=0;EPP=6.40381;EPPR=3.45786;GTI=0;LEN=9;MEANALT=8;MQM=41.368;MQMR=55.1196;NS=1;NUMALT=1;ODDS=838.399;PAIRED=0.670996;PAIREDR=0.78117;PAO=26;PQA=580;PQR=0;PRO=0;QA=7474;QR=14136;RO=393;RPL=231;RPP=504.62;RPPR=763.528;RPR=0;RUN=1;SAF=106;SAP=6.40381;SAR=125;SRF=193;SRP=3.28104;SRR=200;TYPE=complex;technology.ILLUMINA=1	GT:DP:AD:RO:QR:AO:QA:GL	0/1:658:393,231:393:14136:231:7474:-449.606,0,-1049.83
N2_chrI	66927	.	AAGA	AA	330.218	PASS	AB=0.171582;ABP=701.898;AC=1;AF=0.5;AN=2;AO=128;CIGAR=1M2D1M;DP=746;DPB=682.5;DPRA=0;EPP=3.28173;EPPR=30.8875;GTI=0;LEN=2;MEANALT=2;MQM=40.8203;MQMR=57.6515;NS=1;NUMALT=1;ODDS=76.0355;PAIRED=0.976562;PAIREDR=0.846029;PAO=1;PQA=37;PQR=37;PRO=1;QA=4513;QR=22380;RO=617;RPL=32;RPP=72.4974;RPPR=22.8069;RPR=96;RUN=1;SAF=88;SAP=42.0968;SAR=40;SRF=263;SRP=32.1545;SRR=354;TYPE=del;technology.ILLUMINA=1	GT:DP:AD:RO:QR:AO:QA:GL	0/1:746:617,128:617:22380:128:4513:-126.941,0,-1781.94
N2_chrI	66942	.	CTA	ATG,CTG	21707.9	PASS	AB=0.218274,0.774112;ABP=546.253,517.286;AC=1,1;AF=0.5,0.5;AN=2;AO=172,610;CIGAR=1X1M1X,2M1X;DP=788;DPB=790;DPRA=0,0;EPP=3.2123,70.803;EPPR=0;GTI=0;LEN=3,1;MEANALT=5,5;MQM=44.0872,57.8918;MQMR=0;NS=1;NUMALT=2;ODDS=419.786;PAIRED=0.947674,0.870492;PAIREDR=0;PAO=3,3;PQA=111,111;PQR=0;PRO=0;QA=6166,22331;QR=0;RO=0;RPL=36,330;RPP=129.259,11.9098;RPPR=0;RPR=136,280;RUN=1,1;SAF=108,276;SAP=27.452,14.9854;SAR=64,334;SRF=0;SRP=0;SRR=0;TYPE=complex,snp;technology.ILLUMINA=1,1	GT:DP:AD:RO:QR:AO:QA:GL	1/2:788:0,172,610:0:0:172,610:6166,22331:-2263.61,-1818.31,-1766.53,-445.374,0,-261.746
N2_chrI	68390	.	TTGGATAAAC	TTGGATAAATGGATAAAC	10630.3	PASS	AB=0;ABP=0;AC=2;AF=1;AN=2;AO=376;CIGAR=1M8I9M;DP=390;DPB=693.2;DPRA=0;EPP=45.7236;EPPR=0;GTI=0;LEN=8;MEANALT=5;MQM=60;MQMR=0;NS=1;NUMALT=1;ODDS=525.852;PAIRED=0.989362;PAIREDR=0;PAO=0;PQA=0;PQR=0;PRO=0;QA=11974;QR=0;RO=0;RPL=212;RPP=16.3163;RPPR=0;RPR=164;RUN=1;SAF=145;SAP=45.7236;SAR=231;SRF=0;SRP=0;SRR=0;TYPE=ins;technology.ILLUMINA=1	GT:DP:AD:RO:QR:AO:QA:GL	1/1:390:0,376:0:0:376:11974:-1077.12,-113.187,0
N2_chrI	68652	.	GAAAAAAATTG	GAAAAAATTG	20033.7	PASS	AB=0;ABP=0;AC=2;AF=1;AN=2;AO=640;CIGAR=1M1D9M;DP=644;DPB=585.818;DPRA=0;EPP=24.725;EPPR=0;GTI=0;LEN=1;MEANALT=5;MQM=60;MQMR=0;NS=1;NUMALT=1;ODDS=891.834;PAIRED=0.996875;PAIREDR=0;PAO=2;PQA=74;PQR=74;PRO=2;QA=22348;QR=0;RO=0;RPL=323;RPP=3.13245;RPPR=0;RPR=317;RUN=1;SAF=307;SAP=5.30392;SAR=333;SRF=0;SRP=0;SRR=0;TYPE=del;technology.ILLUMINA=1	GT:DP:AD:RO:QR:AO:QA:GL	1/1:644:0,640:0:0:640:22348:-2010.29,-192.659,0
N2_chrI	69458	.	GTTTTCAAGGTCAAT	GT	7696.88	PASS	AB=0.854839;ABP=477.652;AC=1;AF=0.5;AN=2;AO=371;CIGAR=1M13D1M;DP=434;DPB=111.6;DPRA=0;EPP=94.4638;EPPR=18.709;GTI=0;LEN=13;MEANALT=3;MQM=60;MQMR=60;NS=1;NUMALT=1;ODDS=28.7814;PAIRED=1;PAIREDR=1;PAO=0;PQA=0;PQR=0;PRO=0;QA=10651;QR=2198;RO=61;RPL=201;RPP=8.63506;RPPR=135.47;RPR=170;RUN=1;SAF=195;SAP=5.12324;SAR=176;SRF=20;SRP=18.709;SRR=41;TYPE=del;technology.ILLUMINA=1	GT:DP:AD:RO:QR:AO:QA:GL	0/1:434:61,371:61:2198:371:10651:-828.328,0,-67.9171
N2_chrI	69509	.	TAAAAAAATTTC	TAAAAAAAATTTC	14936.1	PASS	AB=0;ABP=0;AC=2;AF=1;AN=2;AO=467;CIGAR=1M1I11M;DP=474;DPB=515.833;DPRA=0;EPP=22.6558;EPPR=0;GTI=0;LEN=1;MEANALT=5;MQM=60;MQMR=0;NS=1;NUMALT=1;ODDS=652.005;PAIRED=1;PAIREDR=0;PAO=13;PQA=74;PQR=74;PRO=13;QA=16746;QR=0;RO=0;RPL=245;RPP=5.47006;RPPR=0;RPR=222;RUN=1;SAF=291;SAP=64.5044;SAR=176;SRF=0;SRP=0;SRR=0;TYPE=ins;technology.ILLUMINA=1	GT:DP:AD:RO:QR:AO:QA:GL	1/1:474:0,467:0:0:467:16746:-1506.32,-140.581,0
N2_chrI	70366	.	TAAAAAAAAAGCC	TAAAAAAAAGCC	17072.6	PASS	AB=0;ABP=0;AC=2;AF=1;AN=2;AO=537;CIGAR=1M1D11M;DP=540;DPB=498.538;DPRA=0;EPP=9.80778;EPPR=0;GTI=0;LEN=1;MEANALT=4;MQM=60;MQMR=0;NS=1;NUMALT=1;ODDS=749.045;PAIRED=0.998138;PAIREDR=0;PAO=0;PQA=0;PQR=0;PRO=0;QA=19035;QR=0;RO=0;RPL=263;RPP=3.49959;RPPR=0;RPR=274;RUN=1;SAF=263;SAP=3.49959;SAR=274;SRF=0;SRP=0;SRR=0;TYPE=del;technology.ILLUMINA=1	GT:DP:AD:RO:QR:AO:QA:GL	1/1:540:0,537:0:0:537:19035:-1712.43,-161.653,0
N2_chrI	72380	.	GAAAAAAAACCG	GAAAAAAAAACCG	12305	PASS	AB=0;ABP=0;AC=2;AF=1;AN=2;AO=404;CIGAR=1M1I11M;DP=428;DPB=463.833;DPRA=0;EPP=6.64375;EPPR=7.35324;GTI=0;LEN=1;MEANALT=5;MQM=60;MQMR=60;NS=1;NUMALT=1;ODDS=544.945;PAIRED=0.992574;PAIREDR=1;PAO=0;PQA=0;PQR=0;PRO=0;QA=13902;QR=74;RO=2;RPL=153;RPP=54.6311;RPPR=7.35324;RPR=251;RUN=1;SAF=252;SAP=56.7596;SAR=152;SRF=0;SRP=7.35324;SRR=2;TYPE=ins;technology.ILLUMINA=1	GT:DP:AD:RO:QR:AO:QA:GL	1/1:428:2,404:2:74:404:13902:-1243.88,-115.557,0
N2_chrI	73103	.	TGAG	TG	13090.8	PASS	AB=0;ABP=0;AC=2;AF=1;AN=2;AO=446;CIGAR=1M2D1M;DP=449;DPB=226.25;DPRA=0;EPP=19.3888;EPPR=0;GTI=0;LEN=2;MEANALT=3;MQM=59.9731;MQMR=0;NS=1;NUMALT=1;ODDS=622.892;PAIRED=0.991031;PAIREDR=0;PAO=1.5;PQA=55.5;PQR=55.5;PRO=1.5;QA=14643;QR=0;RO=0;RPL=237;RPP=6.82742;RPPR=0;RPR=209;RUN=1;SAF=253;SAP=20.5379;SAR=193;SRF=0;SRP=0;SRR=0;TYPE=del;technology.ILLUMINA=1	GT:DP:AD:RO:QR:AO:QA:GL	1/1:449:0,446:0:0:446:14643:-1317.13,-134.259,0
N2_chrI	76896	.	CAATT	CAAACTTTTTATTTAAAAAATT	9613.36	PASS	AB=0;ABP=0;AC=2;AF=1;AN=2;AO=383;CIGAR=1M17I4M;DP=389;DPB=1698;DPRA=0;EPP=8.45882;EPPR=0;GTI=0;LEN=17;MEANALT=3;MQM=60;MQMR=0;NS=1;NUMALT=1;ODDS=535.556;PAIRED=0.992167;PAIREDR=0;PAO=0;PQA=0;PQR=0;PRO=0;QA=10758;QR=0;RO=0;RPL=210;RPP=10.772;RPPR=0;RPR=173;RUN=1;SAF=170;SAP=13.4935;SAR=213;SRF=0;SRP=0;SRR=0;TYPE=ins;technology.ILLUMINA=1	GT:DP:AD:RO:QR:AO:QA:GL	1/1:389:0,383:0:0:383:10758:-967.873,-115.294,0
N2_chrI	77823	.	ATTTTTTTAATTAAAAAAA	ATTTTTTTTAATTAAAAAAA	11527.1	PASS	AB=0;ABP=0;AC=2;AF=1;AN=2;AO=380;CIGAR=1M1I18M;DP=386;DPB=410;DPRA=0;EPP=3.03316;EPPR=5.18177;GTI=0;LEN=1;MEANALT=6;MQM=60;MQMR=60;NS=1;NUMALT=1;ODDS=521.302;PAIRED=0.992105;PAIREDR=1;PAO=13.5;PQA=381.5;PQR=381.5;PRO=13.5;QA=12902;QR=37;RO=1;RPL=211;RPP=13.0905;RPPR=5.18177;RPR=169;RUN=1;SAF=198;SAP=4.47319;SAR=182;SRF=0;SRP=5.18177;SRR=1;TYPE=ins;technology.ILLUMINA=1	GT:DP:AD:RO:QR:AO:QA:GL	1/1:386:1,380:1:37:380:12902:-1157.13,-111.384,0
N2_chrI	78247	.	CATCTCACTA	CA	12645.4	PASS	AB=0;ABP=0;AC=2;AF=1;AN=2;AO=540;CIGAR=1M8D1M;DP=540;DPB=108;DPRA=0;EPP=25.0306;EPPR=0;GTI=0;LEN=8;MEANALT=1;MQM=60;MQMR=0;NS=1;NUMALT=1;ODDS=753.204;PAIRED=0.994444;PAIREDR=0;PAO=0;PQA=0;PQR=0;PRO=0;QA=14140;QR=0;RO=0;RPL=246;RPP=12.2752;RPPR=0;RPR=294;RUN=1;SAF=255;SAP=6.62942;SAR=285;SRF=0;SRP=0;SRR=0;TYPE=del;technology.ILLUMINA=1	GT:DP:AD:RO:QR:AO:QA:GL	1/1:540:0,540:0:0:540:14140:-1272.42,-162.556,0
N2_chrI	78339	.	GTTTTTTATCA	GTTTTTTTATCA	12549.5	PASS	AB=0;ABP=0;AC=2;AF=1;AN=2;AO=433;CIGAR=1M1I10M;DP=479;DPB=558.091;DPRA=0;EPP=6.6662;EPPR=0;GTI=0;LEN=1;MEANALT=6;MQM=59.9538;MQMR=0;NS=1;NUMALT=1;ODDS=298.379;PAIRED=0.988453;PAIREDR=0;PAO=49;PQA=1716.5;PQR=1716.5;PRO=49;QA=14079;QR=0;RO=0;RPL=213;RPP=3.25603;RPPR=0;RPR=220;RUN=1;SAF=159;SAP=69.333;SAR=274;SRF=0;SRP=0;SRR=0;TYPE=ins;technology.ILLUMINA=1	GT:DP:AD:RO:QR:AO:QA:GL	1/1:479:0,433:0:0:433:14079:-1266.28,-130.346,0
N2_chrI	78826	.	CAAAAAAAAAAACGT	CAAAAAAAAAAAACGT	10144.1	PASS	AB=0;ABP=0;AC=2;AF=1;AN=2;AO=365;CIGAR=1M1I14M;DP=439;DPB=467.8;DPRA=0;EPP=3.15903;EPPR=4.45795;GTI=0;LEN=1;MEANALT=14;MQM=60;MQMR=60;NS=1;NUMALT=1;ODDS=297.031;PAIRED=0.994521;PAIREDR=1;PAO=0.333333;PQA=3.66667;PQR=3.66667;PRO=0.333333;QA=11522;QR=214;RO=6;RPL=187;RPP=3.49219;RPPR=8.80089;RPR=178;RUN=1;SAF=159;SAP=16.1522;SAR=206;SRF=1;SRP=8.80089;SRR=5;TYPE=ins;technology.ILLUMINA=1	GT:DP:AD:RO:QR:AO:QA:GL	1/1:439:6,365:6:214:365:11522:-1017.24,-92.4249,0
N2_chrI	78882	.	ATTTTTTCTAA	ATTTTTTTCTAA	10009.6	PASS	AB=0;ABP=0;AC=2;AF=1;AN=2;AO=347;CIGAR=1M1I10M;DP=364;DPB=396.818;DPRA=0;EPP=3.31693;EPPR=5.18177;GTI=0;LEN=1;MEANALT=8;MQM=60;MQMR=60;NS=1;NUMALT=1;ODDS=476.399;PAIRED=0.988473;PAIREDR=1;PAO=0;PQA=0;PQR=0;PRO=0;QA=11239;QR=33;RO=1;RPL=180;RPP=4.06788;RPPR=5.18177;RPR=167;RUN=1;SAF=134;SAP=42.0655;SAR=213;SRF=0;SRP=5.18177;SRR=1;TYPE=ins;technology.ILLUMINA=1	GT:DP:AD:RO:QR:AO:QA:GL	1/1:364:1,347:1:33:347:11239:-1008.23,-101.778,0
N2_chrI	79082	.	GAT	GAAT	9415.61	PASS	AB=0;ABP=0;AC=2;AF=1;AN=2;AO=322;CIGAR=1M1I2M;DP=355;DPB=462.667;DPRA=0;EPP=6.27425;EPPR=5.18177;GTI=0;LEN=1;MEANALT=4;MQM=60;MQMR=60;NS=1;NUMALT=1;ODDS=444.547;PAIRED=0.996894;PAIREDR=1;PAO=0;PQA=0;PQR=0;PRO=0;QA=10559;QR=20;RO=1;RPL=158;RPP=3.25307;RPPR=5.18177;RPR=164;RUN=1;SAF=194;SAP=32.3859;SAR=128;SRF=1;SRP=5.18177;SRR=0;TYPE=ins;technology.ILLUMINA=1	GT:DP:AD:RO:QR:AO:QA:GL	1/1:355:1,322:1:20:322:10559:-948.014,-95.4377,0
N2_chrI	79849	.	TAAT	TAAAA	12684.7	PASS	AB=0;ABP=0;AC=2;AF=1;AN=2;AO=391;CIGAR=1M1I2M1X;DP=409;DPB=510;DPRA=0;EPP=3.01585;EPPR=0;GTI=0;LEN=5;MEANALT=2;MQM=60;MQMR=0;NS=1;NUMALT=1;ODDS=546.646;PAIRED=0.987212;PAIREDR=0;PAO=10;PQA=296;PQR=0;PRO=0;QA=14152;QR=0;RO=0;RPL=185;RPP=5.45945;RPPR=0;RPR=206;RUN=1;SAF=203;SAP=4.25987;SAR=188;SRF=0;SRP=0;SRR=0;TYPE=complex;technology.ILLUMINA=1	GT:DP:AD:RO:QR:AO:QA:GL	1/1:409:0,391:0:0:391:14152:-1273.03,-117.703,0
N2_chrI	80180	.	GTTTTTTGC	GTTTTTTTGC	10010.3	PASS	AB=0;ABP=0;AC=2;AF=1;AN=2;AO=347;CIGAR=1M1I8M;DP=363;DPB=401.778;DPRA=0;EPP=4.41832;EPPR=0;GTI=0;LEN=1;MEANALT=4;MQM=60;MQMR=0;NS=1;NUMALT=1;ODDS=485.649;PAIRED=0.997118;PAIREDR=0;PAO=0;PQA=0;PQR=0;PRO=0;QA=11178;QR=0;RO=0;RPL=164;RPP=5.26938;RPPR=0;RPR=183;RUN=1;SAF=170;SAP=3.31693;SAR=177;SRF=0;SRP=0;SRR=0;TYPE=ins;technology.ILLUMINA=1	GT:DP:AD:RO:QR:AO:QA:GL	1/1:363:0,347:0:0:347:11178:-1005.53,-104.457,0
N2_chrI	80636	.	CAT	CT	13827.6	PASS	AB=0;ABP=0;AC=2;AF=1;AN=2;AO=490;CIGAR=1M1D1M;DP=522;DPB=358.667;DPRA=0;EPP=28.6071;EPPR=0;GTI=0;LEN=1;MEANALT=2;MQM=60;MQMR=0;NS=1;NUMALT=1;ODDS=398.645;PAIRED=0.997959;PAIREDR=0;PAO=0;PQA=0;PQR=0;PRO=0;QA=15528;QR=0;RO=0;RPL=239;RPP=3.64845;RPPR=0;RPR=251;RUN=1;SAF=182;SAP=73.366;SAR=308;SRF=0;SRP=0;SRR=0;TYPE=del;technology.ILLUMINA=1	GT:DP:AD:RO:QR:AO:QA:GL	1/1:522:0,490:0:0:490:15528:-1396.82,-147.505,0
N2_chrI	81589	.	GTTTTAG	GTTTTTAG	13604.1	PASS	AB=0;ABP=0;AC=2;AF=1;AN=2;AO=464;CIGAR=1M1I6M;DP=473;DPB=540;DPRA=0;EPP=3.0103;EPPR=0;GTI=0;LEN=1;MEANALT=5;MQM=60;MQMR=0;NS=1;NUMALT=1;ODDS=647.846;PAIRED=0.987069;PAIREDR=0;PAO=0;PQA=0;PQR=0;PRO=0;QA=15247;QR=0;RO=0;RPL=289;RPP=63.8302;RPPR=0;RPR=175;RUN=1;SAF=211;SAP=11.2656;SAR=253;SRF=0;SRP=0;SRR=0;TYPE=ins;technology.ILLUMINA=1	GT:DP:AD:RO:QR:AO:QA:GL	1/1:473:0,464:0:0:464:15247:-1371.66,-139.678,0
N2_chrI	85919	.	CTTTTTTTTTTTAATTTCTATTTTG	CTTTTTTTTTTTTAATTTCTATTTTG	9393.4	PASS	AB=0;ABP=0;AC=2;AF=1;AN=2;AO=361;CIGAR=1M1I24M;DP=422;DPB=442.6;DPRA=0;EPP=14.1323;EPPR=3.09072;GTI=0;LEN=1;MEANALT=15;MQM=60;MQMR=60;NS=1;NUMALT=1;ODDS=251.334;PAIRED=1;PAIREDR=1;PAO=21;PQA=671;PQR=671;PRO=21;QA=11454;QR=972;RO=27;RPL=167;RPP=7.39535;RPPR=3.09072;RPR=194;RUN=1;SAF=193;SAP=6.76977;SAR=168;SRF=13;SRP=3.09072;SRR=14;TYPE=ins;technology.ILLUMINA=1	GT:DP:AD:RO:QR:AO:QA:GL	1/1:422:27,361:27:972:361:11454:-942.92,-29.3361,0
N2_chrI	87240	.	TAAAAAAAATGT	TAAAAAAAAATGT	14278.9	PASS	AB=0;ABP=0;AC=2;AF=1;AN=2;AO=463;CIGAR=1M1I11M;DP=483;DPB=522.5;DPRA=0;EPP=81.0567;EPPR=3.0103;GTI=0;LEN=1;MEANALT=8;MQM=60;MQMR=60;NS=1;NUMALT=1;ODDS=565.069;PAIRED=0.99568;PAIREDR=1;PAO=0;PQA=0;PQR=0;PRO=0;QA=16392;QR=290;RO=8;RPL=281;RPP=48.977;RPPR=12.7819;RPR=182;RUN=1;SAF=173;SAP=67.2118;SAR=290;SRF=3;SRP=4.09604;SRR=5;TYPE=ins;technology.ILLUMINA=1	GT:DP:AD:RO:QR:AO:QA:GL	1/1:483:8,463:8:290:463:16392:-1448.45,-115.646,0
N2_chrI	90968	.	ATTTTATTTTTTCAA	ATTTATTTTTTCAA	14185.5	PASS	AB=0;ABP=0;AC=2;AF=1;AN=2;AO=482;CIGAR=1M1D13M;DP=486;DPB=459.467;DPRA=0;EPP=3.46081;EPPR=0;GTI=0;LEN=1;MEANALT=4;MQM=60;MQMR=0;NS=1;NUMALT=1;ODDS=672.799;PAIRED=0.991701;PAIREDR=0;PAO=26;PQA=823;PQR=823;PRO=26;QA=15826;QR=0;RO=0;RPL=250;RPP=4.46996;RPPR=0;RPR=232;RUN=1;SAF=246;SAP=3.46081;SAR=236;SRF=0;SRP=0;SRR=0;TYPE=del;technology.ILLUMINA=1	GT:DP:AD:RO:QR:AO:QA:GL	1/1:486:0,482:0:0:482:15826:-1423.11,-145.096,0
N2_chrI	91294	.	ATA	ATTA	14462.3	PASS	AB=0;ABP=0;AC=2;AF=1;AN=2;AO=474;CIGAR=1M1I2M;DP=506;DPB=664.333;DPRA=0;EPP=11.8794;EPPR=0;GTI=0;LEN=1;MEANALT=4;MQM=60;MQMR=0;NS=1;NUMALT=1;ODDS=435.192;PAIRED=1;PAIREDR=0;PAO=0;PQA=0;PQR=0;PRO=0;QA=16158;QR=0;RO=0;RPL=269;RPP=21.7748;RPPR=0;RPR=205;RUN=1;SAF=246;SAP=4.4946;SAR=228;SRF=0;SRP=0;SRR=0;TYPE=ins;technology.ILLUMINA=1	GT:DP:AD:RO:QR:AO:QA:GL	1/1:506:0,474:0:0:474:16158:-1453.45,-142.688,0
N2_chrI	91364	.	ACCCCCCCCCCCCCCTCTAAA	ACCCCCCCCCCTCTAAA	4364.81	PASS	AB=0;ABP=0;AC=2;AF=1;AN=2;AO=197;CIGAR=1M4D16M;DP=240;DPB=193.095;DPRA=0;EPP=4.34405;EPPR=0;GTI=0;LEN=4;MEANALT=11;MQM=60;MQMR=0;NS=1;NUMALT=1;ODDS=90.8596;PAIRED=1;PAIREDR=0;PAO=0.333333;PQA=8.33333;PQR=8.33333;PRO=0.333333;QA=5419;QR=0;RO=0;RPL=98;RPP=3.02132;RPPR=0;RPR=99;RUN=1;SAF=6;SAP=380.262;SAR=191;SRF=0;SRP=0;SRR=0;TYPE=del;technology.ILLUMINA=1	GT:DP:AD:RO:QR:AO:QA:GL	1/1:240:0,197:0:0:197:5419:-487.533,-59.3029,0
N2_chrI	92086	.	GTTTTTTTTTCAG	GTTTTTTTTTTCAG	9474.47	PASS	AB=0;ABP=0;AC=2;AF=1;AN=2;AO=312;CIGAR=1M1I12M;DP=350;DPB=378.308;DPRA=0;EPP=6.37887;EPPR=0;GTI=0;LEN=1;MEANALT=8;MQM=60;MQMR=0;NS=1;NUMALT=1;ODDS=233.172;PAIRED=0.996795;PAIREDR=0;PAO=0;PQA=0;PQR=0;PRO=0;QA=10593;QR=0;RO=0;RPL=146;RPP=5.79424;RPPR=0;RPR=166;RUN=1;SAF=173;SAP=11.0559;SAR=139;SRF=0;SRP=0;SRR=0;TYPE=ins;technology.ILLUMINA=1	GT:DP:AD:RO:QR:AO:QA:GL	1/1:350:0,312:0:0:312:10593:-952.901,-93.9214,0
N2_chrI	94851	.	GTATA	GTATTATA	16955	PASS	AB=0;ABP=0;AC=2;AF=1;AN=2;AO=569;CIGAR=1M3I4M;DP=577;DPB=920.2;DPRA=0;EPP=36.0174;EPPR=0;GTI=0;LEN=3;MEANALT=6;MQM=60;MQMR=0;NS=1;NUMALT=1;ODDS=793.407;PAIRED=0.99297;PAIREDR=0;PAO=0;PQA=0;PQR=0;PRO=0;QA=18959;QR=0;RO=0;RPL=251;RPP=20.1417;RPPR=0;RPR=318;RUN=1;SAF=303;SAP=8.23481;SAR=266;SRF=0;SRP=0;SRR=0;TYPE=ins;technology.ILLUMINA=1	GT:DP:AD:RO:QR:AO:QA:GL	1/1:577:0,569:0:0:569:18959:-1705.47,-171.286,0
N2_chrI	95591	.	CAAAAAAAAAAGGACAG	CAAAAAAAAGGACAG	5373.11	PASS	AB=0;ABP=0;AC=2;AF=1;AN=2;AO=200;CIGAR=1M2D14M;DP=206;DPB=182.824;DPRA=0;EPP=3.05373;EPPR=0;GTI=0;LEN=2;MEANALT=5;MQM=54.17;MQMR=0;NS=1;NUMALT=1;ODDS=281.864;PAIRED=0.975;PAIREDR=0;PAO=4;PQA=135;PQR=135;PRO=4;QA=6242;QR=0;RO=0;RPL=152;RPP=120.444;RPPR=0;RPR=48;RUN=1;SAF=79;SAP=22.1627;SAR=121;SRF=0;SRP=0;SRR=0;TYPE=del;technology.ILLUMINA=1	GT:DP:AD:RO:QR:AO:QA:GL	1/1:206:0,200:0:0:200:6242:-555.254,-60.206,0
N2_chrI	95621	.	GAAAAAAAAGTG	GAAAAAAATTG	3457.72	PASS	AB=0;ABP=0;AC=2;AF=1;AN=2;AO=144;CIGAR=1M1D7M1X2M;DP=148;DPB=135.667;DPRA=0;EPP=18.4519;EPPR=0;GTI=0;LEN=11;MEANALT=5;MQM=52.6111;MQMR=0;NS=1;NUMALT=1;ODDS=204.232;PAIRED=0.972222;PAIREDR=0;PAO=0;PQA=0;PQR=0;PRO=0;QA=4452;QR=0;RO=0;RPL=144;RPP=315.702;RPPR=0;RPR=0;RUN=1;SAF=56;SAP=18.4519;SAR=88;SRF=0;SRP=0;SRR=0;TYPE=complex;technology.ILLUMINA=1	GT:DP:AD:RO:QR:AO:QA:GL	1/1:148:0,144:0:0:144:4452:-394.568,-43.3483,0
N2_chrI	95646	.	AG	ACT	2111.97	PASS	AB=0;ABP=0;AC=2;AF=1;AN=2;AO=89;CIGAR=1M1I1X;DP=120;DPB=164.5;DPRA=0;EPP=8.49998;EPPR=0;GTI=0;LEN=3;MEANALT=2;MQM=47.1236;MQMR=0;NS=1;NUMALT=1;ODDS=127.985;PAIRED=0.988764;PAIREDR=0;PAO=0;PQA=0;PQR=0;PRO=0;QA=3096;QR=0;RO=0;RPL=89;RPP=196.271;RPPR=0;RPR=0;RUN=1;SAF=37;SAP=8.49998;SAR=52;SRF=0;SRP=0;SRR=0;TYPE=complex;technology.ILLUMINA=1	GT:DP:AD:RO:QR:AO:QA:GL	1/1:120:0,89:0:0:89:3096:-241.228,-26.7917,0
N2_chrI	97124	.	CAAAAAAAAAAACGAT	CAAAAAAAAAACGAT	11064.6	PASS	AB=0;ABP=0;AC=2;AF=1;AN=2;AO=381;CIGAR=1M1D14M;DP=405;DPB=381.438;DPRA=0;EPP=3.06159;EPPR=3.55317;GTI=0;LEN=1;MEANALT=8;MQM=60;MQMR=60;NS=1;NUMALT=1;ODDS=381.254;PAIRED=1;PAIREDR=1;PAO=5.5;PQA=197.5;PQR=197.5;PRO=5.5;QA=12876;QR=555;RO=16;RPL=201;RPP=5.52374;RPPR=3.0103;RPR=180;RUN=1;SAF=185;SAP=3.69993;SAR=196;SRF=5;SRP=7.89611;SRR=11;TYPE=del;technology.ILLUMINA=1	GT:DP:AD:RO:QR:AO:QA:GL	1/1:405:16,381:16:555:381:12876:-1108.31,-69.5533,0
N2_chrI	97148	.	ATTTTTTTTTAAATC	ATTTTTTTTTTAAATC	11187.6	PASS	AB=0;ABP=0;AC=2;AF=1;AN=2;AO=389;CIGAR=1M1I14M;DP=404;DPB=432.867;DPRA=0;EPP=5.47205;EPPR=6.91895;GTI=0;LEN=1;MEANALT=6;MQM=60;MQMR=60;NS=1;NUMALT=1;ODDS=494.301;PAIRED=0.994859;PAIREDR=1;PAO=4.5;PQA=64.5;PQR=64.5;PRO=4.5;QA=12647;QR=175;RO=5;RPL=185;RPP=5.02547;RPPR=3.44459;RPR=204;RUN=1;SAF=177;SAP=9.84848;SAR=212;SRF=1;SRP=6.91895;SRR=4;TYPE=ins;technology.ILLUMINA=1	GT:DP:AD:RO:QR:AO:QA:GL	1/1:404:5,389:5:175:389:12647:-1121.95,-102.836,0
N2_chrI	101186	.	CAAAAAAAAAAAAGAGGCAT	CAAAAAAAAAAAGAGGCAT	7681.23	PASS	AB=0;ABP=0;AC=2;AF=1;AN=2;AO=276;CIGAR=1M1D18M;DP=305;DPB=293.1;DPRA=0;EPP=3.51383;EPPR=4.31318;GTI=0;LEN=1;MEANALT=10;MQM=60;MQMR=60;NS=1;NUMALT=1;ODDS=250.279;PAIRED=1;PAIREDR=1;PAO=11;PQA=357;PQR=357;PRO=11;QA=9105;QR=514;RO=15;RPL=133;RPP=3.79707;RPPR=4.31318;RPR=143;RUN=1;SAF=107;SAP=33.2536;SAR=169;SRF=6;SRP=4.31318;SRR=9;TYPE=del;technology.ILLUMINA=1	GT:DP:AD:RO:QR:AO:QA:GL	1/1:305:15,276:15:514:276:9105:-772.799,-41.3295,0
N2_chrI	101474	.	ATTTTTTTGGTTGTTTTCC	ATTTTTTGGTTGTTTTCC	14394.4	PASS	AB=0;ABP=0;AC=2;AF=1;AN=2;AO=474;CIGAR=1M1D17M;DP=480;DPB=457.158;DPRA=0;EPP=3.02862;EPPR=0;GTI=0;LEN=1;MEANALT=5;MQM=60;MQMR=0;NS=1;NUMALT=1;ODDS=661.709;PAIRED=1;PAIREDR=0;PAO=11.5;PQA=374.5;PQR=374.5;PRO=11.5;QA=16064;QR=0;RO=0;RPL=229;RPP=4.18308;RPPR=0;RPR=245;RUN=1;SAF=261;SAP=13.5653;SAR=213;SRF=0;SRP=0;SRR=0;TYPE=del;technology.ILLUMINA=1	GT:DP:AD:RO:QR:AO:QA:GL	1/1:480:0,474:0:0:474:16064:-1444.92,-142.688,0
N2_chrI	101903	.	GTTATTC	GTTATTCTTAGCGAAAACTACAGTTTATTC	4893.4	PASS	AB=0.55314;ABP=13.1648;AC=1;AF=0.5;AN=2;AO=229;CIGAR=1M23I6M;DP=414;DPB=1194.29;DPRA=0;EPP=8.0265;EPPR=9.52472;GTI=0;LEN=23;MEANALT=7;MQM=59.8472;MQMR=60;NS=1;NUMALT=1;ODDS=244.716;PAIRED=0.995633;PAIREDR=1;PAO=0;PQA=0;PQR=0;PRO=0;QA=6749;QR=2721;RO=75;RPL=120;RPP=4.15767;RPPR=165.871;RPR=109;RUN=1;SAF=129;SAP=10.985;SAR=100;SRF=45;SRP=9.52472;SRR=30;TYPE=ins;technology.ILLUMINA=1	GT:DP:AD:RO:QR:AO:QA:GL	0/1:414:75,229:75:2721:229:6749:-515.613,0,-153.251
N2_chrI	101911	.	T	TAG	22654.7	PASS	AC=2;AF=1;AN=2;DP=486;ExcessHet=3.0103;FS=0;MLEAC=2;MLEAF=1;MQ=59;QD=32.78;SOR=0.697	GT:AD:DP:GQ:PL	1/1:0,461:461:99:22692,1527,0
N2_chrI	105055	.	CAAAAAAAAAACACTT	CAAAAAAAAAAAACACTT	11032.8	PASS	AB=0;ABP=0;AC=2;AF=1;AN=2;AO=413;CIGAR=1M2I15M;DP=493;DPB=552.75;DPRA=0;EPP=4.19331;EPPR=3.0103;GTI=0;LEN=2;MEANALT=9;MQM=60;MQMR=60;NS=1;NUMALT=1;ODDS=557.032;PAIRED=0.987893;PAIREDR=1;PAO=3.5;PQA=103.5;PQR=18.5;PRO=0.5;QA=12370;QR=69;RO=2;RPL=212;RPP=3.64649;RPPR=3.0103;RPR=201;RUN=1;SAF=214;SAP=4.19331;SAR=199;SRF=2;SRP=7.35324;SRR=0;TYPE=ins;technology.ILLUMINA=1	GT:DP:AD:RO:QR:AO:QA:GL	1/1:493:2,413:2:69:413:12370:-1106.6,-118.718,0
N2_chrI	105964	.	ATTTAAA	ATTAAA	8608.65	PASS	AB=0;ABP=0;AC=2;AF=1;AN=2;AO=285;CIGAR=1M1D5M;DP=292;DPB=252.286;DPRA=0;EPP=3.01792;EPPR=0;GTI=0;LEN=1;MEANALT=3;MQM=60;MQMR=0;NS=1;NUMALT=1;ODDS=399.699;PAIRED=0.992982;PAIREDR=0;PAO=3;PQA=92.5;PQR=92.5;PRO=3;QA=9637;QR=0;RO=0;RPL=164;RPP=17.0982;RPPR=0;RPR=121;RUN=1;SAF=156;SAP=8.5647;SAR=129;SRF=0;SRP=0;SRR=0;TYPE=del;technology.ILLUMINA=1	GT:DP:AD:RO:QR:AO:QA:GL	1/1:292:0,285:0:0:285:9637:-866.806,-85.7936,0
N2_chrI	106366	.	GTTTTTTTTTTCTGA	GTTTTTTTTTTTCTGA	9631.12	PASS	AB=0;ABP=0;AC=2;AF=1;AN=2;AO=343;CIGAR=1M1I14M;DP=411;DPB=440.4;DPRA=0;EPP=23.5791;EPPR=5.80219;GTI=0;LEN=1;MEANALT=13;MQM=60;MQMR=60;NS=1;NUMALT=1;ODDS=219.416;PAIRED=0.973761;PAIREDR=1;PAO=2;PQA=48.6667;PQR=48.6667;PRO=2;QA=11043;QR=244;RO=7;RPL=132;RPP=42.521;RPPR=5.80219;RPR=211;RUN=1;SAF=160;SAP=6.35931;SAR=183;SRF=3;SRP=3.32051;SRR=4;TYPE=ins;technology.ILLUMINA=1	GT:DP:AD:RO:QR:AO:QA:GL	1/1:411:7,343:7:244:343:11043:-971.446,-83.4046,0
N2_chrI	106470	.	T	TG	7528.73	PASS	AC=2;AF=1;AN=2;BaseQRankSum=2.629;ClippingRankSum=0;DP=364;ExcessHet=3.0103;FS=47.095;MLEAC=2;MLEAF=1;MQ=59;MQRankSum=0.323;QD=23.31;ReadPosRankSum=7.843;SOR=1.833	GT:AD:DP:GQ:PL	1/1:117,206:323:99:7566,408,0
N2_chrI	107203	.	GAAAAAAAAGAACT	GAAAAAAAAAGAACT	9876.94	PASS	AB=0;ABP=0;AC=2;AF=1;AN=2;AO=388;CIGAR=1M1I13M;DP=417;DPB=448.786;DPRA=0;EPP=32.023;EPPR=5.18177;GTI=0;LEN=1;MEANALT=10;MQM=60;MQMR=60;NS=1;NUMALT=1;ODDS=533.145;PAIRED=1;PAIREDR=1;PAO=4.5;PQA=160.5;PQR=160.5;PRO=4.5;QA=11092;QR=33;RO=1;RPL=176;RPP=10.2635;RPPR=5.18177;RPR=212;RUN=1;SAF=206;SAP=6.23393;SAR=182;SRF=0;SRP=5.18177;SRR=1;TYPE=ins;technology.ILLUMINA=1	GT:DP:AD:RO:QR:AO:QA:GL	1/1:417:1,388:1:33:388:11092:-994.926,-114.128,0
N2_chrI	108724	.	GAAAAAAATTG	GAAAAAATTG	14865.5	PASS	AB=0;ABP=0;AC=2;AF=1;AN=2;AO=470;CIGAR=1M1D9M;DP=477;DPB=434.455;DPRA=0;EPP=4.19306;EPPR=0;GTI=0;LEN=1;MEANALT=3;MQM=60;MQMR=0;NS=1;NUMALT=1;ODDS=656.164;PAIRED=0.991489;PAIREDR=0;PAO=1.5;PQA=49.5;PQR=49.5;PRO=1.5;QA=16586;QR=0;RO=0;RPL=213;RPP=11.9549;RPPR=0;RPR=257;RUN=1;SAF=240;SAP=3.47232;SAR=230;SRF=0;SRP=0;SRR=0;TYPE=del;technology.ILLUMINA=1	GT:DP:AD:RO:QR:AO:QA:GL	1/1:477:0,470:0:0:470:16586:-1491.91,-141.484,0
N2_chrI	109036	.	AGGGGGGGGAGGGGGAAGGGGTGGGGATGGAGGC	AGGGGGGGAGGGGGAAGGGGTGGGGATGGAGGC	5649.18	PASS	AB=0;ABP=0;AC=2;AF=1;AN=2;AO=203;CIGAR=1M1D32M;DP=221;DPB=219.588;DPRA=0;EPP=3.27772;EPPR=0;GTI=0;LEN=1;MEANALT=17;MQM=60;MQMR=0;NS=1;NUMALT=1;ODDS=286.023;PAIRED=1;PAIREDR=0;PAO=46.5;PQA=1254;PQR=1254;PRO=46.5;QA=6989;QR=0;RO=0;RPL=99;RPP=3.27772;RPPR=0;RPR=104;RUN=1;SAF=203;SAP=443.819;SAR=0;SRF=0;SRP=0;SRR=0;TYPE=del;technology.ILLUMINA=1	GT:DP:AD:RO:QR:AO:QA:GL	1/1:221:0,203:0:0:203:6989:-628.585,-61.1091,0
N2_chrI	109248	.	GAAAAAAAAAAACACGAT	GAAAAAAAAAACACGAT	15704.8	PASS	AB=0;ABP=0;AC=2;AF=1;AN=2;AO=539;CIGAR=1M1D16M;DP=583;DPB=552.556;DPRA=0;EPP=3.20771;EPPR=3.0103;GTI=0;LEN=1;MEANALT=10;MQM=60;MQMR=60;NS=1;NUMALT=1;ODDS=534.808;PAIRED=1;PAIREDR=1;PAO=4.5;PQA=154.5;PQR=154.5;PRO=4.5;QA=18274;QR=786;RO=22;RPL=269;RPP=3.01433;RPPR=4.58955;RPR=270;RUN=1;SAF=291;SAP=10.4594;SAR=248;SRF=10;SRP=3.40511;SRR=12;TYPE=del;technology.ILLUMINA=1	GT:DP:AD:RO:QR:AO:QA:GL	1/1:583:22,539:22:786:539:18274:-1573.12,-98.1195,0
N2_chrI	109455	.	GAAAAAAAAAAATATATAAACG	GAAAAAAAAATTATATAAACG	15911.9	PASS	AB=0;ABP=0;AC=2;AF=1;AN=2;AO=518;CIGAR=1M1D9M1X10M;DP=532;DPB=509.773;DPRA=0;EPP=5.42491;EPPR=0;GTI=0;LEN=21;MEANALT=10;MQM=60;MQMR=0;NS=1;NUMALT=1;ODDS=722.706;PAIRED=0.998069;PAIREDR=0;PAO=14;PQA=493;PQR=493;PRO=14;QA=17750;QR=0;RO=0;RPL=279;RPP=9.71755;RPPR=0;RPR=239;RUN=1;SAF=248;SAP=5.03924;SAR=270;SRF=0;SRP=0;SRR=0;TYPE=complex;technology.ILLUMINA=1	GT:DP:AD:RO:QR:AO:QA:GL	1/1:532:0,518:0:0:518:17750:-1596.67,-155.934,0
N2_chrI	116076	.	TAAAAAAAAACCG	TAAAAAAAACCG	13368.9	PASS	AB=0;ABP=0;AC=2;AF=1;AN=2;AO=428;CIGAR=1M1D11M;DP=434;DPB=400.923;DPRA=0;EPP=3.33501;EPPR=7.35324;GTI=0;LEN=1;MEANALT=5;MQM=59.9626;MQMR=60;NS=1;NUMALT=1;ODDS=578.183;PAIRED=0.988318;PAIREDR=1;PAO=0.5;PQA=5.5;PQR=5.5;PRO=0.5;QA=14974;QR=73;RO=2;RPL=192;RPP=12.8327;RPPR=7.35324;RPR=236;RUN=1;SAF=206;SAP=4.30912;SAR=222;SRF=0;SRP=7.35324;SRR=2;TYPE=del;technology.ILLUMINA=1	GT:DP:AD:RO:QR:AO:QA:GL	1/1:434:2,428:2:73:428:14974:-1340.47,-122.818,0
N2_chrI	116099	.	ATGGCGCATCG	GTG	12575.8	PASS	AB=0;ABP=0;AC=2;AF=1;AN=2;AO=391;CIGAR=1X1M8D1M;DP=392;DPB=107.364;DPRA=0;EPP=4.25987;EPPR=0;GTI=0;LEN=3;MEANALT=2;MQM=59.8747;MQMR=0;NS=1;NUMALT=1;ODDS=546.646;PAIRED=0.98977;PAIREDR=0;PAO=6;PQA=222;PQR=0;PRO=0;QA=14043;QR=0;RO=0;RPL=205;RPP=5.01516;RPPR=0;RPR=186;RUN=1;SAF=187;SAP=4.6153;SAR=204;SRF=0;SRP=0;SRR=0;TYPE=complex;technology.ILLUMINA=1	GT:DP:AD:RO:QR:AO:QA:GL	1/1:392:0,391:0:0:391:14043:-1262.25,-117.703,0
N2_chrI	116100	.	TGGCGCATC	T	19629.7	PASS	AC=2;AF=1;AN=2;DP=436;ExcessHet=3.0103;FS=0;MLEAC=2;MLEAF=1;MQ=59;QD=27.43;SOR=0.8	GT:AD:DP:GQ:PL	1/1:0,432:432:99:19667,1319,0
N2_chrI	116149	.	CTTTTTTCCA	CTTTTTCCA	13502	PASS	AB=0;ABP=0;AC=2;AF=1;AN=2;AO=438;CIGAR=1M1D8M;DP=442;DPB=398.1;DPRA=0;EPP=10.9426;EPPR=0;GTI=0;LEN=1;MEANALT=4;MQM=60;MQMR=0;NS=1;NUMALT=1;ODDS=611.802;PAIRED=0.993151;PAIREDR=0;PAO=1.5;PQA=31;PQR=31;PRO=1.5;QA=15084;QR=0;RO=0;RPL=247;RPP=18.5576;RPPR=0;RPR=191;RUN=1;SAF=222;SAP=3.18878;SAR=216;SRF=0;SRP=0;SRR=0;TYPE=del;technology.ILLUMINA=1	GT:DP:AD:RO:QR:AO:QA:GL	1/1:442:0,438:0:0:438:15084:-1356.83,-131.851,0
N2_chrI	116404	.	TAAAAAAAAACATG	TAAAAAAAAAACATG	14573.9	PASS	AB=0;ABP=0;AC=2;AF=1;AN=2;AO=485;CIGAR=1M1I13M;DP=522;DPB=558;DPRA=0;EPP=9.82022;EPPR=4.9405;GTI=0;LEN=1;MEANALT=10;MQM=60;MQMR=60;NS=1;NUMALT=1;ODDS=498.314;PAIRED=0.995876;PAIREDR=1;PAO=0;PQA=0;PQR=0;PRO=0;QA=16925;QR=648;RO=18;RPL=221;RPP=11.2888;RPPR=4.9405;RPR=264;RUN=1;SAF=287;SAP=38.4747;SAR=198;SRF=10;SRP=3.49285;SRR=8;TYPE=ins;technology.ILLUMINA=1	GT:DP:AD:RO:QR:AO:QA:GL	1/1:522:18,485:18:648:485:16925:-1464.17,-93.0761,0
N2_chrI	121182	.	T	TTATAATTAG	10049.7	PASS	AC=2;AF=1;AN=2;BaseQRankSum=7.949;ClippingRankSum=0;DP=346;ExcessHet=3.0103;FS=638.923;MLEAC=2;MLEAF=1;MQ=59;MQRankSum=-1.659;QD=29.3;ReadPosRankSum=15.716;SOR=4.671	GT:AD:DP:GQ:PL	1/1:107,236:343:99:10087,437,0
N2_chrI	121184	.	T	TTTAACTAAGTGATTACTCAAATTTGAGACTGAGCTGAAATTAGCTTCGTTATACCCTGAAATCTTGGAAACTGAAGGTTCCAGAGTAAAATGTGATCAAAGAACGGAATTTTCACTGAAATCACTTTTTAATCACTTTAAATCGCAAAAGAAATAAGATTTTATTGAAAACTTGTGGTTTTAACATCTACCTAAATTTTCTCAATCTCAATAAACTCCGTTTTTCCGCTTATA	18870.7	PASS	AC=2;AF=1;AN=2;DP=215;ExcessHet=3.0103;FS=0;MLEAC=2;MLEAF=1;MQ=59;QD=31.93;SOR=5.176	GT:AD:DP:GQ:PL	1/1:0,212:212:99:18908,772,0
N2_chrI	122436	.	GTCTCTCTCTCTCTCTCTCCA	GTCTCTCTCTCTCTCTCCA	12686.7	PASS	AB=0;ABP=0;AC=2;AF=1;AN=2;AO=411;CIGAR=1M2D18M;DP=427;DPB=385.381;DPRA=0;EPP=54.7928;EPPR=5.18177;GTI=0;LEN=2;MEANALT=9;MQM=60;MQMR=60;NS=1;NUMALT=1;ODDS=564.561;PAIRED=0.997567;PAIREDR=1;PAO=0;PQA=0;PQR=0;PRO=0;QA=14270;QR=35;RO=1;RPL=197;RPP=4.5372;RPPR=5.18177;RPR=214;RUN=1;SAF=244;SAP=34.3355;SAR=167;SRF=0;SRP=5.18177;SRR=1;TYPE=del;technology.ILLUMINA=1	GT:DP:AD:RO:QR:AO:QA:GL	1/1:427:1,411:1:35:411:14270:-1280.49,-120.873,0
N2_chrI	123963	.	GCCCCCCCCCCCC	GCCCCCCCCCCCCCCC,GCCCCCCCCCCCCCCCC,GCCCCCCCCCCCCCC	66	PASS	INDEL;IDV=147;IMF=0.7;DP=210;VDB=1;SGB=-0.693147;MQSB=1;MQ0F=0;AC=2,0,0;AN=2;DP4=47,25,0,138;MQ=60	GT:PL:AD	1/1:92,11,0,92,49,6,130,77,7,84:72,94,16,28
N2_chrI	124788	.	TGGGGGGGGGGACAT	TGGGGGGGGACAT	17529.8	PASS	AB=0;ABP=0;AC=2;AF=1;AN=2;AO=576;CIGAR=1M2D12M;DP=586;DPB=508.333;DPRA=0;EPP=28.3592;EPPR=0;GTI=0;LEN=2;MEANALT=6;MQM=60;MQMR=0;NS=1;NUMALT=1;ODDS=803.111;PAIRED=1;PAIREDR=0;PAO=1;PQA=37;PQR=37;PRO=1;QA=19578;QR=0;RO=0;RPL=315;RPP=14.0034;RPPR=0;RPR=261;RUN=1;SAF=296;SAP=3.9754;SAR=280;SRF=0;SRP=0;SRR=0;TYPE=del;technology.ILLUMINA=1	GT:DP:AD:RO:QR:AO:QA:GL	1/1:586:0,576:0:0:576:19578:-1761.15,-173.393,0
N2_chrI	126313	.	GAAAAAAAAAACGT	GAAAAAAAAACGT	16873.2	PASS	AB=0;ABP=0;AC=2;AF=1;AN=2;AO=564;CIGAR=1M1D12M;DP=586;DPB=544.714;DPRA=0;EPP=4.87376;EPPR=3.25157;GTI=0;LEN=1;MEANALT=10;MQM=60;MQMR=60;NS=1;NUMALT=1;ODDS=691.559;PAIRED=0.998227;PAIREDR=1;PAO=0;PQA=0;PQR=0;PRO=0;QA=19117;QR=326;RO=9;RPL=299;RPP=7.46105;RPPR=5.18177;RPR=265;RUN=1;SAF=286;SAP=3.25671;SAR=278;SRF=5;SRP=3.25157;SRR=4;TYPE=del;technology.ILLUMINA=1	GT:DP:AD:RO:QR:AO:QA:GL	1/1:586:9,564:9:326:564:19117:-1690.39,-143.084,0
N2_chrI	128049	.	GTTTTTTTTTGCA	GTTTTTTTTTTGCA	11491	PASS	AB=0;ABP=0;AC=2;AF=1;AN=2;AO=396;CIGAR=1M1I12M;DP=441;DPB=477.538;DPRA=0;EPP=9.34924;EPPR=7.35324;GTI=0;LEN=1;MEANALT=11;MQM=60;MQMR=60;NS=1;NUMALT=1;ODDS=338.756;PAIRED=1;PAIREDR=1;PAO=0.333333;PQA=11.6667;PQR=11.6667;PRO=0.333333;QA=12888;QR=74;RO=2;RPL=213;RPP=7.94546;RPPR=7.35324;RPR=183;RUN=1;SAF=190;SAP=4.41408;SAR=206;SRF=2;SRP=7.35324;SRR=0;TYPE=ins;technology.ILLUMINA=1	GT:DP:AD:RO:QR:AO:QA:GL	1/1:441:2,396:2:74:396:12888:-1152.75,-113.149,0
N2_chrI	128221	.	CAAAAAAAAACTG	CAAAAAAAACTG	14633	PASS	AB=0;ABP=0;AC=2;AF=1;AN=2;AO=475;CIGAR=1M1D11M;DP=482;DPB=445.385;DPRA=0;EPP=4.66062;EPPR=9.52472;GTI=0;LEN=1;MEANALT=5;MQM=60;MQMR=60;NS=1;NUMALT=1;ODDS=631.477;PAIRED=0.993684;PAIREDR=1;PAO=2.5;PQA=92.5;PQR=92.5;PRO=2.5;QA=16571;QR=111;RO=3;RPL=158;RPP=118.583;RPPR=3.73412;RPR=317;RUN=1;SAF=277;SAP=31.5412;SAR=198;SRF=1;SRP=3.73412;SRR=2;TYPE=del;technology.ILLUMINA=1	GT:DP:AD:RO:QR:AO:QA:GL	1/1:482:3,475:3:111:475:16571:-1480.64,-133.857,0
N2_chrI	130524	.	CTTTCA	CTTTTTCA	9314.16	PASS	AB=0;ABP=0;AC=2;AF=1;AN=2;AO=308;CIGAR=1M2I5M;DP=316;DPB=419.5;DPRA=0;EPP=55.1538;EPPR=0;GTI=0;LEN=2;MEANALT=5;MQM=60;MQMR=0;NS=1;NUMALT=1;ODDS=431.584;PAIRED=0.993506;PAIREDR=0;PAO=0;PQA=0;PQR=0;PRO=0;QA=10658;QR=0;RO=0;RPL=217;RPP=114.94;RPPR=0;RPR=91;RUN=1;SAF=202;SAP=67.9853;SAR=106;SRF=0;SRP=0;SRR=0;TYPE=ins;technology.ILLUMINA=1	GT:DP:AD:RO:QR:AO:QA:GL	1/1:316:0,308:0:0:308:10658:-958.784,-92.7172,0
N2_chrI	130561	.	AGGGGGGGG	AGGGGGGGGGGGGG,AGGGGGGGGGGGG,AGGGGGGGGGGGGGG	222	PASS	INDEL;IDV=156;IMF=0.655462;DP=238;VDB=0.999745;SGB=-0.693147;MQSB=0.99083;MQ0F=0;ICB=1;HOB=0.5;AC=1,0,0;AN=2;DP4=123,20,95,0;MQ=59	GT:PL:AD	0/1:255,0,237,255,173,255,255,255,255,255:143,76,16,3
N2_chrI	130815	.	CGTGTGTGTGTGTGTGTGTGGC	CGTGTGTGTGTGTGTGTGTGTGTGTGTGTGGC	9654.47	PASS	AB=0;ABP=0;AC=2;AF=1;AN=2;AO=367;CIGAR=1M10I21M;DP=429;DPB=617.955;DPRA=0;EPP=3.06355;EPPR=3.0103;GTI=0;LEN=10;MEANALT=16;MQM=59.9373;MQMR=60;NS=1;NUMALT=1;ODDS=243.899;PAIRED=0.997275;PAIREDR=1;PAO=0;PQA=0;PQR=0;PRO=0;QA=10850;QR=72;RO=2;RPL=205;RPP=13.9505;RPPR=3.0103;RPR=162;RUN=1;SAF=191;SAP=4.34158;SAR=176;SRF=0;SRP=7.35324;SRR=2;TYPE=ins;technology.ILLUMINA=1	GT:DP:AD:RO:QR:AO:QA:GL	1/1:429:2,367:2:72:367:10850:-969.616,-104.601,0
N2_chrI	132774	.	ATTTTTGA	ATTTTTTGA	10907.3	PASS	AB=0;ABP=0;AC=2;AF=1;AN=2;AO=355;CIGAR=1M1I7M;DP=378;DPB=422.5;DPRA=0;EPP=6.83331;EPPR=3.73412;GTI=0;LEN=1;MEANALT=3;MQM=60;MQMR=60;NS=1;NUMALT=1;ODDS=467.756;PAIRED=0.991549;PAIREDR=1;PAO=0;PQA=0;PQR=0;PRO=0;QA=12263;QR=103;RO=3;RPL=189;RPP=6.2461;RPPR=9.52472;RPR=166;RUN=1;SAF=174;SAP=3.31002;SAR=181;SRF=1;SRP=3.73412;SRR=2;TYPE=ins;technology.ILLUMINA=1	GT:DP:AD:RO:QR:AO:QA:GL	1/1:378:3,355:3:103:355:12263:-1093.83,-98.5,0
N2_chrI	132811	.	TAAAAAAAAAACAAGT	TAAAAAAAAACAAGT	10461.3	PASS	AB=0;ABP=0;AC=2;AF=1;AN=2;AO=349;CIGAR=1M1D14M;DP=360;DPB=338.25;DPRA=0;EPP=4.41025;EPPR=3.0103;GTI=0;LEN=1;MEANALT=6;MQM=60;MQMR=60;NS=1;NUMALT=1;ODDS=449.327;PAIRED=0.994269;PAIREDR=1;PAO=2.5;PQA=73.5;PQR=73.5;PRO=2.5;QA=11800;QR=135;RO=4;RPL=177;RPP=3.16585;RPPR=5.18177;RPR=172;RUN=1;SAF=158;SAP=9.78604;SAR=191;SRF=1;SRP=5.18177;SRR=3;TYPE=del;technology.ILLUMINA=1	GT:DP:AD:RO:QR:AO:QA:GL	1/1:360:4,349:4:135:349:11800:-1049.44,-94.0501,0
N2_chrI	137145	.	TAAAAAAAAAACATG	TAAAAAAAAAAACATG	18459.7	PASS	AB=0;ABP=0;AC=2;AF=1;AN=2;AO=612;CIGAR=1M1I14M;DP=682;DPB=729.067;DPRA=0;EPP=8.13384;EPPR=3.13803;GTI=0;LEN=1;MEANALT=14;MQM=60;MQMR=60;NS=1;NUMALT=1;ODDS=681.21;PAIRED=0.996732;PAIREDR=1;PAO=3.5;PQA=91.5;PQR=91.5;PRO=3.5;QA=21159;QR=608;RO=17;RPL=288;RPP=7.60871;RPPR=3.13803;RPR=324;RUN=1;SAF=307;SAP=3.02449;SAR=305;SRF=12;SRP=9.26925;SRR=5;TYPE=ins;technology.ILLUMINA=1	GT:DP:AD:RO:QR:AO:QA:GL	1/1:682:17,612:17:608:612:21159:-1848.63,-134.64,0
N2_chrI	141349	.	CTTTTCTTTGA	CTTTTTCTTTGA	14366.9	PASS	AB=0;ABP=0;AC=2;AF=1;AN=2;AO=467;CIGAR=1M1I10M;DP=476;DPB=522;DPRA=0;EPP=3.23814;EPPR=5.18177;GTI=0;LEN=1;MEANALT=7;MQM=60;MQMR=60;NS=1;NUMALT=1;ODDS=641.635;PAIRED=0.993576;PAIREDR=1;PAO=5.5;PQA=191.5;PQR=191.5;PRO=5.5;QA=16111;QR=37;RO=1;RPL=192;RPP=35.043;RPPR=5.18177;RPR=275;RUN=1;SAF=271;SAP=29.1656;SAR=196;SRF=0;SRP=5.18177;SRR=1;TYPE=ins;technology.ILLUMINA=1	GT:DP:AD:RO:QR:AO:QA:GL	1/1:476:1,467:1:37:467:16111:-1445.95,-137.543,0
N2_chrI	145267	.	CAAAAAAAACAATAAAAATTAAATAAAG	CAAAAAAAAACAATAAAAATTAAATAAAG	12057.3	PASS	AB=0;ABP=0;AC=2;AF=1;AN=2;AO=393;CIGAR=1M1I27M;DP=403;DPB=423.75;DPRA=0;EPP=18.5311;EPPR=5.18177;GTI=0;LEN=1;MEANALT=6;MQM=60;MQMR=60;NS=1;NUMALT=1;ODDS=539.499;PAIRED=1;PAIREDR=1;PAO=29;PQA=987;PQR=987;PRO=29;QA=13511;QR=36;RO=1;RPL=195;RPP=3.06003;RPPR=5.18177;RPR=198;RUN=1;SAF=172;SAP=16.2767;SAR=221;SRF=0;SRP=5.18177;SRR=1;TYPE=ins;technology.ILLUMINA=1	GT:DP:AD:RO:QR:AO:QA:GL	1/1:403:1,393:1:36:393:13511:-1211.9,-115.388,0
N2_chrI	145941	.	GAAAAAAAAAAACAAACATTG	GAAAAAAAAAAAACAAACATTG	9044.79	PASS	AB=0;ABP=0;AC=2;AF=1;AN=2;AO=335;CIGAR=1M1I20M;DP=410;DPB=433.429;DPRA=0;EPP=4.8836;EPPR=4.51363;GTI=0;LEN=1;MEANALT=19;MQM=60;MQMR=60;NS=1;NUMALT=1;ODDS=266.341;PAIRED=1;PAIREDR=1;PAO=8.83333;PQA=296.833;PQR=278.333;PRO=8.33333;QA=10533;QR=458;RO=13;RPL=167;RPP=3.01678;RPPR=4.51363;RPR=168;RUN=1;SAF=167;SAP=3.01678;SAR=168;SRF=5;SRP=4.51363;SRR=8;TYPE=ins;technology.ILLUMINA=1	GT:DP:AD:RO:QR:AO:QA:GL	1/1:410:13,335:13:458:335:10533:-906.339,-63.541,0
N2_chrI	149893	.	AGA	AA	16959.6	PASS	AB=0;ABP=0;AC=2;AF=1;AN=2;AO=536;CIGAR=1M1D1M;DP=557;DPB=379.667;DPRA=0;EPP=3.07512;EPPR=0;GTI=0;LEN=1;MEANALT=2;MQM=60;MQMR=0;NS=1;NUMALT=1;ODDS=747.659;PAIRED=0.990672;PAIREDR=0;PAO=2;PQA=74;PQR=74;PRO=2;QA=18908;QR=0;RO=0;RPL=270;RPP=3.07512;RPPR=0;RPR=266;RUN=1;SAF=284;SAP=7.15878;SAR=252;SRF=0;SRP=0;SRR=0;TYPE=del;technology.ILLUMINA=1	GT:DP:AD:RO:QR:AO:QA:GL	1/1:557:0,536:0:0:536:18908:-1700.78,-161.352,0
N2_chrI	154298	.	ATTTTTTTGTAA	ATTTTTTTTGTAA	13486.2	PASS	AB=0;ABP=0;AC=2;AF=1;AN=2;AO=440;CIGAR=1M1I11M;DP=447;DPB=484.083;DPRA=0;EPP=13.4531;EPPR=3.73412;GTI=0;LEN=1;MEANALT=4;MQM=60;MQMR=60;NS=1;NUMALT=1;ODDS=583.997;PAIRED=0.997727;PAIREDR=1;PAO=0.5;PQA=18.5;PQR=18.5;PRO=0.5;QA=15147;QR=107;RO=3;RPL=226;RPP=3.72096;RPPR=9.52472;RPR=214;RUN=1;SAF=201;SAP=10.1367;SAR=239;SRF=1;SRP=3.73412;SRR=2;TYPE=ins;technology.ILLUMINA=1	GT:DP:AD:RO:QR:AO:QA:GL	1/1:447:3,440:3:107:440:15147:-1352.95,-123.674,0
N2_chrI	154440	.	GCA	GCCA	19309.7	PASS	AB=0;ABP=0;AC=2;AF=1;AN=2;AO=608;CIGAR=1M1I2M;DP=619;DPB=822.667;DPRA=0;EPP=6.22465;EPPR=0;GTI=0;LEN=1;MEANALT=5;MQM=60;MQMR=0;NS=1;NUMALT=1;ODDS=847.472;PAIRED=0.996711;PAIREDR=0;PAO=0;PQA=0;PQR=0;PRO=0;QA=21556;QR=0;RO=0;RPL=345;RPP=27.0251;RPPR=0;RPR=263;RUN=1;SAF=328;SAP=11.239;SAR=280;SRF=0;SRP=0;SRR=0;TYPE=ins;technology.ILLUMINA=1	GT:DP:AD:RO:QR:AO:QA:GL	1/1:619:0,608:0:0:608:21556:-1938.99,-183.026,0
N2_chrI	155203	.	ATTTTTTTTTAATTTTAAATTATTTTTTAGG	ATTTTTTTTTTAATTTTAAATTATTTTTTAGG	10289.2	PASS	AB=0;ABP=0;AC=2;AF=1;AN=2;AO=347;CIGAR=1M1I30M;DP=383;DPB=401.387;DPRA=0;EPP=27.8477;EPPR=4.09604;GTI=0;LEN=1;MEANALT=13;MQM=60;MQMR=60;NS=1;NUMALT=1;ODDS=404.748;PAIRED=1;PAIREDR=1;PAO=34.5;PQA=1116;PQR=1116;PRO=34.5;QA=11803;QR=290;RO=8;RPL=191;RPP=10.6762;RPPR=4.09604;RPR=156;RUN=1;SAF=152;SAP=14.5811;SAR=195;SRF=4;SRP=3.0103;SRR=4;TYPE=ins;technology.ILLUMINA=1	GT:DP:AD:RO:QR:AO:QA:GL	1/1:383:8,347:8:290:347:11803:-1035.56,-80.7925,0
N2_chrI	156514	.	GAAAAAAAAAATATCC	GAAAAAAAAAAATATCC	16031.5	PASS	AB=0;ABP=0;AC=2;AF=1;AN=2;AO=553;CIGAR=1M1I15M;DP=613;DPB=652.312;DPRA=0;EPP=5.08753;EPPR=9.07545;GTI=0;LEN=1;MEANALT=10;MQM=60;MQMR=60;NS=1;NUMALT=1;ODDS=489.384;PAIRED=0.994575;PAIREDR=1;PAO=4.5;PQA=127.5;PQR=127.5;PRO=4.5;QA=18949;QR=1049;RO=29;RPL=336;RPP=58.6165;RPPR=4.88226;RPR=217;RUN=1;SAF=264;SAP=5.4645;SAR=289;SRF=12;SRP=4.88226;SRR=17;TYPE=ins;technology.ILLUMINA=1	GT:DP:AD:RO:QR:AO:QA:GL	1/1:613:29,553:29:1049:553:18949:-1610.14,-80.8076,0
N2_chrI	157691	.	ATTTTTTGGTC	ATTTTTGGTC	13709.8	PASS	AB=0;ABP=0;AC=2;AF=1;AN=2;AO=449;CIGAR=1M1D9M;DP=479;DPB=437.818;DPRA=0;EPP=5.14308;EPPR=3.73412;GTI=0;LEN=1;MEANALT=7;MQM=60;MQMR=60;NS=1;NUMALT=1;ODDS=596.953;PAIRED=0.993318;PAIREDR=1;PAO=0.5;PQA=18.5;PQR=18.5;PRO=0.5;QA=15377;QR=105;RO=3;RPL=224;RPP=3.01514;RPPR=9.52472;RPR=225;RUN=1;SAF=230;SAP=3.59549;SAR=219;SRF=1;SRP=3.73412;SRR=2;TYPE=del;technology.ILLUMINA=1	GT:DP:AD:RO:QR:AO:QA:GL	1/1:479:3,449:3:105:449:15377:-1373.77,-126.617,0
N2_chrI	158555	.	CAAAAAAAAAATTCT	CAAAAAAAAAAATTCT	14157.7	PASS	AB=0;ABP=0;AC=2;AF=1;AN=2;AO=488;CIGAR=1M1I14M;DP=539;DPB=575.667;DPRA=0;EPP=28.712;EPPR=9.52472;GTI=0;LEN=1;MEANALT=9;MQM=59.834;MQMR=60;NS=1;NUMALT=1;ODDS=560.907;PAIRED=1;PAIREDR=1;PAO=1;PQA=24;PQR=24;PRO=1;QA=16254;QR=433;RO=12;RPL=205;RPP=30.0825;RPPR=9.52472;RPR=283;RUN=1;SAF=223;SAP=10.8596;SAR=265;SRF=6;SRP=3.0103;SRR=6;TYPE=ins;technology.ILLUMINA=1	GT:DP:AD:RO:QR:AO:QA:GL	1/1:539:12,488:12:433:488:16254:-1422.98,-111.547,0
N2_chrI	159094	.	TGTTGGGGGG	TG	222	PASS	INDEL;IDV=1;IMF=0.00458716;DP=218;VDB=0.0528707;SGB=-0.693147;MQSB=1;MQ0F=0;ICB=1;HOB=0.5;AC=1;AN=2;DP4=81,23,114,0;MQ=60	GT:PL:AD	0/1:255,0,255:104,114
N2_chrI	159096	.	TTGGGGGG	T	222	PASS	INDEL;IDV=2;IMF=0.00980392;DP=204;VDB=0.00224197;SGB=-0.693147;MQSB=1;MQ0F=0;ICB=1;HOB=0.5;AC=1;AN=2;DP4=102,15,87,0;MQ=60	GT:PL:AD	0/1:255,0,255:117,87
N2_chrI	159097	.	TGGGGGGGGGGGGGGGGGGGG	TGGGGGGGGGGGG,TGGGGGGGGGGG,TGGGGGGGGGGGGG	138	PASS	INDEL;IDV=152;IMF=0.745098;DP=204;VDB=0.0025493;SGB=-0.693147;MQSB=1;MQ0F=0;ICB=1;HOB=0.5;AC=1,0,0;AN=2;DP4=32,15,157,0;MQ=60	GT:PL:AD	0/1:172,0,186,46,235,255,127,255,196,255:47,127,17,13
N2_chrI	159111	.	GGGGGGGC	G	110	PASS	INDEL;IDV=1;IMF=0.00543478;DP=184;VDB=0.0489136;SGB=-0.693147;MQSB=1;MQ0F=0;ICB=1;HOB=0.5;AC=1;AN=2;DP4=100,3,81,0;MQ=60	GT:PL:AD	0/1:144,0,102:103,81
N2_chrI	161590	.	GAAAAAAAACTAACC	GAAAAAAAAACTAACC	13474	PASS	AB=0;ABP=0;AC=2;AF=1;AN=2;AO=435;CIGAR=1M1I14M;DP=452;DPB=482.933;DPRA=0;EPP=18.1108;EPPR=3.0103;GTI=0;LEN=1;MEANALT=6;MQM=60;MQMR=60;NS=1;NUMALT=1;ODDS=586.996;PAIRED=0.997701;PAIREDR=1;PAO=3;PQA=99;PQR=99;PRO=3;QA=15101;QR=71;RO=2;RPL=220;RPP=3.1351;RPPR=7.35324;RPR=215;RUN=1;SAF=223;SAP=3.61432;SAR=212;SRF=1;SRP=3.0103;SRR=1;TYPE=ins;technology.ILLUMINA=1	GT:DP:AD:RO:QR:AO:QA:GL	1/1:452:2,435:2:71:435:15101:-1352.03,-125.154,0
N2_chrI	165175	.	TCATTCATTTTAA	TA	10367.9	PASS	AB=0;ABP=0;AC=2;AF=1;AN=2;AO=408;CIGAR=1M11D1M;DP=408;DPB=62.7692;DPRA=0;EPP=11.5259;EPPR=0;GTI=0;LEN=11;MEANALT=1;MQM=60;MQMR=0;NS=1;NUMALT=1;ODDS=570.213;PAIRED=0.997549;PAIREDR=0;PAO=0;PQA=0;PQR=0;PRO=0;QA=11595;QR=0;RO=0;RPL=221;RPP=9.16281;RPPR=0;RPR=187;RUN=1;SAF=225;SAP=12.3987;SAR=183;SRF=0;SRP=0;SRR=0;TYPE=del;technology.ILLUMINA=1	GT:DP:AD:RO:QR:AO:QA:GL	1/1:408:0,408:0:0:408:11595:-1043.41,-122.82,0
N2_chrI	165515	.	GCCAG	GCCTGCCCAG	17845.8	PASS	AB=0;ABP=0;AC=2;AF=1;AN=2;AO=582;CIGAR=1M5I4M;DP=589;DPB=1172;DPRA=0;EPP=29.3366;EPPR=5.18177;GTI=0;LEN=5;MEANALT=3;MQM=60;MQMR=60;NS=1;NUMALT=1;ODDS=800.854;PAIRED=1;PAIREDR=1;PAO=0;PQA=0;PQR=0;PRO=0;QA=19978;QR=37;RO=1;RPL=334;RPP=30.6052;RPPR=5.18177;RPR=248;RUN=1;SAF=303;SAP=5.15939;SAR=279;SRF=0;SRP=5.18177;SRR=1;TYPE=ins;technology.ILLUMINA=1	GT:DP:AD:RO:QR:AO:QA:GL	1/1:589:1,582:1:37:582:19978:-1793.73,-172.168,0
N2_chrI	166190	.	CAAAAAAAAATGT	CAAAAAAAATGT	12428.7	PASS	AB=0;ABP=0;AC=2;AF=1;AN=2;AO=394;CIGAR=1M1D11M;DP=402;DPB=371;DPRA=0;EPP=13.6803;EPPR=0;GTI=0;LEN=1;MEANALT=6;MQM=60;MQMR=0;NS=1;NUMALT=1;ODDS=550.805;PAIRED=1;PAIREDR=0;PAO=0;PQA=0;PQR=0;PRO=0;QA=13908;QR=0;RO=0;RPL=185;RPP=6.18484;RPPR=0;RPR=209;RUN=1;SAF=232;SAP=30.0159;SAR=162;SRF=0;SRP=0;SRR=0;TYPE=del;technology.ILLUMINA=1	GT:DP:AD:RO:QR:AO:QA:GL	1/1:402:0,394:0:0:394:13908:-1251.15,-118.606,0
N2_chrI	167271	.	GCAG	ACAC	348.588	PASS	AB=0.160051;ABP=786.967;AC=1;AF=0.5;AN=2;AO=125;CIGAR=1X2M1X;DP=781;DPB=781;DPRA=0;EPP=5.94613;EPPR=8.32277;GTI=0;LEN=4;MEANALT=2;MQM=58.568;MQMR=59.9985;NS=1;NUMALT=1;ODDS=80.2653;PAIRED=0.992;PAIREDR=0.993884;PAO=0;PQA=0;PQR=0;PRO=0;QA=4491;QR=23647;RO=654;RPL=0;RPP=274.444;RPPR=8.8673;RPR=125;RUN=1;SAF=56;SAP=5.94613;SAR=69;SRF=349;SRP=9.43839;SRR=305;TYPE=complex;technology.ILLUMINA=1	GT:DP:AD:RO:QR:AO:QA:GL	0/1:781:654,125:654:23647:125:4491:-164.272,0,-1892.58
N2_chrI	167318	.	GTAGCCTAGAAATGTACTTGGTGG	GTGAACTAGAAATTTACTTGTTGGCCTAGAAATTCATTTGGTAG,GTAG	7093.86	PASS	AB=0.32766,0.285106;ABP=124.262,191.531;AC=1,1;AF=0.5,0.5;AN=2;AO=154,134;CIGAR=1M20I1M1X10M2X1M1X5M1X1M,3M20D1M;DP=470;DPB=489.458;DPRA=0,0;EPP=7.57885,10.8535;EPPR=0;GTI=0;LEN=44,20;MEANALT=8,8;MQM=59.9935,59.806;MQMR=0;NS=1;NUMALT=2;ODDS=521.425;PAIRED=0.993506,0.992537;PAIREDR=0;PAO=2.33333,2.33333;PQA=86.3333,86.3333;PQR=86.3333;PRO=2.33333;QA=5441,3878;QR=0;RO=0;RPL=96,8;RPP=23.3714,228.649;RPPR=0;RPR=58,126;RUN=1,1;SAF=68,58;SAP=7.57885,8.26073;SAR=86,76;SRF=0;SRP=0;SRR=0;TYPE=complex,del;technology.ILLUMINA=1,1	GT:DP:AD:RO:QR:AO:QA:GL	1/2:470:0,154,134:0:0:154,134:5441,3878:-751.195,-308.088,-261.73,-443.101,0,-402.763
N2_chrI	167319	.	T	TGA	17374.7	PASS	AC=2;AF=1;AN=2;DP=696;ExcessHet=3.0103;FS=0;MLEAC=2;MLEAF=1;MQ=59;QD=31.22;SOR=0.902	GT:AD:DP:GQ:PL	1/1:0,376:376:99:17412,1176,0
N2_chrI	168055	.	TGGGGGAC	TGGGGGGAC	15504.5	PASS	AB=0;ABP=0;AC=2;AF=1;AN=2;AO=511;CIGAR=1M1I7M;DP=517;DPB=581;DPRA=0;EPP=29.5312;EPPR=0;GTI=0;LEN=1;MEANALT=3;MQM=60;MQMR=0;NS=1;NUMALT=1;ODDS=713.002;PAIRED=1;PAIREDR=0;PAO=0;PQA=0;PQR=0;PRO=0;QA=17324;QR=0;RO=0;RPL=239;RPP=7.63796;RPPR=0;RPR=272;RUN=1;SAF=272;SAP=7.63796;SAR=239;SRF=0;SRP=0;SRR=0;TYPE=ins;technology.ILLUMINA=1	GT:DP:AD:RO:QR:AO:QA:GL	1/1:517:0,511:0:0:511:17324:-1558.39,-153.826,0
N2_chrI	168296	.	GAAAAAAAGGAAAAAATC	GAAAAAAGGAAAAAATC	14300.1	PASS	AB=0;ABP=0;AC=2;AF=1;AN=2;AO=462;CIGAR=1M1D16M;DP=468;DPB=446.278;DPRA=0;EPP=16.716;EPPR=0;GTI=0;LEN=1;MEANALT=5;MQM=60;MQMR=0;NS=1;NUMALT=1;ODDS=645.073;PAIRED=1;PAIREDR=0;PAO=26;PQA=783;PQR=783;PRO=26;QA=16088;QR=0;RO=0;RPL=281;RPP=50.0119;RPPR=0;RPR=181;RUN=1;SAF=173;SAP=66.2556;SAR=289;SRF=0;SRP=0;SRR=0;TYPE=del;technology.ILLUMINA=1	GT:DP:AD:RO:QR:AO:QA:GL	1/1:468:0,462:0:0:462:16088:-1446.78,-139.076,0
N2_chrI	169551	.	CTTTTTTTTAGTG	CTTTTTTTAGTG	14389.3	PASS	AB=0;ABP=0;AC=2;AF=1;AN=2;AO=478;CIGAR=1M1D11M;DP=479;DPB=442.769;DPRA=0;EPP=13.477;EPPR=0;GTI=0;LEN=1;MEANALT=2;MQM=60;MQMR=0;NS=1;NUMALT=1;ODDS=667.254;PAIRED=0.997908;PAIREDR=0;PAO=2;PQA=68;PQR=68;PRO=2;QA=16061;QR=0;RO=0;RPL=246;RPP=3.90069;RPPR=0;RPR=232;RUN=1;SAF=225;SAP=6.57188;SAR=253;SRF=0;SRP=0;SRR=0;TYPE=del;technology.ILLUMINA=1	GT:DP:AD:RO:QR:AO:QA:GL	1/1:479:0,478:0:0:478:16061:-1444.74,-143.892,0
N2_chrI	171471	.	CGT	CGGT	17551.7	PASS	AB=0;ABP=0;AC=2;AF=1;AN=2;AO=561;CIGAR=1M1I2M;DP=576;DPB=763;DPRA=0;EPP=10.1673;EPPR=0;GTI=0;LEN=1;MEANALT=4;MQM=60;MQMR=0;NS=1;NUMALT=1;ODDS=782.316;PAIRED=0.998217;PAIREDR=0;PAO=0;PQA=0;PQR=0;PRO=0;QA=19581;QR=0;RO=0;RPL=306;RPP=13.078;RPPR=0;RPR=255;RUN=1;SAF=283;SAP=3.10707;SAR=278;SRF=0;SRP=0;SRR=0;TYPE=ins;technology.ILLUMINA=1	GT:DP:AD:RO:QR:AO:QA:GL	1/1:576:0,561:0:0:561:19581:-1761.32,-168.878,0
N2_chrI	179749	.	AGAAATAATTTGTTTCGTGCCAAGACCCATTTTTCCTTTAAGAACTAGAAACCTCCCTTGTTTACAACTGTACTTAAAATCGAATTAGTTTGTTCGCTAAACATGTTTTTCGCGCGAAATTTC	A	19027.7	PASS	AC=2;AF=1;AN=2;DP=478;ExcessHet=3.0103;FS=0;MLEAC=2;MLEAF=1;MQ=59;QD=31.68;SOR=1.318	GT:AD:DP:GQ:PL	1/1:0,473:473:99:19065,1403,0
N2_chrI	180008	.	GAAAAAAAAACTAAATT	GAAAAAAAACTAAATT	15414.6	PASS	AB=0;ABP=0;AC=2;AF=1;AN=2;AO=496;CIGAR=1M1D15M;DP=503;DPB=475.529;DPRA=0;EPP=8.68415;EPPR=0;GTI=0;LEN=1;MEANALT=7;MQM=60;MQMR=0;NS=1;NUMALT=1;ODDS=692.207;PAIRED=0.989919;PAIREDR=0;PAO=9.5;PQA=338.5;PQR=338.5;PRO=9.5;QA=17193;QR=0;RO=0;RPL=256;RPP=4.13106;RPPR=0;RPR=240;RUN=1;SAF=244;SAP=3.29049;SAR=252;SRF=0;SRP=0;SRR=0;TYPE=del;technology.ILLUMINA=1	GT:DP:AD:RO:QR:AO:QA:GL	1/1:503:0,496:0:0:496:17193:-1546.51,-149.311,0
N2_chrI	180131	.	TAAAAAAAAAAGAATTT	TAAAAAAAAAGAATTT	13298.7	PASS	AB=0;ABP=0;AC=2;AF=1;AN=2;AO=421;CIGAR=1M1D15M;DP=441;DPB=417.882;DPRA=0;EPP=24.8024;EPPR=3.73412;GTI=0;LEN=1;MEANALT=10;MQM=60;MQMR=60;NS=1;NUMALT=1;ODDS=557.504;PAIRED=0.995249;PAIREDR=1;PAO=12;PQA=425;PQR=425;PRO=12;QA=14991;QR=109;RO=3;RPL=242;RPP=23.482;RPPR=9.52472;RPR=179;RUN=1;SAF=179;SAP=23.482;SAR=242;SRF=1;SRP=3.73412;SRR=2;TYPE=del;technology.ILLUMINA=1	GT:DP:AD:RO:QR:AO:QA:GL	1/1:441:3,421:3:109:421:14991:-1338.63,-117.83,0
N2_chrI	182648	.	ATTTTTTGC	ATTTTTTTGC	13802	PASS	AB=0;ABP=0;AC=2;AF=1;AN=2;AO=472;CIGAR=1M1I8M;DP=482;DPB=535;DPRA=0;EPP=20.6949;EPPR=7.35324;GTI=0;LEN=1;MEANALT=6;MQM=60;MQMR=60;NS=1;NUMALT=1;ODDS=638.939;PAIRED=0.991525;PAIREDR=1;PAO=0;PQA=0;PQR=0;PRO=0;QA=15546;QR=67;RO=2;RPL=285;RPP=47.1942;RPPR=3.0103;RPR=187;RUN=1;SAF=196;SAP=32.454;SAR=276;SRF=1;SRP=3.0103;SRR=1;TYPE=ins;technology.ILLUMINA=1	GT:DP:AD:RO:QR:AO:QA:GL	1/1:482:2,472:2:67:472:15546:-1392.47,-136.645,0
N2_chrI	183719	.	CAAAAAATTC	CAAAAAAATTC	15435.8	PASS	AB=0;ABP=0;AC=2;AF=1;AN=2;AO=504;CIGAR=1M1I9M;DP=514;DPB=564.9;DPRA=0;EPP=3.44115;EPPR=5.18177;GTI=0;LEN=1;MEANALT=7;MQM=60;MQMR=60;NS=1;NUMALT=1;ODDS=692.846;PAIRED=0.998016;PAIREDR=1;PAO=0;PQA=0;PQR=0;PRO=0;QA=17266;QR=37;RO=1;RPL=292;RPP=30.5846;RPPR=5.18177;RPR=212;RUN=1;SAF=247;SAP=3.44115;SAR=257;SRF=1;SRP=5.18177;SRR=0;TYPE=ins;technology.ILLUMINA=1	GT:DP:AD:RO:QR:AO:QA:GL	1/1:514:1,504:1:37:504:17266:-1549.87,-148.679,0
N2_chrI	185105	.	ACTAG	A	50.73	PASS	AC=1;AF=0.5;AN=2;BaseQRankSum=3.832;ClippingRankSum=0;DP=66;ExcessHet=3.0103;FS=28.127;MLEAC=1;MLEAF=0.5;MQ=59;MQRankSum=1.006;QD=0.81;ReadPosRankSum=7.189;SOR=0.008	GT:AD:DP:GQ:PL	0/1:48,15:63:88:88,0,1096
N2_chrI	189642	.	TCT	TT	14302.3	PASS	AB=0;ABP=0;AC=2;AF=1;AN=2;AO=461;CIGAR=1M1D1M;DP=492;DPB=338.667;DPRA=0;EPP=17.2591;EPPR=0;GTI=0;LEN=1;MEANALT=2;MQM=60;MQMR=0;NS=1;NUMALT=1;ODDS=343.918;PAIRED=0.997831;PAIREDR=0;PAO=0.333333;PQA=12.3333;PQR=12.3333;PRO=0.333333;QA=16111;QR=0;RO=0;RPL=172;RPP=67.4903;RPPR=0;RPR=289;RUN=1;SAF=290;SAP=69.7136;SAR=171;SRF=0;SRP=0;SRR=0;TYPE=del;technology.ILLUMINA=1	GT:DP:AD:RO:QR:AO:QA:GL	1/1:492:0,461:0:0:461:16111:-1449.18,-138.775,0
N2_chrI	191870	.	GTTTTTTTTTCTAATTTTCG	GTTTTTTTTTTCTAATTTTCG	11677.6	PASS	AB=0;ABP=0;AC=2;AF=1;AN=2;AO=404;CIGAR=1M1I19M;DP=449;DPB=475.35;DPRA=0;EPP=6.10626;EPPR=5.18177;GTI=0;LEN=1;MEANALT=13;MQM=60;MQMR=60;NS=1;NUMALT=1;ODDS=522.861;PAIRED=0.99505;PAIREDR=1;PAO=13;PQA=463;PQR=463;PRO=13;QA=13193;QR=146;RO=4;RPL=171;RPP=23.6715;RPPR=5.18177;RPR=233;RUN=1;SAF=181;SAP=12.4917;SAR=223;SRF=2;SRP=3.0103;SRR=2;TYPE=ins;technology.ILLUMINA=1	GT:DP:AD:RO:QR:AO:QA:GL	1/1:449:4,404:4:146:404:13193:-1173.66,-109.682,0
N2_chrI	192318	.	TAAGG	TAGG	11748.8	PASS	AB=0;ABP=0;AC=2;AF=1;AN=2;AO=401;CIGAR=1M1D3M;DP=416;DPB=335;DPRA=0;EPP=5.87491;EPPR=0;GTI=0;LEN=1;MEANALT=7;MQM=60;MQMR=0;NS=1;NUMALT=1;ODDS=560.509;PAIRED=0.995012;PAIREDR=0;PAO=0;PQA=0;PQR=0;PRO=0;QA=13141;QR=0;RO=0;RPL=169;RPP=24.503;RPPR=0;RPR=232;RUN=1;SAF=217;SAP=8.90739;SAR=184;SRF=0;SRP=0;SRR=0;TYPE=del;technology.ILLUMINA=1	GT:DP:AD:RO:QR:AO:QA:GL	1/1:416:0,401:0:0:401:13141:-1182.11,-120.713,0
N2_chrI	192403	.	TTAAATGACTACTGC	TTAAATGACTACTGTAAATGACTACTGC	5947.81	PASS	AB=0;ABP=0;AC=2;AF=1;AN=2;AO=247;CIGAR=1M13I14M;DP=264;DPB=490.933;DPRA=0;EPP=15.0457;EPPR=0;GTI=0;LEN=13;MEANALT=14;MQM=59.8947;MQMR=0;NS=1;NUMALT=1;ODDS=347.02;PAIRED=1;PAIREDR=0;PAO=2.5;PQA=27.5;PQR=27.5;PRO=2.5;QA=6672;QR=0;RO=0;RPL=132;RPP=5.55101;RPPR=0;RPR=115;RUN=1;SAF=130;SAP=4.49604;SAR=117;SRF=0;SRP=0;SRR=0;TYPE=ins;technology.ILLUMINA=1	GT:DP:AD:RO:QR:AO:QA:GL	1/1:264:0,247:0:0:247:6672:-600.27,-74.3544,0
N2_chrI	194128	.	TAGAAAACAACAGTACTAAGCCTTGAAATACAGAAA	TA	6433.62	PASS	AB=0;ABP=0;AC=2;AF=1;AN=2;AO=301;CIGAR=1M34D1M;DP=301;DPB=16.7222;DPRA=0;EPP=8.26945;EPPR=0;GTI=0;LEN=34;MEANALT=1;MQM=59.9734;MQMR=0;NS=1;NUMALT=1;ODDS=421.88;PAIRED=1;PAIREDR=0;PAO=0;PQA=0;PQR=0;PRO=0;QA=7226;QR=0;RO=0;RPL=179;RPP=26.4492;RPPR=0;RPR=122;RUN=1;SAF=143;SAP=4.63349;SAR=158;SRF=0;SRP=0;SRR=0;TYPE=del;technology.ILLUMINA=1	GT:DP:AD:RO:QR:AO:QA:GL	1/1:301:0,301:0:0:301:7226:-650.412,-90.61,0
N2_chrI	194863	.	GTTTTTTTTTACG	GTTTTTTTTACG	13550.2	PASS	AB=0;ABP=0;AC=2;AF=1;AN=2;AO=446;CIGAR=1M1D11M;DP=456;DPB=422.154;DPRA=0;EPP=3.7114;EPPR=0;GTI=0;LEN=1;MEANALT=8;MQM=60;MQMR=0;NS=1;NUMALT=1;ODDS=622.892;PAIRED=1;PAIREDR=0;PAO=10.5;PQA=382.5;PQR=382.5;PRO=10.5;QA=15140;QR=0;RO=0;RPL=256;RPP=24.2187;RPPR=0;RPR=190;RUN=1;SAF=209;SAP=6.82742;SAR=237;SRF=0;SRP=0;SRR=0;TYPE=del;technology.ILLUMINA=1	GT:DP:AD:RO:QR:AO:QA:GL	1/1:456:0,446:0:0:446:15140:-1361.86,-134.259,0
N2_chrI	195654	.	CAAAAAACT	CAAAAAAACT	12531	PASS	AB=0;ABP=0;AC=2;AF=1;AN=2;AO=393;CIGAR=1M1I8M;DP=402;DPB=446.444;DPRA=0;EPP=8.32019;EPPR=0;GTI=0;LEN=1;MEANALT=8;MQM=60;MQMR=0;NS=1;NUMALT=1;ODDS=549.419;PAIRED=0.997455;PAIREDR=0;PAO=0;PQA=0;PQR=0;PRO=0;QA=13984;QR=0;RO=0;RPL=187;RPP=5.00496;RPPR=0;RPR=206;RUN=1;SAF=199;SAP=3.14843;SAR=194;SRF=0;SRP=0;SRR=0;TYPE=ins;technology.ILLUMINA=1	GT:DP:AD:RO:QR:AO:QA:GL	1/1:402:0,393:0:0:393:13984:-1258.03,-118.305,0
N2_chrI	195839	.	CAAAAAAAAAATCTT	CAAAAAAAAATCTT	11517.8	PASS	AB=0;ABP=0;AC=2;AF=1;AN=2;AO=373;CIGAR=1M1D13M;DP=382;DPB=357.2;DPRA=0;EPP=3.99416;EPPR=3.73412;GTI=0;LEN=1;MEANALT=5;MQM=60;MQMR=60;NS=1;NUMALT=1;ODDS=491.049;PAIRED=0.997319;PAIREDR=1;PAO=0.5;PQA=18.5;PQR=18.5;PRO=0.5;QA=12944;QR=110;RO=3;RPL=194;RPP=4.32017;RPPR=9.52472;RPR=179;RUN=1;SAF=181;SAP=3.71472;SAR=192;SRF=1;SRP=3.73412;SRR=2;TYPE=del;technology.ILLUMINA=1	GT:DP:AD:RO:QR:AO:QA:GL	1/1:382:3,373:3:110:373:12944:-1154.48,-103.262,0
N2_chrI	196567	.	GTTTTTATTGA	GTTTTTTATTGA	11605	PASS	AB=0;ABP=0;AC=2;AF=1;AN=2;AO=396;CIGAR=1M1I10M;DP=418;DPB=455.545;DPRA=0;EPP=7.30938;EPPR=0;GTI=0;LEN=1;MEANALT=3;MQM=60;MQMR=0;NS=1;NUMALT=1;ODDS=553.578;PAIRED=0.997475;PAIREDR=0;PAO=1.5;PQA=42.5;PQR=42.5;PRO=1.5;QA=13000;QR=0;RO=0;RPL=233;RPP=29.8795;RPPR=0;RPR=163;RUN=1;SAF=225;SAP=19.0002;SAR=171;SRF=0;SRP=0;SRR=0;TYPE=ins;technology.ILLUMINA=1	GT:DP:AD:RO:QR:AO:QA:GL	1/1:418:0,396:0:0:396:13000:-1169.41,-119.208,0
N2_chrI	196924	.	AGGGGGGCA	AGGGGGCA	14760	PASS	AB=0;ABP=0;AC=2;AF=1;AN=2;AO=525;CIGAR=1M1D7M;DP=637;DPB=578.667;DPRA=0;EPP=4.83434;EPPR=21.515;GTI=0;LEN=1;MEANALT=6;MQM=58.2629;MQMR=8.41304;NS=1;NUMALT=1;ODDS=520.704;PAIRED=0.994286;PAIREDR=1;PAO=1.5;PQA=55.5;PQR=55.5;PRO=1.5;QA=16988;QR=3302;RO=92;RPL=302;RPP=28.8239;RPPR=202.786;RPR=223;RUN=1;SAF=309;SAP=38.7838;SAR=216;SRF=60;SRP=21.515;SRR=32;TYPE=del;technology.ILLUMINA=1	GT:DP:AD:RO:QR:AO:QA:GL	1/1:637:92,525:92:3302:525:16988:-1453.16,-116.335,0
N2_chrI	197842	.	GCCAA	GCCAAAATTTCCAA	9923.78	PASS	AB=0.855102;ABP=539.692;AC=1;AF=0.5;AN=2;AO=419;CIGAR=1M9I4M;DP=490;DPB=1253.8;DPRA=0;EPP=12.5928;EPPR=3.0103;GTI=0;LEN=9;MEANALT=4;MQM=59.8902;MQMR=60;NS=1;NUMALT=1;ODDS=54.0229;PAIRED=1;PAIREDR=1;PAO=0.5;PQA=16.5;PQR=16.5;PRO=0.5;QA=13199;QR=2332;RO=64;RPL=203;RPP=3.88614;RPPR=141.985;RPR=216;RUN=1;SAF=192;SAP=9.35888;SAR=227;SRF=32;SRP=3.0103;SRR=32;TYPE=ins;technology.ILLUMINA=1	GT:DP:AD:RO:QR:AO:QA:GL	0/1:490:64,419:64:2332:419:13199:-1041.45,0,-64.4359
N2_chrI	198435	.	GAA	G	25269.7	PASS	AC=1;AF=0.5;AN=2;BaseQRankSum=2.999;ClippingRankSum=0;DP=1391;ExcessHet=3.0103;FS=8.309;MLEAC=1;MLEAF=0.5;MQ=45;MQRankSum=-28.831;QD=19.19;ReadPosRankSum=3.125;SOR=1.281	GT:AD:DP:GQ:PL	0/1:447,870:1317:99:25307,0,16446
N2_chrI	198535	.	TAAATAG	TAAAATAG	10359.2	PASS	AB=0.708472;ABP=457.512;AC=1;AF=0.5;AN=2;AO=853;CIGAR=1M1I6M;DP=1204;DPB=1326.57;DPRA=0;EPP=3.2165;EPPR=4.64529;GTI=0;LEN=1;MEANALT=9;MQM=23.8417;MQMR=59.9147;NS=1;NUMALT=1;ODDS=1540.32;PAIRED=1;PAIREDR=0.997059;PAO=0;PQA=0;PQR=0;PRO=0;QA=18413;QR=12071;RO=340;RPL=523;RPP=97.8347;RPPR=5.07959;RPR=330;RUN=1;SAF=270;SAP=252.409;SAR=583;SRF=157;SRP=7.3277;SRR=183;TYPE=ins;technology.ILLUMINA=1	GT:DP:AD:RO:QR:AO:QA:GL	0/1:1204:340,853:340:12071:853:18413:-1128.77,0,-726.936
N2_chrI	198581	.	CAAAAAAACCCT	CAAAAAAAACCTT	3617.57	PASS	AB=0.563361;ABP=28.3262;AC=1;AF=0.5;AN=2;AO=409;CIGAR=1M1I9M1X1M;DP=726;DPB=773.083;DPRA=0;EPP=158.257;EPPR=3.61891;GTI=0;LEN=13;MEANALT=8;MQM=24.7555;MQMR=59.8858;NS=1;NUMALT=1;ODDS=832.977;PAIRED=1;PAIREDR=1;PAO=76;PQA=0;PQR=0;PRO=76;QA=8962;QR=10418;RO=289;RPL=406;RPP=865.276;RPPR=36.7395;RPR=3;RUN=1;SAF=116;SAP=169.343;SAR=293;SRF=133;SRP=6.98507;SRR=156;TYPE=complex;technology.ILLUMINA=1	GT:DP:AD:RO:QR:AO:QA:GL	0/1:726:289,409:289:10418:409:8962:-521.77,0,-727.122
N2_chrI	198624	.	CAAAAAGT	CAAAAAAGT	964.916	PASS	AB=0.311966;ABP=146.736;AC=1;AF=0.5;AN=2;AO=146;CIGAR=1M1I7M;DP=468;DPB=487.25;DPRA=0;EPP=145.852;EPPR=3.07156;GTI=0;LEN=1;MEANALT=4;MQM=30.2603;MQMR=59.2163;NS=1;NUMALT=1;ODDS=222.18;PAIRED=1;PAIREDR=1;PAO=0;PQA=0;PQR=33;PRO=1;QA=3974;QR=11277;RO=319;RPL=146;RPP=320.045;RPPR=19.3542;RPR=0;RUN=1;SAF=24;SAP=145.852;SAR=122;SRF=162;SRP=3.18048;SRR=157;TYPE=ins;technology.ILLUMINA=1	GT:DP:AD:RO:QR:AO:QA:GL	0/1:468:319,146:319:11277:146:3974:-191.495,0,-864.432
N2_chrI	198748	.	T	TAAA	412.73	PASS	AC=1;AF=0.5;AN=2;BaseQRankSum=3.664;ClippingRankSum=0;DP=519;ExcessHet=3.0103;FS=43.109;MLEAC=1;MLEAF=0.5;MQ=56;MQRankSum=-14.928;QD=0.8;ReadPosRankSum=5.218;SOR=3.904	GT:AD:DP:GQ:PL	0/1:465,52:517:99:450,0,18698
N2_chrI	198783	.	T	TAAAAA	79.73	PASS	AC=1;AF=0.5;AN=2;BaseQRankSum=-3.493;ClippingRankSum=0;DP=478;ExcessHet=3.0103;FS=5.486;MLEAC=1;MLEAF=0.5;MQ=55;MQRankSum=-9.424;QD=0.17;ReadPosRankSum=-2.376;SOR=1.592	GT:AD:DP:GQ:PL	0/1:440,37:477:99:117,0,19863
N2_chrI	198785	.	T	TTTTTAAAAA	62.73	PASS	AC=1;AF=0.5;AN=2;BaseQRankSum=-2.652;ClippingRankSum=0;DP=511;ExcessHet=3.0103;FS=5.976;MLEAC=1;MLEAF=0.5;MQ=56;MQRankSum=-9.89;QD=0.12;ReadPosRankSum=-1.937;SOR=1.603	GT:AD:DP:GQ:PL	0/1:473,37:510:99:100,0,19977
N2_chrI	199474	.	TGC	TGCGCAGCCCTGGTTTACAACTACCTAACTTTTCGC	97.5308	PASS	AB=0.203297;ABP=281.341;AC=1;AF=0.5;AN=2;AO=74;CIGAR=1M33I2M;DP=364;DPB=1189;DPRA=0;EPP=7.23587;EPPR=32.6101;GTI=0;LEN=33;MEANALT=3;MQM=60;MQMR=60;NS=1;NUMALT=1;ODDS=22.4573;PAIRED=1;PAIREDR=1;PAO=0;PQA=0;PQR=0;PRO=0;QA=1848;QR=10263;RO=282;RPL=5;RPP=123.204;RPPR=564.359;RPR=69;RUN=1;SAF=32;SAP=5.94472;SAR=42;SRF=106;SRP=40.7416;SRR=176;TYPE=ins;technology.ILLUMINA=1	GT:DP:AD:RO:QR:AO:QA:GL	0/1:364:282,74:282:10263:74:1848:-59.0271,0,-816.017
N2_chrI	200583	.	ATTTTTTAC	ATTTTTTTAC	13403.8	PASS	AB=0;ABP=0;AC=2;AF=1;AN=2;AO=436;CIGAR=1M1I8M;DP=450;DPB=498.889;DPRA=0;EPP=17.5333;EPPR=0;GTI=0;LEN=1;MEANALT=3;MQM=60;MQMR=0;NS=1;NUMALT=1;ODDS=609.03;PAIRED=0.993119;PAIREDR=0;PAO=0;PQA=0;PQR=0;PRO=0;QA=15030;QR=0;RO=0;RPL=247;RPP=19.7645;RPPR=0;RPR=189;RUN=1;SAF=172;SAP=45.1648;SAR=264;SRF=0;SRP=0;SRR=0;TYPE=ins;technology.ILLUMINA=1	GT:DP:AD:RO:QR:AO:QA:GL	1/1:450:0,436:0:0:436:15030:-1352,-131.249,0
N2_chrI	201745	.	CAAAAAAAAGGAAATT	CAAAAAAAAAAGGAAATT	11257	PASS	AB=0;ABP=0;AC=2;AF=1;AN=2;AO=391;CIGAR=1M2I15M;DP=430;DPB=486.312;DPRA=0;EPP=3.01585;EPPR=0;GTI=0;LEN=2;MEANALT=13;MQM=60;MQMR=0;NS=1;NUMALT=1;ODDS=546.646;PAIRED=0.984655;PAIREDR=0;PAO=11.5;PQA=343;PQR=97;PRO=3.5;QA=12597;QR=0;RO=0;RPL=234;RPP=35.9378;RPPR=0;RPR=157;RUN=1;SAF=193;SAP=3.14914;SAR=198;SRF=0;SRP=0;SRR=0;TYPE=ins;technology.ILLUMINA=1	GT:DP:AD:RO:QR:AO:QA:GL	1/1:430:0,391:0:0:391:12597:-1133.2,-117.703,0
N2_chrI	201957	.	GAAAAAAAAATCG	GAAAAAAAATCG	13799.2	PASS	AB=0;ABP=0;AC=2;AF=1;AN=2;AO=478;CIGAR=1M1D11M;DP=481;DPB=445.154;DPRA=0;EPP=12.6229;EPPR=9.52472;GTI=0;LEN=1;MEANALT=1;MQM=60;MQMR=60;NS=1;NUMALT=1;ODDS=637.919;PAIRED=0.993724;PAIREDR=1;PAO=6;PQA=210;PQR=210;PRO=6;QA=15544;QR=102;RO=3;RPL=290;RPP=50.2739;RPPR=3.73412;RPR=188;RUN=1;SAF=220;SAP=9.57015;SAR=258;SRF=1;SRP=3.73412;SRR=2;TYPE=del;technology.ILLUMINA=1	GT:DP:AD:RO:QR:AO:QA:GL	1/1:481:3,478:3:102:478:15544:-1388.85,-135.76,0
N2_chrI	203544	.	TAAAAAAACCG	TAAAAAAAACCG	10145.7	PASS	AB=0;ABP=0;AC=2;AF=1;AN=2;AO=321;CIGAR=1M1I10M;DP=345;DPB=374.273;DPRA=0;EPP=7.94177;EPPR=0;GTI=0;LEN=1;MEANALT=5;MQM=60;MQMR=0;NS=1;NUMALT=1;ODDS=449.606;PAIRED=1;PAIREDR=0;PAO=0.5;PQA=18.5;PQR=18.5;PRO=0.5;QA=11347;QR=0;RO=0;RPL=148;RPP=7.23824;RPPR=0;RPR=173;RUN=1;SAF=140;SAP=14.3818;SAR=181;SRF=0;SRP=0;SRR=0;TYPE=ins;technology.ILLUMINA=1	GT:DP:AD:RO:QR:AO:QA:GL	1/1:345:0,321:0:0:321:11347:-1020.68,-96.6306,0
N2_chrI	203721	.	GAAAAAAAAACCCCAAAG	GAAAAAAAACCCCAAAG	14676.5	PASS	AB=0;ABP=0;AC=2;AF=1;AN=2;AO=465;CIGAR=1M1D16M;DP=488;DPB=462.833;DPRA=0;EPP=41.6812;EPPR=0;GTI=0;LEN=1;MEANALT=9;MQM=60;MQMR=0;NS=1;NUMALT=1;ODDS=649.232;PAIRED=0.997849;PAIREDR=0;PAO=7.5;PQA=246.5;PQR=246.5;PRO=7.5;QA=16481;QR=0;RO=0;RPL=179;RPP=56.4752;RPPR=0;RPR=286;RUN=1;SAF=259;SAP=16.1279;SAR=206;SRF=0;SRP=0;SRR=0;TYPE=del;technology.ILLUMINA=1	GT:DP:AD:RO:QR:AO:QA:GL	1/1:488:0,465:0:0:465:16481:-1482.52,-139.979,0
N2_chrI	205609	.	GTTTTTTTTTCGTTTTTGA	GTTTTTTTTTTCGTTTTTGA	10658.9	PASS	AB=0;ABP=0;AC=2;AF=1;AN=2;AO=371;CIGAR=1M1I18M;DP=419;DPB=443.316;DPRA=0;EPP=12.8492;EPPR=4.45795;GTI=0;LEN=1;MEANALT=18;MQM=60;MQMR=60;NS=1;NUMALT=1;ODDS=460.533;PAIRED=0.997305;PAIREDR=1;PAO=6;PQA=186;PQR=186;PRO=6;QA=12091;QR=203;RO=6;RPL=187;RPP=3.06298;RPPR=4.45795;RPR=184;RUN=1;SAF=197;SAP=6.10655;SAR=174;SRF=2;SRP=4.45795;SRR=4;TYPE=ins;technology.ILLUMINA=1	GT:DP:AD:RO:QR:AO:QA:GL	1/1:419:6,371:6:203:371:12091:-1069.45,-95.2119,0
N2_chrI	206623	.	GTTTTTTTTTTTGAAA	GTTTTTTTTTTGAAA	12143.3	PASS	AB=0;ABP=0;AC=2;AF=1;AN=2;AO=402;CIGAR=1M1D14M;DP=422;DPB=397.875;DPRA=0;EPP=54.888;EPPR=3.32051;GTI=0;LEN=1;MEANALT=7;MQM=60;MQMR=60;NS=1;NUMALT=1;ODDS=493.846;PAIRED=0.997512;PAIREDR=1;PAO=5;PQA=171;PQR=171;PRO=5;QA=13874;QR=249;RO=7;RPL=249;RPP=52.7921;RPPR=18.2106;RPR=153;RUN=1;SAF=209;SAP=4.39313;SAR=193;SRF=3;SRP=3.32051;SRR=4;TYPE=del;technology.ILLUMINA=1	GT:DP:AD:RO:QR:AO:QA:GL	1/1:422:7,402:7:249:402:13874:-1225.67,-100.677,0
N2_chrI	207489	.	CAAAAAAAATCG	CAAAAAAAAATCG	13229.5	PASS	AB=0;ABP=0;AC=2;AF=1;AN=2;AO=431;CIGAR=1M1I11M;DP=457;DPB=494.5;DPRA=0;EPP=4.46635;EPPR=3.0103;GTI=0;LEN=1;MEANALT=8;MQM=60;MQMR=60;NS=1;NUMALT=1;ODDS=581.894;PAIRED=1;PAIREDR=1;PAO=0;PQA=0;PQR=0;PRO=0;QA=14831;QR=69;RO=2;RPL=186;RPP=20.5483;RPPR=3.0103;RPR=245;RUN=1;SAF=219;SAP=3.25717;SAR=212;SRF=0;SRP=7.35324;SRR=2;TYPE=ins;technology.ILLUMINA=1	GT:DP:AD:RO:QR:AO:QA:GL	1/1:457:2,431:2:69:431:14831:-1327.92,-124.134,0
N2_chrI	207692	.	CAATT	CAACAAATT	15576.2	PASS	AB=0;ABP=0;AC=2;AF=1;AN=2;AO=535;CIGAR=1M4I4M;DP=541;DPB=970.2;DPRA=0;EPP=60.4873;EPPR=3.0103;GTI=0;LEN=4;MEANALT=3;MQM=60;MQMR=60;NS=1;NUMALT=1;ODDS=724.613;PAIRED=0.998131;PAIREDR=1;PAO=1;PQA=37;PQR=37;PRO=1;QA=17541;QR=74;RO=2;RPL=226;RPP=30.9716;RPPR=3.0103;RPR=309;RUN=1;SAF=301;SAP=21.2304;SAR=234;SRF=2;SRP=7.35324;SRR=0;TYPE=ins;technology.ILLUMINA=1	GT:DP:AD:RO:QR:AO:QA:GL	1/1:541:2,535:2:74:535:17541:-1571.21,-154.996,0
N2_chrI	208375	.	GAAAAAAATTTG	GAAAAAAAATTTG	16669.7	PASS	AB=0;ABP=0;AC=2;AF=1;AN=2;AO=535;CIGAR=1M1I11M;DP=536;DPB=581.583;DPRA=0;EPP=22.3344;EPPR=5.18177;GTI=0;LEN=1;MEANALT=1;MQM=60;MQMR=60;NS=1;NUMALT=1;ODDS=735.858;PAIRED=0.998131;PAIREDR=1;PAO=2;PQA=55;PQR=55;PRO=2;QA=18629;QR=33;RO=1;RPL=260;RPP=3.92354;RPPR=5.18177;RPR=275;RUN=1;SAF=273;SAP=3.50142;SAR=262;SRF=1;SRP=5.18177;SRR=0;TYPE=ins;technology.ILLUMINA=1	GT:DP:AD:RO:QR:AO:QA:GL	1/1:536:1,535:1:33:535:18629:-1672.53,-158.053,0
N2_chrI	208859	.	CAATG	CAGCCATTTTCAGCCATAATG	5670.54	PASS	AB=0;ABP=0;AC=2;AF=1;AN=2;AO=231;CIGAR=1M16I4M;DP=234;DPB=982.8;DPRA=0;EPP=4.14774;EPPR=0;GTI=0;LEN=16;MEANALT=4;MQM=58.0823;MQMR=0;NS=1;NUMALT=1;ODDS=324.839;PAIRED=1;PAIREDR=0;PAO=0;PQA=0;PQR=0;PRO=0;QA=6383;QR=0;RO=0;RPL=105;RPP=7.15584;RPPR=0;RPR=126;RUN=1;SAF=99;SAP=13.2472;SAR=132;SRF=0;SRP=0;SRR=0;TYPE=ins;technology.ILLUMINA=1	GT:DP:AD:RO:QR:AO:QA:GL	1/1:234:0,231:0:0:231:6383:-572.444,-69.5379,0
N2_chrI	208873	.	TTTTTTTGGGC	TTTTTTTGGACAATTTTTTGGGC	5282.87	PASS	AB=0;ABP=0;AC=2;AF=1;AN=2;AO=210;CIGAR=1M12I10M;DP=225;DPB=462;DPRA=0;EPP=6.36057;EPPR=0;GTI=0;LEN=12;MEANALT=7;MQM=58.1;MQMR=0;NS=1;NUMALT=1;ODDS=295.727;PAIRED=1;PAIREDR=0;PAO=0;PQA=0;PQR=0;PRO=0;QA=5995;QR=0;RO=0;RPL=136;RPP=42.7586;RPPR=0;RPR=74;RUN=1;SAF=84;SAP=21.2507;SAR=126;SRF=0;SRP=0;SRR=0;TYPE=ins;technology.ILLUMINA=1	GT:DP:AD:RO:QR:AO:QA:GL	1/1:225:0,210:0:0:210:5995:-538.243,-63.2163,0
N2_chrI	209100	.	AGA	AGAACAATTTTGAAATCATATAATCGA	2644.09	PASS	AB=0.573123;ABP=14.7603;AC=1;AF=0.5;AN=2;AO=145;CIGAR=1M24I2M;DP=253;DPB=1413;DPRA=0;EPP=3.74411;EPPR=3.09224;GTI=0;LEN=24;MEANALT=2;MQM=60;MQMR=60;NS=1;NUMALT=1;ODDS=536.84;PAIRED=1;PAIREDR=1;PAO=0;PQA=0;PQR=0;PRO=0;QA=3875;QR=3822;RO=106;RPL=65;RPP=6.37983;RPPR=216.142;RPR=80;RUN=1;SAF=72;SAP=3.02528;SAR=73;SRF=50;SRP=3.74778;SRR=56;TYPE=ins;technology.ILLUMINA=1	GT:DP:AD:RO:QR:AO:QA:GL	0/1:253:106,145:106:3822:145:3875:-272.972,0,-268.229
N2_chrI	209260	.	ACCCCCCCCCCCC	ACCCCCCCCCCCCCCCCCCC,ACCCCCCCCCCCCCCCCC,ACCCCCCCCCCCCCCCCCC	197	PASS	INDEL;IDV=68;IMF=0.747253;DP=91;VDB=0.975685;SGB=-0.693147;MQSB=0.999251;MQ0F=0;AC=1,1,0;AN=2;DP4=4,29,0,58;MQ=59	GT:PL:AD	1/2:255,130,163,255,0,255,255,0,106,255:33,28,19,11
N2_chrI	210919	.	GTTTTTTTTTTCAAA	GTTTTTTTTTTTTCAAA	8886.71	PASS	AB=0;ABP=0;AC=2;AF=1;AN=2;AO=324;CIGAR=1M2I14M;DP=390;DPB=441.933;DPRA=0;EPP=3.9754;EPPR=9.52472;GTI=0;LEN=2;MEANALT=9;MQM=54.2593;MQMR=57;NS=1;NUMALT=1;ODDS=200.385;PAIRED=0.990741;PAIREDR=1;PAO=0.666667;PQA=7.33333;PQR=7.33333;PRO=0.666667;QA=10064;QR=109;RO=3;RPL=156;RPP=3.9754;RPPR=3.73412;RPR=168;RUN=1;SAF=152;SAP=5.69113;SAR=172;SRF=2;SRP=3.73412;SRR=1;TYPE=ins;technology.ILLUMINA=1	GT:DP:AD:RO:QR:AO:QA:GL	1/1:390:3,324:3:109:324:10064:-891.437,-88.6367,0
N2_chrI	211883	.	CAG	CAAAG	438.293	PASS	AB=0.192246;ABP=512.24;AC=1;AF=0.5;AN=2;AO=119;CIGAR=1M2I2M;DP=619;DPB=699.667;DPRA=0;EPP=9.59771;EPPR=18.8348;GTI=0;LEN=2;MEANALT=5;MQM=44.4538;MQMR=59.6174;NS=1;NUMALT=1;ODDS=100.921;PAIRED=0.957983;PAIREDR=0.993927;PAO=0;PQA=0;PQR=0;PRO=0;QA=3549;QR=17592;RO=494;RPL=103;RPP=141.127;RPPR=37.0505;RPR=16;RUN=1;SAF=34;SAP=50.4725;SAR=85;SRF=264;SRP=8.09172;SRR=230;TYPE=ins;technology.ILLUMINA=1	GT:DP:AD:RO:QR:AO:QA:GL	0/1:619:494,119:494:17592:119:3549:-124.911,0,-1396.08
N2_chrI	211947	.	GTCT	GT	16190.2	PASS	AB=0;ABP=0;AC=2;AF=1;AN=2;AO=604;CIGAR=1M2D1M;DP=619;DPB=316;DPRA=0;EPP=8.76254;EPPR=0;GTI=0;LEN=2;MEANALT=3;MQM=46.0662;MQMR=0;NS=1;NUMALT=1;ODDS=841.927;PAIRED=0.996689;PAIREDR=0;PAO=0;PQA=0;PQR=0;PRO=0;QA=20299;QR=0;RO=0;RPL=250;RPP=41.8955;RPPR=0;RPR=354;RUN=1;SAF=354;SAP=41.8955;SAR=250;SRF=0;SRP=0;SRR=0;TYPE=del;technology.ILLUMINA=1	GT:DP:AD:RO:QR:AO:QA:GL	1/1:619:0,604:0:0:604:20299:-1631.87,-181.822,0
N2_chrI	214112	.	A	AG	712.73	PASS	AC=2;AF=1;AN=2;DP=12;ExcessHet=3.0103;FS=0;MLEAC=2;MLEAF=1;MQ=33;QD=31.56;SOR=2.67	GT:AD:DP:GQ:PL	1/1:0,12:12:51:750,51,0
N2_chrI	214113	.	TCCAAGAGCTCA	T	712.73	PASS	AC=2;AF=1;AN=2;DP=16;ExcessHet=3.0103;FS=0;MLEAC=2;MLEAF=1;MQ=34;QD=30.41;SOR=3.258	GT:AD:DP:GQ:PL	1/1:0,16:16:51:750,51,0
N2_chrI	214581	.	GAAAAAAACAGAAGG	GAAAAAAAAACAGAAGG	10722.9	PASS	AB=0;ABP=0;AC=2;AF=1;AN=2;AO=417;CIGAR=1M2I14M;DP=452;DPB=513.4;DPRA=0;EPP=16.5547;EPPR=0;GTI=0;LEN=2;MEANALT=9;MQM=44.2662;MQMR=0;NS=1;NUMALT=1;ODDS=582.69;PAIRED=0.971223;PAIREDR=0;PAO=2;PQA=68;PQR=31;PRO=1;QA=12331;QR=0;RO=0;RPL=233;RPP=15.5132;RPPR=0;RPR=184;RUN=1;SAF=223;SAP=7.3897;SAR=194;SRF=0;SRP=0;SRR=0;TYPE=ins;technology.ILLUMINA=1	GT:DP:AD:RO:QR:AO:QA:GL	1/1:452:0,417:0:0:417:12331:-1079.56,-125.53,0
N2_chrI	215936	.	GTTTTGA	GTTTTTGA	10601.8	PASS	AB=0;ABP=0;AC=2;AF=1;AN=2;AO=419;CIGAR=1M1I6M;DP=429;DPB=489.571;DPRA=0;EPP=8.65406;EPPR=5.18177;GTI=0;LEN=1;MEANALT=7;MQM=41.4153;MQMR=15;NS=1;NUMALT=1;ODDS=579.852;PAIRED=0.997613;PAIREDR=1;PAO=0;PQA=0;PQR=0;PRO=0;QA=12326;QR=26;RO=1;RPL=272;RPP=83.987;RPPR=5.18177;RPR=147;RUN=1;SAF=171;SAP=33.7374;SAR=248;SRF=1;SRP=5.18177;SRR=0;TYPE=ins;technology.ILLUMINA=1	GT:DP:AD:RO:QR:AO:QA:GL	1/1:429:1,419:1:26:419:12326:-1075.36,-125.114,0
N2_chrI	216199	.	T	TAG	207	PASS	INDEL;IDV=62;IMF=0.849315;DP=73;VDB=0.0921337;SGB=-0.693147;MQSB=0.0866522;MQ0F=0.178082;AC=2;AN=2;DP4=1,8,14,50;MQ=19	GT:PL:AD	1/1:234,56,0:9,64
N2_chrI	216475	.	GCTCTC	GCTCTCTC	228	PASS	INDEL;IDV=148;IMF=0.840909;DP=176;VDB=0.0738276;SGB=-0.693147;MQSB=0.106231;MQ0F=0.267045;AC=2;AN=2;DP4=10,7,145,14;MQ=18	GT:PL:AD	1/1:255,255,0:17,159
N2_chrI	217984	.	CTTTAATTTTC	CTTTTTAATTTTC	10154	PASS	AB=0;ABP=0;AC=2;AF=1;AN=2;AO=364;CIGAR=1M2I10M;DP=372;DPB=442.818;DPRA=0;EPP=37.4675;EPPR=0;GTI=0;LEN=2;MEANALT=9;MQM=53.0907;MQMR=0;NS=1;NUMALT=1;ODDS=509.216;PAIRED=0.997253;PAIREDR=0;PAO=5;PQA=140;PQR=129;PRO=4;QA=11537;QR=0;RO=0;RPL=176;RPP=3.86934;RPPR=0;RPR=188;RUN=1;SAF=184;SAP=3.10575;SAR=180;SRF=0;SRP=0;SRR=0;TYPE=ins;technology.ILLUMINA=1	GT:DP:AD:RO:QR:AO:QA:GL	1/1:372:0,364:0:0:364:11537:-1023.09,-109.575,0
N2_chrI	218104	.	ATTTTTTTTGCA	ATTTTTTTTTGCA	15977.2	PASS	AB=0;ABP=0;AC=2;AF=1;AN=2;AO=521;CIGAR=1M1I11M;DP=535;DPB=579.667;DPRA=0;EPP=11.4503;EPPR=3.0103;GTI=0;LEN=1;MEANALT=6;MQM=59.975;MQMR=60;NS=1;NUMALT=1;ODDS=685.424;PAIRED=0.996161;PAIREDR=1;PAO=0.5;PQA=15.5;PQR=15.5;PRO=0.5;QA=17968;QR=144;RO=4;RPL=268;RPP=3.94808;RPPR=11.6962;RPR=253;RUN=1;SAF=298;SAP=26.4547;SAR=223;SRF=2;SRP=3.0103;SRR=2;TYPE=ins;technology.ILLUMINA=1	GT:DP:AD:RO:QR:AO:QA:GL	1/1:535:4,521:4:144:521:17968:-1603.32,-145.074,0
N2_chrI	218286	.	ATTAA	ATTTAA	13742.5	PASS	AB=0;ABP=0;AC=2;AF=1;AN=2;AO=462;CIGAR=1M1I4M;DP=483;DPB=576.4;DPRA=0;EPP=3.93153;EPPR=5.18177;GTI=0;LEN=1;MEANALT=5;MQM=60;MQMR=60;NS=1;NUMALT=1;ODDS=610.347;PAIRED=0.991342;PAIREDR=1;PAO=0;PQA=0;PQR=0;PRO=0;QA=15420;QR=118;RO=4;RPL=225;RPP=3.68712;RPPR=5.18177;RPR=237;RUN=1;SAF=241;SAP=4.89036;SAR=221;SRF=0;SRP=11.6962;SRR=4;TYPE=ins;technology.ILLUMINA=1	GT:DP:AD:RO:QR:AO:QA:GL	1/1:483:4,462:4:118:462:15420:-1376.48,-129.67,0
N2_chrI	218998	.	GTTTTTTTTTATGTTTTTCG	GTTTTTTTTATGTTTTTCG	18763.4	PASS	AB=0;ABP=0;AC=2;AF=1;AN=2;AO=635;CIGAR=1M1D18M;DP=651;DPB=624.55;DPRA=0;EPP=5.14758;EPPR=3.0103;GTI=0;LEN=1;MEANALT=11;MQM=59.9874;MQMR=60;NS=1;NUMALT=1;ODDS=842.029;PAIRED=0.995276;PAIREDR=1;PAO=38.5;PQA=1345.5;PQR=1345.5;PRO=38.5;QA=21242;QR=143;RO=4;RPL=402;RPP=100.679;RPPR=5.18177;RPR=233;RUN=1;SAF=239;SAP=87.301;SAR=396;SRF=1;SRP=5.18177;SRR=3;TYPE=del;technology.ILLUMINA=1	GT:DP:AD:RO:QR:AO:QA:GL	1/1:651:4,635:4:143:635:21242:-1897.79,-179.538,0
N2_chrI	219331	.	GAAAAAAAAATCAACT	GAAAAAAAAAATCAACT	16333.6	PASS	AB=0;ABP=0;AC=2;AF=1;AN=2;AO=552;CIGAR=1M1I15M;DP=593;DPB=632.188;DPRA=0;EPP=4.91427;EPPR=4.45795;GTI=0;LEN=1;MEANALT=12;MQM=60;MQMR=60;NS=1;NUMALT=1;ODDS=707.849;PAIRED=0.996377;PAIREDR=1;PAO=8;PQA=278;PQR=278;PRO=8;QA=18520;QR=209;RO=6;RPL=325;RPP=40.7908;RPPR=4.45795;RPR=227;RUN=1;SAF=208;SAP=75.7704;SAR=344;SRF=2;SRP=4.45795;SRR=4;TYPE=ins;technology.ILLUMINA=1	GT:DP:AD:RO:QR:AO:QA:GL	1/1:593:6,552:6:209:552:18520:-1647.2,-149.161,0
N2_chrI	220292	.	TCG	TCAACG	13986.1	PASS	AB=0;ABP=0;AC=2;AF=1;AN=2;AO=507;CIGAR=1M3I2M;DP=542;DPB=1049;DPRA=0;EPP=3.11737;EPPR=5.18177;GTI=0;LEN=3;MEANALT=4;MQM=45.1538;MQMR=40;NS=1;NUMALT=1;ODDS=698.949;PAIRED=0.996055;PAIREDR=1;PAO=0;PQA=0;PQR=0;PRO=0;QA=16061;QR=28;RO=1;RPL=263;RPP=4.55646;RPPR=5.18177;RPR=244;RUN=1;SAF=246;SAP=3.97397;SAR=261;SRF=1;SRP=5.18177;SRR=0;TYPE=ins;technology.ILLUMINA=1	GT:DP:AD:RO:QR:AO:QA:GL	1/1:542:1,507:1:28:507:16061:-1402.32,-150.429,0
N2_chrI	220490	.	TAAAAAAAAATCT	TAAAAAAAAAATCT	9023.91	PASS	AB=0;ABP=0;AC=2;AF=1;AN=2;AO=301;CIGAR=1M1I12M;DP=324;DPB=347.769;DPRA=0;EPP=9.94314;EPPR=3.20771;GTI=0;LEN=1;MEANALT=8;MQM=60;MQMR=60;NS=1;NUMALT=1;ODDS=317.434;PAIRED=0.996678;PAIREDR=1;PAO=0;PQA=0;PQR=0;PRO=0;QA=10443;QR=399;RO=11;RPL=146;RPP=3.59465;RPPR=19.0002;RPR=155;RUN=1;SAF=146;SAP=3.59465;SAR=155;SRF=4;SRP=4.78696;SRR=7;TYPE=ins;technology.ILLUMINA=1	GT:DP:AD:RO:QR:AO:QA:GL	1/1:324:11,301:11:399:301:10443:-903.504,-57.9862,0
N2_chrI	220602	.	ATTTTTTTTTGTGCA	ATTTTTTTTTTGTGCA	12454.1	PASS	AB=0;ABP=0;AC=2;AF=1;AN=2;AO=419;CIGAR=1M1I14M;DP=442;DPB=472.267;DPRA=0;EPP=7.36879;EPPR=3.44459;GTI=0;LEN=1;MEANALT=7;MQM=60;MQMR=60;NS=1;NUMALT=1;ODDS=534.447;PAIRED=0.995227;PAIREDR=1;PAO=1;PQA=30;PQR=30;PRO=1;QA=14059;QR=177;RO=5;RPL=210;RPP=3.01548;RPPR=6.91895;RPR=209;RUN=1;SAF=225;SAP=7.99069;SAR=194;SRF=2;SRP=3.44459;SRR=3;TYPE=ins;technology.ILLUMINA=1	GT:DP:AD:RO:QR:AO:QA:GL	1/1:442:5,419:5:177:419:14059:-1248.75,-111.702,0
N2_chrI	220920	.	CA	C	874.73	PASS	AC=1;AF=0.5;AN=2;BaseQRankSum=7.314;ClippingRankSum=0;DP=584;ExcessHet=3.0103;FS=24.216;MLEAC=1;MLEAF=0.5;MQ=58;MQRankSum=-18.527;QD=1.5;ReadPosRankSum=-6.991;SOR=3.297	GT:AD:DP:GQ:PL	0/1:523,60:583:99:912,0,24907
N2_chrI	220922	.	TAAAAA	T	928.73	PASS	AC=1;AF=0.5;AN=2;BaseQRankSum=6.612;ClippingRankSum=0;DP=593;ExcessHet=3.0103;FS=23.983;MLEAC=1;MLEAF=0.5;MQ=58;MQRankSum=-18.568;QD=1.57;ReadPosRankSum=-6.205;SOR=3.115	GT:AD:DP:GQ:PL	0/1:528,62:590:99:966,0,24171
N2_chrI	223794	.	CAAAAAAAACTAT	CAAAAAAAAACTAT	3124.89	PASS	AB=0;ABP=0;AC=2;AF=1;AN=2;AO=154;CIGAR=1M1I12M;DP=158;DPB=171.154;DPRA=0;EPP=23.3714;EPPR=7.35324;GTI=0;LEN=1;MEANALT=3;MQM=31.9156;MQMR=33.5;NS=1;NUMALT=1;ODDS=202.632;PAIRED=1;PAIREDR=1;PAO=1.5;PQA=52.5;PQR=52.5;PRO=1.5;QA=4444;QR=74;RO=2;RPL=96;RPP=23.3714;RPPR=7.35324;RPR=58;RUN=1;SAF=0;SAP=337.417;SAR=154;SRF=0;SRP=7.35324;SRR=2;TYPE=ins;technology.ILLUMINA=1	GT:DP:AD:RO:QR:AO:QA:GL	1/1:158:2,154:2:74:154:4444:-363.514,-41.3175,0
N2_chrI	224991	.	GTCAAGAGTGTCTGAGTTTTTCATCAACAAAAACAAAATTTGATTTTTTTGTTAATTTTCTAAACAATCCGATTTT	G	398.74	PASS	AC=2;AF=1;AN=2;DP=10;ExcessHet=3.0103;FS=0;MLEAC=2;MLEAF=1;MQ=28;QD=27.79;SOR=4.804	GT:AD:DP:GQ:PL	1/1:0,10:10:30:436,30,0
N2_chrI	225325	.	ATTCAAACATCTGTTCGACGGTGTTCATT	AT	5136.95	PASS	AB=0;ABP=0;AC=2;AF=1;AN=2;AO=252;CIGAR=1M27D1M;DP=252;DPB=17.6207;DPRA=0;EPP=36.1339;EPPR=0;GTI=0;LEN=27;MEANALT=1;MQM=34.2381;MQMR=0;NS=1;NUMALT=1;ODDS=353.951;PAIRED=0.944444;PAIREDR=0;PAO=1;PQA=37;PQR=222;PRO=6;QA=6784;QR=0;RO=0;RPL=136;RPP=6.45708;RPPR=0;RPR=116;RUN=1;SAF=137;SAP=7.18091;SAR=115;SRF=0;SRP=0;SRR=0;TYPE=del;technology.ILLUMINA=1	GT:DP:AD:RO:QR:AO:QA:GL	1/1:252:0,252:0:0:252:6784:-521.685,-75.8596,0
N2_chrI	226526	.	T	TAA	10530.7	PASS	AC=1;AF=0.5;AN=2;BaseQRankSum=-3.125;ClippingRankSum=0;DP=322;ExcessHet=3.0103;FS=157.242;MLEAC=1;MLEAF=0.5;MQ=37;MQRankSum=-1.368;QD=33.01;ReadPosRankSum=-2.285;SOR=0	GT:AD:DP:GQ:PL	0/1:68,251:319:99:10568,0,2334
N2_chrI	226527	.	ATTTTTC	AAATTTGTTT	4383.32	PASS	AB=0.728571;ABP=130.072;AC=1;AF=0.5;AN=2;AO=204;CIGAR=1M3I2M1X2M1X;DP=280;DPB=373.286;DPRA=0;EPP=136.535;EPPR=33.0588;GTI=0;LEN=10;MEANALT=3;MQM=34.1765;MQMR=36.0135;NS=1;NUMALT=1;ODDS=184.814;PAIRED=1;PAIREDR=1;PAO=17;PQA=546;PQR=0;PRO=0;QA=7352;QR=2676;RO=74;RPL=83;RPP=18.3809;RPPR=33.0588;RPR=121;RUN=1;SAF=111;SAP=6.45911;SAR=93;SRF=74;SRP=163.699;SRR=0;TYPE=complex;technology.ILLUMINA=1	GT:DP:AD:RO:QR:AO:QA:GL	0/1:280:74,204:74:2676:204:7352:-475.014,0,-127.729
N2_chrI	226530	.	T	TG	10931.7	PASS	AC=1;AF=0.5;AN=2;BaseQRankSum=-2.57;ClippingRankSum=0;DP=329;ExcessHet=3.0103;FS=168.717;MLEAC=1;MLEAF=0.5;MQ=38;MQRankSum=-1.256;QD=33.23;ReadPosRankSum=-2.081;SOR=0	GT:AD:DP:GQ:PL	0/1:74,255:329:99:10969,0,2301
N2_chrI	226670	.	ATTTTTTTGTTTGAA	ATTTTTTTTGTTTGAA	5200.15	PASS	AB=0.364247;ABP=122.103;AC=1;AF=0.5;AN=2;AO=271;CIGAR=1M1I14M;DP=744;DPB=762.6;DPRA=0;EPP=63.6593;EPPR=6.18761;GTI=0;LEN=1;MEANALT=9;MQM=51.3395;MQMR=58.0108;NS=1;NUMALT=1;ODDS=1197.38;PAIRED=0.99631;PAIREDR=0.997835;PAO=1;PQA=24;PQR=24;PRO=1;QA=8799;QR=16339;RO=462;RPL=76;RPP=116.48;RPPR=10.5306;RPR=195;RUN=1;SAF=162;SAP=25.5183;SAR=109;SRF=231;SRP=3.0103;SRR=231;TYPE=ins;technology.ILLUMINA=1	GT:DP:AD:RO:QR:AO:QA:GL	0/1:744:462,271:462:16339:271:8799:-558.512,0,-1235.14
N2_chrI	226726	.	ATTTTTTTTGATA	ATTTTTTTTTGATA	9729.85	PASS	AB=0.46084;ABP=14.7451;AC=1;AF=0.5;AN=2;AO=406;CIGAR=1M1I12M;DP=881;DPB=912.692;DPRA=0;EPP=5.59895;EPPR=14.1282;GTI=0;LEN=1;MEANALT=9;MQM=56.7414;MQMR=59.7289;NS=1;NUMALT=1;ODDS=2240.38;PAIRED=0.997537;PAIREDR=0.997778;PAO=1.5;PQA=37;PQR=37;PRO=1.5;QA=13872;QR=16299;RO=450;RPL=189;RPP=7.20349;RPPR=3.0103;RPR=217;RUN=1;SAF=227;SAP=15.3331;SAR=179;SRF=216;SRP=4.57376;SRR=234;TYPE=ins;technology.ILLUMINA=1	GT:DP:AD:RO:QR:AO:QA:GL	0/1:881:450,406:450:16299:406:13872:-983.157,0,-1207.76
N2_chrI	231163	.	GAATT	GAATTTTTAAATTGAAATTATAGAAGTAATT	2907.55	PASS	AB=0.495327;ABP=3.07118;AC=1;AF=0.5;AN=2;AO=159;CIGAR=1M26I4M;DP=321;DPB=1158.2;DPRA=0;EPP=3.35173;EPPR=3.02431;GTI=0;LEN=26;MEANALT=5;MQM=60;MQMR=60;NS=1;NUMALT=1;ODDS=669.488;PAIRED=1;PAIREDR=1;PAO=0;PQA=0;PQR=0;PRO=0;QA=4373;QR=5492;RO=155;RPL=65;RPP=14.4959;RPPR=339.589;RPR=94;RUN=1;SAF=82;SAP=3.35173;SAR=77;SRF=77;SRP=3.02431;SRR=78;TYPE=ins;technology.ILLUMINA=1	GT:DP:AD:RO:QR:AO:QA:GL	0/1:321:155,159:155:5492:159:4373:-298.927,0,-399.595
N2_chrI	232962	.	GAAAAAAAAACTATC	GAAAAAAAACTATC	7001.34	PASS	AB=0;ABP=0;AC=2;AF=1;AN=2;AO=287;CIGAR=1M1D13M;DP=289;DPB=270.467;DPRA=0;EPP=14.5183;EPPR=5.18177;GTI=0;LEN=1;MEANALT=2;MQM=34.3206;MQMR=60;NS=1;NUMALT=1;ODDS=392.65;PAIRED=1;PAIREDR=1;PAO=2.5;PQA=79.5;PQR=79.5;PRO=2.5;QA=8503;QR=37;RO=1;RPL=191;RPP=71.2944;RPPR=5.18177;RPR=96;RUN=1;SAF=90;SAP=89.6346;SAR=197;SRF=1;SRP=5.18177;SRR=0;TYPE=del;technology.ILLUMINA=1	GT:DP:AD:RO:QR:AO:QA:GL	1/1:289:1,287:1:37:287:8503:-720.14,-83.3854,0
N2_chrI	233273	.	TAAAAAAAACAGAAAATC	TAAAAAAAAACAGAAAATC	13603.5	PASS	AB=0;ABP=0;AC=2;AF=1;AN=2;AO=442;CIGAR=1M1I17M;DP=472;DPB=500.611;DPRA=0;EPP=9.37733;EPPR=3.32051;GTI=0;LEN=1;MEANALT=8;MQM=54.1674;MQMR=39.7143;NS=1;NUMALT=1;ODDS=559.044;PAIRED=0.997738;PAIREDR=1;PAO=8.5;PQA=301.5;PQR=301.5;PRO=8.5;QA=15463;QR=241;RO=7;RPL=190;RPP=21.8952;RPPR=5.80219;RPR=252;RUN=1;SAF=213;SAP=4.26799;SAR=229;SRF=2;SRP=5.80219;SRR=5;TYPE=ins;technology.ILLUMINA=1	GT:DP:AD:RO:QR:AO:QA:GL	1/1:472:7,442:7:241:442:15463:-1365.14,-118.337,0
N2_chrI	237468	.	CATGTATGTA	CATGTA	9837.81	PASS	AB=0;ABP=0;AC=2;AF=1;AN=2;AO=409;CIGAR=1M4D5M;DP=413;DPB=247.8;DPRA=0;EPP=3.90756;EPPR=0;GTI=0;LEN=4;MEANALT=5;MQM=44.8778;MQMR=0;NS=1;NUMALT=1;ODDS=571.6;PAIRED=0.99511;PAIREDR=0;PAO=0;PQA=0;PQR=0;PRO=0;QA=11561;QR=0;RO=0;RPL=115;RPP=173.123;RPPR=0;RPR=294;RUN=1;SAF=184;SAP=11.9351;SAR=225;SRF=0;SRP=0;SRR=0;TYPE=del;technology.ILLUMINA=1	GT:DP:AD:RO:QR:AO:QA:GL	1/1:413:0,409:0:0:409:11561:-1006.53,-123.121,0
N2_chrI	237536	.	CAAAAAAAACAACTC	CAAAAAAACAACTC	14356.8	PASS	AB=0;ABP=0;AC=2;AF=1;AN=2;AO=488;CIGAR=1M1D13M;DP=494;DPB=464.733;DPRA=0;EPP=42.3282;EPPR=0;GTI=0;LEN=1;MEANALT=7;MQM=53.5861;MQMR=0;NS=1;NUMALT=1;ODDS=681.117;PAIRED=0.991803;PAIREDR=0;PAO=16;PQA=561;PQR=561;PRO=16;QA=16371;QR=0;RO=0;RPL=294;RPP=47.5077;RPPR=0;RPR=194;RUN=1;SAF=187;SAP=60.8391;SAR=301;SRF=0;SRP=0;SRR=0;TYPE=del;technology.ILLUMINA=1	GT:DP:AD:RO:QR:AO:QA:GL	1/1:494:0,488:0:0:488:16371:-1454.25,-146.903,0
N2_chrI	238718	.	AGGGG	AGGGGG	228	PASS	INDEL;IDV=164;IMF=0.886486;DP=185;VDB=0.672401;SGB=-0.693147;MQSB=2.58794e-06;MQ0F=0.0594595;AC=2;AN=2;DP4=7,13,19,146;MQ=33	GT:PL:AD	1/1:255,254,0:20,165
N2_chrI	238933	.	CGGGGGGGGGGGGGGGGGGGGAAGAGACCA	CGGGGGGGGGGAAGAGACCA	4549.56	PASS	AB=0;ABP=0;AC=2;AF=1;AN=2;AO=227;CIGAR=1M10D19M;DP=292;DPB=201;DPRA=0;EPP=3.01987;EPPR=0;GTI=0;LEN=10;MEANALT=25;MQM=40.7753;MQMR=0;NS=1;NUMALT=1;ODDS=319.294;PAIRED=0.995595;PAIREDR=0;PAO=1;PQA=24.5;PQR=35.5;PRO=2;QA=6001;QR=0;RO=0;RPL=114;RPP=3.01987;RPPR=0;RPR=113;RUN=1;SAF=227;SAP=495.935;SAR=0;SRF=0;SRP=0;SRR=0;TYPE=del;technology.ILLUMINA=1	GT:DP:AD:RO:QR:AO:QA:GL	1/1:292:0,227:0:0:227:6001:-525.845,-68.3338,0
N2_chrI	239370	.	GTTTTTTTTTACTAC	GTTTTTTTTACTAC	12213.4	PASS	AB=0;ABP=0;AC=2;AF=1;AN=2;AO=459;CIGAR=1M1D13M;DP=470;DPB=439.133;DPRA=0;EPP=10.9629;EPPR=5.18177;GTI=0;LEN=1;MEANALT=10;MQM=48.4684;MQMR=60;NS=1;NUMALT=1;ODDS=631.601;PAIRED=1;PAIREDR=1;PAO=2;PQA=62;PQR=62;PRO=2;QA=14615;QR=32;RO=1;RPL=334;RPP=209.66;RPPR=5.18177;RPR=125;RUN=1;SAF=94;SAP=350.451;SAR=365;SRF=1;SRP=5.18177;SRR=0;TYPE=del;technology.ILLUMINA=1	GT:DP:AD:RO:QR:AO:QA:GL	1/1:470:1,459:1:32:459:14615:-1283.94,-135.587,0
N2_chrI	239710	.	TGT	TT,TTT	3711.45	PASS	AB=0.298077,0.697115;ABP=76.6733,73.2073;AC=1,1;AF=0.5,0.5;AN=2;AO=62,145;CIGAR=1M1D1M,1M1X1M;DP=208;DPB=190.333;DPRA=0,0;EPP=77.1206,25.7883;EPPR=5.18177;GTI=0;LEN=1,1;MEANALT=2,2;MQM=26.5645,32.0966;MQMR=7;NS=1;NUMALT=2;ODDS=73.3814;PAIRED=1,1;PAIREDR=1;PAO=3,3;PQA=111,111;PQR=111;PRO=3;QA=2232,4386;QR=28;RO=1;RPL=56,58;RPP=90.5697,15.6048;RPPR=5.18177;RPR=6,87;RUN=1,1;SAF=4,126;SAP=105.14,174.467;SAR=58,19;SRF=1;SRP=5.18177;SRR=0;TYPE=del,snp;technology.ILLUMINA=1,1	GT:DP:AD:RO:QR:AO:QA:GL	1/2:208:1,62,145:1:28:62,145:2232,4386:-439.934,-320.855,-302.516,-118.775,0,-75.4491
N2_chrI	239886	.	TAATT	TAAATT	17550.5	PASS	AB=0;ABP=0;AC=2;AF=1;AN=2;AO=564;CIGAR=1M1I4M;DP=586;DPB=699.2;DPRA=0;EPP=3.0257;EPPR=0;GTI=0;LEN=1;MEANALT=5;MQM=59.8617;MQMR=0;NS=1;NUMALT=1;ODDS=786.475;PAIRED=0.994681;PAIREDR=0;PAO=0;PQA=0;PQR=0;PRO=0;QA=19617;QR=0;RO=0;RPL=227;RPP=49.5969;RPPR=0;RPR=337;RUN=1;SAF=298;SAP=6.95283;SAR=266;SRF=0;SRP=0;SRR=0;TYPE=ins;technology.ILLUMINA=1	GT:DP:AD:RO:QR:AO:QA:GL	1/1:586:0,564:0:0:564:19617:-1764.54,-169.781,0
N2_chrI	242089	.	GAAAAAAAAAAACGT	GAAAAAAAAACGT	12222.8	PASS	AB=0;ABP=0;AC=2;AF=1;AN=2;AO=408;CIGAR=1M2D12M;DP=422;DPB=366.133;DPRA=0;EPP=7.18293;EPPR=0;GTI=0;LEN=2;MEANALT=7;MQM=60;MQMR=0;NS=1;NUMALT=1;ODDS=570.213;PAIRED=0.997549;PAIREDR=0;PAO=0;PQA=0;PQR=0;PRO=0;QA=13664;QR=0;RO=0;RPL=237;RPP=26.194;RPPR=0;RPR=171;RUN=1;SAF=203;SAP=3.03159;SAR=205;SRF=0;SRP=0;SRR=0;TYPE=del;technology.ILLUMINA=1	GT:DP:AD:RO:QR:AO:QA:GL	1/1:422:0,408:0:0:408:13664:-1229.24,-122.82,0
N2_chrI	242268	.	TAAAAAATTG	TAAAAATTG	9265.26	PASS	AB=0.508792;ABP=3.58308;AC=1;AF=0.5;AN=2;AO=434;CIGAR=1M1D8M;DP=853;DPB=810.2;DPRA=0;EPP=36.6531;EPPR=23.1725;GTI=0;LEN=1;MEANALT=6;MQM=42.6982;MQMR=48.7367;NS=1;NUMALT=1;ODDS=2133.41;PAIRED=0.997696;PAIREDR=0.992754;PAO=4.5;PQA=92.5;PQR=92.5;PRO=4.5;QA=13766;QR=14958;RO=414;RPL=271;RPP=61.3699;RPPR=3.09422;RPR=163;RUN=1;SAF=189;SAP=18.7009;SAR=245;SRF=269;SRP=83.659;SRR=145;TYPE=del;technology.ILLUMINA=1	GT:DP:AD:RO:QR:AO:QA:GL	0/1:853:414,434:414:14958:434:13766:-945.272,0,-972.735
N2_chrI	242726	.	CAAAAAAAATTAATAAAAATTTG	CAAAAAAAAATTAATAAAAATTTG	1156.27	PASS	AB=0;ABP=0;AC=2;AF=1;AN=2;AO=60;CIGAR=1M1I22M;DP=65;DPB=67.5652;DPRA=0;EPP=86.3948;EPPR=0;GTI=0;LEN=1;MEANALT=3;MQM=33.8167;MQMR=0;NS=1;NUMALT=1;ODDS=87.7828;PAIRED=1;PAIREDR=0;PAO=0;PQA=0;PQR=0;PRO=0;QA=1832;QR=0;RO=0;RPL=0;RPP=133.299;RPPR=0;RPR=60;RUN=1;SAF=54;SAP=86.3948;SAR=6;SRF=0;SRP=0;SRR=0;TYPE=ins;technology.ILLUMINA=1	GT:DP:AD:RO:QR:AO:QA:GL	1/1:65:0,60:0:0:60:1832:-154.413,-18.0618,0
N2_chrI	242929	.	GAAAAATA	AAACAAATTTA	990.504	PASS	AB=0.236402;ABP=291.498;AC=1;AF=0.5;AN=2;AO=113;CIGAR=1X2M1X2M3I2M;DP=478;DPB=520.375;DPRA=0;EPP=23.9371;EPPR=4.53749;GTI=0;LEN=11;MEANALT=2;MQM=35.0796;MQMR=48.0137;NS=1;NUMALT=1;ODDS=228.072;PAIRED=1;PAIREDR=0.983516;PAO=0;PQA=0;PQR=0;PRO=0;QA=3327;QR=13114;RO=364;RPL=70;RPP=17.0192;RPPR=3.22506;RPR=43;RUN=1;SAF=64;SAP=7.33403;SAR=49;SRF=215;SRP=28.9964;SRR=149;TYPE=complex;technology.ILLUMINA=1	GT:DP:AD:RO:QR:AO:QA:GL	0/1:478:364,113:364:13114:113:3327:-139.907,0,-970.691
N2_chrI	242931	.	A	AC	3143.73	PASS	AC=1;AF=0.5;AN=2;BaseQRankSum=-7.273;ClippingRankSum=0;DP=465;ExcessHet=3.0103;FS=3.132;MLEAC=1;MLEAF=0.5;MQ=48;MQRankSum=-9.431;QD=6.76;ReadPosRankSum=2.284;SOR=0.445	GT:AD:DP:GQ:PL	0/1:363,102:465:99:3181,0,20679
N2_chrI	242934	.	A	ATT	3140.73	PASS	AC=1;AF=0.5;AN=2;BaseQRankSum=-7.346;ClippingRankSum=0;DP=462;ExcessHet=3.0103;FS=3.087;MLEAC=1;MLEAF=0.5;MQ=48;MQRankSum=-9.481;QD=6.8;ReadPosRankSum=1.95;SOR=0.472	GT:AD:DP:GQ:PL	0/1:360,102:462:99:3178,0,20701
N2_chrI	245659	.	G	GT	332.73	PASS	AC=2;AF=1;AN=2;DP=13;ExcessHet=3.0103;FS=0;MLEAC=2;MLEAF=1;MQ=40;QD=25.59;SOR=5.283	GT:AD:DP:GQ:PL	1/1:0,13:13:39:370,39,0
N2_chrI	246140	.	GCGGCATGTGCCGAACGGCATGTGCCGATGTGCCGAAAATTATTCCACTCGGCACATC	GC	1108.62	PASS	AB=0;ABP=0;AC=2;AF=1;AN=2;AO=63;CIGAR=1M56D1M;DP=63;DPB=2.48276;DPRA=0;EPP=21.2438;EPPR=0;GTI=0;LEN=56;MEANALT=1;MQM=56.2063;MQMR=0;NS=1;NUMALT=1;ODDS=91.9417;PAIRED=1;PAIREDR=0;PAO=0.5;PQA=18.5;PQR=443.5;PRO=17.5;QA=1415;QR=0;RO=0;RPL=7;RPP=85.7675;RPPR=0;RPR=56;RUN=1;SAF=19;SAP=24.5527;SAR=44;SRF=0;SRP=0;SRR=0;TYPE=del;technology.ILLUMINA=1	GT:DP:AD:RO:QR:AO:QA:GL	1/1:63:0,63:0:0:63:1415:-127.096,-18.9649,0
N2_chrI	246227	.	TTTCGGCACATTTCGGCATAT	TT	1485.67	PASS	AB=0.299532;ABP=226.76;AC=1;AF=0.5;AN=2;AO=192;CIGAR=1M19D1M;DP=641;DPB=475.286;DPRA=0;EPP=38.4777;EPPR=8.26386;GTI=0;LEN=19;MEANALT=6;MQM=33.5052;MQMR=59.2527;NS=1;NUMALT=1;ODDS=342.088;PAIRED=0.5;PAIREDR=0.967742;PAO=4.33333;PQA=121;PQR=426;PRO=12.8333;QA=5220;QR=13383;RO=372;RPL=47;RPP=111.629;RPPR=311.803;RPR=145;RUN=1;SAF=59;SAP=64.9425;SAR=133;SRF=146;SRP=40.369;SRR=226;TYPE=del;technology.ILLUMINA=1	GT:DP:AD:RO:QR:AO:QA:GL	0/1:641:372,192:372:13383:192:5220:-189.661,0,-1031.4
N2_chrI	246235	.	CA	C	674.73	PASS	AC=1;AF=0.5;AN=2;BaseQRankSum=-2.701;ClippingRankSum=0;DP=631;ExcessHet=3.0103;FS=0;MLEAC=1;MLEAF=0.5;MQ=55;MQRankSum=-5.203;QD=1.26;ReadPosRankSum=-2.704;SOR=0.709	GT:AD:DP:GQ:PL	0/1:482,52:534:99:712,0,20657
N2_chrI	246240	.	CGG	C	736.73	PASS	AC=1;AF=0.5;AN=2;BaseQRankSum=-1.601;ClippingRankSum=0;DP=678;ExcessHet=3.0103;FS=0;MLEAC=1;MLEAF=0.5;MQ=55;MQRankSum=-4.984;QD=1.31;ReadPosRankSum=-1.533;SOR=0.695	GT:AD:DP:GQ:PL	0/1:506,55:561:99:774,0,21184
N2_chrI	246243	.	CATATTCGGCACTGTCT	C	514.73	PASS	AC=1;AF=0.5;AN=2;BaseQRankSum=-1.154;ClippingRankSum=0;DP=813;ExcessHet=3.0103;FS=0;MLEAC=1;MLEAF=0.5;MQ=55;MQRankSum=-5.033;QD=0.81;ReadPosRankSum=-0.967;SOR=0.702	GT:AD:DP:GQ:PL	0/1:582,56:638:99:552,0,25098
N2_chrI	247418	.	GTTTTTTTTAAG	GTTTTTTTAAG	13762.6	PASS	AB=0;ABP=0;AC=2;AF=1;AN=2;AO=453;CIGAR=1M1D10M;DP=470;DPB=431.083;DPRA=0;EPP=7.04166;EPPR=0;GTI=0;LEN=1;MEANALT=5;MQM=59.3355;MQMR=0;NS=1;NUMALT=1;ODDS=632.597;PAIRED=0.949227;PAIREDR=0;PAO=5.5;PQA=200.5;PQR=200.5;PRO=5.5;QA=15379;QR=0;RO=0;RPL=227;RPP=3.01509;RPPR=0;RPR=226;RUN=1;SAF=256;SAP=19.6966;SAR=197;SRF=0;SRP=0;SRR=0;TYPE=del;technology.ILLUMINA=1	GT:DP:AD:RO:QR:AO:QA:GL	1/1:470:0,453:0:0:453:15379:-1382.61,-136.367,0
N2_chrI	247494	.	AGT	ATGT	1454.97	PASS	AB=0.262136;ABP=256.103;AC=1;AF=0.5;AN=2;AO=135;CIGAR=1M1I2M;DP=515;DPB=560;DPRA=0;EPP=3.15506;EPPR=7.20925;GTI=0;LEN=1;MEANALT=2;MQM=49.4963;MQMR=51.7931;NS=1;NUMALT=1;ODDS=335.02;PAIRED=0.962963;PAIREDR=0.952255;PAO=0;PQA=0;PQR=0;PRO=0;QA=4217;QR=13646;RO=377;RPL=0;RPP=296.159;RPPR=560.111;RPR=135;RUN=1;SAF=66;SAP=3.15506;SAR=69;SRF=203;SRP=7.85435;SRR=174;TYPE=ins;technology.ILLUMINA=1	GT:DP:AD:RO:QR:AO:QA:GL	0/1:515:377,135:377:13646:135:4217:-217.748,0,-969.54
N2_chrI	247761	.	GTACTCCTT	GT	10523.4	PASS	AB=0;ABP=0;AC=2;AF=1;AN=2;AO=388;CIGAR=1M7D1M;DP=388;DPB=86.2222;DPRA=0;EPP=21.8372;EPPR=0;GTI=0;LEN=7;MEANALT=1;MQM=60;MQMR=0;NS=1;NUMALT=1;ODDS=542.487;PAIRED=0.984536;PAIREDR=0;PAO=0;PQA=0;PQR=0;PRO=0;QA=11825;QR=0;RO=0;RPL=151;RPP=44.4026;RPPR=0;RPR=237;RUN=1;SAF=220;SAP=18.1434;SAR=168;SRF=0;SRP=0;SRR=0;TYPE=del;technology.ILLUMINA=1	GT:DP:AD:RO:QR:AO:QA:GL	1/1:388:0,388:0:0:388:11825:-1064.08,-116.8,0
N2_chrI	251610	.	GAAAAATG	GAAAAAATG	14656.5	PASS	AB=0;ABP=0;AC=2;AF=1;AN=2;AO=470;CIGAR=1M1I7M;DP=483;DPB=542.125;DPRA=0;EPP=3.91585;EPPR=0;GTI=0;LEN=1;MEANALT=5;MQM=60;MQMR=0;NS=1;NUMALT=1;ODDS=656.164;PAIRED=0.989362;PAIREDR=0;PAO=0;PQA=0;PQR=0;PRO=0;QA=16426;QR=0;RO=0;RPL=297;RPP=74.0498;RPPR=0;RPR=173;RUN=1;SAF=249;SAP=6.6325;SAR=221;SRF=0;SRP=0;SRR=0;TYPE=ins;technology.ILLUMINA=1	GT:DP:AD:RO:QR:AO:QA:GL	1/1:483:0,470:0:0:470:16426:-1477.58,-141.484,0
N2_chrI	253302	.	CAAAAAAAACCCAAAT	CAAAAAAACCCAAAT	11353.6	PASS	AB=0;ABP=0;AC=2;AF=1;AN=2;AO=418;CIGAR=1M1D14M;DP=423;DPB=398.75;DPRA=0;EPP=4.0285;EPPR=0;GTI=0;LEN=1;MEANALT=6;MQM=41.3349;MQMR=0;NS=1;NUMALT=1;ODDS=584.076;PAIRED=0.992823;PAIREDR=0;PAO=12;PQA=363.5;PQR=363.5;PRO=12;QA=13067;QR=0;RO=0;RPL=184;RPP=15.9976;RPPR=0;RPR=234;RUN=1;SAF=214;SAP=3.52979;SAR=204;SRF=0;SRP=0;SRR=0;TYPE=del;technology.ILLUMINA=1	GT:DP:AD:RO:QR:AO:QA:GL	1/1:423:0,418:0:0:418:13067:-1141.04,-125.831,0
N2_chrI	253660	.	GTTTTTTTTTTTCAAA	GTTTTTTTTTTCAAA	3080.79	PASS	AB=0;ABP=0;AC=2;AF=1;AN=2;AO=147;CIGAR=1M1D14M;DP=165;DPB=155.188;DPRA=0;EPP=3.02507;EPPR=4.09604;GTI=0;LEN=1;MEANALT=7;MQM=47.2381;MQMR=57.625;NS=1;NUMALT=1;ODDS=141.762;PAIRED=0.891156;PAIREDR=0.875;PAO=0;PQA=0;PQR=0;PRO=0;QA=4119;QR=262;RO=8;RPL=139;RPP=256.511;RPPR=12.7819;RPR=8;RUN=1;SAF=81;SAP=6.33398;SAR=66;SRF=4;SRP=3.0103;SRR=4;TYPE=del;technology.ILLUMINA=1	GT:DP:AD:RO:QR:AO:QA:GL	1/1:165:8,147:8:262:147:4119:-339.65,-23.0159,0
N2_chrI	254714	.	GAAAAAAAATCG	GAAAAAAAAATCG	13422.7	PASS	AB=0;ABP=0;AC=2;AF=1;AN=2;AO=476;CIGAR=1M1I11M;DP=494;DPB=535;DPRA=0;EPP=46.8229;EPPR=3.0103;GTI=0;LEN=1;MEANALT=12;MQM=46.0525;MQMR=60;NS=1;NUMALT=1;ODDS=643.211;PAIRED=0.989496;PAIREDR=1;PAO=0;PQA=0;PQR=0;PRO=0;QA=15373;QR=73;RO=2;RPL=195;RPP=36.7502;RPPR=7.35324;RPR=281;RUN=1;SAF=242;SAP=3.30226;SAR=234;SRF=1;SRP=3.0103;SRR=1;TYPE=ins;technology.ILLUMINA=1	GT:DP:AD:RO:QR:AO:QA:GL	1/1:494:2,476:2:73:476:15373:-1353.2,-137.303,0
N2_chrI	255986	.	GAAAAAAATCAAT	GAAAAAAAATCAAT	16426.8	PASS	AB=0;ABP=0;AC=2;AF=1;AN=2;AO=518;CIGAR=1M1I12M;DP=527;DPB=568.769;DPRA=0;EPP=3.27859;EPPR=0;GTI=0;LEN=1;MEANALT=3;MQM=60;MQMR=0;NS=1;NUMALT=1;ODDS=722.706;PAIRED=0.982625;PAIREDR=0;PAO=3.5;PQA=129.5;PQR=129.5;PRO=3.5;QA=18314;QR=0;RO=0;RPL=270;RPP=5.03924;RPPR=0;RPR=248;RUN=1;SAF=253;SAP=3.61395;SAR=265;SRF=0;SRP=0;SRR=0;TYPE=ins;technology.ILLUMINA=1	GT:DP:AD:RO:QR:AO:QA:GL	1/1:527:0,518:0:0:518:18314:-1647.33,-155.934,0
N2_chrI	256102	.	TAGGCTTAGGCTTAGGCTTAAGCTCA	TA	4855.24	PASS	AB=0;ABP=0;AC=2;AF=1;AN=2;AO=231;CIGAR=1M24D1M;DP=232;DPB=18.0385;DPRA=0;EPP=154.628;EPPR=0;GTI=0;LEN=24;MEANALT=2;MQM=60;MQMR=0;NS=1;NUMALT=1;ODDS=324.839;PAIRED=0.991342;PAIREDR=0;PAO=2;PQA=18;PQR=11;PRO=2;QA=5643;QR=0;RO=0;RPL=118;RPP=3.24531;RPPR=0;RPR=113;RUN=1;SAF=141;SAP=27.4605;SAR=90;SRF=0;SRP=0;SRR=0;TYPE=del;technology.ILLUMINA=1	GT:DP:AD:RO:QR:AO:QA:GL	1/1:232:0,231:0:0:231:5643:-507.802,-69.5379,0
N2_chrI	256205	.	AGAAAAAAAAAAAAAAAAAAGAG	AGAAAAAAAAAAAAAAAAAGAG	5982.93	PASS	AB=0.604255;ABP=47.3823;AC=1;AF=0.5;AN=2;AO=284;CIGAR=2M1D20M;DP=470;DPB=452.522;DPRA=0;EPP=8.17902;EPPR=3.56868;GTI=0;LEN=1;MEANALT=31;MQM=60;MQMR=60;NS=1;NUMALT=1;ODDS=105.749;PAIRED=1;PAIREDR=1;PAO=1.91667;PQA=54;PQR=54;PRO=1.91667;QA=7910;QR=1188;RO=35;RPL=138;RPP=3.49965;RPPR=3.56868;RPR=146;RUN=1;SAF=191;SAP=76.4428;SAR=93;SRF=28;SRP=30.3709;SRR=7;TYPE=del;technology.ILLUMINA=1	GT:DP:AD:RO:QR:AO:QA:GL	0/1:470:35,284:35:1188:284:7910:-615.626,0,-10.8881
N2_chrI	256206	.	GA	G	5138.73	PASS	AC=1;AF=0.5;AN=2;BaseQRankSum=6.819;ClippingRankSum=0;DP=549;ExcessHet=3.0103;FS=43.03;MLEAC=1;MLEAF=0.5;MQ=59;MQRankSum=1.893;QD=10.86;ReadPosRankSum=0.543;SOR=1.832	GT:AD:DP:GQ:PL	0/1:119,354:473:99:5176,0,738
N2_chrI	257384	.	ATTTTTTTATCA	ATTTTTTTTATCA	10143.9	PASS	AB=0;ABP=0;AC=2;AF=1;AN=2;AO=346;CIGAR=1M1I11M;DP=362;DPB=392.25;DPRA=0;EPP=45.2097;EPPR=5.18177;GTI=0;LEN=1;MEANALT=4;MQM=60;MQMR=60;NS=1;NUMALT=1;ODDS=475.464;PAIRED=0.99711;PAIREDR=1;PAO=2.5;PQA=86.5;PQR=86.5;PRO=2.5;QA=11418;QR=31;RO=1;RPL=201;RPP=22.6916;RPPR=5.18177;RPR=145;RUN=1;SAF=159;SAP=7.93063;SAR=187;SRF=0;SRP=5.18177;SRR=1;TYPE=ins;technology.ILLUMINA=1	GT:DP:AD:RO:QR:AO:QA:GL	1/1:362:1,346:1:31:346:11418:-1024.3,-101.671,0
N2_chrI	259456	.	CTTTTTTTTTAAATAAAAATTTC	CTTTTTTTTAAATAAAAATTTC	12728.7	PASS	AB=0;ABP=0;AC=2;AF=1;AN=2;AO=422;CIGAR=1M1D21M;DP=429;DPB=412.652;DPRA=0;EPP=5.06857;EPPR=5.18177;GTI=0;LEN=1;MEANALT=6;MQM=60;MQMR=60;NS=1;NUMALT=1;ODDS=580.278;PAIRED=0.99763;PAIREDR=1;PAO=14.5;PQA=506.5;PQR=506.5;PRO=14.5;QA=14228;QR=33;RO=1;RPL=210;RPP=3.03088;RPPR=5.18177;RPR=212;RUN=1;SAF=199;SAP=5.97421;SAR=223;SRF=0;SRP=5.18177;SRR=1;TYPE=del;technology.ILLUMINA=1	GT:DP:AD:RO:QR:AO:QA:GL	1/1:429:1,422:1:33:422:14228:-1276.71,-124.399,0
N2_chrI	260922	.	GTTTTTTTTTGGGTTTTTGTGA	GTTTTTTTTTTGGGTTTTTGTGA	10402.3	PASS	AB=0;ABP=0;AC=2;AF=1;AN=2;AO=388;CIGAR=1M1I21M;DP=423;DPB=449;DPRA=0;EPP=19.3299;EPPR=3.87889;GTI=0;LEN=1;MEANALT=14;MQM=60;MQMR=60;NS=1;NUMALT=1;ODDS=443.931;PAIRED=0.997423;PAIREDR=1;PAO=27.5;PQA=791;PQR=780;PRO=26.5;QA=11996;QR=350;RO=10;RPL=220;RPP=18.1434;RPPR=3.87889;RPR=168;RUN=1;SAF=163;SAP=24.5235;SAR=225;SRF=6;SRP=3.87889;SRR=4;TYPE=ins;technology.ILLUMINA=1	GT:DP:AD:RO:QR:AO:QA:GL	1/1:423:10,388:10:350:388:11996:-1047.65,-88.3124,0
N2_chrI	264043	.	A	ATGCTAAATGCTAAAAGTACCTGATTTTC	1030.73	PASS	AC=1;AF=0.5;AN=2;BaseQRankSum=2.138;ClippingRankSum=0;DP=53;ExcessHet=3.0103;FS=81.207;MLEAC=1;MLEAF=0.5;MQ=46;MQRankSum=-5.49;QD=22.41;ReadPosRankSum=-4.765;SOR=6.665	GT:AD:DP:GQ:PL	0/1:19,27:46:99:1068,0,476
N2_chrI	264768	.	GTTTCTA	GTTTTCCAAGTTATAACGATTTGTAGTA	5391.24	PASS	AB=0;ABP=0;AC=2;AF=1;AN=2;AO=168;CIGAR=4M21I1X2M;DP=268;DPB=736.286;DPRA=0;EPP=6.31921;EPPR=0;GTI=0;LEN=28;MEANALT=6;MQM=60;MQMR=0;NS=1;NUMALT=1;ODDS=237.503;PAIRED=0.982143;PAIREDR=0;PAO=0;PQA=0;PQR=0;PRO=0;QA=6057;QR=0;RO=0;RPL=95;RPP=9.26621;RPPR=0;RPR=73;RUN=1;SAF=69;SAP=14.6432;SAR=99;SRF=0;SRP=0;SRR=0;TYPE=complex;technology.ILLUMINA=1	GT:DP:AD:RO:QR:AO:QA:GL	1/1:268:0,168:0:0:168:6057:-544.873,-50.573,0
N2_chrI	264772	.	C	CCAAGTTATAACGATTTGTAG	20599.7	PASS	AC=2;AF=1;AN=2;DP=401;ExcessHet=3.0103;FS=0;MLEAC=2;MLEAF=1;MQ=59;QD=31.54;SOR=1.166	GT:AD:DP:GQ:PL	1/1:0,398:398:99:20637,1377,0
N2_chrI	266397	.	C	CTAAAACTCTAACTTTGCCAGTCAATTTATCTCGTTCCTCTAATTAGAGCAAATGCGACTGCAGGCATGTCATGCACAAATAGAACACGAGAAACACAATTTGCTCCCTTCCGATAAGAGATACTTGAGAGCTTGACCGGTCTAGGGGAGCAGAAGA	22232.7	PASS	AC=2;AF=1;AN=2;BaseQRankSum=12.667;ClippingRankSum=0;DP=364;ExcessHet=3.0103;FS=495.444;MLEAC=2;MLEAF=1;MQ=59;MQRankSum=-2.211;QD=29.53;ReadPosRankSum=-0.971;SOR=3.892	GT:AD:DP:GQ:PL	1/1:94,252:346:99:22270,1198,0
N2_chrI	267331	.	CTTTTTTTTCCTTATTTA	CTTTTTTTTTCCTTATTTA	11949.4	PASS	AB=0;ABP=0;AC=2;AF=1;AN=2;AO=402;CIGAR=1M1I17M;DP=424;DPB=452.056;DPRA=0;EPP=5.17097;EPPR=5.18177;GTI=0;LEN=1;MEANALT=9;MQM=60;MQMR=60;NS=1;NUMALT=1;ODDS=552.322;PAIRED=0.995025;PAIREDR=1;PAO=16.5;PQA=480;PQR=480;PRO=16.5;QA=13396;QR=34;RO=1;RPL=188;RPP=6.66183;RPPR=5.18177;RPR=214;RUN=1;SAF=163;SAP=34.2104;SAR=239;SRF=1;SRP=5.18177;SRR=0;TYPE=ins;technology.ILLUMINA=1	GT:DP:AD:RO:QR:AO:QA:GL	1/1:424:1,402:1:34:402:13396:-1201.95,-118.257,0
N2_chrI	269080	.	GTTTTTTTTTCTCAC	GTTTTTTTTTTCTCAC	13504.4	PASS	AB=0;ABP=0;AC=2;AF=1;AN=2;AO=450;CIGAR=1M1I14M;DP=483;DPB=516.933;DPRA=0;EPP=7.95161;EPPR=5.18177;GTI=0;LEN=1;MEANALT=13;MQM=60;MQMR=60;NS=1;NUMALT=1;ODDS=618.12;PAIRED=0.997778;PAIREDR=1;PAO=3;PQA=105;PQR=105;PRO=3;QA=15126;QR=37;RO=1;RPL=259;RPP=25.3234;RPPR=5.18177;RPR=191;RUN=1;SAF=204;SAP=11.5225;SAR=246;SRF=1;SRP=5.18177;SRR=0;TYPE=ins;technology.ILLUMINA=1	GT:DP:AD:RO:QR:AO:QA:GL	1/1:483:1,450:1:37:450:15126:-1357.39,-132.433,0
N2_chrI	269119	.	ATTTTTTTTTCTACA	ATTTTTTTTCTACA	13871	PASS	AB=0;ABP=0;AC=2;AF=1;AN=2;AO=464;CIGAR=1M1D13M;DP=481;DPB=449.867;DPRA=0;EPP=9.07545;EPPR=3.0103;GTI=0;LEN=1;MEANALT=10;MQM=60;MQMR=60;NS=1;NUMALT=1;ODDS=626.431;PAIRED=0.997845;PAIREDR=1;PAO=3;PQA=105;PQR=105;PRO=3;QA=15602;QR=74;RO=2;RPL=277;RPP=40.9175;RPPR=7.35324;RPR=187;RUN=1;SAF=197;SAP=25.9418;SAR=267;SRF=1;SRP=3.0103;SRR=1;TYPE=del;technology.ILLUMINA=1	GT:DP:AD:RO:QR:AO:QA:GL	1/1:481:2,464:2:74:464:15602:-1396.9,-133.606,0
N2_chrI	269259	.	GTTTTTTTTTTCAG	GTTTTTTTTTCAG	9004.97	PASS	AB=0;ABP=0;AC=2;AF=1;AN=2;AO=329;CIGAR=1M1D12M;DP=342;DPB=318.929;DPRA=0;EPP=17.5902;EPPR=3.32051;GTI=0;LEN=1;MEANALT=6;MQM=60;MQMR=60;NS=1;NUMALT=1;ODDS=391.872;PAIRED=0.993921;PAIREDR=1;PAO=0.5;PQA=14.5;PQR=14.5;PRO=0.5;QA=10373;QR=242;RO=7;RPL=215;RPP=70.3391;RPPR=3.32051;RPR=114;RUN=1;SAF=155;SAP=5.39298;SAR=174;SRF=3;SRP=3.32051;SRR=4;TYPE=del;technology.ILLUMINA=1	GT:DP:AD:RO:QR:AO:QA:GL	1/1:342:7,329:7:242:329:10373:-911.396,-79.3071,0
N2_chrI	270416	.	TACC	T	129	PASS	INDEL;IDV=2;IMF=0.0104712;DP=191;VDB=0.993064;SGB=-0.693147;MQSB=1;MQ0F=0;ICB=1;HOB=0.5;AC=1;AN=2;DP4=18,81,0,92;MQ=60	GT:PL:AD	0/1:162,0,255:99,92
N2_chrI	270600	.	TTA	TTAATTTTTTGTGAAAATA	5841.19	PASS	AB=0.754875;ABP=205.574;AC=1;AF=0.5;AN=2;AO=271;CIGAR=1M16I2M;DP=359;DPB=1820.33;DPRA=0;EPP=4.36447;EPPR=3.0103;GTI=0;LEN=16;MEANALT=6;MQM=60;MQMR=59.9756;NS=1;NUMALT=1;ODDS=252.674;PAIRED=1;PAIREDR=0.987805;PAO=0;PQA=0;PQR=0;PRO=0;QA=8055;QR=2953;RO=82;RPL=106;RPP=30.9029;RPPR=164.123;RPR=165;RUN=1;SAF=153;SAP=12.826;SAR=118;SRF=41;SRP=3.0103;SRR=41;TYPE=ins;technology.ILLUMINA=1	GT:DP:AD:RO:QR:AO:QA:GL	0/1:359:82,271:82:2953:271:8055:-618.446,0,-159.476
N2_chrI	271619	.	AACCCCC	A	135	PASS	INDEL;IDV=2;IMF=0.0224719;DP=89;VDB=0.998515;SGB=-0.692717;MQSB=1;MQ0F=0;ICB=1;HOB=0.5;AC=1;AN=2;DP4=16,50,0,23;MQ=60	GT:PL:AD	0/1:169,0,255:66,23
N2_chrI	271620	.	ACCCCCCCCCCCCCCCCCCCCC	ACCCCCCCCCCCCCCCC,ACCCCCCCCCCCCCCC,ACCCCCCCCCCCCCC	58	PASS	INDEL;IDV=61;IMF=0.802632;DP=76;VDB=0.206625;SGB=-0.693147;MQSB=1;MQ0F=0;ICB=1;HOB=0.5;AC=0,1,0;AN=2;DP4=3,11,0,62;MQ=60	GT:PL:AD	0/2:91,36,138,0,62,125,22,113,61,143:14,37,18,7
N2_chrI	271812	.	ATTTTTTTTTTCCAA	ATTTTTTTTTCCAA	17072.1	PASS	AB=0;ABP=0;AC=2;AF=1;AN=2;AO=563;CIGAR=1M1D13M;DP=578;DPB=541.133;DPRA=0;EPP=6.25401;EPPR=3.0103;GTI=0;LEN=1;MEANALT=7;MQM=60;MQMR=60;NS=1;NUMALT=1;ODDS=701.04;PAIRED=0.992895;PAIREDR=1;PAO=5.5;PQA=191.5;PQR=191.5;PRO=5.5;QA=19303;QR=288;RO=8;RPL=294;RPP=5.4209;RPPR=7.35324;RPR=269;RUN=1;SAF=297;SAP=6.71685;SAR=266;SRF=4;SRP=3.0103;SRR=4;TYPE=del;technology.ILLUMINA=1	GT:DP:AD:RO:QR:AO:QA:GL	1/1:578:8,563:8:288:563:19303:-1710.48,-145.908,0
N2_chrI	272216	.	GAAAAAAAAAATTCAAAACAT	GAAAAAAAAATTCAAAACAT	15303.1	PASS	AB=0;ABP=0;AC=2;AF=1;AN=2;AO=489;CIGAR=1M1D19M;DP=501;DPB=479.762;DPRA=0;EPP=3.01474;EPPR=5.18177;GTI=0;LEN=1;MEANALT=7;MQM=60;MQMR=60;NS=1;NUMALT=1;ODDS=642.401;PAIRED=0.99591;PAIREDR=1;PAO=13.5;PQA=461.5;PQR=461.5;PRO=13.5;QA=17213;QR=143;RO=4;RPL=206;RPP=29.3388;RPPR=11.6962;RPR=283;RUN=1;SAF=262;SAP=8.45008;SAR=227;SRF=3;SRP=5.18177;SRR=1;TYPE=del;technology.ILLUMINA=1	GT:DP:AD:RO:QR:AO:QA:GL	1/1:501:4,489:4:143:489:17213:-1535.42,-135.561,0
N2_chrI	274669	.	AGGGGGGGGGGGGGGGGGGCGATTC	AGGGGGGGGGGCGATTC	7145.52	PASS	AB=0;ABP=0;AC=2;AF=1;AN=2;AO=277;CIGAR=1M8D16M;DP=300;DPB=205.76;DPRA=0;EPP=82.9785;EPPR=0;GTI=0;LEN=8;MEANALT=7;MQM=59.9458;MQMR=0;NS=1;NUMALT=1;ODDS=388.609;PAIRED=0.99278;PAIREDR=0;PAO=15;PQA=218;PQR=218;PRO=15;QA=8651;QR=0;RO=0;RPL=84;RPP=96.1484;RPPR=0;RPR=193;RUN=1;SAF=247;SAP=372.153;SAR=30;SRF=0;SRP=0;SRR=0;TYPE=del;technology.ILLUMINA=1	GT:DP:AD:RO:QR:AO:QA:GL	1/1:300:0,277:0:0:277:8651:-778.121,-83.3853,0
N2_chrI	274708	.	ACCCCCCCCCCCCCCCCCCCACATCCGTT	ACCCCCCCCACATCCGTT	9387.28	PASS	AB=0;ABP=0;AC=2;AF=1;AN=2;AO=384;CIGAR=1M11D17M;DP=409;DPB=254.103;DPRA=0;EPP=30.7192;EPPR=0;GTI=0;LEN=11;MEANALT=8;MQM=60;MQMR=0;NS=1;NUMALT=1;ODDS=536.942;PAIRED=0.997396;PAIREDR=0;PAO=4;PQA=84;PQR=84;PRO=4;QA=10652;QR=0;RO=0;RPL=129;RPP=92.7871;RPPR=0;RPR=255;RUN=1;SAF=232;SAP=39.2015;SAR=152;SRF=0;SRP=0;SRR=0;TYPE=del;technology.ILLUMINA=1	GT:DP:AD:RO:QR:AO:QA:GL	1/1:409:0,384:0:0:384:10652:-958.436,-115.596,0
N2_chrI	276911	.	TAAAAAAATAGAATAT	TAAAAAATAGAATAT	13642.3	PASS	AB=0;ABP=0;AC=2;AF=1;AN=2;AO=429;CIGAR=1M1D14M;DP=441;DPB=416;DPRA=0;EPP=3.86573;EPPR=0;GTI=0;LEN=1;MEANALT=11;MQM=60;MQMR=0;NS=1;NUMALT=1;ODDS=599.325;PAIRED=0.995338;PAIREDR=0;PAO=11.5;PQA=399.5;PQR=399.5;PRO=11.5;QA=15215;QR=0;RO=0;RPL=218;RPP=3.25832;RPPR=0;RPR=211;RUN=1;SAF=219;SAP=3.4203;SAR=210;SRF=0;SRP=0;SRR=0;TYPE=del;technology.ILLUMINA=1	GT:DP:AD:RO:QR:AO:QA:GL	1/1:441:0,429:0:0:429:15215:-1368.63,-129.142,0
N2_chrI	278148	.	GGGGAGGG	GGGG	185	PASS	INDEL;IDV=38;IMF=0.180952;DP=210;VDB=0;SGB=-0.69311;MQSB=0.892486;MQ0F=0;ICB=1;HOB=0.5;AC=1;AN=2;DP4=155,24,13,18;MQ=59	GT:PL:AD	0/1:219,0,86:179,31
N2_chrI	278166	.	ACCCCCCCCCCCCCC	ACCCCCCCCCCCCCCCCCCCC,ACCCCCCCCCCCCCCCCCCC,ACCCCCCCCCCCCCCCCCC	183	PASS	INDEL;IDV=51;IMF=0.71831;DP=71;VDB=0.99997;SGB=-0.693127;MQSB=0.955962;MQ0F=0;AC=1,1,0;AN=2;DP4=3,35,0,33;MQ=58	GT:PL:AD	1/2:243,127,122,150,0,151,217,53,83,204:38,11,13,9
N2_chrI	278881	.	TGT	TT	3059.77	PASS	AB=0.403008;ABP=57.3494;AC=1;AF=0.5;AN=2;AO=268;CIGAR=1M1D1M;DP=665;DPB=575.667;DPRA=0;EPP=8.4876;EPPR=4.85207;GTI=0;LEN=1;MEANALT=4;MQM=29.694;MQMR=59.8534;NS=1;NUMALT=1;ODDS=704.538;PAIRED=0.630597;PAIREDR=0.994764;PAO=0;PQA=0;PQR=0;PRO=0;QA=9196;QR=13534;RO=382;RPL=105;RPP=30.2671;RPPR=3.10125;RPR=163;RUN=1;SAF=136;SAP=3.13994;SAR=132;SRF=231;SRP=39.391;SRR=151;TYPE=del;technology.ILLUMINA=1	GT:DP:AD:RO:QR:AO:QA:GL	0/1:665:382,268:382:13534:268:9196:-321.073,0,-1021.7
N2_chrI	278889	.	GTTTTTTTTTTGGTCTC	GTTTTTTTTGGTCTC,GTTTTTTTGGTCTC	10666.8	PASS	AB=0.587459,0.391089;ABP=43.2721,65.4455;AC=1,1;AF=0.5,0.5;AN=2;AO=356,237;CIGAR=1M2D14M,1M3D13M;DP=606;DPB=522.588;DPRA=0,0;EPP=3.10789,16.9462;EPPR=0;GTI=0;LEN=2,3;MEANALT=15,15;MQM=59.6798,28.4515;MQMR=0;NS=1;NUMALT=2;ODDS=377.68;PAIRED=0.994382,0.637131;PAIREDR=0;PAO=6.16667,5.66667;PQA=194.833,177.333;PQR=194.833;PRO=6.16667;QA=10142,4313;QR=0;RO=0;RPL=190,111;RPP=6.52369,5.07182;RPPR=0;RPR=166,126;RUN=1,1;SAF=224,127;SAP=54.6377,5.65821;SAR=132,110;SRF=0;SRP=0;SRR=0;TYPE=del,del;technology.ILLUMINA=1,1	GT:DP:AD:RO:QR:AO:QA:GL	1/2:606:0,356,237:0:0:356,237:10142,4313:-1090.79,-285.609,-178.442,-805.213,0,-733.869
N2_chrI	278913	.	CAAAAAAACCAAAAAATCAAT	CAAAAAAAACCAAAAAATCTAT	869.776	PASS	AB=0.35;ABP=139.813;AC=1;AF=0.5;AN=2;AO=245;CIGAR=1M1I17M1X2M;DP=700;DPB=715.952;DPRA=0;EPP=11.5278;EPPR=3.03128;GTI=0;LEN=22;MEANALT=21;MQM=20.7633;MQMR=59.8599;NS=1;NUMALT=1;ODDS=200.273;PAIRED=0.632653;PAIREDR=0.997585;PAO=22;PQA=674.5;PQR=674.5;PRO=22;QA=3947;QR=14594;RO=414;RPL=178;RPP=112.213;RPPR=9.07364;RPR=67;RUN=1;SAF=117;SAP=4.08274;SAR=128;SRF=254;SRP=49.356;SRR=160;TYPE=complex;technology.ILLUMINA=1	GT:DP:AD:RO:QR:AO:QA:GL	0/1:700:414,245:414:14594:245:3947:-116.103,0,-1114.5
N2_chrI	278949	.	CAAAAAAAACCAAAAAAAAACAGCCC	CAAAAAAAACCAAAAAACCAAAAAAAAACAGCCC	9013.31	PASS	AB=0;ABP=0;AC=2;AF=1;AN=2;AO=350;CIGAR=3M8I23M;DP=622;DPB=732.462;DPRA=0;EPP=3.0103;EPPR=0;GTI=0;LEN=8;MEANALT=24;MQM=59.9943;MQMR=0;NS=1;NUMALT=1;ODDS=489.808;PAIRED=1;PAIREDR=0;PAO=20.5;PQA=673;PQR=673;PRO=20.5;QA=10116;QR=0;RO=0;RPL=149;RPP=19.7865;RPPR=0;RPR=201;RUN=1;SAF=210;SAP=33.4109;SAR=140;SRF=0;SRP=0;SRR=0;TYPE=ins;technology.ILLUMINA=1	GT:DP:AD:RO:QR:AO:QA:GL	1/1:622:0,350:0:0:350:10116:-910.173,-105.361,0
N2_chrI	278951	.	A	AAAAAAACC	11924.7	PASS	AC=2;AF=1;AN=2;BaseQRankSum=-0.518;ClippingRankSum=0;DP=471;ExcessHet=3.0103;FS=4.085;MLEAC=2;MLEAF=1;MQ=59;MQRankSum=-0.16;QD=29.3;ReadPosRankSum=-0.128;SOR=0.225	GT:AD:DP:GQ:PL	1/1:12,395:407:99:11962,960,0
N2_chrI	282444	.	GAAAAA	GAAAAAA	133	PASS	INDEL;IDV=175;IMF=0.91623;DP=191;VDB=0.979218;SGB=-0.693147;MQSB=1.03809e-20;MQ0F=0.026178;AC=2;AN=2;DP4=4,6,123,58;MQ=29	GT:PL:AD	1/1:160,255,0:10,181
N2_chrI	282782	.	AG	A	18599.7	PASS	AC=2;AF=1;AN=2;BaseQRankSum=0.717;ClippingRankSum=0;DP=585;ExcessHet=3.0103;FS=0;MLEAC=2;MLEAF=1;MQ=59;MQRankSum=-0.032;QD=26.34;ReadPosRankSum=0.73;SOR=0.273	GT:AD:DP:GQ:PL	1/1:2,502:504:99:18637,1489,0
N2_chrI	282785	.	AGTAAGAAGTAAGAAGTAAGAAGTTGACTTAAGAAGTTGACTTTTC	A	228	PASS	INDEL;IDV=198;IMF=0.876106;DP=226;VDB=1.41519e-27;SGB=-0.693147;MQSB=1;MQ0F=0;AC=2;AN=2;DP4=2,5,98,121;MQ=60	GT:PL:AD	1/1:255,255,0:7,219
N2_chrI	282789	.	AGAAGTAAGAAGTAAGAAGTTGACTTAAGAAGTTGACTTTTCTAG	A	18719.7	PASS	AC=2;AF=1;AN=2;BaseQRankSum=-0.804;ClippingRankSum=0;DP=562;ExcessHet=3.0103;FS=0;MLEAC=2;MLEAF=1;MQ=59;MQRankSum=-0.032;QD=31.97;ReadPosRankSum=0.772;SOR=0.258	GT:AD:DP:GQ:PL	1/1:2,500:502:99:18757,1502,0
N2_chrI	283085	.	G	GA	2033.73	PASS	AC=2;AF=1;AN=2;DP=110;ExcessHet=3.0103;FS=0;MLEAC=2;MLEAF=1;MQ=57;QD=31.97;SOR=2.03	GT:AD:DP:GQ:PL	1/1:0,48:48:99:2071,146,0
N2_chrI	283091	.	G	GTATATCACGTTTATTTTAATTGGAGAAATTAATTACAATTTAATTTAATTTGAAAATGAGGGCA	8223.73	PASS	AC=2;AF=1;AN=2;DP=106;ExcessHet=3.0103;FS=0;MLEAC=2;MLEAF=1;MQ=57;QD=27.82;SOR=1.287	GT:AD:DP:GQ:PL	1/1:0,53:53:99:8261,539,0
N2_chrI	285535	.	GGAAGCCTG	GG	12820.3	PASS	AB=0;ABP=0;AC=2;AF=1;AN=2;AO=507;CIGAR=1M7D1M;DP=507;DPB=114;DPRA=0;EPP=11.6833;EPPR=0;GTI=0;LEN=7;MEANALT=1;MQM=60;MQMR=0;NS=1;NUMALT=1;ODDS=707.456;PAIRED=0.994083;PAIREDR=0;PAO=6;PQA=222;PQR=222;PRO=6;QA=14378;QR=0;RO=0;RPL=282;RPP=16.9257;RPPR=0;RPR=225;RUN=1;SAF=203;SAP=46.701;SAR=304;SRF=0;SRP=0;SRR=0;TYPE=del;technology.ILLUMINA=1	GT:DP:AD:RO:QR:AO:QA:GL	1/1:507:0,507:0:0:507:14378:-1293.03,-152.622,0
N2_chrI	285785	.	CAAAATG	CAAATG	12953.4	PASS	AB=0;ABP=0;AC=2;AF=1;AN=2;AO=420;CIGAR=1M1D5M;DP=424;DPB=363.429;DPRA=0;EPP=7.06372;EPPR=0;GTI=0;LEN=1;MEANALT=5;MQM=60;MQMR=0;NS=1;NUMALT=1;ODDS=586.849;PAIRED=0.995238;PAIREDR=0;PAO=0;PQA=0;PQR=0;PRO=0;QA=14458;QR=0;RO=0;RPL=196;RPP=7.06372;RPPR=0;RPR=224;RUN=1;SAF=222;SAP=5.98832;SAR=198;SRF=0;SRP=0;SRR=0;TYPE=del;technology.ILLUMINA=1	GT:DP:AD:RO:QR:AO:QA:GL	1/1:424:0,420:0:0:420:14458:-1300.67,-126.433,0
N2_chrI	286461	.	TAAAAAAAAAGTAAAAAATTG	TAAAAAAAAGTAAAAAATTG	13706.2	PASS	AB=0;ABP=0;AC=2;AF=1;AN=2;AO=441;CIGAR=1M1D19M;DP=456;DPB=437.952;DPRA=0;EPP=12.9813;EPPR=7.35324;GTI=0;LEN=1;MEANALT=11;MQM=60;MQMR=60;NS=1;NUMALT=1;ODDS=596.908;PAIRED=0.995465;PAIREDR=1;PAO=19;PQA=665;PQR=665;PRO=19;QA=15576;QR=70;RO=2;RPL=310;RPP=160.779;RPPR=7.35324;RPR=131;RUN=1;SAF=173;SAP=47.4492;SAR=268;SRF=0;SRP=7.35324;SRR=2;TYPE=del;technology.ILLUMINA=1	GT:DP:AD:RO:QR:AO:QA:GL	1/1:456:2,441:2:70:441:15576:-1394.75,-127.062,0
N2_chrI	286731	.	GAAAAAAAAACTC	GAAAAAAAACTC	14928.1	PASS	AB=0;ABP=0;AC=2;AF=1;AN=2;AO=478;CIGAR=1M1D11M;DP=486;DPB=448.846;DPRA=0;EPP=7.66216;EPPR=3.73412;GTI=0;LEN=1;MEANALT=6;MQM=60;MQMR=60;NS=1;NUMALT=1;ODDS=635.49;PAIRED=0.997908;PAIREDR=1;PAO=0;PQA=0;PQR=0;PRO=0;QA=16806;QR=106;RO=3;RPL=293;RPP=55.9979;RPPR=3.73412;RPR=185;RUN=1;SAF=220;SAP=9.57015;SAR=258;SRF=1;SRP=3.73412;SRR=2;TYPE=del;technology.ILLUMINA=1	GT:DP:AD:RO:QR:AO:QA:GL	1/1:486:3,478:3:106:478:16806:-1502.3,-135.182,0
N2_chrI	287038	.	ATTTTTTTTTTGCA	ATTTTTTTTTTTGCA	15069.5	PASS	AB=0;ABP=0;AC=2;AF=1;AN=2;AO=504;CIGAR=1M1I13M;DP=562;DPB=600;DPRA=0;EPP=9.90386;EPPR=4.51363;GTI=0;LEN=1;MEANALT=7;MQM=60;MQMR=60;NS=1;NUMALT=1;ODDS=423.398;PAIRED=0.998016;PAIREDR=1;PAO=0.333333;PQA=12.3333;PQR=12.3333;PRO=0.333333;QA=17324;QR=472;RO=13;RPL=289;RPP=26.6035;RPPR=4.51363;RPR=215;RUN=1;SAF=205;SAP=41.08;SAR=299;SRF=7;SRP=3.17734;SRR=6;TYPE=ins;technology.ILLUMINA=1	GT:DP:AD:RO:QR:AO:QA:GL	1/1:562:13,504:13:472:504:17324:-1515.89,-113.17,0
N2_chrI	288406	.	TTTT	TTTAATTTCTGTTTTTACTAAACTTTTTGTGTTA	4067.4	PASS	AB=0;ABP=0;AC=2;AF=1;AN=2;AO=129;CIGAR=1M30I2M1X;DP=138;DPB=1122;DPRA=0;EPP=3.02713;EPPR=5.18177;GTI=0;LEN=34;MEANALT=4;MQM=60;MQMR=60;NS=1;NUMALT=1;ODDS=175.82;PAIRED=1;PAIREDR=1;PAO=8;PQA=272;PQR=105;PRO=5;QA=4583;QR=30;RO=1;RPL=62;RPP=3.43113;RPPR=5.18177;RPR=67;RUN=1;SAF=58;SAP=5.8551;SAR=71;SRF=0;SRP=5.18177;SRR=1;TYPE=complex;technology.ILLUMINA=1	GT:DP:AD:RO:QR:AO:QA:GL	1/1:138:1,129:1:30:129:4583:-409.626,-36.4347,0
N2_chrI	288408	.	T	TAA	8832.73	PASS	AC=2;AF=1;AN=2;BaseQRankSum=-1.109;ClippingRankSum=0;DP=377;ExcessHet=3.0103;FS=7.896;MLEAC=2;MLEAF=1;MQ=59;MQRankSum=-0.085;QD=28.31;ReadPosRankSum=-1.125;SOR=0.854	GT:AD:DP:GQ:PL	1/1:2,310:312:99:8870,858,0
N2_chrI	288409	.	T	TTTCTGTTTTTACTAAACTTTTTGTGTTA	18448.7	PASS	AC=2;AF=1;AN=2;DP=331;ExcessHet=3.0103;FS=0;MLEAC=2;MLEAF=1;MQ=59;QD=27.24;SOR=1.236	GT:AD:DP:GQ:PL	1/1:0,330:330:99:18486,1237,0
N2_chrI	288519	.	CAAAAAAAAGGAAAATT	CAAAAAAAAAGGAAAATT	12057.9	PASS	AB=0;ABP=0;AC=2;AF=1;AN=2;AO=395;CIGAR=1M1I16M;DP=422;DPB=452.176;DPRA=0;EPP=16.2096;EPPR=3.0103;GTI=0;LEN=1;MEANALT=11;MQM=60;MQMR=60;NS=1;NUMALT=1;ODDS=511.934;PAIRED=0.997468;PAIREDR=1;PAO=15.5;PQA=522.5;PQR=485.5;PRO=14.5;QA=13617;QR=139;RO=4;RPL=203;RPP=3.67549;RPPR=5.18177;RPR=192;RUN=1;SAF=232;SAP=29.1834;SAR=163;SRF=3;SRP=5.18177;SRR=1;TYPE=ins;technology.ILLUMINA=1	GT:DP:AD:RO:QR:AO:QA:GL	1/1:422:4,395:4:139:395:13617:-1212.36,-107.606,0
N2_chrI	290944	.	ATTTTG	ATTTC	19204.8	PASS	AB=0;ABP=0;AC=2;AF=1;AN=2;AO=607;CIGAR=1M1D3M1X;DP=637;DPB=540.167;DPRA=0;EPP=14.6332;EPPR=3.09072;GTI=0;LEN=5;MEANALT=3;MQM=59.9671;MQMR=27.5926;NS=1;NUMALT=1;ODDS=662.591;PAIRED=0.991763;PAIREDR=0.481481;PAO=29;PQA=1073;PQR=0;PRO=0;QA=21965;QR=963;RO=27;RPL=325;RPP=9.62488;RPPR=53.2759;RPR=282;RUN=1;SAF=286;SAP=7.3926;SAR=321;SRF=12;SRP=3.73412;SRR=15;TYPE=complex;technology.ILLUMINA=1	GT:DP:AD:RO:QR:AO:QA:GL	1/1:637:27,607:27:963:607:21965:-1918.8,-133.872,0
N2_chrI	291167	.	ATTTTTATAAATTTC	ATTTTTTATAAATTTC	15706.1	PASS	AB=0;ABP=0;AC=2;AF=1;AN=2;AO=506;CIGAR=1M1I14M;DP=534;DPB=573.933;DPRA=0;EPP=3.28495;EPPR=0;GTI=0;LEN=1;MEANALT=9;MQM=60;MQMR=0;NS=1;NUMALT=1;ODDS=706.07;PAIRED=0.996047;PAIREDR=0;PAO=13.5;PQA=450.5;PQR=450.5;PRO=13.5;QA=17518;QR=0;RO=0;RPL=269;RPP=7.40474;RPPR=0;RPR=237;RUN=1;SAF=238;SAP=6.8726;SAR=268;SRF=0;SRP=0;SRR=0;TYPE=ins;technology.ILLUMINA=1	GT:DP:AD:RO:QR:AO:QA:GL	1/1:534:0,506:0:0:506:17518:-1575.82,-152.321,0
N2_chrI	293123	.	CT	C	17431.7	PASS	AC=2;AF=1;AN=2;BaseQRankSum=1.605;ClippingRankSum=0;DP=564;ExcessHet=3.0103;FS=0;MLEAC=2;MLEAF=1;MQ=60;MQRankSum=0;QD=34.59;ReadPosRankSum=0.57;SOR=0.784	GT:AD:DP:GQ:PL	1/1:2,502:504:99:17469,1474,0
N2_chrI	293126	.	TGTATAAAAAAAAAAAGAAAGCT	GTTTTAAAAAAAAAGAAAGCT	13921.6	PASS	AB=0;ABP=0;AC=2;AF=1;AN=2;AO=429;CIGAR=2X1M1X1M2D16M;DP=443;DPB=409.87;DPRA=0;EPP=3.62277;EPPR=0;GTI=0;LEN=21;MEANALT=10;MQM=60;MQMR=0;NS=1;NUMALT=1;ODDS=599.325;PAIRED=1;PAIREDR=0;PAO=29;PQA=1052;PQR=0;PRO=0;QA=15539;QR=0;RO=0;RPL=189;RPP=16.1758;RPPR=0;RPR=240;RUN=1;SAF=212;SAP=3.13684;SAR=217;SRF=0;SRP=0;SRR=0;TYPE=complex;technology.ILLUMINA=1	GT:DP:AD:RO:QR:AO:QA:GL	1/1:443:0,429:0:0:429:15539:-1397.79,-129.142,0
N2_chrI	293128	.	TA	T	13635.7	PASS	AC=2;AF=1;AN=2;BaseQRankSum=1.312;ClippingRankSum=0;DP=560;ExcessHet=3.0103;FS=0;MLEAC=2;MLEAF=1;MQ=60;MQRankSum=0;QD=26.12;ReadPosRankSum=1.101;SOR=0.701	GT:AD:DP:GQ:PL	1/1:10,512:522:99:13673,1320,0
N2_chrI	295163	.	GAAAAAAATTG	GAAAAAAAATTG	17263.3	PASS	AB=0;ABP=0;AC=2;AF=1;AN=2;AO=546;CIGAR=1M1I10M;DP=558;DPB=608.545;DPRA=0;EPP=16.3891;EPPR=0;GTI=0;LEN=1;MEANALT=6;MQM=60;MQMR=0;NS=1;NUMALT=1;ODDS=761.522;PAIRED=0.990842;PAIREDR=0;PAO=0;PQA=0;PQR=0;PRO=0;QA=19318;QR=0;RO=0;RPL=241;RPP=19.3003;RPPR=0;RPR=305;RUN=1;SAF=323;SAP=42.7809;SAR=223;SRF=0;SRP=0;SRR=0;TYPE=ins;technology.ILLUMINA=1	GT:DP:AD:RO:QR:AO:QA:GL	1/1:558:0,546:0:0:546:19318:-1737.69,-164.362,0
N2_chrI	295752	.	ATTGA	ATTCAACTATAATGTTTTCGAACAGTTTTTGA	6380.96	PASS	AB=0;ABP=0;AC=2;AF=1;AN=2;AO=261;CIGAR=1M27I4M;DP=268;DPB=1693.6;DPRA=0;EPP=8.21019;EPPR=5.18177;GTI=0;LEN=27;MEANALT=5;MQM=60;MQMR=60;NS=1;NUMALT=1;ODDS=357.88;PAIRED=1;PAIREDR=1;PAO=0;PQA=0;PQR=0;PRO=0;QA=7165;QR=31;RO=1;RPL=124;RPP=4.41635;RPPR=5.18177;RPR=137;RUN=1;SAF=135;SAP=3.68421;SAR=126;SRF=0;SRP=5.18177;SRR=1;TYPE=ins;technology.ILLUMINA=1	GT:DP:AD:RO:QR:AO:QA:GL	1/1:268:1,261:1:31:261:7165:-641.839,-76.0708,0
N2_chrI	297544	.	TCGGTCGACCATTGAACC	TC	13900.3	PASS	AB=0;ABP=0;AC=2;AF=1;AN=2;AO=514;CIGAR=1M16D1M;DP=515;DPB=57.2222;DPRA=0;EPP=9.1107;EPPR=0;GTI=0;LEN=16;MEANALT=2;MQM=60;MQMR=0;NS=1;NUMALT=1;ODDS=717.16;PAIRED=0.996109;PAIREDR=0;PAO=0;PQA=0;PQR=0;PRO=0;QA=15512;QR=0;RO=0;RPL=239;RPP=8.48545;RPPR=0;RPR=275;RUN=1;SAF=249;SAP=4.09181;SAR=265;SRF=0;SRP=0;SRR=0;TYPE=del;technology.ILLUMINA=1	GT:DP:AD:RO:QR:AO:QA:GL	1/1:515:0,514:0:0:514:15512:-1395.65,-154.729,0
N2_chrI	300475	.	CAAAAAAAATTC	CAAAAAAAAATTC	20987.5	PASS	AB=0;ABP=0;AC=2;AF=1;AN=2;AO=686;CIGAR=1M1I11M;DP=720;DPB=778.167;DPRA=0;EPP=3.12425;EPPR=4.51363;GTI=0;LEN=1;MEANALT=7;MQM=60;MQMR=60;NS=1;NUMALT=1;ODDS=820.883;PAIRED=0.997085;PAIREDR=1;PAO=0;PQA=0;PQR=0;PRO=0;QA=23832;QR=465;RO=13;RPL=375;RPP=15.9758;RPPR=4.51363;RPR=311;RUN=1;SAF=343;SAP=3.0103;SAR=343;SRF=4;SRP=7.18621;SRR=9;TYPE=ins;technology.ILLUMINA=1	GT:DP:AD:RO:QR:AO:QA:GL	1/1:720:13,686:13:465:686:23832:-2101.94,-168.554,0
N2_chrI	303067	.	CAAAAAAAAAACAGAAAAATAACT	CAAAAAAAAAAACAGAAAAATAACT	11513.8	PASS	AB=0;ABP=0;AC=2;AF=1;AN=2;AO=385;CIGAR=1M1I23M;DP=458;DPB=481.25;DPRA=0;EPP=28.3291;EPPR=3.0103;GTI=0;LEN=1;MEANALT=19;MQM=60;MQMR=60;NS=1;NUMALT=1;ODDS=236.129;PAIRED=1;PAIREDR=1;PAO=9;PQA=261;PQR=261;PRO=9;QA=13296;QR=432;RO=12;RPL=172;RPP=12.4915;RPPR=5.9056;RPR=213;RUN=1;SAF=205;SAP=6.53542;SAR=180;SRF=6;SRP=3.0103;SRR=6;TYPE=ins;technology.ILLUMINA=1	GT:DP:AD:RO:QR:AO:QA:GL	1/1:458:12,385:12:432:385:13296:-1157.18,-80.6362,0
N2_chrI	303787	.	TAAAAAAAAAATTTTC	TAAAAAAAAATTTTC	17232.2	PASS	AB=0;ABP=0;AC=2;AF=1;AN=2;AO=548;CIGAR=1M1D14M;DP=607;DPB=576.375;DPRA=0;EPP=52.7164;EPPR=5.18177;GTI=0;LEN=1;MEANALT=6;MQM=60;MQMR=60;NS=1;NUMALT=1;ODDS=330.034;PAIRED=0.99635;PAIREDR=1;PAO=20;PQA=506;PQR=506;PRO=20;QA=19319;QR=36;RO=1;RPL=239;RPP=22.4268;RPPR=5.18177;RPR=309;RUN=1;SAF=297;SAP=11.395;SAR=251;SRF=1;SRP=5.18177;SRR=0;TYPE=del;technology.ILLUMINA=1	GT:DP:AD:RO:QR:AO:QA:GL	1/1:607:1,548:1:36:548:19319:-1734.49,-162.027,0
N2_chrI	304667	.	ATTTTTTTTTTGATTGA	ATTTTTTTTTGATTGA	10763.7	PASS	AB=0;ABP=0;AC=2;AF=1;AN=2;AO=347;CIGAR=1M1D15M;DP=352;DPB=333.118;DPRA=0;EPP=6.92145;EPPR=3.0103;GTI=0;LEN=1;MEANALT=2;MQM=60;MQMR=60;NS=1;NUMALT=1;ODDS=466.076;PAIRED=0.997118;PAIREDR=1;PAO=5.5;PQA=203.5;PQR=203.5;PRO=5.5;QA=12075;QR=69;RO=2;RPL=174;RPP=3.01656;RPPR=7.35324;RPR=173;RUN=1;SAF=182;SAP=4.81882;SAR=165;SRF=1;SRP=3.0103;SRR=1;TYPE=del;technology.ILLUMINA=1	GT:DP:AD:RO:QR:AO:QA:GL	1/1:352:2,347:2:69:347:12075:-1079.84,-98.9339,0
N2_chrI	304937	.	GAAAAAAAATCC	GAAAAAAATCC	10076.8	PASS	AB=0;ABP=0;AC=2;AF=1;AN=2;AO=334;CIGAR=1M1D10M;DP=339;DPB=311.167;DPRA=0;EPP=8.86157;EPPR=3.44459;GTI=0;LEN=1;MEANALT=1;MQM=60;MQMR=7.2;NS=1;NUMALT=1;ODDS=448.416;PAIRED=0.991018;PAIREDR=0.8;PAO=0;PQA=0;PQR=0;PRO=0;QA=11278;QR=184;RO=5;RPL=156;RPP=6.15698;RPPR=13.8677;RPR=178;RUN=1;SAF=190;SAP=16.7673;SAR=144;SRF=2;SRP=3.44459;SRR=3;TYPE=del;technology.ILLUMINA=1	GT:DP:AD:RO:QR:AO:QA:GL	1/1:339:5,334:5:184:334:11278:-1011.52,-98.7391,0
N2_chrI	305134	.	CTTTTTTTTTCTTCTAC	CTTTTTTTTTTCTTCTAC	14833.5	PASS	AB=0;ABP=0;AC=2;AF=1;AN=2;AO=507;CIGAR=1M1I16M;DP=526;DPB=559.412;DPRA=0;EPP=14.1503;EPPR=10.7656;GTI=0;LEN=1;MEANALT=7;MQM=60;MQMR=60;NS=1;NUMALT=1;ODDS=635.974;PAIRED=0.996055;PAIREDR=1;PAO=7;PQA=247;PQR=247;PRO=7;QA=16796;QR=251;RO=7;RPL=220;RPP=22.2366;RPPR=3.32051;RPR=287;RUN=1;SAF=243;SAP=4.8991;SAR=264;SRF=2;SRP=5.80219;SRR=5;TYPE=ins;technology.ILLUMINA=1	GT:DP:AD:RO:QR:AO:QA:GL	1/1:526:7,507:7:251:507:16796:-1488.32,-132.117,0
N2_chrI	305860	.	TTTTCAAAT	TTTTCAAATTTCAAAT	10531.5	PASS	AB=0.865979;ABP=567.257;AC=1;AF=0.5;AN=2;AO=420;CIGAR=1M7I8M;DP=485;DPB=815.556;DPRA=0;EPP=8.30456;EPPR=3.3935;GTI=0;LEN=7;MEANALT=7;MQM=60;MQMR=60;NS=1;NUMALT=1;ODDS=153.321;PAIRED=0.988095;PAIREDR=1;PAO=0;PQA=0;PQR=0;PRO=0;QA=13432;QR=1826;RO=51;RPL=206;RPP=3.34119;RPPR=97.0649;RPR=214;RUN=1;SAF=222;SAP=5.98832;SAR=198;SRF=24;SRP=3.3935;SRR=27;TYPE=ins;technology.ILLUMINA=1	GT:DP:AD:RO:QR:AO:QA:GL	0/1:485:51,420:51:1826:420:13432:-1066.53,0,-22.5157
N2_chrI	306286	.	CAAAAAAAAAATCAAATTT	CAAAAAAAAATCAAATTT	17053.3	PASS	AB=0;ABP=0;AC=2;AF=1;AN=2;AO=566;CIGAR=1M1D17M;DP=585;DPB=555.632;DPRA=0;EPP=16.8218;EPPR=3.0103;GTI=0;LEN=1;MEANALT=10;MQM=60;MQMR=60;NS=1;NUMALT=1;ODDS=705.377;PAIRED=0.996466;PAIREDR=1;PAO=5;PQA=153;PQR=153;PRO=5;QA=19303;QR=285;RO=8;RPL=279;RPP=3.25584;RPPR=4.09604;RPR=287;RUN=1;SAF=314;SAP=17.7579;SAR=252;SRF=3;SRP=4.09604;SRR=5;TYPE=del;technology.ILLUMINA=1	GT:DP:AD:RO:QR:AO:QA:GL	1/1:585:8,566:8:285:566:19303:-1710.76,-147.111,0
N2_chrI	308221	.	TGT	TGGGGT	16232.3	PASS	AB=0;ABP=0;AC=2;AF=1;AN=2;AO=532;CIGAR=1M3I2M;DP=536;DPB=1068;DPRA=0;EPP=7.18998;EPPR=0;GTI=0;LEN=3;MEANALT=3;MQM=60;MQMR=0;NS=1;NUMALT=1;ODDS=742.114;PAIRED=0.99812;PAIREDR=0;PAO=0;PQA=0;PQR=0;PRO=0;QA=18281;QR=0;RO=0;RPL=321;RPP=52.3991;RPPR=0;RPR=211;RUN=1;SAF=183;SAP=115.486;SAR=349;SRF=0;SRP=0;SRR=0;TYPE=ins;technology.ILLUMINA=1	GT:DP:AD:RO:QR:AO:QA:GL	1/1:536:0,532:0:0:532:18281:-1644.41,-160.148,0
N2_chrI	308414	.	GCCCCCCCCCTTTTTCG	GCCCCCCCCCCCCTTTTTCG	4761.04	PASS	AB=0;ABP=0;AC=2;AF=1;AN=2;AO=172;CIGAR=1M3I16M;DP=215;DPB=253.176;DPRA=0;EPP=3.2123;EPPR=0;GTI=0;LEN=3;MEANALT=8;MQM=60;MQMR=0;NS=1;NUMALT=1;ODDS=53.3462;PAIRED=0.994186;PAIREDR=0;PAO=11;PQA=326.333;PQR=326.333;PRO=11;QA=5896;QR=0;RO=0;RPL=84;RPP=3.2123;RPPR=0;RPR=88;RUN=1;SAF=0;SAP=376.504;SAR=172;SRF=0;SRP=0;SRR=0;TYPE=ins;technology.ILLUMINA=1	GT:DP:AD:RO:QR:AO:QA:GL	1/1:215:0,172:0:0:172:5896:-530.354,-51.7772,0
N2_chrI	310989	.	CGAGAAGAGAAGAGAAGAGGG	CGAGAAGAGAAGAGGG	15237.2	PASS	AB=0;ABP=0;AC=2;AF=1;AN=2;AO=528;CIGAR=1M5D15M;DP=534;DPB=406.762;DPRA=0;EPP=11.7126;EPPR=0;GTI=0;LEN=5;MEANALT=5;MQM=60;MQMR=0;NS=1;NUMALT=1;ODDS=736.569;PAIRED=0.996212;PAIREDR=0;PAO=0;PQA=0;PQR=0;PRO=0;QA=17021;QR=0;RO=0;RPL=228;RPP=24.3302;RPPR=0;RPR=300;RUN=1;SAF=253;SAP=5.00082;SAR=275;SRF=0;SRP=0;SRR=0;TYPE=del;technology.ILLUMINA=1	GT:DP:AD:RO:QR:AO:QA:GL	1/1:534:0,528:0:0:528:17021:-1531.3,-158.944,0
N2_chrI	311404	.	CAAAAAAAAAAACACAACAAAAGT	CAAAAAAAAAAAACACAACAAAAGT	10502.8	PASS	AB=0;ABP=0;AC=2;AF=1;AN=2;AO=376;CIGAR=1M1I23M;DP=490;DPB=523.708;DPRA=0;EPP=22.438;EPPR=3.08035;GTI=0;LEN=1;MEANALT=16;MQM=60;MQMR=60;NS=1;NUMALT=1;ODDS=119.245;PAIRED=1;PAIREDR=1;PAO=34.8333;PQA=1141.83;PQR=975.333;PRO=30.3333;QA=12918;QR=1083;RO=31;RPL=133;RPP=72.8901;RPPR=3.08035;RPR=243;RUN=1;SAF=228;SAP=39.9715;SAR=148;SRF=17;SRP=3.64073;SRR=14;TYPE=ins;technology.ILLUMINA=1	GT:DP:AD:RO:QR:AO:QA:GL	1/1:490:31,376:31:1083:376:12918:-1064.56,-25.0923,0
N2_chrI	311834	.	CTTTTTTCTTGA	CTTTTTTTCTTGA	15625.3	PASS	AB=0;ABP=0;AC=2;AF=1;AN=2;AO=518;CIGAR=1M1I11M;DP=522;DPB=567.75;DPRA=0;EPP=21.2708;EPPR=0;GTI=0;LEN=1;MEANALT=3;MQM=60;MQMR=0;NS=1;NUMALT=1;ODDS=722.706;PAIRED=0.996139;PAIREDR=0;PAO=4.5;PQA=160.5;PQR=160.5;PRO=4.5;QA=17458;QR=0;RO=0;RPL=244;RPP=6.78313;RPPR=0;RPR=274;RUN=1;SAF=288;SAP=17.1123;SAR=230;SRF=0;SRP=0;SRR=0;TYPE=ins;technology.ILLUMINA=1	GT:DP:AD:RO:QR:AO:QA:GL	1/1:522:0,518:0:0:518:17458:-1570.51,-155.934,0
N2_chrI	316972	.	GG	GTC	19627.4	PASS	AB=0;ABP=0;AC=2;AF=1;AN=2;AO=620;CIGAR=1M1I1X;DP=623;DPB=942.5;DPRA=0;EPP=12.4807;EPPR=0;GTI=0;LEN=3;MEANALT=3;MQM=54.95;MQMR=0;NS=1;NUMALT=1;ODDS=864.108;PAIRED=0.995161;PAIREDR=0;PAO=17;PQA=629;PQR=0;PRO=0;QA=22630;QR=0;RO=0;RPL=318;RPP=3.90691;RPPR=0;RPR=302;RUN=1;SAF=242;SAP=67.7902;SAR=378;SRF=0;SRP=0;SRR=0;TYPE=complex;technology.ILLUMINA=1	GT:DP:AD:RO:QR:AO:QA:GL	1/1:623:0,620:0:0:620:22630:-1974.78,-186.639,0
N2_chrI	317727	.	AAAAAAAATGAAATAC	ACAAAAATATGAAATAC	14961.9	PASS	AB=0;ABP=0;AC=2;AF=1;AN=2;AO=507;CIGAR=1M1I5M1X9M;DP=557;DPB=604;DPRA=0;EPP=10.9295;EPPR=0;GTI=0;LEN=17;MEANALT=10;MQM=59.9625;MQMR=0;NS=1;NUMALT=1;ODDS=368.017;PAIRED=0.994083;PAIREDR=0;PAO=21.5;PQA=715;PQR=1339;PRO=37.5;QA=17093;QR=0;RO=0;RPL=135;RPP=243.581;RPPR=0;RPR=372;RUN=1;SAF=334;SAP=114.03;SAR=173;SRF=0;SRP=0;SRR=0;TYPE=complex;technology.ILLUMINA=1	GT:DP:AD:RO:QR:AO:QA:GL	1/1:557:0,507:0:0:507:17093:-1537.57,-152.622,0
N2_chrI	319696	.	AAAAAAATATAAAAAATCG	AAAAAAATCG	8307.6	PASS	AB=0;ABP=0;AC=2;AF=1;AN=2;AO=325;CIGAR=1M9D9M;DP=327;DPB=172.684;DPRA=0;EPP=7.18621;EPPR=0;GTI=0;LEN=9;MEANALT=3;MQM=59.9692;MQMR=0;NS=1;NUMALT=1;ODDS=455.151;PAIRED=0.993846;PAIREDR=0;PAO=1.5;PQA=52;PQR=52;PRO=1.5;QA=9295;QR=0;RO=0;RPL=178;RPP=9.43118;RPPR=0;RPR=147;RUN=1;SAF=151;SAP=6.54479;SAR=174;SRF=0;SRP=0;SRR=0;TYPE=del;technology.ILLUMINA=1	GT:DP:AD:RO:QR:AO:QA:GL	1/1:327:0,325:0:0:325:9295:-836.233,-97.8348,0
N2_chrI	320584	.	ATTTTTTTTTTTCAG	ATTTTTTTTTTCAG	11750.9	PASS	AB=0;ABP=0;AC=2;AF=1;AN=2;AO=409;CIGAR=1M1D13M;DP=435;DPB=407.067;DPRA=0;EPP=3.65272;EPPR=3.73412;GTI=0;LEN=1;MEANALT=6;MQM=60;MQMR=60;NS=1;NUMALT=1;ODDS=453.855;PAIRED=0.99511;PAIREDR=1;PAO=1;PQA=5.5;PQR=5.5;PRO=1;QA=13509;QR=425;RO=12;RPL=209;RPP=3.44035;RPPR=3.0103;RPR=200;RUN=1;SAF=195;SAP=4.92693;SAR=214;SRF=3;SRP=9.52472;SRR=9;TYPE=del;technology.ILLUMINA=1	GT:DP:AD:RO:QR:AO:QA:GL	1/1:435:12,409:12:425:409:13509:-1176.97,-88.4854,0
N2_chrI	321041	.	GAC	GAAAC	12413.2	PASS	AB=0;ABP=0;AC=2;AF=1;AN=2;AO=406;CIGAR=1M2I2M;DP=417;DPB=687.667;DPRA=0;EPP=30.7367;EPPR=0;GTI=0;LEN=2;MEANALT=2;MQM=60;MQMR=0;NS=1;NUMALT=1;ODDS=567.441;PAIRED=1;PAIREDR=0;PAO=0;PQA=0;PQR=0;PRO=0;QA=13908;QR=0;RO=0;RPL=192;RPP=5.59895;RPPR=0;RPR=214;RUN=1;SAF=237;SAP=27.7416;SAR=169;SRF=0;SRP=0;SRR=0;TYPE=ins;technology.ILLUMINA=1	GT:DP:AD:RO:QR:AO:QA:GL	1/1:417:0,406:0:0:406:13908:-1251.04,-122.218,0
N2_chrI	325251	.	CTTTTTTTTTGTTTCTTCGC	CATTTTTTTTTTGTTTCTTCGC	6696.64	PASS	AB=0;ABP=0;AC=2;AF=1;AN=2;AO=242;CIGAR=1M2I19M;DP=258;DPB=288.85;DPRA=0;EPP=4.76901;EPPR=0;GTI=0;LEN=2;MEANALT=9;MQM=60;MQMR=0;NS=1;NUMALT=1;ODDS=340.088;PAIRED=1;PAIREDR=0;PAO=27;PQA=855;PQR=0;PRO=0;QA=7494;QR=0;RO=0;RPL=110;RPP=7.35324;RPPR=0;RPR=132;RUN=1;SAF=118;SAP=3.33333;SAR=124;SRF=0;SRP=0;SRR=0;TYPE=ins;technology.ILLUMINA=1	GT:DP:AD:RO:QR:AO:QA:GL	1/1:258:0,242:0:0:242:7494:-674.176,-72.8493,0
N2_chrI	326342	.	CCCCGAATTTTTGACCTAAAAATTGCAAAAAAGTCTCGATTTTTAGACCCAAAAATTGCAAAAAAGTC	CCCCGAATTTTTGACCGAAAAATTGCAAAATAGTCTCGATTTTTAGACCCAAAAATTGCAAAAAAGTC,CC	721.146	PASS	AB=0.621212,0.287879;ABP=11.433,28.8048;AC=1,1;AF=0.5,0.5;AN=2;AO=41,19;CIGAR=16M1X13M1X37M,1M66D1M;DP=66;DPB=47.9118;DPRA=0,0;EPP=3.48696,8.61041;EPPR=0;GTI=0;LEN=68,66;MEANALT=8,8;MQM=33.7805,52.0526;MQMR=0;NS=1;NUMALT=2;ODDS=11.1442;PAIRED=1,0.947368;PAIREDR=0;PAO=3.16667,8.66667;PQA=63,306;PQR=63;PRO=3.16667;QA=969,423;QR=0;RO=0;RPL=0,0;RPP=92.0407,44.2683;RPPR=0;RPR=41,19;RUN=1,1;SAF=22,6;SAP=3.48696,8.61041;SAR=19,13;SRF=0;SRP=0;SRR=0;TYPE=complex,del;technology.ILLUMINA=1,1	GT:DP:AD:RO:QR:AO:QA:GL	1/2:66:0,41,19:0:0:41,19:969,423:-99.407,-30.225,-17.8828,-69.148,0,-63.4285
N2_chrI	326369	.	A	AG	10172.7	PASS	AC=2;AF=1;AN=2;DP=357;ExcessHet=3.0103;FS=0;MLEAC=2;MLEAF=1;MQ=58;QD=33.68;SOR=0.911	GT:AD:DP:GQ:PL	1/1:0,302:302:99:10210,910,0
N2_chrI	326473	.	GCCGG	GTTCCGG	9061.39	PASS	AB=0.537549;ABP=12.3056;AC=1;AF=0.5;AN=2;AO=408;CIGAR=1M2I4M;DP=759;DPB=923;DPRA=0;EPP=32.1549;EPPR=20.2799;GTI=0;LEN=2;MEANALT=7;MQM=57.3333;MQMR=58.7206;NS=1;NUMALT=1;ODDS=1952.48;PAIRED=0.997549;PAIREDR=0.991176;PAO=0;PQA=0;PQR=0;PRO=0;QA=12777;QR=12118;RO=340;RPL=197;RPP=4.05346;RPPR=11.2874;RPR=211;RUN=1;SAF=218;SAP=7.18293;SAR=190;SRF=170;SRP=3.0103;SRR=170;TYPE=ins;technology.ILLUMINA=1	GT:DP:AD:RO:QR:AO:QA:GL	0/1:759:340,408:340:12118:408:12777:-918.672,0,-859.478
N2_chrI	326716	.	G	GACCAAAAAAAATTGAAAAAAACTCAGAATTTTTTGTCCAAACTATGAAGAAAAATTC	9845.73	PASS	AC=2;AF=1;AN=2;BaseQRankSum=-0.805;ClippingRankSum=0;DP=379;ExcessHet=3.0103;FS=2.936;MLEAC=2;MLEAF=1;MQ=59;MQRankSum=-0.053;QD=28.6;ReadPosRankSum=1.6;SOR=0.178	GT:AD:DP:GQ:PL	1/1:2,179:181:99:9883,828,0
N2_chrI	326806	.	AAAAAAATC	AAAAAAATTATTTTATGAAAAAATC	7487.28	PASS	AB=0;ABP=0;AC=2;AF=1;AN=2;AO=308;CIGAR=1M16I8M;DP=321;DPB=889.778;DPRA=0;EPP=4.81516;EPPR=5.18177;GTI=0;LEN=16;MEANALT=10;MQM=59.9903;MQMR=60;NS=1;NUMALT=1;ODDS=422.044;PAIRED=1;PAIREDR=1;PAO=3;PQA=100.5;PQR=100.5;PRO=3;QA=8462;QR=35;RO=1;RPL=114;RPP=48.1318;RPPR=5.18177;RPR=194;RUN=1;SAF=130;SAP=19.254;SAR=178;SRF=0;SRP=5.18177;SRR=1;TYPE=ins;technology.ILLUMINA=1	GT:DP:AD:RO:QR:AO:QA:GL	1/1:321:1,308:1:35:308:8462:-758.208,-89.8598,0
N2_chrI	327361	.	GAAAAAAAAAGCC	GAAAAAAAAAAGCC	10579.1	PASS	AB=0;ABP=0;AC=2;AF=1;AN=2;AO=375;CIGAR=1M1I12M;DP=400;DPB=430.308;DPRA=0;EPP=10.9376;EPPR=5.18177;GTI=0;LEN=1;MEANALT=8;MQM=60;MQMR=60;NS=1;NUMALT=1;ODDS=482.507;PAIRED=0.994667;PAIREDR=1;PAO=0;PQA=0;PQR=0;PRO=0;QA=11946;QR=148;RO=4;RPL=180;RPP=4.31318;RPPR=3.0103;RPR=195;RUN=1;SAF=189;SAP=3.06242;SAR=186;SRF=3;SRP=5.18177;SRR=1;TYPE=ins;technology.ILLUMINA=1	GT:DP:AD:RO:QR:AO:QA:GL	1/1:400:4,375:4:148:375:11946:-1061.36,-100.757,0
N2_chrI	327757	.	TAAAAAAATTTAAAAAACC	TAAAAAAAATTAAAAAAACC	12516.1	PASS	AB=0;ABP=0;AC=2;AF=1;AN=2;AO=409;CIGAR=1M1I9M1X8M;DP=440;DPB=462.263;DPRA=0;EPP=3.27045;EPPR=0;GTI=0;LEN=20;MEANALT=13;MQM=60;MQMR=0;NS=1;NUMALT=1;ODDS=571.6;PAIRED=0.997555;PAIREDR=0;PAO=1.5;PQA=5.5;PQR=5.5;PRO=1.5;QA=13963;QR=0;RO=0;RPL=212;RPP=4.20488;RPPR=0;RPR=197;RUN=1;SAF=198;SAP=3.90756;SAR=211;SRF=0;SRP=0;SRR=0;TYPE=complex;technology.ILLUMINA=1	GT:DP:AD:RO:QR:AO:QA:GL	1/1:440:0,409:0:0:409:13963:-1256.05,-123.121,0
N2_chrI	328052	.	GTTTTTTTTTTTGGTTTTCTCTTTA	GTTTTTTTTTTCGTTTTCTCTTTA	6730.53	PASS	AB=0;ABP=0;AC=2;AF=1;AN=2;AO=263;CIGAR=1M1D10M1X12M;DP=298;DPB=288.76;DPRA=0;EPP=16.8896;EPPR=0;GTI=0;LEN=24;MEANALT=13;MQM=60;MQMR=0;NS=1;NUMALT=1;ODDS=238.33;PAIRED=0.996198;PAIREDR=0;PAO=7.33333;PQA=204;PQR=204;PRO=7.33333;QA=7543;QR=0;RO=0;RPL=123;RPP=5.39644;RPPR=0;RPR=140;RUN=1;SAF=131;SAP=3.01856;SAR=132;SRF=0;SRP=0;SRR=0;TYPE=complex;technology.ILLUMINA=1	GT:DP:AD:RO:QR:AO:QA:GL	1/1:298:0,263:0:0:263:7543:-678.606,-79.1709,0
N2_chrI	328103	.	ATTTAAA	ATTAAA	9567.8	PASS	AB=0;ABP=0;AC=2;AF=1;AN=2;AO=327;CIGAR=1M1D5M;DP=375;DPB=326.143;DPRA=0;EPP=5.40755;EPPR=0;GTI=0;LEN=1;MEANALT=8;MQM=60;MQMR=0;NS=1;NUMALT=1;ODDS=153.012;PAIRED=0.996942;PAIREDR=0;PAO=2.33333;PQA=61.6667;PQR=61.6667;PRO=2.33333;QA=10714;QR=0;RO=0;RPL=133;RPP=27.7199;RPPR=0;RPR=194;RUN=1;SAF=155;SAP=4.92943;SAR=172;SRF=0;SRP=0;SRR=0;TYPE=del;technology.ILLUMINA=1	GT:DP:AD:RO:QR:AO:QA:GL	1/1:375:0,327:0:0:327:10714:-963.756,-98.4368,0
N2_chrI	328780	.	TGGGG	TTTTCACTACATAAAGTA,TA	10015.3	PASS	AB=0.599455,0.395095;ABP=34.541,38.0911;AC=1,1;AF=0.5,0.5;AN=2;AO=220,145;CIGAR=1M13I1X1M2X,1M3D1X;DP=367;DPB=858;DPRA=0,0;EPP=7.78754,23.512;EPPR=0;GTI=0;LEN=18,2;MEANALT=3,3;MQM=46.2409,58.4069;MQMR=0;NS=1;NUMALT=2;ODDS=710.103;PAIRED=1,1;PAIREDR=0;PAO=2,2;PQA=68,68;PQR=0;PRO=0;QA=7882,5333;QR=0;RO=0;RPL=101,0;RPP=6.20829,317.874;RPPR=0;RPR=119,145;RUN=1,1;SAF=110,91;SAP=3.0103,23.512;SAR=110,54;SRF=0;SRP=0;SRR=0;TYPE=complex,complex;technology.ILLUMINA=1,1	GT:DP:AD:RO:QR:AO:QA:GL	1/2:367:0,220,145:0:0:220,145:7882,5333:-1063,-431.486,-365.259,-631.415,0,-587.765
N2_chrI	330783	.	GTTTGTTGA	GTTTGAAAATTTGTTGA	8538.54	PASS	AB=0;ABP=0;AC=2;AF=1;AN=2;AO=328;CIGAR=1M8I8M;DP=339;DPB=639.556;DPRA=0;EPP=3.96363;EPPR=0;GTI=0;LEN=8;MEANALT=8;MQM=60;MQMR=0;NS=1;NUMALT=1;ODDS=459.31;PAIRED=1;PAIREDR=0;PAO=1;PQA=24;PQR=24;PRO=1;QA=9558;QR=0;RO=0;RPL=189;RPP=19.5612;RPPR=0;RPR=139;RUN=1;SAF=155;SAP=5.15529;SAR=173;SRF=0;SRP=0;SRR=0;TYPE=ins;technology.ILLUMINA=1	GT:DP:AD:RO:QR:AO:QA:GL	1/1:339:0,328:0:0:328:9558:-859.889,-98.7378,0
N2_chrI	330941	.	ATTTTTTTTTTTCGTTTTGTTATG	ATTTTTTTTTCGTTTTGTTATG	11285.3	PASS	AB=0;ABP=0;AC=2;AF=1;AN=2;AO=396;CIGAR=1M2D21M;DP=417;DPB=385.292;DPRA=0;EPP=4.08507;EPPR=0;GTI=0;LEN=2;MEANALT=12;MQM=60;MQMR=0;NS=1;NUMALT=1;ODDS=553.578;PAIRED=0.994949;PAIREDR=0;PAO=16.5;PQA=535.5;PQR=535.5;PRO=16.5;QA=12642;QR=0;RO=0;RPL=157;RPP=39.8815;RPPR=0;RPR=239;RUN=1;SAF=180;SAP=10.1169;SAR=216;SRF=0;SRP=0;SRR=0;TYPE=del;technology.ILLUMINA=1	GT:DP:AD:RO:QR:AO:QA:GL	1/1:417:0,396:0:0:396:12642:-1137.24,-119.208,0
N2_chrI	334165	.	GAAAAAAAACGAAAAATC	GAAAAAAAAACGAAAAATC	12774.2	PASS	AB=0;ABP=0;AC=2;AF=1;AN=2;AO=424;CIGAR=1M1I17M;DP=449;DPB=478;DPRA=0;EPP=14.81;EPPR=5.18177;GTI=0;LEN=1;MEANALT=11;MQM=60;MQMR=60;NS=1;NUMALT=1;ODDS=582.758;PAIRED=0.995283;PAIREDR=1;PAO=12.5;PQA=407;PQR=407;PRO=12.5;QA=14294;QR=34;RO=1;RPL=222;RPP=5.05886;RPPR=5.18177;RPR=202;RUN=1;SAF=194;SAP=9.64763;SAR=230;SRF=1;SRP=5.18177;SRR=0;TYPE=ins;technology.ILLUMINA=1	GT:DP:AD:RO:QR:AO:QA:GL	1/1:449:1,424:1:34:424:14294:-1282.8,-124.876,0
N2_chrI	334614	.	TAAAAAAAAAACTTT	TAAAAAAAAACTTT	11383.1	PASS	AB=0;ABP=0;AC=2;AF=1;AN=2;AO=359;CIGAR=1M1D13M;DP=362;DPB=338.8;DPRA=0;EPP=20.001;EPPR=7.35324;GTI=0;LEN=1;MEANALT=2;MQM=60;MQMR=60;NS=1;NUMALT=1;ODDS=481.578;PAIRED=0.997214;PAIREDR=1;PAO=3;PQA=111;PQR=111;PRO=3;QA=12784;QR=74;RO=2;RPL=183;RPP=3.30668;RPPR=3.0103;RPR=176;RUN=1;SAF=169;SAP=5.67776;SAR=190;SRF=1;SRP=3.0103;SRR=1;TYPE=del;technology.ILLUMINA=1	GT:DP:AD:RO:QR:AO:QA:GL	1/1:362:2,359:2:74:359:12784:-1143.23,-102.083,0
N2_chrI	335371	.	CCAA	TCAG,CCAG	2752.45	PASS	AB=0.215,0.52;ABP=144.113,3.70517;AC=1,1;AF=0.5,0.5;AN=2;AO=43,104;CIGAR=1X2M1X,3M1X;DP=200;DPB=202.75;DPRA=0,0;EPP=11.5447,47.1914;EPPR=4.51363;GTI=0;LEN=4,1;MEANALT=3,3;MQM=34.5349,49.5481;MQMR=15.1731;NS=1;NUMALT=2;ODDS=89.6678;PAIRED=1,0.942308;PAIREDR=1;PAO=4.5,4.5;PQA=166.5,166.5;PQR=0;PRO=2;QA=1565,3817;QR=1849;RO=52;RPL=0,3;RPP=96.3836,203.537;RPPR=4.51363;RPR=43,101;RUN=1,1;SAF=28,78;SAP=11.5447,59.4686;SAR=15,26;SRF=52;SRP=115.927;SRR=0;TYPE=complex,snp;technology.ILLUMINA=1,1	GT:DP:AD:RO:QR:AO:QA:GL	1/2:200:52,43,104:52:1849:43,104:1565,3817:-321.295,-241.497,-278.576,-45.5122,0,-64.2221
N2_chrI	335685	.	CGTACTCC	CGTCTACAGTACTCC	6816.69	PASS	AB=0.369634;ABP=188.714;AC=1;AF=0.5;AN=2;AO=465;CIGAR=1M7I7M;DP=1258;DPB=1625.88;DPRA=0;EPP=36.7498;EPPR=27.7395;GTI=0;LEN=7;MEANALT=11;MQM=32.957;MQMR=54.2529;NS=1;NUMALT=1;ODDS=1569.6;PAIRED=0.956989;PAIREDR=0.979412;PAO=3.66667;PQA=135.667;PQR=135.667;PRO=3.66667;QA=12571;QR=24423;RO=680;RPL=145;RPP=146.024;RPPR=18.6577;RPR=320;RUN=1;SAF=232;SAP=3.01497;SAR=233;SRF=321;SRP=7.62149;SRR=359;TYPE=ins;technology.ILLUMINA=1	GT:DP:AD:RO:QR:AO:QA:GL	0/1:1258:680,465:680:24423:465:12571:-716.416,0,-1713.69
N2_chrI	336678	.	ACCC	A	258.73	PASS	AC=1;AF=0.5;AN=2;BaseQRankSum=-0.651;ClippingRankSum=0;DP=424;ExcessHet=3.0103;FS=5.176;MLEAC=1;MLEAF=0.5;MQ=57;MQRankSum=0.213;QD=0.68;ReadPosRankSum=0.758;SOR=0.427	GT:AD:DP:GQ:PL	0/1:327,55:382:99:296,0,7624
N2_chrI	336679	.	CCCAAGTTTCACCCAACTCTTGCCA	AAAAAAAA	5464.57	PASS	AB=0;ABP=0;AC=2;AF=1;AN=2;AO=179;CIGAR=3X2M9D2M8D1M;DP=214;DPB=68.92;DPRA=0;EPP=13.2126;EPPR=0;GTI=0;LEN=8;MEANALT=7;MQM=58.8324;MQMR=0;NS=1;NUMALT=1;ODDS=77.2191;PAIRED=0.994413;PAIREDR=0;PAO=1.41667;PQA=52.4167;PQR=27.75;PRO=0.75;QA=6239;QR=0;RO=0;RPL=115;RPP=34.5634;RPPR=0;RPR=64;RUN=1;SAF=63;SAP=37.0866;SAR=116;SRF=0;SRP=0;SRR=0;TYPE=complex;technology.ILLUMINA=1	GT:DP:AD:RO:QR:AO:QA:GL	1/1:214:0,179:0:0:179:6239:-557.771,-53.8844,0
N2_chrI	336683	.	AGTTTCACCCAACTCTTGCC	ACC,AC,A	193	PASS	INDEL;IDV=212;IMF=0.995305;DP=213;VDB=7.8667e-28;SGB=-0.693147;MQSB=0.971941;MQ0F=0;AC=1,1,0;AN=2;DP4=40,121,35,17;MQ=58	GT:PL:AD	1/2:255,208,77,255,0,249,255,180,238,255:161,46,5,1
N2_chrI	336694	.	ACTCTTGCC	A	18165.7	PASS	AC=2;AF=1;AN=2;DP=415;ExcessHet=3.0103;FS=0;MLEAC=2;MLEAF=1;MQ=56;QD=31.05;SOR=1.006	GT:AD:DP:GQ:PL	1/1:0,415:415:99:18203,1257,0
N2_chrI	337007	.	TAAAAAAAAGAATTAT	TAAAAAAAGAATAAT	12790.8	PASS	AB=0;ABP=0;AC=2;AF=1;AN=2;AO=417;CIGAR=1M1D11M1X2M;DP=427;DPB=402.25;DPRA=0;EPP=13.5552;EPPR=0;GTI=0;LEN=15;MEANALT=7;MQM=60;MQMR=0;NS=1;NUMALT=1;ODDS=582.69;PAIRED=0.995204;PAIREDR=0;PAO=9;PQA=234.5;PQR=234.5;PRO=9;QA=14299;QR=0;RO=0;RPL=238;RPP=21.1371;RPPR=0;RPR=179;RUN=1;SAF=205;SAP=3.26546;SAR=212;SRF=0;SRP=0;SRR=0;TYPE=complex;technology.ILLUMINA=1	GT:DP:AD:RO:QR:AO:QA:GL	1/1:427:0,417:0:0:417:14299:-1286.2,-125.53,0
N2_chrI	337704	.	GAAAAAAAACTC	GAAAAAAAAACTC	10289.5	PASS	AB=0;ABP=0;AC=2;AF=1;AN=2;AO=337;CIGAR=1M1I11M;DP=351;DPB=380.083;DPRA=0;EPP=63.6376;EPPR=0;GTI=0;LEN=1;MEANALT=6;MQM=60;MQMR=0;NS=1;NUMALT=1;ODDS=471.786;PAIRED=0.997033;PAIREDR=0;PAO=0;PQA=0;PQR=0;PRO=0;QA=11577;QR=0;RO=0;RPL=141;RPP=22.502;RPPR=0;RPR=196;RUN=1;SAF=180;SAP=6.41893;SAR=157;SRF=0;SRP=0;SRR=0;TYPE=ins;technology.ILLUMINA=1	GT:DP:AD:RO:QR:AO:QA:GL	1/1:351:0,337:0:0:337:11577:-1041.46,-101.447,0
N2_chrI	338580	.	GTTTTTTTAAC	GTTTTTTTTAAC	11859	PASS	AB=0;ABP=0;AC=2;AF=1;AN=2;AO=407;CIGAR=1M1I10M;DP=420;DPB=457.818;DPRA=0;EPP=3.65587;EPPR=5.18177;GTI=0;LEN=1;MEANALT=6;MQM=60;MQMR=60;NS=1;NUMALT=1;ODDS=559.636;PAIRED=0.982801;PAIREDR=1;PAO=0;PQA=0;PQR=0;PRO=0;QA=13255;QR=32;RO=1;RPL=194;RPP=4.93635;RPPR=5.18177;RPR=213;RUN=1;SAF=210;SAP=3.91197;SAR=197;SRF=1;SRP=5.18177;SRR=0;TYPE=ins;technology.ILLUMINA=1	GT:DP:AD:RO:QR:AO:QA:GL	1/1:420:1,407:1:32:407:13255:-1189.55,-119.934,0
N2_chrI	341370	.	CAAA	C	24828.7	PASS	AC=2;AF=1;AN=2;DP=553;ExcessHet=3.0103;FS=0;MLEAC=2;MLEAF=1;MQ=59;QD=33.19;SOR=1.204	GT:AD:DP:GQ:PL	1/1:0,553:553:99:24866,1679,0
N2_chrI	341375	.	ACCTGTGGTAGATCACAAT	A	19095.7	PASS	AC=2;AF=1;AN=2;BaseQRankSum=1.949;ClippingRankSum=0;DP=550;ExcessHet=3.0103;FS=0;MLEAC=2;MLEAF=1;MQ=59;MQRankSum=0;QD=30.13;ReadPosRankSum=0;SOR=0.958	GT:AD:DP:GQ:PL	1/1:1,543:544:99:19133,1619,0
N2_chrI	343362	.	CAAAAAAAAAACAAAATTACAG	CAAAAAAAAAAACAAAATTACAG	12201.7	PASS	AB=0;ABP=0;AC=2;AF=1;AN=2;AO=416;CIGAR=1M1I21M;DP=497;DPB=531.318;DPRA=0;EPP=14.0556;EPPR=3.0103;GTI=0;LEN=1;MEANALT=17;MQM=60;MQMR=60;NS=1;NUMALT=1;ODDS=300.868;PAIRED=0.997596;PAIREDR=1;PAO=27;PQA=877.333;PQR=877.333;PRO=27;QA=14166;QR=479;RO=14;RPL=263;RPP=66.1709;RPPR=3.0103;RPR=153;RUN=1;SAF=182;SAP=17.1249;SAR=234;SRF=8;SRP=3.63072;SRR=6;TYPE=ins;technology.ILLUMINA=1	GT:DP:AD:RO:QR:AO:QA:GL	1/1:497:14,416:14:479:416:14166:-1231.19,-86.3449,0
N2_chrI	343579	.	GAAAAAAATCG	GAAAAAAAATCG	20150.9	PASS	AB=0;ABP=0;AC=2;AF=1;AN=2;AO=640;CIGAR=1M1I10M;DP=657;DPB=717.091;DPRA=0;EPP=16.9077;EPPR=7.35324;GTI=0;LEN=1;MEANALT=10;MQM=60;MQMR=60;NS=1;NUMALT=1;ODDS=871.173;PAIRED=0.998437;PAIREDR=1;PAO=0;PQA=0;PQR=0;PRO=0;QA=22521;QR=74;RO=2;RPL=318;RPP=3.06459;RPPR=7.35324;RPR=322;RUN=1;SAF=324;SAP=3.22745;SAR=316;SRF=2;SRP=7.35324;SRR=0;TYPE=ins;technology.ILLUMINA=1	GT:DP:AD:RO:QR:AO:QA:GL	1/1:657:2,640:2:74:640:22521:-2019.21,-186.592,0
N2_chrI	343727	.	ATTTTTTTTTCTGA	ATTTTTTTTTTCTGA	11813.6	PASS	AB=0;ABP=0;AC=2;AF=1;AN=2;AO=401;CIGAR=1M1I13M;DP=456;DPB=487.5;DPRA=0;EPP=8.90739;EPPR=6.91895;GTI=0;LEN=1;MEANALT=10;MQM=60;MQMR=60;NS=1;NUMALT=1;ODDS=510.63;PAIRED=0.990025;PAIREDR=1;PAO=1.5;PQA=24;PQR=24;PRO=1.5;QA=13340;QR=176;RO=5;RPL=204;RPP=3.27564;RPPR=6.91895;RPR=197;RUN=1;SAF=193;SAP=4.22871;SAR=208;SRF=3;SRP=3.44459;SRR=2;TYPE=ins;technology.ILLUMINA=1	GT:DP:AD:RO:QR:AO:QA:GL	1/1:456:5,401:5:176:401:13340:-1184.18,-106.381,0
N2_chrI	343766	.	GTTTTTTTTTCAA	GTTTTTTTTTTCAA	11831	PASS	AB=0;ABP=0;AC=2;AF=1;AN=2;AO=426;CIGAR=1M1I12M;DP=481;DPB=518.385;DPRA=0;EPP=4.31522;EPPR=3.73412;GTI=0;LEN=1;MEANALT=11;MQM=60;MQMR=60;NS=1;NUMALT=1;ODDS=565.011;PAIRED=0.99061;PAIREDR=1;PAO=0;PQA=0;PQR=0;PRO=0;QA=13300;QR=106;RO=3;RPL=189;RPP=14.7546;RPPR=9.52472;RPR=237;RUN=1;SAF=208;SAP=3.52004;SAR=218;SRF=1;SRP=3.73412;SRR=2;TYPE=ins;technology.ILLUMINA=1	GT:DP:AD:RO:QR:AO:QA:GL	1/1:481:3,426:3:106:426:13300:-1186.94,-119.601,0
N2_chrI	343970	.	AT	A	21953.7	PASS	AC=2;AF=1;AN=2;BaseQRankSum=-1.014;ClippingRankSum=0;DP=522;ExcessHet=3.0103;FS=0;MLEAC=2;MLEAF=1;MQ=60;MQRankSum=0;QD=31.8;ReadPosRankSum=1.672;SOR=0.461	GT:AD:DP:GQ:PL	1/1:1,510:511:99:21991,1544,0
N2_chrI	344001	.	GTTTTTTTTTTAATTTTAAAATTC	GTTTTTTTTTAATTTTAAAATTC	9745.13	PASS	AB=0;ABP=0;AC=2;AF=1;AN=2;AO=359;CIGAR=1M1D22M;DP=388;DPB=376.458;DPRA=0;EPP=10.4199;EPPR=3.32051;GTI=0;LEN=1;MEANALT=7;MQM=60;MQMR=60;NS=1;NUMALT=1;ODDS=432.338;PAIRED=0.994429;PAIREDR=1;PAO=25.5;PQA=845;PQR=845;PRO=25.5;QA=11164;QR=250;RO=7;RPL=221;RPP=44.6796;RPPR=5.80219;RPR=138;RUN=1;SAF=167;SAP=6.79072;SAR=192;SRF=2;SRP=5.80219;SRR=5;TYPE=del;technology.ILLUMINA=1	GT:DP:AD:RO:QR:AO:QA:GL	1/1:388:7,359:7:250:359:11164:-981.818,-87.6686,0
N2_chrI	344347	.	GTTTTTTTTTTTAATT	GTTTTTTTTTAATT	11133	PASS	AB=0;ABP=0;AC=2;AF=1;AN=2;AO=382;CIGAR=1M2D13M;DP=396;DPB=346.375;DPRA=0;EPP=8.12633;EPPR=0;GTI=0;LEN=2;MEANALT=7;MQM=59.8141;MQMR=0;NS=1;NUMALT=1;ODDS=534.17;PAIRED=0.997382;PAIREDR=0;PAO=0;PQA=0;PQR=0;PRO=0;QA=12433;QR=0;RO=0;RPL=194;RPP=3.21494;RPPR=0;RPR=188;RUN=1;SAF=196;SAP=3.57875;SAR=186;SRF=0;SRP=0;SRR=0;TYPE=del;technology.ILLUMINA=1	GT:DP:AD:RO:QR:AO:QA:GL	1/1:396:0,382:0:0:382:12433:-1118.06,-114.993,0
N2_chrI	344866	.	ATTTTTTTGGTTC	ATTTTTTTTGGTTC	12362	PASS	AB=0;ABP=0;AC=2;AF=1;AN=2;AO=404;CIGAR=1M1I12M;DP=418;DPB=450.308;DPRA=0;EPP=3.2038;EPPR=0;GTI=0;LEN=1;MEANALT=7;MQM=60;MQMR=0;NS=1;NUMALT=1;ODDS=564.668;PAIRED=1;PAIREDR=0;PAO=1.5;PQA=49.5;PQR=49.5;PRO=1.5;QA=13794;QR=0;RO=0;RPL=187;RPP=7.84774;RPPR=0;RPR=217;RUN=1;SAF=202;SAP=3.0103;SAR=202;SRF=0;SRP=0;SRR=0;TYPE=ins;technology.ILLUMINA=1	GT:DP:AD:RO:QR:AO:QA:GL	1/1:418:0,404:0:0:404:13794:-1240.91,-121.616,0
N2_chrI	344902	.	GTTTTTTTTTCCTTCA	GTTTTTTTTCCTTCA	12129.8	PASS	AB=0;ABP=0;AC=2;AF=1;AN=2;AO=398;CIGAR=1M1D14M;DP=408;DPB=384.125;DPRA=0;EPP=3.0103;EPPR=5.18177;GTI=0;LEN=1;MEANALT=7;MQM=60;MQMR=60;NS=1;NUMALT=1;ODDS=546.335;PAIRED=1;PAIREDR=1;PAO=4;PQA=135;PQR=135;PRO=4;QA=13582;QR=36;RO=1;RPL=167;RPP=25.3579;RPPR=5.18177;RPR=231;RUN=1;SAF=206;SAP=4.07967;SAR=192;SRF=0;SRP=5.18177;SRR=1;TYPE=del;technology.ILLUMINA=1	GT:DP:AD:RO:QR:AO:QA:GL	1/1:408:1,398:1:36:398:13582:-1218.62,-116.857,0
N2_chrI	345772	.	GAAG	GAAAAAAAA	16977.2	PASS	AB=0;ABP=0;AC=2;AF=1;AN=2;AO=540;CIGAR=1M5I2M1X;DP=555;DPB=1249.75;DPRA=0;EPP=25.0306;EPPR=0;GTI=0;LEN=9;MEANALT=9;MQM=60;MQMR=0;NS=1;NUMALT=1;ODDS=753.204;PAIRED=0.998148;PAIREDR=0;PAO=11;PQA=248;PQR=0;PRO=0;QA=18984;QR=0;RO=0;RPL=309;RPP=27.4756;RPPR=0;RPR=231;RUN=1;SAF=296;SAP=13.8837;SAR=244;SRF=0;SRP=0;SRR=0;TYPE=complex;technology.ILLUMINA=1	GT:DP:AD:RO:QR:AO:QA:GL	1/1:555:0,540:0:0:540:18984:-1707.85,-162.556,0
N2_chrI	345946	.	GTTTTTTTTTCGG	GTTTTTTTTCGG	14780	PASS	AB=0;ABP=0;AC=2;AF=1;AN=2;AO=501;CIGAR=1M1D11M;DP=512;DPB=473.846;DPRA=0;EPP=3.01463;EPPR=3.73412;GTI=0;LEN=1;MEANALT=6;MQM=60;MQMR=60;NS=1;NUMALT=1;ODDS=669.108;PAIRED=0.996008;PAIREDR=1;PAO=6.5;PQA=240.5;PQR=240.5;PRO=6.5;QA=16634;QR=103;RO=3;RPL=296;RPP=38.9024;RPPR=3.73412;RPR=205;RUN=1;SAF=210;SAP=31.4475;SAR=291;SRF=0;SRP=9.52472;SRR=3;TYPE=del;technology.ILLUMINA=1	GT:DP:AD:RO:QR:AO:QA:GL	1/1:512:3,501:3:103:501:16634:-1487.05,-142.442,0
N2_chrI	346018	.	GT	G	12337.7	PASS	AC=2;AF=1;AN=2;BaseQRankSum=-0.431;ClippingRankSum=0;DP=423;ExcessHet=3.0103;FS=13.859;MLEAC=2;MLEAF=1;MQ=60;MQRankSum=0;QD=31.55;ReadPosRankSum=1.947;SOR=0.451	GT:AD:DP:GQ:PL	1/1:4,387:391:99:12375,1096,0
N2_chrI	347491	.	GGTTTTTT	GGTTTTTGTTTTTT	9805.98	PASS	AB=0;ABP=0;AC=2;AF=1;AN=2;AO=392;CIGAR=1M6I7M;DP=432;DPB=747.875;DPRA=0;EPP=16.859;EPPR=0;GTI=0;LEN=6;MEANALT=10;MQM=60;MQMR=0;NS=1;NUMALT=1;ODDS=548.033;PAIRED=0.997449;PAIREDR=0;PAO=0;PQA=0;PQR=0;PRO=0;QA=10974;QR=0;RO=0;RPL=174;RPP=13.7347;RPPR=0;RPR=218;RUN=1;SAF=197;SAP=3.03246;SAR=195;SRF=0;SRP=0;SRR=0;TYPE=ins;technology.ILLUMINA=1	GT:DP:AD:RO:QR:AO:QA:GL	1/1:432:0,392:0:0:392:10974:-987.243,-118.004,0
N2_chrI	347492	.	G	GTTTTTGTT	23359.7	PASS	AC=2;AF=1;AN=2;DP=533;ExcessHet=3.0103;FS=0;MLEAC=2;MLEAF=1;MQ=59;QD=29.84;SOR=0.753	GT:AD:DP:GQ:PL	1/1:0,499:499:99:23397,1622,0
N2_chrI	347500	.	TAA	T	24272.7	PASS	AC=2;AF=1;AN=2;DP=539;ExcessHet=3.0103;FS=0;MLEAC=2;MLEAF=1;MQ=59;QD=31.66;SOR=0.72	GT:AD:DP:GQ:PL	1/1:0,535:535:99:24310,1627,0
N2_chrI	348971	.	CAAAAAAAACGAT	CAAAAAAAAACGAT	12165.1	PASS	AB=0;ABP=0;AC=2;AF=1;AN=2;AO=417;CIGAR=1M1I12M;DP=437;DPB=471.077;DPRA=0;EPP=3.14048;EPPR=0;GTI=0;LEN=1;MEANALT=8;MQM=60;MQMR=0;NS=1;NUMALT=1;ODDS=582.69;PAIRED=0.997602;PAIREDR=0;PAO=1;PQA=24;PQR=24;PRO=1;QA=13584;QR=0;RO=0;RPL=233;RPP=15.5132;RPPR=0;RPR=184;RUN=1;SAF=208;SAP=3.01551;SAR=209;SRF=0;SRP=0;SRR=0;TYPE=ins;technology.ILLUMINA=1	GT:DP:AD:RO:QR:AO:QA:GL	1/1:437:0,417:0:0:417:13584:-1222,-125.53,0
N2_chrI	350257	.	ATTTTTTTTTTCAAA	ATTTTTTTTTCAAA	12888.5	PASS	AB=0;ABP=0;AC=2;AF=1;AN=2;AO=459;CIGAR=1M1D13M;DP=481;DPB=449.467;DPRA=0;EPP=24.2472;EPPR=12.7819;GTI=0;LEN=1;MEANALT=8;MQM=60;MQMR=60;NS=1;NUMALT=1;ODDS=560.18;PAIRED=1;PAIREDR=1;PAO=0.5;PQA=12.5;PQR=12.5;PRO=0.5;QA=14659;QR=287;RO=8;RPL=236;RPP=3.80982;RPPR=3.0103;RPR=223;RUN=1;SAF=216;SAP=6.45911;SAR=243;SRF=5;SRP=4.09604;SRR=3;TYPE=del;technology.ILLUMINA=1	GT:DP:AD:RO:QR:AO:QA:GL	1/1:481:8,459:8:287:459:14659:-1292.96,-114.696,0
N2_chrI	350291	.	TAAAA	T	21785.7	PASS	AC=2;AF=1;AN=2;DP=494;ExcessHet=3.0103;FS=0;MLEAC=2;MLEAF=1;MQ=60;QD=28.63;SOR=0.963	GT:AD:DP:GQ:PL	1/1:0,482:482:99:21823,1465,0
N2_chrI	350974	.	GAAAAAAAAAAACGAAAAATT	GAAAAAAAAAAAACGAAAAATT	6586.04	PASS	AB=0;ABP=0;AC=2;AF=1;AN=2;AO=262;CIGAR=1M1I20M;DP=335;DPB=356.333;DPRA=0;EPP=11.4973;EPPR=5.80219;GTI=0;LEN=1;MEANALT=16;MQM=60;MQMR=60;NS=1;NUMALT=1;ODDS=165.786;PAIRED=0.992366;PAIREDR=1;PAO=7.5;PQA=205.833;PQR=205.833;PRO=7.5;QA=7624;QR=240;RO=7;RPL=123;RPP=5.13204;RPPR=5.80219;RPR=139;RUN=1;SAF=160;SAP=30.8913;SAR=102;SRF=4;SRP=3.32051;SRR=3;TYPE=ins;technology.ILLUMINA=1	GT:DP:AD:RO:QR:AO:QA:GL	1/1:335:7,262:7:240:262:7624:-664.253,-59.3824,0
N2_chrI	351134	.	ATTTTTTTTTTCCCG	ATTTTTTTTTCCCG	14854.8	PASS	AB=0;ABP=0;AC=2;AF=1;AN=2;AO=486;CIGAR=1M1D13M;DP=499;DPB=466.2;DPRA=0;EPP=28.8178;EPPR=7.35324;GTI=0;LEN=1;MEANALT=6;MQM=60;MQMR=60;NS=1;NUMALT=1;ODDS=657.047;PAIRED=0.997942;PAIREDR=1;PAO=1.5;PQA=16.5;PQR=16.5;PRO=1.5;QA=16687;QR=73;RO=2;RPL=271;RPP=17.0221;RPPR=3.0103;RPR=215;RUN=1;SAF=210;SAP=22.4731;SAR=276;SRF=1;SRP=3.0103;SRR=1;TYPE=del;technology.ILLUMINA=1	GT:DP:AD:RO:QR:AO:QA:GL	1/1:499:2,486:2:73:486:16687:-1494.53,-140.32,0
N2_chrI	351376	.	GAAAAAATATAG	GAAAAAAATATAG	14605.4	PASS	AB=0;ABP=0;AC=2;AF=1;AN=2;AO=464;CIGAR=1M1I11M;DP=478;DPB=522.167;DPRA=0;EPP=4.88226;EPPR=0;GTI=0;LEN=1;MEANALT=10;MQM=60;MQMR=0;NS=1;NUMALT=1;ODDS=647.846;PAIRED=0.905172;PAIREDR=0;PAO=8.5;PQA=285;PQR=285;PRO=8.5;QA=16288;QR=0;RO=0;RPL=230;RPP=3.08518;RPPR=0;RPR=234;RUN=1;SAF=222;SAP=4.88226;SAR=242;SRF=0;SRP=0;SRR=0;TYPE=ins;technology.ILLUMINA=1	GT:DP:AD:RO:QR:AO:QA:GL	1/1:478:0,464:0:0:464:16288:-1465.21,-139.678,0
N2_chrI	351469	.	GTTTTTTTTTGGA	GTTTTTTTTGGA	21225.9	PASS	AB=0;ABP=0;AC=2;AF=1;AN=2;AO=746;CIGAR=1M1D11M;DP=760;DPB=703;DPRA=0;EPP=70.2619;EPPR=3.0103;GTI=0;LEN=1;MEANALT=7;MQM=59.9718;MQMR=60;NS=1;NUMALT=1;ODDS=995.94;PAIRED=0.690349;PAIREDR=1;PAO=10.5;PQA=240.5;PQR=240.5;PRO=10.5;QA=23866;QR=144;RO=4;RPL=413;RPP=21.6396;RPPR=11.6962;RPR=333;RUN=1;SAF=362;SAP=4.41914;SAR=384;SRF=2;SRP=3.0103;SRR=2;TYPE=del;technology.ILLUMINA=1	GT:DP:AD:RO:QR:AO:QA:GL	1/1:760:4,746:4:144:746:23866:-2133.91,-212.819,0
N2_chrI	351551	.	CAAAAAAAACTAAAATT	CAAAAAAACTAAAATT	10808.1	PASS	AB=0;ABP=0;AC=2;AF=1;AN=2;AO=351;CIGAR=1M1D15M;DP=355;DPB=335.176;DPRA=0;EPP=8.21317;EPPR=0;GTI=0;LEN=1;MEANALT=3;MQM=60;MQMR=0;NS=1;NUMALT=1;ODDS=491.194;PAIRED=0.900285;PAIREDR=0;PAO=5.5;PQA=191.5;PQR=191.5;PRO=5.5;QA=12093;QR=0;RO=0;RPL=182;RPP=4.05582;RPPR=0;RPR=169;RUN=1;SAF=206;SAP=26.0304;SAR=145;SRF=0;SRP=0;SRR=0;TYPE=del;technology.ILLUMINA=1	GT:DP:AD:RO:QR:AO:QA:GL	1/1:355:0,351:0:0:351:12093:-1087.86,-105.662,0
N2_chrI	351596	.	ATTTAAA	ATTAAA	11793.6	PASS	AB=0;ABP=0;AC=2;AF=1;AN=2;AO=393;CIGAR=1M1D5M;DP=409;DPB=352.857;DPRA=0;EPP=4.60713;EPPR=3.0103;GTI=0;LEN=1;MEANALT=4;MQM=59.9746;MQMR=6;NS=1;NUMALT=1;ODDS=541.29;PAIRED=0.941476;PAIREDR=1;PAO=3;PQA=105;PQR=105;PRO=3;QA=13214;QR=74;RO=2;RPL=149;RPP=52.8768;RPPR=7.35324;RPR=244;RUN=1;SAF=203;SAP=3.94409;SAR=190;SRF=1;SRP=3.0103;SRR=1;TYPE=del;technology.ILLUMINA=1	GT:DP:AD:RO:QR:AO:QA:GL	1/1:409:2,393:2:74:393:13214:-1187.62,-117.86,0
N2_chrI	352490	.	ATTTTTTTTGGA	ATTTTTTTTTGGA	11779.4	PASS	AB=0;ABP=0;AC=2;AF=1;AN=2;AO=402;CIGAR=1M1I11M;DP=419;DPB=453.25;DPRA=0;EPP=12.5389;EPPR=3.0103;GTI=0;LEN=1;MEANALT=7;MQM=60;MQMR=60;NS=1;NUMALT=1;ODDS=499.738;PAIRED=0.997512;PAIREDR=1;PAO=0;PQA=0;PQR=0;PRO=0;QA=13399;QR=216;RO=6;RPL=231;RPP=22.4563;RPPR=3.0103;RPR=171;RUN=1;SAF=167;SAP=27.9876;SAR=235;SRF=2;SRP=4.45795;SRR=4;TYPE=ins;technology.ILLUMINA=1	GT:DP:AD:RO:QR:AO:QA:GL	1/1:419:6,402:6:216:402:13399:-1185.9,-103.364,0
N2_chrI	353616	.	ATTTTTTTTTTTCAAA	ATTTTTTTTTTTTCAAA	11549.3	PASS	AB=0;ABP=0;AC=2;AF=1;AN=2;AO=396;CIGAR=1M1I15M;DP=459;DPB=486.375;DPRA=0;EPP=5.20371;EPPR=7.94546;GTI=0;LEN=1;MEANALT=9;MQM=60;MQMR=60;NS=1;NUMALT=1;ODDS=294.047;PAIRED=0.992424;PAIREDR=1;PAO=0.5;PQA=12.5;PQR=12.5;PRO=0.5;QA=13260;QR=400;RO=11;RPL=200;RPP=3.09804;RPPR=4.78696;RPR=196;RUN=1;SAF=200;SAP=3.09804;SAR=196;SRF=5;SRP=3.20771;SRR=6;TYPE=ins;technology.ILLUMINA=1	GT:DP:AD:RO:QR:AO:QA:GL	1/1:459:11,396:11:400:396:13260:-1156.82,-86.5287,0
N2_chrI	354280	.	CTTCC	CTTTCC	18002.4	PASS	AB=0;ABP=0;AC=2;AF=1;AN=2;AO=565;CIGAR=1M1I4M;DP=574;DPB=687.2;DPRA=0;EPP=12.2381;EPPR=0;GTI=0;LEN=1;MEANALT=4;MQM=60;MQMR=0;NS=1;NUMALT=1;ODDS=787.861;PAIRED=0.99469;PAIREDR=0;PAO=0;PQA=0;PQR=0;PRO=0;QA=20085;QR=0;RO=0;RPL=309;RPP=13.8062;RPPR=0;RPR=256;RUN=1;SAF=282;SAP=3.01414;SAR=283;SRF=0;SRP=0;SRR=0;TYPE=ins;technology.ILLUMINA=1	GT:DP:AD:RO:QR:AO:QA:GL	1/1:574:0,565:0:0:565:20085:-1806.66,-170.082,0
N2_chrI	354666	.	A	ATATCGATTTTCCTGAAATT	3904.73	PASS	AC=2;AF=1;AN=2;DP=562;ExcessHet=3.0103;FS=0;MLEAC=2;MLEAF=1;MQ=59;QD=29.62;SOR=0.741	GT:AD:DP:GQ:PL	1/1:0,41:41:99:3942,173,0
N2_chrI	356998	.	ATTTTTTTTTTTCTTGTAA	ATTTTTTTTTTCTTGTAA	14652.2	PASS	AB=0;ABP=0;AC=2;AF=1;AN=2;AO=500;CIGAR=1M1D17M;DP=533;DPB=506.579;DPRA=0;EPP=39.769;EPPR=4.09604;GTI=0;LEN=1;MEANALT=9;MQM=60;MQMR=60;NS=1;NUMALT=1;ODDS=617.503;PAIRED=0.996;PAIREDR=1;PAO=10.5;PQA=363.5;PQR=363.5;PRO=10.5;QA=16737;QR=282;RO=8;RPL=322;RPP=93.0656;RPPR=12.7819;RPR=178;RUN=1;SAF=268;SAP=8.63876;SAR=232;SRF=4;SRP=3.0103;SRR=4;TYPE=del;technology.ILLUMINA=1	GT:DP:AD:RO:QR:AO:QA:GL	1/1:533:8,500:8:282:500:16737:-1480.2,-127.544,0
N2_chrI	357487	.	CAAAAAAGT	CAAAAAAAAGT	11815.9	PASS	AB=0;ABP=0;AC=2;AF=1;AN=2;AO=402;CIGAR=1M2I8M;DP=422;DPB=514.333;DPRA=0;EPP=5.62471;EPPR=5.18177;GTI=0;LEN=2;MEANALT=7;MQM=60;MQMR=60;NS=1;NUMALT=1;ODDS=553.561;PAIRED=1;PAIREDR=1;PAO=1;PQA=31;PQR=31;PRO=1;QA=13212;QR=28;RO=1;RPL=186;RPP=7.87181;RPPR=5.18177;RPR=216;RUN=1;SAF=214;SAP=6.66183;SAR=188;SRF=0;SRP=5.18177;SRR=1;TYPE=ins;technology.ILLUMINA=1	GT:DP:AD:RO:QR:AO:QA:GL	1/1:422:1,402:1:28:402:13212:-1186,-118.796,0
N2_chrI	358117	.	GAAAAAAAAAATCAATT	GAAAAAAAAATCAATT	10857.4	PASS	AB=0;ABP=0;AC=2;AF=1;AN=2;AO=364;CIGAR=1M1D15M;DP=373;DPB=352.824;DPRA=0;EPP=24.4864;EPPR=11.6962;GTI=0;LEN=1;MEANALT=5;MQM=60;MQMR=60;NS=1;NUMALT=1;ODDS=469.166;PAIRED=0.991758;PAIREDR=1;PAO=6.5;PQA=171.5;PQR=171.5;PRO=6.5;QA=12261;QR=144;RO=4;RPL=180;RPP=3.10575;RPPR=3.0103;RPR=184;RUN=1;SAF=182;SAP=3.0103;SAR=182;SRF=2;SRP=3.0103;SRR=2;TYPE=del;technology.ILLUMINA=1	GT:DP:AD:RO:QR:AO:QA:GL	1/1:373:4,364:4:144:364:12261:-1089.98,-97.7972,0
N2_chrI	359693	.	AAAAAAGC	AGAAAAAGC	16576.3	PASS	AB=0;ABP=0;AC=2;AF=1;AN=2;AO=560;CIGAR=1M1I7M;DP=591;DPB=681;DPRA=0;EPP=4.88707;EPPR=0;GTI=0;LEN=1;MEANALT=8;MQM=60;MQMR=0;NS=1;NUMALT=1;ODDS=780.93;PAIRED=0.991071;PAIREDR=0;PAO=27.5;PQA=829.5;PQR=675.5;PRO=20.5;QA=18510;QR=0;RO=0;RPL=268;RPP=5.24381;RPPR=0;RPR=292;RUN=1;SAF=321;SAP=29.0835;SAR=239;SRF=0;SRP=0;SRR=0;TYPE=ins;technology.ILLUMINA=1	GT:DP:AD:RO:QR:AO:QA:GL	1/1:591:0,560:0:0:560:18510:-1665.07,-168.577,0
N2_chrI	362015	.	TACCGTGCTGAACCA	TA	10386.1	PASS	AB=0;ABP=0;AC=2;AF=1;AN=2;AO=372;CIGAR=1M13D1M;DP=372;DPB=49.6;DPRA=0;EPP=3.03365;EPPR=0;GTI=0;LEN=13;MEANALT=1;MQM=56.5699;MQMR=0;NS=1;NUMALT=1;ODDS=520.307;PAIRED=0.895161;PAIREDR=0;PAO=0;PQA=0;PQR=0;PRO=0;QA=11710;QR=0;RO=0;RPL=188;RPP=3.1037;RPPR=0;RPR=184;RUN=1;SAF=195;SAP=4.90158;SAR=177;SRF=0;SRP=0;SRR=0;TYPE=del;technology.ILLUMINA=1	GT:DP:AD:RO:QR:AO:QA:GL	1/1:372:0,372:0:0:372:11710:-1042.97,-111.983,0
N2_chrI	362109	.	ATAGGGAGTGCAA	ATAGGGAGTGCAAGACTGTTAGGGAGTGCAA	222	PASS	INDEL;IDV=104;IMF=0.433333;DP=240;VDB=0.0242505;SGB=-0.693147;MQSB=0.114713;MQ0F=0.0458333;ICB=1;HOB=0.5;AC=1;AN=2;DP4=63,46,38,93;MQ=45	GT:PL:AD	0/1:255,0,255:109,131
N2_chrI	362206	.	ATTGG	ATTTGG	8787.64	PASS	AB=0;ABP=0;AC=2;AF=1;AN=2;AO=284;CIGAR=1M1I4M;DP=301;DPB=358.6;DPRA=0;EPP=38.3655;EPPR=0;GTI=0;LEN=1;MEANALT=6;MQM=57.8204;MQMR=0;NS=1;NUMALT=1;ODDS=398.313;PAIRED=0.90493;PAIREDR=0;PAO=0;PQA=0;PQR=0;PRO=0;QA=9907;QR=0;RO=0;RPL=128;RPP=9.00479;RPPR=0;RPR=156;RUN=1;SAF=136;SAP=4.11133;SAR=148;SRF=0;SRP=0;SRR=0;TYPE=ins;technology.ILLUMINA=1	GT:DP:AD:RO:QR:AO:QA:GL	1/1:301:0,284:0:0:284:9907:-887.005,-85.4925,0
N2_chrI	362918	.	TTATATATTAA	TTATATTAA	11808.4	PASS	AB=0;ABP=0;AC=2;AF=1;AN=2;AO=378;CIGAR=1M2D8M;DP=381;DPB=312.273;DPRA=0;EPP=4.48093;EPPR=0;GTI=0;LEN=2;MEANALT=4;MQM=60;MQMR=0;NS=1;NUMALT=1;ODDS=528.624;PAIRED=0.994709;PAIREDR=0;PAO=1.5;PQA=49.5;PQR=49.5;PRO=1.5;QA=13198;QR=0;RO=0;RPL=159;RPP=23.691;RPPR=0;RPR=219;RUN=1;SAF=194;SAP=3.58476;SAR=184;SRF=0;SRP=0;SRR=0;TYPE=del;technology.ILLUMINA=1	GT:DP:AD:RO:QR:AO:QA:GL	1/1:381:0,378:0:0:378:13198:-1187.27,-113.789,0
N2_chrI	363669	.	TAAAAATAC	TAAAATAC	14807.2	PASS	AB=0;ABP=0;AC=2;AF=1;AN=2;AO=463;CIGAR=1M1D7M;DP=471;DPB=419.889;DPRA=0;EPP=30.8173;EPPR=0;GTI=0;LEN=1;MEANALT=3;MQM=60;MQMR=0;NS=1;NUMALT=1;ODDS=646.459;PAIRED=1;PAIREDR=0;PAO=2;PQA=74;PQR=74;PRO=2;QA=16541;QR=0;RO=0;RPL=236;RPP=3.39019;RPPR=0;RPR=227;RUN=1;SAF=229;SAP=3.12755;SAR=234;SRF=0;SRP=0;SRR=0;TYPE=del;technology.ILLUMINA=1	GT:DP:AD:RO:QR:AO:QA:GL	1/1:471:0,463:0:0:463:16541:-1487.85,-139.377,0
N2_chrI	363880	.	ATTTTTTTCAG	ATTTTTTCAG	11627.2	PASS	AB=0;ABP=0;AC=2;AF=1;AN=2;AO=401;CIGAR=1M1D9M;DP=405;DPB=368.727;DPRA=0;EPP=3.27564;EPPR=0;GTI=0;LEN=1;MEANALT=5;MQM=60;MQMR=0;NS=1;NUMALT=1;ODDS=560.509;PAIRED=0.990025;PAIREDR=0;PAO=0.5;PQA=18.5;PQR=18.5;PRO=0.5;QA=12993;QR=0;RO=0;RPL=228;RPP=19.3911;RPPR=0;RPR=173;RUN=1;SAF=213;SAP=6.39476;SAR=188;SRF=0;SRP=0;SRR=0;TYPE=del;technology.ILLUMINA=1	GT:DP:AD:RO:QR:AO:QA:GL	1/1:405:0,401:0:0:401:12993:-1168.92,-120.713,0
N2_chrI	366401	.	GGGGGGTC	GGGGAGGGGGTC	10615.5	PASS	AB=0;ABP=0;AC=2;AF=1;AN=2;AO=387;CIGAR=1M4I7M;DP=404;DPB=605.875;DPRA=0;EPP=23.889;EPPR=0;GTI=0;LEN=4;MEANALT=8;MQM=59.8191;MQMR=0;NS=1;NUMALT=1;ODDS=541.101;PAIRED=1;PAIREDR=0;PAO=5;PQA=0;PQR=0;PRO=5;QA=11917;QR=0;RO=0;RPL=237;RPP=45.4803;RPPR=0;RPR=150;RUN=1;SAF=189;SAP=3.46479;SAR=198;SRF=0;SRP=0;SRR=0;TYPE=ins;technology.ILLUMINA=1	GT:DP:AD:RO:QR:AO:QA:GL	1/1:404:0,387:0:0:387:11917:-1072.14,-116.499,0
N2_chrI	367125	.	CTTTTTTTTGAA	CTTTTTTTGAA	13240	PASS	AB=0;ABP=0;AC=2;AF=1;AN=2;AO=441;CIGAR=1M1D10M;DP=445;DPB=407.917;DPRA=0;EPP=23.8141;EPPR=0;GTI=0;LEN=1;MEANALT=4;MQM=60;MQMR=0;NS=1;NUMALT=1;ODDS=615.961;PAIRED=0.993197;PAIREDR=0;PAO=0;PQA=0;PQR=0;PRO=0;QA=14839;QR=0;RO=0;RPL=266;RPP=43.7857;RPPR=0;RPR=175;RUN=1;SAF=203;SAP=9.04217;SAR=238;SRF=0;SRP=0;SRR=0;TYPE=del;technology.ILLUMINA=1	GT:DP:AD:RO:QR:AO:QA:GL	1/1:445:0,441:0:0:441:14839:-1335.05,-132.754,0
N2_chrI	367914	.	TACACACAT	TACACACACAT	13817.5	PASS	AB=0;ABP=0;AC=2;AF=1;AN=2;AO=470;CIGAR=1M2I8M;DP=488;DPB=592.889;DPRA=0;EPP=16.4827;EPPR=3.0103;GTI=0;LEN=2;MEANALT=5;MQM=60;MQMR=60;NS=1;NUMALT=1;ODDS=635.795;PAIRED=0.991489;PAIREDR=1;PAO=0;PQA=0;PQR=0;PRO=0;QA=15488;QR=69;RO=2;RPL=216;RPP=9.6818;RPPR=7.35324;RPR=254;RUN=1;SAF=226;SAP=4.50723;SAR=244;SRF=1;SRP=3.0103;SRR=1;TYPE=ins;technology.ILLUMINA=1	GT:DP:AD:RO:QR:AO:QA:GL	1/1:488:2,470:2:69:470:15488:-1387.01,-135.878,0
N2_chrI	368225	.	CAAAAAAAAAACATTT	CAAAAAAAAACATTT	13378.9	PASS	AB=0;ABP=0;AC=2;AF=1;AN=2;AO=453;CIGAR=1M1D14M;DP=462;DPB=434.812;DPRA=0;EPP=3.24518;EPPR=3.44459;GTI=0;LEN=1;MEANALT=4;MQM=60;MQMR=60;NS=1;NUMALT=1;ODDS=582.576;PAIRED=0.997792;PAIREDR=1;PAO=7;PQA=221;PQR=221;PRO=7;QA=15083;QR=178;RO=5;RPL=248;RPP=11.8736;RPPR=13.8677;RPR=205;RUN=1;SAF=236;SAP=4.74077;SAR=217;SRF=2;SRP=3.44459;SRR=3;TYPE=del;technology.ILLUMINA=1	GT:DP:AD:RO:QR:AO:QA:GL	1/1:462:5,453:5:178:453:15083:-1340.74,-121.838,0
N2_chrI	368409	.	CGA	CGGT	15899.4	PASS	AB=0;ABP=0;AC=2;AF=1;AN=2;AO=497;CIGAR=1M1I1M1X;DP=521;DPB=689.333;DPRA=0;EPP=6.19542;EPPR=0;GTI=0;LEN=4;MEANALT=5;MQM=60;MQMR=0;NS=1;NUMALT=1;ODDS=693.593;PAIRED=0.997988;PAIREDR=0;PAO=5;PQA=185;PQR=0;PRO=0;QA=17762;QR=0;RO=0;RPL=278;RPP=18.2193;RPPR=0;RPR=219;RUN=1;SAF=218;SAP=19.2679;SAR=279;SRF=0;SRP=0;SRR=0;TYPE=complex;technology.ILLUMINA=1	GT:DP:AD:RO:QR:AO:QA:GL	1/1:521:0,497:0:0:497:17762:-1597.75,-149.612,0
N2_chrI	369990	.	CTTTTTTTTTTCTATG	CTTTTTTTTTCTATT	19229.1	PASS	AB=0;ABP=0;AC=2;AF=1;AN=2;AO=660;CIGAR=1M1D13M1X;DP=675;DPB=639.125;DPRA=0;EPP=12.6043;EPPR=0;GTI=0;LEN=15;MEANALT=10;MQM=60;MQMR=0;NS=1;NUMALT=1;ODDS=919.559;PAIRED=0.99697;PAIREDR=0;PAO=76;PQA=2537;PQR=271;PRO=8;QA=21451;QR=0;RO=0;RPL=320;RPP=4.32634;RPPR=0;RPR=340;RUN=1;SAF=301;SAP=14.0782;SAR=359;SRF=0;SRP=0;SRR=0;TYPE=complex;technology.ILLUMINA=1	GT:DP:AD:RO:QR:AO:QA:GL	1/1:675:0,660:0:0:660:21451:-1929.63,-198.68,0
N2_chrI	370814	.	TAAAAAAAAAATGAATATT	TAAAAAAAAATGAATATT	8045.94	PASS	AB=0;ABP=0;AC=2;AF=1;AN=2;AO=266;CIGAR=1M1D17M;DP=284;DPB=271.316;DPRA=0;EPP=17.4106;EPPR=3.73412;GTI=0;LEN=1;MEANALT=10;MQM=60;MQMR=60;NS=1;NUMALT=1;ODDS=344.823;PAIRED=0.992481;PAIREDR=1;PAO=14;PQA=518;PQR=518;PRO=14;QA=9096;QR=105;RO=3;RPL=122;RPP=6.9614;RPPR=9.52472;RPR=144;RUN=1;SAF=140;SAP=4.61033;SAR=126;SRF=2;SRP=3.73412;SRR=1;TYPE=del;technology.ILLUMINA=1	GT:DP:AD:RO:QR:AO:QA:GL	1/1:284:3,266:3:105:266:9096:-808.766,-71.5287,0
N2_chrI	371204	.	ATTTTTTTTTCAA	ATTTTTTTTTTCAA	11156.9	PASS	AB=0;ABP=0;AC=2;AF=1;AN=2;AO=374;CIGAR=1M1I12M;DP=400;DPB=431.692;DPRA=0;EPP=10.535;EPPR=6.91895;GTI=0;LEN=1;MEANALT=6;MQM=60;MQMR=60;NS=1;NUMALT=1;ODDS=473.039;PAIRED=1;PAIREDR=1;PAO=0.5;PQA=12;PQR=12;PRO=0.5;QA=12613;QR=175;RO=5;RPL=192;RPP=3.59091;RPPR=3.44459;RPR=182;RUN=1;SAF=191;SAP=3.38189;SAR=183;SRF=2;SRP=3.44459;SRR=3;TYPE=ins;technology.ILLUMINA=1	GT:DP:AD:RO:QR:AO:QA:GL	1/1:400:5,374:5:175:374:12613:-1118.87,-98.3341,0
N2_chrI	372426	.	ATTTTTTTTCTGG	ATTTTTTTTTCTGG	14711.2	PASS	AB=0;ABP=0;AC=2;AF=1;AN=2;AO=472;CIGAR=1M1I12M;DP=491;DPB=530.538;DPRA=0;EPP=3.67278;EPPR=7.35324;GTI=0;LEN=1;MEANALT=6;MQM=60;MQMR=60;NS=1;NUMALT=1;ODDS=637.728;PAIRED=1;PAIREDR=1;PAO=3;PQA=105;PQR=105;PRO=3;QA=16524;QR=73;RO=2;RPL=205;RPP=20.6949;RPPR=3.0103;RPR=267;RUN=1;SAF=281;SAP=40.275;SAR=191;SRF=1;SRP=3.0103;SRR=1;TYPE=ins;technology.ILLUMINA=1	GT:DP:AD:RO:QR:AO:QA:GL	1/1:491:2,472:2:73:472:16524:-1479.8,-136.119,0
N2_chrI	373704	.	CAAAAAATTTCCGAATAATCGAAATTTT	CT	4754.65	PASS	AB=0;ABP=0;AC=2;AF=1;AN=2;AO=234;CIGAR=1M26D1M;DP=234;DPB=16.7143;DPRA=0;EPP=10.2857;EPPR=0;GTI=0;LEN=26;MEANALT=1;MQM=60;MQMR=0;NS=1;NUMALT=1;ODDS=328.998;PAIRED=1;PAIREDR=0;PAO=0;PQA=0;PQR=0;PRO=0;QA=5341;QR=0;RO=0;RPL=114;RPP=3.34437;RPPR=0;RPR=120;RUN=1;SAF=103;SAP=10.2857;SAR=131;SRF=0;SRP=0;SRR=0;TYPE=del;technology.ILLUMINA=1	GT:DP:AD:RO:QR:AO:QA:GL	1/1:234:0,234:0:0:234:5341:-480.8,-70.441,0
N2_chrI	373705	.	AAAAAATTTCCGAATAATCGAAATTTT	A	228	PASS	INDEL;IDV=1;IMF=0.00420168;DP=238;VDB=6.78455e-20;SGB=-0.693147;MQSB=1;MQ0F=0;AC=2;AN=2;DP4=1,40,105,92;MQ=60	GT:PL:AD	1/1:255,253,0:41,197
N2_chrI	374132	.	ATTTTTTTTAAATTTTTTGA	ATTTTTTTTTAAATTTTTTAA	12275.6	PASS	AB=0;ABP=0;AC=2;AF=1;AN=2;AO=418;CIGAR=1M1I17M1X1M;DP=452;DPB=481;DPRA=0;EPP=14.0027;EPPR=0;GTI=0;LEN=21;MEANALT=7;MQM=60;MQMR=0;NS=1;NUMALT=1;ODDS=584.076;PAIRED=0.995215;PAIREDR=0;PAO=34;PQA=1109;PQR=1109;PRO=34;QA=13728;QR=0;RO=0;RPL=239;RPP=21.712;RPPR=0;RPR=179;RUN=1;SAF=205;SAP=3.34277;SAR=213;SRF=0;SRP=0;SRR=0;TYPE=complex;technology.ILLUMINA=1	GT:DP:AD:RO:QR:AO:QA:GL	1/1:452:0,418:0:0:418:13728:-1234.79,-125.831,0
N2_chrI	374746	.	CTTTTTTTTTCGA	CTTTTTTTTCGA	10267.7	PASS	AB=0;ABP=0;AC=2;AF=1;AN=2;AO=345;CIGAR=1M1D11M;DP=350;DPB=323.231;DPRA=0;EPP=5.28248;EPPR=7.35324;GTI=0;LEN=1;MEANALT=3;MQM=60;MQMR=60;NS=1;NUMALT=1;ODDS=463.857;PAIRED=0.994203;PAIREDR=1;PAO=1;PQA=24;PQR=24;PRO=1;QA=11549;QR=72;RO=2;RPL=207;RPP=32.9766;RPPR=7.35324;RPR=138;RUN=1;SAF=179;SAP=4.07401;SAR=166;SRF=0;SRP=7.35324;SRR=2;TYPE=del;technology.ILLUMINA=1	GT:DP:AD:RO:QR:AO:QA:GL	1/1:350:2,345:2:72:345:11549:-1032.4,-97.9651,0
N2_chrI	374978	.	GTA	GTATCTA	8985.09	PASS	AB=0;ABP=0;AC=2;AF=1;AN=2;AO=324;CIGAR=1M4I2M;DP=348;DPB=782.667;DPRA=0;EPP=3.25157;EPPR=6.20364;GTI=0;LEN=4;MEANALT=5;MQM=60;MQMR=60;NS=1;NUMALT=1;ODDS=303.558;PAIRED=0.987654;PAIREDR=1;PAO=0;PQA=0;PQR=0;PRO=0;QA=10584;QR=603;RO=17;RPL=147;RPP=9.04217;RPPR=39.9253;RPR=177;RUN=1;SAF=136;SAP=21.1327;SAR=188;SRF=11;SRP=6.20364;SRR=6;TYPE=ins;technology.ILLUMINA=1	GT:DP:AD:RO:QR:AO:QA:GL	1/1:348:17,324:17:603:324:10584:-897.843,-48.3447,0
N2_chrI	375246	.	ATT	AG	11664.3	PASS	AB=0;ABP=0;AC=2;AF=1;AN=2;AO=372;CIGAR=1M1D1X;DP=388;DPB=264;DPRA=0;EPP=8.98769;EPPR=0;GTI=0;LEN=2;MEANALT=2;MQM=57.25;MQMR=0;NS=1;NUMALT=1;ODDS=520.307;PAIRED=0.951613;PAIREDR=0;PAO=0;PQA=0;PQR=0;PRO=0;QA=13475;QR=0;RO=0;RPL=137;RPP=59.0716;RPPR=0;RPR=235;RUN=1;SAF=179;SAP=4.15441;SAR=193;SRF=0;SRP=0;SRR=0;TYPE=complex;technology.ILLUMINA=1	GT:DP:AD:RO:QR:AO:QA:GL	1/1:388:0,372:0:0:372:13475:-1176.95,-111.983,0
N2_chrI	375499	.	G	GT	514.73	PASS	AC=2;AF=1;AN=2;DP=23;ExcessHet=3.0103;FS=0;MLEAC=2;MLEAF=1;MQ=39;QD=25.74;SOR=6.091	GT:AD:DP:GQ:PL	1/1:0,20:20:60:552,60,0
N2_chrI	380830	.	GAAAAAAAAACACGT	GAAAAAAAAAACACGT	18930.4	PASS	AB=0;ABP=0;AC=2;AF=1;AN=2;AO=610;CIGAR=1M1I14M;DP=646;DPB=691.933;DPRA=0;EPP=38.6082;EPPR=5.18177;GTI=0;LEN=1;MEANALT=9;MQM=60;MQMR=60;NS=1;NUMALT=1;ODDS=839.629;PAIRED=0.996721;PAIREDR=1;PAO=4.5;PQA=154.5;PQR=154.5;PRO=4.5;QA=21175;QR=37;RO=1;RPL=278;RPP=13.3907;RPPR=5.18177;RPR=332;RUN=1;SAF=293;SAP=5.06074;SAR=317;SRF=0;SRP=5.18177;SRR=1;TYPE=ins;technology.ILLUMINA=1	GT:DP:AD:RO:QR:AO:QA:GL	1/1:646:1,610:1:37:610:21175:-1901.42,-180.6,0
N2_chrI	380863	.	CAAAAAATTC	CAAAAAAATTC	20053.1	PASS	AB=0;ABP=0;AC=2;AF=1;AN=2;AO=647;CIGAR=1M1I9M;DP=658;DPB=723.6;DPRA=0;EPP=117.877;EPPR=0;GTI=0;LEN=1;MEANALT=8;MQM=60;MQMR=0;NS=1;NUMALT=1;ODDS=901.538;PAIRED=0.995363;PAIREDR=0;PAO=0;PQA=0;PQR=0;PRO=0;QA=22511;QR=0;RO=0;RPL=275;RPP=34.5889;RPPR=0;RPR=372;RUN=1;SAF=341;SAP=7.12167;SAR=306;SRF=0;SRP=0;SRR=0;TYPE=ins;technology.ILLUMINA=1	GT:DP:AD:RO:QR:AO:QA:GL	1/1:658:0,647:0:0:647:22511:-2025.03,-194.766,0
N2_chrI	381986	.	AGC	ATGC	17791.6	PASS	AB=0;ABP=0;AC=2;AF=1;AN=2;AO=608;CIGAR=1M1I2M;DP=642;DPB=845.333;DPRA=0;EPP=8.16755;EPPR=5.18177;GTI=0;LEN=1;MEANALT=4;MQM=60;MQMR=60;NS=1;NUMALT=1;ODDS=841.43;PAIRED=1;PAIREDR=1;PAO=0;PQA=0;PQR=0;PRO=0;QA=19860;QR=15;RO=1;RPL=334;RPP=15.8677;RPPR=5.18177;RPR=274;RUN=1;SAF=325;SAP=9.31043;SAR=283;SRF=1;SRP=5.18177;SRR=0;TYPE=ins;technology.ILLUMINA=1	GT:DP:AD:RO:QR:AO:QA:GL	1/1:642:1,608:1:15:608:19860:-1785.16,-181.983,0
N2_chrI	382826	.	GTTTTTTTTTATTTCAA	GTTTTTTTTTTATTTCAA	14732.2	PASS	AB=0;ABP=0;AC=2;AF=1;AN=2;AO=511;CIGAR=1M1I16M;DP=550;DPB=586.118;DPRA=0;EPP=10.1536;EPPR=14.8328;GTI=0;LEN=1;MEANALT=9;MQM=60;MQMR=60;NS=1;NUMALT=1;ODDS=622.831;PAIRED=0.996086;PAIREDR=1;PAO=12;PQA=388;PQR=351;PRO=11;QA=16795;QR=319;RO=9;RPL=285;RPP=17.8027;RPPR=3.25157;RPR=226;RUN=1;SAF=200;SAP=55.3679;SAR=311;SRF=4;SRP=3.25157;SRR=5;TYPE=ins;technology.ILLUMINA=1	GT:DP:AD:RO:QR:AO:QA:GL	1/1:550:9,511:9:319:511:16795:-1482.07,-127.838,0
N2_chrI	383504	.	CAAAAAAAAAATCATC	CAAAAAAAAATCATC	11953.9	PASS	AB=0;ABP=0;AC=2;AF=1;AN=2;AO=395;CIGAR=1M1D14M;DP=409;DPB=384.312;DPRA=0;EPP=32.3059;EPPR=3.32051;GTI=0;LEN=1;MEANALT=7;MQM=60;MQMR=60;NS=1;NUMALT=1;ODDS=482.241;PAIRED=0.997468;PAIREDR=1;PAO=3;PQA=111;PQR=111;PRO=3;QA=13629;QR=249;RO=7;RPL=176;RPP=13.175;RPPR=10.7656;RPR=219;RUN=1;SAF=164;SAP=27.6881;SAR=231;SRF=3;SRP=3.32051;SRR=4;TYPE=del;technology.ILLUMINA=1	GT:DP:AD:RO:QR:AO:QA:GL	1/1:409:7,395:7:249:395:13629:-1203.62,-98.5364,0
N2_chrI	383631	.	GAAAAAAATTC	GAAAAAAAATTC	11642	PASS	AB=0;ABP=0;AC=2;AF=1;AN=2;AO=374;CIGAR=1M1I10M;DP=379;DPB=413.364;DPRA=0;EPP=4.14829;EPPR=3.0103;GTI=0;LEN=1;MEANALT=4;MQM=60;MQMR=60;NS=1;NUMALT=1;ODDS=501.975;PAIRED=0.991979;PAIREDR=1;PAO=0;PQA=0;PQR=0;PRO=0;QA=13052;QR=74;RO=2;RPL=178;RPP=4.89147;RPPR=7.35324;RPR=196;RUN=1;SAF=184;SAP=3.21932;SAR=190;SRF=1;SRP=3.0103;SRR=1;TYPE=ins;technology.ILLUMINA=1	GT:DP:AD:RO:QR:AO:QA:GL	1/1:379:2,374:2:74:374:13052:-1167.48,-106.462,0
N2_chrI	383954	.	CAT	CATTTTCTAGCTTAAAATTCAAAAT	3576.03	PASS	AB=0.734848;ABP=129.482;AC=1;AF=0.5;AN=2;AO=194;CIGAR=1M22I2M;DP=264;DPB=1694;DPRA=0;EPP=13.0841;EPPR=5.05404;GTI=0;LEN=22;MEANALT=3;MQM=59.9794;MQMR=60;NS=1;NUMALT=1;ODDS=237.012;PAIRED=0.994845;PAIREDR=1;PAO=0;PQA=0;PQR=0;PRO=0;QA=5126;QR=2444;RO=68;RPL=72;RPP=30.9932;RPPR=142.112;RPR=122;RUN=1;SAF=104;SAP=5.20416;SAR=90;SRF=29;SRP=6.20364;SRR=39;TYPE=ins;technology.ILLUMINA=1	GT:DP:AD:RO:QR:AO:QA:GL	0/1:264:68,194:68:2444:194:5126:-382.34,0,-141.09
N2_chrI	385381	.	CAAAAATATC	CAAAATATC	14797.3	PASS	AB=0;ABP=0;AC=2;AF=1;AN=2;AO=481;CIGAR=1M1D8M;DP=486;DPB=438.7;DPRA=0;EPP=6.80699;EPPR=0;GTI=0;LEN=1;MEANALT=4;MQM=60;MQMR=0;NS=1;NUMALT=1;ODDS=671.413;PAIRED=0.991684;PAIREDR=0;PAO=4.5;PQA=166.5;PQR=166.5;PRO=4.5;QA=16511;QR=0;RO=0;RPL=223;RPP=8.54056;RPPR=0;RPR=258;RUN=1;SAF=251;SAP=5.00119;SAR=230;SRF=0;SRP=0;SRR=0;TYPE=del;technology.ILLUMINA=1	GT:DP:AD:RO:QR:AO:QA:GL	1/1:486:0,481:0:0:481:16511:-1485.18,-144.795,0
N2_chrI	385432	.	CAAAAAAAAAATTTC	CAAAAAAAAATTTC	16497.5	PASS	AB=0;ABP=0;AC=2;AF=1;AN=2;AO=525;CIGAR=1M1D13M;DP=547;DPB=510.6;DPRA=0;EPP=18.4009;EPPR=5.18177;GTI=0;LEN=1;MEANALT=8;MQM=60;MQMR=60;NS=1;NUMALT=1;ODDS=689.729;PAIRED=0.990476;PAIREDR=1;PAO=3;PQA=111;PQR=111;PRO=3;QA=18560;QR=145;RO=4;RPL=247;RPP=6.98513;RPPR=3.0103;RPR=278;RUN=1;SAF=298;SAP=23.8606;SAR=227;SRF=3;SRP=5.18177;SRR=1;TYPE=del;technology.ILLUMINA=1	GT:DP:AD:RO:QR:AO:QA:GL	1/1:547:4,525:4:145:525:18560:-1656.52,-146.179,0
N2_chrI	385586	.	CTTTTTTTTTCAG	CTTTTTTTTTTCAG	15425.7	PASS	AB=0;ABP=0;AC=2;AF=1;AN=2;AO=549;CIGAR=1M1I12M;DP=589;DPB=635.154;DPRA=0;EPP=7.31765;EPPR=3.73412;GTI=0;LEN=1;MEANALT=13;MQM=60;MQMR=60;NS=1;NUMALT=1;ODDS=734.764;PAIRED=0.998179;PAIREDR=1;PAO=0.5;PQA=5.5;PQR=5.5;PRO=0.5;QA=17429;QR=106;RO=3;RPL=332;RPP=55.3194;RPPR=9.52472;RPR=217;RUN=1;SAF=206;SAP=77.2478;SAR=343;SRF=2;SRP=3.73412;SRR=1;TYPE=ins;technology.ILLUMINA=1	GT:DP:AD:RO:QR:AO:QA:GL	1/1:589:3,549:3:106:549:17429:-1558.4,-156.626,0
N2_chrI	385929	.	ATTTTTTGTGA	ATTTTTTTGTGA	13879	PASS	AB=0;ABP=0;AC=2;AF=1;AN=2;AO=467;CIGAR=1M1I10M;DP=482;DPB=525.545;DPRA=0;EPP=62.384;EPPR=0;GTI=0;LEN=1;MEANALT=7;MQM=60;MQMR=0;NS=1;NUMALT=1;ODDS=652.005;PAIRED=0.995717;PAIREDR=0;PAO=0.5;PQA=18.5;PQR=18.5;PRO=0.5;QA=15580;QR=0;RO=0;RPL=259;RPP=15.1045;RPPR=0;RPR=208;RUN=1;SAF=199;SAP=25.1482;SAR=268;SRF=0;SRP=0;SRR=0;TYPE=ins;technology.ILLUMINA=1	GT:DP:AD:RO:QR:AO:QA:GL	1/1:482:0,467:0:0:467:15580:-1401.61,-140.581,0
N2_chrI	386294	.	TAAAAAAAACAATTT	TAAAAAAAAACAATTT	13614.1	PASS	AB=0;ABP=0;AC=2;AF=1;AN=2;AO=435;CIGAR=1M1I14M;DP=448;DPB=479.467;DPRA=0;EPP=28.1744;EPPR=5.18177;GTI=0;LEN=1;MEANALT=7;MQM=59.954;MQMR=60;NS=1;NUMALT=1;ODDS=597.359;PAIRED=0.995402;PAIREDR=1;PAO=5;PQA=185;PQR=185;PRO=5;QA=15367;QR=37;RO=1;RPL=287;RPP=99.4586;RPPR=5.18177;RPR=148;RUN=1;SAF=188;SAP=20.3871;SAR=247;SRF=1;SRP=5.18177;SRR=0;TYPE=ins;technology.ILLUMINA=1	GT:DP:AD:RO:QR:AO:QA:GL	1/1:448:1,435:1:37:435:15367:-1378.81,-127.917,0
N2_chrI	386749	.	TAAAAAAAAAAACAGT	TAAAAAAAAACAGT	16227.6	PASS	AB=0;ABP=0;AC=2;AF=1;AN=2;AO=535;CIGAR=1M2D13M;DP=553;DPB=484.188;DPRA=0;EPP=9.83319;EPPR=0;GTI=0;LEN=2;MEANALT=11;MQM=60;MQMR=0;NS=1;NUMALT=1;ODDS=746.273;PAIRED=1;PAIREDR=0;PAO=0;PQA=0;PQR=0;PRO=0;QA=18097;QR=0;RO=0;RPL=272;RPP=3.33906;RPPR=0;RPR=263;RUN=1;SAF=257;SAP=4.80024;SAR=278;SRF=0;SRP=0;SRR=0;TYPE=del;technology.ILLUMINA=1	GT:DP:AD:RO:QR:AO:QA:GL	1/1:553:0,535:0:0:535:18097:-1628.04,-161.051,0
N2_chrI	387203	.	GAAAAAAAAAATCG	GAAAAAAAAATCG	12262.6	PASS	AB=0;ABP=0;AC=2;AF=1;AN=2;AO=403;CIGAR=1M1D12M;DP=410;DPB=380.857;DPRA=0;EPP=23.06;EPPR=7.35324;GTI=0;LEN=1;MEANALT=5;MQM=60;MQMR=60;NS=1;NUMALT=1;ODDS=543.934;PAIRED=0.997519;PAIREDR=1;PAO=0.5;PQA=18.5;PQR=18.5;PRO=0.5;QA=13753;QR=72;RO=2;RPL=199;RPP=3.14501;RPPR=7.35324;RPR=204;RUN=1;SAF=202;SAP=3.01569;SAR=201;SRF=2;SRP=7.35324;SRR=0;TYPE=del;technology.ILLUMINA=1	GT:DP:AD:RO:QR:AO:QA:GL	1/1:410:2,403:2:72:403:13753:-1230.68,-115.417,0
N2_chrI	387289	.	AATG	AG	12066.1	PASS	AB=0;ABP=0;AC=2;AF=1;AN=2;AO=424;CIGAR=1M2D1M;DP=434;DPB=220;DPRA=0;EPP=16.8586;EPPR=0;GTI=0;LEN=2;MEANALT=4;MQM=60;MQMR=0;NS=1;NUMALT=1;ODDS=592.394;PAIRED=0.997642;PAIREDR=0;PAO=0;PQA=0;PQR=0;PRO=0;QA=13477;QR=0;RO=0;RPL=220;RPP=4.32138;RPPR=0;RPR=204;RUN=1;SAF=208;SAP=3.33807;SAR=216;SRF=0;SRP=0;SRR=0;TYPE=del;technology.ILLUMINA=1	GT:DP:AD:RO:QR:AO:QA:GL	1/1:434:0,424:0:0:424:13477:-1212.4,-127.637,0
N2_chrI	387296	.	GAAAAACAAA	GAAAAAACAAA	12506.1	PASS	AB=0;ABP=0;AC=2;AF=1;AN=2;AO=414;CIGAR=1M1I9M;DP=427;DPB=469.7;DPRA=0;EPP=15.095;EPPR=0;GTI=0;LEN=1;MEANALT=5;MQM=60;MQMR=0;NS=1;NUMALT=1;ODDS=578.531;PAIRED=0.997585;PAIREDR=0;PAO=1.5;PQA=42.5;PQR=42.5;PRO=1.5;QA=13969;QR=0;RO=0;RPL=223;RPP=8.38128;RPPR=0;RPR=191;RUN=1;SAF=202;SAP=3.53481;SAR=212;SRF=0;SRP=0;SRR=0;TYPE=ins;technology.ILLUMINA=1	GT:DP:AD:RO:QR:AO:QA:GL	1/1:427:0,414:0:0:414:13969:-1256.62,-124.626,0
N2_chrI	387566	.	GAAAAAAAAGGT	GAAAAAAAAAGGT	11794	PASS	AB=0;ABP=0;AC=2;AF=1;AN=2;AO=392;CIGAR=1M1I11M;DP=410;DPB=443.917;DPRA=0;EPP=19.1634;EPPR=5.18177;GTI=0;LEN=1;MEANALT=8;MQM=60;MQMR=60;NS=1;NUMALT=1;ODDS=538.047;PAIRED=0.997449;PAIREDR=1;PAO=1;PQA=12.5;PQR=12.5;PRO=1;QA=13202;QR=36;RO=1;RPL=204;RPP=4.4284;RPPR=5.18177;RPR=188;RUN=1;SAF=197;SAP=3.03246;SAR=195;SRF=1;SRP=5.18177;SRR=0;TYPE=ins;technology.ILLUMINA=1	GT:DP:AD:RO:QR:AO:QA:GL	1/1:410:1,392:1:36:392:13202:-1184.44,-115.057,0
N2_chrI	387698	.	CTTTTTTTTTAAATTG	CTTTTTTTTTTTAATTG	8912.91	PASS	AB=0;ABP=0;AC=2;AF=1;AN=2;AO=316;CIGAR=1M1I9M1X5M;DP=353;DPB=374.75;DPRA=0;EPP=4.35716;EPPR=0;GTI=0;LEN=17;MEANALT=6;MQM=60;MQMR=0;NS=1;NUMALT=1;ODDS=442.674;PAIRED=1;PAIREDR=0;PAO=0.5;PQA=14.5;PQR=14.5;PRO=0.5;QA=9968;QR=0;RO=0;RPL=137;RPP=15.1321;RPPR=0;RPR=179;RUN=1;SAF=160;SAP=3.12025;SAR=156;SRF=0;SRP=0;SRR=0;TYPE=complex;technology.ILLUMINA=1	GT:DP:AD:RO:QR:AO:QA:GL	1/1:353:0,316:0:0:316:9968:-896.692,-95.1255,0
N2_chrI	388491	.	TAAAAAAAAGCT	TAAAAAAAGCT	12772.9	PASS	AB=0;ABP=0;AC=2;AF=1;AN=2;AO=403;CIGAR=1M1D10M;DP=406;DPB=372.75;DPRA=0;EPP=3.92092;EPPR=0;GTI=0;LEN=1;MEANALT=4;MQM=60;MQMR=0;NS=1;NUMALT=1;ODDS=563.282;PAIRED=1;PAIREDR=0;PAO=0.5;PQA=16;PQR=16;PRO=0.5;QA=14358;QR=0;RO=0;RPL=239;RPP=33.3193;RPPR=0;RPR=164;RUN=1;SAF=145;SAP=71.8131;SAR=258;SRF=0;SRP=0;SRR=0;TYPE=del;technology.ILLUMINA=1	GT:DP:AD:RO:QR:AO:QA:GL	1/1:406:0,403:0:0:403:14358:-1291.58,-121.315,0
N2_chrI	388691	.	ATTTTTTTCTCTA	ATTTCTCTA	12619	PASS	AB=0;ABP=0;AC=2;AF=1;AN=2;AO=426;CIGAR=1M4D8M;DP=427;DPB=296.538;DPRA=0;EPP=9.61647;EPPR=0;GTI=0;LEN=4;MEANALT=2;MQM=60;MQMR=0;NS=1;NUMALT=1;ODDS=595.167;PAIRED=0.995305;PAIREDR=0;PAO=6;PQA=222;PQR=222;PRO=6;QA=14153;QR=0;RO=0;RPL=180;RPP=25.2144;RPPR=0;RPR=246;RUN=1;SAF=255;SAP=38.9772;SAR=171;SRF=0;SRP=0;SRR=0;TYPE=del;technology.ILLUMINA=1	GT:DP:AD:RO:QR:AO:QA:GL	1/1:427:0,426:0:0:426:14153:-1272.63,-128.239,0
N2_chrI	389154	.	TAAAAAACATAT	TAAAAAAACATAT	12802	PASS	AB=0;ABP=0;AC=2;AF=1;AN=2;AO=410;CIGAR=1M1I11M;DP=420;DPB=455.583;DPRA=0;EPP=15.2129;EPPR=0;GTI=0;LEN=1;MEANALT=6;MQM=60;MQMR=0;NS=1;NUMALT=1;ODDS=572.986;PAIRED=0.997561;PAIREDR=0;PAO=1;PQA=23;PQR=23;PRO=1;QA=14388;QR=0;RO=0;RPL=146;RPP=76.7556;RPPR=0;RPR=264;RUN=1;SAF=229;SAP=15.2129;SAR=181;SRF=0;SRP=0;SRR=0;TYPE=ins;technology.ILLUMINA=1	GT:DP:AD:RO:QR:AO:QA:GL	1/1:420:0,410:0:0:410:14388:-1294.32,-123.422,0
N2_chrI	389649	.	ACCCCCCGA	ACCCCCCCGA	19023.8	PASS	AB=0;ABP=0;AC=2;AF=1;AN=2;AO=597;CIGAR=1M1I8M;DP=603;DPB=669.333;DPRA=0;EPP=24.5759;EPPR=0;GTI=0;LEN=1;MEANALT=2;MQM=60;MQMR=0;NS=1;NUMALT=1;ODDS=832.223;PAIRED=0.998325;PAIREDR=0;PAO=0;PQA=0;PQR=0;PRO=0;QA=21243;QR=0;RO=0;RPL=324;RPP=12.4709;RPPR=0;RPR=273;RUN=1;SAF=274;SAP=11.7435;SAR=323;SRF=0;SRP=0;SRR=0;TYPE=ins;technology.ILLUMINA=1	GT:DP:AD:RO:QR:AO:QA:GL	1/1:603:0,597:0:0:597:21243:-1910.82,-179.715,0
N2_chrI	389729	.	GAAAAAAAAGTT	GAAAAAAAAAGTT	15333.1	PASS	AB=0;ABP=0;AC=2;AF=1;AN=2;AO=488;CIGAR=1M1I11M;DP=503;DPB=544.333;DPRA=0;EPP=28.712;EPPR=3.44459;GTI=0;LEN=1;MEANALT=4;MQM=60;MQMR=60;NS=1;NUMALT=1;ODDS=628.512;PAIRED=1;PAIREDR=1;PAO=0;PQA=0;PQR=0;PRO=0;QA=17288;QR=181;RO=5;RPL=259;RPP=7.01506;RPPR=6.91895;RPR=229;RUN=1;SAF=245;SAP=3.0281;SAR=243;SRF=2;SRP=3.44459;SRR=3;TYPE=ins;technology.ILLUMINA=1	GT:DP:AD:RO:QR:AO:QA:GL	1/1:503:5,488:5:181:488:17288:-1538.8,-132.111,0
N2_chrI	389885	.	ATTTTTAAAAA	ATTTTTTAAAAA	11558.2	PASS	AB=0;ABP=0;AC=2;AF=1;AN=2;AO=405;CIGAR=1M1I10M;DP=423;DPB=460.091;DPRA=0;EPP=215.337;EPPR=0;GTI=0;LEN=1;MEANALT=7;MQM=60;MQMR=0;NS=1;NUMALT=1;ODDS=566.054;PAIRED=0.997531;PAIREDR=0;PAO=0;PQA=0;PQR=0;PRO=0;QA=13665;QR=0;RO=0;RPL=323;RPP=314.421;RPPR=0;RPR=82;RUN=1;SAF=123;SAP=138.558;SAR=282;SRF=0;SRP=0;SRR=0;TYPE=ins;technology.ILLUMINA=1	GT:DP:AD:RO:QR:AO:QA:GL	1/1:423:0,405:0:0:405:13665:-1229.24,-121.917,0
N2_chrI	390651	.	ACTC	ACTCTC	8967.04	PASS	AB=0;ABP=0;AC=2;AF=1;AN=2;AO=324;CIGAR=1M2I3M;DP=346;DPB=509.5;DPRA=0;EPP=25.5561;EPPR=3.12459;GTI=0;LEN=2;MEANALT=3;MQM=59.9414;MQMR=60;NS=1;NUMALT=1;ODDS=279.73;PAIRED=0.996914;PAIREDR=1;PAO=0;PQA=0;PQR=0;PRO=0;QA=10822;QR=688;RO=19;RPL=222;RPP=99.5202;RPPR=36.0395;RPR=102;RUN=1;SAF=121;SAP=48.0751;SAR=203;SRF=9;SRP=3.12459;SRR=10;TYPE=ins;technology.ILLUMINA=1	GT:DP:AD:RO:QR:AO:QA:GL	1/1:346:19,324:19:688:324:10822:-911.47,-41.148,0
N2_chrI	390677	.	CAAAAAAAAAACCTAC	CAAAAAAAAACCTAC	8387.18	PASS	AB=0;ABP=0;AC=2;AF=1;AN=2;AO=276;CIGAR=1M1D14M;DP=292;DPB=280.125;DPRA=0;EPP=11.0668;EPPR=7.35324;GTI=0;LEN=1;MEANALT=5;MQM=60;MQMR=60;NS=1;NUMALT=1;ODDS=368.739;PAIRED=0.996377;PAIREDR=1;PAO=36;PQA=1020.5;PQR=1020.5;PRO=36;QA=9443;QR=72;RO=2;RPL=149;RPP=6.81824;RPPR=7.35324;RPR=127;RUN=1;SAF=123;SAP=10.0912;SAR=153;SRF=0;SRP=7.35324;SRR=2;TYPE=del;technology.ILLUMINA=1	GT:DP:AD:RO:QR:AO:QA:GL	1/1:292:2,276:2:72:276:9443:-842.76,-77.2344,0
N2_chrI	390888	.	ATTTTTTTTTGAA	ATTTTTTTTTTGAA	11588.4	PASS	AB=0;ABP=0;AC=2;AF=1;AN=2;AO=378;CIGAR=1M1I12M;DP=405;DPB=436.385;DPRA=0;EPP=5.7907;EPPR=18.2106;GTI=0;LEN=1;MEANALT=8;MQM=60;MQMR=60;NS=1;NUMALT=1;ODDS=462.279;PAIRED=0.997354;PAIREDR=1;PAO=0.5;PQA=5.5;PQR=5.5;PRO=0.5;QA=13171;QR=248;RO=7;RPL=155;RPP=29.5735;RPPR=5.80219;RPR=223;RUN=1;SAF=199;SAP=5.30815;SAR=179;SRF=2;SRP=5.80219;SRR=5;TYPE=ins;technology.ILLUMINA=1	GT:DP:AD:RO:QR:AO:QA:GL	1/1:405:7,378:7:248:378:13171:-1162.49,-93.5635,0
N2_chrI	391207	.	CTTTTTTTTCCA	CTTTTTTTTTCCA	12079.5	PASS	AB=0;ABP=0;AC=2;AF=1;AN=2;AO=401;CIGAR=1M1I11M;DP=421;DPB=456.083;DPRA=0;EPP=35.1167;EPPR=3.73412;GTI=0;LEN=1;MEANALT=11;MQM=60;MQMR=60;NS=1;NUMALT=1;ODDS=530.649;PAIRED=0.992519;PAIREDR=1;PAO=0.5;PQA=0;PQR=0;PRO=0.5;QA=13847;QR=100;RO=3;RPL=129;RPP=113.745;RPPR=3.73412;RPR=272;RUN=1;SAF=272;SAP=113.745;SAR=129;SRF=2;SRP=3.73412;SRR=1;TYPE=ins;technology.ILLUMINA=1	GT:DP:AD:RO:QR:AO:QA:GL	1/1:421:3,401:3:100:401:13847:-1236.68,-112.602,0
N2_chrI	391462	.	CAAAAAAAAAATAATTTAAAAGAAATTGTTTTTTTTAAATAAAATC	CAAAAAAAAGTAATTTAAAAGAAATTGTTTTTTTTTAAATAAAATC	7660.35	PASS	AB=0;ABP=0;AC=2;AF=1;AN=2;AO=282;CIGAR=1M1D8M1X17M1I18M;DP=298;DPB=301.217;DPRA=0;EPP=38.6163;EPPR=0;GTI=0;LEN=46;MEANALT=14;MQM=60;MQMR=0;NS=1;NUMALT=1;ODDS=395.54;PAIRED=0.989362;PAIREDR=0;PAO=36.5;PQA=1199.5;PQR=1199.5;PRO=36.5;QA=8602;QR=0;RO=0;RPL=146;RPP=3.78033;RPPR=0;RPR=136;RUN=1;SAF=141;SAP=3.0103;SAR=141;SRF=0;SRP=0;SRR=0;TYPE=complex;technology.ILLUMINA=1	GT:DP:AD:RO:QR:AO:QA:GL	1/1:298:0,282:0:0:282:8602:-773.666,-84.8905,0
N2_chrI	391489	.	G	GT	12199.7	PASS	AC=2;AF=1;AN=2;BaseQRankSum=0.663;ClippingRankSum=0;DP=450;ExcessHet=3.0103;FS=0;MLEAC=2;MLEAF=1;MQ=60;MQRankSum=-0.056;QD=28.31;ReadPosRankSum=1.79;SOR=0.43	GT:AD:DP:GQ:PL	1/1:4,427:431:99:12237,1185,0
N2_chrI	391791	.	TAAAA	TT	15386.3	PASS	AB=0;ABP=0;AC=2;AF=1;AN=2;AO=471;CIGAR=1M3D1X;DP=497;DPB=214.6;DPRA=0;EPP=12.3462;EPPR=5.18177;GTI=0;LEN=2;MEANALT=3;MQM=60;MQMR=60;NS=1;NUMALT=1;ODDS=648.233;PAIRED=0.993631;PAIREDR=1;PAO=4;PQA=148;PQR=111;PRO=3;QA=17203;QR=32;RO=1;RPL=222;RPP=6.37124;RPPR=5.18177;RPR=249;RUN=1;SAF=210;SAP=15.0018;SAR=261;SRF=1;SRP=5.18177;SRR=0;TYPE=complex;technology.ILLUMINA=1	GT:DP:AD:RO:QR:AO:QA:GL	1/1:497:1,471:1:32:471:17203:-1544.5,-139.209,0
N2_chrI	393603	.	GAG	GG	6042.74	PASS	AB=0.432314;ABP=30.3481;AC=1;AF=0.5;AN=2;AO=297;CIGAR=1M1D1M;DP=687;DPB=592.667;DPRA=0;EPP=7.5799;EPPR=15.3414;GTI=0;LEN=1;MEANALT=2;MQM=59.8923;MQMR=59.6041;NS=1;NUMALT=1;ODDS=1391.39;PAIRED=0.993266;PAIREDR=0.989717;PAO=7.5;PQA=277.5;PQR=277.5;PRO=7.5;QA=10133;QR=14071;RO=389;RPL=0;RPP=647.938;RPPR=571.06;RPR=297;RUN=1;SAF=161;SAP=7.5799;SAR=136;SRF=172;SRP=14.3142;SRR=217;TYPE=del;technology.ILLUMINA=1	GT:DP:AD:RO:QR:AO:QA:GL	0/1:687:389,297:389:14071:297:10133:-703.461,0,-1055.18
N2_chrI	393604	.	A	AGAAAAAATTTTGGTGGGACATTAATTTTTTCACATAAAATTTAGCGGGAAATTCAAATTTTCTG	24378.7	PASS	AC=2;AF=1;AN=2;DP=390;ExcessHet=3.0103;FS=0;MLEAC=2;MLEAF=1;MQ=59;QD=31.74;SOR=1.156	GT:AD:DP:GQ:PL	1/1:0,357:357:99:24416,1657,0
N2_chrI	393612	.	TTTCAAACT	TT	5162.89	PASS	AB=0.454688;ABP=14.4241;AC=1;AF=0.5;AN=2;AO=291;CIGAR=1M7D1M;DP=640;DPB=413.333;DPRA=0;EPP=3.37594;EPPR=15.1605;GTI=0;LEN=7;MEANALT=4;MQM=59.4708;MQMR=59.9075;NS=1;NUMALT=1;ODDS=1188.8;PAIRED=0.986254;PAIREDR=0.991329;PAO=1.5;PQA=55.5;PQR=55.5;PRO=1.5;QA=8839;QR=12083;RO=346;RPL=286;RPP=592.226;RPPR=745.679;RPR=5;RUN=1;SAF=141;SAP=3.61473;SAR=150;SRF=196;SRP=16.2902;SRR=150;TYPE=del;technology.ILLUMINA=1	GT:DP:AD:RO:QR:AO:QA:GL	0/1:640:346,291:346:12083:291:8839:-600.952,0,-895.173
N2_chrI	393633	.	TAAATTT	TAATTT	5493.12	PASS	AB=0.401961;ABP=62.6193;AC=1;AF=0.5;AN=2;AO=287;CIGAR=1M1D5M;DP=714;DPB=673;DPRA=0;EPP=3.62315;EPPR=40.0999;GTI=0;LEN=1;MEANALT=3;MQM=59.4634;MQMR=60;NS=1;NUMALT=1;ODDS=1264.84;PAIRED=0.986063;PAIREDR=0.992908;PAO=0;PQA=0;PQR=0;PRO=0;QA=9582;QR=15078;RO=423;RPL=287;RPP=626.223;RPPR=402.607;RPR=0;RUN=1;SAF=139;SAP=3.62315;SAR=148;SRF=240;SRP=19.6891;SRR=183;TYPE=del;technology.ILLUMINA=1	GT:DP:AD:RO:QR:AO:QA:GL	0/1:714:423,287:423:15078:287:9582:-647.692,0,-1142.71
N2_chrI	393688	.	CTTTTTTTTTTGGCG	CTTTTTTTTTTTGGCG	12433	PASS	AB=0;ABP=0;AC=2;AF=1;AN=2;AO=447;CIGAR=1M1I14M;DP=529;DPB=564.8;DPRA=0;EPP=11.1764;EPPR=6.91895;GTI=0;LEN=1;MEANALT=13;MQM=59.9262;MQMR=60;NS=1;NUMALT=1;ODDS=352.818;PAIRED=1;PAIREDR=1;PAO=2;PQA=70;PQR=70;PRO=2;QA=14613;QR=702;RO=20;RPL=208;RPP=7.67872;RPPR=3.0103;RPR=239;RUN=1;SAF=280;SAP=65.0406;SAR=167;SRF=15;SRP=13.8677;SRR=5;TYPE=ins;technology.ILLUMINA=1	GT:DP:AD:RO:QR:AO:QA:GL	1/1:529:20,447:20:702:447:14613:-1251.39,-77.4084,0
N2_chrI	394553	.	CAAAAAAAAAACAAATC	CAAAAAAAAAAACAAATC	11218.7	PASS	AB=0;ABP=0;AC=2;AF=1;AN=2;AO=418;CIGAR=1M1I16M;DP=498;DPB=528.765;DPRA=0;EPP=10.5118;EPPR=3.0103;GTI=0;LEN=1;MEANALT=15;MQM=60;MQMR=60;NS=1;NUMALT=1;ODDS=484.954;PAIRED=0.992823;PAIREDR=1;PAO=5;PQA=166;PQR=129;PRO=4;QA=12943;QR=351;RO=10;RPL=147;RPP=82.8872;RPPR=6.48466;RPR=271;RUN=1;SAF=215;SAP=3.75837;SAR=203;SRF=6;SRP=3.87889;SRR=4;TYPE=ins;technology.ILLUMINA=1	GT:DP:AD:RO:QR:AO:QA:GL	1/1:498:10,418:10:351:418:12943:-1132.78,-97.2526,0
N2_chrI	394632	.	AAAAAATTTG	ATAAAAATTTG	18899.7	PASS	AB=0;ABP=0;AC=2;AF=1;AN=2;AO=599;CIGAR=1M1I9M;DP=615;DPB=679.7;DPRA=0;EPP=3.01393;EPPR=3.73412;GTI=0;LEN=1;MEANALT=8;MQM=60;MQMR=60;NS=1;NUMALT=1;ODDS=803.611;PAIRED=0.994992;PAIREDR=1;PAO=9.5;PQA=295;PQR=166;PRO=5.5;QA=21198;QR=107;RO=3;RPL=340;RPP=26.795;RPPR=9.52472;RPR=259;RUN=1;SAF=261;SAP=24.5039;SAR=338;SRF=2;SRP=3.73412;SRR=1;TYPE=ins;technology.ILLUMINA=1	GT:DP:AD:RO:QR:AO:QA:GL	1/1:615:3,599:3:107:599:21198:-1897.21,-171.587,0
N2_chrI	395105	.	GAAAAAAAAAACGT	GAAAAAAAAACGT	20594.2	PASS	AB=0;ABP=0;AC=2;AF=1;AN=2;AO=697;CIGAR=1M1D12M;DP=725;DPB=674.286;DPRA=0;EPP=48.6237;EPPR=4.09604;GTI=0;LEN=1;MEANALT=12;MQM=60;MQMR=60;NS=1;NUMALT=1;ODDS=885.03;PAIRED=1;PAIREDR=1;PAO=1;PQA=37;PQR=37;PRO=1;QA=23465;QR=291;RO=8;RPL=407;RPP=45.6578;RPPR=7.35324;RPR=290;RUN=1;SAF=243;SAP=141.713;SAR=454;SRF=3;SRP=4.09604;SRR=5;TYPE=del;technology.ILLUMINA=1	GT:DP:AD:RO:QR:AO:QA:GL	1/1:725:8,697:8:291:697:23465:-2084.62,-186.019,0
N2_chrI	395842	.	TCCCCAT	TCCCAT	17596.3	PASS	AB=0;ABP=0;AC=2;AF=1;AN=2;AO=562;CIGAR=1M1D5M;DP=565;DPB=484.714;DPRA=0;EPP=14.2772;EPPR=0;GTI=0;LEN=1;MEANALT=4;MQM=60;MQMR=0;NS=1;NUMALT=1;ODDS=783.703;PAIRED=0.998221;PAIREDR=0;PAO=1.5;PQA=55.5;PQR=55.5;PRO=1.5;QA=19645;QR=0;RO=0;RPL=246;RPP=21.9431;RPPR=0;RPR=316;RUN=1;SAF=292;SAP=4.88039;SAR=270;SRF=0;SRP=0;SRR=0;TYPE=del;technology.ILLUMINA=1	GT:DP:AD:RO:QR:AO:QA:GL	1/1:565:0,562:0:0:562:19645:-1767.26,-169.179,0
N2_chrI	396249	.	GTTTTTTTTTTTCGTA	GTTTTTTTTTTCGTA	11261.1	PASS	AB=0;ABP=0;AC=2;AF=1;AN=2;AO=414;CIGAR=1M1D14M;DP=445;DPB=419.25;DPRA=0;EPP=71.1757;EPPR=3.12459;GTI=0;LEN=1;MEANALT=8;MQM=60;MQMR=60;NS=1;NUMALT=1;ODDS=396.458;PAIRED=0.997585;PAIREDR=1;PAO=1.5;PQA=53.5;PQR=53.5;PRO=1.5;QA=13305;QR=678;RO=19;RPL=220;RPP=6.55599;RPPR=12.2676;RPR=194;RUN=1;SAF=178;SAP=20.6548;SAR=236;SRF=7;SRP=5.8675;SRR=12;TYPE=del;technology.ILLUMINA=1	GT:DP:AD:RO:QR:AO:QA:GL	1/1:445:19,414:19:678:414:13305:-1135.91,-69.2422,0
N2_chrI	397455	.	C	CAGTAATTCTTTAAATGACTACTGTAGTGCTGTGTTGATTTACGGGAACTCGGTTTTCGAAATGA	19687.7	PASS	AC=2;AF=1;AN=2;DP=392;ExcessHet=3.0103;FS=0;MLEAC=2;MLEAF=1;MQ=55;QD=27.8;SOR=2.191	GT:AD:DP:GQ:PL	1/1:0,272:272:99:19725,1261,0
N2_chrI	397939	.	GTCTCTCTCTCTCTG	GTCTCTCTCTCTG	10999.8	PASS	AB=0;ABP=0;AC=2;AF=1;AN=2;AO=380;CIGAR=1M2D12M;DP=387;DPB=336;DPRA=0;EPP=3.10173;EPPR=3.0103;GTI=0;LEN=2;MEANALT=6;MQM=60;MQMR=60;NS=1;NUMALT=1;ODDS=510.344;PAIRED=0.997368;PAIREDR=1;PAO=2.5;PQA=79.5;PQR=79.5;PRO=2.5;QA=12335;QR=74;RO=2;RPL=194;RPP=3.37602;RPPR=7.35324;RPR=186;RUN=1;SAF=192;SAP=3.10173;SAR=188;SRF=1;SRP=3.0103;SRR=1;TYPE=del;technology.ILLUMINA=1	GT:DP:AD:RO:QR:AO:QA:GL	1/1:387:2,380:2:74:380:12335:-1102.99,-108.304,0
N2_chrI	398128	.	AGTGTGTGC	AGTGTGC	11738.4	PASS	AB=0;ABP=0;AC=2;AF=1;AN=2;AO=417;CIGAR=1M2D6M;DP=418;DPB=326;DPRA=0;EPP=40.6335;EPPR=0;GTI=0;LEN=2;MEANALT=2;MQM=60;MQMR=0;NS=1;NUMALT=1;ODDS=582.69;PAIRED=0.997602;PAIREDR=0;PAO=0.5;PQA=16.5;PQR=16.5;PRO=0.5;QA=13184;QR=0;RO=0;RPL=248;RPP=35.5095;RPPR=0;RPR=169;RUN=1;SAF=188;SAP=11.7639;SAR=229;SRF=0;SRP=0;SRR=0;TYPE=del;technology.ILLUMINA=1	GT:DP:AD:RO:QR:AO:QA:GL	1/1:418:0,417:0:0:417:13184:-1185.98,-125.53,0
N2_chrI	398496	.	ATTTTTTTTTTCGA	ATTTTTTTTTTTCGA	10385.3	PASS	AB=0;ABP=0;AC=2;AF=1;AN=2;AO=353;CIGAR=1M1I13M;DP=396;DPB=423.929;DPRA=0;EPP=3.50857;EPPR=3.15506;GTI=0;LEN=1;MEANALT=10;MQM=60;MQMR=60;NS=1;NUMALT=1;ODDS=346.278;PAIRED=0.994334;PAIREDR=1;PAO=0.5;PQA=5.5;PQR=5.5;PRO=0.5;QA=12123;QR=545;RO=15;RPL=188;RPP=6.26443;RPPR=3.15506;RPR=165;RUN=1;SAF=161;SAP=8.92187;SAR=192;SRF=8;SRP=3.15506;SRR=7;TYPE=ins;technology.ILLUMINA=1	GT:DP:AD:RO:QR:AO:QA:GL	1/1:396:15,353:15:545:353:12123:-1041.49,-61.7324,0
N2_chrI	398782	.	CTTTTTTTTTTCCAG	CTTTTTTTTTCCAG	12942.5	PASS	AB=0;ABP=0;AC=2;AF=1;AN=2;AO=427;CIGAR=1M1D13M;DP=438;DPB=409.867;DPRA=0;EPP=6.71757;EPPR=5.18177;GTI=0;LEN=1;MEANALT=7;MQM=60;MQMR=60;NS=1;NUMALT=1;ODDS=555.891;PAIRED=0.997658;PAIREDR=1;PAO=4.5;PQA=104.5;PQR=104.5;PRO=4.5;QA=14579;QR=139;RO=4;RPL=190;RPP=14.244;RPPR=3.0103;RPR=237;RUN=1;SAF=231;SAP=9.23993;SAR=196;SRF=3;SRP=5.18177;SRR=1;TYPE=del;technology.ILLUMINA=1	GT:DP:AD:RO:QR:AO:QA:GL	1/1:438:4,427:4:139:427:14579:-1298.98,-117.198,0
N2_chrI	398978	.	GAAAAAAAAATGC	GAAAAAAAATGC	12601.3	PASS	AB=0;ABP=0;AC=2;AF=1;AN=2;AO=419;CIGAR=1M1D11M;DP=430;DPB=397.538;DPRA=0;EPP=17.568;EPPR=7.35324;GTI=0;LEN=1;MEANALT=7;MQM=60;MQMR=60;NS=1;NUMALT=1;ODDS=564.249;PAIRED=1;PAIREDR=1;PAO=0;PQA=0;PQR=0;PRO=0;QA=14172;QR=74;RO=2;RPL=250;RPP=37.0128;RPPR=3.0103;RPR=169;RUN=1;SAF=200;SAP=4.88119;SAR=219;SRF=1;SRP=3.0103;SRR=1;TYPE=del;technology.ILLUMINA=1	GT:DP:AD:RO:QR:AO:QA:GL	1/1:430:2,419:2:74:419:14172:-1268.21,-120.059,0
N2_chrI	399298	.	ATC	AC	9280.91	PASS	AB=0;ABP=0;AC=2;AF=1;AN=2;AO=327;CIGAR=1M1D1M;DP=360;DPB=249.667;DPRA=0;EPP=6.52317;EPPR=0;GTI=0;LEN=1;MEANALT=4;MQM=60;MQMR=0;NS=1;NUMALT=1;ODDS=212.011;PAIRED=0.993884;PAIREDR=0;PAO=0;PQA=0;PQR=0;PRO=0;QA=10455;QR=0;RO=0;RPL=216;RPP=76.2228;RPPR=0;RPR=111;RUN=1;SAF=149;SAP=8.59503;SAR=178;SRF=0;SRP=0;SRR=0;TYPE=del;technology.ILLUMINA=1	GT:DP:AD:RO:QR:AO:QA:GL	1/1:360:0,327:0:0:327:10455:-940.495,-98.4368,0
N2_chrI	399525	.	CAAAAAAATACAAAATT	CAAAAAAAAATACAAAATT	11128.6	PASS	AB=0;ABP=0;AC=2;AF=1;AN=2;AO=374;CIGAR=1M2I16M;DP=399;DPB=451.941;DPRA=0;EPP=3.84637;EPPR=5.18177;GTI=0;LEN=2;MEANALT=14;MQM=60;MQMR=60;NS=1;NUMALT=1;ODDS=513.365;PAIRED=1;PAIREDR=1;PAO=19.5;PQA=703.5;PQR=234.5;PRO=6.5;QA=12449;QR=35;RO=1;RPL=202;RPP=8.23577;RPPR=5.18177;RPR=172;RUN=1;SAF=189;SAP=3.1032;SAR=185;SRF=0;SRP=5.18177;SRR=1;TYPE=ins;technology.ILLUMINA=1	GT:DP:AD:RO:QR:AO:QA:GL	1/1:399:1,374:1:35:374:12449:-1116.72,-109.736,0
N2_chrI	400050	.	TAAAAAAAATGAT	TAAAAAAAAAAGAT	10508.9	PASS	AB=0;ABP=0;AC=2;AF=1;AN=2;AO=390;CIGAR=1M1I8M1X3M;DP=427;DPB=459.231;DPRA=0;EPP=5.70515;EPPR=0;GTI=0;LEN=14;MEANALT=12;MQM=60;MQMR=0;NS=1;NUMALT=1;ODDS=545.26;PAIRED=0.994872;PAIREDR=0;PAO=0;PQA=0;PQR=0;PRO=0;QA=11738;QR=0;RO=0;RPL=211;RPP=8.71181;RPPR=0;RPR=179;RUN=1;SAF=201;SAP=3.81207;SAR=189;SRF=0;SRP=0;SRR=0;TYPE=complex;technology.ILLUMINA=1	GT:DP:AD:RO:QR:AO:QA:GL	1/1:427:0,390:0:0:390:11738:-1055.99,-117.402,0
N2_chrI	400102	.	GAAAAGGT	GAAAAGGTTTTTTTTTGAAAAAGGT	3128.15	PASS	AB=0.717105;ABP=127.47;AC=1;AF=0.5;AN=2;AO=218;CIGAR=1M17I7M;DP=304;DPB=806.875;DPRA=0;EPP=5.56029;EPPR=3.55317;GTI=0;LEN=17;MEANALT=13;MQM=60;MQMR=60;NS=1;NUMALT=1;ODDS=149.825;PAIRED=1;PAIREDR=1;PAO=4;PQA=116.5;PQR=116.5;PRO=4;QA=4724;QR=2154;RO=64;RPL=116;RPP=4.96263;RPPR=141.985;RPR=102;RUN=1;SAF=121;SAP=8.74777;SAR=97;SRF=30;SRP=3.55317;SRR=34;TYPE=ins;technology.ILLUMINA=1	GT:DP:AD:RO:QR:AO:QA:GL	0/1:304:64,218:64:2154:218:4724:-340.185,0,-108.993
N2_chrI	400158	.	CTTT	CTA	11779	PASS	AB=0;ABP=0;AC=2;AF=1;AN=2;AO=381;CIGAR=1M1D1M1X;DP=424;DPB=331.25;DPRA=0;EPP=13.5485;EPPR=0;GTI=0;LEN=3;MEANALT=5;MQM=60;MQMR=0;NS=1;NUMALT=1;ODDS=193.705;PAIRED=0.997375;PAIREDR=0;PAO=6;PQA=196;PQR=0;PRO=2.5;QA=13252;QR=0;RO=0;RPL=131;RPP=83.7195;RPPR=0;RPR=250;RUN=1;SAF=172;SAP=10.8128;SAR=209;SRF=0;SRP=0;SRR=0;TYPE=complex;technology.ILLUMINA=1	GT:DP:AD:RO:QR:AO:QA:GL	1/1:424:0,381:0:0:381:13252:-1192.08,-114.692,0
N2_chrI	400246	.	GAAAAAAAAAATTAAAAATGTAT	GAAAAAAAAATTAAAAATGTAT	7283.24	PASS	AB=0;ABP=0;AC=2;AF=1;AN=2;AO=258;CIGAR=1M1D21M;DP=280;DPB=273.13;DPRA=0;EPP=5.73727;EPPR=0;GTI=0;LEN=1;MEANALT=13;MQM=60;MQMR=0;NS=1;NUMALT=1;ODDS=362.269;PAIRED=0.992248;PAIREDR=0;PAO=32;PQA=1020;PQR=1020;PRO=32;QA=8160;QR=0;RO=0;RPL=114;RPP=10.5852;RPPR=0;RPR=144;RUN=1;SAF=144;SAP=10.5852;SAR=114;SRF=0;SRP=0;SRR=0;TYPE=del;technology.ILLUMINA=1	GT:DP:AD:RO:QR:AO:QA:GL	1/1:280:0,258:0:0:258:8160:-734.021,-77.6657,0
N2_chrI	400274	.	ATTTTTTTTTTTGAC	ATTTTTTTTTTTTGAC	8157.91	PASS	AB=0;ABP=0;AC=2;AF=1;AN=2;AO=297;CIGAR=1M1I14M;DP=363;DPB=385.4;DPRA=0;EPP=3.01761;EPPR=6.48466;GTI=0;LEN=1;MEANALT=11;MQM=60;MQMR=60;NS=1;NUMALT=1;ODDS=94.7488;PAIRED=0.996633;PAIREDR=1;PAO=0.5;PQA=5.5;PQR=5.5;PRO=0.5;QA=9453;QR=358;RO=10;RPL=144;RPP=3.60252;RPPR=3.0103;RPR=153;RUN=1;SAF=162;SAP=8.34028;SAR=135;SRF=6;SRP=3.87889;SRR=4;TYPE=ins;technology.ILLUMINA=1	GT:DP:AD:RO:QR:AO:QA:GL	1/1:363:10,297:10:358:297:9453:-818.159,-60.2048,0
N2_chrI	400632	.	TGGGGGG	T,TG	3297.73	PASS	AC=1,1;AF=0.5,0.5;AN=2;BaseQRankSum=-0.702;ClippingRankSum=0;DP=169;ExcessHet=3.0103;FS=0;MLEAC=1,1;MLEAF=0.5,0.5;MQ=60;MQRankSum=0;QD=32.02;ReadPosRankSum=1.762;SOR=6.593	GT:AD:DP:GQ:PL	1/2:4,44,55:103:99:3335,929,871,731,0,516
N2_chrI	400758	.	ATTTTTTTATAG	ATTTTTTTTATAG,TTTTTTTTATAG	13391.7	PASS	AB=0.837255,0.152941;ABP=506.86,536.579;AC=1,1;AF=0.5,0.5;AN=2;AO=427,78;CIGAR=1M1I11M,1X11M;DP=510;DPB=547;DPRA=0,0;EPP=9.97223,47.5533;EPPR=0;GTI=0;LEN=1,1;MEANALT=6,6;MQM=60,60;MQMR=0;NS=1;NUMALT=2;ODDS=18.0737;PAIRED=0.936768,0.782051;PAIREDR=0;PAO=1,6;PQA=37,222;PQR=37;PRO=1;QA=14875,2841;QR=0;RO=0;RPL=185,0;RPP=19.5328,172.385;RPPR=0;RPR=242,78;RUN=1,1;SAF=221,59;SAP=4.15452,47.5533;SAR=206,19;SRF=0;SRP=0;SRR=0;TYPE=ins,snp;technology.ILLUMINA=1,1	GT:DP:AD:RO:QR:AO:QA:GL	1/2:510:0,427,78:0:0:427,78:14875,2841:-1441.61,-232.12,-103.58,-1209.54,0,-1186.06
N2_chrI	401041	.	ATTTTTT	ATTTTTTT	80	PASS	INDEL;IDV=116;IMF=0.623656;DP=186;VDB=0.998042;SGB=-0.693147;MQSB=0.216453;MQ0F=0.0430108;ICB=1;HOB=0.5;AC=1;AN=2;DP4=32,44,20,90;MQ=37	GT:PL:AD	0/1:113,0,17:76,110
N2_chrI	401851	.	CTTTTTTTTCCA	CTTTTTTTTTCCA	13495	PASS	AB=0;ABP=0;AC=2;AF=1;AN=2;AO=450;CIGAR=1M1I11M;DP=468;DPB=507.167;DPRA=0;EPP=38.6997;EPPR=3.0103;GTI=0;LEN=1;MEANALT=7;MQM=59.9978;MQMR=60;NS=1;NUMALT=1;ODDS=585.773;PAIRED=0.995556;PAIREDR=0.75;PAO=0.5;PQA=0;PQR=0;PRO=0.5;QA=15266;QR=144;RO=4;RPL=260;RPP=26.6552;RPPR=3.0103;RPR=190;RUN=1;SAF=194;SAP=21.5595;SAR=256;SRF=2;SRP=3.0103;SRR=2;TYPE=ins;technology.ILLUMINA=1	GT:DP:AD:RO:QR:AO:QA:GL	1/1:468:4,450:4:144:450:15266:-1360.31,-123.695,0
N2_chrI	402127	.	TTGGAGAAGTGCAAAAATTTAAATTTTTGAATTAAATCTTTAAATCTTCAACAAAATTTAATCGTAAA	TA	2163.34	PASS	AB=0;ABP=0;AC=2;AF=1;AN=2;AO=114;CIGAR=1M66D1M;DP=114;DPB=3.35294;DPRA=0;EPP=22.5155;EPPR=0;GTI=0;LEN=66;MEANALT=1;MQM=60;MQMR=0;NS=1;NUMALT=1;ODDS=162.643;PAIRED=1;PAIREDR=0;PAO=0;PQA=0;PQR=0;PRO=0;QA=2502;QR=0;RO=0;RPL=41;RPP=22.5155;RPPR=0;RPR=73;RUN=1;SAF=72;SAP=20.1535;SAR=42;SRF=0;SRP=0;SRR=0;TYPE=del;technology.ILLUMINA=1	GT:DP:AD:RO:QR:AO:QA:GL	1/1:114:0,114:0:0:114:2502:-225.354,-34.3174,0
N2_chrI	402772	.	TTTTGCC	TGTTTC	10686.7	PASS	AB=0.538462;ABP=16.0391;AC=1;AF=0.5;AN=2;AO=546;CIGAR=1M1I3M2D1M;DP=1014;DPB=933;DPRA=0;EPP=15.4823;EPPR=4.99338;GTI=0;LEN=6;MEANALT=9;MQM=49.1209;MQMR=59.9475;NS=1;NUMALT=1;ODDS=2460.71;PAIRED=0.974359;PAIREDR=0.997717;PAO=0.5;PQA=0;PQR=0;PRO=0.5;QA=19064;QR=15642;RO=438;RPL=10;RPP=1103.37;RPPR=10.9426;RPR=536;RUN=1;SAF=299;SAP=13.7643;SAR=247;SRF=228;SRP=4.61659;SRR=210;TYPE=complex;technology.ILLUMINA=1	GT:DP:AD:RO:QR:AO:QA:GL	0/1:1014:438,546:438:15642:546:19064:-1223.69,0,-1110.89
N2_chrI	402798	.	CAAAAAAACGG	CAAAAAACGG	12558.8	PASS	AB=0.615019;ABP=123.894;AC=1;AF=0.5;AN=2;AO=647;CIGAR=1M1D9M;DP=1052;DPB=993.273;DPRA=0;EPP=17.1903;EPPR=3.01594;GTI=0;LEN=1;MEANALT=10;MQM=50.5781;MQMR=59.8494;NS=1;NUMALT=1;ODDS=2008.19;PAIRED=0.998454;PAIREDR=0.935065;PAO=2;PQA=68;PQR=68;PRO=2;QA=19771;QR=13563;RO=385;RPL=626;RPP=1231.47;RPPR=142.035;RPR=21;RUN=1;SAF=347;SAP=10.4242;SAR=300;SRF=191;SRP=3.06106;SRR=194;TYPE=del;technology.ILLUMINA=1	GT:DP:AD:RO:QR:AO:QA:GL	0/1:1052:385,647:385:13563:647:19771:-1434.83,0,-908.795
N2_chrI	403879	.	TGTCCCGTTTTTTGGGTGTTTTCGCGGGAACGGGACG	TG	7898.41	PASS	AB=0;ABP=0;AC=2;AF=1;AN=2;AO=369;CIGAR=1M35D1M;DP=380;DPB=31.027;DPRA=0;EPP=23.4951;EPPR=3.20771;GTI=0;LEN=35;MEANALT=1;MQM=55.1301;MQMR=43.9091;NS=1;NUMALT=1;ODDS=419.081;PAIRED=1;PAIREDR=1;PAO=1.5;PQA=0;PQR=0;PRO=1.5;QA=9484;QR=386;RO=11;RPL=120;RPP=100.938;RPPR=19.0002;RPR=249;RUN=1;SAF=179;SAP=3.72235;SAR=190;SRF=5;SRP=3.20771;SRR=6;TYPE=del;technology.ILLUMINA=1	GT:DP:AD:RO:QR:AO:QA:GL	1/1:380:11,369:11:386:369:9484:-802.521,-82.7628,0
N2_chrI	404110	.	CAAAAAAAAAAACATTGAAAAAAATATC	CAAAAAAAAACATTGAAAAAAAATATC	9088.55	PASS	AB=0;ABP=0;AC=2;AF=1;AN=2;AO=327;CIGAR=1M2D14M1I11M;DP=347;DPB=339;DPRA=0;EPP=12.1013;EPPR=0;GTI=0;LEN=27;MEANALT=14;MQM=60;MQMR=0;NS=1;NUMALT=1;ODDS=457.923;PAIRED=0.996942;PAIREDR=0;PAO=40.5;PQA=1413.5;PQR=1413.5;PRO=40.5;QA=10169;QR=0;RO=0;RPL=158;RPP=3.81381;RPPR=0;RPR=169;RUN=1;SAF=180;SAP=10.2419;SAR=147;SRF=0;SRP=0;SRR=0;TYPE=complex;technology.ILLUMINA=1	GT:DP:AD:RO:QR:AO:QA:GL	1/1:347:0,327:0:0:327:10169:-914.633,-98.4368,0
N2_chrI	404126	.	G	GA	19127.7	PASS	AC=2;AF=1;AN=2;DP=436;ExcessHet=3.0103;FS=0;MLEAC=2;MLEAF=1;MQ=60;QD=27.68;SOR=0.937	GT:AD:DP:GQ:PL	1/1:0,436:436:99:19165,1335,0
N2_chrI	404564	.	CAAAAAAAAATTTAATTTTAG	CAAAAAAAAAATTTAATTTTAG	13009.9	PASS	AB=0;ABP=0;AC=2;AF=1;AN=2;AO=432;CIGAR=1M1I20M;DP=453;DPB=477.905;DPRA=0;EPP=36.8089;EPPR=11.6962;GTI=0;LEN=1;MEANALT=8;MQM=60;MQMR=60;NS=1;NUMALT=1;ODDS=562.789;PAIRED=0.990741;PAIREDR=1;PAO=11;PQA=376;PQR=376;PRO=11;QA=14701;QR=148;RO=4;RPL=187;RPP=19.9196;RPPR=5.18177;RPR=245;RUN=1;SAF=240;SAP=14.5915;SAR=192;SRF=3;SRP=5.18177;SRR=1;TYPE=ins;technology.ILLUMINA=1	GT:DP:AD:RO:QR:AO:QA:GL	1/1:453:4,432:4:148:432:14701:-1309.08,-117.93,0
N2_chrI	404608	.	CAAAAAAAGTCCATCAAAAAACCATCAAAAAAA	CAAAAATTCCA	9621.78	PASS	AB=0;ABP=0;AC=2;AF=1;AN=2;AO=328;CIGAR=1M2D5M1X3M20D1M;DP=329;DPB=109.848;DPRA=0;EPP=17.0189;EPPR=0;GTI=0;LEN=11;MEANALT=2;MQM=60;MQMR=0;NS=1;NUMALT=1;ODDS=459.31;PAIRED=1;PAIREDR=0;PAO=0.5;PQA=18.5;PQR=18.5;PRO=0.5;QA=10803;QR=0;RO=0;RPL=144;RPP=13.6028;RPPR=0;RPR=184;RUN=1;SAF=199;SAP=35.45;SAR=129;SRF=0;SRP=0;SRR=0;TYPE=complex;technology.ILLUMINA=1	GT:DP:AD:RO:QR:AO:QA:GL	1/1:329:0,328:0:0:328:10803:-971.966,-98.7378,0
N2_chrI	404619	.	CATCAAAAAACCATCAAAAAA	C	22204.7	PASS	AC=2;AF=1;AN=2;DP=482;ExcessHet=3.0103;FS=0;MLEAC=2;MLEAF=1;MQ=59;QD=30.53;SOR=1.153	GT:AD:DP:GQ:PL	1/1:0,480:480:99:22242,1511,0
N2_chrI	404716	.	TAAAAAAAAAGATTT	TTAAAAAAAAAAGATTT	14048	PASS	AB=0;ABP=0;AC=2;AF=1;AN=2;AO=468;CIGAR=1M2I14M;DP=504;DPB=578.667;DPRA=0;EPP=45.7716;EPPR=3.20771;GTI=0;LEN=2;MEANALT=15;MQM=60;MQMR=60;NS=1;NUMALT=1;ODDS=542.58;PAIRED=1;PAIREDR=1;PAO=21;PQA=759;PQR=573;PRO=16;QA=16086;QR=389;RO=11;RPL=251;RPP=8.37402;RPPR=3.20771;RPR=217;RUN=1;SAF=225;SAP=4.51363;SAR=243;SRF=7;SRP=4.78696;SRR=4;TYPE=ins;technology.ILLUMINA=1	GT:DP:AD:RO:QR:AO:QA:GL	1/1:504:11,468:11:389:468:16086:-1411.99,-109.192,0
N2_chrI	405410	.	GTTTTTTTTTCTCGG	GTTTTTTTTCTCGG	14583.1	PASS	AB=0;ABP=0;AC=2;AF=1;AN=2;AO=487;CIGAR=1M1D13M;DP=501;DPB=470.6;DPRA=0;EPP=3.22878;EPPR=3.73412;GTI=0;LEN=1;MEANALT=6;MQM=59.4476;MQMR=60;NS=1;NUMALT=1;ODDS=649.797;PAIRED=0.99384;PAIREDR=1;PAO=11.5;PQA=401.5;PQR=401.5;PRO=11.5;QA=16360;QR=103;RO=3;RPL=258;RPP=6.76021;RPPR=9.52472;RPR=229;RUN=1;SAF=231;SAP=5.7971;SAR=256;SRF=2;SRP=3.73412;SRR=1;TYPE=del;technology.ILLUMINA=1	GT:DP:AD:RO:QR:AO:QA:GL	1/1:501:3,487:3:103:487:16360:-1461.56,-138.233,0
N2_chrI	405656	.	GAAAAATATATATAATTC	GAAAAAATATATATAATTA	12712.3	PASS	AB=0;ABP=0;AC=2;AF=1;AN=2;AO=437;CIGAR=1M1I16M1X;DP=446;DPB=476.056;DPRA=0;EPP=4.80412;EPPR=0;GTI=0;LEN=19;MEANALT=9;MQM=59.9748;MQMR=0;NS=1;NUMALT=1;ODDS=610.416;PAIRED=0.997712;PAIREDR=0;PAO=60.5;PQA=2124.5;PQR=265.5;PRO=7.5;QA=14274;QR=0;RO=0;RPL=181;RPP=30.9612;RPPR=0;RPR=256;RUN=1;SAF=271;SAP=57.794;SAR=166;SRF=0;SRP=0;SRR=0;TYPE=complex;technology.ILLUMINA=1	GT:DP:AD:RO:QR:AO:QA:GL	1/1:446:0,437:0:0:437:14274:-1283.99,-131.55,0
N2_chrI	405958	.	ATTTTTTTTTGCA	ATTTTTTTTTTGCA	18422.1	PASS	AB=0;ABP=0;AC=2;AF=1;AN=2;AO=612;CIGAR=1M1I12M;DP=649;DPB=699.231;DPRA=0;EPP=19.417;EPPR=3.44459;GTI=0;LEN=1;MEANALT=7;MQM=60;MQMR=60;NS=1;NUMALT=1;ODDS=802.153;PAIRED=0.988562;PAIREDR=1;PAO=1;PQA=18;PQR=18;PRO=1;QA=20827;QR=175;RO=5;RPL=216;RPP=117.971;RPPR=13.8677;RPR=396;RUN=1;SAF=320;SAP=5.79206;SAR=292;SRF=2;SRP=3.44459;SRR=3;TYPE=ins;technology.ILLUMINA=1	GT:DP:AD:RO:QR:AO:QA:GL	1/1:649:5,612:5:175:612:20827:-1857.73,-169.985,0
N2_chrI	406202	.	A	AAATAAAACCGAAAAACATTGAAAAAAG	13548.7	PASS	AC=2;AF=1;AN=2;DP=394;ExcessHet=3.0103;FS=0;MLEAC=2;MLEAF=1;MQ=59;QD=29.32;SOR=3.668	GT:AD:DP:GQ:PL	1/1:0,278:278:99:13586,817,0
N2_chrI	406205	.	TCCCCCCCCCGTCCCCCCCA	T	9950.73	PASS	AC=2;AF=1;AN=2;DP=228;ExcessHet=3.0103;FS=0;MLEAC=2;MLEAF=1;MQ=58;QD=27.61;SOR=2.621	GT:AD:DP:GQ:PL	1/1:0,222:222:99:9988,667,0
N2_chrI	406226	.	T	TTTAACTTGTTTAAAAAAATCTGAAAATCAG	12022.7	PASS	AC=2;AF=1;AN=2;DP=223;ExcessHet=3.0103;FS=0;MLEAC=2;MLEAF=1;MQ=58;QD=31.16;SOR=2.628	GT:AD:DP:GQ:PL	1/1:0,218:218:99:12060,807,0
N2_chrI	406233	.	G	GAAA	9322.73	PASS	AC=2;AF=1;AN=2;DP=199;ExcessHet=3.0103;FS=0;MLEAC=2;MLEAF=1;MQ=58;QD=32.58;SOR=1.489	GT:AD:DP:GQ:PL	1/1:0,192:192:99:9360,626,0
N2_chrI	406240	.	G	GGGAAAATTTTAAATTTTTTTA	10222.7	PASS	AC=2;AF=1;AN=2;DP=177;ExcessHet=3.0103;FS=0;MLEAC=2;MLEAF=1;MQ=58;QD=30.54;SOR=1.12	GT:AD:DP:GQ:PL	1/1:0,171:171:99:10260,686,0
N2_chrI	406247	.	A	AAATC	9007.73	PASS	AC=2;AF=1;AN=2;DP=186;ExcessHet=3.0103;FS=0;MLEAC=2;MLEAF=1;MQ=58;QD=29.04;SOR=0.911	GT:AD:DP:GQ:PL	1/1:0,180:180:99:9045,605,0
N2_chrI	406250	.	T	TTTTTTCCCACATTTATTCAAAAAAAGTTTC	10280.7	PASS	AC=2;AF=1;AN=2;DP=193;ExcessHet=3.0103;FS=0;MLEAC=2;MLEAF=1;MQ=58;QD=28.76;SOR=1.107	GT:AD:DP:GQ:PL	1/1:0,187:187:99:10318,625,0
N2_chrI	406539	.	GTTTTTTTTTGCA	GTTTTTTTTTTGCA	10896.9	PASS	AB=0;ABP=0;AC=2;AF=1;AN=2;AO=380;CIGAR=1M1I12M;DP=408;DPB=479.846;DPRA=0;EPP=9.61615;EPPR=3.73412;GTI=0;LEN=1;MEANALT=7;MQM=60;MQMR=60;NS=1;NUMALT=1;ODDS=501.818;PAIRED=0.994737;PAIREDR=1;PAO=31.5;PQA=1073.5;PQR=1073.5;PRO=31.5;QA=12266;QR=105;RO=3;RPL=191;RPP=3.03316;RPPR=9.52472;RPR=189;RUN=1;SAF=168;SAP=14.0734;SAR=212;SRF=2;SRP=3.73412;SRR=1;TYPE=ins;technology.ILLUMINA=1	GT:DP:AD:RO:QR:AO:QA:GL	1/1:408:3,380:3:105:380:12266:-1093.87,-105.855,0
N2_chrI	407483	.	ATTTTTTTTTCTAAA	ATTTTTTTTTTCTAAA	10170.1	PASS	AB=0;ABP=0;AC=2;AF=1;AN=2;AO=357;CIGAR=1M1I14M;DP=385;DPB=411.667;DPRA=0;EPP=25.6435;EPPR=3.73412;GTI=0;LEN=1;MEANALT=6;MQM=60;MQMR=60;NS=1;NUMALT=1;ODDS=468.381;PAIRED=0.991597;PAIREDR=1;PAO=3.5;PQA=103.5;PQR=103.5;PRO=3.5;QA=11477;QR=108;RO=3;RPL=186;RPP=4.37888;RPPR=3.73412;RPR=171;RUN=1;SAF=165;SAP=7.44448;SAR=192;SRF=1;SRP=3.73412;SRR=2;TYPE=ins;technology.ILLUMINA=1	GT:DP:AD:RO:QR:AO:QA:GL	1/1:385:3,357:3:108:357:11477:-1022.7,-98.6538,0
N2_chrI	407569	.	TGT	TT	15280.3	PASS	AB=0;ABP=0;AC=2;AF=1;AN=2;AO=491;CIGAR=1M1D1M;DP=496;DPB=333;DPRA=0;EPP=6.72967;EPPR=0;GTI=0;LEN=1;MEANALT=2;MQM=60;MQMR=0;NS=1;NUMALT=1;ODDS=685.276;PAIRED=0.997963;PAIREDR=0;PAO=1;PQA=37;PQR=37;PRO=1;QA=17058;QR=0;RO=0;RPL=218;RPP=16.3885;RPPR=0;RPR=273;RUN=1;SAF=258;SAP=5.77439;SAR=233;SRF=0;SRP=0;SRR=0;TYPE=del;technology.ILLUMINA=1	GT:DP:AD:RO:QR:AO:QA:GL	1/1:496:0,491:0:0:491:17058:-1534.34,-147.806,0
N2_chrI	407699	.	GTTTTTTTTTTTCGA	GTTTTTTTTTCGA	8512.08	PASS	AB=0;ABP=0;AC=2;AF=1;AN=2;AO=329;CIGAR=1M2D12M;DP=352;DPB=306.8;DPRA=0;EPP=4.12574;EPPR=3.25157;GTI=0;LEN=2;MEANALT=4;MQM=59.9392;MQMR=4.44444;NS=1;NUMALT=1;ODDS=434.616;PAIRED=0.993921;PAIREDR=1;PAO=0;PQA=0;PQR=0;PRO=0;QA=9505;QR=316;RO=9;RPL=172;RPP=4.49535;RPPR=22.5536;RPR=157;RUN=1;SAF=161;SAP=3.33371;SAR=168;SRF=4;SRP=3.25157;SRR=5;TYPE=del;technology.ILLUMINA=1	GT:DP:AD:RO:QR:AO:QA:GL	1/1:352:9,329:9:316:329:9505:-851.643,-98.2298,0
N2_chrI	407764	.	ATTTTTTAAAAAAACTT	ATTAAGAAAAAAAAACTT	8401.47	PASS	AB=0;ABP=0;AC=2;AF=1;AN=2;AO=268;CIGAR=1M4D2M5I10M;DP=277;DPB=293.824;DPRA=0;EPP=9.36267;EPPR=0;GTI=0;LEN=18;MEANALT=3;MQM=60;MQMR=0;NS=1;NUMALT=1;ODDS=376.132;PAIRED=1;PAIREDR=0;PAO=1.5;PQA=55.5;PQR=55.5;PRO=1.5;QA=9395;QR=0;RO=0;RPL=138;RPP=3.52886;RPPR=0;RPR=130;RUN=1;SAF=122;SAP=7.67735;SAR=146;SRF=0;SRP=0;SRR=0;TYPE=complex;technology.ILLUMINA=1	GT:DP:AD:RO:QR:AO:QA:GL	1/1:277:0,268:0:0:268:9395:-845.235,-80.676,0
N2_chrI	407770	.	T	TAAGAA	17286.7	PASS	AC=2;AF=1;AN=2;DP=379;ExcessHet=3.0103;FS=0;MLEAC=2;MLEAF=1;MQ=60;QD=32.51;SOR=0.883	GT:AD:DP:GQ:PL	1/1:0,376:376:99:17324,1187,0
N2_chrI	408118	.	TAAAA	T	17445.7	PASS	AC=2;AF=1;AN=2;DP=409;ExcessHet=3.0103;FS=0;MLEAC=2;MLEAF=1;MQ=59;QD=24.15;SOR=0.746	GT:AD:DP:GQ:PL	1/1:0,388:388:99:17483,1177,0
N2_chrI	408373	.	ATA	AA	12942.8	PASS	AB=0;ABP=0;AC=2;AF=1;AN=2;AO=440;CIGAR=1M1D1M;DP=516;DPB=370;DPRA=0;EPP=21.9811;EPPR=0;GTI=0;LEN=1;MEANALT=4;MQM=59.9432;MQMR=0;NS=1;NUMALT=1;ODDS=11.2798;PAIRED=1;PAIREDR=0;PAO=0.666667;PQA=24.6667;PQR=24.6667;PRO=0.666667;QA=14554;QR=0;RO=0;RPL=171;RPP=50.4076;RPPR=0;RPR=269;RUN=1;SAF=264;SAP=41.2282;SAR=176;SRF=0;SRP=0;SRR=0;TYPE=del;technology.ILLUMINA=1	GT:DP:AD:RO:QR:AO:QA:GL	1/1:516:0,440:0:0:440:14554:-1309.04,-132.453,0
N2_chrI	408399	.	TAAAAAAAATCT	TAAAAAAAAATCT	14394	PASS	AB=0;ABP=0;AC=2;AF=1;AN=2;AO=498;CIGAR=1M1I11M;DP=512;DPB=553.75;DPRA=0;EPP=6.93465;EPPR=3.44459;GTI=0;LEN=1;MEANALT=5;MQM=60;MQMR=60;NS=1;NUMALT=1;ODDS=644.061;PAIRED=1;PAIREDR=1;PAO=0;PQA=0;PQR=0;PRO=0;QA=16331;QR=180;RO=5;RPL=172;RPP=106.421;RPPR=13.8677;RPR=326;RUN=1;SAF=270;SAP=10.702;SAR=228;SRF=3;SRP=3.44459;SRR=2;TYPE=ins;technology.ILLUMINA=1	GT:DP:AD:RO:QR:AO:QA:GL	1/1:512:5,498:5:180:498:16331:-1452.88,-135.199,0
N2_chrI	409432	.	TAAAAAAAAATTA	TAAAAAAAATTA	11917.1	PASS	AB=0;ABP=0;AC=2;AF=1;AN=2;AO=385;CIGAR=1M1D11M;DP=401;DPB=371.231;DPRA=0;EPP=26.8401;EPPR=3.73412;GTI=0;LEN=1;MEANALT=8;MQM=60;MQMR=60;NS=1;NUMALT=1;ODDS=508.044;PAIRED=0.984416;PAIREDR=1;PAO=3.5;PQA=92.5;PQR=92.5;PRO=3.5;QA=13425;QR=108;RO=3;RPL=201;RPP=4.64031;RPPR=9.52472;RPR=184;RUN=1;SAF=216;SAP=15.4695;SAR=169;SRF=2;SRP=3.73412;SRR=1;TYPE=del;technology.ILLUMINA=1	GT:DP:AD:RO:QR:AO:QA:GL	1/1:401:3,385:3:108:385:13425:-1197.92,-107.071,0
N2_chrI	409467	.	CAAAAAAAAAGTT	CAAAAAAAAAAGTT	11793.2	PASS	AB=0;ABP=0;AC=2;AF=1;AN=2;AO=396;CIGAR=1M1I12M;DP=413;DPB=445.077;DPRA=0;EPP=5.20371;EPPR=11.6962;GTI=0;LEN=1;MEANALT=6;MQM=60;MQMR=60;NS=1;NUMALT=1;ODDS=513.233;PAIRED=0.962121;PAIREDR=1;PAO=0.5;PQA=15.5;PQR=15.5;PRO=0.5;QA=13397;QR=144;RO=4;RPL=142;RPP=71.7955;RPPR=3.0103;RPR=254;RUN=1;SAF=238;SAP=38.1048;SAR=158;SRF=2;SRP=3.0103;SRR=2;TYPE=ins;technology.ILLUMINA=1	GT:DP:AD:RO:QR:AO:QA:GL	1/1:413:4,396:4:144:396:13397:-1192.16,-107.448,0
N2_chrI	409671	.	TAAAAAAAAAGTT	TAAAAAAAAGTT	14130.4	PASS	AB=0;ABP=0;AC=2;AF=1;AN=2;AO=451;CIGAR=1M1D11M;DP=455;DPB=420.154;DPRA=0;EPP=11.104;EPPR=5.18177;GTI=0;LEN=1;MEANALT=4;MQM=60;MQMR=60;NS=1;NUMALT=1;ODDS=620.111;PAIRED=0.911308;PAIREDR=1;PAO=0.5;PQA=18.5;PQR=18.5;PRO=0.5;QA=15817;QR=34;RO=1;RPL=245;RPP=10.3336;RPPR=5.18177;RPR=206;RUN=1;SAF=195;SAP=20.9262;SAR=256;SRF=0;SRP=5.18177;SRR=1;TYPE=del;technology.ILLUMINA=1	GT:DP:AD:RO:QR:AO:QA:GL	1/1:455:1,451:1:34:451:15817:-1419.74,-132.997,0
N2_chrI	409800	.	T	TATTAGACTCAAAATTGTCGGAAAACACTGAATTTCATAATGAAACTTCTTGAAAACTTTTCAGAAAAAGTTATGACGGCTTGAAAAATGACCTAAAATTAGTTAAAATCGGAAATTTGACCAATTTATCAA	10613.7	PASS	AC=2;AF=1;AN=2;DP=242;ExcessHet=3.0103;FS=0;MLEAC=2;MLEAF=1;MQ=59;QD=28.76;SOR=2.522	GT:AD:DP:GQ:PL	1/1:0,169:169:99:10651,610,0
N2_chrI	409866	.	GCGTTTT	G	885.73	PASS	AC=1;AF=0.5;AN=2;BaseQRankSum=4.78;ClippingRankSum=0;DP=300;ExcessHet=3.0103;FS=95.182;MLEAC=1;MLEAF=0.5;MQ=57;MQRankSum=-11.619;QD=3.13;ReadPosRankSum=-6.378;SOR=5.726	GT:AD:DP:GQ:PL	0/1:248,35:283:99:923,0,10441
N2_chrI	409974	.	TAAAACGCAAAGTAATT	TGAAACGCAAGTTTGAAACGCAATT	550.123	PASS	AB=0.261242;ABP=234.242;AC=1;AF=0.5;AN=2;AO=122;CIGAR=1M1X6M1D4M9I4M;DP=467;DPB=509.118;DPRA=0;EPP=4.7902;EPPR=30.9292;GTI=0;LEN=25;MEANALT=10;MQM=27.7951;MQMR=59.8893;NS=1;NUMALT=1;ODDS=126.671;PAIRED=0.885246;PAIREDR=0.946429;PAO=2.16667;PQA=5.5;PQR=5.5;PRO=2.16667;QA=2348;QR=9920;RO=280;RPL=55;RPP=5.57335;RPPR=30.9292;RPR=67;RUN=1;SAF=73;SAP=13.2625;SAR=49;SRF=152;SRP=7.47733;SRR=128;TYPE=complex;technology.ILLUMINA=1	GT:DP:AD:RO:QR:AO:QA:GL	0/1:467:280,122:280:9920:122:2348:-77.1129,0,-771.251
N2_chrI	409981	.	CA	C	4088.73	PASS	AC=1;AF=0.5;AN=2;BaseQRankSum=-3.909;ClippingRankSum=0;DP=454;ExcessHet=3.0103;FS=0.591;MLEAC=1;MLEAF=0.5;MQ=54;MQRankSum=-17.211;QD=9.21;ReadPosRankSum=1.015;SOR=0.771	GT:AD:DP:GQ:PL	0/1:323,121:444:99:4126,0,13531
N2_chrI	409986	.	T	TTTGAAACGC	4055.73	PASS	AC=1;AF=0.5;AN=2;BaseQRankSum=-2.627;ClippingRankSum=0;DP=459;ExcessHet=3.0103;FS=0;MLEAC=1;MLEAF=0.5;MQ=54;MQRankSum=-17.295;QD=9.03;ReadPosRankSum=0.415;SOR=0.708	GT:AD:DP:GQ:PL	0/1:333,116:449:99:4093,0,13973
N2_chrI	410022	.	CAAAAAAAAATTG	CAAAAAATTG	562.899	PASS	AB=0.234965;ABP=439.252;AC=1;AF=0.5;AN=2;AO=168;CIGAR=1M3D9M;DP=715;DPB=676.308;DPRA=0;EPP=23.691;EPPR=21.2006;GTI=0;LEN=3;MEANALT=7;MQM=27.131;MQMR=47.4038;NS=1;NUMALT=1;ODDS=129.612;PAIRED=0.910714;PAIREDR=0.946154;PAO=0;PQA=0;PQR=0;PRO=0;QA=3810;QR=18709;RO=520;RPL=106;RPP=28.0339;RPPR=51.7181;RPR=62;RUN=1;SAF=84;SAP=3.0103;SAR=84;SRF=299;SRP=28.4165;SRR=221;TYPE=del;technology.ILLUMINA=1	GT:DP:AD:RO:QR:AO:QA:GL	0/1:715:520,168:520:18709:168:3810:-108.988,0,-1251.82
N2_chrI	414716	.	TAAAAAAAATAATATC	TAAAAAAATCATATC	8659.94	PASS	AB=0;ABP=0;AC=2;AF=1;AN=2;AO=344;CIGAR=1M1D8M1X5M;DP=355;DPB=334.5;DPRA=0;EPP=68.6847;EPPR=3.73412;GTI=0;LEN=15;MEANALT=7;MQM=34.3663;MQMR=11;NS=1;NUMALT=1;ODDS=467.343;PAIRED=1;PAIREDR=1;PAO=11.5;PQA=425.5;PQR=425.5;PRO=11.5;QA=10453;QR=104;RO=3;RPL=166;RPP=3.91929;RPPR=9.52472;RPR=178;RUN=1;SAF=205;SAP=30.5072;SAR=139;SRF=1;SRP=3.73412;SRR=2;TYPE=complex;technology.ILLUMINA=1	GT:DP:AD:RO:QR:AO:QA:GL	1/1:355:3,344:3:104:344:10453:-877.836,-101.591,0
N2_chrI	417627	.	CTTTTTTTTTTCGA	CTTTTTTTTTCGA	16698.4	PASS	AB=0;ABP=0;AC=2;AF=1;AN=2;AO=565;CIGAR=1M1D12M;DP=575;DPB=534.5;DPRA=0;EPP=3.04489;EPPR=11.6962;GTI=0;LEN=1;MEANALT=7;MQM=60;MQMR=60;NS=1;NUMALT=1;ODDS=746.466;PAIRED=0.99646;PAIREDR=1;PAO=2.5;PQA=92.5;PQR=92.5;PRO=2.5;QA=18761;QR=146;RO=4;RPL=249;RPP=20.2629;RPPR=5.18177;RPR=316;RUN=1;SAF=307;SAP=12.2381;SAR=258;SRF=1;SRP=5.18177;SRR=3;TYPE=del;technology.ILLUMINA=1	GT:DP:AD:RO:QR:AO:QA:GL	1/1:575:4,565:4:146:565:18761:-1674.51,-158.127,0
N2_chrI	418269	.	GTTTTTTTTTTCACA	GTTTTTTTTTTTCACA	13058.7	PASS	AB=0;ABP=0;AC=2;AF=1;AN=2;AO=441;CIGAR=1M1I14M;DP=501;DPB=534.6;DPRA=0;EPP=27.8321;EPPR=9.52472;GTI=0;LEN=1;MEANALT=8;MQM=60;MQMR=40.1667;NS=1;NUMALT=1;ODDS=520.196;PAIRED=0.997732;PAIREDR=0.916667;PAO=1.5;PQA=55.5;PQR=55.5;PRO=1.5;QA=14917;QR=430;RO=12;RPL=249;RPP=19.0083;RPPR=5.9056;RPR=192;RUN=1;SAF=189;SAP=22.5536;SAR=252;SRF=7;SRP=3.73412;SRR=5;TYPE=ins;technology.ILLUMINA=1	GT:DP:AD:RO:QR:AO:QA:GL	1/1:501:12,441:12:430:441:14917:-1313.28,-107.779,0
N2_chrI	418813	.	ATGCGTGCGG	ATGCGG	17403.3	PASS	AB=0;ABP=0;AC=2;AF=1;AN=2;AO=592;CIGAR=1M4D5M;DP=592;DPB=355.3;DPRA=0;EPP=6.31152;EPPR=0;GTI=0;LEN=4;MEANALT=1;MQM=60;MQMR=0;NS=1;NUMALT=1;ODDS=825.291;PAIRED=0.998311;PAIREDR=0;PAO=0.5;PQA=0;PQR=0;PRO=0.5;QA=19525;QR=0;RO=0;RPL=263;RPP=18.9882;RPPR=0;RPR=329;RUN=1;SAF=378;SAP=101.666;SAR=214;SRF=0;SRP=0;SRR=0;TYPE=del;technology.ILLUMINA=1	GT:DP:AD:RO:QR:AO:QA:GL	1/1:592:0,592:0:0:592:19525:-1756.69,-178.21,0
N2_chrI	420283	.	TAAAAAAAAGCC	TAAAAAAAGCC	17669	PASS	AB=0;ABP=0;AC=2;AF=1;AN=2;AO=572;CIGAR=1M1D10M;DP=578;DPB=529.75;DPRA=0;EPP=5.57659;EPPR=0;GTI=0;LEN=1;MEANALT=6;MQM=60;MQMR=0;NS=1;NUMALT=1;ODDS=797.566;PAIRED=0.991259;PAIREDR=0;PAO=0;PQA=0;PQR=0;PRO=0;QA=19752;QR=0;RO=0;RPL=313;RPP=14.0803;RPPR=0;RPR=259;RUN=1;SAF=234;SAP=44.0709;SAR=338;SRF=0;SRP=0;SRR=0;TYPE=del;technology.ILLUMINA=1	GT:DP:AD:RO:QR:AO:QA:GL	1/1:578:0,572:0:0:572:19752:-1776.82,-172.189,0
N2_chrI	421362	.	TAT	TT	17031	PASS	AB=0;ABP=0;AC=2;AF=1;AN=2;AO=552;CIGAR=1M1D1M;DP=573;DPB=391.667;DPRA=0;EPP=3.40368;EPPR=0;GTI=0;LEN=1;MEANALT=2;MQM=60;MQMR=0;NS=1;NUMALT=1;ODDS=769.84;PAIRED=0.998188;PAIREDR=0;PAO=4;PQA=148;PQR=148;PRO=4;QA=19000;QR=0;RO=0;RPL=301;RPP=12.8449;RPPR=0;RPR=251;RUN=1;SAF=258;SAP=8.10854;SAR=294;SRF=0;SRP=0;SRR=0;TYPE=del;technology.ILLUMINA=1	GT:DP:AD:RO:QR:AO:QA:GL	1/1:573:0,552:0:0:552:19000:-1709.04,-166.169,0
N2_chrI	423167	.	GAAAAAAAAAAGAATTT	GAAAAAAAAAGAATTT	11963.5	PASS	AB=0;ABP=0;AC=2;AF=1;AN=2;AO=424;CIGAR=1M1D15M;DP=439;DPB=415.176;DPRA=0;EPP=3.74778;EPPR=3.32051;GTI=0;LEN=1;MEANALT=7;MQM=60;MQMR=60;NS=1;NUMALT=1;ODDS=523.068;PAIRED=1;PAIREDR=1;PAO=8.5;PQA=295.5;PQR=295.5;PRO=8.5;QA=13578;QR=244;RO=7;RPL=226;RPP=7.02548;RPPR=10.7656;RPR=198;RUN=1;SAF=192;SAP=11.2045;SAR=232;SRF=3;SRP=3.32051;SRR=4;TYPE=del;technology.ILLUMINA=1	GT:DP:AD:RO:QR:AO:QA:GL	1/1:439:7,424:7:244:424:13578:-1199.49,-107.751,0
N2_chrI	425553	.	ATTTTTCG	ATTTTCG	14204.2	PASS	AB=0;ABP=0;AC=2;AF=1;AN=2;AO=480;CIGAR=1M1D6M;DP=480;DPB=420.75;DPRA=0;EPP=51.9408;EPPR=0;GTI=0;LEN=1;MEANALT=1;MQM=58.45;MQMR=0;NS=1;NUMALT=1;ODDS=670.026;PAIRED=0.997917;PAIREDR=0;PAO=0.5;PQA=15.5;PQR=15.5;PRO=0.5;QA=15947;QR=0;RO=0;RPL=228;RPP=5.61607;RPPR=0;RPR=252;RUN=1;SAF=200;SAP=31.9633;SAR=280;SRF=0;SRP=0;SRR=0;TYPE=del;technology.ILLUMINA=1	GT:DP:AD:RO:QR:AO:QA:GL	1/1:480:0,480:0:0:480:15947:-1432.82,-144.494,0
N2_chrI	426714	.	ATTTTTTGTTTCA	ATTTTTTTTTTTTCA	12016.5	PASS	AB=0;ABP=0;AC=2;AF=1;AN=2;AO=421;CIGAR=1M2I6M1X5M;DP=483;DPB=559;DPRA=0;EPP=14.4041;EPPR=0;GTI=0;LEN=15;MEANALT=9;MQM=59.905;MQMR=0;NS=1;NUMALT=1;ODDS=369.974;PAIRED=0.997625;PAIREDR=0;PAO=0.333333;PQA=11;PQR=11;PRO=0.333333;QA=13440;QR=0;RO=0;RPL=234;RPP=14.4041;RPPR=0;RPR=187;RUN=1;SAF=194;SAP=8.62724;SAR=227;SRF=0;SRP=0;SRR=0;TYPE=complex;technology.ILLUMINA=1	GT:DP:AD:RO:QR:AO:QA:GL	1/1:483:0,421:0:0:421:13440:-1208.72,-126.734,0
N2_chrI	427848	.	GTTTTTTTCTTGG	GTTTTTTCTTGG	14467.6	PASS	AB=0;ABP=0;AC=2;AF=1;AN=2;AO=481;CIGAR=1M1D11M;DP=487;DPB=451.615;DPRA=0;EPP=3.12316;EPPR=0;GTI=0;LEN=1;MEANALT=6;MQM=60;MQMR=0;NS=1;NUMALT=1;ODDS=671.413;PAIRED=0.995842;PAIREDR=0;PAO=8;PQA=264;PQR=264;PRO=8;QA=16165;QR=0;RO=0;RPL=273;RPP=22.084;RPPR=0;RPR=208;RUN=1;SAF=216;SAP=13.8496;SAR=265;SRF=0;SRP=0;SRR=0;TYPE=del;technology.ILLUMINA=1	GT:DP:AD:RO:QR:AO:QA:GL	1/1:487:0,481:0:0:481:16165:-1454.08,-144.795,0
N2_chrI	430067	.	CAAAAAAAAAAAGAAACCAGC	CAAAAAAAAAAAAGAAACCAGC	9687.22	PASS	AB=0;ABP=0;AC=2;AF=1;AN=2;AO=351;CIGAR=1M1I20M;DP=432;DPB=455.857;DPRA=0;EPP=5.73856;EPPR=4.76149;GTI=0;LEN=1;MEANALT=16;MQM=60;MQMR=60;NS=1;NUMALT=1;ODDS=205.927;PAIRED=0.994302;PAIREDR=1;PAO=15.5;PQA=516.5;PQR=516.5;PRO=15.5;QA=11899;QR=1108;RO=31;RPL=165;RPP=5.73856;RPPR=3.08035;RPR=186;RUN=1;SAF=179;SAP=3.31344;SAR=172;SRF=15;SRP=3.08035;SRR=16;TYPE=ins;technology.ILLUMINA=1	GT:DP:AD:RO:QR:AO:QA:GL	1/1:432:31,351:31:1108:351:11899:-970.684,-15.2994,0
N2_chrI	433049	.	TGACCGGTACATGTCATTCCGTAAAA	TA	6958.23	PASS	AB=0;ABP=0;AC=2;AF=1;AN=2;AO=343;CIGAR=1M24D1M;DP=346;DPB=26.7692;DPRA=0;EPP=10.7656;EPPR=0;GTI=0;LEN=24;MEANALT=3;MQM=59.9359;MQMR=0;NS=1;NUMALT=1;ODDS=480.104;PAIRED=0.991254;PAIREDR=0;PAO=0;PQA=0;PQR=37;PRO=1;QA=7816;QR=0;RO=0;RPL=195;RPP=16.9951;RPPR=0;RPR=148;RUN=1;SAF=150;SAP=14.716;SAR=193;SRF=0;SRP=0;SRR=0;TYPE=del;technology.ILLUMINA=1	GT:DP:AD:RO:QR:AO:QA:GL	1/1:346:0,343:0:0:343:7816:-703.265,-103.253,0
N2_chrI	433642	.	AACACACACACACACACAT	AACACACACACACACAT	13646.6	PASS	AB=0;ABP=0;AC=2;AF=1;AN=2;AO=442;CIGAR=1M2D16M;DP=450;DPB=402.526;DPRA=0;EPP=8.68954;EPPR=5.18177;GTI=0;LEN=2;MEANALT=6;MQM=60;MQMR=60;NS=1;NUMALT=1;ODDS=607.027;PAIRED=0.995475;PAIREDR=1;PAO=1;PQA=5.5;PQR=5.5;PRO=1;QA=15310;QR=37;RO=1;RPL=272;RPP=54.1234;RPPR=5.18177;RPR=170;RUN=1;SAF=212;SAP=4.60206;SAR=230;SRF=0;SRP=5.18177;SRR=1;TYPE=del;technology.ILLUMINA=1	GT:DP:AD:RO:QR:AO:QA:GL	1/1:450:1,442:1:37:442:15310:-1373.89,-130.016,0
N2_chrI	433774	.	CAAACAACG	CAAAACAACG	18718.1	PASS	AB=0;ABP=0;AC=2;AF=1;AN=2;AO=603;CIGAR=1M1I8M;DP=615;DPB=683.556;DPRA=0;EPP=4.91529;EPPR=0;GTI=0;LEN=1;MEANALT=4;MQM=60;MQMR=0;NS=1;NUMALT=1;ODDS=840.541;PAIRED=0.996683;PAIREDR=0;PAO=2;PQA=74;PQR=74;PRO=2;QA=20897;QR=0;RO=0;RPL=280;RPP=9.66876;RPPR=0;RPR=323;RUN=1;SAF=344;SAP=29.0284;SAR=259;SRF=0;SRP=0;SRR=0;TYPE=ins;technology.ILLUMINA=1	GT:DP:AD:RO:QR:AO:QA:GL	1/1:615:0,603:0:0:603:20897:-1879.73,-181.521,0
N2_chrI	434079	.	CAAAAAAAAAAAAAGAACGAT	CAAAAAAAAAAGAACGAT	11455	PASS	AB=0;ABP=0;AC=2;AF=1;AN=2;AO=416;CIGAR=1M3D17M;DP=445;DPB=382.571;DPRA=0;EPP=9.04449;EPPR=0;GTI=0;LEN=3;MEANALT=14;MQM=60;MQMR=0;NS=1;NUMALT=1;ODDS=581.304;PAIRED=0.997596;PAIREDR=0;PAO=2.5;PQA=64.5;PQR=64.5;PRO=2.5;QA=12796;QR=0;RO=0;RPL=194;RPP=7.10269;RPPR=0;RPR=222;RUN=1;SAF=223;SAP=7.7082;SAR=193;SRF=0;SRP=0;SRR=0;TYPE=del;technology.ILLUMINA=1	GT:DP:AD:RO:QR:AO:QA:GL	1/1:445:0,416:0:0:416:12796:-1151.2,-125.228,0
N2_chrI	435084	.	CAAAAAAAAAGTG	CAAAAAAAAGTG	12047.5	PASS	AB=0;ABP=0;AC=2;AF=1;AN=2;AO=404;CIGAR=1M1D11M;DP=413;DPB=381.308;DPRA=0;EPP=9.22372;EPPR=5.18177;GTI=0;LEN=1;MEANALT=7;MQM=60;MQMR=60;NS=1;NUMALT=1;ODDS=554.832;PAIRED=0.997525;PAIREDR=1;PAO=0;PQA=0;PQR=0;PRO=0;QA=13472;QR=35;RO=1;RPL=208;RPP=3.78429;RPPR=5.18177;RPR=196;RUN=1;SAF=209;SAP=4.06379;SAR=195;SRF=0;SRP=5.18177;SRR=1;TYPE=del;technology.ILLUMINA=1	GT:DP:AD:RO:QR:AO:QA:GL	1/1:413:1,404:1:35:404:13472:-1208.86,-118.748,0
N2_chrI	435500	.	TTCTCTCTCTCTCTCTCTCTCTCTCTCTCTCTTTG	TTCTCTCTCTCTCTCTCTCTCTCTCTTTG	9386.82	PASS	AB=0;ABP=0;AC=2;AF=1;AN=2;AO=406;CIGAR=1M6D28M;DP=472;DPB=390.514;DPRA=0;EPP=3.03169;EPPR=0;GTI=0;LEN=6;MEANALT=17;MQM=60;MQMR=0;NS=1;NUMALT=1;ODDS=339.798;PAIRED=1;PAIREDR=0;PAO=5.33333;PQA=139;PQR=139;PRO=5.33333;QA=10511;QR=0;RO=0;RPL=223;RPP=11.5678;RPPR=0;RPR=183;RUN=1;SAF=173;SAP=22.2647;SAR=233;SRF=0;SRP=0;SRR=0;TYPE=del;technology.ILLUMINA=1	GT:DP:AD:RO:QR:AO:QA:GL	1/1:472:0,406:0:0:406:10511:-945.675,-122.218,0
N2_chrI	435637	.	ACA	ACCT	16974.5	PASS	AB=0;ABP=0;AC=2;AF=1;AN=2;AO=525;CIGAR=1M1I1M1X;DP=542;DPB=721.333;DPRA=0;EPP=7.51455;EPPR=0;GTI=0;LEN=4;MEANALT=5;MQM=60;MQMR=0;NS=1;NUMALT=1;ODDS=732.41;PAIRED=0.99619;PAIREDR=0;PAO=11;PQA=381;PQR=0;PRO=0;QA=18935;QR=0;RO=0;RPL=239;RPP=12.147;RPPR=0;RPR=286;RUN=1;SAF=268;SAP=3.51077;SAR=257;SRF=0;SRP=0;SRR=0;TYPE=complex;technology.ILLUMINA=1	GT:DP:AD:RO:QR:AO:QA:GL	1/1:542:0,525:0:0:525:18935:-1703.24,-158.041,0
N2_chrI	435759	.	GTTTTTTTTTTTGTATTTTGC	GTTTTTTTTTTGTATTTTGC	13269.1	PASS	AB=0;ABP=0;AC=2;AF=1;AN=2;AO=484;CIGAR=1M1D19M;DP=534;DPB=513.19;DPRA=0;EPP=3.45895;EPPR=6.05036;GTI=0;LEN=1;MEANALT=10;MQM=60;MQMR=60;NS=1;NUMALT=1;ODDS=350.844;PAIRED=1;PAIREDR=1;PAO=19.5;PQA=653.5;PQR=653.5;PRO=19.5;QA=16020;QR=1245;RO=35;RPL=275;RPP=22.5536;RPPR=16.9698;RPR=209;RUN=1;SAF=232;SAP=4.80491;SAR=252;SRF=16;SRP=3.56868;SRR=19;TYPE=del;technology.ILLUMINA=1	GT:DP:AD:RO:QR:AO:QA:GL	1/1:534:35,484:35:1245:484:16020:-1329.04,-44.2719,0
N2_chrI	438058	.	ACCCCCCCCCCCCCCCCACTCATCAA	ACCCCTCCCCCCCCCACTCATCAA	6822.5	PASS	AB=0;ABP=0;AC=2;AF=1;AN=2;AO=245;CIGAR=1M2D4M1X18M;DP=264;DPB=245.462;DPRA=0;EPP=3.09007;EPPR=0;GTI=0;LEN=24;MEANALT=11;MQM=60;MQMR=0;NS=1;NUMALT=1;ODDS=344.247;PAIRED=1;PAIREDR=0;PAO=16;PQA=354;PQR=354;PRO=16;QA=8433;QR=0;RO=0;RPL=121;RPP=3.09007;RPPR=0;RPR=124;RUN=1;SAF=0;SAP=535.021;SAR=245;SRF=0;SRP=0;SRR=0;TYPE=complex;technology.ILLUMINA=1	GT:DP:AD:RO:QR:AO:QA:GL	1/1:264:0,245:0:0:245:8433:-758.604,-73.7524,0
N2_chrI	441719	.	GTTTTTTTTTTGCA	GTTTTTTTTTGCA	19275.3	PASS	AB=0;ABP=0;AC=2;AF=1;AN=2;AO=640;CIGAR=1M1D12M;DP=657;DPB=610.929;DPRA=0;EPP=31.728;EPPR=5.18177;GTI=0;LEN=1;MEANALT=6;MQM=60;MQMR=60;NS=1;NUMALT=1;ODDS=799.312;PAIRED=1;PAIREDR=1;PAO=2;PQA=74;PQR=74;PRO=2;QA=21824;QR=311;RO=9;RPL=362;RPP=26.9508;RPPR=3.25157;RPR=278;RUN=1;SAF=312;SAP=3.87889;SAR=328;SRF=3;SRP=5.18177;SRR=6;TYPE=del;technology.ILLUMINA=1	GT:DP:AD:RO:QR:AO:QA:GL	1/1:657:9,640:9:311:640:21824:-1935.22,-167.316,0
N2_chrI	444103	.	GCT	GT	12997.1	PASS	AB=0;ABP=0;AC=2;AF=1;AN=2;AO=434;CIGAR=1M1D1M;DP=465;DPB=319.333;DPRA=0;EPP=4.29117;EPPR=0;GTI=0;LEN=1;MEANALT=3;MQM=60;MQMR=0;NS=1;NUMALT=1;ODDS=351.943;PAIRED=0.997696;PAIREDR=0;PAO=0;PQA=0;PQR=0;PRO=0;QA=14527;QR=0;RO=0;RPL=182;RPP=27.5269;RPPR=0;RPR=252;RUN=1;SAF=207;SAP=5.01166;SAR=227;SRF=0;SRP=0;SRR=0;TYPE=del;technology.ILLUMINA=1	GT:DP:AD:RO:QR:AO:QA:GL	1/1:465:0,434:0:0:434:14527:-1306.75,-130.647,0
N2_chrI	444480	.	GTTTTTTTTTTACAC	GTTTTTTTTTACAC	10290.2	PASS	AB=0;ABP=0;AC=2;AF=1;AN=2;AO=369;CIGAR=1M1D13M;DP=393;DPB=368.067;DPRA=0;EPP=12.9026;EPPR=3.0103;GTI=0;LEN=1;MEANALT=8;MQM=60;MQMR=60;NS=1;NUMALT=1;ODDS=417.454;PAIRED=0.99729;PAIREDR=1;PAO=1.5;PQA=49.5;PQR=49.5;PRO=1.5;QA=11836;QR=351;RO=10;RPL=204;RPP=11.961;RPPR=3.0103;RPR=165;RUN=1;SAF=188;SAP=3.29865;SAR=181;SRF=4;SRP=3.87889;SRR=6;TYPE=del;technology.ILLUMINA=1	GT:DP:AD:RO:QR:AO:QA:GL	1/1:393:10,369:10:351:369:11836:-1033.18,-82.4765,0
N2_chrI	444512	.	ATTTTTTTTTCCG	ATTTTTTTTTTCCG	11110.8	PASS	AB=0;ABP=0;AC=2;AF=1;AN=2;AO=366;CIGAR=1M1I12M;DP=387;DPB=417.231;DPRA=0;EPP=3.6036;EPPR=3.0103;GTI=0;LEN=1;MEANALT=9;MQM=60;MQMR=60;NS=1;NUMALT=1;ODDS=491.255;PAIRED=0.997268;PAIREDR=1;PAO=0.5;PQA=5.5;PQR=5.5;PRO=0.5;QA=12604;QR=73;RO=2;RPL=256;RPP=129.478;RPPR=3.0103;RPR=110;RUN=1;SAF=172;SAP=5.88186;SAR=194;SRF=0;SRP=7.35324;SRR=2;TYPE=ins;technology.ILLUMINA=1	GT:DP:AD:RO:QR:AO:QA:GL	1/1:387:2,366:2:73:366:12604:-1127.33,-104.196,0
N2_chrI	444746	.	ATTTTTTTTTACA	ATTTTTTTTACA	10531.6	PASS	AB=0;ABP=0;AC=2;AF=1;AN=2;AO=356;CIGAR=1M1D11M;DP=369;DPB=342.385;DPRA=0;EPP=4.20583;EPPR=3.0103;GTI=0;LEN=1;MEANALT=8;MQM=60;MQMR=60;NS=1;NUMALT=1;ODDS=477.28;PAIRED=0.997191;PAIREDR=1;PAO=8.5;PQA=314.5;PQR=314.5;PRO=8.5;QA=11826;QR=74;RO=2;RPL=171;RPP=4.20583;RPPR=3.0103;RPR=185;RUN=1;SAF=160;SAP=10.9154;SAR=196;SRF=2;SRP=7.35324;SRR=0;TYPE=del;technology.ILLUMINA=1	GT:DP:AD:RO:QR:AO:QA:GL	1/1:369:2,356:2:74:356:11826:-1057.11,-101.113,0
N2_chrI	445069	.	CGGAAAAATTGGAAAAATTG	CGGAAAAATTG	8394.81	PASS	AB=0;ABP=0;AC=2;AF=1;AN=2;AO=299;CIGAR=1M9D10M;DP=301;DPB=165.55;DPRA=0;EPP=3.88906;EPPR=0;GTI=0;LEN=9;MEANALT=3;MQM=60;MQMR=0;NS=1;NUMALT=1;ODDS=419.107;PAIRED=0.989967;PAIREDR=0;PAO=0;PQA=0;PQR=0;PRO=0;QA=9393;QR=0;RO=0;RPL=164;RPP=9.11802;RPPR=0;RPR=135;RUN=1;SAF=131;SAP=12.9526;SAR=168;SRF=0;SRP=0;SRR=0;TYPE=del;technology.ILLUMINA=1	GT:DP:AD:RO:QR:AO:QA:GL	1/1:301:0,299:0:0:299:9393:-845.181,-90.008,0
N2_chrI	447891	.	ATTTTTTAG	ATTTTTAG	15083.4	PASS	AB=0;ABP=0;AC=2;AF=1;AN=2;AO=492;CIGAR=1M1D7M;DP=493;DPB=438.667;DPRA=0;EPP=14.9446;EPPR=0;GTI=0;LEN=1;MEANALT=2;MQM=60;MQMR=0;NS=1;NUMALT=1;ODDS=686.662;PAIRED=0.997967;PAIREDR=0;PAO=2;PQA=74;PQR=74;PRO=2;QA=16909;QR=0;RO=0;RPL=202;RPP=37.1889;RPPR=0;RPR=290;RUN=1;SAF=290;SAP=37.1889;SAR=202;SRF=0;SRP=0;SRR=0;TYPE=del;technology.ILLUMINA=1	GT:DP:AD:RO:QR:AO:QA:GL	1/1:493:0,492:0:0:492:16909:-1520.73,-148.107,0
N2_chrI	451385	.	GTTTTTTTTTTTTTTTGAAAAA	GTTTTTTTTTTTTTTTTTGAAAAA	5426.14	PASS	AB=0;ABP=0;AC=2;AF=1;AN=2;AO=217;CIGAR=1M2I21M;DP=318;DPB=345.864;DPRA=0;EPP=3.26047;EPPR=6.48466;GTI=0;LEN=2;MEANALT=19;MQM=59.3825;MQMR=60;NS=1;NUMALT=1;ODDS=142.355;PAIRED=0.990783;PAIREDR=1;PAO=1.05;PQA=28.45;PQR=19.2;PRO=0.8;QA=6454;QR=346;RO=10;RPL=143;RPP=50.6526;RPPR=6.48466;RPR=74;RUN=1;SAF=101;SAP=5.26183;SAR=116;SRF=4;SRP=3.87889;SRR=6;TYPE=ins;technology.ILLUMINA=1	GT:DP:AD:RO:QR:AO:QA:GL	1/1:318:10,217:10:346:217:6454:-548.938,-37.1932,0
N2_chrI	454200	.	GTTTTTTAATTTC	GTTTTTTTAATTTC	10422.8	PASS	AB=0;ABP=0;AC=2;AF=1;AN=2;AO=357;CIGAR=1M1I12M;DP=370;DPB=400.154;DPRA=0;EPP=13.2351;EPPR=0;GTI=0;LEN=1;MEANALT=5;MQM=60;MQMR=0;NS=1;NUMALT=1;ODDS=499.512;PAIRED=1;PAIREDR=0;PAO=5;PQA=148;PQR=148;PRO=5;QA=11719;QR=0;RO=0;RPL=130;RPP=60.2411;RPPR=0;RPR=227;RUN=1;SAF=199;SAP=13.2351;SAR=158;SRF=0;SRP=0;SRR=0;TYPE=ins;technology.ILLUMINA=1	GT:DP:AD:RO:QR:AO:QA:GL	1/1:370:0,357:0:0:357:11719:-1054.22,-107.468,0
N2_chrI	454952	.	CAAAAAAAATGC	CAAAAAAAAATGC	11024.3	PASS	AB=0;ABP=0;AC=2;AF=1;AN=2;AO=360;CIGAR=1M1I11M;DP=378;DPB=409.417;DPRA=0;EPP=10.8276;EPPR=3.32051;GTI=0;LEN=1;MEANALT=8;MQM=60;MQMR=60;NS=1;NUMALT=1;ODDS=432.077;PAIRED=1;PAIREDR=1;PAO=1.5;PQA=24;PQR=24;PRO=1.5;QA=12580;QR=255;RO=7;RPL=208;RPP=21.9262;RPPR=5.80219;RPR=152;RUN=1;SAF=204;SAP=16.9077;SAR=156;SRF=3;SRP=3.32051;SRR=4;TYPE=ins;technology.ILLUMINA=1	GT:DP:AD:RO:QR:AO:QA:GL	1/1:378:7,360:7:255:360:12580:-1108.71,-87.4847,0
N2_chrI	455028	.	ATTTTTTTTTATTAAATAATAAAATG	ATTTTTTTTATTAAATAATAAAATG,AATTTTTTTTATTAAATAATAAAATG	9592.05	PASS	AB=0.789062,0.182292;ABP=281.705,339.679;AC=1,1;AF=0.5,0.5;AN=2;AO=303,70;CIGAR=1M1D24M,1M1X24M;DP=384;DPB=376.192;DPRA=0,0;EPP=11.7894,3.0103;EPPR=0;GTI=0;LEN=1,1;MEANALT=10,10;MQM=60,60;MQMR=0;NS=1;NUMALT=2;ODDS=144.196;PAIRED=0.9967,1;PAIREDR=0;PAO=28.1667,7.66667;PQA=860.833,254.333;PQR=860.833;PRO=28.1667;QA=10211,2528;QR=0;RO=0;RPL=111,6;RPP=50.0302,107.365;RPPR=0;RPR=192,64;RUN=1,1;SAF=216,37;SAP=122.269,3.50664;SAR=87,33;SRF=0;SRP=0;SRR=0;TYPE=del,snp;technology.ILLUMINA=1,1	GT:DP:AD:RO:QR:AO:QA:GL	1/2:384:0,303,70:0:0:303,70:10211,2528:-1033.51,-206.231,-115.019,-827.189,0,-806.117
N2_chrI	455674	.	CTTTTTTTTTAATTATTAATTC	CTTTTTTTTTTAATTATTAATTC	9351.58	PASS	AB=0;ABP=0;AC=2;AF=1;AN=2;AO=313;CIGAR=1M1I21M;DP=339;DPB=357.727;DPRA=0;EPP=23.9966;EPPR=6.91895;GTI=0;LEN=1;MEANALT=12;MQM=60;MQMR=60;NS=1;NUMALT=1;ODDS=390.687;PAIRED=0.996805;PAIREDR=1;PAO=12.5;PQA=411.5;PQR=374.5;PRO=11.5;QA=10617;QR=172;RO=5;RPL=148;RPP=5.01527;RPPR=6.91895;RPR=165;RUN=1;SAF=148;SAP=5.01527;SAR=165;SRF=2;SRP=3.44459;SRR=3;TYPE=ins;technology.ILLUMINA=1	GT:DP:AD:RO:QR:AO:QA:GL	1/1:339:5,313:5:172:313:10617:-939.581,-80.2475,0
N2_chrI	455822	.	GAAAAAAATTTTG	GAAAAAAAATTTTG	10079.1	PASS	AB=0;ABP=0;AC=2;AF=1;AN=2;AO=328;CIGAR=1M1I12M;DP=335;DPB=361.231;DPRA=0;EPP=6.21455;EPPR=0;GTI=0;LEN=1;MEANALT=6;MQM=60;MQMR=0;NS=1;NUMALT=1;ODDS=459.31;PAIRED=1;PAIREDR=0;PAO=1.5;PQA=55.5;PQR=55.5;PRO=1.5;QA=11258;QR=0;RO=0;RPL=155;RPP=5.15529;RPPR=0;RPR=173;RUN=1;SAF=174;SAP=5.65844;SAR=154;SRF=0;SRP=0;SRR=0;TYPE=ins;technology.ILLUMINA=1	GT:DP:AD:RO:QR:AO:QA:GL	1/1:335:0,328:0:0:328:11258:-1012.78,-98.7378,0
N2_chrI	455838	.	TAAAAAAAATTTAAAG	TAAAAAAATTTAAAG	10612.9	PASS	AB=0;ABP=0;AC=2;AF=1;AN=2;AO=335;CIGAR=1M1D14M;DP=341;DPB=322;DPRA=0;EPP=4.8836;EPPR=0;GTI=0;LEN=1;MEANALT=3;MQM=60;MQMR=0;NS=1;NUMALT=1;ODDS=469.014;PAIRED=1;PAIREDR=0;PAO=13.5;PQA=370;PQR=370;PRO=13.5;QA=11852;QR=0;RO=0;RPL=167;RPP=3.01678;RPPR=0;RPR=168;RUN=1;SAF=179;SAP=6.43928;SAR=156;SRF=0;SRP=0;SRR=0;TYPE=del;technology.ILLUMINA=1	GT:DP:AD:RO:QR:AO:QA:GL	1/1:341:0,335:0:0:335:11852:-1065.9,-100.845,0
N2_chrI	455877	.	ATTTTTTTTCTGA	ATTTTTTTCTGA	12401.6	PASS	AB=0;ABP=0;AC=2;AF=1;AN=2;AO=412;CIGAR=1M1D11M;DP=417;DPB=385.923;DPRA=0;EPP=21.9843;EPPR=0;GTI=0;LEN=1;MEANALT=3;MQM=60;MQMR=0;NS=1;NUMALT=1;ODDS=575.758;PAIRED=0.997573;PAIREDR=0;PAO=3;PQA=106;PQR=106;PRO=3;QA=13952;QR=0;RO=0;RPL=172;RPP=27.3814;RPPR=0;RPR=240;RUN=1;SAF=260;SAP=64.4862;SAR=152;SRF=0;SRP=0;SRR=0;TYPE=del;technology.ILLUMINA=1	GT:DP:AD:RO:QR:AO:QA:GL	1/1:417:0,412:0:0:412:13952:-1254.93,-124.024,0
N2_chrI	456199	.	TAAAAAAATTAATTTATTTAAAAAAC	TAAAAAATTAATTTATTTAAAAAAC	10914.3	PASS	AB=0;ABP=0;AC=2;AF=1;AN=2;AO=342;CIGAR=1M1D24M;DP=347;DPB=335.231;DPRA=0;EPP=17.6392;EPPR=0;GTI=0;LEN=1;MEANALT=4;MQM=60;MQMR=0;NS=1;NUMALT=1;ODDS=478.718;PAIRED=0.997076;PAIREDR=0;PAO=11.5;PQA=358;PQR=358;PRO=11.5;QA=12203;QR=0;RO=0;RPL=184;RPP=7.30245;RPPR=0;RPR=158;RUN=1;SAF=167;SAP=3.41666;SAR=175;SRF=0;SRP=0;SRR=0;TYPE=del;technology.ILLUMINA=1	GT:DP:AD:RO:QR:AO:QA:GL	1/1:347:0,342:0:0:342:12203:-1097.46,-102.952,0
N2_chrI	456231	.	GAAAAAAAAATTTTC	GAAAAAAAATTTTC	10476	PASS	AB=0;ABP=0;AC=2;AF=1;AN=2;AO=339;CIGAR=1M1D13M;DP=343;DPB=320.133;DPRA=0;EPP=7.01375;EPPR=0;GTI=0;LEN=1;MEANALT=5;MQM=60;MQMR=0;NS=1;NUMALT=1;ODDS=474.559;PAIRED=0.99705;PAIREDR=0;PAO=0;PQA=0;PQR=0;PRO=0;QA=11703;QR=0;RO=0;RPL=185;RPP=9.16601;RPPR=0;RPR=154;RUN=1;SAF=164;SAP=3.78537;SAR=175;SRF=0;SRP=0;SRR=0;TYPE=del;technology.ILLUMINA=1	GT:DP:AD:RO:QR:AO:QA:GL	1/1:343:0,339:0:0:339:11703:-1052.78,-102.049,0
N2_chrI	456268	.	ATTTTTTTTCTGA	ATTTTTTCTGA	8504.98	PASS	AB=0;ABP=0;AC=2;AF=1;AN=2;AO=296;CIGAR=1M2D10M;DP=297;DPB=251.385;DPRA=0;EPP=7.96947;EPPR=0;GTI=0;LEN=2;MEANALT=2;MQM=60;MQMR=0;NS=1;NUMALT=1;ODDS=414.948;PAIRED=1;PAIREDR=0;PAO=0.5;PQA=18.5;PQR=18.5;PRO=0.5;QA=9554;QR=0;RO=0;RPL=185;RPP=43.1825;RPPR=0;RPR=111;RUN=1;SAF=136;SAP=7.23587;SAR=160;SRF=0;SRP=0;SRR=0;TYPE=del;technology.ILLUMINA=1	GT:DP:AD:RO:QR:AO:QA:GL	1/1:297:0,296:0:0:296:9554:-859.463,-89.1049,0
N2_chrI	460576	.	ATTTTTTTTTCAA	ATTTTTTTTCAA	10152.3	PASS	AB=0;ABP=0;AC=2;AF=1;AN=2;AO=340;CIGAR=1M1D11M;DP=390;DPB=363.692;DPRA=0;EPP=11.2874;EPPR=0;GTI=0;LEN=1;MEANALT=7;MQM=60;MQMR=0;NS=1;NUMALT=1;ODDS=160.341;PAIRED=1;PAIREDR=0;PAO=1;PQA=37;PQR=37;PRO=1;QA=11401;QR=0;RO=0;RPL=216;RPP=57.0672;RPPR=0;RPR=124;RUN=1;SAF=168;SAP=3.11249;SAR=172;SRF=0;SRP=0;SRR=0;TYPE=del;technology.ILLUMINA=1	GT:DP:AD:RO:QR:AO:QA:GL	1/1:390:0,340:0:0:340:11401:-1025.62,-102.35,0
N2_chrI	461595	.	TAAAAAAAATAGT	TAAAAAAATAGT	7871.09	PASS	AB=0;ABP=0;AC=2;AF=1;AN=2;AO=258;CIGAR=1M1D11M;DP=258;DPB=239.923;DPRA=0;EPP=24.0517;EPPR=0;GTI=0;LEN=1;MEANALT=1;MQM=60;MQMR=0;NS=1;NUMALT=1;ODDS=362.269;PAIRED=0.996124;PAIREDR=0;PAO=8;PQA=278;PQR=278;PRO=8;QA=8888;QR=0;RO=0;RPL=142;RPP=8.69989;RPPR=0;RPR=116;RUN=1;SAF=90;SAP=54.2166;SAR=168;SRF=0;SRP=0;SRR=0;TYPE=del;technology.ILLUMINA=1	GT:DP:AD:RO:QR:AO:QA:GL	1/1:258:0,258:0:0:258:8888:-798.88,-77.6657,0
N2_chrI	462127	.	ATTTTTTTTTTCAG	ATTTTTTTTTTTCAG	13281.7	PASS	AB=0;ABP=0;AC=2;AF=1;AN=2;AO=465;CIGAR=1M1I13M;DP=498;DPB=533.429;DPRA=0;EPP=43.3997;EPPR=5.9056;GTI=0;LEN=1;MEANALT=11;MQM=60;MQMR=60;NS=1;NUMALT=1;ODDS=528.204;PAIRED=0.997849;PAIREDR=1;PAO=0;PQA=0;PQR=0;PRO=0;QA=15376;QR=430;RO=12;RPL=297;RPP=80.721;RPPR=3.73412;RPR=168;RUN=1;SAF=196;SAP=27.8958;SAR=269;SRF=5;SRP=3.73412;SRR=7;TYPE=ins;technology.ILLUMINA=1	GT:DP:AD:RO:QR:AO:QA:GL	1/1:498:12,465:12:430:465:15376:-1344.52,-104.861,0
N2_chrI	463561	.	GAAAAAAAATACATAT	GAAAAAAATACATAT	16791.8	PASS	AB=0;ABP=0;AC=2;AF=1;AN=2;AO=529;CIGAR=1M1D14M;DP=535;DPB=502.75;DPRA=0;EPP=9.2538;EPPR=0;GTI=0;LEN=1;MEANALT=4;MQM=60;MQMR=0;NS=1;NUMALT=1;ODDS=737.955;PAIRED=1;PAIREDR=0;PAO=5;PQA=179;PQR=179;PRO=5;QA=18725;QR=0;RO=0;RPL=276;RPP=5.18177;RPPR=0;RPR=253;RUN=1;SAF=264;SAP=3.0144;SAR=265;SRF=0;SRP=0;SRR=0;TYPE=del;technology.ILLUMINA=1	GT:DP:AD:RO:QR:AO:QA:GL	1/1:535:0,529:0:0:529:18725:-1684.4,-159.245,0
N2_chrI	465211	.	ATTTTTTTTTCAA	ATTTTTTTTTTCAA	8751.65	PASS	AB=0;ABP=0;AC=2;AF=1;AN=2;AO=320;CIGAR=1M1I12M;DP=363;DPB=388.154;DPRA=0;EPP=3.68889;EPPR=3.73412;GTI=0;LEN=1;MEANALT=5;MQM=60;MQMR=60;NS=1;NUMALT=1;ODDS=165.188;PAIRED=0.990625;PAIREDR=1;PAO=0.5;PQA=5.5;PQR=5.5;PRO=0.5;QA=9868;QR=104;RO=3;RPL=171;RPP=6.29465;RPPR=3.73412;RPR=149;RUN=1;SAF=158;SAP=3.11887;SAR=162;SRF=1;SRP=3.73412;SRR=2;TYPE=ins;technology.ILLUMINA=1	GT:DP:AD:RO:QR:AO:QA:GL	1/1:363:3,320:3:104:320:9868:-878.346,-87.8763,0
N2_chrI	465535	.	AAAAACAAAAAAAAAACTTAT	AAACACAAAAAAAAAAAAAACTTAT	9627.44	PASS	AB=0;ABP=0;AC=2;AF=1;AN=2;AO=307;CIGAR=2M4I3M1X15M;DP=383;DPB=453.905;DPRA=0;EPP=19.9931;EPPR=0;GTI=0;LEN=25;MEANALT=21;MQM=60;MQMR=0;NS=1;NUMALT=1;ODDS=244.09;PAIRED=1;PAIREDR=0;PAO=0.666667;PQA=12.3333;PQR=12.3333;PRO=0.666667;QA=10766;QR=0;RO=0;RPL=151;RPP=3.18713;RPPR=0;RPR=156;RUN=1;SAF=148;SAP=3.86616;SAR=159;SRF=0;SRP=0;SRR=0;TYPE=complex;technology.ILLUMINA=1	GT:DP:AD:RO:QR:AO:QA:GL	1/1:383:0,307:0:0:307:10766:-968.573,-92.4162,0
N2_chrI	465536	.	A	AACAC	7719.73	PASS	AC=1;AF=0.5;AN=2;BaseQRankSum=-1.161;ClippingRankSum=0;DP=475;ExcessHet=3.0103;FS=0.719;MLEAC=1;MLEAF=0.5;MQ=59;MQRankSum=2.269;QD=18.83;ReadPosRankSum=2.414;SOR=0.79	GT:AD:DP:GQ:PL	0/1:67,343:410:99:7757,0,536
N2_chrI	468385	.	TGGGGGGAT	TGGGGGGGAT	18362.6	PASS	AB=0;ABP=0;AC=2;AF=1;AN=2;AO=597;CIGAR=1M1I8M;DP=605;DPB=671.333;DPRA=0;EPP=4.93444;EPPR=3.73412;GTI=0;LEN=1;MEANALT=2;MQM=60;MQMR=60;NS=1;NUMALT=1;ODDS=802.255;PAIRED=0.99665;PAIREDR=1;PAO=0;PQA=0;PQR=0;PRO=0;QA=20665;QR=100;RO=3;RPL=215;RPP=104.451;RPPR=9.52472;RPR=382;RUN=1;SAF=280;SAP=7.98977;SAR=317;SRF=1;SRP=3.73412;SRR=2;TYPE=ins;technology.ILLUMINA=1	GT:DP:AD:RO:QR:AO:QA:GL	1/1:605:3,597:3:100:597:20665:-1849.91,-171.596,0
N2_chrI	468932	.	AGGGGAC	AGGGAC	16681.3	PASS	AB=0;ABP=0;AC=2;AF=1;AN=2;AO=533;CIGAR=1M1D5M;DP=535;DPB=459.286;DPRA=0;EPP=8.58768;EPPR=0;GTI=0;LEN=1;MEANALT=3;MQM=60;MQMR=0;NS=1;NUMALT=1;ODDS=743.5;PAIRED=0.996248;PAIREDR=0;PAO=2.5;PQA=92.5;PQR=92.5;PRO=2.5;QA=18617;QR=0;RO=0;RPL=238;RPP=16.2469;RPPR=0;RPR=295;RUN=1;SAF=254;SAP=5.55659;SAR=279;SRF=0;SRP=0;SRR=0;TYPE=del;technology.ILLUMINA=1	GT:DP:AD:RO:QR:AO:QA:GL	1/1:535:0,533:0:0:533:18617:-1674.65,-160.449,0
N2_chrI	469737	.	ATTTTCA	ATTTTTCA	16892.1	PASS	AB=0;ABP=0;AC=2;AF=1;AN=2;AO=594;CIGAR=1M1I6M;DP=642;DPB=727.429;DPRA=0;EPP=5.48154;EPPR=0;GTI=0;LEN=1;MEANALT=5;MQM=60;MQMR=0;NS=1;NUMALT=1;ODDS=450.683;PAIRED=0.996633;PAIREDR=0;PAO=0;PQA=0;PQR=0;PRO=0;QA=18938;QR=0;RO=0;RPL=247;RPP=39.5671;RPPR=0;RPR=347;RUN=1;SAF=361;SAP=62.9049;SAR=233;SRF=0;SRP=0;SRR=0;TYPE=ins;technology.ILLUMINA=1	GT:DP:AD:RO:QR:AO:QA:GL	1/1:642:0,594:0:0:594:18938:-1703.6,-178.812,0
N2_chrI	469938	.	GAACAAACCG	GAATTTTTAAAACAAACCG	12977.5	PASS	AB=0;ABP=0;AC=2;AF=1;AN=2;AO=461;CIGAR=1M9I9M;DP=470;DPB=886.7;DPRA=0;EPP=3.12806;EPPR=0;GTI=0;LEN=9;MEANALT=4;MQM=59.9892;MQMR=0;NS=1;NUMALT=1;ODDS=643.687;PAIRED=0.986985;PAIREDR=0;PAO=0;PQA=0;PQR=0;PRO=0;QA=14533;QR=0;RO=0;RPL=274;RPP=38.663;RPPR=0;RPR=187;RUN=1;SAF=200;SAP=20.5375;SAR=261;SRF=0;SRP=0;SRR=0;TYPE=ins;technology.ILLUMINA=1	GT:DP:AD:RO:QR:AO:QA:GL	1/1:470:0,461:0:0:461:14533:-1307.38,-138.775,0
N2_chrI	473321	.	ATTTTTTTTTTTTTGCAA	ATTTTTTTTTTGCAA	8981.55	PASS	AB=0;ABP=0;AC=2;AF=1;AN=2;AO=350;CIGAR=1M3D14M;DP=383;DPB=321.778;DPRA=0;EPP=3.90371;EPPR=0;GTI=0;LEN=3;MEANALT=11;MQM=59.9543;MQMR=0;NS=1;NUMALT=1;ODDS=489.808;PAIRED=0.997143;PAIREDR=0;PAO=14;PQA=421;PQR=421;PRO=14;QA=10031;QR=0;RO=0;RPL=179;RPP=3.40737;RPPR=0;RPR=171;RUN=1;SAF=170;SAP=3.63072;SAR=180;SRF=0;SRP=0;SRR=0;TYPE=del;technology.ILLUMINA=1	GT:DP:AD:RO:QR:AO:QA:GL	1/1:383:0,350:0:0:350:10031:-902.456,-105.361,0
N2_chrI	473374	.	CAAAAAAAAATTG	CAAAAAAAAAATTG	9901.83	PASS	AB=0;ABP=0;AC=2;AF=1;AN=2;AO=344;CIGAR=1M1I12M;DP=380;DPB=411.615;DPRA=0;EPP=4.24753;EPPR=3.73412;GTI=0;LEN=1;MEANALT=11;MQM=60;MQMR=60;NS=1;NUMALT=1;ODDS=451.492;PAIRED=0.988372;PAIREDR=1;PAO=2;PQA=63;PQR=63;PRO=2;QA=11164;QR=103;RO=3;RPL=191;RPP=12.1254;RPPR=3.73412;RPR=153;RUN=1;SAF=152;SAP=13.1102;SAR=192;SRF=1;SRP=3.73412;SRR=2;TYPE=ins;technology.ILLUMINA=1	GT:DP:AD:RO:QR:AO:QA:GL	1/1:380:3,344:3:103:344:11164:-995.048,-95.1842,0
N2_chrI	473727	.	ATTTTTTTAATTTTAC	ATTTTTTAATTTTAC	13078.8	PASS	AB=0;ABP=0;AC=2;AF=1;AN=2;AO=424;CIGAR=1M1D14M;DP=427;DPB=403.188;DPRA=0;EPP=4.32138;EPPR=0;GTI=0;LEN=1;MEANALT=4;MQM=60;MQMR=0;NS=1;NUMALT=1;ODDS=592.394;PAIRED=0.995283;PAIREDR=0;PAO=15;PQA=429;PQR=429;PRO=15;QA=14608;QR=0;RO=0;RPL=221;RPP=4.66963;RPPR=0;RPR=203;RUN=1;SAF=237;SAP=15.8138;SAR=187;SRF=0;SRP=0;SRR=0;TYPE=del;technology.ILLUMINA=1	GT:DP:AD:RO:QR:AO:QA:GL	1/1:427:0,424:0:0:424:14608:-1313.69,-127.637,0
N2_chrI	474403	.	AATC	CATT	1210.68	PASS	AB=0.255556;ABP=329.986;AC=1;AF=0.5;AN=2;AO=161;CIGAR=1X2M1X;DP=630;DPB=630;DPRA=0;EPP=15.9717;EPPR=94.5004;GTI=0;LEN=4;MEANALT=3;MQM=30.6087;MQMR=60;NS=1;NUMALT=1;ODDS=278.769;PAIRED=0.645963;PAIREDR=0.993363;PAO=0;PQA=0;PQR=0;PRO=0;QA=5800;QR=16183;RO=452;RPL=47;RPP=63.5553;RPPR=17.0192;RPR=114;RUN=1;SAF=82;SAP=3.13169;SAR=79;SRF=248;SRP=12.3111;SRR=204;TYPE=complex;technology.ILLUMINA=1	GT:DP:AD:RO:QR:AO:QA:GL	0/1:630:452,161:452:16183:161:5800:-166.86,0,-1271.37
N2_chrI	474448	.	GCCCAGA	ACCTAA	1314.3	PASS	AB=0.302419;ABP=255.286;AC=1;AF=0.5;AN=2;AO=225;CIGAR=1X2M1X1M1D1M;DP=744;DPB=713.571;DPRA=0;EPP=10.0459;EPPR=70.7544;GTI=0;LEN=6;MEANALT=3;MQM=24.0356;MQMR=60;NS=1;NUMALT=1;ODDS=302.629;PAIRED=0.524444;PAIREDR=0.994197;PAO=6;PQA=216;PQR=216;PRO=6;QA=8084;QR=18665;RO=517;RPL=119;RPP=4.64132;RPPR=96.2576;RPR=106;RUN=1;SAF=135;SAP=22.5536;SAR=90;SRF=332;SRP=93.7711;SRR=185;TYPE=complex;technology.ILLUMINA=1	GT:DP:AD:RO:QR:AO:QA:GL	0/1:744:517,225:517:18665:225:8084:-167.215,0,-1455.5
N2_chrI	474452	.	AG	A	2345.73	PASS	AC=1;AF=0.5;AN=2;BaseQRankSum=-5.816;ClippingRankSum=0;DP=639;ExcessHet=3.0103;FS=19.05;MLEAC=1;MLEAF=0.5;MQ=57;MQRankSum=-23.911;QD=3.72;ReadPosRankSum=-0.777;SOR=1.079	GT:AD:DP:GQ:PL	0/1:536,95:631:99:2383,0,22584
N2_chrI	474973	.	ATTTTTTTTTCAG	ATTTTTTTTCAG	12442.2	PASS	AB=0;ABP=0;AC=2;AF=1;AN=2;AO=422;CIGAR=1M1D11M;DP=441;DPB=408.231;DPRA=0;EPP=3.09263;EPPR=5.18177;GTI=0;LEN=1;MEANALT=7;MQM=59.9668;MQMR=60;NS=1;NUMALT=1;ODDS=548.032;PAIRED=0.990521;PAIREDR=1;PAO=0.5;PQA=5.5;PQR=5.5;PRO=0.5;QA=14016;QR=144;RO=4;RPL=229;RPP=9.67909;RPPR=3.0103;RPR=193;RUN=1;SAF=198;SAP=6.48877;SAR=224;SRF=1;SRP=5.18177;SRR=3;TYPE=del;technology.ILLUMINA=1	GT:DP:AD:RO:QR:AO:QA:GL	1/1:441:4,422:4:144:422:14016:-1247.84,-115.27,0
N2_chrI	475551	.	ATTTTTTTTTTTTTTGGGCA	ATTTTTTTTTTTTGGGCA	8655.97	PASS	AB=0;ABP=0;AC=2;AF=1;AN=2;AO=353;CIGAR=1M2D17M;DP=399;DPB=360.35;DPRA=0;EPP=105.377;EPPR=5.18177;GTI=0;LEN=2;MEANALT=12;MQM=59.5014;MQMR=60;NS=1;NUMALT=1;ODDS=335.286;PAIRED=0.994334;PAIREDR=1;PAO=2.66667;PQA=64.6667;PQR=64.6667;PRO=2.66667;QA=10654;QR=35;RO=1;RPL=328;RPP=567.772;RPPR=5.18177;RPR=25;RUN=1;SAF=119;SAP=84.3636;SAR=234;SRF=0;SRP=5.18177;SRR=1;TYPE=del;technology.ILLUMINA=1	GT:DP:AD:RO:QR:AO:QA:GL	1/1:399:1,353:1:35:353:10654:-954.284,-103.414,0
N2_chrI	476626	.	GTTTTTTTTTTTGAAA	GTTTTTTTTTTGAAA	15785.1	PASS	AB=0;ABP=0;AC=2;AF=1;AN=2;AO=536;CIGAR=1M1D14M;DP=571;DPB=536.5;DPRA=0;EPP=37.3001;EPPR=5.59539;GTI=0;LEN=1;MEANALT=8;MQM=60;MQMR=60;NS=1;NUMALT=1;ODDS=541.202;PAIRED=0.998134;PAIREDR=1;PAO=1;PQA=37;PQR=37;PRO=1;QA=18400;QR=747;RO=21;RPL=293;RPP=13.1384;RPPR=3.94093;RPR=243;RUN=1;SAF=223;SAP=35.8255;SAR=313;SRF=9;SRP=3.94093;SRR=12;TYPE=del;technology.ILLUMINA=1	GT:DP:AD:RO:QR:AO:QA:GL	1/1:571:21,536:21:747:536:18400:-1587.93,-100.436,0
N2_chrI	477715	.	GTTTTTTTTAATG	GTTTTTTTAATG	12153.9	PASS	AB=0;ABP=0;AC=2;AF=1;AN=2;AO=402;CIGAR=1M1D11M;DP=413;DPB=382.615;DPRA=0;EPP=37.581;EPPR=0;GTI=0;LEN=1;MEANALT=8;MQM=60;MQMR=0;NS=1;NUMALT=1;ODDS=561.896;PAIRED=0.997512;PAIREDR=0;PAO=6.5;PQA=239;PQR=239;PRO=6.5;QA=13619;QR=0;RO=0;RPL=201;RPP=3.0103;RPPR=0;RPR=201;RUN=1;SAF=232;SAP=23.7743;SAR=170;SRF=0;SRP=0;SRR=0;TYPE=del;technology.ILLUMINA=1	GT:DP:AD:RO:QR:AO:QA:GL	1/1:413:0,402:0:0:402:13619:-1225.14,-121.014,0
N2_chrI	478008	.	CAAAAAAAGGAGAAAC	CAAAAAAAAGGAGAAAC	15624.4	PASS	AB=0;ABP=0;AC=2;AF=1;AN=2;AO=515;CIGAR=1M1I15M;DP=521;DPB=556.625;DPRA=0;EPP=68.8924;EPPR=5.18177;GTI=0;LEN=1;MEANALT=6;MQM=60;MQMR=60;NS=1;NUMALT=1;ODDS=708.102;PAIRED=0.994175;PAIREDR=1;PAO=8.5;PQA=295.5;PQR=295.5;PRO=8.5;QA=17822;QR=37;RO=1;RPL=346;RPP=135.108;RPPR=5.18177;RPR=169;RUN=1;SAF=168;SAP=138.11;SAR=347;SRF=1;SRP=5.18177;SRR=0;TYPE=ins;technology.ILLUMINA=1	GT:DP:AD:RO:QR:AO:QA:GL	1/1:521:1,515:1:37:515:17822:-1599.77,-152.003,0
N2_chrI	483245	.	CAAAAAAATATTTTTTG	CAAAAAATATTTTTTG	19328.3	PASS	AB=0;ABP=0;AC=2;AF=1;AN=2;AO=619;CIGAR=1M1D15M;DP=633;DPB=598.529;DPRA=0;EPP=6.83055;EPPR=7.35324;GTI=0;LEN=1;MEANALT=9;MQM=60;MQMR=60;NS=1;NUMALT=1;ODDS=842.009;PAIRED=0.998384;PAIREDR=1;PAO=11.5;PQA=375.5;PQR=375.5;PRO=11.5;QA=21599;QR=68;RO=2;RPL=323;RPP=5.56766;RPPR=3.0103;RPR=296;RUN=1;SAF=306;SAP=3.18219;SAR=313;SRF=1;SRP=3.0103;SRR=1;TYPE=del;technology.ILLUMINA=1	GT:DP:AD:RO:QR:AO:QA:GL	1/1:633:2,619:2:68:619:21599:-1936.76,-180.821,0
N2_chrI	483489	.	GTTTTTTTTTCTCAA	GTTTTTTTTTTCTCAA	10887.1	PASS	AB=0;ABP=0;AC=2;AF=1;AN=2;AO=368;CIGAR=1M1I14M;DP=408;DPB=435.8;DPRA=0;EPP=3.60037;EPPR=5.80219;GTI=0;LEN=1;MEANALT=9;MQM=60;MQMR=60;NS=1;NUMALT=1;ODDS=443.517;PAIRED=0.997283;PAIREDR=1;PAO=2;PQA=74;PQR=74;PRO=2;QA=12404;QR=258;RO=7;RPL=156;RPP=21.515;RPPR=5.80219;RPR=212;RUN=1;SAF=193;SAP=4.92214;SAR=175;SRF=5;SRP=5.80219;SRR=2;TYPE=ins;technology.ILLUMINA=1	GT:DP:AD:RO:QR:AO:QA:GL	1/1:408:7,368:7:258:368:12404:-1092.6,-89.6672,0
N2_chrI	483637	.	ATG	AAAATTCGAAAAAATTG	8150.32	PASS	AB=0;ABP=0;AC=2;AF=1;AN=2;AO=318;CIGAR=1M14I2M;DP=323;DPB=1821.33;DPRA=0;EPP=4.34869;EPPR=0;GTI=0;LEN=14;MEANALT=5;MQM=60;MQMR=0;NS=1;NUMALT=1;ODDS=445.447;PAIRED=0.993711;PAIREDR=0;PAO=0.5;PQA=18.5;PQR=18.5;PRO=0.5;QA=9130;QR=0;RO=0;RPL=136;RPP=17.4595;RPPR=0;RPR=182;RUN=1;SAF=176;SAP=10.9041;SAR=142;SRF=0;SRP=0;SRR=0;TYPE=ins;technology.ILLUMINA=1	GT:DP:AD:RO:QR:AO:QA:GL	1/1:323:0,318:0:0:318:9130:-821.448,-95.7275,0
N2_chrI	483679	.	GAAAAAAACTC	GAAAAAACTC	16559.4	PASS	AB=0;ABP=0;AC=2;AF=1;AN=2;AO=523;CIGAR=1M1D9M;DP=525;DPB=477.455;DPRA=0;EPP=6.50209;EPPR=0;GTI=0;LEN=1;MEANALT=2;MQM=60;MQMR=0;NS=1;NUMALT=1;ODDS=729.637;PAIRED=0.994264;PAIREDR=0;PAO=0;PQA=0;PQR=0;PRO=0;QA=18485;QR=0;RO=0;RPL=225;RPP=25.1361;RPPR=0;RPR=298;RUN=1;SAF=266;SAP=3.34661;SAR=257;SRF=0;SRP=0;SRR=0;TYPE=del;technology.ILLUMINA=1	GT:DP:AD:RO:QR:AO:QA:GL	1/1:525:0,523:0:0:523:18485:-1662.91,-157.439,0
N2_chrI	485564	.	TCCCCCCCCATG	TCCCCCCCCCCCCCCATG	2611.33	PASS	AB=0;ABP=0;AC=2;AF=1;AN=2;AO=114;CIGAR=1M6I11M;DP=150;DPB=221.917;DPRA=0;EPP=27.6965;EPPR=7.35324;GTI=0;LEN=6;MEANALT=11;MQM=59.9386;MQMR=60;NS=1;NUMALT=1;ODDS=45.8492;PAIRED=1;PAIREDR=1;PAO=0.333333;PQA=3.66667;PQR=3.66667;PRO=0.333333;QA=3425;QR=74;RO=2;RPL=39;RPP=27.6965;RPPR=3.0103;RPR=75;RUN=1;SAF=0;SAP=250.558;SAR=114;SRF=1;SRP=3.0103;SRR=1;TYPE=ins;technology.ILLUMINA=1	GT:DP:AD:RO:QR:AO:QA:GL	1/1:150:2,114:2:74:114:3425:-301.478,-28.258,0
N2_chrI	487464	.	ATTTTTTTTTTTCGCG	ATTTTTTTTTTCGCG	18063.2	PASS	AB=0;ABP=0;AC=2;AF=1;AN=2;AO=606;CIGAR=1M1D14M;DP=640;DPB=600.812;DPRA=0;EPP=3.1393;EPPR=4.03889;GTI=0;LEN=1;MEANALT=8;MQM=60;MQMR=60;NS=1;NUMALT=1;ODDS=655.696;PAIRED=0.993399;PAIREDR=1;PAO=0.5;PQA=18.5;PQR=18.5;PRO=0.5;QA=20779;QR=677;RO=19;RPL=283;RPP=8.74356;RPPR=12.2676;RPR=323;RUN=1;SAF=315;SAP=5.07427;SAR=291;SRF=11;SRP=4.03889;SRR=8;TYPE=del;technology.ILLUMINA=1	GT:DP:AD:RO:QR:AO:QA:GL	1/1:640:19,606:19:677:606:20779:-1808.25,-127.202,0
N2_chrI	488410	.	TTTTTTCA	TATTTTTCA	12982.2	PASS	AB=0;ABP=0;AC=2;AF=1;AN=2;AO=431;CIGAR=1M1I7M;DP=444;DPB=499.875;DPRA=0;EPP=25.6269;EPPR=0;GTI=0;LEN=1;MEANALT=5;MQM=60;MQMR=0;NS=1;NUMALT=1;ODDS=602.098;PAIRED=0.99536;PAIREDR=0;PAO=1;PQA=37;PQR=108;PRO=3;QA=14877;QR=0;RO=0;RPL=106;RPP=244.648;RPPR=0;RPR=325;RUN=1;SAF=279;SAP=84.2717;SAR=152;SRF=0;SRP=0;SRR=0;TYPE=ins;technology.ILLUMINA=1	GT:DP:AD:RO:QR:AO:QA:GL	1/1:444:0,431:0:0:431:14877:-1338.23,-129.744,0
N2_chrI	489302	.	TAAAAAAAATGC	TAAAAAAATGC	19292.8	PASS	AB=0;ABP=0;AC=2;AF=1;AN=2;AO=619;CIGAR=1M1D10M;DP=632;DPB=580.25;DPRA=0;EPP=32.0603;EPPR=0;GTI=0;LEN=1;MEANALT=7;MQM=60;MQMR=0;NS=1;NUMALT=1;ODDS=862.721;PAIRED=0.998384;PAIREDR=0;PAO=2;PQA=74;PQR=74;PRO=2;QA=21609;QR=0;RO=0;RPL=316;RPP=3.60316;RPPR=0;RPR=303;RUN=1;SAF=380;SAP=72.7535;SAR=239;SRF=0;SRP=0;SRR=0;TYPE=del;technology.ILLUMINA=1	GT:DP:AD:RO:QR:AO:QA:GL	1/1:632:0,619:0:0:619:21609:-1943.76,-186.338,0
N2_chrI	489510	.	GTTTTTTTTCAC	GTTTTTTTTTCAC	16825	PASS	AB=0;ABP=0;AC=2;AF=1;AN=2;AO=561;CIGAR=1M1I11M;DP=587;DPB=636;DPRA=0;EPP=7.75193;EPPR=3.73412;GTI=0;LEN=1;MEANALT=9;MQM=60;MQMR=60;NS=1;NUMALT=1;ODDS=750.5;PAIRED=0.998217;PAIREDR=1;PAO=1;PQA=5.5;PQR=5.5;PRO=1;QA=18902;QR=110;RO=3;RPL=225;RPP=50.7014;RPPR=3.73412;RPR=336;RUN=1;SAF=276;SAP=3.32383;SAR=285;SRF=3;SRP=9.52472;SRR=0;TYPE=ins;technology.ILLUMINA=1	GT:DP:AD:RO:QR:AO:QA:GL	1/1:587:3,561:3:110:561:18902:-1690.46,-159.875,0
N2_chrI	489601	.	ATTTTTTTCAG	ATTTTTTCAG	17824.5	PASS	AB=0;ABP=0;AC=2;AF=1;AN=2;AO=596;CIGAR=1M1D9M;DP=615;DPB=560.182;DPRA=0;EPP=10.0639;EPPR=0;GTI=0;LEN=1;MEANALT=7;MQM=60;MQMR=0;NS=1;NUMALT=1;ODDS=830.837;PAIRED=0.994966;PAIREDR=0;PAO=0;PQA=0;PQR=0;PRO=0;QA=19962;QR=0;RO=0;RPL=370;RPP=78.5601;RPPR=0;RPR=226;RUN=1;SAF=280;SAP=7.73216;SAR=316;SRF=0;SRP=0;SRR=0;TYPE=del;technology.ILLUMINA=1	GT:DP:AD:RO:QR:AO:QA:GL	1/1:615:0,596:0:0:596:19962:-1795.7,-179.414,0
N2_chrI	491045	.	TAAAAAAAAAGTC	TAAAAAAAAGTC	12370.2	PASS	AB=0;ABP=0;AC=2;AF=1;AN=2;AO=409;CIGAR=1M1D11M;DP=413;DPB=381.385;DPRA=0;EPP=63.7956;EPPR=5.18177;GTI=0;LEN=1;MEANALT=4;MQM=60;MQMR=60;NS=1;NUMALT=1;ODDS=561.308;PAIRED=0.997555;PAIREDR=1;PAO=0.5;PQA=5.5;PQR=5.5;PRO=0.5;QA=13961;QR=37;RO=1;RPL=255;RPP=57.1697;RPPR=5.18177;RPR=154;RUN=1;SAF=187;SAP=9.5141;SAR=222;SRF=0;SRP=5.18177;SRR=1;TYPE=del;technology.ILLUMINA=1	GT:DP:AD:RO:QR:AO:QA:GL	1/1:413:1,409:1:37:409:13961:-1252.57,-120.06,0
N2_chrI	495155	.	GTTTTTCTG	GTTTTCTG	25552.4	PASS	AB=0;ABP=0;AC=2;AF=1;AN=2;AO=827;CIGAR=1M1D7M;DP=830;DPB=741.444;DPRA=0;EPP=21.9811;EPPR=0;GTI=0;LEN=1;MEANALT=2;MQM=60;MQMR=0;NS=1;NUMALT=1;ODDS=1151.07;PAIRED=0.996372;PAIREDR=0;PAO=16.5;PQA=579.5;PQR=579.5;PRO=16.5;QA=28533;QR=0;RO=0;RPL=355;RPP=38.9538;RPPR=0;RPR=472;RUN=1;SAF=438;SAP=9.31466;SAR=389;SRF=0;SRP=0;SRR=0;TYPE=del;technology.ILLUMINA=1	GT:DP:AD:RO:QR:AO:QA:GL	1/1:830:0,827:0:0:827:28533:-2566.04,-248.952,0
N2_chrI	495334	.	AC	ATT	10429.9	PASS	AB=0;ABP=0;AC=2;AF=1;AN=2;AO=358;CIGAR=1M1I1X;DP=359;DPB=538.5;DPRA=0;EPP=36.2253;EPPR=0;GTI=0;LEN=3;MEANALT=2;MQM=45.5587;MQMR=0;NS=1;NUMALT=1;ODDS=500.899;PAIRED=0.997207;PAIREDR=0;PAO=0;PQA=0;PQR=0;PRO=0;QA=12889;QR=0;RO=0;RPL=238;RPP=87.4672;RPPR=0;RPR=120;RUN=1;SAF=120;SAP=87.4672;SAR=238;SRF=0;SRP=0;SRR=0;TYPE=complex;technology.ILLUMINA=1	GT:DP:AD:RO:QR:AO:QA:GL	1/1:359:0,358:0:0:358:12889:-1067.62,-107.769,0
N2_chrI	495613	.	AACACACACACACACACACACACACACACACACACACACACACACACACACACACACACACACACACACACACACACACACACACACACAT	AACACACACACACACACACACACACACACACACACACACACACACACACACAT	1377.69	PASS	AB=0;ABP=0;AC=2;AF=1;AN=2;AO=68;CIGAR=1M38D52M;DP=97;DPB=66.044;DPRA=0;EPP=28.0461;EPPR=0;GTI=0;LEN=38;MEANALT=12;MQM=60;MQMR=0;NS=1;NUMALT=1;ODDS=49.2017;PAIRED=1;PAIREDR=0;PAO=11.6667;PQA=250.75;PQR=530.75;PRO=25.1667;QA=1622;QR=0;RO=0;RPL=23;RPP=18.4661;RPPR=0;RPR=45;RUN=1;SAF=43;SAP=13.3567;SAR=25;SRF=0;SRP=0;SRR=0;TYPE=del;technology.ILLUMINA=1	GT:DP:AD:RO:QR:AO:QA:GL	1/1:97:0,68:0:0:68:1622:-145.938,-20.47,0
N2_chrI	496581	.	GTTAC	GTTTAC	12322.7	PASS	AB=0;ABP=0;AC=2;AF=1;AN=2;AO=445;CIGAR=1M1I4M;DP=459;DPB=549.8;DPRA=0;EPP=3.13229;EPPR=5.18177;GTI=0;LEN=1;MEANALT=7;MQM=60;MQMR=60;NS=1;NUMALT=1;ODDS=613.259;PAIRED=0.997753;PAIREDR=1;PAO=0;PQA=0;PQR=0;PRO=0;QA=13831;QR=27;RO=1;RPL=261;RPP=31.9421;RPPR=5.18177;RPR=184;RUN=1;SAF=181;SAP=36.6266;SAR=264;SRF=1;SRP=5.18177;SRR=0;TYPE=ins;technology.ILLUMINA=1	GT:DP:AD:RO:QR:AO:QA:GL	1/1:459:1,445:1:27:445:13831:-1241.92,-131.822,0
N2_chrI	496734	.	GTTTTTTTTTGGTTTTTTTGGTTTTTCCA	GTTTTTTTTTGGTTTTTTTTGGTTTTTCCA	10497.8	PASS	AB=0;ABP=0;AC=2;AF=1;AN=2;AO=356;CIGAR=12M1I17M;DP=551;DPB=578.172;DPRA=0;EPP=11.8182;EPPR=0;GTI=0;LEN=1;MEANALT=32;MQM=59.8455;MQMR=0;NS=1;NUMALT=1;ODDS=255.089;PAIRED=0.997191;PAIREDR=0;PAO=63.5;PQA=2190.25;PQR=2190.25;PRO=63.5;QA=11726;QR=0;RO=0;RPL=179;RPP=3.0347;RPPR=0;RPR=177;RUN=1;SAF=182;SAP=3.40068;SAR=174;SRF=0;SRP=0;SRR=0;TYPE=ins;technology.ILLUMINA=1	GT:DP:AD:RO:QR:AO:QA:GL	1/1:551:0,356:0:0:356:11726:-1054.82,-107.167,0
N2_chrI	496745	.	G	GT	13238.7	PASS	AC=2;AF=1;AN=2;BaseQRankSum=1.717;ClippingRankSum=0;DP=485;ExcessHet=3.0103;FS=9.11;MLEAC=2;MLEAF=1;MQ=59;MQRankSum=12.747;QD=29.55;ReadPosRankSum=3.949;SOR=0.011	GT:AD:DP:GQ:PL	1/1:9,439:448:99:13276,1025,0
N2_chrI	497401	.	ATTTTCGATTTTTTTTCGATTTTT	ATTTTCGATTTTT	9548.93	PASS	AB=0;ABP=0;AC=2;AF=1;AN=2;AO=386;CIGAR=1M11D12M;DP=392;DPB=212.333;DPRA=0;EPP=14.914;EPPR=0;GTI=0;LEN=11;MEANALT=6;MQM=59.9767;MQMR=0;NS=1;NUMALT=1;ODDS=539.715;PAIRED=0.997409;PAIREDR=0;PAO=0;PQA=0;PQR=0;PRO=0;QA=10687;QR=0;RO=0;RPL=170;RPP=14.914;RPPR=0;RPR=216;RUN=1;SAF=202;SAP=4.83299;SAR=184;SRF=0;SRP=0;SRR=0;TYPE=del;technology.ILLUMINA=1	GT:DP:AD:RO:QR:AO:QA:GL	1/1:392:0,386:0:0:386:10687:-961.63,-116.198,0
N2_chrI	497470	.	ATTTTTTTTTGATTTTTC	ATTTTTTTTGATTTTTC	14425.4	PASS	AB=0;ABP=0;AC=2;AF=1;AN=2;AO=469;CIGAR=1M1D16M;DP=477;DPB=452;DPRA=0;EPP=5.90405;EPPR=5.18177;GTI=0;LEN=1;MEANALT=7;MQM=60;MQMR=60;NS=1;NUMALT=1;ODDS=645.016;PAIRED=0.997868;PAIREDR=1;PAO=6.5;PQA=197.5;PQR=197.5;PRO=6.5;QA=16156;QR=34;RO=1;RPL=278;RPP=38.0548;RPPR=5.18177;RPR=191;RUN=1;SAF=252;SAP=8.68206;SAR=217;SRF=1;SRP=5.18177;SRR=0;TYPE=del;technology.ILLUMINA=1	GT:DP:AD:RO:QR:AO:QA:GL	1/1:477:1,469:1:34:469:16156:-1450.31,-138.412,0
N2_chrI	498828	.	ATTTTTTCG	ATTTTTTTCG	12320	PASS	AB=0;ABP=0;AC=2;AF=1;AN=2;AO=431;CIGAR=1M1I8M;DP=446;DPB=495.444;DPRA=0;EPP=9.90762;EPPR=0;GTI=0;LEN=1;MEANALT=5;MQM=60;MQMR=0;NS=1;NUMALT=1;ODDS=602.098;PAIRED=0.99768;PAIREDR=0;PAO=0.5;PQA=17;PQR=17;PRO=0.5;QA=13813;QR=0;RO=0;RPL=268;RPP=58.5567;RPPR=0;RPR=163;RUN=1;SAF=208;SAP=4.1439;SAR=223;SRF=0;SRP=0;SRR=0;TYPE=ins;technology.ILLUMINA=1	GT:DP:AD:RO:QR:AO:QA:GL	1/1:446:0,431:0:0:431:13813:-1242.65,-129.744,0
N2_chrI	498995	.	ATTAAAAAAAAATTTTT	ATTTAAAAAAAAAATTTT	8176.3	PASS	AB=0;ABP=0;AC=2;AF=1;AN=2;AO=306;CIGAR=1M1I11M1X4M;DP=356;DPB=377.706;DPRA=0;EPP=9.39698;EPPR=0;GTI=0;LEN=18;MEANALT=15;MQM=59.9346;MQMR=0;NS=1;NUMALT=1;ODDS=244.105;PAIRED=0.993464;PAIREDR=0;PAO=0.333333;PQA=12.3333;PQR=12.3333;PRO=0.333333;QA=9146;QR=0;RO=0;RPL=160;RPP=4.40118;RPPR=0;RPR=146;RUN=1;SAF=142;SAP=6.44492;SAR=164;SRF=0;SRP=0;SRR=0;TYPE=complex;technology.ILLUMINA=1	GT:DP:AD:RO:QR:AO:QA:GL	1/1:356:0,306:0:0:306:9146:-822.773,-92.1152,0
N2_chrI	499465	.	GAAAAAAAAAATTTTTTTTTT	GAAAAAAAAATTTTTTTTTT	10243.9	PASS	AB=0;ABP=0;AC=2;AF=1;AN=2;AO=335;CIGAR=1M1D19M;DP=362;DPB=345.619;DPRA=0;EPP=22.6184;EPPR=7.35324;GTI=0;LEN=1;MEANALT=10;MQM=60;MQMR=60;NS=1;NUMALT=1;ODDS=449.11;PAIRED=0.99403;PAIREDR=1;PAO=0.5;PQA=18.5;PQR=18.5;PRO=0.5;QA=11567;QR=70;RO=2;RPL=126;RPP=47.6648;RPPR=3.0103;RPR=209;RUN=1;SAF=181;SAP=7.73568;SAR=154;SRF=1;SRP=3.0103;SRR=1;TYPE=del;technology.ILLUMINA=1	GT:DP:AD:RO:QR:AO:QA:GL	1/1:362:2,335:2:70:335:11567:-1034.2,-95.1477,0
N2_chrI	500258	.	GTTTTTTTTTGAA	GTTTTTTTTGAA	12570.7	PASS	AB=0;ABP=0;AC=2;AF=1;AN=2;AO=432;CIGAR=1M1D11M;DP=441;DPB=407.231;DPRA=0;EPP=11.8771;EPPR=3.0103;GTI=0;LEN=1;MEANALT=7;MQM=59.6412;MQMR=60;NS=1;NUMALT=1;ODDS=584.026;PAIRED=0.997685;PAIREDR=1;PAO=0;PQA=0;PQR=0;PRO=0;QA=14159;QR=65;RO=2;RPL=270;RPP=61.6401;RPPR=3.0103;RPR=162;RUN=1;SAF=233;SAP=8.821;SAR=199;SRF=0;SRP=7.35324;SRR=2;TYPE=del;technology.ILLUMINA=1	GT:DP:AD:RO:QR:AO:QA:GL	1/1:441:2,432:2:65:432:14159:-1267.49,-124.761,0
N2_chrI	500275	.	GAAAAATC	GAAAAAATC	12620.5	PASS	AB=0;ABP=0;AC=2;AF=1;AN=2;AO=409;CIGAR=1M1I7M;DP=415;DPB=466.375;DPRA=0;EPP=17.9239;EPPR=5.18177;GTI=0;LEN=1;MEANALT=4;MQM=59.6259;MQMR=6;NS=1;NUMALT=1;ODDS=567.885;PAIRED=0.997555;PAIREDR=0;PAO=0;PQA=0;PQR=0;PRO=0;QA=14098;QR=37;RO=1;RPL=216;RPP=5.81888;RPPR=5.18177;RPR=193;RUN=1;SAF=204;SAP=3.01561;SAR=205;SRF=1;SRP=5.18177;SRR=0;TYPE=ins;technology.ILLUMINA=1	GT:DP:AD:RO:QR:AO:QA:GL	1/1:415:1,409:1:37:409:14098:-1267.13,-122.917,0
N2_chrI	502778	.	TGC	TTCGC	17482.6	PASS	AB=0;ABP=0;AC=2;AF=1;AN=2;AO=593;CIGAR=1M2I2M;DP=644;DPB=1051.33;DPRA=0;EPP=3.10185;EPPR=0;GTI=0;LEN=2;MEANALT=8;MQM=59.8685;MQMR=0;NS=1;NUMALT=1;ODDS=826.678;PAIRED=0.996627;PAIREDR=0;PAO=3;PQA=105;PQR=105;PRO=3;QA=19519;QR=0;RO=0;RPL=336;RPP=25.8639;RPPR=0;RPR=257;RUN=1;SAF=279;SAP=7.49606;SAR=314;SRF=0;SRP=0;SRR=0;TYPE=ins;technology.ILLUMINA=1	GT:DP:AD:RO:QR:AO:QA:GL	1/1:644:0,593:0:0:593:19519:-1755.46,-178.511,0
N2_chrI	504920	.	CATAATAATAATAATAATAATAATAATAATAATAATAATTTATTAC	CATAATAATAATAATAATAATAATAATAATAATTTATTAC	6610.28	PASS	AB=0;ABP=0;AC=2;AF=1;AN=2;AO=228;CIGAR=1M6D39M;DP=248;DPB=215.587;DPRA=0;EPP=6.8199;EPPR=0;GTI=0;LEN=6;MEANALT=9;MQM=58.5351;MQMR=0;NS=1;NUMALT=1;ODDS=320.68;PAIRED=1;PAIREDR=0;PAO=4.5;PQA=166.5;PQR=166.5;PRO=4.5;QA=7423;QR=0;RO=0;RPL=94;RPP=18.2487;RPPR=0;RPR=134;RUN=1;SAF=118;SAP=3.61984;SAR=110;SRF=0;SRP=0;SRR=0;TYPE=del;technology.ILLUMINA=1	GT:DP:AD:RO:QR:AO:QA:GL	1/1:248:0,228:0:0:228:7423:-666.826,-68.6348,0
N2_chrI	506203	.	TTTTTTCCG	TGTTTTGCCG	13150.1	PASS	AB=0;ABP=0;AC=2;AF=1;AN=2;AO=431;CIGAR=1M1I4M1X3M;DP=446;DPB=500.444;DPRA=0;EPP=4.1439;EPPR=0;GTI=0;LEN=10;MEANALT=4;MQM=60;MQMR=0;NS=1;NUMALT=1;ODDS=602.098;PAIRED=0.99768;PAIREDR=0;PAO=7;PQA=216;PQR=651;PRO=19;QA=14685;QR=0;RO=0;RPL=243;RPP=18.2509;RPPR=0;RPR=188;RUN=1;SAF=219;SAP=3.25717;SAR=212;SRF=0;SRP=0;SRR=0;TYPE=complex;technology.ILLUMINA=1	GT:DP:AD:RO:QR:AO:QA:GL	1/1:446:0,431:0:0:431:14685:-1320.92,-129.744,0
N2_chrI	508897	.	TCCACCACCAT	TCCACCAT	13233.7	PASS	AB=0;ABP=0;AC=2;AF=1;AN=2;AO=478;CIGAR=1M3D7M;DP=479;DPB=348.727;DPRA=0;EPP=4.17326;EPPR=0;GTI=0;LEN=3;MEANALT=2;MQM=60;MQMR=0;NS=1;NUMALT=1;ODDS=667.254;PAIRED=1;PAIREDR=0;PAO=2;PQA=74;PQR=74;PRO=2;QA=14770;QR=0;RO=0;RPL=258;RPP=9.57015;RPPR=0;RPR=220;RUN=1;SAF=229;SAP=4.82743;SAR=249;SRF=0;SRP=0;SRR=0;TYPE=del;technology.ILLUMINA=1	GT:DP:AD:RO:QR:AO:QA:GL	1/1:479:0,478:0:0:478:14770:-1328.64,-143.892,0
N2_chrI	509835	.	CAAAAAAAAAAACTTAAATT	CAAAAAAAAAAACCAAAATT	9699.88	PASS	AB=0;ABP=0;AC=2;AF=1;AN=2;AO=301;CIGAR=13M2X5M;DP=359;DPB=362.3;DPRA=0;EPP=37.3571;EPPR=0;GTI=0;LEN=2;MEANALT=16;MQM=59.9336;MQMR=0;NS=1;NUMALT=1;ODDS=185.373;PAIRED=0.996678;PAIREDR=0;PAO=7.33333;PQA=271.333;PQR=271.333;PRO=7.33333;QA=10882;QR=0;RO=0;RPL=130;RPP=15.1374;RPPR=0;RPR=171;RUN=1;SAF=155;SAP=3.59465;SAR=146;SRF=0;SRP=0;SRR=0;TYPE=mnp;technology.ILLUMINA=1	GT:DP:AD:RO:QR:AO:QA:GL	1/1:359:0,301:0:0:301:10882:-978.726,-90.61,0
N2_chrI	509993	.	GTTTTTTTTGCA	GTTTTTTTTTGCA	15204.5	PASS	AB=0;ABP=0;AC=2;AF=1;AN=2;AO=517;CIGAR=1M1I11M;DP=536;DPB=581.333;DPRA=0;EPP=34.8012;EPPR=7.35324;GTI=0;LEN=1;MEANALT=9;MQM=60;MQMR=60;NS=1;NUMALT=1;ODDS=702.126;PAIRED=0.998066;PAIREDR=1;PAO=0;PQA=0;PQR=0;PRO=0;QA=17049;QR=69;RO=2;RPL=280;RPP=10.7764;RPPR=7.35324;RPR=237;RUN=1;SAF=241;SAP=8.15547;SAR=276;SRF=0;SRP=7.35324;SRR=2;TYPE=ins;technology.ILLUMINA=1	GT:DP:AD:RO:QR:AO:QA:GL	1/1:536:2,517:2:69:517:17049:-1527.49,-150.017,0
N2_chrI	510201	.	TAAAAAAAACTG	TAAAAAAAAACTG	12945.4	PASS	AB=0;ABP=0;AC=2;AF=1;AN=2;AO=442;CIGAR=1M1I11M;DP=465;DPB=503.417;DPRA=0;EPP=42.8043;EPPR=5.18177;GTI=0;LEN=1;MEANALT=8;MQM=57.0679;MQMR=60;NS=1;NUMALT=1;ODDS=577.24;PAIRED=0.993213;PAIREDR=1;PAO=0;PQA=0;PQR=0;PRO=0;QA=14656;QR=136;RO=4;RPL=252;RPP=21.8952;RPPR=5.18177;RPR=190;RUN=1;SAF=216;SAP=3.50158;SAR=226;SRF=2;SRP=3.0103;SRR=2;TYPE=ins;technology.ILLUMINA=1	GT:DP:AD:RO:QR:AO:QA:GL	1/1:465:4,442:4:136:442:14656:-1303.11,-122.014,0
N2_chrI	512349	.	ATA	ATTT	15160.8	PASS	AB=0;ABP=0;AC=2;AF=1;AN=2;AO=482;CIGAR=1M1I1M1X;DP=558;DPB=727.333;DPRA=0;EPP=18.1656;EPPR=0;GTI=0;LEN=4;MEANALT=6;MQM=59.944;MQMR=0;NS=1;NUMALT=1;ODDS=148.811;PAIRED=1;PAIREDR=0;PAO=0;PQA=0;PQR=0;PRO=0;QA=17097;QR=0;RO=0;RPL=306;RPP=79.147;RPPR=0;RPR=176;RUN=1;SAF=174;SAP=83.9044;SAR=308;SRF=0;SRP=0;SRR=0;TYPE=complex;technology.ILLUMINA=1	GT:DP:AD:RO:QR:AO:QA:GL	1/1:558:0,482:0:0:482:17097:-1537.79,-145.096,0
N2_chrI	514445	.	ATTTTCCCA	ATTTTTCCCA	10404.7	PASS	AB=0;ABP=0;AC=2;AF=1;AN=2;AO=340;CIGAR=1M1I8M;DP=362;DPB=400.778;DPRA=0;EPP=13.229;EPPR=5.18177;GTI=0;LEN=1;MEANALT=8;MQM=59.2706;MQMR=60;NS=1;NUMALT=1;ODDS=466.946;PAIRED=0.997059;PAIREDR=1;PAO=0.5;PQA=18.5;PQR=18.5;PRO=0.5;QA=11661;QR=32;RO=1;RPL=164;RPP=3.92998;RPPR=5.18177;RPR=176;RUN=1;SAF=162;SAP=4.64529;SAR=178;SRF=0;SRP=5.18177;SRR=1;TYPE=ins;technology.ILLUMINA=1	GT:DP:AD:RO:QR:AO:QA:GL	1/1:362:1,340:1:32:340:11661:-1044.93,-99.7704,0
N2_chrI	514889	.	TAAAAAAAAAACGGC	TAAAAAAAAACGGC	11806.8	PASS	AB=0;ABP=0;AC=2;AF=1;AN=2;AO=396;CIGAR=1M1D13M;DP=416;DPB=390.667;DPRA=0;EPP=3.09804;EPPR=6.91895;GTI=0;LEN=1;MEANALT=6;MQM=59.9848;MQMR=60;NS=1;NUMALT=1;ODDS=502.924;PAIRED=1;PAIREDR=1;PAO=4;PQA=123;PQR=123;PRO=4;QA=13342;QR=180;RO=5;RPL=193;RPP=3.55865;RPPR=6.91895;RPR=203;RUN=1;SAF=221;SAP=14.6134;SAR=175;SRF=2;SRP=3.44459;SRR=3;TYPE=del;technology.ILLUMINA=1	GT:DP:AD:RO:QR:AO:QA:GL	1/1:416:5,396:5:180:396:13342:-1183.97,-104.512,0
N2_chrI	515423	.	GAAAAAGGT	GAAAAAAGGT	13056.9	PASS	AB=0;ABP=0;AC=2;AF=1;AN=2;AO=460;CIGAR=1M1I8M;DP=475;DPB=528;DPRA=0;EPP=3.18024;EPPR=0;GTI=0;LEN=1;MEANALT=8;MQM=55.6304;MQMR=0;NS=1;NUMALT=1;ODDS=642.301;PAIRED=1;PAIREDR=0;PAO=2.5;PQA=17.5;PQR=17.5;PRO=2.5;QA=14686;QR=0;RO=0;RPL=195;RPP=26.1412;RPPR=0;RPR=265;RUN=1;SAF=254;SAP=13.8865;SAR=206;SRF=0;SRP=0;SRR=0;TYPE=ins;technology.ILLUMINA=1	GT:DP:AD:RO:QR:AO:QA:GL	1/1:475:0,460:0:0:460:14686:-1313.4,-138.474,0
N2_chrI	516785	.	CGAGAGAGAT	CGAGAGAGAGAT	16271	PASS	AB=0;ABP=0;AC=2;AF=1;AN=2;AO=526;CIGAR=1M2I9M;DP=537;DPB=643.2;DPRA=0;EPP=4.34786;EPPR=3.0103;GTI=0;LEN=2;MEANALT=8;MQM=60;MQMR=60;NS=1;NUMALT=1;ODDS=713.16;PAIRED=0.992395;PAIREDR=1;PAO=0;PQA=0;PQR=0;PRO=0;QA=18204;QR=69;RO=2;RPL=280;RPP=7.78259;RPPR=3.0103;RPR=246;RUN=1;SAF=246;SAP=7.78259;SAR=280;SRF=0;SRP=7.35324;SRR=2;TYPE=ins;technology.ILLUMINA=1	GT:DP:AD:RO:QR:AO:QA:GL	1/1:537:2,526:2:69:526:18204:-1631.36,-152.717,0
N2_chrI	517147	.	ATTTTTTTTTCGTTTA	ATTTTTTTTTTCGTTTA	14952.5	PASS	AB=0;ABP=0;AC=2;AF=1;AN=2;AO=505;CIGAR=1M1I15M;DP=540;DPB=575;DPRA=0;EPP=65.9658;EPPR=4.45795;GTI=0;LEN=1;MEANALT=14;MQM=60;MQMR=60;NS=1;NUMALT=1;ODDS=643.014;PAIRED=0.99802;PAIREDR=1;PAO=2.5;PQA=80.5;PQR=80.5;PRO=2.5;QA=17002;QR=210;RO=6;RPL=267;RPP=6.62655;RPPR=4.45795;RPR=238;RUN=1;SAF=193;SAP=63.9018;SAR=312;SRF=2;SRP=4.45795;SRR=4;TYPE=ins;technology.ILLUMINA=1	GT:DP:AD:RO:QR:AO:QA:GL	1/1:540:6,505:6:210:505:17002:-1510.55,-134.921,0
N2_chrI	517672	.	GTG	GG	16452.3	PASS	AB=0;ABP=0;AC=2;AF=1;AN=2;AO=529;CIGAR=1M1D1M;DP=529;DPB=353.333;DPRA=0;EPP=11.3226;EPPR=0;GTI=0;LEN=1;MEANALT=1;MQM=60;MQMR=0;NS=1;NUMALT=1;ODDS=737.955;PAIRED=0.994329;PAIREDR=0;PAO=1;PQA=37;PQR=37;PRO=1;QA=18366;QR=0;RO=0;RPL=282;RPP=8.03876;RPPR=0;RPR=247;RUN=1;SAF=236;SAP=16.347;SAR=293;SRF=0;SRP=0;SRR=0;TYPE=del;technology.ILLUMINA=1	GT:DP:AD:RO:QR:AO:QA:GL	1/1:529:0,529:0:0:529:18366:-1652.28,-159.245,0
N2_chrI	518210	.	GAAAAAAAAAAAGAAGAGATGAT	GAAAAAAAAAAGAAGAGATGAT	12604.2	PASS	AB=0;ABP=0;AC=2;AF=1;AN=2;AO=440;CIGAR=1M1D21M;DP=480;DPB=463.957;DPRA=0;EPP=7.45195;EPPR=5.59539;GTI=0;LEN=1;MEANALT=12;MQM=60;MQMR=60;NS=1;NUMALT=1;ODDS=415.224;PAIRED=0.995455;PAIREDR=1;PAO=28.5;PQA=929.5;PQR=929.5;PRO=28.5;QA=14798;QR=734;RO=21;RPL=184;RPP=28.5942;RPPR=5.59539;RPR=256;RUN=1;SAF=229;SAP=4.60929;SAR=211;SRF=10;SRP=3.1137;SRR=11;TYPE=del;technology.ILLUMINA=1	GT:DP:AD:RO:QR:AO:QA:GL	1/1:480:21,440:21:734:440:14798:-1265.04,-72.783,0
N2_chrI	520956	.	ATTTTTTGGGC	ATTTTTGGGC	16999.7	PASS	AB=0;ABP=0;AC=2;AF=1;AN=2;AO=559;CIGAR=1M1D9M;DP=565;DPB=513.818;DPRA=0;EPP=35.1784;EPPR=0;GTI=0;LEN=1;MEANALT=5;MQM=59.9767;MQMR=0;NS=1;NUMALT=1;ODDS=779.544;PAIRED=0.998211;PAIREDR=0;PAO=0;PQA=0;PQR=0;PRO=0;QA=18995;QR=0;RO=0;RPL=278;RPP=3.04526;RPPR=0;RPR=281;RUN=1;SAF=253;SAP=13.922;SAR=306;SRF=0;SRP=0;SRR=0;TYPE=del;technology.ILLUMINA=1	GT:DP:AD:RO:QR:AO:QA:GL	1/1:565:0,559:0:0:559:18995:-1708.71,-168.276,0
N2_chrI	521217	.	GAAAAAAAAACTC	GAAAAAAAAAACTC	16009.4	PASS	AB=0;ABP=0;AC=2;AF=1;AN=2;AO=523;CIGAR=1M1I12M;DP=557;DPB=601.538;DPRA=0;EPP=20.5523;EPPR=4.45795;GTI=0;LEN=1;MEANALT=6;MQM=60;MQMR=60;NS=1;NUMALT=1;ODDS=667.356;PAIRED=0.998088;PAIREDR=1;PAO=0.5;PQA=14.5;PQR=14.5;PRO=0.5;QA=18227;QR=215;RO=6;RPL=350;RPP=133.087;RPPR=3.0103;RPR=173;RUN=1;SAF=226;SAP=23.9403;SAR=297;SRF=1;SRP=8.80089;SRR=5;TYPE=ins;technology.ILLUMINA=1	GT:DP:AD:RO:QR:AO:QA:GL	1/1:557:6,523:6:215:523:18227:-1620.24,-139.892,0
N2_chrI	521990	.	GAAAAAAAGGAT	GAAAAAAAAGGAT	14669	PASS	AB=0;ABP=0;AC=2;AF=1;AN=2;AO=482;CIGAR=1M1I11M;DP=487;DPB=528.833;DPRA=0;EPP=13.3901;EPPR=0;GTI=0;LEN=1;MEANALT=6;MQM=59.9772;MQMR=0;NS=1;NUMALT=1;ODDS=672.799;PAIRED=0.997925;PAIREDR=0;PAO=8;PQA=0;PQR=0;PRO=8;QA=16442;QR=0;RO=0;RPL=181;RPP=67.8842;RPPR=0;RPR=301;RUN=1;SAF=256;SAP=7.06492;SAR=226;SRF=0;SRP=0;SRR=0;TYPE=ins;technology.ILLUMINA=1	GT:DP:AD:RO:QR:AO:QA:GL	1/1:487:0,482:0:0:482:16442:-1479.2,-145.096,0
N2_chrI	522027	.	ATTTTTTTCCG	ATTTTTTTTCCG	16173.7	PASS	AB=0;ABP=0;AC=2;AF=1;AN=2;AO=530;CIGAR=1M1I10M;DP=541;DPB=589.818;DPRA=0;EPP=3.1578;EPPR=0;GTI=0;LEN=1;MEANALT=7;MQM=59.9679;MQMR=0;NS=1;NUMALT=1;ODDS=739.341;PAIRED=0.998113;PAIREDR=0;PAO=0.5;PQA=5.5;PQR=5.5;PRO=0.5;QA=18040;QR=0;RO=0;RPL=260;RPP=3.42001;RPPR=0;RPR=270;RUN=1;SAF=290;SAP=13.2531;SAR=240;SRF=0;SRP=0;SRR=0;TYPE=ins;technology.ILLUMINA=1	GT:DP:AD:RO:QR:AO:QA:GL	1/1:541:0,530:0:0:530:18040:-1622.83,-159.546,0
N2_chrI	522105	.	CCA	CCGATTTGCCGAATTTGTCGAGAAATCA	5599.36	PASS	AB=0;ABP=0;AC=2;AF=1;AN=2;AO=238;CIGAR=1M25I2M;DP=382;DPB=2398.67;DPRA=0;EPP=7.42624;EPPR=0;GTI=0;LEN=25;MEANALT=8;MQM=59.916;MQMR=0;NS=1;NUMALT=1;ODDS=334.543;PAIRED=1;PAIREDR=0;PAO=0;PQA=0;PQR=0;PRO=0;QA=6318;QR=0;RO=0;RPL=87;RPP=40.3815;RPPR=0;RPR=151;RUN=1;SAF=129;SAP=6.65983;SAR=109;SRF=0;SRP=0;SRR=0;TYPE=ins;technology.ILLUMINA=1	GT:DP:AD:RO:QR:AO:QA:GL	1/1:382:0,238:0:0:238:6318:-568.368,-71.6451,0
N2_chrI	523519	.	CAAAAAAAAACAATTT	CAAAAAAAACAATTT	12911.9	PASS	AB=0;ABP=0;AC=2;AF=1;AN=2;AO=404;CIGAR=1M1D14M;DP=411;DPB=386.438;DPRA=0;EPP=9.22372;EPPR=5.18177;GTI=0;LEN=1;MEANALT=6;MQM=60;MQMR=60;NS=1;NUMALT=1;ODDS=554.901;PAIRED=0.997525;PAIREDR=1;PAO=5.5;PQA=178.5;PQR=178.5;PRO=5.5;QA=14448;QR=35;RO=1;RPL=178;RPP=15.3941;RPPR=5.18177;RPR=226;RUN=1;SAF=197;SAP=3.54779;SAR=207;SRF=1;SRP=5.18177;SRR=0;TYPE=del;technology.ILLUMINA=1	GT:DP:AD:RO:QR:AO:QA:GL	1/1:411:1,404:1:35:404:14448:-1296.4,-118.778,0
N2_chrI	523606	.	CTA	CA	14146.3	PASS	AB=0;ABP=0;AC=2;AF=1;AN=2;AO=454;CIGAR=1M1D1M;DP=455;DPB=303.667;DPRA=0;EPP=3.4886;EPPR=0;GTI=0;LEN=1;MEANALT=2;MQM=60;MQMR=0;NS=1;NUMALT=1;ODDS=633.983;PAIRED=0.997797;PAIREDR=0;PAO=0;PQA=0;PQR=0;PRO=0;QA=15812;QR=0;RO=0;RPL=270;RPP=38.3852;RPPR=0;RPR=184;RUN=1;SAF=232;SAP=3.4886;SAR=222;SRF=0;SRP=0;SRR=0;TYPE=del;technology.ILLUMINA=1	GT:DP:AD:RO:QR:AO:QA:GL	1/1:455:0,454:0:0:454:15812:-1422.55,-136.668,0
N2_chrI	523826	.	TTAGT	TT	14481.6	PASS	AB=0;ABP=0;AC=2;AF=1;AN=2;AO=477;CIGAR=1M3D1M;DP=477;DPB=191.4;DPRA=0;EPP=3.01485;EPPR=0;GTI=0;LEN=3;MEANALT=1;MQM=60;MQMR=0;NS=1;NUMALT=1;ODDS=665.868;PAIRED=0.997904;PAIREDR=0;PAO=1.5;PQA=55.5;PQR=55.5;PRO=1.5;QA=16161;QR=0;RO=0;RPL=264;RPP=14.851;RPPR=0;RPR=213;RUN=1;SAF=227;SAP=5.41849;SAR=250;SRF=0;SRP=0;SRR=0;TYPE=del;technology.ILLUMINA=1	GT:DP:AD:RO:QR:AO:QA:GL	1/1:477:0,477:0:0:477:16161:-1453.9,-143.591,0
N2_chrI	525200	.	CAAAAAAAAATGC	CAAAAAAAATGC	15600	PASS	AB=0;ABP=0;AC=2;AF=1;AN=2;AO=506;CIGAR=1M1D11M;DP=519;DPB=479;DPRA=0;EPP=12.091;EPPR=3.73412;GTI=0;LEN=1;MEANALT=9;MQM=60;MQMR=60;NS=1;NUMALT=1;ODDS=675.137;PAIRED=1;PAIREDR=1;PAO=0.5;PQA=18.5;PQR=18.5;PRO=0.5;QA=17496;QR=107;RO=3;RPL=262;RPP=4.40073;RPPR=3.73412;RPR=244;RUN=1;SAF=234;SAP=9.20715;SAR=272;SRF=0;SRP=9.52472;SRR=3;TYPE=del;technology.ILLUMINA=1	GT:DP:AD:RO:QR:AO:QA:GL	1/1:519:3,506:3:107:506:17496:-1564.26,-143.568,0
N2_chrI	526018	.	ATATATATATATATATATATATATGTATATATATAT	ATATATATATAT	196	PASS	INDEL;IDV=8;IMF=0.0625;DP=128;VDB=1;SGB=-0.692914;MQSB=0.716932;MQ0F=0.03125;ICB=1;HOB=0.5;AC=1;AN=2;DP4=58,45,3,22;MQ=56	GT:PL:AD	0/1:229,0,119:103,25
N2_chrI	526020	.	ATATATATATATATATATATATG	A	96.73	PASS	AC=1;AF=0.5;AN=2;BaseQRankSum=-2.122;ClippingRankSum=0;DP=94;ExcessHet=3.0103;FS=2.508;MLEAC=1;MLEAF=0.5;MQ=59;MQRankSum=0.562;QD=1.4;ReadPosRankSum=1.648;SOR=1.067	GT:AD:DP:GQ:PL	0/1:54,15:69:99:134,0,1382
N2_chrI	526164	.	TCCCCCCAT	TCCCCCCCAT	8132.22	PASS	AB=0;ABP=0;AC=2;AF=1;AN=2;AO=294;CIGAR=1M1I8M;DP=316;DPB=351.556;DPRA=0;EPP=9.65766;EPPR=5.18177;GTI=0;LEN=1;MEANALT=6;MQM=60;MQMR=60;NS=1;NUMALT=1;ODDS=402.268;PAIRED=1;PAIREDR=1;PAO=0.5;PQA=15;PQR=15;PRO=0.5;QA=9177;QR=37;RO=1;RPL=126;RPP=16.0391;RPPR=5.18177;RPR=168;RUN=1;SAF=184;SAP=43.4558;SAR=110;SRF=1;SRP=5.18177;SRR=0;TYPE=ins;technology.ILLUMINA=1	GT:DP:AD:RO:QR:AO:QA:GL	1/1:316:1,294:1:37:294:9177:-822.358,-85.4655,0
N2_chrI	527929	.	ACTCTCTCTCTCTCTA	ACTCTCTCTCTCTA	14522.7	PASS	AB=0;ABP=0;AC=2;AF=1;AN=2;AO=465;CIGAR=1M2D13M;DP=475;DPB=415.438;DPRA=0;EPP=5.48064;EPPR=5.18177;GTI=0;LEN=2;MEANALT=6;MQM=60;MQMR=60;NS=1;NUMALT=1;ODDS=639.707;PAIRED=0.995699;PAIREDR=1;PAO=2.5;PQA=92.5;PQR=92.5;PRO=2.5;QA=16246;QR=33;RO=1;RPL=258;RPP=15.1565;RPPR=5.18177;RPR=207;RUN=1;SAF=206;SAP=16.1279;SAR=259;SRF=0;SRP=5.18177;SRR=1;TYPE=del;technology.ILLUMINA=1	GT:DP:AD:RO:QR:AO:QA:GL	1/1:475:1,465:1:33:465:16246:-1458.44,-137.307,0
N2_chrI	528039	.	AAGAGAGAGAGAGAGAGAGAAGT	AAGAGAGAGAGAGAGAGAAGT	13251.7	PASS	AB=0;ABP=0;AC=2;AF=1;AN=2;AO=475;CIGAR=1M2D20M;DP=502;DPB=457.696;DPRA=0;EPP=3.01487;EPPR=6.91895;GTI=0;LEN=2;MEANALT=7;MQM=60;MQMR=60;NS=1;NUMALT=1;ODDS=612.131;PAIRED=1;PAIREDR=1;PAO=0.5;PQA=5.5;PQR=5.5;PRO=0.5;QA=14966;QR=177;RO=5;RPL=208;RPP=18.9238;RPPR=6.91895;RPR=267;RUN=1;SAF=266;SAP=17.8632;SAR=209;SRF=3;SRP=3.44459;SRR=2;TYPE=del;technology.ILLUMINA=1	GT:DP:AD:RO:QR:AO:QA:GL	1/1:502:5,475:5:177:475:14966:-1330.44,-128.551,0
N2_chrI	528630	.	GCGGAACC	TCTGAATT	55.1456	PASS	AB=0.165517;ABP=848.447;AC=1;AF=0.5;AN=2;AO=144;CIGAR=1X1M1X3M2X;DP=870;DPB=870;DPRA=0;EPP=3.07062;EPPR=11.6862;GTI=0;LEN=8;MEANALT=8;MQM=45.0486;MQMR=59.1982;NS=1;NUMALT=1;ODDS=12.6977;PAIRED=0.986111;PAIREDR=0.996928;PAO=0;PQA=0;PQR=0;PRO=0;QA=5112;QR=23537;RO=651;RPL=0;RPP=315.702;RPPR=107.511;RPR=144;RUN=1;SAF=71;SAP=3.07062;SAR=73;SRF=267;SRP=48.6713;SRR=384;TYPE=complex;technology.ILLUMINA=1	GT:DP:AD:RO:QR:AO:QA:GL	0/1:870:651,144:651:23537:144:5112:-130.638,0,-1869.36
N2_chrI	530053	.	GCCCCCCCGCCGT	GCCCCCCGCCGT	16899.1	PASS	AB=0;ABP=0;AC=2;AF=1;AN=2;AO=529;CIGAR=1M1D11M;DP=531;DPB=490.923;DPRA=0;EPP=4.49216;EPPR=0;GTI=0;LEN=1;MEANALT=3;MQM=60;MQMR=0;NS=1;NUMALT=1;ODDS=737.955;PAIRED=0.99811;PAIREDR=0;PAO=3;PQA=73.5;PQR=73.5;PRO=3;QA=18864;QR=0;RO=0;RPL=280;RPP=6.95507;RPPR=0;RPR=249;RUN=1;SAF=300;SAP=23.7029;SAR=229;SRF=0;SRP=0;SRR=0;TYPE=del;technology.ILLUMINA=1	GT:DP:AD:RO:QR:AO:QA:GL	1/1:531:0,529:0:0:529:18864:-1696.9,-159.245,0
N2_chrI	530640	.	TTCTCTCTCTCTCTCTTTCTTCCTTG	TTCTCTCTCTCTCTTTCTTCCTTG	15815.9	PASS	AB=0;ABP=0;AC=2;AF=1;AN=2;AO=546;CIGAR=1M2D23M;DP=558;DPB=516.846;DPRA=0;EPP=12.9529;EPPR=0;GTI=0;LEN=2;MEANALT=10;MQM=60;MQMR=0;NS=1;NUMALT=1;ODDS=761.522;PAIRED=1;PAIREDR=0;PAO=15;PQA=455;PQR=455;PRO=15;QA=17793;QR=0;RO=0;RPL=356;RPP=112.602;RPPR=0;RPR=190;RUN=1;SAF=234;SAP=27.2067;SAR=312;SRF=0;SRP=0;SRR=0;TYPE=del;technology.ILLUMINA=1	GT:DP:AD:RO:QR:AO:QA:GL	1/1:558:0,546:0:0:546:17793:-1600.52,-164.362,0
N2_chrI	531281	.	TGGGGGGGGGGGGGGGGGGGGGGGGGGGGGAAGTGTTGTTCT	TGGGGGGGGGGGAAGTGTTGTTCT	3080.35	PASS	AB=0;ABP=0;AC=2;AF=1;AN=2;AO=138;CIGAR=1M18D23M;DP=156;DPB=89.4762;DPRA=0;EPP=4.58383;EPPR=0;GTI=0;LEN=18;MEANALT=9;MQM=60;MQMR=0;NS=1;NUMALT=1;ODDS=195.914;PAIRED=0.992754;PAIREDR=0;PAO=4;PQA=46.5;PQR=46.5;PRO=4;QA=3914;QR=0;RO=0;RPL=74;RPP=4.58383;RPPR=0;RPR=64;RUN=1;SAF=138;SAP=302.673;SAR=0;SRF=0;SRP=0;SRR=0;TYPE=del;technology.ILLUMINA=1	GT:DP:AD:RO:QR:AO:QA:GL	1/1:156:0,138:0:0:138:3914:-352.227,-41.5421,0
N2_chrI	533126	.	ATCCCCC	A	219	PASS	INDEL;IDV=1;IMF=0.00787402;DP=127;VDB=0.0271263;SGB=-0.693147;MQSB=0.883751;MQ0F=0;ICB=1;HOB=0.5;AC=1;AN=2;DP4=9,20,2,96;MQ=59	GT:PL:AD	0/1:255,0,124:29,98
N2_chrI	533127	.	TCCCCCCCCCCCCCCCCCCC	TCCCCCCCCCCCCC,TCCCCCCCCCCCC,TCCCCCCCCCCC	208	PASS	INDEL;IDV=110;IMF=0.866142;DP=127;VDB=0.0289458;SGB=-0.693147;MQSB=0.883751;MQ0F=0;AC=2,0,0;AN=2;DP4=7,10,4,106;MQ=59	GT:PL:AD	1/1:235,116,0,95,0,103,186,149,48,178:17,92,14,4
N2_chrI	533141	.	CCCCCCAC	CC	148	PASS	INDEL;IDV=1;IMF=0.00675676;DP=148;VDB=0.612776;SGB=-0.693147;MQSB=1;MQ0F=0;ICB=1;HOB=0.5;AC=1;AN=2;DP4=9,40,2,97;MQ=60	GT:PL:AD	0/1:182,0,133:49,99
N2_chrI	533257	.	CTTTTTTTTCAA	CTTTTTTTCAA	8203.81	PASS	AB=0;ABP=0;AC=2;AF=1;AN=2;AO=272;CIGAR=1M1D10M;DP=295;DPB=272.333;DPRA=0;EPP=5.59691;EPPR=0;GTI=0;LEN=1;MEANALT=4;MQM=60;MQMR=0;NS=1;NUMALT=1;ODDS=217.398;PAIRED=0.985294;PAIREDR=0;PAO=0.666667;PQA=24.6667;PQR=24.6667;PRO=0.666667;QA=9220;QR=0;RO=0;RPL=98;RPP=49.1222;RPPR=0;RPR=174;RUN=1;SAF=143;SAP=4.57504;SAR=129;SRF=0;SRP=0;SRR=0;TYPE=del;technology.ILLUMINA=1	GT:DP:AD:RO:QR:AO:QA:GL	1/1:295:0,272:0:0:272:9220:-829.397,-81.8802,0
N2_chrI	535072	.	GTTTTTTTTTGTTGCA	GTTTTTTTTTTGTTGCA	15243.3	PASS	AB=0;ABP=0;AC=2;AF=1;AN=2;AO=512;CIGAR=1M1I15M;DP=562;DPB=599.688;DPRA=0;EPP=31.5278;EPPR=3.17734;GTI=0;LEN=1;MEANALT=7;MQM=60;MQMR=60;NS=1;NUMALT=1;ODDS=580.69;PAIRED=0.992188;PAIREDR=1;PAO=6.5;PQA=203.5;PQR=203.5;PRO=6.5;QA=17602;QR=473;RO=13;RPL=336;RPP=111.584;RPPR=4.51363;RPR=176;RUN=1;SAF=241;SAP=6.82734;SAR=271;SRF=7;SRP=3.17734;SRR=6;TYPE=ins;technology.ILLUMINA=1	GT:DP:AD:RO:QR:AO:QA:GL	1/1:562:13,512:13:473:512:17602:-1540.78,-115.491,0
N2_chrI	535837	.	CGT	CT	16258.7	PASS	AB=0;ABP=0;AC=2;AF=1;AN=2;AO=552;CIGAR=1M1D1M;DP=574;DPB=390;DPRA=0;EPP=119.389;EPPR=0;GTI=0;LEN=1;MEANALT=2;MQM=60;MQMR=0;NS=1;NUMALT=1;ODDS=769.84;PAIRED=0.992754;PAIREDR=0;PAO=0;PQA=0;PQR=0;PRO=0;QA=18271;QR=0;RO=0;RPL=270;RPP=3.57677;RPPR=0;RPR=282;RUN=1;SAF=306;SAP=17.1721;SAR=246;SRF=0;SRP=0;SRR=0;TYPE=del;technology.ILLUMINA=1	GT:DP:AD:RO:QR:AO:QA:GL	1/1:574:0,552:0:0:552:18271:-1643.56,-166.169,0
N2_chrI	536640	.	CTTTTTTAAC	CTTTTTAAC	17236.7	PASS	AB=0;ABP=0;AC=2;AF=1;AN=2;AO=571;CIGAR=1M1D8M;DP=574;DPB=516.9;DPRA=0;EPP=4.10935;EPPR=0;GTI=0;LEN=1;MEANALT=4;MQM=60;MQMR=0;NS=1;NUMALT=1;ODDS=796.179;PAIRED=1;PAIREDR=0;PAO=2.5;PQA=92.5;PQR=92.5;PRO=2.5;QA=19266;QR=0;RO=0;RPL=333;RPP=37.3317;RPPR=0;RPR=238;RUN=1;SAF=255;SAP=17.161;SAR=316;SRF=0;SRP=0;SRR=0;TYPE=del;technology.ILLUMINA=1	GT:DP:AD:RO:QR:AO:QA:GL	1/1:574:0,571:0:0:571:19266:-1733.07,-171.888,0
N2_chrI	539433	.	GAAAAAAAAAAAACTTT	GAAAAAAAAAAACTTT	14080.9	PASS	AB=0;ABP=0;AC=2;AF=1;AN=2;AO=490;CIGAR=1M1D15M;DP=536;DPB=506.118;DPRA=0;EPP=3.08121;EPPR=3.40511;GTI=0;LEN=1;MEANALT=10;MQM=60;MQMR=60;NS=1;NUMALT=1;ODDS=470.714;PAIRED=0.995918;PAIREDR=1;PAO=3;PQA=111;PQR=111;PRO=3;QA=16556;QR=780;RO=22;RPL=217;RPP=16.9077;RPPR=3.40511;RPR=273;RUN=1;SAF=312;SAP=82.5837;SAR=178;SRF=14;SRP=6.56362;SRR=8;TYPE=del;technology.ILLUMINA=1	GT:DP:AD:RO:QR:AO:QA:GL	1/1:536:22,490:22:780:490:16556:-1419.12,-83.9137,0
N2_chrI	540449	.	GTTTTTTTTTAATTGA	GTTTTTTTTTTAATTGA	11625.1	PASS	AB=0;ABP=0;AC=2;AF=1;AN=2;AO=414;CIGAR=1M1I15M;DP=455;DPB=484.875;DPRA=0;EPP=27.2637;EPPR=4.09604;GTI=0;LEN=1;MEANALT=9;MQM=60;MQMR=60;NS=1;NUMALT=1;ODDS=500.077;PAIRED=0.997585;PAIREDR=1;PAO=4.5;PQA=147.5;PQR=147.5;PRO=4.5;QA=13249;QR=285;RO=8;RPL=213;RPP=3.76559;RPPR=12.7819;RPR=201;RUN=1;SAF=214;SAP=4.03834;SAR=200;SRF=6;SRP=7.35324;SRR=2;TYPE=ins;technology.ILLUMINA=1	GT:DP:AD:RO:QR:AO:QA:GL	1/1:455:8,414:8:285:414:13249:-1166.21,-101.388,0
N2_chrI	540574	.	CAAAAAAAAGCAC	CAAAAAAAAAGCAC	14229.8	PASS	AB=0;ABP=0;AC=2;AF=1;AN=2;AO=468;CIGAR=1M1I12M;DP=489;DPB=526.923;DPRA=0;EPP=4.19811;EPPR=3.73412;GTI=0;LEN=1;MEANALT=9;MQM=60;MQMR=60;NS=1;NUMALT=1;ODDS=622.725;PAIRED=0.997863;PAIREDR=1;PAO=1.5;PQA=42.5;PQR=42.5;PRO=1.5;QA=15974;QR=107;RO=3;RPL=264;RPP=19.7139;RPPR=3.73412;RPR=204;RUN=1;SAF=238;SAP=3.30725;SAR=230;SRF=3;SRP=9.52472;SRR=0;TYPE=ins;technology.ILLUMINA=1	GT:DP:AD:RO:QR:AO:QA:GL	1/1:489:3,468:3:107:468:15974:-1427.34,-132.144,0
N2_chrI	540635	.	ATTTTTTTTATTTTCAG	ATTTTTTTATTTTCAG	13166.8	PASS	AB=0;ABP=0;AC=2;AF=1;AN=2;AO=426;CIGAR=1M1D15M;DP=428;DPB=404.353;DPRA=0;EPP=8.90284;EPPR=0;GTI=0;LEN=1;MEANALT=3;MQM=60;MQMR=0;NS=1;NUMALT=1;ODDS=595.167;PAIRED=0.995305;PAIREDR=0;PAO=7;PQA=246;PQR=246;PRO=7;QA=14696;QR=0;RO=0;RPL=216;RPP=3.1938;RPPR=0;RPR=210;RUN=1;SAF=220;SAP=4.00938;SAR=206;SRF=0;SRP=0;SRR=0;TYPE=del;technology.ILLUMINA=1	GT:DP:AD:RO:QR:AO:QA:GL	1/1:428:0,426:0:0:426:14696:-1321.62,-128.239,0
N2_chrI	541777	.	CTTTTTTTTCTCTCCA	CTTTTTTTTTCTCTCCA	15290	PASS	AB=0;ABP=0;AC=2;AF=1;AN=2;AO=520;CIGAR=1M1I15M;DP=560;DPB=597.938;DPRA=0;EPP=77.9929;EPPR=0;GTI=0;LEN=1;MEANALT=14;MQM=60;MQMR=0;NS=1;NUMALT=1;ODDS=725.478;PAIRED=0.994231;PAIREDR=0;PAO=9;PQA=282;PQR=282;PRO=9;QA=17169;QR=0;RO=0;RPL=291;RPP=19.0625;RPPR=0;RPR=229;RUN=1;SAF=226;SAP=22.3197;SAR=294;SRF=0;SRP=0;SRR=0;TYPE=ins;technology.ILLUMINA=1	GT:DP:AD:RO:QR:AO:QA:GL	1/1:560:0,520:0:0:520:17169:-1544.48,-156.536,0
N2_chrI	541925	.	GTTTTTTTGGA	GTTTTTTGGA	16541	PASS	AB=0;ABP=0;AC=2;AF=1;AN=2;AO=528;CIGAR=1M1D9M;DP=530;DPB=484.091;DPRA=0;EPP=4.34279;EPPR=0;GTI=0;LEN=1;MEANALT=3;MQM=60;MQMR=0;NS=1;NUMALT=1;ODDS=736.569;PAIRED=0.996212;PAIREDR=0;PAO=10.5;PQA=278.5;PQR=278.5;PRO=10.5;QA=18448;QR=0;RO=0;RPL=258;RPP=3.60252;RPPR=0;RPR=270;RUN=1;SAF=247;SAP=7.76451;SAR=281;SRF=0;SRP=0;SRR=0;TYPE=del;technology.ILLUMINA=1	GT:DP:AD:RO:QR:AO:QA:GL	1/1:530:0,528:0:0:528:18448:-1659.15,-158.944,0
N2_chrI	541999	.	ATTTTTTTTGTGTCC	ATTTTTTTTTGTGTCC	17169.9	PASS	AB=0;ABP=0;AC=2;AF=1;AN=2;AO=564;CIGAR=1M1I14M;DP=577;DPB=617.2;DPRA=0;EPP=3.0257;EPPR=3.73412;GTI=0;LEN=1;MEANALT=5;MQM=60;MQMR=60;NS=1;NUMALT=1;ODDS=754.163;PAIRED=0.996454;PAIREDR=1;PAO=4;PQA=103;PQR=103;PRO=4;QA=19239;QR=107;RO=3;RPL=304;RPP=10.4641;RPPR=3.73412;RPR=260;RUN=1;SAF=273;SAP=4.25774;SAR=291;SRF=2;SRP=3.73412;SRR=1;TYPE=ins;technology.ILLUMINA=1	GT:DP:AD:RO:QR:AO:QA:GL	1/1:577:3,564:3:107:564:19239:-1721,-161.047,0
N2_chrI	542210	.	CAAAAAAAAACACAATT	CAAAAAAAAAACACAATT	7990.07	PASS	AB=0;ABP=0;AC=2;AF=1;AN=2;AO=279;CIGAR=1M1I16M;DP=320;DPB=342.412;DPRA=0;EPP=12.5445;EPPR=7.35324;GTI=0;LEN=1;MEANALT=16;MQM=60;MQMR=60;NS=1;NUMALT=1;ODDS=372.254;PAIRED=0.996416;PAIREDR=1;PAO=10;PQA=333;PQR=333;PRO=10;QA=9137;QR=68;RO=2;RPL=111;RPP=28.2974;RPPR=3.0103;RPR=168;RUN=1;SAF=82;SAP=105.941;SAR=197;SRF=1;SRP=3.0103;SRR=1;TYPE=ins;technology.ILLUMINA=1	GT:DP:AD:RO:QR:AO:QA:GL	1/1:320:2,279:2:68:279:9137:-815.823,-78.4693,0
N2_chrI	542837	.	AATTATAAAAATTTGAATATTTCCGATTAACCCA	AA	4957.94	PASS	AB=0;ABP=0;AC=2;AF=1;AN=2;AO=271;CIGAR=1M32D1M;DP=271;DPB=16.1765;DPRA=0;EPP=13.9798;EPPR=0;GTI=0;LEN=32;MEANALT=1;MQM=60;MQMR=0;NS=1;NUMALT=1;ODDS=380.291;PAIRED=0.99631;PAIREDR=0;PAO=4;PQA=148;PQR=148;PRO=4;QA=5601;QR=0;RO=0;RPL=165;RPP=30.9029;RPPR=0;RPR=106;RUN=1;SAF=141;SAP=3.97985;SAR=130;SRF=0;SRP=0;SRR=0;TYPE=del;technology.ILLUMINA=1	GT:DP:AD:RO:QR:AO:QA:GL	1/1:271:0,271:0:0:271:5601:-503.733,-81.5791,0
N2_chrI	543350	.	GAAAAAAAAACACCAAT	GAAAAAAAACACCAAT	12599.9	PASS	AB=0;ABP=0;AC=2;AF=1;AN=2;AO=416;CIGAR=1M1D15M;DP=430;DPB=406.412;DPRA=0;EPP=4.70154;EPPR=4.45795;GTI=0;LEN=1;MEANALT=7;MQM=60;MQMR=60;NS=1;NUMALT=1;ODDS=522.303;PAIRED=0.995192;PAIREDR=1;PAO=5.5;PQA=184.5;PQR=184.5;PRO=5.5;QA=14258;QR=211;RO=6;RPL=238;RPP=21.8019;RPPR=8.80089;RPR=178;RUN=1;SAF=203;SAP=3.53229;SAR=213;SRF=1;SRP=8.80089;SRR=5;TYPE=del;technology.ILLUMINA=1	GT:DP:AD:RO:QR:AO:QA:GL	1/1:430:6,416:6:211:416:14258:-1263.63,-107.991,0
N2_chrI	543997	.	CAAAAAAAAAAAAATTTCG	CAAAAAAAAAAAAAATTTCG	8133.75	PASS	AB=0;ABP=0;AC=2;AF=1;AN=2;AO=305;CIGAR=1M1I18M;DP=378;DPB=399.105;DPRA=0;EPP=14.9783;EPPR=4.25114;GTI=0;LEN=1;MEANALT=9;MQM=60;MQMR=60;NS=1;NUMALT=1;ODDS=172.441;PAIRED=0.993443;PAIREDR=1;PAO=3.33333;PQA=98;PQR=98;PRO=3.33333;QA=10131;QR=982;RO=28;RPL=203;RPP=75.6372;RPPR=14.1779;RPR=102;RUN=1;SAF=132;SAP=14.9783;SAR=173;SRF=10;SRP=7.97367;SRR=18;TYPE=ins;technology.ILLUMINA=1	GT:DP:AD:RO:QR:AO:QA:GL	1/1:378:28,305:28:982:305:10131:-822.973,-11.8924,0
N2_chrI	544912	.	G	GTGACCTAGATTTTTGATACT	16725.7	PASS	AC=2;AF=1;AN=2;BaseQRankSum=-1.776;ClippingRankSum=0;DP=605;ExcessHet=3.0103;FS=1.52;MLEAC=2;MLEAF=1;MQ=59;MQRankSum=-0.586;QD=31.26;ReadPosRankSum=10.334;SOR=0.31	GT:AD:DP:GQ:PL	1/1:22,513:535:99:16763,1496,0
N2_chrI	545728	.	CTC	CC,CCC	3959.48	PASS	AB=0.163636,0.830303;ABP=165.16,159.369;AC=1,1;AF=0.5,0.5;AN=2;AO=27,137;CIGAR=1M1D1M,1M1X1M;DP=165;DPB=156.667;DPRA=0,0;EPP=5.02092,50.957;EPPR=0;GTI=0;LEN=1,1;MEANALT=3,3;MQM=60,60;MQMR=0;NS=1;NUMALT=2;ODDS=7.54086;PAIRED=1,1;PAIREDR=0;PAO=0.666667,0.666667;PQA=20.6667,20.6667;PQR=20.6667;PRO=0.666667;QA=927,4939;QR=0;RO=0;RPL=11,40;RPP=5.02092,54.5075;RPPR=0;RPR=16,97;RUN=1,1;SAF=0,1;SAP=61.6401,291.88;SAR=27,136;SRF=0;SRP=0;SRR=0;TYPE=del,snp;technology.ILLUMINA=1,1	GT:DP:AD:RO:QR:AO:QA:GL	1/2:165:0,27,137:0:0:27,137:927,4939:-478.292,-403.034,-394.906,-75.2582,0,-34.0171
N2_chrI	545854	.	TGCCCC	T	32.0143	PASS	INDEL;IDV=3;IMF=0.0202703;DP=148;VDB=0.999992;SGB=-0.693097;MQSB=0.9512;MQ0F=0;ICB=1;HOB=0.5;AC=1;AN=2;DP4=82,36,0,30;MQ=59	GT:PL:AD	0/1:66,0,220:118,30
N2_chrI	545855	.	GCCCCCCCCCCCCCCCCCCCC	GCCCCCCCCCCCCCCC,GCCCCCCCCCCCCCC,GCCCCCCCCCCCCCCCC	56	PASS	INDEL;IDV=52;IMF=0.358621;DP=145;VDB=0.999998;SGB=-0.693147;MQSB=0.952;MQ0F=0;AC=1,1,0;AN=2;DP4=79,15,0,51;MQ=59	GT:PL:AD	1/2:116,112,46,196,0,39,255,128,61,115:94,36,13,2
N2_chrI	545927	.	GCCCCTCCCCC	GCCCCC,GCCCC	194	PASS	INDEL;IDV=4;IMF=0.0909091;DP=44;VDB=0.995464;SGB=-0.693079;MQSB=1;MQ0F=0;AC=1,1;AN=2;DP4=1,14,0,29;MQ=60	GT:PL:AD	1/2:255,58,198,116,0,255:15,21,8
N2_chrI	545932	.	TCCCCCCCCCCCCCCCCCCCC	TCCCCCCCCCCCCCCC,TCCCCCCCCCCCCCC,TCCCCCCCCCCCCCCCC	49.48	PASS	INDEL;IDV=27;IMF=0.586957;DP=46;VDB=0.970134;SGB=-0.693127;MQSB=1;MQ0F=0;ICB=1;HOB=0.5;AC=1,0,0;AN=2;DP4=1,12,0,33;MQ=60	GT:PL:AD	0/1:82,0,69,7,8,81,97,110,85,156:13,23,8,2
N2_chrI	548366	.	GAAAAAAAAAATTGT	GAAAAAAAAAAATTGT	12932.9	PASS	AB=0;ABP=0;AC=2;AF=1;AN=2;AO=448;CIGAR=1M1I14M;DP=496;DPB=531.133;DPRA=0;EPP=40.5458;EPPR=3.87889;GTI=0;LEN=1;MEANALT=15;MQM=60;MQMR=60;NS=1;NUMALT=1;ODDS=524.036;PAIRED=0.995536;PAIREDR=1;PAO=6.5;PQA=221.5;PQR=221.5;PRO=6.5;QA=14838;QR=358;RO=10;RPL=192;RPP=22.8638;RPPR=3.87889;RPR=256;RUN=1;SAF=250;SAP=16.1167;SAR=198;SRF=4;SRP=3.87889;SRR=6;TYPE=ins;technology.ILLUMINA=1	GT:DP:AD:RO:QR:AO:QA:GL	1/1:496:10,448:10:358:448:14838:-1302.56,-105.656,0
N2_chrI	550317	.	CTTATAG	CTTTATAG	21408.9	PASS	AB=0;ABP=0;AC=2;AF=1;AN=2;AO=722;CIGAR=1M1I6M;DP=734;DPB=839.143;DPRA=0;EPP=24.2318;EPPR=0;GTI=0;LEN=1;MEANALT=9;MQM=60;MQMR=0;NS=1;NUMALT=1;ODDS=1005.51;PAIRED=0.99169;PAIREDR=0;PAO=0.5;PQA=18.5;PQR=18.5;PRO=0.5;QA=23898;QR=0;RO=0;RPL=355;RPP=3.44339;RPPR=0;RPR=367;RUN=1;SAF=318;SAP=25.2544;SAR=404;SRF=0;SRP=0;SRR=0;TYPE=ins;technology.ILLUMINA=1	GT:DP:AD:RO:QR:AO:QA:GL	1/1:734:0,722:0:0:722:23898:-2149.86,-217.344,0
N2_chrI	551035	.	GAAAAATATG	GAAAAAATATG	12873.2	PASS	AB=0;ABP=0;AC=2;AF=1;AN=2;AO=418;CIGAR=1M1I9M;DP=427;DPB=471;DPRA=0;EPP=17.0573;EPPR=0;GTI=0;LEN=1;MEANALT=6;MQM=60;MQMR=0;NS=1;NUMALT=1;ODDS=584.076;PAIRED=0.992823;PAIREDR=0;PAO=2;PQA=68;PQR=68;PRO=2;QA=14378;QR=0;RO=0;RPL=198;RPP=5.52464;RPPR=0;RPR=220;RUN=1;SAF=219;SAP=5.08826;SAR=199;SRF=0;SRP=0;SRR=0;TYPE=ins;technology.ILLUMINA=1	GT:DP:AD:RO:QR:AO:QA:GL	1/1:427:0,418:0:0:418:14378:-1293.41,-125.831,0
N2_chrI	554692	.	TAT	TT	8936.38	PASS	AB=0.580645;ABP=48.5412;AC=1;AF=0.5;AN=2;AO=468;CIGAR=1M1D1M;DP=806;DPB=653.667;DPRA=0;EPP=150.021;EPPR=132.653;GTI=0;LEN=1;MEANALT=4;MQM=39.6517;MQMR=59.7327;NS=1;NUMALT=1;ODDS=1867.53;PAIRED=0.888889;PAIREDR=0.993994;PAO=5.5;PQA=203.5;PQR=203.5;PRO=5.5;QA=15571;QR=12042;RO=333;RPL=292;RPP=65.4448;RPPR=39.6906;RPR=176;RUN=1;SAF=207;SAP=16.5402;SAR=261;SRF=145;SRP=15.0675;SRR=188;TYPE=del;technology.ILLUMINA=1	GT:DP:AD:RO:QR:AO:QA:GL	0/1:806:333,468:333:12042:468:15571:-929.139,0,-841.877
N2_chrI	554736	.	AGAAAAATTCCG	AG	1654.47	PASS	AB=0.386861;ABP=63.9383;AC=1;AF=0.5;AN=2;AO=212;CIGAR=1M10D1M;DP=548;DPB=368.917;DPRA=0;EPP=22.8403;EPPR=110.775;GTI=0;LEN=10;MEANALT=11;MQM=31.6557;MQMR=59.9815;NS=1;NUMALT=1;ODDS=380.955;PAIRED=0.929245;PAIREDR=0.987692;PAO=0;PQA=0;PQR=11;PRO=1;QA=5344;QR=11633;RO=325;RPL=188;RPP=278.5;RPPR=60.7982;RPR=24;RUN=1;SAF=116;SAP=7.10742;SAR=96;SRF=216;SRP=79.5063;SRR=109;TYPE=del;technology.ILLUMINA=1	GT:DP:AD:RO:QR:AO:QA:GL	0/1:548:325,212:325:11633:212:5344:-211.389,0,-885.037
N2_chrI	554900	.	T	TGTGGTTTGTTGAATACTTGTTTGTTGAAACTATCCTTACG	258.73	PASS	AC=1;AF=0.5;AN=2;BaseQRankSum=5.683;ClippingRankSum=0;DP=607;ExcessHet=3.0103;FS=57.763;MLEAC=1;MLEAF=0.5;MQ=58;MQRankSum=-23.934;QD=0.44;ReadPosRankSum=-12.846;SOR=7.743	GT:AD:DP:GQ:PL	0/1:539,47:586:99:296,0,22838
N2_chrI	556497	.	CTTTTTTTTCCCCCCTCA	CTTTTTTTCCCCCCTCA	16194.2	PASS	AB=0;ABP=0;AC=2;AF=1;AN=2;AO=534;CIGAR=1M1D16M;DP=545;DPB=519.111;DPRA=0;EPP=13.1764;EPPR=0;GTI=0;LEN=1;MEANALT=7;MQM=60;MQMR=0;NS=1;NUMALT=1;ODDS=744.886;PAIRED=0.994382;PAIREDR=0;PAO=29.5;PQA=873.5;PQR=873.5;PRO=29.5;QA=18084;QR=0;RO=0;RPL=237;RPP=17.6494;RPPR=0;RPR=297;RUN=1;SAF=281;SAP=6.19838;SAR=253;SRF=0;SRP=0;SRR=0;TYPE=del;technology.ILLUMINA=1	GT:DP:AD:RO:QR:AO:QA:GL	1/1:545:0,534:0:0:534:18084:-1626.6,-160.75,0
N2_chrI	556520	.	TAT	TAAT	18244.1	PASS	AB=0;ABP=0;AC=2;AF=1;AN=2;AO=606;CIGAR=1M1I2M;DP=621;DPB=824.333;DPRA=0;EPP=4.74461;EPPR=0;GTI=0;LEN=1;MEANALT=6;MQM=60;MQMR=0;NS=1;NUMALT=1;ODDS=844.7;PAIRED=0.9967;PAIREDR=0;PAO=0;PQA=0;PQR=0;PRO=0;QA=20376;QR=0;RO=0;RPL=252;RPP=40.2908;RPPR=0;RPR=354;RUN=1;SAF=312;SAP=4.17129;SAR=294;SRF=0;SRP=0;SRR=0;TYPE=ins;technology.ILLUMINA=1	GT:DP:AD:RO:QR:AO:QA:GL	1/1:621:0,606:0:0:606:20376:-1832.9,-182.424,0
N2_chrI	558830	.	TAAAAAAGACT	TAAAAAAAGACT	11980.7	PASS	AB=0;ABP=0;AC=2;AF=1;AN=2;AO=387;CIGAR=1M1I10M;DP=394;DPB=432.091;DPRA=0;EPP=16.4824;EPPR=5.18177;GTI=0;LEN=1;MEANALT=4;MQM=59.9612;MQMR=60;NS=1;NUMALT=1;ODDS=531.362;PAIRED=0.997416;PAIREDR=1;PAO=5;PQA=185;PQR=185;PRO=5;QA=13419;QR=35;RO=1;RPL=188;RPP=3.68924;RPPR=5.18177;RPR=199;RUN=1;SAF=216;SAP=14.3727;SAR=171;SRF=0;SRP=5.18177;SRR=1;TYPE=ins;technology.ILLUMINA=1	GT:DP:AD:RO:QR:AO:QA:GL	1/1:394:1,387:1:35:387:13419:-1203.9,-113.654,0
N2_chrI	562624	.	TTA	TTACTGTAGTACCCCATCCTA	6044.18	PASS	AB=0.730952;ABP=197.595;AC=1;AF=0.5;AN=2;AO=307;CIGAR=1M18I2M;DP=420;DPB=2268;DPRA=0;EPP=78.0499;EPPR=3.76196;GTI=0;LEN=18;MEANALT=5;MQM=60;MQMR=60;NS=1;NUMALT=1;ODDS=367.682;PAIRED=0.996743;PAIREDR=1;PAO=0;PQA=0;PQR=0;PRO=0;QA=8541;QR=3773;RO=104;RPL=178;RPP=19.9931;RPPR=211.806;RPR=129;RUN=1;SAF=137;SAP=10.713;SAR=170;SRF=49;SRP=3.76196;SRR=55;TYPE=ins;technology.ILLUMINA=1	GT:DP:AD:RO:QR:AO:QA:GL	0/1:420:104,307:104:3773:307:8541:-644.641,0,-215.726
N2_chrI	564097	.	GGC	GGCAAACCTGCCGC	10667.3	PASS	AB=0;ABP=0;AC=2;AF=1;AN=2;AO=401;CIGAR=1M11I2M;DP=435;DPB=1909;DPRA=0;EPP=6.39476;EPPR=3.60252;GTI=0;LEN=11;MEANALT=2;MQM=60;MQMR=60;NS=1;NUMALT=1;ODDS=273.88;PAIRED=0.990025;PAIREDR=1;PAO=0;PQA=0;PQR=0;PRO=0;QA=12978;QR=1182;RO=33;RPL=175;RPP=17.0951;RPPR=74.6689;RPR=226;RUN=1;SAF=191;SAP=4.96517;SAR=210;SRF=18;SRP=3.60252;SRR=15;TYPE=ins;technology.ILLUMINA=1	GT:DP:AD:RO:QR:AO:QA:GL	1/1:435:33,401:33:1182:401:12978:-1061.11,-24.0836,0
N2_chrI	566905	.	GAAAAAAACCT	GAAAAAACCT	13069.2	PASS	AB=0;ABP=0;AC=2;AF=1;AN=2;AO=415;CIGAR=1M1D9M;DP=419;DPB=380.909;DPRA=0;EPP=3.01553;EPPR=0;GTI=0;LEN=1;MEANALT=4;MQM=60;MQMR=0;NS=1;NUMALT=1;ODDS=579.917;PAIRED=0.99759;PAIREDR=0;PAO=0;PQA=0;PQR=0;PRO=0;QA=14575;QR=0;RO=0;RPL=207;RPP=3.01553;RPPR=0;RPR=208;RUN=1;SAF=214;SAP=3.89459;SAR=201;SRF=0;SRP=0;SRR=0;TYPE=del;technology.ILLUMINA=1	GT:DP:AD:RO:QR:AO:QA:GL	1/1:419:0,415:0:0:415:14575:-1311.23,-124.927,0
N2_chrI	567046	.	TAG	TAAA	18381.3	PASS	AB=0;ABP=0;AC=2;AF=1;AN=2;AO=575;CIGAR=1M1I1M1X;DP=576;DPB=772.333;DPRA=0;EPP=7.12288;EPPR=0;GTI=0;LEN=4;MEANALT=2;MQM=60;MQMR=0;NS=1;NUMALT=1;ODDS=801.724;PAIRED=0.996522;PAIREDR=0;PAO=13;PQA=307;PQR=0;PRO=0;QA=20614;QR=0;RO=0;RPL=251;RPP=23.1351;RPPR=0;RPR=324;RUN=1;SAF=366;SAP=96.0966;SAR=209;SRF=0;SRP=0;SRR=0;TYPE=complex;technology.ILLUMINA=1	GT:DP:AD:RO:QR:AO:QA:GL	1/1:576:0,575:0:0:575:20614:-1854.4,-173.092,0
N2_chrI	567138	.	GGC	GGCTTACGC,CGC	13523.8	PASS	AB=0.696599,0.164626;ABP=249.763,721.07;AC=1,1;AF=0.5,0.5;AN=2;AO=512,121;CIGAR=1M6I2M,1X2M;DP=735;DPB=1761;DPRA=0,0;EPP=21.4848,22.5536;EPPR=13.5202;GTI=0;LEN=6,1;MEANALT=4,4;MQM=59.9531,60;MQMR=60;NS=1;NUMALT=2;ODDS=145.988;PAIRED=0.992188,1;PAIREDR=1;PAO=0,0;PQA=0,0;PQR=0;PRO=0;QA=17232,4379;QR=3617;RO=100;RPL=270,0;RPP=6.33537,265.758;RPPR=220.158;RPR=242,121;RUN=1,1;SAF=231,44;SAP=13.6132,22.5536;SAR=281,77;SRF=61;SRP=13.5202;SRR=39;TYPE=ins,snp;technology.ILLUMINA=1,1	GT:DP:AD:RO:QR:AO:QA:GL	1/2:735:100,512,121:100:3617:512,121:17232,4379:-1428.03,-62.2091,-203.335,-1100.67,0,-1359.5
N2_chrI	567360	.	C	CT	11195.7	PASS	AC=2;AF=1;AN=2;BaseQRankSum=-0.153;ClippingRankSum=0;DP=461;ExcessHet=3.0103;FS=0;MLEAC=2;MLEAF=1;MQ=60;MQRankSum=0;QD=25.22;ReadPosRankSum=1.512;SOR=0.614	GT:AD:DP:GQ:PL	1/1:16,428:444:99:11233,942,0
N2_chrI	567805	.	CTTTGTGGC	CTTTTGTGGC	12657.2	PASS	AB=0;ABP=0;AC=2;AF=1;AN=2;AO=437;CIGAR=1M1I8M;DP=439;DPB=489.556;DPRA=0;EPP=11.3633;EPPR=0;GTI=0;LEN=1;MEANALT=2;MQM=60;MQMR=0;NS=1;NUMALT=1;ODDS=610.416;PAIRED=0.997712;PAIREDR=0;PAO=3;PQA=92;PQR=92;PRO=3;QA=14130;QR=0;RO=0;RPL=225;RPP=3.85007;RPPR=0;RPR=212;RUN=1;SAF=212;SAP=3.85007;SAR=225;SRF=0;SRP=0;SRR=0;TYPE=ins;technology.ILLUMINA=1	GT:DP:AD:RO:QR:AO:QA:GL	1/1:439:0,437:0:0:437:14130:-1270.98,-131.55,0
N2_chrI	567967	.	GAAAAAAACTT	GAAAAAAAACTT	13772.2	PASS	AB=0;ABP=0;AC=2;AF=1;AN=2;AO=448;CIGAR=1M1I10M;DP=468;DPB=509.091;DPRA=0;EPP=7.97367;EPPR=0;GTI=0;LEN=1;MEANALT=8;MQM=60;MQMR=0;NS=1;NUMALT=1;ODDS=625.665;PAIRED=1;PAIREDR=0;PAO=0;PQA=0;PQR=0;PRO=0;QA=15384;QR=0;RO=0;RPL=253;RPP=19.3157;RPPR=0;RPR=195;RUN=1;SAF=235;SAP=5.35627;SAR=213;SRF=0;SRP=0;SRR=0;TYPE=ins;technology.ILLUMINA=1	GT:DP:AD:RO:QR:AO:QA:GL	1/1:468:0,448:0:0:448:15384:-1383.86,-134.861,0
N2_chrI	568392	.	ATTTTTTTTTTTTAAATTTCATTTG	AATTTTTTTTTTTTTTAAATTTCATTTG	10942.3	PASS	AB=0;ABP=0;AC=2;AF=1;AN=2;AO=398;CIGAR=1M3I24M;DP=488;DPB=556.44;DPRA=0;EPP=3.35948;EPPR=7.35324;GTI=0;LEN=3;MEANALT=15;MQM=60;MQMR=60;NS=1;NUMALT=1;ODDS=349.681;PAIRED=0.994975;PAIREDR=1;PAO=34.6667;PQA=972;PQR=257;PRO=8.66667;QA=12274;QR=68;RO=2;RPL=194;RPP=3.5559;RPPR=3.0103;RPR=204;RUN=1;SAF=217;SAP=10.0812;SAR=181;SRF=1;SRP=3.0103;SRR=1;TYPE=ins;technology.ILLUMINA=1	GT:DP:AD:RO:QR:AO:QA:GL	1/1:488:2,398:2:68:398:12274:-1098.02,-114.294,0
N2_chrI	568493	.	GTTTTTTTTATTTTAGC	GTTTTTTTATTTTAGC	13245.5	PASS	AB=0;ABP=0;AC=2;AF=1;AN=2;AO=453;CIGAR=1M1D15M;DP=467;DPB=443.588;DPRA=0;EPP=12.7172;EPPR=3.0103;GTI=0;LEN=1;MEANALT=6;MQM=60;MQMR=60;NS=1;NUMALT=1;ODDS=611.64;PAIRED=0.995585;PAIREDR=1;PAO=12;PQA=369.5;PQR=369.5;PRO=12;QA=14851;QR=72;RO=2;RPL=243;RPP=8.23046;RPPR=7.35324;RPR=210;RUN=1;SAF=212;SAP=7.04166;SAR=241;SRF=1;SRP=3.0103;SRR=1;TYPE=del;technology.ILLUMINA=1	GT:DP:AD:RO:QR:AO:QA:GL	1/1:467:2,453:2:72:453:14851:-1329.52,-130.473,0
N2_chrI	570240	.	ATTTTTTTTTGTCA	ATTTTTTTTGTCA	12748	PASS	AB=0;ABP=0;AC=2;AF=1;AN=2;AO=426;CIGAR=1M1D12M;DP=435;DPB=404.929;DPRA=0;EPP=3.09186;EPPR=0;GTI=0;LEN=1;MEANALT=6;MQM=60;MQMR=0;NS=1;NUMALT=1;ODDS=595.167;PAIRED=1;PAIREDR=0;PAO=8;PQA=259;PQR=259;PRO=8;QA=14330;QR=0;RO=0;RPL=282;RPP=100.084;RPPR=0;RPR=144;RUN=1;SAF=205;SAP=4.31522;SAR=221;SRF=0;SRP=0;SRR=0;TYPE=del;technology.ILLUMINA=1	GT:DP:AD:RO:QR:AO:QA:GL	1/1:435:0,426:0:0:426:14330:-1289.04,-128.239,0
N2_chrI	570870	.	TTTATTTTTTCTTG	TTTTTTTTCTTG	9352.4	PASS	AB=0;ABP=0;AC=2;AF=1;AN=2;AO=311;CIGAR=2M2D10M;DP=453;DPB=399.714;DPRA=0;EPP=36.2527;EPPR=0;GTI=0;LEN=2;MEANALT=16;MQM=60;MQMR=0;NS=1;NUMALT=1;ODDS=24.5503;PAIRED=0.990354;PAIREDR=0;PAO=7.15;PQA=238.3;PQR=175.8;PRO=5.4;QA=10513;QR=0;RO=0;RPL=166;RPP=6.08946;RPPR=0;RPR=145;RUN=1;SAF=124;SAP=30.7228;SAR=187;SRF=0;SRP=0;SRR=0;TYPE=del;technology.ILLUMINA=1	GT:DP:AD:RO:QR:AO:QA:GL	1/1:453:0,311:0:0:311:10513:-945.704,-93.6203,0
N2_chrI	570871	.	TTA	T	7097.73	PASS	AC=1;AF=0.5;AN=2;BaseQRankSum=0.719;ClippingRankSum=0;DP=480;ExcessHet=3.0103;FS=0.635;MLEAC=1;MLEAF=0.5;MQ=60;MQRankSum=0;QD=16.02;ReadPosRankSum=1.618;SOR=0.569	GT:AD:DP:GQ:PL	0/1:101,342:443:99:7135,0,1265
N2_chrI	572704	.	CTTTTTTTTCTTTAATTTCTTG	CTTTTTTTTTCTTTAATTTCTTG	11022.9	PASS	AB=0;ABP=0;AC=2;AF=1;AN=2;AO=382;CIGAR=1M1I21M;DP=394;DPB=418.455;DPRA=0;EPP=5.76159;EPPR=0;GTI=0;LEN=1;MEANALT=6;MQM=60;MQMR=0;NS=1;NUMALT=1;ODDS=534.17;PAIRED=0.997382;PAIREDR=0;PAO=23;PQA=738;PQR=738;PRO=23;QA=12468;QR=0;RO=0;RPL=225;RPP=29.2953;RPPR=0;RPR=157;RUN=1;SAF=119;SAP=120.884;SAR=263;SRF=0;SRP=0;SRR=0;TYPE=ins;technology.ILLUMINA=1	GT:DP:AD:RO:QR:AO:QA:GL	1/1:394:0,382:0:0:382:12468:-1121.42,-114.993,0
N2_chrI	572747	.	GAAAAAAAAGTT	GAAAAAAAAAGTT	10061	PASS	AB=0;ABP=0;AC=2;AF=1;AN=2;AO=330;CIGAR=1M1I11M;DP=336;DPB=363.833;DPRA=0;EPP=45.1237;EPPR=5.18177;GTI=0;LEN=1;MEANALT=6;MQM=60;MQMR=60;NS=1;NUMALT=1;ODDS=452.225;PAIRED=1;PAIREDR=1;PAO=0;PQA=0;PQR=0;PRO=0;QA=11412;QR=36;RO=1;RPL=215;RPP=68.8125;RPPR=5.18177;RPR=115;RUN=1;SAF=130;SAP=35.2534;SAR=200;SRF=1;SRP=5.18177;SRR=0;TYPE=ins;technology.ILLUMINA=1	GT:DP:AD:RO:QR:AO:QA:GL	1/1:336:1,330:1:36:330:11412:-1023.41,-96.3745,0
N2_chrI	572854	.	AGGGGGGGGGGG	AGGGGGGGGGGGGGG,AGGGGGGGGGGGGG,AGGGGGGGGGGGGGGG	75	PASS	INDEL;IDV=110;IMF=0.597826;DP=184;VDB=0.0340338;SGB=-0.693147;MQSB=1;MQ0F=0;AC=2,0,0;AN=2;DP4=50,18,116,0;MQ=60	GT:PL:AD	1/1:102,7,0,116,29,85,208,136,97,58:68,79,33,4
N2_chrI	575374	.	CGTGTGTGTGTTG	CGTGTGTGTGTGTTG	15094.5	PASS	AB=0;ABP=0;AC=2;AF=1;AN=2;AO=506;CIGAR=1M2I12M;DP=536;DPB=615.385;DPRA=0;EPP=3.07896;EPPR=5.18177;GTI=0;LEN=2;MEANALT=10;MQM=60;MQMR=60;NS=1;NUMALT=1;ODDS=696.677;PAIRED=0.996047;PAIREDR=1;PAO=1;PQA=24;PQR=24;PRO=1;QA=16930;QR=32;RO=1;RPL=307;RPP=53.0657;RPPR=5.18177;RPR=199;RUN=1;SAF=218;SAP=24.0384;SAR=288;SRF=0;SRP=5.18177;SRR=1;TYPE=ins;technology.ILLUMINA=1	GT:DP:AD:RO:QR:AO:QA:GL	1/1:536:1,506:1:32:506:16930:-1520.04,-149.743,0
N2_chrI	575952	.	ATTTTTTTTTTCCCA	ATTTTTTTTTCCCA	13385.9	PASS	AB=0;ABP=0;AC=2;AF=1;AN=2;AO=436;CIGAR=1M1D13M;DP=444;DPB=415.6;DPRA=0;EPP=87.1798;EPPR=3.44459;GTI=0;LEN=1;MEANALT=4;MQM=60;MQMR=60;NS=1;NUMALT=1;ODDS=556.292;PAIRED=0.995413;PAIREDR=1;PAO=6;PQA=222;PQR=222;PRO=6;QA=15294;QR=182;RO=5;RPL=161;RPP=67.7361;RPPR=3.44459;RPR=275;RUN=1;SAF=256;SAP=31.7773;SAR=180;SRF=2;SRP=3.44459;SRR=3;TYPE=del;technology.ILLUMINA=1	GT:DP:AD:RO:QR:AO:QA:GL	1/1:444:5,436:5:182:436:15294:-1359.27,-116.458,0
N2_chrI	577063	.	GAGAAGAAGAAGAAGAAGAAGT	GAGAAGAAGAAGAAGAAGT	18336.4	PASS	AB=0;ABP=0;AC=2;AF=1;AN=2;AO=581;CIGAR=1M3D18M;DP=587;DPB=506.591;DPRA=0;EPP=18.8011;EPPR=0;GTI=0;LEN=3;MEANALT=5;MQM=60;MQMR=0;NS=1;NUMALT=1;ODDS=810.042;PAIRED=0.998279;PAIREDR=0;PAO=0.5;PQA=5.5;PQR=5.5;PRO=0.5;QA=20469;QR=0;RO=0;RPL=324;RPP=19.7878;RPPR=0;RPR=257;RUN=1;SAF=290;SAP=3.01404;SAR=291;SRF=0;SRP=0;SRR=0;TYPE=del;technology.ILLUMINA=1	GT:DP:AD:RO:QR:AO:QA:GL	1/1:587:0,581:0:0:581:20469:-1841.34,-174.898,0
N2_chrI	577889	.	ATTCGGCAAATCG	AG	16060.7	PASS	AB=0;ABP=0;AC=2;AF=1;AN=2;AO=605;CIGAR=1M11D1M;DP=606;DPB=94.0769;DPRA=0;EPP=7.40708;EPPR=5.18177;GTI=0;LEN=11;MEANALT=1;MQM=60;MQMR=40;NS=1;NUMALT=1;ODDS=832.588;PAIRED=0.998347;PAIREDR=0;PAO=0;PQA=0;PQR=0;PRO=0;QA=17984;QR=35;RO=1;RPL=261;RPP=27.7364;RPPR=5.18177;RPR=344;RUN=1;SAF=342;SAP=25.4106;SAR=263;SRF=0;SRP=5.18177;SRR=1;TYPE=del;technology.ILLUMINA=1	GT:DP:AD:RO:QR:AO:QA:GL	1/1:606:1,605:1:35:605:17984:-1614.79,-179.043,0
N2_chrI	578489	.	ATTTTTTTTTTCAG	ATTTTTTTTTTTCAG	12838.5	PASS	AB=0;ABP=0;AC=2;AF=1;AN=2;AO=443;CIGAR=1M1I13M;DP=486;DPB=521.571;DPRA=0;EPP=5.17197;EPPR=4.09604;GTI=0;LEN=1;MEANALT=4;MQM=60;MQMR=60;NS=1;NUMALT=1;ODDS=537.098;PAIRED=0.990971;PAIREDR=1;PAO=0;PQA=0;PQR=0;PRO=0;QA=14591;QR=284;RO=8;RPL=234;RPP=6.07389;RPPR=4.09604;RPR=209;RUN=1;SAF=211;SAP=5.17197;SAR=232;SRF=4;SRP=3.0103;SRR=4;TYPE=ins;technology.ILLUMINA=1	GT:DP:AD:RO:QR:AO:QA:GL	1/1:486:8,443:8:284:443:14591:-1286.97,-110.212,0
N2_chrI	578864	.	TGGGGGGGGGGGGGGGGGGGG	TGGGGGGGGGGGG,TGGGGGGGGGGG,TGGGGGGGGGGGGG	222	PASS	INDEL;IDV=97;IMF=0.524324;DP=185;VDB=0.120308;SGB=-0.693147;MQSB=1;MQ0F=0;ICB=1;HOB=0.5;AC=1,0,0;AN=2;DP4=57,29,89,10;MQ=60	GT:PL:AD	0/1:255,0,195,255,195,255,255,255,255,255:86,84,11,4
N2_chrI	579480	.	TTTTTTTTTCTGG	TTTTTTTTTGTTGGTATTTTGAGGAAAAAACTGATTTTTTGTGTTTTTTTTCTGG	680.52	PASS	AB=0;ABP=0;AC=2;AF=1;AN=2;AO=46;CIGAR=1M42I12M;DP=226;DPB=395.308;DPRA=0;EPP=9.80795;EPPR=3.0103;GTI=0;LEN=42;MEANALT=11;MQM=58.2174;MQMR=60;NS=1;NUMALT=1;ODDS=52.1846;PAIRED=1;PAIREDR=1;PAO=5.5;PQA=27.5;PQR=27.5;PRO=5.5;QA=860;QR=71;RO=2;RPL=28;RPP=7.73089;RPPR=7.35324;RPR=18;RUN=1;SAF=23;SAP=3.0103;SAR=23;SRF=1;SRP=3.0103;SRR=1;TYPE=ins;technology.ILLUMINA=1	GT:DP:AD:RO:QR:AO:QA:GL	1/1:226:2,46:2:71:46:860:-70.7814,-8.06223,0
N2_chrI	579773	.	ATTTTTTGGTA	ATTTTTTTGGTA	11191.1	PASS	AB=0;ABP=0;AC=2;AF=1;AN=2;AO=364;CIGAR=1M1I10M;DP=381;DPB=417.636;DPRA=0;EPP=39.3049;EPPR=0;GTI=0;LEN=1;MEANALT=5;MQM=60;MQMR=0;NS=1;NUMALT=1;ODDS=509.216;PAIRED=0.997253;PAIREDR=0;PAO=3;PQA=106;PQR=106;PRO=3;QA=12598;QR=0;RO=0;RPL=225;RPP=47.1318;RPPR=0;RPR=139;RUN=1;SAF=154;SAP=21.7184;SAR=210;SRF=0;SRP=0;SRR=0;TYPE=ins;technology.ILLUMINA=1	GT:DP:AD:RO:QR:AO:QA:GL	1/1:381:0,364:0:0:364:12598:-1133.21,-109.575,0
N2_chrI	580397	.	GAAAAAAAAACGG	GAAAAAAAACGG	10395	PASS	AB=0;ABP=0;AC=2;AF=1;AN=2;AO=336;CIGAR=1M1D11M;DP=344;DPB=318.231;DPRA=0;EPP=3.65657;EPPR=3.73412;GTI=0;LEN=1;MEANALT=6;MQM=60;MQMR=60;NS=1;NUMALT=1;ODDS=439.237;PAIRED=1;PAIREDR=1;PAO=3;PQA=79.5;PQR=79.5;PRO=3;QA=11729;QR=109;RO=3;RPL=144;RPP=17.9004;RPPR=3.73412;RPR=192;RUN=1;SAF=191;SAP=16.6854;SAR=145;SRF=1;SRP=3.73412;SRR=2;TYPE=del;technology.ILLUMINA=1	GT:DP:AD:RO:QR:AO:QA:GL	1/1:344:3,336:3:109:336:11729:-1045.23,-92.2397,0
N2_chrI	580709	.	GTTTTTTTCAA	GTTTTTTCAA	4742.01	PASS	AB=0.342295;ABP=332.449;AC=1;AF=0.5;AN=2;AO=522;CIGAR=1M1D9M;DP=1525;DPB=1477.55;DPRA=0;EPP=9.66615;EPPR=73.2153;GTI=0;LEN=1;MEANALT=15;MQM=33.7222;MQMR=32.402;NS=1;NUMALT=1;ODDS=1091.89;PAIRED=0.998084;PAIREDR=0.992857;PAO=0.5;PQA=5.5;PQR=5.5;PRO=0.5;QA=12171;QR=35078;RO=980;RPL=82;RPP=536.161;RPPR=616.066;RPR=440;RUN=1;SAF=315;SAP=51.5315;SAR=207;SRF=588;SRP=88.132;SRR=392;TYPE=del;technology.ILLUMINA=1	GT:DP:AD:RO:QR:AO:QA:GL	0/1:1525:980,522:980:35078:522:12171:-577.023,0,-1790.62
N2_chrI	582346	.	TC	TACAT	14221.4	PASS	AB=0;ABP=0;AC=2;AF=1;AN=2;AO=442;CIGAR=1M3I1X;DP=444;DPB=1108;DPRA=0;EPP=6.86196;EPPR=0;GTI=0;LEN=5;MEANALT=3;MQM=60;MQMR=0;NS=1;NUMALT=1;ODDS=617.347;PAIRED=0.997738;PAIREDR=0;PAO=1;PQA=25;PQR=0;PRO=0;QA=15862;QR=0;RO=0;RPL=226;RPP=3.50158;RPPR=0;RPR=216;RUN=1;SAF=225;SAP=3.32472;SAR=217;SRF=0;SRP=0;SRR=0;TYPE=complex;technology.ILLUMINA=1	GT:DP:AD:RO:QR:AO:QA:GL	1/1:444:0,442:0:0:442:15862:-1426.86,-133.055,0
N2_chrI	582347	.	C	CAT	22385.7	PASS	AC=2;AF=1;AN=2;DP=498;ExcessHet=3.0103;FS=0;MLEAC=2;MLEAF=1;MQ=60;QD=28.65;SOR=0.747	GT:AD:DP:GQ:PL	1/1:0,497:497:99:22423,1507,0
N2_chrI	583467	.	TGGCAAATTTGCCGAGCTCGGCAAATTCG	TG	3052.95	PASS	AB=0.6;ABP=31.6737;AC=1;AF=0.5;AN=2;AO=198;CIGAR=1M27D1M;DP=330;DPB=144.828;DPRA=0;EPP=4.107;EPPR=36.1926;GTI=0;LEN=27;MEANALT=12;MQM=60;MQMR=59.3554;NS=1;NUMALT=1;ODDS=521.385;PAIRED=1;PAIREDR=1;PAO=0.5;PQA=0;PQR=22;PRO=2.5;QA=4687;QR=4202;RO=121;RPL=55;RPP=87.939;RPPR=265.758;RPR=143;RUN=1;SAF=109;SAP=7.39711;SAR=89;SRF=82;SRP=36.1926;SRR=39;TYPE=del;technology.ILLUMINA=1	GT:DP:AD:RO:QR:AO:QA:GL	0/1:330:121,198:121:4202:198:4687:-325.745,0,-279.279
N2_chrI	584258	.	ATTTTTTATTTATAG	ATTTTTTTATTTATAG	14617.4	PASS	AB=0;ABP=0;AC=2;AF=1;AN=2;AO=469;CIGAR=1M1I14M;DP=488;DPB=521.533;DPRA=0;EPP=3.23717;EPPR=5.18177;GTI=0;LEN=1;MEANALT=6;MQM=60;MQMR=60;NS=1;NUMALT=1;ODDS=644.423;PAIRED=1;PAIREDR=1;PAO=5;PQA=179;PQR=179;PRO=5;QA=16331;QR=37;RO=1;RPL=220;RPP=6.90413;RPPR=5.18177;RPR=249;RUN=1;SAF=243;SAP=4.34837;SAR=226;SRF=1;SRP=5.18177;SRR=0;TYPE=ins;technology.ILLUMINA=1	GT:DP:AD:RO:QR:AO:QA:GL	1/1:488:1,469:1:37:469:16331:-1465.68,-138.154,0
N2_chrI	585729	.	CAAAAAAACATT	CAAAAAAAACATT	15524.6	PASS	AB=0;ABP=0;AC=2;AF=1;AN=2;AO=498;CIGAR=1M1I11M;DP=512;DPB=554.667;DPRA=0;EPP=3.44634;EPPR=0;GTI=0;LEN=1;MEANALT=11;MQM=60;MQMR=0;NS=1;NUMALT=1;ODDS=694.98;PAIRED=0.995984;PAIREDR=0;PAO=0;PQA=0;PQR=0;PRO=0;QA=17318;QR=0;RO=0;RPL=227;RPP=11.452;RPPR=0;RPR=271;RUN=1;SAF=261;SAP=5.52188;SAR=237;SRF=0;SRP=0;SRR=0;TYPE=ins;technology.ILLUMINA=1	GT:DP:AD:RO:QR:AO:QA:GL	1/1:512:0,498:0:0:498:17318:-1557.94,-149.913,0
N2_chrI	587725	.	ATTTTTTTTTTTGGAC	ATTTTTTTTTTTTGGAC	14375.3	PASS	AB=0;ABP=0;AC=2;AF=1;AN=2;AO=505;CIGAR=1M1I15M;DP=566;DPB=600.625;DPRA=0;EPP=3.0146;EPPR=10.2485;GTI=0;LEN=1;MEANALT=10;MQM=60;MQMR=60;NS=1;NUMALT=1;ODDS=418.89;PAIRED=0.990099;PAIREDR=1;PAO=2.5;PQA=74;PQR=74;PRO=2.5;QA=17184;QR=1072;RO=30;RPL=330;RPP=106.316;RPPR=4.16842;RPR=175;RUN=1;SAF=239;SAP=6.14496;SAR=266;SRF=15;SRP=3.0103;SRR=15;TYPE=ins;technology.ILLUMINA=1	GT:DP:AD:RO:QR:AO:QA:GL	1/1:566:30,505:30:1072:505:17184:-1449.33,-64.5916,0
N2_chrI	589489	.	GAAT	AAAA	340.457	PASS	AB=0.181614;ABP=788.402;AC=1;AF=0.5;AN=2;AO=162;CIGAR=1X2M1X;DP=892;DPB=897.25;DPRA=0;EPP=18.5055;EPPR=3.02445;GTI=0;LEN=4;MEANALT=6;MQM=35.179;MQMR=60;NS=1;NUMALT=1;ODDS=78.3932;PAIRED=0.555556;PAIREDR=0.998371;PAO=16;PQA=492;PQR=0;PRO=0;QA=5726;QR=21909;RO=614;RPL=162;RPP=354.789;RPPR=16.605;RPR=0;RUN=1;SAF=98;SAP=18.5055;SAR=64;SRF=354;SRP=34.2597;SRR=260;TYPE=complex;technology.ILLUMINA=1	GT:DP:AD:RO:QR:AO:QA:GL	0/1:892:614,162:614:21909:162:5726:-152.719,0,-1737.4
N2_chrI	593267	.	CCACACACACACACAAAACCC	CCACACACACACACACACAAAACCC	13156.9	PASS	AB=0;ABP=0;AC=2;AF=1;AN=2;AO=429;CIGAR=1M4I20M;DP=467;DPB=555.857;DPRA=0;EPP=3.01536;EPPR=5.18177;GTI=0;LEN=4;MEANALT=18;MQM=60;MQMR=60;NS=1;NUMALT=1;ODDS=589.058;PAIRED=0.995338;PAIREDR=1;PAO=5.5;PQA=158.5;PQR=158.5;PRO=5.5;QA=14707;QR=37;RO=1;RPL=218;RPP=3.25832;RPPR=5.18177;RPR=211;RUN=1;SAF=232;SAP=9.21089;SAR=197;SRF=1;SRP=5.18177;SRR=0;TYPE=ins;technology.ILLUMINA=1	GT:DP:AD:RO:QR:AO:QA:GL	1/1:467:1,429:1:37:429:14707:-1319.67,-126.112,0
N2_chrI	594214	.	TTTTCAATTCCGGCAATTTGCCGATTTACCGAAAATTTCAATTCGGCAATTTGTGAATTTTCCAGAAAATTTCAATTCCGGCAATTTGCCGATTTGCCTGGAAAA	T	12276.7	PASS	AC=1;AF=0.5;AN=2;BaseQRankSum=3.168;ClippingRankSum=0;DP=554;ExcessHet=3.0103;FS=2.82;MLEAC=1;MLEAF=0.5;MQ=58;MQRankSum=3.842;QD=30.31;ReadPosRankSum=-3.761;SOR=0.592	GT:AD:DP:GQ:PL	0/1:22,383:405:99:12314,0,586
N2_chrI	597512	.	GCCCTCCTTTA	ACCCCTTTTT	1643.23	PASS	AB=0.391863;ABP=50.4433;AC=1;AF=0.5;AN=2;AO=183;CIGAR=1X3M1D1M1X3M1X;DP=467;DPB=450.364;DPRA=0;EPP=10.4265;EPPR=48.1269;GTI=0;LEN=11;MEANALT=5;MQM=27.5902;MQMR=60;NS=1;NUMALT=1;ODDS=378.368;PAIRED=0.508197;PAIREDR=0.996403;PAO=1;PQA=0;PQR=0;PRO=0;QA=6541;QR=9779;RO=278;RPL=183;RPP=400.39;RPPR=16.789;RPR=0;RUN=1;SAF=104;SAP=10.4265;SAR=79;SRF=107;SRP=35.0044;SRR=171;TYPE=complex;technology.ILLUMINA=1	GT:DP:AD:RO:QR:AO:QA:GL	0/1:467:278,183:278:9779:183:6541:-231.054,0,-741.172
N2_chrI	601648	.	ATA	ATATATATGTA	9551.07	PASS	AB=0;ABP=0;AC=2;AF=1;AN=2;AO=372;CIGAR=1M8I2M;DP=415;DPB=1417.67;DPRA=0;EPP=3.03365;EPPR=3.9246;GTI=0;LEN=8;MEANALT=4;MQM=60;MQMR=60;NS=1;NUMALT=1;ODDS=192.074;PAIRED=1;PAIREDR=1;PAO=0;PQA=0;PQR=0;PRO=0;QA=11924;QR=1346;RO=38;RPL=171;RPP=8.26386;RPPR=61.5258;RPR=201;RUN=1;SAF=210;SAP=16.4594;SAR=162;SRF=22;SRP=5.06748;SRR=16;TYPE=ins;technology.ILLUMINA=1	GT:DP:AD:RO:QR:AO:QA:GL	1/1:415:38,372:38:1346:372:11924:-951.545,-2.20826,0
N2_chrI	603356	.	ATTTTTTTTTAATTTTTTAAAAAATC	ATTTTTTTTTTAATTTTTTAAAAAATC	12619.1	PASS	AB=0;ABP=0;AC=2;AF=1;AN=2;AO=406;CIGAR=1M1I25M;DP=429;DPB=450.308;DPRA=0;EPP=44.4287;EPPR=3.73412;GTI=0;LEN=1;MEANALT=8;MQM=60;MQMR=60;NS=1;NUMALT=1;ODDS=535.742;PAIRED=0.992611;PAIREDR=1;PAO=22;PQA=744.5;PQR=719.5;PRO=21;QA=14228;QR=109;RO=3;RPL=182;RPP=12.445;RPPR=3.73412;RPR=224;RUN=1;SAF=205;SAP=3.09588;SAR=201;SRF=1;SRP=3.73412;SRR=2;TYPE=ins;technology.ILLUMINA=1	GT:DP:AD:RO:QR:AO:QA:GL	1/1:429:3,406:3:109:406:14228:-1269.95,-113.324,0
N2_chrI	603920	.	ATTTTTTTTCATTTTCG	ATTTTTTTTTCATTTTCG	16922.3	PASS	AB=0;ABP=0;AC=2;AF=1;AN=2;AO=543;CIGAR=1M1I16M;DP=590;DPB=630.294;DPRA=0;EPP=5.50969;EPPR=3.0103;GTI=0;LEN=1;MEANALT=11;MQM=60;MQMR=60;NS=1;NUMALT=1;ODDS=736.089;PAIRED=0.990792;PAIREDR=1;PAO=19.5;PQA=645.5;PQR=645.5;PRO=19.5;QA=18947;QR=72;RO=2;RPL=269;RPP=3.11028;RPPR=3.0103;RPR=274;RUN=1;SAF=235;SAP=24.3211;SAR=308;SRF=0;SRP=7.35324;SRR=2;TYPE=ins;technology.ILLUMINA=1	GT:DP:AD:RO:QR:AO:QA:GL	1/1:590:2,543:2:72:543:18947:-1697.81,-157.585,0
N2_chrI	604666	.	GTTTTTTTAAAAATTAG	GTTTTTTTTTTAAATTAG	9176.49	PASS	AB=0;ABP=0;AC=2;AF=1;AN=2;AO=311;CIGAR=1M1I7M2X7M;DP=330;DPB=348.824;DPRA=0;EPP=13.6303;EPPR=0;GTI=0;LEN=18;MEANALT=10;MQM=59.9164;MQMR=0;NS=1;NUMALT=1;ODDS=435.743;PAIRED=0.993569;PAIREDR=0;PAO=0;PQA=0;PQR=0;PRO=0;QA=10341;QR=0;RO=0;RPL=105;RPP=74.236;RPPR=0;RPR=206;RUN=1;SAF=166;SAP=6.08946;SAR=145;SRF=0;SRP=0;SRR=0;TYPE=complex;technology.ILLUMINA=1	GT:DP:AD:RO:QR:AO:QA:GL	1/1:330:0,311:0:0:311:10341:-930.281,-93.6203,0
N2_chrI	604673	.	TAA	T	13380.7	PASS	AC=2;AF=1;AN=2;BaseQRankSum=2.013;ClippingRankSum=0;DP=526;ExcessHet=3.0103;FS=0;MLEAC=2;MLEAF=1;MQ=59;MQRankSum=-0.268;QD=27.65;ReadPosRankSum=-0.013;SOR=0.675	GT:AD:DP:GQ:PL	1/1:9,475:484:99:13418,1242,0
N2_chrI	604688	.	ACATTTA	ACTCCAGCATC	10161.3	PASS	AB=0;ABP=0;AC=2;AF=1;AN=2;AO=318;CIGAR=1M6I2M2D1M1X;DP=319;DPB=501.143;DPRA=0;EPP=9.15598;EPPR=0;GTI=0;LEN=11;MEANALT=2;MQM=59.9182;MQMR=0;NS=1;NUMALT=1;ODDS=445.447;PAIRED=0.993711;PAIREDR=0;PAO=5;PQA=185;PQR=0;PRO=0;QA=11352;QR=0;RO=0;RPL=166;RPP=4.34869;RPPR=0;RPR=152;RUN=1;SAF=168;SAP=5.22274;SAR=150;SRF=0;SRP=0;SRR=0;TYPE=complex;technology.ILLUMINA=1	GT:DP:AD:RO:QR:AO:QA:GL	1/1:319:0,318:0:0:318:11352:-1021.15,-95.7275,0
N2_chrI	604689	.	CAT	C	21979.7	PASS	AC=2;AF=1;AN=2;DP=468;ExcessHet=3.0103;FS=0;MLEAC=2;MLEAF=1;MQ=59;QD=28.11;SOR=0.787	GT:AD:DP:GQ:PL	1/1:0,467:467:99:22017,1475,0
N2_chrI	604692	.	T	TCCAGCA	21744.7	PASS	AC=2;AF=1;AN=2;DP=468;ExcessHet=3.0103;FS=0;MLEAC=2;MLEAF=1;MQ=59;QD=29.89;SOR=0.787	GT:AD:DP:GQ:PL	1/1:0,467:467:99:21782,1460,0
N2_chrI	604727	.	ATTTTTTTTTTTTGAAA	ATTTTTTTTTTTGAAA	15223.2	PASS	AB=0;ABP=0;AC=2;AF=1;AN=2;AO=513;CIGAR=1M1D15M;DP=557;DPB=526;DPRA=0;EPP=4.53837;EPPR=3.94093;GTI=0;LEN=1;MEANALT=8;MQM=60;MQMR=60;NS=1;NUMALT=1;ODDS=509.558;PAIRED=1;PAIREDR=1;PAO=4;PQA=142;PQR=142;PRO=4;QA=17698;QR=756;RO=21;RPL=243;RPP=6.09608;RPPR=3.1137;RPR=270;RUN=1;SAF=261;SAP=3.35316;SAR=252;SRF=15;SRP=11.386;SRR=6;TYPE=del;technology.ILLUMINA=1	GT:DP:AD:RO:QR:AO:QA:GL	1/1:557:21,513:21:756:513:17698:-1523.96,-92.7303,0
N2_chrI	606142	.	TATAAAAAAAAACTG	TTAAAAAAAAACTG	1097.4	PASS	AB=0.180982;ABP=579.37;AC=1;AF=0.5;AN=2;AO=118;CIGAR=1M1D13M;DP=652;DPB=666.533;DPRA=0;EPP=5.66023;EPPR=73.9759;GTI=0;LEN=1;MEANALT=20;MQM=30.4661;MQMR=42.6667;NS=1;NUMALT=1;ODDS=110.195;PAIRED=0.847458;PAIREDR=0.989362;PAO=4.93333;PQA=141.333;PQR=29.3333;PRO=0.933333;QA=3125;QR=10045;RO=282;RPL=33;RPP=52.7701;RPPR=17.918;RPR=85;RUN=1;SAF=86;SAP=56.6714;SAR=32;SRF=154;SRP=8.21567;SRR=128;TYPE=del;technology.ILLUMINA=1	GT:DP:AD:RO:QR:AO:QA:GL	0/1:652:282,118:282:10045:118:3125:-142.433,0,-722.207
N2_chrI	606144	.	T	TA	523.73	PASS	AC=1;AF=0.5;AN=2;BaseQRankSum=1.654;ClippingRankSum=0;DP=518;ExcessHet=3.0103;FS=25.608;MLEAC=1;MLEAF=0.5;MQ=41;MQRankSum=-4.994;QD=1.07;ReadPosRankSum=-2.194;SOR=3.05	GT:AD:DP:GQ:PL	0/1:413,77:490:99:561,0,12357
N2_chrI	606600	.	CAAAAAAAAATAATTAAAGAATT	CAAAAAAAATAATTAAAGAATT	11937.3	PASS	AB=0;ABP=0;AC=2;AF=1;AN=2;AO=379;CIGAR=1M1D21M;DP=393;DPB=380.391;DPRA=0;EPP=3.47439;EPPR=5.18177;GTI=0;LEN=1;MEANALT=10;MQM=60;MQMR=60;NS=1;NUMALT=1;ODDS=520.926;PAIRED=0.997361;PAIREDR=1;PAO=22;PQA=708.5;PQR=708.5;PRO=22;QA=13370;QR=32;RO=1;RPL=164;RPP=17.9127;RPPR=5.18177;RPR=215;RUN=1;SAF=212;SAP=14.6125;SAR=167;SRF=1;SRP=5.18177;SRR=0;TYPE=del;technology.ILLUMINA=1	GT:DP:AD:RO:QR:AO:QA:GL	1/1:393:1,379:1:32:379:13370:-1199.68,-111.521,0
N2_chrI	607314	.	ATTTTTTTAAAAATTC	ATTTTTTTTAAAAATTC	14406.4	PASS	AB=0;ABP=0;AC=2;AF=1;AN=2;AO=465;CIGAR=1M1I15M;DP=492;DPB=524.125;DPRA=0;EPP=46.9488;EPPR=0;GTI=0;LEN=1;MEANALT=9;MQM=60;MQMR=0;NS=1;NUMALT=1;ODDS=649.232;PAIRED=0.995699;PAIREDR=0;PAO=9;PQA=209.5;PQR=209.5;PRO=9;QA=16117;QR=0;RO=0;RPL=235;RPP=3.12705;RPPR=0;RPR=230;RUN=1;SAF=218;SAP=6.93763;SAR=247;SRF=0;SRP=0;SRR=0;TYPE=ins;technology.ILLUMINA=1	GT:DP:AD:RO:QR:AO:QA:GL	1/1:492:0,465:0:0:465:16117:-1449.75,-139.979,0
N2_chrI	607723	.	AAATT	AAATGATAATT	13380.8	PASS	AB=0;ABP=0;AC=2;AF=1;AN=2;AO=468;CIGAR=1M6I4M;DP=483;DPB=1052;DPRA=0;EPP=3.08454;EPPR=5.18177;GTI=0;LEN=6;MEANALT=9;MQM=60;MQMR=60;NS=1;NUMALT=1;ODDS=644.279;PAIRED=0.995726;PAIREDR=1;PAO=0;PQA=0;PQR=0;PRO=0;QA=14965;QR=31;RO=1;RPL=257;RPP=12.8283;RPPR=5.18177;RPR=211;RUN=1;SAF=257;SAP=12.8283;SAR=211;SRF=1;SRP=5.18177;SRR=0;TYPE=ins;technology.ILLUMINA=1	GT:DP:AD:RO:QR:AO:QA:GL	1/1:483:1,468:1:31:468:14965:-1343.45,-138.392,0
N2_chrI	609497	.	ATTTTTTTTTTTTTGAATTTTCT	ATTTTTTTTTTTGAATTTTCT	12850.3	PASS	AB=0;ABP=0;AC=2;AF=1;AN=2;AO=462;CIGAR=1M2D20M;DP=495;DPB=455.217;DPRA=0;EPP=3.31111;EPPR=5.18177;GTI=0;LEN=2;MEANALT=9;MQM=59.7792;MQMR=60;NS=1;NUMALT=1;ODDS=603.982;PAIRED=0.997835;PAIREDR=1;PAO=14;PQA=468;PQR=468;PRO=14;QA=14500;QR=140;RO=4;RPL=193;RPP=30.1584;RPPR=3.0103;RPR=269;RUN=1;SAF=210;SAP=11.3014;SAR=252;SRF=1;SRP=5.18177;SRR=3;TYPE=del;technology.ILLUMINA=1	GT:DP:AD:RO:QR:AO:QA:GL	1/1:495:4,462:4:140:462:14500:-1291.27,-127.684,0
N2_chrI	611738	.	CTTTTTCTCTTTTTTTCTCCTCTCCCA	CTTTTTTCTCTTTTTTTCTCCTCTCCCA	11242.5	PASS	AB=0;ABP=0;AC=2;AF=1;AN=2;AO=381;CIGAR=1M1I26M;DP=388;DPB=410.148;DPRA=0;EPP=10.8128;EPPR=0;GTI=0;LEN=1;MEANALT=7;MQM=60;MQMR=0;NS=1;NUMALT=1;ODDS=532.783;PAIRED=1;PAIREDR=0;PAO=37;PQA=1260;PQR=1260;PRO=37;QA=12643;QR=0;RO=0;RPL=236;RPP=50.2071;RPPR=0;RPR=145;RUN=1;SAF=155;SAP=31.741;SAR=226;SRF=0;SRP=0;SRR=0;TYPE=ins;technology.ILLUMINA=1	GT:DP:AD:RO:QR:AO:QA:GL	1/1:388:0,381:0:0:381:12643:-1136.83,-114.692,0
N2_chrI	611905	.	CG	C	98.73	PASS	AC=1;AF=0.5;AN=2;BaseQRankSum=-0.996;ClippingRankSum=0;DP=195;ExcessHet=3.0103;FS=0;MLEAC=1;MLEAF=0.5;MQ=60;MQRankSum=0;QD=0.77;ReadPosRankSum=0.343;SOR=0.427	GT:AD:DP:GQ:PL	0/1:103,26:129:99:136,0,1859
N2_chrI	611936	.	GAAAAAAAAAA	GAAAAAAAAAAA,GAAAAAAAAAAAA	59	PASS	INDEL;IDV=160;IMF=0.864865;DP=185;VDB=4.78887e-11;SGB=-0.693147;MQSB=0.9936;MQ0F=0;AC=2,0;AN=2;DP4=22,13,60,90;MQ=59	GT:PL:AD	1/1:86,168,0,147,255,81:35,146,4
N2_chrI	612823	.	CGC	CGCCAGACAGGAAGTCTTGC	5883.16	PASS	AB=0.665138;ABP=106.285;AC=1;AF=0.5;AN=2;AO=290;CIGAR=1M17I2M;DP=436;DPB=2096.33;DPRA=0;EPP=11.6662;EPPR=8.64988;GTI=0;LEN=17;MEANALT=5;MQM=60;MQMR=59.7842;NS=1;NUMALT=1;ODDS=604.675;PAIRED=0.996552;PAIREDR=1;PAO=0;PQA=0;PQR=0;PRO=0;QA=8334;QR=4965;RO=139;RPL=84;RPP=114.459;RPPR=279.35;RPR=206;RUN=1;SAF=162;SAP=11.6662;SAR=128;SRF=63;SRP=5.65044;SRR=76;TYPE=ins;technology.ILLUMINA=1	GT:DP:AD:RO:QR:AO:QA:GL	0/1:436:139,290:139:4965:290:8334:-620.669,0,-317.152
N2_chrI	614684	.	GAAAAAAAAAAAAGCGAAAACT	GAAAAAAAAAAGCGAAAACT	12008	PASS	AB=0;ABP=0;AC=2;AF=1;AN=2;AO=421;CIGAR=1M2D19M;DP=443;DPB=406.136;DPRA=0;EPP=18.6129;EPPR=5.18177;GTI=0;LEN=2;MEANALT=10;MQM=60;MQMR=60;NS=1;NUMALT=1;ODDS=578.409;PAIRED=0.997625;PAIREDR=1;PAO=22.5;PQA=775.5;PQR=775.5;PRO=22.5;QA=13441;QR=35;RO=1;RPL=219;RPP=4.50093;RPPR=5.18177;RPR=202;RUN=1;SAF=205;SAP=3.6344;SAR=216;SRF=1;SRP=5.18177;SRR=0;TYPE=del;technology.ILLUMINA=1	GT:DP:AD:RO:QR:AO:QA:GL	1/1:443:1,421:1:35:421:13441:-1205.9,-123.887,0
N2_chrI	615304	.	TGTTGGATGTG	TAA	11649.7	PASS	AB=0;ABP=0;AC=2;AF=1;AN=2;AO=372;CIGAR=1M8D2X;DP=372;DPB=101.545;DPRA=0;EPP=3.85087;EPPR=0;GTI=0;LEN=3;MEANALT=1;MQM=60;MQMR=0;NS=1;NUMALT=1;ODDS=520.307;PAIRED=0.997312;PAIREDR=0;PAO=1;PQA=37;PQR=0;PRO=0;QA=13008;QR=0;RO=0;RPL=194;RPP=4.50465;RPPR=0;RPR=178;RUN=1;SAF=168;SAP=10.5754;SAR=204;SRF=0;SRP=0;SRR=0;TYPE=complex;technology.ILLUMINA=1	GT:DP:AD:RO:QR:AO:QA:GL	1/1:372:0,372:0:0:372:13008:-1170.11,-111.983,0
N2_chrI	615310	.	ATGT	A	22212.7	PASS	AC=2;AF=1;AN=2;DP=494;ExcessHet=3.0103;FS=0;MLEAC=2;MLEAF=1;MQ=60;QD=30.6;SOR=0.854	GT:AD:DP:GQ:PL	1/1:0,493:493:99:22250,1490,0
N2_chrI	616754	.	CTG	CTATG	14811.5	PASS	AB=0;ABP=0;AC=2;AF=1;AN=2;AO=659;CIGAR=1M2I2M;DP=679;DPB=1119.67;DPRA=0;EPP=8.54937;EPPR=0;GTI=0;LEN=2;MEANALT=5;MQM=39.4947;MQMR=0;NS=1;NUMALT=1;ODDS=918.173;PAIRED=0.904401;PAIREDR=0;PAO=0;PQA=0;PQR=0;PRO=0;QA=17217;QR=0;RO=0;RPL=310;RPP=8.02215;RPPR=0;RPR=349;RUN=1;SAF=363;SAP=17.802;SAR=296;SRF=0;SRP=0;SRR=0;TYPE=ins;technology.ILLUMINA=1	GT:DP:AD:RO:QR:AO:QA:GL	1/1:679:0,659:0:0:659:17217:-1488.21,-198.379,0
N2_chrI	617820	.	ATTTTTTTTTTTTCAG	ATTTTTTTTTTTCAG	14103.3	PASS	AB=0;ABP=0;AC=2;AF=1;AN=2;AO=480;CIGAR=1M1D14M;DP=544;DPB=511.688;DPRA=0;EPP=9.54281;EPPR=4.31318;GTI=0;LEN=1;MEANALT=14;MQM=59.2875;MQMR=58.1333;NS=1;NUMALT=1;ODDS=525.074;PAIRED=0.822917;PAIREDR=0.866667;PAO=0.5;PQA=12.5;PQR=12.5;PRO=0.5;QA=16251;QR=521;RO=15;RPL=245;RPP=3.46269;RPPR=6.62942;RPR=235;RUN=1;SAF=218;SAP=11.7686;SAR=262;SRF=8;SRP=3.15506;SRR=7;TYPE=del;technology.ILLUMINA=1	GT:DP:AD:RO:QR:AO:QA:GL	1/1:544:15,480:15:521:480:16251:-1413.66,-102.676,0
N2_chrI	618083	.	CTTTTAG	CTTTTTAGTGTTTGGGCTTTTTAGGGCTTTTTAGTGTTTTAG	3127.71	PASS	AB=0;ABP=0;AC=2;AF=1;AN=2;AO=139;CIGAR=1M35I6M;DP=382;DPB=1125;DPRA=0;EPP=9.89965;EPPR=0;GTI=0;LEN=35;MEANALT=7;MQM=55.4604;MQMR=0;NS=1;NUMALT=1;ODDS=197.3;PAIRED=0.992806;PAIREDR=0;PAO=0;PQA=0;PQR=0;PRO=0;QA=3554;QR=0;RO=0;RPL=56;RPP=14.3988;RPPR=0;RPR=83;RUN=1;SAF=70;SAP=3.02592;SAR=69;SRF=0;SRP=0;SRR=0;TYPE=ins;technology.ILLUMINA=1	GT:DP:AD:RO:QR:AO:QA:GL	1/1:382:0,139:0:0:139:3554:-318.108,-41.8432,0
N2_chrI	622516	.	TAAAAAAAATCT	TAAAAAAATCT	14207.4	PASS	AB=0;ABP=0;AC=2;AF=1;AN=2;AO=485;CIGAR=1M1D10M;DP=491;DPB=451.667;DPRA=0;EPP=5.80859;EPPR=0;GTI=0;LEN=1;MEANALT=6;MQM=56.868;MQMR=0;NS=1;NUMALT=1;ODDS=676.958;PAIRED=0.835052;PAIREDR=0;PAO=8.5;PQA=295.5;PQR=295.5;PRO=8.5;QA=15959;QR=0;RO=0;RPL=265;RPP=12.0768;RPPR=0;RPR=220;RUN=1;SAF=254;SAP=5.37877;SAR=231;SRF=0;SRP=0;SRR=0;TYPE=del;technology.ILLUMINA=1	GT:DP:AD:RO:QR:AO:QA:GL	1/1:491:0,485:0:0:485:15959:-1426.49,-146,0
N2_chrI	622726	.	AT	ACCGA	303.048	PASS	AB=0;ABP=0;AC=2;AF=1;AN=2;AO=14;CIGAR=1M3I1X;DP=15;DPB=36;DPRA=0;EPP=33.4109;EPPR=0;GTI=0;LEN=5;MEANALT=2;MQM=39.0714;MQMR=0;NS=1;NUMALT=1;ODDS=24.0133;PAIRED=1;PAIREDR=0;PAO=0;PQA=0;PQR=0;PRO=0;QA=506;QR=0;RO=0;RPL=14;RPP=33.4109;RPPR=0;RPR=0;RUN=1;SAF=0;SAP=33.4109;SAR=14;SRF=0;SRP=0;SRR=0;TYPE=complex;technology.ILLUMINA=1	GT:DP:AD:RO:QR:AO:QA:GL	1/1:15:0,14:0:0:14:506:-42.9481,-4.21442,0
N2_chrI	623352	.	GCACACACAT	GCACACAT	12621.8	PASS	AB=0;ABP=0;AC=2;AF=1;AN=2;AO=409;CIGAR=1M2D7M;DP=411;DPB=328.8;DPRA=0;EPP=10.2786;EPPR=0;GTI=0;LEN=2;MEANALT=3;MQM=57.1516;MQMR=0;NS=1;NUMALT=1;ODDS=571.6;PAIRED=0.616137;PAIREDR=0;PAO=0;PQA=0;PQR=0;PRO=0;QA=14188;QR=0;RO=0;RPL=168;RPP=31.3032;RPPR=0;RPR=241;RUN=1;SAF=222;SAP=9.5141;SAR=187;SRF=0;SRP=0;SRR=0;TYPE=del;technology.ILLUMINA=1	GT:DP:AD:RO:QR:AO:QA:GL	1/1:411:0,409:0:0:409:14188:-1270.6,-123.121,0
N2_chrI	623446	.	GAAAAAAA	GAAAAAA	47.7536	PASS	INDEL;IDV=70;IMF=0.666667;DP=105;VDB=8.46973e-37;SGB=-0.693147;MQSB=0.399286;MQ0F=0;ICB=1;HOB=0.5;AC=1;AN=2;DP4=6,33,22,44;MQ=55	GT:PL:AD	0/1:76,0,2:39,66
N2_chrI	623479	.	G	GT	825.73	PASS	AC=2;AF=1;AN=2;DP=44;ExcessHet=3.0103;FS=0;MLEAC=2;MLEAF=1;MQ=49;QD=30.85;SOR=3.16	GT:AD:DP:GQ:PL	1/1:0,21:21:70:863,70,0
N2_chrI	623491	.	AAAATTCCAT	A	812.73	PASS	AC=2;AF=1;AN=2;DP=19;ExcessHet=3.0103;FS=0;MLEAC=2;MLEAF=1;MQ=42;QD=31.05;SOR=2.948	GT:AD:DP:GQ:PL	1/1:0,19:19:63:850,63,0
N2_chrI	623505	.	TCTGAAGTTCAAATAAATATATA	T	547.73	PASS	AC=2;AF=1;AN=2;DP=13;ExcessHet=3.0103;FS=0;MLEAC=2;MLEAF=1;MQ=42;QD=29.38;SOR=5.283	GT:AD:DP:GQ:PL	1/1:0,13:13:39:585,39,0
N2_chrI	623828	.	CGAAAAAAAATTAAATTTTTC	CAAAAAAAATTAAATTTTTC	8456.13	PASS	AB=0.640203;ABP=104.086;AC=1;AF=0.5;AN=2;AO=379;CIGAR=1M1D19M;DP=592;DPB=571.381;DPRA=0;EPP=4.66612;EPPR=5.48761;GTI=0;LEN=1;MEANALT=24;MQM=46.0132;MQMR=28.2676;NS=1;NUMALT=1;ODDS=154.603;PAIRED=0.894459;PAIREDR=1;PAO=34.3333;PQA=1104.33;PQR=12.3333;PRO=0.333333;QA=11176;QR=2473;RO=71;RPL=243;RPP=68.6071;RPPR=148.621;RPR=136;RUN=1;SAF=223;SAP=28.7299;SAR=156;SRF=39;SRP=4.50892;SRR=32;TYPE=del;technology.ILLUMINA=1	GT:DP:AD:RO:QR:AO:QA:GL	0/1:592:71,379:71:2473:379:11176:-842.288,0,-5.1012
N2_chrI	623873	.	CAAAAAAAAATTAAATTTTTC	CAAAAAAAATTAAATTTTTC	4498.63	PASS	AB=0.493109;ABP=3.27966;AC=1;AF=0.5;AN=2;AO=322;CIGAR=1M1D19M;DP=653;DPB=640.857;DPRA=0;EPP=46.17;EPPR=9.28593;GTI=0;LEN=1;MEANALT=20;MQM=34.1025;MQMR=38.4639;NS=1;NUMALT=1;ODDS=1035.85;PAIRED=0.965839;PAIREDR=0.989691;PAO=19.5;PQA=671.5;PQR=671.5;PRO=19.5;QA=7757;QR=10196;RO=291;RPL=217;RPP=87.6033;RPPR=354.393;RPR=105;RUN=1;SAF=180;SAP=12.7482;SAR=142;SRF=167;SRP=16.8077;SRR=124;TYPE=del;technology.ILLUMINA=1	GT:DP:AD:RO:QR:AO:QA:GL	0/1:653:291,322:291:10196:322:7757:-471.684,0,-546.5
N2_chrI	623919	.	CAAAAAAAAATTTAATTTTTC	CAAAAAAAATTAAATTTTTC	11816.4	PASS	AB=0;ABP=0;AC=2;AF=1;AN=2;AO=562;CIGAR=1M1D10M1X8M;DP=730;DPB=699.619;DPRA=0;EPP=15.1273;EPPR=7.35324;GTI=0;LEN=20;MEANALT=18;MQM=36.4715;MQMR=6;NS=1;NUMALT=1;ODDS=333.594;PAIRED=0.989324;PAIREDR=1;PAO=6.75;PQA=218.25;PQR=218.25;PRO=6.75;QA=14054;QR=57;RO=2;RPL=200;RPP=104.413;RPPR=3.0103;RPR=362;RUN=1;SAF=313;SAP=18.8365;SAR=249;SRF=1;SRP=3.0103;SRR=1;TYPE=complex;technology.ILLUMINA=1	GT:DP:AD:RO:QR:AO:QA:GL	1/1:730:2,562:2:57:562:14054:-1197.92,-168.706,0
N2_chrI	624010	.	CAAAAAAAAATTAAATTTTTC	CAAAAAAAATTAAATTTTTC	7360.36	PASS	AB=0;ABP=0;AC=2;AF=1;AN=2;AO=415;CIGAR=1M1D19M;DP=442;DPB=424.619;DPRA=0;EPP=3.43413;EPPR=5.18177;GTI=0;LEN=1;MEANALT=15;MQM=33.1181;MQMR=22;NS=1;NUMALT=1;ODDS=554.735;PAIRED=0.987952;PAIREDR=1;PAO=18.5;PQA=537.5;PQR=537.5;PRO=18.5;QA=9853;QR=130;RO=4;RPL=392;RPP=715.468;RPPR=11.6962;RPR=23;RUN=1;SAF=231;SAP=14.5688;SAR=184;SRF=1;SRP=5.18177;SRR=3;TYPE=del;technology.ILLUMINA=1	GT:DP:AD:RO:QR:AO:QA:GL	1/1:442:4,415:4:130:415:9853:-825.035,-119.481,0
N2_chrI	624056	.	CAAAAAAAAATTTAATTTTTC	CAAAAAAAATTTAATTTTTC	1785	PASS	AB=0;ABP=0;AC=2;AF=1;AN=2;AO=94;CIGAR=1M1D19M;DP=120;DPB=119.429;DPRA=0;EPP=3.0103;EPPR=5.18177;GTI=0;LEN=1;MEANALT=7;MQM=37.1277;MQMR=56;NS=1;NUMALT=1;ODDS=89.0578;PAIRED=1;PAIREDR=1;PAO=14;PQA=456;PQR=456;PRO=14;QA=2463;QR=34;RO=1;RPL=94;RPP=207.129;RPPR=5.18177;RPR=0;RUN=1;SAF=47;SAP=3.0103;SAR=47;SRF=1;SRP=5.18177;SRR=0;TYPE=del;technology.ILLUMINA=1	GT:DP:AD:RO:QR:AO:QA:GL	1/1:120:1,94:1:34:94:2463:-208.065,-25.5354,0
N2_chrI	624079	.	CAAAAAAAAATTAAATTTTC	CAAAAAAAATTAAATTTTT	80.4084	PASS	AB=0;ABP=0;AC=2;AF=1;AN=2;AO=18;CIGAR=1M1D17M1X;DP=30;DPB=31.9;DPRA=0;EPP=33.8935;EPPR=0;GTI=0;LEN=19;MEANALT=8;MQM=18;MQMR=0;NS=1;NUMALT=1;ODDS=3.96173;PAIRED=1;PAIREDR=0;PAO=13.6667;PQA=411.167;PQR=597.667;PRO=16.6667;QA=284;QR=0;RO=0;RPL=17;RPP=33.8935;RPPR=0;RPR=1;RUN=1;SAF=18;SAP=42.0968;SAR=0;SRF=0;SRP=0;SRR=0;TYPE=complex;technology.ILLUMINA=1	GT:DP:AD:RO:QR:AO:QA:GL	1/1:30:0,18:0:0:18:284:-21.7777,-5.41854,0
N2_chrI	624102	.	CAA	CG	178.995	PASS	AB=0.318841;ABP=22.6794;AC=1;AF=0.5;AN=2;AO=22;CIGAR=1M1D1X;DP=69;DPB=57.3333;DPRA=0;EPP=3.0103;EPPR=16.3106;GTI=0;LEN=2;MEANALT=5;MQM=27.0909;MQMR=10.5938;NS=1;NUMALT=1;ODDS=5.80781;PAIRED=0.954545;PAIREDR=1;PAO=1;PQA=37;PQR=0;PRO=0;QA=678;QR=1108;RO=32;RPL=0;RPP=50.7827;RPPR=64.083;RPR=22;RUN=1;SAF=11;SAP=3.0103;SAR=11;SRF=24;SRP=20.3821;SRR=8;TYPE=complex;technology.ILLUMINA=1	GT:DP:AD:RO:QR:AO:QA:GL	0/1:69:32,22:32:1108:22:678:-26.9102,0,-13.7648
N2_chrI	624125	.	CAAAAAAAAATTAAATTTTTC	CAAAAAAAATTAAATTTTTC	3602.68	PASS	AB=0;ABP=0;AC=2;AF=1;AN=2;AO=191;CIGAR=1M1D19M;DP=231;DPB=221.905;DPRA=0;EPP=73.964;EPPR=3.0103;GTI=0;LEN=1;MEANALT=13;MQM=52.3141;MQMR=14.2;NS=1;NUMALT=1;ODDS=192.385;PAIRED=0.989529;PAIREDR=1;PAO=7;PQA=259;PQR=259;PRO=7;QA=5119;QR=692;RO=20;RPL=0;RPP=417.762;RPPR=30.8051;RPR=191;RUN=1;SAF=56;SAP=73.964;SAR=135;SRF=8;SRP=4.74748;SRR=12;TYPE=del;technology.ILLUMINA=1	GT:DP:AD:RO:QR:AO:QA:GL	1/1:231:20,191:20:692:191:5119:-429.371,-40.314,0
N2_chrI	624469	.	ATTTTTTTTTCAG	ATTTTTTTTCAG	17721.7	PASS	AB=0;ABP=0;AC=2;AF=1;AN=2;AO=586;CIGAR=1M1D11M;DP=592;DPB=546.615;DPRA=0;EPP=16.3504;EPPR=5.18177;GTI=0;LEN=1;MEANALT=6;MQM=59.9727;MQMR=60;NS=1;NUMALT=1;ODDS=806.331;PAIRED=0.989761;PAIREDR=1;PAO=0;PQA=0;PQR=0;PRO=0;QA=19861;QR=37;RO=1;RPL=332;RPP=25.5551;RPPR=5.18177;RPR=254;RUN=1;SAF=241;SAP=43.0899;SAR=345;SRF=0;SRP=5.18177;SRR=1;TYPE=del;technology.ILLUMINA=1	GT:DP:AD:RO:QR:AO:QA:GL	1/1:592:1,586:1:37:586:19861:-1783.32,-173.346,0
N2_chrI	624694	.	TCT	TTTCCGCCT	11439	PASS	AB=0;ABP=0;AC=2;AF=1;AN=2;AO=400;CIGAR=1M6I2M;DP=407;DPB=1211.33;DPRA=0;EPP=4.76919;EPPR=0;GTI=0;LEN=6;MEANALT=5;MQM=60;MQMR=0;NS=1;NUMALT=1;ODDS=559.123;PAIRED=0.9925;PAIREDR=0;PAO=0.5;PQA=18.5;PQR=18.5;PRO=0.5;QA=12768;QR=0;RO=0;RPL=199;RPP=3.03201;RPPR=0;RPR=201;RUN=1;SAF=212;SAP=6.13722;SAR=188;SRF=0;SRP=0;SRR=0;TYPE=ins;technology.ILLUMINA=1	GT:DP:AD:RO:QR:AO:QA:GL	1/1:407:0,400:0:0:400:12768:-1148.59,-120.412,0
N2_chrI	624943	.	CTTTTTCCG	CTTTTCCG	11016.8	PASS	AB=0;ABP=0;AC=2;AF=1;AN=2;AO=365;CIGAR=1M1D7M;DP=367;DPB=327.333;DPRA=0;EPP=34.7138;EPPR=0;GTI=0;LEN=1;MEANALT=3;MQM=59.8575;MQMR=0;NS=1;NUMALT=1;ODDS=510.603;PAIRED=0.99726;PAIREDR=0;PAO=5;PQA=111;PQR=111;PRO=5;QA=12412;QR=0;RO=0;RPL=232;RPP=61.3188;RPPR=0;RPR=133;RUN=1;SAF=157;SAP=18.4843;SAR=208;SRF=0;SRP=0;SRR=0;TYPE=del;technology.ILLUMINA=1	GT:DP:AD:RO:QR:AO:QA:GL	1/1:367:0,365:0:0:365:12412:-1116.44,-109.876,0
N2_chrI	625053	.	ATTTCG	ATTTTCG	8075.7	PASS	AB=0;ABP=0;AC=2;AF=1;AN=2;AO=278;CIGAR=1M1I5M;DP=290;DPB=336.833;DPRA=0;EPP=8.29057;EPPR=5.18177;GTI=0;LEN=1;MEANALT=4;MQM=59.6439;MQMR=60;NS=1;NUMALT=1;ODDS=381.612;PAIRED=0.996403;PAIREDR=1;PAO=0;PQA=0;PQR=0;PRO=0;QA=9066;QR=30;RO=1;RPL=137;RPP=3.13528;RPPR=5.18177;RPR=141;RUN=1;SAF=161;SAP=18.1325;SAR=117;SRF=0;SRP=5.18177;SRR=1;TYPE=ins;technology.ILLUMINA=1	GT:DP:AD:RO:QR:AO:QA:GL	1/1:290:1,278:1:30:278:9066:-812.681,-81.2869,0
N2_chrI	625109	.	ATTTTTTTTTTGAAA	ATTTTTTTTTTTGAAA	9305.34	PASS	AB=0;ABP=0;AC=2;AF=1;AN=2;AO=310;CIGAR=1M1I14M;DP=330;DPB=352.2;DPRA=0;EPP=7.74551;EPPR=6.91895;GTI=0;LEN=1;MEANALT=9;MQM=60;MQMR=60;NS=1;NUMALT=1;ODDS=386.047;PAIRED=0.996774;PAIREDR=1;PAO=0.5;PQA=18.5;PQR=18.5;PRO=0.5;QA=10563;QR=171;RO=5;RPL=145;RPP=5.8122;RPPR=3.44459;RPR=165;RUN=1;SAF=177;SAP=16.5715;SAR=133;SRF=3;SRP=3.44459;SRR=2;TYPE=ins;technology.ILLUMINA=1	GT:DP:AD:RO:QR:AO:QA:GL	1/1:330:5,310:5:171:310:10563:-934.858,-79.4157,0
N2_chrI	625149	.	TAATT	TAAATT	9809.17	PASS	AB=0;ABP=0;AC=2;AF=1;AN=2;AO=329;CIGAR=1M1I4M;DP=356;DPB=423.4;DPRA=0;EPP=25.9857;EPPR=3.0103;GTI=0;LEN=1;MEANALT=7;MQM=60;MQMR=60;NS=1;NUMALT=1;ODDS=442.904;PAIRED=0.99696;PAIREDR=1;PAO=0;PQA=0;PQR=0;PRO=0;QA=11023;QR=60;RO=2;RPL=168;RPP=3.33371;RPPR=7.35324;RPR=161;RUN=1;SAF=169;SAP=3.54492;SAR=160;SRF=1;SRP=3.0103;SRR=1;TYPE=ins;technology.ILLUMINA=1	GT:DP:AD:RO:QR:AO:QA:GL	1/1:356:2,329:2:60:329:11023:-986.172,-94.2432,0
N2_chrI	625305	.	ATTTTTTTTTGGA	ATTTTTTTGGA	9727.26	PASS	AB=0;ABP=0;AC=2;AF=1;AN=2;AO=323;CIGAR=1M2D10M;DP=325;DPB=275.615;DPRA=0;EPP=11.2458;EPPR=0;GTI=0;LEN=2;MEANALT=3;MQM=60;MQMR=0;NS=1;NUMALT=1;ODDS=452.378;PAIRED=0.993808;PAIREDR=0;PAO=4;PQA=148;PQR=148;PRO=4;QA=10883;QR=0;RO=0;RPL=164;RPP=3.17837;RPPR=0;RPR=159;RUN=1;SAF=183;SAP=15.4408;SAR=140;SRF=0;SRP=0;SRR=0;TYPE=del;technology.ILLUMINA=1	GT:DP:AD:RO:QR:AO:QA:GL	1/1:325:0,323:0:0:323:10883:-978.867,-97.2327,0
N2_chrI	625897	.	ATTTTTTTTCCA	ATTTTTTTCCA	9917.35	PASS	AB=0;ABP=0;AC=2;AF=1;AN=2;AO=351;CIGAR=1M1D10M;DP=358;DPB=328.333;DPRA=0;EPP=4.40227;EPPR=0;GTI=0;LEN=1;MEANALT=6;MQM=60;MQMR=0;NS=1;NUMALT=1;ODDS=491.194;PAIRED=0.977208;PAIREDR=0;PAO=1.5;PQA=29.5;PQR=29.5;PRO=1.5;QA=11115;QR=0;RO=0;RPL=197;RPP=14.4492;RPPR=0;RPR=154;RUN=1;SAF=142;SAP=30.7816;SAR=209;SRF=0;SRP=0;SRR=0;TYPE=del;technology.ILLUMINA=1	GT:DP:AD:RO:QR:AO:QA:GL	1/1:358:0,351:0:0:351:11115:-999.916,-105.662,0
N2_chrI	625980	.	TTC	TCTC	7224.31	PASS	AB=0;ABP=0;AC=2;AF=1;AN=2;AO=253;CIGAR=1M1I2M;DP=256;DPB=341.333;DPRA=0;EPP=13.5243;EPPR=0;GTI=0;LEN=1;MEANALT=4;MQM=57.2846;MQMR=0;NS=1;NUMALT=1;ODDS=355.338;PAIRED=0.980237;PAIREDR=0;PAO=0;PQA=0;PQR=0;PRO=0;QA=8217;QR=0;RO=0;RPL=174;RPP=80.4709;RPPR=0;RPR=79;RUN=1;SAF=110;SAP=12.3571;SAR=143;SRF=0;SRP=0;SRR=0;TYPE=ins;technology.ILLUMINA=1	GT:DP:AD:RO:QR:AO:QA:GL	1/1:256:0,253:0:0:253:8217:-736.222,-76.1606,0
N2_chrI	626078	.	CAAAAGT	CAAAAAAT	790.265	PASS	AB=0;ABP=0;AC=2;AF=1;AN=2;AO=39;CIGAR=1M1I4M1X1M;DP=40;DPB=45.7143;DPRA=0;EPP=3.51141;EPPR=0;GTI=0;LEN=8;MEANALT=2;MQM=46.4103;MQMR=0;NS=1;NUMALT=1;ODDS=58.6707;PAIRED=0.948718;PAIREDR=0;PAO=0;PQA=0;PQR=0;PRO=0;QA=1052;QR=0;RO=0;RPL=39;RPP=87.6977;RPPR=0;RPR=0;RUN=1;SAF=21;SAP=3.51141;SAR=18;SRF=0;SRP=0;SRR=0;TYPE=complex;technology.ILLUMINA=1	GT:DP:AD:RO:QR:AO:QA:GL	1/1:40:0,39:0:0:39:1052:-92.6572,-11.7402,0
N2_chrI	626250	.	T	TC	64	PASS	INDEL;IDV=91;IMF=0.739837;DP=123;VDB=0;SGB=-0.693147;MQSB=0.549041;MQ0F=0.00813008;AC=2;AN=2;DP4=15,26,62,20;MQ=45	GT:PL:AD	1/1:91,19,0:41,82
N2_chrI	626386	.	CAAAAATC	CAAAAAAATC	7477.97	PASS	AB=0;ABP=0;AC=2;AF=1;AN=2;AO=281;CIGAR=1M2I7M;DP=287;DPB=357.375;DPRA=0;EPP=20.0807;EPPR=5.18177;GTI=0;LEN=2;MEANALT=2;MQM=51.4769;MQMR=60;NS=1;NUMALT=1;ODDS=384.256;PAIRED=0.992883;PAIREDR=1;PAO=0.5;PQA=18.5;PQR=18.5;PRO=0.5;QA=8537;QR=37;RO=1;RPL=149;RPP=5.24359;RPPR=5.18177;RPR=132;RUN=1;SAF=136;SAP=3.63624;SAR=145;SRF=0;SRP=5.18177;SRR=1;TYPE=ins;technology.ILLUMINA=1	GT:DP:AD:RO:QR:AO:QA:GL	1/1:287:1,281:1:37:281:8537:-752.856,-81.5368,0
N2_chrI	626425	.	CTGA	CA	4267.19	PASS	AB=0;ABP=0;AC=2;AF=1;AN=2;AO=161;CIGAR=1M2D1M;DP=161;DPB=80.5;DPRA=0;EPP=4.64228;EPPR=0;GTI=0;LEN=2;MEANALT=1;MQM=46.2609;MQMR=0;NS=1;NUMALT=1;ODDS=227.799;PAIRED=0.993789;PAIREDR=0;PAO=0;PQA=0;PQR=0;PRO=0;QA=5459;QR=0;RO=0;RPL=100;RPP=23.5246;RPPR=0;RPR=61;RUN=1;SAF=61;SAP=23.5246;SAR=100;SRF=0;SRP=0;SRR=0;TYPE=del;technology.ILLUMINA=1	GT:DP:AD:RO:QR:AO:QA:GL	1/1:161:0,161:0:0:161:5459:-434.606,-48.4658,0
N2_chrI	626446	.	ATTTTTTCCG	ATTTTTCCG	6730.97	PASS	AB=0;ABP=0;AC=2;AF=1;AN=2;AO=248;CIGAR=1M1D8M;DP=254;DPB=228.6;DPRA=0;EPP=11.9764;EPPR=0;GTI=0;LEN=1;MEANALT=6;MQM=51.7984;MQMR=0;NS=1;NUMALT=1;ODDS=348.406;PAIRED=0.987903;PAIREDR=0;PAO=0;PQA=0;PQR=0;PRO=0;QA=7689;QR=0;RO=0;RPL=144;RPP=17.0198;RPPR=0;RPR=104;RUN=1;SAF=98;SAP=26.6864;SAR=150;SRF=0;SRP=0;SRR=0;TYPE=del;technology.ILLUMINA=1	GT:DP:AD:RO:QR:AO:QA:GL	1/1:254:0,248:0:0:248:7689:-681.657,-74.6554,0
N2_chrI	626532	.	CAAAAAAAAATTACAAAAAATC	CAAAAAAAAAATTACAAAAAATC	6945.35	PASS	AB=0;ABP=0;AC=2;AF=1;AN=2;AO=241;CIGAR=1M1I21M;DP=267;DPB=280.091;DPRA=0;EPP=5.61426;EPPR=5.18177;GTI=0;LEN=1;MEANALT=13;MQM=56.9544;MQMR=60;NS=1;NUMALT=1;ODDS=329.624;PAIRED=0.991701;PAIREDR=1;PAO=5;PQA=158.5;PQR=158.5;PRO=5;QA=7853;QR=34;RO=1;RPL=119;RPP=3.09139;RPPR=5.18177;RPR=122;RUN=1;SAF=138;SAP=14.0479;SAR=103;SRF=0;SRP=5.18177;SRR=1;TYPE=ins;technology.ILLUMINA=1	GT:DP:AD:RO:QR:AO:QA:GL	1/1:267:1,241:1:34:241:7853:-698.872,-69.7852,0
N2_chrI	626584	.	CAAAAAATC	CAAAAAAATC	10234.4	PASS	AB=0;ABP=0;AC=2;AF=1;AN=2;AO=365;CIGAR=1M1I8M;DP=388;DPB=429.111;DPRA=0;EPP=25.1474;EPPR=3.25157;GTI=0;LEN=1;MEANALT=5;MQM=54.4548;MQMR=33.5556;NS=1;NUMALT=1;ODDS=441.886;PAIRED=0.986301;PAIREDR=0.888889;PAO=0;PQA=0;PQR=0;PRO=0;QA=11915;QR=324;RO=9;RPL=136;RPP=54.4653;RPPR=22.5536;RPR=229;RUN=1;SAF=233;SAP=63.6985;SAR=132;SRF=5;SRP=3.25157;SRR=4;TYPE=ins;technology.ILLUMINA=1	GT:DP:AD:RO:QR:AO:QA:GL	1/1:388:9,365:9:324:365:11915:-1037.19,-90.9505,0
N2_chrI	626645	.	ATTTTTTCCA	ATTTTTCCG	12695.7	PASS	AB=0;ABP=0;AC=2;AF=1;AN=2;AO=461;CIGAR=1M1D7M1X;DP=485;DPB=442.5;DPRA=0;EPP=30.938;EPPR=3.20771;GTI=0;LEN=9;MEANALT=6;MQM=56.2321;MQMR=32.8182;NS=1;NUMALT=1;ODDS=554.751;PAIRED=0.9718;PAIREDR=0.909091;PAO=29;PQA=1025;PQR=259;PRO=7;QA=14601;QR=392;RO=11;RPL=214;RPP=8.13987;RPPR=12.6832;RPR=247;RUN=1;SAF=262;SAP=21.7057;SAR=199;SRF=6;SRP=3.20771;SRR=5;TYPE=complex;technology.ILLUMINA=1	GT:DP:AD:RO:QR:AO:QA:GL	1/1:485:11,461:11:392:461:14601:-1276.18,-115.736,0
N2_chrI	626742	.	TAAAGGCGCATGCGCTCTCCTGGGTCTCACAGCGAAAAGTGGATTTTTCAAATTTTTTGGATAAAATTTCGCTGAAAAACGTATTTTTTTGA	T	21110.7	PASS	AC=2;AF=1;AN=2;BaseQRankSum=-0.563;ClippingRankSum=0;DP=440;ExcessHet=3.0103;FS=0;MLEAC=2;MLEAF=1;MQ=60;MQRankSum=0;QD=27;ReadPosRankSum=1.587;SOR=0.242	GT:AD:DP:GQ:PL	1/1:1,438:439:99:21148,1446,0
N2_chrI	626862	.	CAAAAAAAAATTG	CAAAAAAAATCG	8373.92	PASS	AB=0;ABP=0;AC=2;AF=1;AN=2;AO=308;CIGAR=1M1D9M1X1M;DP=315;DPB=290.615;DPRA=0;EPP=3.46152;EPPR=0;GTI=0;LEN=12;MEANALT=5;MQM=60;MQMR=0;NS=1;NUMALT=1;ODDS=431.584;PAIRED=0.996753;PAIREDR=0;PAO=0;PQA=0;PQR=0;PRO=0;QA=10254;QR=0;RO=0;RPL=5;RPP=629.099;RPPR=0;RPR=303;RUN=1;SAF=151;SAP=3.26411;SAR=157;SRF=0;SRP=0;SRR=0;TYPE=complex;technology.ILLUMINA=1	GT:DP:AD:RO:QR:AO:QA:GL	1/1:315:0,308:0:0:308:10254:-922.516,-92.7172,0
N2_chrI	627589	.	TTTTGTTGTA	TTTTAGATAAATTTTTCTATAGTTTATTTGTTGTA	2201.67	PASS	AB=0;ABP=0;AC=2;AF=1;AN=2;AO=123;CIGAR=1M25I9M;DP=136;DPB=458.5;DPRA=0;EPP=6.98251;EPPR=0;GTI=0;LEN=25;MEANALT=8;MQM=60;MQMR=0;NS=1;NUMALT=1;ODDS=175.119;PAIRED=1;PAIREDR=0;PAO=0;PQA=0;PQR=0;PRO=0;QA=2497;QR=0;RO=0;RPL=66;RPP=4.44029;RPPR=0;RPR=57;RUN=1;SAF=53;SAP=8.11238;SAR=70;SRF=0;SRP=0;SRR=0;TYPE=ins;technology.ILLUMINA=1	GT:DP:AD:RO:QR:AO:QA:GL	1/1:136:0,123:0:0:123:2497:-224.643,-37.0267,0
N2_chrI	627699	.	ATTTTTTGTGAA	ATTTTTTGTGGAT,ATTTTTTTGTGAA	5170.85	PASS	AB=0.450479,0.27476;ABP=9.67734,140.937;AC=1,1;AF=0.5,0.5;AN=2;AO=141,86;CIGAR=9M1I2M1X,1M1I11M;DP=313;DPB=339.333;DPRA=0,0;EPP=19.7815,7.95924;EPPR=0;GTI=0;LEN=13,1;MEANALT=12,12;MQM=56.6667,54.6628;MQMR=0;NS=1;NUMALT=2;ODDS=269.937;PAIRED=1,0.988372;PAIREDR=0;PAO=1,0;PQA=11,0;PQR=0;PRO=0;QA=4916,2730;QR=0;RO=0;RPL=141,0;RPP=309.188,189.757;RPPR=0;RPR=0,86;RUN=1,1;SAF=87,36;SAP=19.7815,7.95924;SAR=54,50;SRF=0;SRP=0;SRR=0;TYPE=complex,ins;technology.ILLUMINA=1,1	GT:DP:AD:RO:QR:AO:QA:GL	1/2:313:0,141,86:0:0:141,86:4916,2730:-600.429,-217.401,-174.956,-383.058,0,-357.169
N2_chrI	627707	.	T	TG	5409.73	PASS	AC=2;AF=1;AN=2;BaseQRankSum=3.422;ClippingRankSum=0;DP=185;ExcessHet=3.0103;FS=1.341;MLEAC=2;MLEAF=1;MQ=57;MQRankSum=-1.756;QD=29.72;ReadPosRankSum=1.471;SOR=0.441	GT:AD:DP:GQ:PL	1/1:9,173:182:99:5447,410,0
N2_chrI	627737	.	A	AT	8116.73	PASS	AC=2;AF=1;AN=2;DP=188;ExcessHet=3.0103;FS=0;MLEAC=2;MLEAF=1;MQ=56;QD=31.75;SOR=0.982	GT:AD:DP:GQ:PL	1/1:0,186:186:99:8154,565,0
N2_chrI	627745	.	T	TGAATTTTTGAAAAAAATCAATAATTTTC	10314.7	PASS	AC=2;AF=1;AN=2;DP=153;ExcessHet=3.0103;FS=0;MLEAC=2;MLEAF=1;MQ=58;QD=32.94;SOR=0.899	GT:AD:DP:GQ:PL	1/1:0,150:150:99:10352,697,0
N2_chrI	627855	.	ATTTTTTTTGGAAAAAATC	ATTTTTTTTTGGTAAAAATC,ATTTTTTTTTGGAAAAAATC	10719	PASS	AB=0.411565,0.367347;ABP=42.9536,92.8827;AC=1,1;AF=0.5,0.5;AN=2;AO=242,216;CIGAR=1M1I10M1X7M,1M1I18M;DP=588;DPB=621;DPRA=0,0;EPP=8.17876,17.527;EPPR=5.18177;GTI=0;LEN=20,1;MEANALT=27,27;MQM=57.4463,58.7546;MQMR=60;NS=1;NUMALT=2;ODDS=1041.06;PAIRED=0.805785,0.990741;PAIREDR=1;PAO=6,6;PQA=194.8,194.8;PQR=194.8;PRO=6;QA=7128,6760;QR=35;RO=1;RPL=178,146;RPP=119.624,61.0771;RPPR=5.18177;RPR=64,70;RUN=1,1;SAF=117,85;SAP=3.58457,24.2827;SAR=125,131;SRF=0;SRP=5.18177;SRR=1;TYPE=complex,ins;technology.ILLUMINA=1,1	GT:DP:AD:RO:QR:AO:QA:GL	1/2:588:1,242,216:1:35:242,216:7128,6760:-1104.56,-539.166,-469.164,-562.866,0,-500.691
N2_chrI	627905	.	AAAAAATCAATAATTATCGATTTTTTTTTGAATTTTTTGAAAAAAATCAATAATTTTCGATTTTTTGTGATTTTTTTTCGGAAAAATCAAAAATTATCGATTTTTTGTGAATTTTTTTTTGG	A	6307.73	PASS	AC=2;AF=1;AN=2;BaseQRankSum=-0.282;ClippingRankSum=0;DP=280;ExcessHet=3.0103;FS=0.856;MLEAC=2;MLEAF=1;MQ=57;MQRankSum=-0.864;QD=22.69;ReadPosRankSum=-0.781;SOR=0.592	GT:AD:DP:GQ:PL	1/1:21,257:278:99:6345,146,0
N2_chrI	627930	.	TTTTGAATTTTTTGA	GTGATTTTTTGT,TTGTGAATTTTTGA	3327.21	PASS	AB=0.365169,0.522472;ABP=31.1174,3.79105;AC=1,1;AF=0.5,0.5;AN=2;AO=65,93;CIGAR=1X1M3D1X8M1X,2M1X4M1D7M;DP=178;DPB=159.267;DPRA=0,0;EPP=7.05258,5.83555;EPPR=5.18177;GTI=0;LEN=12,14;MEANALT=10,10;MQM=53.3538,45.172;MQMR=36;NS=1;NUMALT=2;ODDS=277.52;PAIRED=1,1;PAIREDR=1;PAO=16,1;PQA=554,0;PQR=0;PRO=1;QA=2149,2530;QR=37;RO=1;RPL=63,64;RPP=127.319,31.613;RPPR=5.18177;RPR=2,29;RUN=1,1;SAF=29,40;SAP=4.64726,6.95631;SAR=36,53;SRF=0;SRP=5.18177;SRR=1;TYPE=complex,complex;technology.ILLUMINA=1,1	GT:DP:AD:RO:QR:AO:QA:GL	1/2:178:1,65,93:1:37:65,93:2149,2530:-361.737,-190.444,-173.588,-168.907,0,-143.623
N2_chrI	627974	.	ATTTTTTTTCGG	ATTTTTTTCGG,ATTTTTTTTCGA	1817.11	PASS	AB=0.373737,0.616162;ABP=16.7191,14.6134;AC=1,1;AF=0.5,0.5;AN=2;AO=37,61;CIGAR=1M1D10M,11M1X;DP=99;DPB=103.417;DPRA=0,0;EPP=3.06899,7.31765;EPPR=0;GTI=0;LEN=1,1;MEANALT=3,3;MQM=46.027,43.1311;MQMR=0;NS=1;NUMALT=2;ODDS=104.408;PAIRED=1,1;PAIREDR=0;PAO=10.3333,10.3333;PQA=366.333,366.333;PQR=366.333;PRO=10.3333;QA=1051,2085;QR=0;RO=0;RPL=36,61;RPP=74.9036,135.47;RPPR=0;RPR=1,0;RUN=1,1;SAF=20,25;SAP=3.5385,7.31765;SAR=17,36;SRF=0;SRP=0;SRR=0;TYPE=del,snp;technology.ILLUMINA=1,1	GT:DP:AD:RO:QR:AO:QA:GL	1/2:99:0,37,61:0:0:37,61:1051,2085:-218.679,-137.79,-126.652,-79.4746,0,-61.1117
N2_chrI	628021	.	TTTTGGAAAAATC	TGAAAAAAATC,TTTTGGTAAAAATC	1537.18	PASS	AB=0.308411,0.579439;ABP=37.1247,8.8753;AC=1,1;AF=0.5,0.5;AN=2;AO=33,62;CIGAR=1M4D1M2I7M,6M1I7M;DP=107;DPB=107.462;DPRA=0,0;EPP=3.0761,3.15039;EPPR=3.73412;GTI=0;LEN=11,1;MEANALT=5,5;MQM=35.2424,44.8871;MQMR=19.6667;NS=1;NUMALT=2;ODDS=66.4177;PAIRED=0.878788,1;PAIREDR=1;PAO=0.333333,0.333333;PQA=3.66667,3.66667;PQR=3.66667;PRO=0.333333;QA=861,1700;QR=102;RO=3;RPL=1,0;RPP=66.2462,137.642;RPPR=3.73412;RPR=32,62;RUN=1,1;SAF=15,32;SAP=3.60252,3.15039;SAR=18,30;SRF=3;SRP=9.52472;SRR=0;TYPE=complex,ins;technology.ILLUMINA=1,1	GT:DP:AD:RO:QR:AO:QA:GL	1/2:107:3,33,62:3:102:33,62:861,1700:-187.867,-126.019,-119.841,-58.9752,0,-44.0658
N2_chrI	628045	.	ATTTTTGTGA	ATTTTTTGTGGA	1890.61	PASS	AB=0.486726;ABP=3.3562;AC=1;AF=0.5;AN=2;AO=110;CIGAR=1M1I7M1I2M;DP=226;DPB=248.5;DPRA=0;EPP=8.06391;EPPR=11.0528;GTI=0;LEN=12;MEANALT=6;MQM=47.8273;MQMR=51.9352;NS=1;NUMALT=1;ODDS=435.328;PAIRED=1;PAIREDR=0.787037;PAO=0;PQA=0;PQR=0;PRO=0;QA=3348;QR=3812;RO=108;RPL=0;RPP=241.872;RPPR=228.924;RPR=110;RUN=1;SAF=63;SAP=8.06391;SAR=47;SRF=63;SRP=9.52472;SRR=45;TYPE=complex;technology.ILLUMINA=1	GT:DP:AD:RO:QR:AO:QA:GL	0/1:226:108,110:108:3812:110:3348:-228.69,0,-249.995
N2_chrI	628503	.	GTTTTTTTTTTGTTAAA	GTTTTTTTTTGTTAAA	12204.5	PASS	AB=0;ABP=0;AC=2;AF=1;AN=2;AO=457;CIGAR=1M1D15M;DP=478;DPB=451.824;DPRA=0;EPP=45.8933;EPPR=3.17734;GTI=0;LEN=1;MEANALT=7;MQM=60;MQMR=60;NS=1;NUMALT=1;ODDS=509.987;PAIRED=0.995624;PAIREDR=1;PAO=7;PQA=201;PQR=201;PRO=7;QA=14113;QR=460;RO=13;RPL=260;RPP=21.8693;RPPR=11.1951;RPR=197;RUN=1;SAF=223;SAP=3.58524;SAR=234;SRF=7;SRP=3.17734;SRR=6;TYPE=del;technology.ILLUMINA=1	GT:DP:AD:RO:QR:AO:QA:GL	1/1:478:13,457:13:460:457:14113:-1228.18,-100.056,0
N2_chrI	628837	.	CAAAAAAAACCAT	CAAAAAAACCAT	12718.7	PASS	AB=0;ABP=0;AC=2;AF=1;AN=2;AO=418;CIGAR=1M1D11M;DP=425;DPB=395.077;DPRA=0;EPP=5.52464;EPPR=5.18177;GTI=0;LEN=1;MEANALT=5;MQM=60;MQMR=60;NS=1;NUMALT=1;ODDS=575.529;PAIRED=0.990431;PAIREDR=1;PAO=16;PQA=406;PQR=406;PRO=16;QA=14278;QR=29;RO=1;RPL=155;RPP=63.6037;RPPR=5.18177;RPR=263;RUN=1;SAF=217;SAP=4.3402;SAR=201;SRF=0;SRP=5.18177;SRR=1;TYPE=del;technology.ILLUMINA=1	GT:DP:AD:RO:QR:AO:QA:GL	1/1:425:1,418:1:29:418:14278:-1281.69,-123.536,0
N2_chrI	629043	.	ATTTTTTTTTTCTGGA	ATTTTTTTTTTTCTGGA	9901.05	PASS	AB=0;ABP=0;AC=2;AF=1;AN=2;AO=328;CIGAR=1M1I15M;DP=359;DPB=382.875;DPRA=0;EPP=3.03678;EPPR=3.0103;GTI=0;LEN=1;MEANALT=8;MQM=60;MQMR=60;NS=1;NUMALT=1;ODDS=417.52;PAIRED=1;PAIREDR=1;PAO=2.5;PQA=67.5;PQR=67.5;PRO=2.5;QA=11198;QR=146;RO=4;RPL=155;RPP=5.15529;RPPR=3.0103;RPR=173;RUN=1;SAF=184;SAP=13.6028;SAR=144;SRF=2;SRP=3.0103;SRR=2;TYPE=ins;technology.ILLUMINA=1	GT:DP:AD:RO:QR:AO:QA:GL	1/1:359:4,328:4:146:328:11198:-994.172,-86.8032,0
N2_chrI	629465	.	CTCATCATCATCATCAT	CTCATCATCATCATCATCAT	11662.7	PASS	AB=0;ABP=0;AC=2;AF=1;AN=2;AO=410;CIGAR=1M3I16M;DP=432;DPB=506.294;DPRA=0;EPP=7.16258;EPPR=3.25157;GTI=0;LEN=3;MEANALT=13;MQM=60;MQMR=60;NS=1;NUMALT=1;ODDS=482.52;PAIRED=0.992683;PAIREDR=1;PAO=0;PQA=0;PQR=0;PRO=0;QA=13340;QR=329;RO=9;RPL=227;RPP=13.2639;RPPR=14.8328;RPR=183;RUN=1;SAF=178;SAP=18.4542;SAR=232;SRF=4;SRP=3.25157;SRR=5;TYPE=ins;technology.ILLUMINA=1	GT:DP:AD:RO:QR:AO:QA:GL	1/1:432:9,410:9:329:410:13340:-1170.49,-96.4542,0
N2_chrI	629531	.	ATTTTTTGTAG	ATTTTTTTGTAG	12637.4	PASS	AB=0;ABP=0;AC=2;AF=1;AN=2;AO=412;CIGAR=1M1I10M;DP=413;DPB=450.818;DPRA=0;EPP=3.0103;EPPR=0;GTI=0;LEN=1;MEANALT=2;MQM=60;MQMR=0;NS=1;NUMALT=1;ODDS=575.758;PAIRED=0.987864;PAIREDR=0;PAO=0.5;PQA=18.5;PQR=18.5;PRO=0.5;QA=14114;QR=0;RO=0;RPL=209;RPP=3.20004;RPPR=0;RPR=203;RUN=1;SAF=177;SAP=20.7405;SAR=235;SRF=0;SRP=0;SRR=0;TYPE=ins;technology.ILLUMINA=1	GT:DP:AD:RO:QR:AO:QA:GL	1/1:413:0,412:0:0:412:14114:-1269.75,-124.024,0
N2_chrI	629660	.	AGGGGGGGGGGGGGAAAGAAAAAAT	AGGGGGGGGGGGGGGAAAGAAAAAAT	2563.77	PASS	AB=0.549296;ABP=7.50617;AC=1;AF=0.5;AN=2;AO=117;CIGAR=1M1I24M;DP=213;DPB=220.56;DPRA=0;EPP=3.91972;EPPR=3.73412;GTI=0;LEN=1;MEANALT=26;MQM=60;MQMR=60;NS=1;NUMALT=1;ODDS=169.979;PAIRED=1;PAIREDR=1;PAO=7;PQA=153.5;PQR=153.5;PRO=7;QA=3927;QR=1662;RO=48;RPL=55;RPP=3.91972;RPPR=3.73412;RPR=62;RUN=1;SAF=117;SAP=257.073;SAR=0;SRF=48;SRP=107.241;SRR=0;TYPE=ins;technology.ILLUMINA=1	GT:DP:AD:RO:QR:AO:QA:GL	0/1:213:48,117:48:1662:117:3927:-303.672,0,-99.9227
N2_chrI	630579	.	ATTTTTTTTTTCTGTA	ATTTTTTTTTCTGTA	15469.6	PASS	AB=0;ABP=0;AC=2;AF=1;AN=2;AO=493;CIGAR=1M1D14M;DP=510;DPB=480.812;DPRA=0;EPP=5.76318;EPPR=3.0103;GTI=0;LEN=1;MEANALT=6;MQM=60;MQMR=60;NS=1;NUMALT=1;ODDS=667.801;PAIRED=0.997972;PAIREDR=1;PAO=8.5;PQA=276.5;PQR=276.5;PRO=8.5;QA=17398;QR=68;RO=2;RPL=289;RPP=34.8336;RPPR=7.35324;RPR=204;RUN=1;SAF=192;SAP=55.3415;SAR=301;SRF=1;SRP=3.0103;SRR=1;TYPE=del;technology.ILLUMINA=1	GT:DP:AD:RO:QR:AO:QA:GL	1/1:510:2,493:2:68:493:17398:-1558.82,-142.896,0
N2_chrI	631122	.	GAAAAAAATATTTAAAAAAACG	GAAAAAAAATATTTAAAAAAACG	16351.8	PASS	AB=0;ABP=0;AC=2;AF=1;AN=2;AO=525;CIGAR=1M1I21M;DP=544;DPB=580.545;DPRA=0;EPP=11.386;EPPR=5.18177;GTI=0;LEN=1;MEANALT=12;MQM=60;MQMR=60;NS=1;NUMALT=1;ODDS=722.798;PAIRED=1;PAIREDR=1;PAO=44;PQA=1517;PQR=1517;PRO=44;QA=18285;QR=33;RO=1;RPL=298;RPP=23.8606;RPPR=5.18177;RPR=227;RUN=1;SAF=257;SAP=3.51077;SAR=268;SRF=0;SRP=5.18177;SRR=1;TYPE=ins;technology.ILLUMINA=1	GT:DP:AD:RO:QR:AO:QA:GL	1/1:544:1,525:1:33:525:18285:-1641.62,-155.383,0
N2_chrI	632056	.	ATTTTTCA	ATTTTCA	12032.9	PASS	AB=0;ABP=0;AC=2;AF=1;AN=2;AO=394;CIGAR=1M1D6M;DP=397;DPB=348.125;DPRA=0;EPP=3.36303;EPPR=0;GTI=0;LEN=1;MEANALT=2;MQM=60;MQMR=0;NS=1;NUMALT=1;ODDS=550.805;PAIRED=1;PAIREDR=0;PAO=1.5;PQA=55.5;PQR=55.5;PRO=1.5;QA=13476;QR=0;RO=0;RPL=167;RPP=22.8512;RPPR=0;RPR=227;RUN=1;SAF=232;SAP=30.0159;SAR=162;SRF=0;SRP=0;SRR=0;TYPE=del;technology.ILLUMINA=1	GT:DP:AD:RO:QR:AO:QA:GL	1/1:397:0,394:0:0:394:13476:-1212.2,-118.606,0
N2_chrI	632092	.	ATTTTTTCA	ATTTTTCA	12092.2	PASS	AB=0;ABP=0;AC=2;AF=1;AN=2;AO=406;CIGAR=1M1D7M;DP=416;DPB=371.333;DPRA=0;EPP=5.59895;EPPR=0;GTI=0;LEN=1;MEANALT=2;MQM=60;MQMR=0;NS=1;NUMALT=1;ODDS=567.441;PAIRED=1;PAIREDR=0;PAO=2;PQA=74;PQR=74;PRO=2;QA=13546;QR=0;RO=0;RPL=193;RPP=5.14968;RPPR=0;RPR=213;RUN=1;SAF=249;SAP=48.2796;SAR=157;SRF=0;SRP=0;SRR=0;TYPE=del;technology.ILLUMINA=1	GT:DP:AD:RO:QR:AO:QA:GL	1/1:416:0,406:0:0:406:13546:-1218.45,-122.218,0
N2_chrI	632707	.	ATTTTTTTTTCTCAA	ATTTTTTTTCTCAA	9738.98	PASS	AB=0;ABP=0;AC=2;AF=1;AN=2;AO=326;CIGAR=1M1D13M;DP=334;DPB=312.133;DPRA=0;EPP=3.25009;EPPR=7.35324;GTI=0;LEN=1;MEANALT=7;MQM=60;MQMR=60;NS=1;NUMALT=1;ODDS=435.79;PAIRED=1;PAIREDR=1;PAO=1.5;PQA=55.5;PQR=55.5;PRO=1.5;QA=10940;QR=74;RO=2;RPL=170;RPP=4.31585;RPPR=3.0103;RPR=156;RUN=1;SAF=148;SAP=9.00516;SAR=178;SRF=1;SRP=3.0103;SRR=1;TYPE=del;technology.ILLUMINA=1	GT:DP:AD:RO:QR:AO:QA:GL	1/1:334:2,326:2:74:326:10940:-977.512,-92.0485,0
N2_chrI	633089	.	TGT	TAGT	11112.5	PASS	AB=0;ABP=0;AC=2;AF=1;AN=2;AO=355;CIGAR=1M1I2M;DP=385;DPB=504.667;DPRA=0;EPP=67.9037;EPPR=0;GTI=0;LEN=1;MEANALT=4;MQM=60;MQMR=0;NS=1;NUMALT=1;ODDS=496.74;PAIRED=0.997183;PAIREDR=0;PAO=0;PQA=0;PQR=0;PRO=0;QA=12523;QR=0;RO=0;RPL=155;RPP=15.3969;RPPR=0;RPR=200;RUN=1;SAF=214;SAP=35.6069;SAR=141;SRF=0;SRP=0;SRR=0;TYPE=ins;technology.ILLUMINA=1	GT:DP:AD:RO:QR:AO:QA:GL	1/1:385:0,355:0:0:355:12523:-1126.45,-106.866,0
N2_chrI	633323	.	TAAAAAAAATTATG	TAAAAAAAAATTATG	15574.3	PASS	AB=0;ABP=0;AC=2;AF=1;AN=2;AO=519;CIGAR=1M1I13M;DP=545;DPB=583.786;DPRA=0;EPP=11.4828;EPPR=4.09604;GTI=0;LEN=1;MEANALT=8;MQM=54.5279;MQMR=57;NS=1;NUMALT=1;ODDS=640.663;PAIRED=0.998073;PAIREDR=1;PAO=2.5;PQA=74;PQR=74;PRO=2.5;QA=17792;QR=287;RO=8;RPL=223;RPP=25.3066;RPPR=4.09604;RPR=296;RUN=1;SAF=267;SAP=3.95169;SAR=252;SRF=4;SRP=3.0103;SRR=4;TYPE=ins;technology.ILLUMINA=1	GT:DP:AD:RO:QR:AO:QA:GL	1/1:545:8,519:8:287:519:17792:-1563.09,-132.856,0
N2_chrI	635440	.	TAATAC	TAAATAC	9973.68	PASS	AB=0;ABP=0;AC=2;AF=1;AN=2;AO=350;CIGAR=1M1I5M;DP=355;DPB=413.5;DPRA=0;EPP=135.259;EPPR=0;GTI=0;LEN=1;MEANALT=3;MQM=59.6;MQMR=0;NS=1;NUMALT=1;ODDS=489.808;PAIRED=0.994286;PAIREDR=0;PAO=0;PQA=0;PQR=0;PRO=0;QA=11622;QR=0;RO=0;RPL=82;RPP=217.651;RPPR=0;RPR=268;RUN=1;SAF=230;SAP=78.0812;SAR=120;SRF=0;SRP=0;SRR=0;TYPE=ins;technology.ILLUMINA=1	GT:DP:AD:RO:QR:AO:QA:GL	1/1:355:0,350:0:0:350:11622:-1045.23,-105.361,0
N2_chrI	635966	.	GAAAAAAAAAACTG	GAAAAAAAAACTG	8558.27	PASS	AB=0;ABP=0;AC=2;AF=1;AN=2;AO=291;CIGAR=1M1D12M;DP=303;DPB=281.929;DPRA=0;EPP=27.2547;EPPR=4.45795;GTI=0;LEN=1;MEANALT=7;MQM=60;MQMR=60;NS=1;NUMALT=1;ODDS=347.844;PAIRED=0.993127;PAIREDR=1;PAO=0;PQA=0;PQR=0;PRO=0;QA=9834;QR=215;RO=6;RPL=180;RPP=38.5374;RPPR=3.0103;RPR=111;RUN=1;SAF=126;SAP=14.3602;SAR=165;SRF=3;SRP=3.0103;SRR=3;TYPE=del;technology.ILLUMINA=1	GT:DP:AD:RO:QR:AO:QA:GL	1/1:303:6,291:6:215:291:9834:-865.318,-69.9778,0
N2_chrI	636561	.	ATTTTGC	ATTTTTGC	12378.4	PASS	AB=0;ABP=0;AC=2;AF=1;AN=2;AO=404;CIGAR=1M1I6M;DP=412;DPB=470.143;DPRA=0;EPP=52.5457;EPPR=3.73412;GTI=0;LEN=1;MEANALT=5;MQM=60;MQMR=60;NS=1;NUMALT=1;ODDS=534.912;PAIRED=0.997525;PAIREDR=1;PAO=0;PQA=0;PQR=0;PRO=0;QA=13977;QR=99;RO=3;RPL=226;RPP=15.3941;RPPR=3.73412;RPR=178;RUN=1;SAF=176;SAP=17.5441;SAR=228;SRF=1;SRP=3.73412;SRR=2;TYPE=ins;technology.ILLUMINA=1	GT:DP:AD:RO:QR:AO:QA:GL	1/1:412:3,404:3:99:404:13977:-1248.45,-113.56,0
N2_chrI	637273	.	TAAAAAAAAAAAATATATATATAAATTTTTAAC	TAAAAAATATATATATATATAAATTTTTAAC	9578.9	PASS	AB=0;ABP=0;AC=2;AF=1;AN=2;AO=319;CIGAR=1M2D6M1X1M1X21M;DP=339;DPB=320.818;DPRA=0;EPP=72.4498;EPPR=0;GTI=0;LEN=31;MEANALT=9;MQM=60;MQMR=0;NS=1;NUMALT=1;ODDS=446.833;PAIRED=1;PAIREDR=0;PAO=26.5;PQA=931.5;PQR=931.5;PRO=26.5;QA=10904;QR=0;RO=0;RPL=109;RPP=72.4498;RPPR=0;RPR=210;RUN=1;SAF=118;SAP=49.9046;SAR=201;SRF=0;SRP=0;SRR=0;TYPE=complex;technology.ILLUMINA=1	GT:DP:AD:RO:QR:AO:QA:GL	1/1:339:0,319:0:0:319:10904:-980.754,-96.0286,0
N2_chrI	637817	.	ATTTTTTTTCAG	ATTTTTTTCAG	13642.4	PASS	AB=0;ABP=0;AC=2;AF=1;AN=2;AO=469;CIGAR=1M1D10M;DP=478;DPB=438.667;DPRA=0;EPP=3.79277;EPPR=5.18177;GTI=0;LEN=1;MEANALT=6;MQM=60;MQMR=60;NS=1;NUMALT=1;ODDS=645.028;PAIRED=0.989339;PAIREDR=1;PAO=0;PQA=0;PQR=0;PRO=0;QA=15240;QR=34;RO=1;RPL=224;RPP=5.05213;RPPR=5.18177;RPR=245;RUN=1;SAF=236;SAP=3.05197;SAR=233;SRF=0;SRP=5.18177;SRR=1;TYPE=del;technology.ILLUMINA=1	GT:DP:AD:RO:QR:AO:QA:GL	1/1:478:1,469:1:34:469:15240:-1367.92,-138.417,0
N2_chrI	638902	.	CAAAGAT	CAAAAAGAT	17821.7	PASS	AB=0;ABP=0;AC=2;AF=1;AN=2;AO=581;CIGAR=1M2I6M;DP=593;DPB=760.714;DPRA=0;EPP=28.7578;EPPR=0;GTI=0;LEN=2;MEANALT=7;MQM=60;MQMR=0;NS=1;NUMALT=1;ODDS=810.042;PAIRED=0.993115;PAIREDR=0;PAO=0;PQA=0;PQR=0;PRO=0;QA=19942;QR=0;RO=0;RPL=247;RPP=31.2992;RPPR=0;RPR=334;RUN=1;SAF=255;SAP=21.8509;SAR=326;SRF=0;SRP=0;SRR=0;TYPE=ins;technology.ILLUMINA=1	GT:DP:AD:RO:QR:AO:QA:GL	1/1:593:0,581:0:0:581:19942:-1793.91,-174.898,0
N2_chrI	639321	.	TAAATAG	TAATAG	16757.8	PASS	AB=0;ABP=0;AC=2;AF=1;AN=2;AO=541;CIGAR=1M1D5M;DP=547;DPB=470.143;DPRA=0;EPP=12.6475;EPPR=0;GTI=0;LEN=1;MEANALT=4;MQM=60;MQMR=0;NS=1;NUMALT=1;ODDS=754.59;PAIRED=0.992606;PAIREDR=0;PAO=3;PQA=111;PQR=111;PRO=3;QA=18695;QR=0;RO=0;RPL=282;RPP=5.13361;RPPR=0;RPR=259;RUN=1;SAF=257;SAP=5.93637;SAR=284;SRF=0;SRP=0;SRR=0;TYPE=del;technology.ILLUMINA=1	GT:DP:AD:RO:QR:AO:QA:GL	1/1:547:0,541:0:0:541:18695:-1681.64,-162.857,0
N2_chrI	639538	.	CACGTTCTGAT	CT	6305.09	PASS	AB=0;ABP=0;AC=2;AF=1;AN=2;AO=212;CIGAR=1M9D1M;DP=212;DPB=39.5455;DPRA=0;EPP=9.93443;EPPR=0;GTI=0;LEN=9;MEANALT=1;MQM=60;MQMR=0;NS=1;NUMALT=1;ODDS=298.5;PAIRED=0.995283;PAIREDR=0;PAO=5.5;PQA=0;PQR=0;PRO=5.5;QA=7112;QR=0;RO=0;RPL=73;RPP=47.6279;RPPR=0;RPR=139;RUN=1;SAF=94;SAP=8.91015;SAR=118;SRF=0;SRP=0;SRR=0;TYPE=del;technology.ILLUMINA=1	GT:DP:AD:RO:QR:AO:QA:GL	1/1:212:0,212:0:0:212:7112:-640.089,-63.8184,0
N2_chrI	639541	.	GTTCTGATCGGTTCTGGTCTTCCTCTAAAAT	G	228	PASS	INDEL;IDV=12;IMF=0.0530973;DP=226;VDB=6.13392e-18;SGB=-0.693147;MQSB=1;MQ0F=0;AC=2;AN=2;DP4=1,30,104,91;MQ=60	GT:PL:AD	1/1:255,255,0:31,195
N2_chrI	639551	.	GTTCTGGTCTTCCTCTAAAATCG	GG	5162.95	PASS	AB=0;ABP=0;AC=2;AF=1;AN=2;AO=212;CIGAR=1M21D1M;DP=212;DPB=19.4348;DPRA=0;EPP=3.66584;EPPR=0;GTI=0;LEN=21;MEANALT=1;MQM=60;MQMR=0;NS=1;NUMALT=1;ODDS=298.5;PAIRED=0.995283;PAIREDR=0;PAO=3.5;PQA=129.5;PQR=160.5;PRO=4.5;QA=5802;QR=0;RO=0;RPL=120;RPP=11.0407;RPPR=0;RPR=92;RUN=1;SAF=94;SAP=8.91015;SAR=118;SRF=0;SRP=0;SRR=0;TYPE=del;technology.ILLUMINA=1	GT:DP:AD:RO:QR:AO:QA:GL	1/1:212:0,212:0:0:212:5802:-521.535,-63.8184,0
N2_chrI	641847	.	GTTTTTTCA	GTTTTTTTCA	19141	PASS	AB=0;ABP=0;AC=2;AF=1;AN=2;AO=638;CIGAR=1M1I8M;DP=655;DPB=726.444;DPRA=0;EPP=3.13283;EPPR=3.0103;GTI=0;LEN=1;MEANALT=6;MQM=60;MQMR=60;NS=1;NUMALT=1;ODDS=867.45;PAIRED=1;PAIREDR=1;PAO=0;PQA=0;PQR=0;PRO=0;QA=21452;QR=72;RO=2;RPL=379;RPP=52.0216;RPPR=3.0103;RPR=259;RUN=1;SAF=293;SAP=12.2135;SAR=345;SRF=0;SRP=7.35324;SRR=2;TYPE=ins;technology.ILLUMINA=1	GT:DP:AD:RO:QR:AO:QA:GL	1/1:655:2,638:2:72:638:21452:-1923.25,-186.176,0
N2_chrI	642633	.	TTTTTTGTAGATCAAACCGTAATGGGACAGCCT	TT	10793.5	PASS	AB=0;ABP=0;AC=2;AF=1;AN=2;AO=462;CIGAR=1M31D1M;DP=463;DPB=28.3636;DPRA=0;EPP=4.53315;EPPR=0;GTI=0;LEN=31;MEANALT=2;MQM=60;MQMR=0;NS=1;NUMALT=1;ODDS=645.073;PAIRED=0.993506;PAIREDR=0;PAO=2;PQA=74;PQR=296;PRO=8;QA=12050;QR=0;RO=0;RPL=227;RPP=3.31111;RPPR=0;RPR=235;RUN=1;SAF=215;SAP=7.82326;SAR=247;SRF=0;SRP=0;SRR=0;TYPE=del;technology.ILLUMINA=1	GT:DP:AD:RO:QR:AO:QA:GL	1/1:463:0,462:0:0:462:12050:-1084.3,-139.076,0
N2_chrI	643157	.	ATTTTTTTGAA	ATTTTTTGAA	13408.3	PASS	AB=0;ABP=0;AC=2;AF=1;AN=2;AO=439;CIGAR=1M1D9M;DP=449;DPB=408.636;DPRA=0;EPP=7.7638;EPPR=0;GTI=0;LEN=1;MEANALT=6;MQM=60;MQMR=0;NS=1;NUMALT=1;ODDS=613.188;PAIRED=0.995444;PAIREDR=0;PAO=1.5;PQA=55.5;PQR=55.5;PRO=1.5;QA=14962;QR=0;RO=0;RPL=216;RPP=3.25267;RPPR=0;RPR=223;RUN=1;SAF=234;SAP=7.17023;SAR=205;SRF=0;SRP=0;SRR=0;TYPE=del;technology.ILLUMINA=1	GT:DP:AD:RO:QR:AO:QA:GL	1/1:449:0,439:0:0:439:14962:-1346,-132.152,0
N2_chrI	646074	.	ATTTTTTGA	ATTTTTTTGA	18137.4	PASS	AB=0;ABP=0;AC=2;AF=1;AN=2;AO=615;CIGAR=1M1I8M;DP=629;DPB=698.333;DPRA=0;EPP=36.2321;EPPR=3.0103;GTI=0;LEN=1;MEANALT=7;MQM=60;MQMR=60;NS=1;NUMALT=1;ODDS=835.595;PAIRED=0.996748;PAIREDR=1;PAO=0;PQA=0;PQR=0;PRO=0;QA=20500;QR=72;RO=2;RPL=386;RPP=90.0422;RPPR=7.35324;RPR=229;RUN=1;SAF=230;SAP=87.839;SAR=385;SRF=1;SRP=3.0103;SRR=1;TYPE=ins;technology.ILLUMINA=1	GT:DP:AD:RO:QR:AO:QA:GL	1/1:629:2,615:2:72:615:20500:-1837.7,-179.233,0
N2_chrI	646132	.	CAAAAAAAAAAAAACATTATTG	CAAAAAAAAAAAACATTATTG	12223.3	PASS	AB=0.80756;ABP=481.197;AC=1;AF=0.5;AN=2;AO=470;CIGAR=1M1D20M;DP=582;DPB=559.318;DPRA=0;EPP=71.7767;EPPR=4.07475;GTI=0;LEN=1;MEANALT=23;MQM=60;MQMR=60;NS=1;NUMALT=1;ODDS=200.813;PAIRED=0.997872;PAIREDR=1;PAO=13;PQA=425;PQR=425;PRO=13;QA=15506;QR=1790;RO=51;RPL=188;RPP=43.834;RPPR=10.206;RPR=282;RUN=1;SAF=230;SAP=3.47232;SAR=240;SRF=22;SRP=5.09662;SRR=29;TYPE=del;technology.ILLUMINA=1	GT:DP:AD:RO:QR:AO:QA:GL	0/1:582:51,470:51:1790:470:15506:-1238.07,0,-4.24042
N2_chrI	646712	.	AGTGTGTGTGTGTGTA	AGTGTGTGTGTGTGTGTA	15002.3	PASS	AB=0;ABP=0;AC=2;AF=1;AN=2;AO=504;CIGAR=1M2I15M;DP=530;DPB=594.125;DPRA=0;EPP=5.0956;EPPR=3.63072;GTI=0;LEN=2;MEANALT=7;MQM=60;MQMR=60;NS=1;NUMALT=1;ODDS=562.484;PAIRED=1;PAIREDR=1;PAO=0;PQA=0;PQR=0;PRO=0;QA=17390;QR=507;RO=14;RPL=163;RPP=139.52;RPPR=3.0103;RPR=341;RUN=1;SAF=294;SAP=33.4109;SAR=210;SRF=11;SRP=12.937;SRR=3;TYPE=ins;technology.ILLUMINA=1	GT:DP:AD:RO:QR:AO:QA:GL	1/1:530:14,504:14:507:504:17390:-1518.69,-110.264,0
N2_chrI	647310	.	ATTAATTTA	ATTTATTTTC	15007.7	PASS	AB=0;ABP=0;AC=2;AF=1;AN=2;AO=467;CIGAR=1M1I3M1X3M1X;DP=479;DPB=549;DPRA=0;EPP=46.7606;EPPR=0;GTI=0;LEN=10;MEANALT=5;MQM=60;MQMR=0;NS=1;NUMALT=1;ODDS=652.005;PAIRED=0.995717;PAIREDR=0;PAO=38;PQA=1310;PQR=314;PRO=20;QA=16799;QR=0;RO=0;RPL=217;RPP=8.07397;RPPR=0;RPR=250;RUN=1;SAF=259;SAP=15.1045;SAR=208;SRF=0;SRP=0;SRR=0;TYPE=complex;technology.ILLUMINA=1	GT:DP:AD:RO:QR:AO:QA:GL	1/1:479:0,467:0:0:467:16799:-1511.19,-140.581,0
N2_chrI	649540	.	TTTATCGATTTTTTGCAAAT	TT	5750.79	PASS	AB=0.737349;ABP=206.077;AC=1;AF=0.5;AN=2;AO=306;CIGAR=1M18D1M;DP=415;DPB=151.85;DPRA=0;EPP=4.40118;EPPR=7.31765;GTI=0;LEN=18;MEANALT=13;MQM=60;MQMR=58.2295;NS=1;NUMALT=1;ODDS=37.4042;PAIRED=1;PAIREDR=0.983607;PAO=5.33333;PQA=184.667;PQR=1584.67;PRO=44.3333;QA=8324;QR=2167;RO=61;RPL=94;RPP=101.819;RPPR=135.47;RPR=212;RUN=1;SAF=202;SAP=71.1633;SAR=104;SRF=36;SRP=7.31765;SRR=25;TYPE=del;technology.ILLUMINA=1	GT:DP:AD:RO:QR:AO:QA:GL	0/1:415:61,306:61:2167:306:8324:-638.296,0,-79.4786
N2_chrI	651548	.	ATTTTTTTCGA	ATTTTTTTTCGA	5794.33	PASS	AB=0;ABP=0;AC=2;AF=1;AN=2;AO=293;CIGAR=1M1I10M;DP=314;DPB=342.364;DPRA=0;EPP=3.37345;EPPR=0;GTI=0;LEN=1;MEANALT=11;MQM=35.3857;MQMR=0;NS=1;NUMALT=1;ODDS=410.789;PAIRED=1;PAIREDR=0;PAO=0.5;PQA=5.5;PQR=5.5;PRO=0.5;QA=7232;QR=0;RO=0;RPL=62;RPP=214.681;RPPR=0;RPR=231;RUN=1;SAF=200;SAP=87.8608;SAR=93;SRF=0;SRP=0;SRR=0;TYPE=ins;technology.ILLUMINA=1	GT:DP:AD:RO:QR:AO:QA:GL	1/1:314:0,293:0:0:293:7232:-614.563,-88.2018,0
N2_chrI	651587	.	ATTTTTTTCCG	ATTTTTTTTCCG,ATTTTTTTTTCCG	8189.12	PASS	AB=0.256471,0.712941;ABP=221.941,170.398;AC=1,1;AF=0.5,0.5;AN=2;AO=109,303;CIGAR=1M1I10M,1M2I10M;DP=425;DPB=492.364;DPRA=0,0;EPP=47.0175,104.496;EPPR=5.18177;GTI=0;LEN=1,2;MEANALT=10,10;MQM=26.7615,46.505;MQMR=6;NS=1;NUMALT=2;ODDS=108.212;PAIRED=1,1;PAIREDR=1;PAO=0,0;PQA=0,0;PQR=0;PRO=0;QA=2559,9101;QR=31;RO=1;RPL=28,96;RPP=58.9705,91.3097;RPPR=5.18177;RPR=81,207;RUN=1,1;SAF=59,168;SAP=4.62396,10.8147;SAR=50,135;SRF=0;SRP=5.18177;SRR=1;TYPE=ins,ins;technology.ILLUMINA=1,1	GT:DP:AD:RO:QR:AO:QA:GL	1/2:425:1,109,303:1:31:109,303:2559,9101:-879.998,-704.337,-671.762,-175.766,0,-84.7904
N2_chrI	651892	.	GCCGCA	GCGTCTCAACTCCCGCA	13885.6	PASS	AB=0;ABP=0;AC=2;AF=1;AN=2;AO=511;CIGAR=1M11I5M;DP=560;DPB=1520.67;DPRA=0;EPP=29.5312;EPPR=3.73412;GTI=0;LEN=11;MEANALT=11;MQM=59.5245;MQMR=46.6667;NS=1;NUMALT=1;ODDS=681.982;PAIRED=0.998043;PAIREDR=1;PAO=3.5;PQA=129.5;PQR=129.5;PRO=3.5;QA=15663;QR=111;RO=3;RPL=212;RPP=35.1744;RPPR=9.52472;RPR=299;RUN=1;SAF=284;SAP=16.8168;SAR=227;SRF=1;SRP=3.73412;SRR=2;TYPE=ins;technology.ILLUMINA=1	GT:DP:AD:RO:QR:AO:QA:GL	1/1:560:3,511:3:111:511:15663:-1398.43,-145.049,0
N2_chrI	653969	.	TAATT	TATT	19800.2	PASS	AB=0;ABP=0;AC=2;AF=1;AN=2;AO=644;CIGAR=1M1D3M;DP=663;DPB=540.6;DPRA=0;EPP=12.8426;EPPR=5.18177;GTI=0;LEN=1;MEANALT=2;MQM=60;MQMR=60;NS=1;NUMALT=1;ODDS=887.347;PAIRED=0.996894;PAIREDR=1;PAO=16;PQA=512;PQR=512;PRO=16;QA=22183;QR=34;RO=1;RPL=298;RPP=10.779;RPPR=5.18177;RPR=346;RUN=1;SAF=251;SAP=71.0003;SAR=393;SRF=0;SRP=5.18177;SRR=1;TYPE=del;technology.ILLUMINA=1	GT:DP:AD:RO:QR:AO:QA:GL	1/1:663:1,644:1:34:644:22183:-1992.23,-191.112,0
N2_chrI	655187	.	GAAAAAAAACCAAAAAAAAT	GAAAAAAAAACCAAAAAAAAT	14638.4	PASS	AB=0;ABP=0;AC=2;AF=1;AN=2;AO=475;CIGAR=1M1I19M;DP=510;DPB=540.95;DPRA=0;EPP=6.85495;EPPR=7.35324;GTI=0;LEN=1;MEANALT=11;MQM=59.9916;MQMR=60;NS=1;NUMALT=1;ODDS=643.256;PAIRED=0.995789;PAIREDR=1;PAO=15;PQA=502;PQR=502;PRO=15;QA=16379;QR=73;RO=2;RPL=232;RPP=3.56345;RPPR=7.35324;RPR=243;RUN=1;SAF=234;SAP=3.2343;SAR=241;SRF=0;SRP=7.35324;SRR=2;TYPE=ins;technology.ILLUMINA=1	GT:DP:AD:RO:QR:AO:QA:GL	1/1:510:2,475:2:73:475:16379:-1466.81,-137.02,0
N2_chrI	655251	.	ATTTTTTTTTTT	ATA	15126.8	PASS	AB=0;ABP=0;AC=2;AF=1;AN=2;AO=482;CIGAR=1M9D1M1X;DP=483;DPB=123.917;DPRA=0;EPP=162.24;EPPR=0;GTI=0;LEN=3;MEANALT=2;MQM=59.7344;MQMR=0;NS=1;NUMALT=1;ODDS=672.799;PAIRED=1;PAIREDR=0;PAO=14.5;PQA=524.5;PQR=672.5;PRO=23.5;QA=17204;QR=0;RO=0;RPL=185;RPP=59.5226;RPPR=0;RPR=297;RUN=1;SAF=186;SAP=57.5224;SAR=296;SRF=0;SRP=0;SRR=0;TYPE=complex;technology.ILLUMINA=1	GT:DP:AD:RO:QR:AO:QA:GL	1/1:483:0,482:0:0:482:17204:-1544.5,-145.096,0
N2_chrI	656458	.	GAT	GCAT	13857.5	PASS	AB=0;ABP=0;AC=2;AF=1;AN=2;AO=437;CIGAR=1M1I2M;DP=451;DPB=596.667;DPRA=0;EPP=18.0417;EPPR=0;GTI=0;LEN=1;MEANALT=2;MQM=60;MQMR=0;NS=1;NUMALT=1;ODDS=610.416;PAIRED=0.988558;PAIREDR=0;PAO=0;PQA=0;PQR=0;PRO=0;QA=15535;QR=0;RO=0;RPL=272;RPP=59.9009;RPPR=0;RPR=165;RUN=1;SAF=211;SAP=4.12833;SAR=226;SRF=0;SRP=0;SRR=0;TYPE=ins;technology.ILLUMINA=1	GT:DP:AD:RO:QR:AO:QA:GL	1/1:451:0,437:0:0:437:15535:-1397.36,-131.55,0
N2_chrI	657049	.	GTAAAGCT	GT	9406.8	PASS	AB=0;ABP=0;AC=2;AF=1;AN=2;AO=356;CIGAR=1M6D1M;DP=356;DPB=89;DPRA=0;EPP=10.0615;EPPR=0;GTI=0;LEN=6;MEANALT=1;MQM=60;MQMR=0;NS=1;NUMALT=1;ODDS=498.126;PAIRED=0.997191;PAIREDR=0;PAO=0;PQA=0;PQR=0;PRO=0;QA=10520;QR=0;RO=0;RPL=196;RPP=10.9154;RPPR=0;RPR=160;RUN=1;SAF=191;SAP=7.13366;SAR=165;SRF=0;SRP=0;SRR=0;TYPE=del;technology.ILLUMINA=1	GT:DP:AD:RO:QR:AO:QA:GL	1/1:356:0,356:0:0:356:10520:-946.708,-107.167,0
N2_chrI	657248	.	TAAAAAAAAATAAATTTTTAAC	TAAAAAAAATAAATTTTTAAC	9645.97	PASS	AB=0;ABP=0;AC=2;AF=1;AN=2;AO=315;CIGAR=1M1D20M;DP=329;DPB=315.909;DPRA=0;EPP=3.18264;EPPR=5.18177;GTI=0;LEN=1;MEANALT=11;MQM=60;MQMR=60;NS=1;NUMALT=1;ODDS=432.369;PAIRED=0.996825;PAIREDR=1;PAO=12.5;PQA=432.5;PQR=432.5;PRO=12.5;QA=10796;QR=32;RO=1;RPL=144;RPP=8.03571;RPPR=5.18177;RPR=171;RUN=1;SAF=159;SAP=3.07234;SAR=156;SRF=1;SRP=5.18177;SRR=0;TYPE=del;technology.ILLUMINA=1	GT:DP:AD:RO:QR:AO:QA:GL	1/1:329:1,315:1:32:315:10796:-968.262,-92.2466,0
N2_chrI	657522	.	GAT	GAAG	10285.3	PASS	AB=0;ABP=0;AC=2;AF=1;AN=2;AO=332;CIGAR=1M1I1M1X;DP=351;DPB=464.667;DPRA=0;EPP=6.77767;EPPR=0;GTI=0;LEN=4;MEANALT=6;MQM=60;MQMR=0;NS=1;NUMALT=1;ODDS=464.855;PAIRED=0.993976;PAIREDR=0;PAO=0;PQA=0;PQR=0;PRO=0;QA=11495;QR=0;RO=0;RPL=151;RPP=8.89682;RPPR=0;RPR=181;RUN=1;SAF=181;SAP=8.89682;SAR=151;SRF=0;SRP=0;SRR=0;TYPE=complex;technology.ILLUMINA=1	GT:DP:AD:RO:QR:AO:QA:GL	1/1:351:0,332:0:0:332:11495:-1034.16,-99.942,0
N2_chrI	657536	.	AAAAGTTATTGGATTTTT	AAT	6282.36	PASS	AB=0;ABP=0;AC=2;AF=1;AN=2;AO=264;CIGAR=2M15D1M;DP=268;DPB=47.6111;DPRA=0;EPP=21.9613;EPPR=0;GTI=0;LEN=15;MEANALT=3;MQM=60;MQMR=0;NS=1;NUMALT=1;ODDS=370.587;PAIRED=0.996212;PAIREDR=0;PAO=0;PQA=0;PQR=0;PRO=0;QA=7051;QR=0;RO=0;RPL=123;RPP=5.67529;RPPR=0;RPR=141;RUN=1;SAF=129;SAP=3.30641;SAR=135;SRF=0;SRP=0;SRR=0;TYPE=del;technology.ILLUMINA=1	GT:DP:AD:RO:QR:AO:QA:GL	1/1:268:0,264:0:0:264:7051:-634.358,-79.4719,0
N2_chrI	657537	.	AAAGTTATTGGATTTT	A	16300.7	PASS	AC=2;AF=1;AN=2;DP=362;ExcessHet=3.0103;FS=0;MLEAC=2;MLEAF=1;MQ=60;QD=26.93;SOR=0.816	GT:AD:DP:GQ:PL	1/1:0,361:361:99:16338,1094,0
N2_chrI	657621	.	GA	GTTATT	10592.6	PASS	AB=0;ABP=0;AC=2;AF=1;AN=2;AO=331;CIGAR=1M4I1X;DP=336;DPB=1006;DPRA=0;EPP=50.4088;EPPR=0;GTI=0;LEN=6;MEANALT=5;MQM=59.9033;MQMR=0;NS=1;NUMALT=1;ODDS=463.469;PAIRED=1;PAIREDR=0;PAO=0;PQA=0;PQR=0;PRO=0;QA=11877;QR=0;RO=0;RPL=174;RPP=4.90624;RPPR=0;RPR=157;RUN=1;SAF=168;SAP=3.17431;SAR=163;SRF=0;SRP=0;SRR=0;TYPE=complex;technology.ILLUMINA=1	GT:DP:AD:RO:QR:AO:QA:GL	1/1:336:0,331:0:0:331:11877:-1068.32,-99.6409,0
N2_chrI	657622	.	A	ATT	17079.7	PASS	AC=2;AF=1;AN=2;DP=365;ExcessHet=3.0103;FS=0;MLEAC=2;MLEAF=1;MQ=59;QD=29.43;SOR=0.79	GT:AD:DP:GQ:PL	1/1:0,365:365:99:17117,1159,0
N2_chrI	657634	.	TAAAAAAAACAATTT	TAAAAAAAAACAATTT	11987.3	PASS	AB=0;ABP=0;AC=2;AF=1;AN=2;AO=383;CIGAR=1M1I14M;DP=406;DPB=432.933;DPRA=0;EPP=8.45882;EPPR=7.35324;GTI=0;LEN=1;MEANALT=8;MQM=59.8146;MQMR=60;NS=1;NUMALT=1;ODDS=514.964;PAIRED=1;PAIREDR=1;PAO=2.5;PQA=80.5;PQR=80.5;PRO=2.5;QA=13448;QR=72;RO=2;RPL=209;RPP=9.95561;RPPR=3.0103;RPR=174;RUN=1;SAF=196;SAP=3.46954;SAR=187;SRF=1;SRP=3.0103;SRR=1;TYPE=ins;technology.ILLUMINA=1	GT:DP:AD:RO:QR:AO:QA:GL	1/1:406:2,383:2:72:383:13448:-1202.98,-109.414,0
N2_chrI	657705	.	GTTTTTTTTTTCGA	GTTTTTTTTTTTCGA	10226.5	PASS	AB=0;ABP=0;AC=2;AF=1;AN=2;AO=392;CIGAR=1M1I13M;DP=455;DPB=487.214;DPRA=0;EPP=6.20103;EPPR=3.17734;GTI=0;LEN=1;MEANALT=11;MQM=59.9668;MQMR=60;NS=1;NUMALT=1;ODDS=421.81;PAIRED=0.992347;PAIREDR=1;PAO=0.5;PQA=17.5;PQR=17.5;PRO=0.5;QA=11868;QR=456;RO=13;RPL=167;RPP=21.6451;RPPR=7.18621;RPR=225;RUN=1;SAF=201;SAP=3.56425;SAR=191;SRF=7;SRP=3.17734;SRR=6;TYPE=ins;technology.ILLUMINA=1	GT:DP:AD:RO:QR:AO:QA:GL	1/1:455:13,392:13:456:392:11868:-1026.66,-80.8741,0
N2_chrI	657818	.	ATTTTTTTGAC	ATTTTTTGAC	12799.6	PASS	AB=0;ABP=0;AC=2;AF=1;AN=2;AO=428;CIGAR=1M1D9M;DP=433;DPB=393.636;DPRA=0;EPP=3.33501;EPPR=0;GTI=0;LEN=1;MEANALT=5;MQM=60;MQMR=0;NS=1;NUMALT=1;ODDS=597.939;PAIRED=0.990654;PAIREDR=0;PAO=0;PQA=0;PQR=0;PRO=0;QA=14280;QR=0;RO=0;RPL=213;RPP=3.03059;RPPR=0;RPR=215;RUN=1;SAF=199;SAP=7.57648;SAR=229;SRF=0;SRP=0;SRR=0;TYPE=del;technology.ILLUMINA=1	GT:DP:AD:RO:QR:AO:QA:GL	1/1:433:0,428:0:0:428:14280:-1284.69,-128.841,0
N2_chrI	657872	.	AAATAATTCAAAAATTT	AAATAATTCAAAAATTAATAATTCAAAAATTT	8412.77	PASS	AB=0;ABP=0;AC=2;AF=1;AN=2;AO=327;CIGAR=1M15I16M;DP=336;DPB=632.824;DPRA=0;EPP=16.4575;EPPR=0;GTI=0;LEN=15;MEANALT=9;MQM=60;MQMR=0;NS=1;NUMALT=1;ODDS=457.923;PAIRED=0.987768;PAIREDR=0;PAO=3.5;PQA=54;PQR=43;PRO=2.5;QA=9427;QR=0;RO=0;RPL=186;RPP=16.4575;RPPR=0;RPR=141;RUN=1;SAF=170;SAP=4.13256;SAR=157;SRF=0;SRP=0;SRR=0;TYPE=ins;technology.ILLUMINA=1	GT:DP:AD:RO:QR:AO:QA:GL	1/1:336:0,327:0:0:327:9427:-848.146,-98.4368,0
N2_chrI	657950	.	TAAAAAAAAAATAGGC	TAAAAAAAATAGGC	10580.9	PASS	AB=0;ABP=0;AC=2;AF=1;AN=2;AO=358;CIGAR=1M2D13M;DP=371;DPB=325.875;DPRA=0;EPP=4.19915;EPPR=0;GTI=0;LEN=2;MEANALT=8;MQM=60;MQMR=0;NS=1;NUMALT=1;ODDS=500.899;PAIRED=0.994413;PAIREDR=0;PAO=6.5;PQA=197.5;PQR=197.5;PRO=6.5;QA=11823;QR=0;RO=0;RPL=163;RPP=9.22144;RPPR=0;RPR=195;RUN=1;SAF=195;SAP=9.22144;SAR=163;SRF=0;SRP=0;SRR=0;TYPE=del;technology.ILLUMINA=1	GT:DP:AD:RO:QR:AO:QA:GL	1/1:371:0,358:0:0:358:11823:-1063.58,-107.769,0
N2_chrI	657988	.	CTTTTTTTTTGAC	CTTTTTTTTGAC	12128.8	PASS	AB=0;ABP=0;AC=2;AF=1;AN=2;AO=407;CIGAR=1M1D11M;DP=417;DPB=385.077;DPRA=0;EPP=10.3143;EPPR=5.18177;GTI=0;LEN=1;MEANALT=8;MQM=60;MQMR=60;NS=1;NUMALT=1;ODDS=559.438;PAIRED=0.997543;PAIREDR=1;PAO=1.5;PQA=55.5;PQR=55.5;PRO=1.5;QA=13572;QR=33;RO=1;RPL=182;RPP=12.8753;RPPR=5.18177;RPR=225;RUN=1;SAF=206;SAP=3.14368;SAR=201;SRF=1;SRP=5.18177;SRR=0;TYPE=del;technology.ILLUMINA=1	GT:DP:AD:RO:QR:AO:QA:GL	1/1:417:1,407:1:33:407:13572:-1217.91,-119.848,0
N2_chrI	658203	.	TAAAAAAAAAAACGAAATAT	TAAAAAAAAAACGAAATAT	11014.5	PASS	AB=0;ABP=0;AC=2;AF=1;AN=2;AO=386;CIGAR=1M1D18M;DP=427;DPB=408.95;DPRA=0;EPP=5.26053;EPPR=4.31318;GTI=0;LEN=1;MEANALT=16;MQM=60;MQMR=60;NS=1;NUMALT=1;ODDS=401.193;PAIRED=0.994819;PAIREDR=0.933333;PAO=9;PQA=302;PQR=332;PRO=10;QA=12773;QR=499;RO=15;RPL=210;RPP=9.51347;RPPR=6.62942;RPR=176;RUN=1;SAF=183;SAP=5.26053;SAR=203;SRF=7;SRP=3.15506;SRR=8;TYPE=del;technology.ILLUMINA=1	GT:DP:AD:RO:QR:AO:QA:GL	1/1:427:15,386:15:499:386:12773:-1104.16,-75.7777,0
N2_chrI	658344	.	TAAAAAAAAAAAATTTTTTTG	TAAAAAAAAAATTTTTTTTG	9122.22	PASS	AB=0;ABP=0;AC=2;AF=1;AN=2;AO=309;CIGAR=1M1D10M1X8M;DP=327;DPB=311.524;DPRA=0;EPP=42.5395;EPPR=0;GTI=0;LEN=20;MEANALT=7;MQM=60;MQMR=0;NS=1;NUMALT=1;ODDS=432.97;PAIRED=0.996764;PAIREDR=0;PAO=1;PQA=37;PQR=37;PRO=1;QA=10235;QR=0;RO=0;RPL=147;RPP=4.59147;RPPR=0;RPR=162;RUN=1;SAF=165;SAP=6.10939;SAR=144;SRF=0;SRP=0;SRR=0;TYPE=complex;technology.ILLUMINA=1	GT:DP:AD:RO:QR:AO:QA:GL	1/1:327:0,309:0:0:309:10235:-920.699,-93.0183,0
N2_chrI	658719	.	ATTTTTTCTGA	ATTTTTTCTGTGAAAATTTCATTTTTTTTTCTGA	5122.03	PASS	AB=0;ABP=0;AC=2;AF=1;AN=2;AO=208;CIGAR=1M23I10M;DP=220;DPB=665.545;DPRA=0;EPP=19.7139;EPPR=5.18177;GTI=0;LEN=23;MEANALT=6;MQM=60;MQMR=60;NS=1;NUMALT=1;ODDS=283.39;PAIRED=0.985577;PAIREDR=1;PAO=0;PQA=0;PQR=0;PRO=0;QA=5896;QR=37;RO=1;RPL=138;RPP=51.2838;RPPR=5.18177;RPR=70;RUN=1;SAF=68;SAP=57.1301;SAR=140;SRF=0;SRP=5.18177;SRR=1;TYPE=ins;technology.ILLUMINA=1	GT:DP:AD:RO:QR:AO:QA:GL	1/1:220:1,208:1:37:208:5896:-527.136,-59.5766,0
N2_chrI	659221	.	GAAAAAAAAAACTAAAAGAAC	GAAAAAAAAAAACTAAAAGAAC	8890.71	PASS	AB=0;ABP=0;AC=2;AF=1;AN=2;AO=320;CIGAR=1M1I20M;DP=386;DPB=411.381;DPRA=0;EPP=3.44459;EPPR=3.25157;GTI=0;LEN=1;MEANALT=16;MQM=60;MQMR=60;NS=1;NUMALT=1;ODDS=219.827;PAIRED=0.996875;PAIREDR=1;PAO=15.3333;PQA=513.333;PQR=513.333;PRO=15.3333;QA=10226;QR=310;RO=9;RPL=176;RPP=9.95901;RPPR=5.18177;RPR=144;RUN=1;SAF=144;SAP=9.95901;SAR=176;SRF=2;SRP=9.04217;SRR=7;TYPE=ins;technology.ILLUMINA=1	GT:DP:AD:RO:QR:AO:QA:GL	1/1:386:9,320:9:310:320:10226:-892.008,-71.1456,0
N2_chrI	659332	.	CAAAAAAAAAACCAAATT	CAAAAAAAAAAACCAAATT	8536.9	PASS	AB=0;ABP=0;AC=2;AF=1;AN=2;AO=300;CIGAR=1M1I17M;DP=349;DPB=371.389;DPRA=0;EPP=7.90335;EPPR=3.0103;GTI=0;LEN=1;MEANALT=7;MQM=60;MQMR=60;NS=1;NUMALT=1;ODDS=240.647;PAIRED=0.993333;PAIREDR=1;PAO=6.33333;PQA=152;PQR=152;PRO=6.33333;QA=9865;QR=345;RO=10;RPL=135;RPP=9.52472;RPPR=10.8276;RPR=165;RUN=1;SAF=156;SAP=4.05261;SAR=144;SRF=5;SRP=3.0103;SRR=5;TYPE=ins;technology.ILLUMINA=1	GT:DP:AD:RO:QR:AO:QA:GL	1/1:349:10,300:10:345:300:9865:-856.368,-62.271,0
N2_chrI	659395	.	ATTGTGTC	ATTTGTGTC	9807.42	PASS	AB=0;ABP=0;AC=2;AF=1;AN=2;AO=417;CIGAR=1M1I7M;DP=428;DPB=482.75;DPRA=0;EPP=3.89035;EPPR=0;GTI=0;LEN=1;MEANALT=8;MQM=60;MQMR=0;NS=1;NUMALT=1;ODDS=582.69;PAIRED=0.992806;PAIREDR=0;PAO=2.5;PQA=60.5;PQR=60.5;PRO=2.5;QA=10955;QR=0;RO=0;RPL=193;RPP=8.01458;RPPR=0;RPR=224;RUN=1;SAF=203;SAP=3.64039;SAR=214;SRF=0;SRP=0;SRR=0;TYPE=ins;technology.ILLUMINA=1	GT:DP:AD:RO:QR:AO:QA:GL	1/1:428:0,417:0:0:417:10955:-985.617,-125.53,0
N2_chrI	660350	.	ATTTTTTTTTCAA	ATTTTTTTTTTCAA	13637.4	PASS	AB=0;ABP=0;AC=2;AF=1;AN=2;AO=465;CIGAR=1M1I12M;DP=494;DPB=532;DPRA=0;EPP=4.35988;EPPR=6.91895;GTI=0;LEN=1;MEANALT=8;MQM=60;MQMR=60;NS=1;NUMALT=1;ODDS=599.454;PAIRED=0.997849;PAIREDR=1;PAO=1.5;PQA=24;PQR=24;PRO=1.5;QA=15419;QR=183;RO=5;RPL=262;RPP=19.266;RPPR=13.8677;RPR=203;RUN=1;SAF=187;SAP=41.6812;SAR=278;SRF=1;SRP=6.91895;SRR=4;TYPE=ins;technology.ILLUMINA=1	GT:DP:AD:RO:QR:AO:QA:GL	1/1:494:5,465:5:183:465:15419:-1370.57,-125.01,0
N2_chrI	660758	.	GAAAAAAAATCC	GAAAAAAAAATCC	10930.6	PASS	AB=0;ABP=0;AC=2;AF=1;AN=2;AO=371;CIGAR=1M1I11M;DP=394;DPB=426.25;DPRA=0;EPP=11.0231;EPPR=0;GTI=0;LEN=1;MEANALT=9;MQM=60;MQMR=0;NS=1;NUMALT=1;ODDS=518.92;PAIRED=0.994609;PAIREDR=0;PAO=0;PQA=0;PQR=0;PRO=0;QA=12212;QR=0;RO=0;RPL=184;RPP=3.06298;RPPR=0;RPR=187;RUN=1;SAF=201;SAP=8.63506;SAR=170;SRF=0;SRP=0;SRR=0;TYPE=ins;technology.ILLUMINA=1	GT:DP:AD:RO:QR:AO:QA:GL	1/1:394:0,371:0:0:371:12212:-1098.58,-111.682,0
N2_chrI	660889	.	TCAAAAAAAAAAAATTAAAAATCG	TCAAAAAAAAAATTAAAAATCG	8930.39	PASS	AB=0;ABP=0;AC=2;AF=1;AN=2;AO=343;CIGAR=2M2D20M;DP=403;DPB=369.917;DPRA=0;EPP=4.08021;EPPR=0;GTI=0;LEN=2;MEANALT=18;MQM=60;MQMR=0;NS=1;NUMALT=1;ODDS=383.282;PAIRED=0.997085;PAIREDR=0;PAO=2.66667;PQA=65.3333;PQR=65.3333;PRO=2.66667;QA=9978;QR=0;RO=0;RPL=160;RPP=6.35931;RPPR=0;RPR=183;RUN=1;SAF=179;SAP=4.43474;SAR=164;SRF=0;SRP=0;SRR=0;TYPE=del;technology.ILLUMINA=1	GT:DP:AD:RO:QR:AO:QA:GL	1/1:403:0,343:0:0:343:9978:-897.72,-103.253,0
N2_chrI	660890	.	CAA	C	10921.7	PASS	AC=2;AF=1;AN=2;BaseQRankSum=6.433;ClippingRankSum=0;DP=485;ExcessHet=3.0103;FS=20.052;MLEAC=2;MLEAF=1;MQ=60;MQRankSum=0;QD=25.34;ReadPosRankSum=2.219;SOR=0.13	GT:AD:DP:GQ:PL	1/1:29,402:431:99:10959,918,0
N2_chrI	660922	.	CAAAAAAAAAACATTT	CAAAAAAAAACATTT	9614.1	PASS	AB=0;ABP=0;AC=2;AF=1;AN=2;AO=373;CIGAR=1M1D14M;DP=419;DPB=396;DPRA=0;EPP=11.865;EPPR=18.2106;GTI=0;LEN=1;MEANALT=13;MQM=60;MQMR=60;NS=1;NUMALT=1;ODDS=295.348;PAIRED=0.994638;PAIREDR=1;PAO=5.5;PQA=172.5;PQR=172.5;PRO=5.5;QA=11552;QR=928;RO=28;RPL=192;RPP=3.71472;RPPR=40.5458;RPR=181;RUN=1;SAF=171;SAP=8.6049;SAR=202;SRF=4;SRP=34.0313;SRR=24;TYPE=del;technology.ILLUMINA=1	GT:DP:AD:RO:QR:AO:QA:GL	1/1:419:28,373:28:928:373:11552:-955.689,-37.153,0
N2_chrI	660951	.	CAAAAAAAAAAAGAAAAATAAACAAAAAACAAATATTT	CAAAAAAAAAAGAAAAATAAACAAAAAACAAATATTT	6760.13	PASS	AB=0;ABP=0;AC=2;AF=1;AN=2;AO=264;CIGAR=1M1D36M;DP=309;DPB=341.053;DPRA=0;EPP=6.99133;EPPR=3.20771;GTI=0;LEN=1;MEANALT=23;MQM=60;MQMR=60;NS=1;NUMALT=1;ODDS=272.514;PAIRED=0.992424;PAIREDR=1;PAO=78.5;PQA=2576.5;PQR=2576.5;PRO=78.5;QA=7968;QR=366;RO=11;RPL=172;RPP=55.6521;RPPR=7.94546;RPR=92;RUN=1;SAF=115;SAP=12.5187;SAR=149;SRF=3;SRP=7.94546;SRR=8;TYPE=del;technology.ILLUMINA=1	GT:DP:AD:RO:QR:AO:QA:GL	1/1:309:11,264:11:366:264:7968:-683.781,-49.8774,0
N2_chrI	660989	.	CAAAAAAAAAAACAATTTT	CAAAAAAAAAACAATTTT	9431.26	PASS	AB=0;ABP=0;AC=2;AF=1;AN=2;AO=326;CIGAR=1M1D17M;DP=364;DPB=355.105;DPRA=0;EPP=47.7986;EPPR=5.80219;GTI=0;LEN=1;MEANALT=10;MQM=60;MQMR=60;NS=1;NUMALT=1;ODDS=390.043;PAIRED=0.993865;PAIREDR=1;PAO=14;PQA=450.5;PQR=579.5;PRO=18;QA=10874;QR=239;RO=7;RPL=203;RPP=45.6404;RPPR=5.80219;RPR=123;RUN=1;SAF=129;SAP=33.8106;SAR=197;SRF=2;SRP=5.80219;SRR=5;TYPE=del;technology.ILLUMINA=1	GT:DP:AD:RO:QR:AO:QA:GL	1/1:364:7,326:7:239:326:10874:-956.736,-78.7227,0
N2_chrI	661125	.	CAAAAAAAAAAAATTCAAAATC	CAAAAAAAAAAATTCAAAATC	7926.92	PASS	AB=0;ABP=0;AC=2;AF=1;AN=2;AO=314;CIGAR=1M1D20M;DP=385;DPB=372.182;DPRA=0;EPP=7.68519;EPPR=16.6021;GTI=0;LEN=1;MEANALT=19;MQM=60;MQMR=60;NS=1;NUMALT=1;ODDS=204.629;PAIRED=0.996815;PAIREDR=1;PAO=14.5;PQA=414;PQR=414;PRO=14.5;QA=9752;QR=933;RO=27;RPL=136;RPP=15.2093;RPPR=12.7417;RPR=178;RUN=1;SAF=168;SAP=6.35741;SAR=146;SRF=9;SRP=9.52472;SRR=18;TYPE=del;technology.ILLUMINA=1	GT:DP:AD:RO:QR:AO:QA:GL	1/1:385:27,314:27:933:314:9752:-793.335,-18.6884,0
N2_chrI	661157	.	CAAAAAAAAAATGAAAAATC	CAAAAAAAAAAATGAAAAATC	8831.5	PASS	AB=0;ABP=0;AC=2;AF=1;AN=2;AO=329;CIGAR=1M1I19M;DP=394;DPB=416.7;DPRA=0;EPP=7.82186;EPPR=3.0103;GTI=0;LEN=1;MEANALT=19;MQM=60;MQMR=60;NS=1;NUMALT=1;ODDS=279.253;PAIRED=0.990881;PAIREDR=1;PAO=12;PQA=361;PQR=361;PRO=12;QA=10520;QR=681;RO=20;RPL=166;RPP=3.0697;RPPR=6.91895;RPR=163;RUN=1;SAF=159;SAP=3.80893;SAR=170;SRF=11;SRP=3.44459;SRR=9;TYPE=ins;technology.ILLUMINA=1	GT:DP:AD:RO:QR:AO:QA:GL	1/1:394:20,329:20:681:329:10520:-885.106,-43.7676,0
N2_chrI	662478	.	GTTTTTTTTTCAA	GTTTTTTTTTTCAA	8994.84	PASS	AB=0;ABP=0;AC=2;AF=1;AN=2;AO=317;CIGAR=1M1I12M;DP=367;DPB=396.923;DPRA=0;EPP=11.4016;EPPR=3.0103;GTI=0;LEN=1;MEANALT=7;MQM=59.9148;MQMR=60;NS=1;NUMALT=1;ODDS=225.661;PAIRED=0.987382;PAIREDR=1;PAO=0;PQA=0;PQR=0;PRO=0;QA=10205;QR=147;RO=4;RPL=149;RPP=5.48318;RPPR=11.6962;RPR=168;RUN=1;SAF=187;SAP=25.2662;SAR=130;SRF=2;SRP=3.0103;SRR=2;TYPE=ins;technology.ILLUMINA=1	GT:DP:AD:RO:QR:AO:QA:GL	1/1:367:4,317:4:147:317:10205:-904.791,-83.3972,0
N2_chrI	662608	.	GAAAAAAACCAAAATT	GAAAAAAAACCAAAATT	10092.6	PASS	AB=0;ABP=0;AC=2;AF=1;AN=2;AO=329;CIGAR=1M1I15M;DP=338;DPB=362.812;DPRA=0;EPP=3.0697;EPPR=0;GTI=0;LEN=1;MEANALT=6;MQM=60;MQMR=0;NS=1;NUMALT=1;ODDS=460.696;PAIRED=0.99696;PAIREDR=0;PAO=10.5;PQA=333.5;PQR=333.5;PRO=10.5;QA=11273;QR=0;RO=0;RPL=173;RPP=4.91776;RPPR=0;RPR=156;RUN=1;SAF=151;SAP=7.82186;SAR=178;SRF=0;SRP=0;SRR=0;TYPE=ins;technology.ILLUMINA=1	GT:DP:AD:RO:QR:AO:QA:GL	1/1:338:0,329:0:0:329:11273:-1014.01,-99.0389,0
N2_chrI	662743	.	ATTTTTTTTTTTGAAA	ATTTTTTTTTTTTGAAA	8596.66	PASS	AB=0;ABP=0;AC=2;AF=1;AN=2;AO=294;CIGAR=1M1I15M;DP=343;DPB=364.5;DPRA=0;EPP=6.5851;EPPR=3.0103;GTI=0;LEN=1;MEANALT=9;MQM=60;MQMR=60;NS=1;NUMALT=1;ODDS=251.761;PAIRED=0.993197;PAIREDR=1;PAO=0.333333;PQA=12.3333;PQR=12.3333;PRO=0.333333;QA=10025;QR=429;RO=12;RPL=132;RPP=9.65766;RPPR=3.0103;RPR=162;RUN=1;SAF=134;SAP=8.00321;SAR=160;SRF=6;SRP=3.0103;SRR=6;TYPE=ins;technology.ILLUMINA=1	GT:DP:AD:RO:QR:AO:QA:GL	1/1:343:12,294:12:429:294:10025:-863.242,-53.4982,0
N2_chrI	662858	.	GTTTTTTTTTCAA	GTTTTTTTTTTCAA	8102.99	PASS	AB=0;ABP=0;AC=2;AF=1;AN=2;AO=289;CIGAR=1M1I12M;DP=304;DPB=327.231;DPRA=0;EPP=4.70089;EPPR=3.73412;GTI=0;LEN=1;MEANALT=7;MQM=60;MQMR=60;NS=1;NUMALT=1;ODDS=376.187;PAIRED=1;PAIREDR=1;PAO=0;PQA=0;PQR=0;PRO=0;QA=9164;QR=106;RO=3;RPL=121;RPP=19.6082;RPPR=3.73412;RPR=168;RUN=1;SAF=131;SAP=8.48782;SAR=158;SRF=0;SRP=9.52472;SRR=3;TYPE=ins;technology.ILLUMINA=1	GT:DP:AD:RO:QR:AO:QA:GL	1/1:304:3,289:3:106:289:9164:-814.907,-78.3338,0
N2_chrI	663973	.	CATTTTTCCCATTTTTATGAAAAACAACAATAAAATGAGAAAAATTACATGGGAAAACCGAAGAAACTTAA	C	21360.7	PASS	AC=2;AF=1;AN=2;BaseQRankSum=-0.653;ClippingRankSum=0;DP=611;ExcessHet=3.0103;FS=0;MLEAC=2;MLEAF=1;MQ=60;MQRankSum=0;QD=27.54;ReadPosRankSum=0.363;SOR=0.136	GT:AD:DP:GQ:PL	1/1:2,556:558:99:21398,1602,0
N2_chrI	664872	.	ACT	ACGACATCCT	17079.3	PASS	AB=0;ABP=0;AC=2;AF=1;AN=2;AO=632;CIGAR=1M7I2M;DP=654;DPB=2133.33;DPRA=0;EPP=4.38465;EPPR=0;GTI=0;LEN=7;MEANALT=5;MQM=59.9684;MQMR=0;NS=1;NUMALT=1;ODDS=880.743;PAIRED=0.995253;PAIREDR=0;PAO=0;PQA=0;PQR=0;PRO=0;QA=19161;QR=0;RO=0;RPL=229;RPP=107.035;RPPR=0;RPR=403;RUN=1;SAF=337;SAP=9.07118;SAR=295;SRF=0;SRP=0;SRR=0;TYPE=ins;technology.ILLUMINA=1	GT:DP:AD:RO:QR:AO:QA:GL	1/1:654:0,632:0:0:632:19161:-1723.69,-190.251,0
N2_chrI	666486	.	AA	ACAGTGT	15829.6	PASS	AB=0;ABP=0;AC=2;AF=1;AN=2;AO=508;CIGAR=1M5I1X;DP=516;DPB=1804;DPRA=0;EPP=27.7001;EPPR=0;GTI=0;LEN=7;MEANALT=6;MQM=59.9449;MQMR=0;NS=1;NUMALT=1;ODDS=708.843;PAIRED=1;PAIREDR=0;PAO=13;PQA=469;PQR=0;PRO=0;QA=18104;QR=0;RO=0;RPL=116;RPP=328.629;RPPR=0;RPR=392;RUN=1;SAF=304;SAP=45.7558;SAR=204;SRF=0;SRP=0;SRR=0;TYPE=complex;technology.ILLUMINA=1	GT:DP:AD:RO:QR:AO:QA:GL	1/1:516:0,508:0:0:508:18104:-1628.39,-152.923,0
N2_chrI	666487	.	A	AGTGT	25159.7	PASS	AC=2;AF=1;AN=2;DP=526;ExcessHet=3.0103;FS=0;MLEAC=2;MLEAF=1;MQ=59;QD=29.06;SOR=1.237	GT:AD:DP:GQ:PL	1/1:0,525:525:99:25197,1700,0
N2_chrI	667180	.	GAAAAAAAAACTG	GAAAAAAAAAACTG	11105.3	PASS	AB=0;ABP=0;AC=2;AF=1;AN=2;AO=385;CIGAR=1M1I12M;DP=407;DPB=440.692;DPRA=0;EPP=5.99396;EPPR=5.18177;GTI=0;LEN=1;MEANALT=6;MQM=60;MQMR=60;NS=1;NUMALT=1;ODDS=528.995;PAIRED=0.997403;PAIREDR=1;PAO=1;PQA=33;PQR=33;PRO=1;QA=12740;QR=33;RO=1;RPL=240;RPP=53.913;RPPR=5.18177;RPR=145;RUN=1;SAF=293;SAP=230.88;SAR=92;SRF=1;SRP=5.18177;SRR=0;TYPE=ins;technology.ILLUMINA=1	GT:DP:AD:RO:QR:AO:QA:GL	1/1:407:1,385:1:33:385:12740:-1143.12,-113.225,0
[truncated: 39,748,129 more chars]
