# Supplementary material for: Transposable elements and heterochromatic regions are enriched for structural variation and sequence divergence in the genome of wild-type Caenorhabditis elegans
Source: G3 (Bethesda). 2025 Apr 30;15(7):jkaf092. doi: 10.1093/g3journal/jkaf092 (PMC12239620; doi:10.1093/g3journal/jkaf092)
Supplement: jkaf092_Supplementary_Data [file jkaf092_supplementary_data.zip › 28833551/Supplemental_Data_File_S3.vcf]

##fileformat=VCFv4.3
##fileDate=20221026
##source=syri
##ALT=<ID=SYN,Description="Syntenic region">
##ALT=<ID=INV,Description="Inversion">
##ALT=<ID=TRANS,Description="Translocation">
##ALT=<ID=INVTR,Description="Inverted Translocation">
##ALT=<ID=DUP,Description="Duplication">
##ALT=<ID=INVDP,Description="Inverted Duplication">
##ALT=<ID=SYNAL,Description="Syntenic alignment">
##ALT=<ID=INVAL,Description="Inversion alignment">
##ALT=<ID=TRANSAL,Description="Translocation alignment">
##ALT=<ID=INVTRAL,Description="Inverted Translocation alignment">
##ALT=<ID=DUPAL,Description="Duplication alignment">
##ALT=<ID=INVDPAL,Description="Inverted Duplication alignment">
##ALT=<ID=HDR,Description="Highly diverged regions">
##ALT=<ID=INS,Description="Insertion in non-reference genome">
##ALT=<ID=DEL,Description="Deletion in non-reference genome">
##ALT=<ID=CPG,Description="Copy gain in non-reference genome">
##ALT=<ID=CPL,Description="Copy loss in non-reference genome">
##ALT=<ID=SNP,Description="Single nucleotide polymorphism">
##ALT=<ID=TDM,Description="Tandem repeat">
##ALT=<ID=NOTAL,Description="Not Aligned region">
##INFO=<ID=END,Number=1,Type=Integer,Description="End position on reference genome">
##INFO=<ID=ChrB,Number=1,Type=String,Description="Chromoosme ID on the non-reference genome">
##INFO=<ID=StartB,Number=1,Type=Integer,Description="Start position on non-reference genome">
##INFO=<ID=EndB,Number=1,Type=Integer,Description="End position on non-reference genome">
##INFO=<ID=Parent,Number=1,Type=String,Description="ID of the parent SR">
##INFO=<ID=VarType,Number=1,Type=String,Description="Start position on non-reference genome">
##INFO=<ID=DupType,Number=1,Type=String,Description="Copy gain or loss in the non-reference genome">
#CHROM	POS	ID	REF	ALT	QUAL	FILTER	INFO
CB_chrI	1	NOTAL1	N	<NOTAL>	.	PASS	END=485;ChrB=.;StartB=.;EndB=.;Parent=.;VarType=.;DupType=.
CB_chrI	486	SYNAL1	N	<SYNAL>	.	PASS	END=282980;ChrB=N2_chrI;StartB=888;EndB=280552;Parent=SYN1;VarType=.;DupType=.
CB_chrI	486	SYN1	N	<SYN>	.	PASS	END=1377301;ChrB=N2_chrI;StartB=888;EndB=1387930;Parent=.;VarType=SR;DupType=-
CB_chrI	519	SNP1309	A	G	.	PASS	END=519;ChrB=N2_chrI;StartB=921;EndB=921;Parent=SYN1;VarType=ShV;DupType=.
CB_chrI	534	SNP1310	A	C	.	PASS	END=534;ChrB=N2_chrI;StartB=936;EndB=936;Parent=SYN1;VarType=ShV;DupType=.
CB_chrI	560	SNP1311	T	G	.	PASS	END=560;ChrB=N2_chrI;StartB=962;EndB=962;Parent=SYN1;VarType=ShV;DupType=.
CB_chrI	565	SNP1312	A	G	.	PASS	END=565;ChrB=N2_chrI;StartB=967;EndB=967;Parent=SYN1;VarType=ShV;DupType=.
CB_chrI	814	SNP1313	T	A	.	PASS	END=814;ChrB=N2_chrI;StartB=1216;EndB=1216;Parent=SYN1;VarType=ShV;DupType=.
CB_chrI	820	SNP1314	C	A	.	PASS	END=820;ChrB=N2_chrI;StartB=1222;EndB=1222;Parent=SYN1;VarType=ShV;DupType=.
CB_chrI	907	SNP1315	T	A	.	PASS	END=907;ChrB=N2_chrI;StartB=1309;EndB=1309;Parent=SYN1;VarType=ShV;DupType=.
CB_chrI	965	DEL1316	TACTTATTATTGATGTCAAAGA	T	.	PASS	END=986;ChrB=N2_chrI;StartB=1367;EndB=1367;Parent=SYN1;VarType=ShV;DupType=.
CB_chrI	989	INS1317	C	CTTCTTTGACATCAATAAG	.	PASS	END=989;ChrB=N2_chrI;StartB=1370;EndB=1388;Parent=SYN1;VarType=ShV;DupType=.
CB_chrI	1314	SNP1318	G	T	.	PASS	END=1314;ChrB=N2_chrI;StartB=1713;EndB=1713;Parent=SYN1;VarType=ShV;DupType=.
CB_chrI	1534	SNP1319	G	C	.	PASS	END=1534;ChrB=N2_chrI;StartB=1933;EndB=1933;Parent=SYN1;VarType=ShV;DupType=.
CB_chrI	1544	DEL1320	ACAT	A	.	PASS	END=1547;ChrB=N2_chrI;StartB=1943;EndB=1943;Parent=SYN1;VarType=ShV;DupType=.
CB_chrI	1813	DEL1321	TAA	T	.	PASS	END=1815;ChrB=N2_chrI;StartB=2209;EndB=2209;Parent=SYN1;VarType=ShV;DupType=.
CB_chrI	1816	SNP1322	A	T	.	PASS	END=1816;ChrB=N2_chrI;StartB=2210;EndB=2210;Parent=SYN1;VarType=ShV;DupType=.
CB_chrI	2174	SNP1323	T	A	.	PASS	END=2174;ChrB=N2_chrI;StartB=2568;EndB=2568;Parent=SYN1;VarType=ShV;DupType=.
CB_chrI	2228	SNP1324	A	T	.	PASS	END=2228;ChrB=N2_chrI;StartB=2622;EndB=2622;Parent=SYN1;VarType=ShV;DupType=.
CB_chrI	2257	SNP1325	A	T	.	PASS	END=2257;ChrB=N2_chrI;StartB=2651;EndB=2651;Parent=SYN1;VarType=ShV;DupType=.
CB_chrI	2654	SNP1326	G	C	.	PASS	END=2654;ChrB=N2_chrI;StartB=3048;EndB=3048;Parent=SYN1;VarType=ShV;DupType=.
CB_chrI	3045	SNP1327	A	G	.	PASS	END=3045;ChrB=N2_chrI;StartB=3439;EndB=3439;Parent=SYN1;VarType=ShV;DupType=.
CB_chrI	3141	SNP1328	A	C	.	PASS	END=3141;ChrB=N2_chrI;StartB=3535;EndB=3535;Parent=SYN1;VarType=ShV;DupType=.
CB_chrI	3217	SNP1329	A	T	.	PASS	END=3217;ChrB=N2_chrI;StartB=3611;EndB=3611;Parent=SYN1;VarType=ShV;DupType=.
CB_chrI	3265	SNP1330	T	C	.	PASS	END=3265;ChrB=N2_chrI;StartB=3659;EndB=3659;Parent=SYN1;VarType=ShV;DupType=.
CB_chrI	3337	SNP1331	A	T	.	PASS	END=3337;ChrB=N2_chrI;StartB=3731;EndB=3731;Parent=SYN1;VarType=ShV;DupType=.
CB_chrI	3707	SNP1332	G	A	.	PASS	END=3707;ChrB=N2_chrI;StartB=4101;EndB=4101;Parent=SYN1;VarType=ShV;DupType=.
CB_chrI	3788	DEL1333	GT	G	.	PASS	END=3789;ChrB=N2_chrI;StartB=4182;EndB=4182;Parent=SYN1;VarType=ShV;DupType=.
CB_chrI	4383	SNP1334	A	T	.	PASS	END=4383;ChrB=N2_chrI;StartB=4776;EndB=4776;Parent=SYN1;VarType=ShV;DupType=.
CB_chrI	4398	INS1335	C	CT	.	PASS	END=4398;ChrB=N2_chrI;StartB=4791;EndB=4792;Parent=SYN1;VarType=ShV;DupType=.
CB_chrI	4604	DEL1336	CA	C	.	PASS	END=4605;ChrB=N2_chrI;StartB=4998;EndB=4998;Parent=SYN1;VarType=ShV;DupType=.
CB_chrI	4633	SNP1337	A	T	.	PASS	END=4633;ChrB=N2_chrI;StartB=5026;EndB=5026;Parent=SYN1;VarType=ShV;DupType=.
CB_chrI	5218	INS1338	G	GA	.	PASS	END=5218;ChrB=N2_chrI;StartB=5611;EndB=5612;Parent=SYN1;VarType=ShV;DupType=.
CB_chrI	5474	SNP1339	A	T	.	PASS	END=5474;ChrB=N2_chrI;StartB=5868;EndB=5868;Parent=SYN1;VarType=ShV;DupType=.
CB_chrI	5919	SNP1340	T	G	.	PASS	END=5919;ChrB=N2_chrI;StartB=6313;EndB=6313;Parent=SYN1;VarType=ShV;DupType=.
CB_chrI	5920	SNP1341	G	T	.	PASS	END=5920;ChrB=N2_chrI;StartB=6314;EndB=6314;Parent=SYN1;VarType=ShV;DupType=.
CB_chrI	6021	SNP1342	T	C	.	PASS	END=6021;ChrB=N2_chrI;StartB=6415;EndB=6415;Parent=SYN1;VarType=ShV;DupType=.
CB_chrI	6186	SNP1343	A	T	.	PASS	END=6186;ChrB=N2_chrI;StartB=6580;EndB=6580;Parent=SYN1;VarType=ShV;DupType=.
CB_chrI	6187	SNP1344	C	T	.	PASS	END=6187;ChrB=N2_chrI;StartB=6581;EndB=6581;Parent=SYN1;VarType=ShV;DupType=.
CB_chrI	6343	INS1345	G	GT	.	PASS	END=6343;ChrB=N2_chrI;StartB=6737;EndB=6738;Parent=SYN1;VarType=ShV;DupType=.
CB_chrI	6547	INS1346	G	GAAAATAAAATTTTCTACGGCTCAT	.	PASS	END=6547;ChrB=N2_chrI;StartB=6942;EndB=6966;Parent=SYN1;VarType=ShV;DupType=.
CB_chrI	6817	SNP1347	T	C	.	PASS	END=6817;ChrB=N2_chrI;StartB=7236;EndB=7236;Parent=SYN1;VarType=ShV;DupType=.
CB_chrI	7222	SNP1348	A	G	.	PASS	END=7222;ChrB=N2_chrI;StartB=7641;EndB=7641;Parent=SYN1;VarType=ShV;DupType=.
CB_chrI	7406	SNP1349	A	T	.	PASS	END=7406;ChrB=N2_chrI;StartB=7825;EndB=7825;Parent=SYN1;VarType=ShV;DupType=.
CB_chrI	7577	SNP1350	A	T	.	PASS	END=7577;ChrB=N2_chrI;StartB=7996;EndB=7996;Parent=SYN1;VarType=ShV;DupType=.
CB_chrI	7756	SNP1351	T	C	.	PASS	END=7756;ChrB=N2_chrI;StartB=8175;EndB=8175;Parent=SYN1;VarType=ShV;DupType=.
CB_chrI	7823	SNP1352	G	A	.	PASS	END=7823;ChrB=N2_chrI;StartB=8242;EndB=8242;Parent=SYN1;VarType=ShV;DupType=.
CB_chrI	8040	DEL1353	GT	G	.	PASS	END=8041;ChrB=N2_chrI;StartB=8459;EndB=8459;Parent=SYN1;VarType=ShV;DupType=.
CB_chrI	8123	INS1354	C	CA	.	PASS	END=8123;ChrB=N2_chrI;StartB=8541;EndB=8542;Parent=SYN1;VarType=ShV;DupType=.
CB_chrI	8441	DEL1355	AGGGGG	A	.	PASS	END=8446;ChrB=N2_chrI;StartB=8860;EndB=8860;Parent=SYN1;VarType=ShV;DupType=.
CB_chrI	8518	SNP1356	A	G	.	PASS	END=8518;ChrB=N2_chrI;StartB=8932;EndB=8932;Parent=SYN1;VarType=ShV;DupType=.
CB_chrI	8519	SNP1357	G	A	.	PASS	END=8519;ChrB=N2_chrI;StartB=8933;EndB=8933;Parent=SYN1;VarType=ShV;DupType=.
CB_chrI	8554	INS1358	C	CCT	.	PASS	END=8554;ChrB=N2_chrI;StartB=8968;EndB=8970;Parent=SYN1;VarType=ShV;DupType=.
CB_chrI	8555	SNP1359	G	T	.	PASS	END=8555;ChrB=N2_chrI;StartB=8971;EndB=8971;Parent=SYN1;VarType=ShV;DupType=.
CB_chrI	8593	SNP1360	T	A	.	PASS	END=8593;ChrB=N2_chrI;StartB=9009;EndB=9009;Parent=SYN1;VarType=ShV;DupType=.
CB_chrI	8791	DEL1361	AT	A	.	PASS	END=8792;ChrB=N2_chrI;StartB=9207;EndB=9207;Parent=SYN1;VarType=ShV;DupType=.
CB_chrI	8799	SNP1362	T	C	.	PASS	END=8799;ChrB=N2_chrI;StartB=9214;EndB=9214;Parent=SYN1;VarType=ShV;DupType=.
CB_chrI	8801	SNP1363	C	T	.	PASS	END=8801;ChrB=N2_chrI;StartB=9216;EndB=9216;Parent=SYN1;VarType=ShV;DupType=.
CB_chrI	8825	SNP1364	C	A	.	PASS	END=8825;ChrB=N2_chrI;StartB=9240;EndB=9240;Parent=SYN1;VarType=ShV;DupType=.
CB_chrI	9078	DEL1365	GA	G	.	PASS	END=9079;ChrB=N2_chrI;StartB=9493;EndB=9493;Parent=SYN1;VarType=ShV;DupType=.
CB_chrI	9609	INS1366	G	GT	.	PASS	END=9609;ChrB=N2_chrI;StartB=10023;EndB=10024;Parent=SYN1;VarType=ShV;DupType=.
CB_chrI	9878	SNP1367	G	C	.	PASS	END=9878;ChrB=N2_chrI;StartB=10293;EndB=10293;Parent=SYN1;VarType=ShV;DupType=.
CB_chrI	9934	SNP1368	A	G	.	PASS	END=9934;ChrB=N2_chrI;StartB=10349;EndB=10349;Parent=SYN1;VarType=ShV;DupType=.
CB_chrI	9954	SNP1369	C	T	.	PASS	END=9954;ChrB=N2_chrI;StartB=10369;EndB=10369;Parent=SYN1;VarType=ShV;DupType=.
CB_chrI	10717	DEL1370	GA	G	.	PASS	END=10718;ChrB=N2_chrI;StartB=11132;EndB=11132;Parent=SYN1;VarType=ShV;DupType=.
CB_chrI	10829	DEL1371	ACCCC	A	.	PASS	END=10833;ChrB=N2_chrI;StartB=11243;EndB=11243;Parent=SYN1;VarType=ShV;DupType=.
CB_chrI	11105	SNP1372	G	A	.	PASS	END=11105;ChrB=N2_chrI;StartB=11515;EndB=11515;Parent=SYN1;VarType=ShV;DupType=.
CB_chrI	11166	SNP1373	T	A	.	PASS	END=11166;ChrB=N2_chrI;StartB=11576;EndB=11576;Parent=SYN1;VarType=ShV;DupType=.
CB_chrI	11710	SNP1374	T	C	.	PASS	END=11710;ChrB=N2_chrI;StartB=12120;EndB=12120;Parent=SYN1;VarType=ShV;DupType=.
CB_chrI	12429	SNP1375	C	T	.	PASS	END=12429;ChrB=N2_chrI;StartB=12839;EndB=12839;Parent=SYN1;VarType=ShV;DupType=.
CB_chrI	12448	SNP1376	T	C	.	PASS	END=12448;ChrB=N2_chrI;StartB=12858;EndB=12858;Parent=SYN1;VarType=ShV;DupType=.
CB_chrI	13951	INS1377	A	AT	.	PASS	END=13951;ChrB=N2_chrI;StartB=14361;EndB=14362;Parent=SYN1;VarType=ShV;DupType=.
CB_chrI	14615	SNP1378	G	A	.	PASS	END=14615;ChrB=N2_chrI;StartB=15026;EndB=15026;Parent=SYN1;VarType=ShV;DupType=.
CB_chrI	15546	SNP1379	A	G	.	PASS	END=15546;ChrB=N2_chrI;StartB=15957;EndB=15957;Parent=SYN1;VarType=ShV;DupType=.
CB_chrI	15548	SNP1380	C	A	.	PASS	END=15548;ChrB=N2_chrI;StartB=15959;EndB=15959;Parent=SYN1;VarType=ShV;DupType=.
CB_chrI	15961	INS1381	T	TAGTTTAGACGCTATGAACTCTCGAAAATCAGATTTTTTCA	.	PASS	END=15961;ChrB=N2_chrI;StartB=16372;EndB=16412;Parent=SYN1;VarType=ShV;DupType=.
CB_chrI	16007	SNP1382	G	A	.	PASS	END=16007;ChrB=N2_chrI;StartB=16458;EndB=16458;Parent=SYN1;VarType=ShV;DupType=.
CB_chrI	16507	SNP1383	G	A	.	PASS	END=16507;ChrB=N2_chrI;StartB=16958;EndB=16958;Parent=SYN1;VarType=ShV;DupType=.
CB_chrI	16711	SNP1384	A	G	.	PASS	END=16711;ChrB=N2_chrI;StartB=17162;EndB=17162;Parent=SYN1;VarType=ShV;DupType=.
CB_chrI	16751	SNP1385	A	G	.	PASS	END=16751;ChrB=N2_chrI;StartB=17202;EndB=17202;Parent=SYN1;VarType=ShV;DupType=.
CB_chrI	16797	SNP1386	G	A	.	PASS	END=16797;ChrB=N2_chrI;StartB=17248;EndB=17248;Parent=SYN1;VarType=ShV;DupType=.
CB_chrI	17401	INS1387	A	AT	.	PASS	END=17401;ChrB=N2_chrI;StartB=17852;EndB=17853;Parent=SYN1;VarType=ShV;DupType=.
CB_chrI	17438	INS1388	T	TA	.	PASS	END=17438;ChrB=N2_chrI;StartB=17890;EndB=17891;Parent=SYN1;VarType=ShV;DupType=.
CB_chrI	17846	SNP1389	A	T	.	PASS	END=17846;ChrB=N2_chrI;StartB=18299;EndB=18299;Parent=SYN1;VarType=ShV;DupType=.
CB_chrI	17894	DEL1390	GA	G	.	PASS	END=17895;ChrB=N2_chrI;StartB=18347;EndB=18347;Parent=SYN1;VarType=ShV;DupType=.
CB_chrI	18016	SNP1391	A	T	.	PASS	END=18016;ChrB=N2_chrI;StartB=18468;EndB=18468;Parent=SYN1;VarType=ShV;DupType=.
CB_chrI	18229	SNP1392	A	G	.	PASS	END=18229;ChrB=N2_chrI;StartB=18681;EndB=18681;Parent=SYN1;VarType=ShV;DupType=.
CB_chrI	18350	INS1393	G	GA	.	PASS	END=18350;ChrB=N2_chrI;StartB=18802;EndB=18803;Parent=SYN1;VarType=ShV;DupType=.
CB_chrI	18523	SNP1394	T	A	.	PASS	END=18523;ChrB=N2_chrI;StartB=18976;EndB=18976;Parent=SYN1;VarType=ShV;DupType=.
CB_chrI	18531	SNP1395	C	T	.	PASS	END=18531;ChrB=N2_chrI;StartB=18984;EndB=18984;Parent=SYN1;VarType=ShV;DupType=.
CB_chrI	18833	SNP1396	T	A	.	PASS	END=18833;ChrB=N2_chrI;StartB=19286;EndB=19286;Parent=SYN1;VarType=ShV;DupType=.
CB_chrI	18834	SNP1397	T	C	.	PASS	END=18834;ChrB=N2_chrI;StartB=19287;EndB=19287;Parent=SYN1;VarType=ShV;DupType=.
CB_chrI	18975	SNP1398	T	A	.	PASS	END=18975;ChrB=N2_chrI;StartB=19428;EndB=19428;Parent=SYN1;VarType=ShV;DupType=.
CB_chrI	19131	SNP1399	T	G	.	PASS	END=19131;ChrB=N2_chrI;StartB=19584;EndB=19584;Parent=SYN1;VarType=ShV;DupType=.
CB_chrI	19195	SNP1400	T	A	.	PASS	END=19195;ChrB=N2_chrI;StartB=19648;EndB=19648;Parent=SYN1;VarType=ShV;DupType=.
CB_chrI	19370	DEL1401	GT	G	.	PASS	END=19371;ChrB=N2_chrI;StartB=19823;EndB=19823;Parent=SYN1;VarType=ShV;DupType=.
CB_chrI	19555	INS1402	C	CAA	.	PASS	END=19555;ChrB=N2_chrI;StartB=20007;EndB=20009;Parent=SYN1;VarType=ShV;DupType=.
CB_chrI	19635	INS1403	A	AT	.	PASS	END=19635;ChrB=N2_chrI;StartB=20089;EndB=20090;Parent=SYN1;VarType=ShV;DupType=.
CB_chrI	19651	INS1404	G	GAAATTTTTTTTCCGCAAAATCAGGAAAAATTCAGAAAAAGACAGTCAAAAAATTGT	.	PASS	END=19651;ChrB=N2_chrI;StartB=20106;EndB=20162;Parent=SYN1;VarType=ShV;DupType=.
CB_chrI	19653	SNP1405	T	G	.	PASS	END=19653;ChrB=N2_chrI;StartB=20164;EndB=20164;Parent=SYN1;VarType=ShV;DupType=.
CB_chrI	19654	SNP1406	C	A	.	PASS	END=19654;ChrB=N2_chrI;StartB=20165;EndB=20165;Parent=SYN1;VarType=ShV;DupType=.
CB_chrI	19723	SNP1407	T	G	.	PASS	END=19723;ChrB=N2_chrI;StartB=20234;EndB=20234;Parent=SYN1;VarType=ShV;DupType=.
CB_chrI	20305	DEL1408	AT	A	.	PASS	END=20306;ChrB=N2_chrI;StartB=20816;EndB=20816;Parent=SYN1;VarType=ShV;DupType=.
CB_chrI	20386	SNP1409	G	A	.	PASS	END=20386;ChrB=N2_chrI;StartB=20896;EndB=20896;Parent=SYN1;VarType=ShV;DupType=.
CB_chrI	20796	SNP1410	G	C	.	PASS	END=20796;ChrB=N2_chrI;StartB=21306;EndB=21306;Parent=SYN1;VarType=ShV;DupType=.
CB_chrI	20843	DEL1411	TA	T	.	PASS	END=20844;ChrB=N2_chrI;StartB=21353;EndB=21353;Parent=SYN1;VarType=ShV;DupType=.
CB_chrI	20924	SNP1412	T	A	.	PASS	END=20924;ChrB=N2_chrI;StartB=21433;EndB=21433;Parent=SYN1;VarType=ShV;DupType=.
CB_chrI	20966	INS1413	C	CCGACAAAAAT	.	PASS	END=20966;ChrB=N2_chrI;StartB=21475;EndB=21485;Parent=SYN1;VarType=ShV;DupType=.
CB_chrI	20995	INS1414	C	CTTAG	.	PASS	END=20995;ChrB=N2_chrI;StartB=21514;EndB=21518;Parent=SYN1;VarType=ShV;DupType=.
CB_chrI	21012	SNP1415	T	C	.	PASS	END=21012;ChrB=N2_chrI;StartB=21535;EndB=21535;Parent=SYN1;VarType=ShV;DupType=.
CB_chrI	21220	SNP1416	A	G	.	PASS	END=21220;ChrB=N2_chrI;StartB=21743;EndB=21743;Parent=SYN1;VarType=ShV;DupType=.
CB_chrI	21540	SNP1417	C	T	.	PASS	END=21540;ChrB=N2_chrI;StartB=22063;EndB=22063;Parent=SYN1;VarType=ShV;DupType=.
CB_chrI	21613	SNP1418	G	A	.	PASS	END=21613;ChrB=N2_chrI;StartB=22136;EndB=22136;Parent=SYN1;VarType=ShV;DupType=.
CB_chrI	22874	SNP1419	T	C	.	PASS	END=22874;ChrB=N2_chrI;StartB=23397;EndB=23397;Parent=SYN1;VarType=ShV;DupType=.
CB_chrI	23421	DEL1420	AG	A	.	PASS	END=23422;ChrB=N2_chrI;StartB=23944;EndB=23944;Parent=SYN1;VarType=ShV;DupType=.
CB_chrI	23572	SNP1421	G	A	.	PASS	END=23572;ChrB=N2_chrI;StartB=24094;EndB=24094;Parent=SYN1;VarType=ShV;DupType=.
CB_chrI	23729	SNP1422	A	T	.	PASS	END=23729;ChrB=N2_chrI;StartB=24251;EndB=24251;Parent=SYN1;VarType=ShV;DupType=.
CB_chrI	23733	SNP1423	A	T	.	PASS	END=23733;ChrB=N2_chrI;StartB=24255;EndB=24255;Parent=SYN1;VarType=ShV;DupType=.
CB_chrI	23734	SNP1424	A	T	.	PASS	END=23734;ChrB=N2_chrI;StartB=24256;EndB=24256;Parent=SYN1;VarType=ShV;DupType=.
CB_chrI	23735	SNP1425	T	A	.	PASS	END=23735;ChrB=N2_chrI;StartB=24257;EndB=24257;Parent=SYN1;VarType=ShV;DupType=.
CB_chrI	23823	SNP1426	C	T	.	PASS	END=23823;ChrB=N2_chrI;StartB=24345;EndB=24345;Parent=SYN1;VarType=ShV;DupType=.
CB_chrI	23836	SNP1427	C	T	.	PASS	END=23836;ChrB=N2_chrI;StartB=24358;EndB=24358;Parent=SYN1;VarType=ShV;DupType=.
CB_chrI	23975	SNP1428	A	C	.	PASS	END=23975;ChrB=N2_chrI;StartB=24497;EndB=24497;Parent=SYN1;VarType=ShV;DupType=.
CB_chrI	23981	SNP1429	T	A	.	PASS	END=23981;ChrB=N2_chrI;StartB=24503;EndB=24503;Parent=SYN1;VarType=ShV;DupType=.
CB_chrI	24386	INS1430	C	CT	.	PASS	END=24386;ChrB=N2_chrI;StartB=24908;EndB=24909;Parent=SYN1;VarType=ShV;DupType=.
CB_chrI	24595	SNP1431	A	C	.	PASS	END=24595;ChrB=N2_chrI;StartB=25118;EndB=25118;Parent=SYN1;VarType=ShV;DupType=.
CB_chrI	24670	SNP1432	C	T	.	PASS	END=24670;ChrB=N2_chrI;StartB=25193;EndB=25193;Parent=SYN1;VarType=ShV;DupType=.
CB_chrI	25217	DEL1433	CA	C	.	PASS	END=25218;ChrB=N2_chrI;StartB=25740;EndB=25740;Parent=SYN1;VarType=ShV;DupType=.
CB_chrI	26045	SNP1434	C	T	.	PASS	END=26045;ChrB=N2_chrI;StartB=26567;EndB=26567;Parent=SYN1;VarType=ShV;DupType=.
CB_chrI	26307	SNP1435	A	G	.	PASS	END=26307;ChrB=N2_chrI;StartB=26829;EndB=26829;Parent=SYN1;VarType=ShV;DupType=.
CB_chrI	26504	SNP1436	C	T	.	PASS	END=26504;ChrB=N2_chrI;StartB=27026;EndB=27026;Parent=SYN1;VarType=ShV;DupType=.
CB_chrI	27035	DEL1437	AT	A	.	PASS	END=27036;ChrB=N2_chrI;StartB=27557;EndB=27557;Parent=SYN1;VarType=ShV;DupType=.
CB_chrI	27118	DEL1438	GA	G	.	PASS	END=27119;ChrB=N2_chrI;StartB=27639;EndB=27639;Parent=SYN1;VarType=ShV;DupType=.
CB_chrI	27948	DEL1439	AATGT	A	.	PASS	END=27952;ChrB=N2_chrI;StartB=28468;EndB=28468;Parent=SYN1;VarType=ShV;DupType=.
CB_chrI	28041	DEL1440	AT	A	.	PASS	END=28042;ChrB=N2_chrI;StartB=28557;EndB=28557;Parent=SYN1;VarType=ShV;DupType=.
CB_chrI	28437	INS1441	A	AT	.	PASS	END=28437;ChrB=N2_chrI;StartB=28952;EndB=28953;Parent=SYN1;VarType=ShV;DupType=.
CB_chrI	30027	INS1442	A	AT	.	PASS	END=30027;ChrB=N2_chrI;StartB=30543;EndB=30544;Parent=SYN1;VarType=ShV;DupType=.
CB_chrI	30096	SNP1443	A	G	.	PASS	END=30096;ChrB=N2_chrI;StartB=30613;EndB=30613;Parent=SYN1;VarType=ShV;DupType=.
CB_chrI	30097	SNP1444	A	G	.	PASS	END=30097;ChrB=N2_chrI;StartB=30614;EndB=30614;Parent=SYN1;VarType=ShV;DupType=.
CB_chrI	30128	DEL1445	CAGGTCCCTTCGCTACGAGATATTTGCCGCCAGAAAAGTAGGCATTCTCATGATCTCATGGTCCCGTAATACATTCAAATCTTTTTGTTGTTTTTCCAA	C	.	PASS	END=30226;ChrB=N2_chrI;StartB=30645;EndB=30645;Parent=SYN1;VarType=ShV;DupType=.
CB_chrI	30238	SNP1446	A	T	.	PASS	END=30238;ChrB=N2_chrI;StartB=30657;EndB=30657;Parent=SYN1;VarType=ShV;DupType=.
CB_chrI	30253	SNP1447	A	T	.	PASS	END=30253;ChrB=N2_chrI;StartB=30672;EndB=30672;Parent=SYN1;VarType=ShV;DupType=.
CB_chrI	30254	SNP1448	A	T	.	PASS	END=30254;ChrB=N2_chrI;StartB=30673;EndB=30673;Parent=SYN1;VarType=ShV;DupType=.
CB_chrI	30292	DEL1449	TA	T	.	PASS	END=30293;ChrB=N2_chrI;StartB=30711;EndB=30711;Parent=SYN1;VarType=ShV;DupType=.
CB_chrI	31085	SNP1450	T	G	.	PASS	END=31085;ChrB=N2_chrI;StartB=31503;EndB=31503;Parent=SYN1;VarType=ShV;DupType=.
CB_chrI	31725	SNP1451	A	C	.	PASS	END=31725;ChrB=N2_chrI;StartB=32143;EndB=32143;Parent=SYN1;VarType=ShV;DupType=.
CB_chrI	31824	SNP1452	T	C	.	PASS	END=31824;ChrB=N2_chrI;StartB=32242;EndB=32242;Parent=SYN1;VarType=ShV;DupType=.
CB_chrI	32402	SNP1453	A	T	.	PASS	END=32402;ChrB=N2_chrI;StartB=32820;EndB=32820;Parent=SYN1;VarType=ShV;DupType=.
CB_chrI	32423	SNP1454	T	A	.	PASS	END=32423;ChrB=N2_chrI;StartB=32841;EndB=32841;Parent=SYN1;VarType=ShV;DupType=.
CB_chrI	32511	SNP1455	A	G	.	PASS	END=32511;ChrB=N2_chrI;StartB=32929;EndB=32929;Parent=SYN1;VarType=ShV;DupType=.
CB_chrI	33044	SNP1456	T	C	.	PASS	END=33044;ChrB=N2_chrI;StartB=33462;EndB=33462;Parent=SYN1;VarType=ShV;DupType=.
CB_chrI	33139	INS1457	G	GGGA	.	PASS	END=33139;ChrB=N2_chrI;StartB=33557;EndB=33560;Parent=SYN1;VarType=ShV;DupType=.
CB_chrI	33256	DEL1458	AAC	A	.	PASS	END=33258;ChrB=N2_chrI;StartB=33677;EndB=33677;Parent=SYN1;VarType=ShV;DupType=.
CB_chrI	33643	INS1459	A	AT	.	PASS	END=33643;ChrB=N2_chrI;StartB=34062;EndB=34063;Parent=SYN1;VarType=ShV;DupType=.
CB_chrI	33832	SNP1460	A	G	.	PASS	END=33832;ChrB=N2_chrI;StartB=34252;EndB=34252;Parent=SYN1;VarType=ShV;DupType=.
CB_chrI	33833	SNP1461	T	G	.	PASS	END=33833;ChrB=N2_chrI;StartB=34253;EndB=34253;Parent=SYN1;VarType=ShV;DupType=.
CB_chrI	34125	SNP1462	T	A	.	PASS	END=34125;ChrB=N2_chrI;StartB=34545;EndB=34545;Parent=SYN1;VarType=ShV;DupType=.
CB_chrI	34186	SNP1463	T	C	.	PASS	END=34186;ChrB=N2_chrI;StartB=34606;EndB=34606;Parent=SYN1;VarType=ShV;DupType=.
CB_chrI	35317	SNP1464	G	T	.	PASS	END=35317;ChrB=N2_chrI;StartB=35737;EndB=35737;Parent=SYN1;VarType=ShV;DupType=.
CB_chrI	35645	SNP1465	C	T	.	PASS	END=35645;ChrB=N2_chrI;StartB=36065;EndB=36065;Parent=SYN1;VarType=ShV;DupType=.
CB_chrI	35754	INS1466	G	GT	.	PASS	END=35754;ChrB=N2_chrI;StartB=36174;EndB=36175;Parent=SYN1;VarType=ShV;DupType=.
CB_chrI	35762	SNP1467	G	T	.	PASS	END=35762;ChrB=N2_chrI;StartB=36183;EndB=36183;Parent=SYN1;VarType=ShV;DupType=.
CB_chrI	35934	INS1468	G	GT	.	PASS	END=35934;ChrB=N2_chrI;StartB=36355;EndB=36356;Parent=SYN1;VarType=ShV;DupType=.
CB_chrI	36357	SNP1469	C	T	.	PASS	END=36357;ChrB=N2_chrI;StartB=36779;EndB=36779;Parent=SYN1;VarType=ShV;DupType=.
CB_chrI	36678	SNP1470	T	C	.	PASS	END=36678;ChrB=N2_chrI;StartB=37100;EndB=37100;Parent=SYN1;VarType=ShV;DupType=.
CB_chrI	36806	DEL1471	AT	A	.	PASS	END=36807;ChrB=N2_chrI;StartB=37228;EndB=37228;Parent=SYN1;VarType=ShV;DupType=.
CB_chrI	36981	DEL1472	AT	A	.	PASS	END=36982;ChrB=N2_chrI;StartB=37402;EndB=37402;Parent=SYN1;VarType=ShV;DupType=.
CB_chrI	37998	SNP1473	G	A	.	PASS	END=37998;ChrB=N2_chrI;StartB=38418;EndB=38418;Parent=SYN1;VarType=ShV;DupType=.
CB_chrI	38065	SNP1474	C	A	.	PASS	END=38065;ChrB=N2_chrI;StartB=38485;EndB=38485;Parent=SYN1;VarType=ShV;DupType=.
CB_chrI	38625	SNP1475	A	G	.	PASS	END=38625;ChrB=N2_chrI;StartB=39045;EndB=39045;Parent=SYN1;VarType=ShV;DupType=.
CB_chrI	38678	SNP1476	A	G	.	PASS	END=38678;ChrB=N2_chrI;StartB=39098;EndB=39098;Parent=SYN1;VarType=ShV;DupType=.
CB_chrI	39035	SNP1477	T	G	.	PASS	END=39035;ChrB=N2_chrI;StartB=39455;EndB=39455;Parent=SYN1;VarType=ShV;DupType=.
CB_chrI	39125	SNP1478	T	A	.	PASS	END=39125;ChrB=N2_chrI;StartB=39545;EndB=39545;Parent=SYN1;VarType=ShV;DupType=.
CB_chrI	39301	SNP1479	T	C	.	PASS	END=39301;ChrB=N2_chrI;StartB=39721;EndB=39721;Parent=SYN1;VarType=ShV;DupType=.
CB_chrI	39392	SNP1480	T	A	.	PASS	END=39392;ChrB=N2_chrI;StartB=39812;EndB=39812;Parent=SYN1;VarType=ShV;DupType=.
CB_chrI	39403	INS1481	G	GT	.	PASS	END=39403;ChrB=N2_chrI;StartB=39823;EndB=39824;Parent=SYN1;VarType=ShV;DupType=.
CB_chrI	39476	DEL1482	GGTTAGAGAAA	G	.	PASS	END=39486;ChrB=N2_chrI;StartB=39897;EndB=39897;Parent=SYN1;VarType=ShV;DupType=.
CB_chrI	39672	DEL1483	AAGTGGAGG	A	.	PASS	END=39680;ChrB=N2_chrI;StartB=40083;EndB=40083;Parent=SYN1;VarType=ShV;DupType=.
CB_chrI	40275	SNP1484	C	T	.	PASS	END=40275;ChrB=N2_chrI;StartB=40678;EndB=40678;Parent=SYN1;VarType=ShV;DupType=.
CB_chrI	40645	SNP1485	C	A	.	PASS	END=40645;ChrB=N2_chrI;StartB=41048;EndB=41048;Parent=SYN1;VarType=ShV;DupType=.
CB_chrI	40718	INS1486	T	TA	.	PASS	END=40718;ChrB=N2_chrI;StartB=41121;EndB=41122;Parent=SYN1;VarType=ShV;DupType=.
CB_chrI	41257	SNP1487	C	A	.	PASS	END=41257;ChrB=N2_chrI;StartB=41661;EndB=41661;Parent=SYN1;VarType=ShV;DupType=.
CB_chrI	41318	DEL1488	TA	T	.	PASS	END=41319;ChrB=N2_chrI;StartB=41722;EndB=41722;Parent=SYN1;VarType=ShV;DupType=.
CB_chrI	41649	SNP1489	T	G	.	PASS	END=41649;ChrB=N2_chrI;StartB=42052;EndB=42052;Parent=SYN1;VarType=ShV;DupType=.
CB_chrI	42065	SNP1490	T	G	.	PASS	END=42065;ChrB=N2_chrI;StartB=42468;EndB=42468;Parent=SYN1;VarType=ShV;DupType=.
CB_chrI	42699	SNP1491	T	G	.	PASS	END=42699;ChrB=N2_chrI;StartB=43102;EndB=43102;Parent=SYN1;VarType=ShV;DupType=.
CB_chrI	42740	SNP1492	T	C	.	PASS	END=42740;ChrB=N2_chrI;StartB=43143;EndB=43143;Parent=SYN1;VarType=ShV;DupType=.
CB_chrI	42813	SNP1493	G	T	.	PASS	END=42813;ChrB=N2_chrI;StartB=43216;EndB=43216;Parent=SYN1;VarType=ShV;DupType=.
CB_chrI	43046	SNP1494	G	C	.	PASS	END=43046;ChrB=N2_chrI;StartB=43449;EndB=43449;Parent=SYN1;VarType=ShV;DupType=.
CB_chrI	43142	DEL1495	AACCATATCATACTAACTCCTATTAAGTCATAGTTAGGCAGCTCTAAACATAGTTAGGAAGAGTTAGTCAGAGTAAATCAGATCGACAAAGTACAATCAGACCAATTCCGAGCTAGGCATAGTTAGGCAGATCTAGGAAGAGGAAATCAGAGTAAAGTAACTAAGAAATTTTATTGAATGAAGGGGTAGAGCTAGGCATAGCTAAGCAGAGCTAAGCAGAGCTAGGCAGAGCTAGGCAGAGTGAAGCATTTCTGATTTACTATGGAATCGATTGTTTTTCTGATTCATTTTCCACATCCTATAT	A	.	PASS	END=43445;ChrB=N2_chrI;StartB=43545;EndB=43545;Parent=SYN1;VarType=ShV;DupType=.
CB_chrI	43446	SNP1496	A	T	.	PASS	END=43446;ChrB=N2_chrI;StartB=43546;EndB=43546;Parent=SYN1;VarType=ShV;DupType=.
CB_chrI	44448	SNP1497	G	C	.	PASS	END=44448;ChrB=N2_chrI;StartB=44548;EndB=44548;Parent=SYN1;VarType=ShV;DupType=.
CB_chrI	44673	INS1498	G	GTT	.	PASS	END=44673;ChrB=N2_chrI;StartB=44773;EndB=44775;Parent=SYN1;VarType=ShV;DupType=.
CB_chrI	45066	SNP1499	G	C	.	PASS	END=45066;ChrB=N2_chrI;StartB=45168;EndB=45168;Parent=SYN1;VarType=ShV;DupType=.
CB_chrI	45117	DEL1500	TAAGGGATGGGA	T	.	PASS	END=45128;ChrB=N2_chrI;StartB=45219;EndB=45219;Parent=SYN1;VarType=ShV;DupType=.
CB_chrI	45129	INS1501	T	TCAGGAAATGATGC	.	PASS	END=45129;ChrB=N2_chrI;StartB=45220;EndB=45233;Parent=SYN1;VarType=ShV;DupType=.
CB_chrI	45466	DEL1502	AGAGCTGGTCAGAGCTAGTCAGGCCTAGTCATAGTAAAGCT	A	.	PASS	END=45506;ChrB=N2_chrI;StartB=45570;EndB=45570;Parent=SYN1;VarType=ShV;DupType=.
CB_chrI	46054	SNP1503	T	G	.	PASS	END=46054;ChrB=N2_chrI;StartB=46118;EndB=46118;Parent=SYN1;VarType=ShV;DupType=.
CB_chrI	46511	SNP1504	T	G	.	PASS	END=46511;ChrB=N2_chrI;StartB=46575;EndB=46575;Parent=SYN1;VarType=ShV;DupType=.
CB_chrI	47602	SNP1505	G	T	.	PASS	END=47602;ChrB=N2_chrI;StartB=47666;EndB=47666;Parent=SYN1;VarType=ShV;DupType=.
CB_chrI	48033	INS1506	T	TA	.	PASS	END=48033;ChrB=N2_chrI;StartB=48097;EndB=48098;Parent=SYN1;VarType=ShV;DupType=.
CB_chrI	48034	SNP1507	T	A	.	PASS	END=48034;ChrB=N2_chrI;StartB=48099;EndB=48099;Parent=SYN1;VarType=ShV;DupType=.
CB_chrI	48059	INS1508	A	AT	.	PASS	END=48059;ChrB=N2_chrI;StartB=48124;EndB=48125;Parent=SYN1;VarType=ShV;DupType=.
CB_chrI	48109	SNP1509	C	T	.	PASS	END=48109;ChrB=N2_chrI;StartB=48175;EndB=48175;Parent=SYN1;VarType=ShV;DupType=.
CB_chrI	48634	SNP1510	G	A	.	PASS	END=48634;ChrB=N2_chrI;StartB=48700;EndB=48700;Parent=SYN1;VarType=ShV;DupType=.
CB_chrI	48842	SNP1511	G	A	.	PASS	END=48842;ChrB=N2_chrI;StartB=48908;EndB=48908;Parent=SYN1;VarType=ShV;DupType=.
CB_chrI	48953	INS1512	G	GA	.	PASS	END=48953;ChrB=N2_chrI;StartB=49019;EndB=49020;Parent=SYN1;VarType=ShV;DupType=.
CB_chrI	49464	SNP1513	T	G	.	PASS	END=49464;ChrB=N2_chrI;StartB=49531;EndB=49531;Parent=SYN1;VarType=ShV;DupType=.
CB_chrI	50083	SNP1514	C	T	.	PASS	END=50083;ChrB=N2_chrI;StartB=50150;EndB=50150;Parent=SYN1;VarType=ShV;DupType=.
CB_chrI	50325	INS1515	G	GT	.	PASS	END=50325;ChrB=N2_chrI;StartB=50392;EndB=50393;Parent=SYN1;VarType=ShV;DupType=.
CB_chrI	50421	DEL1516	AGGC	A	.	PASS	END=50424;ChrB=N2_chrI;StartB=50489;EndB=50489;Parent=SYN1;VarType=ShV;DupType=.
CB_chrI	50464	SNP1517	C	A	.	PASS	END=50464;ChrB=N2_chrI;StartB=50529;EndB=50529;Parent=SYN1;VarType=ShV;DupType=.
CB_chrI	50466	SNP1518	T	A	.	PASS	END=50466;ChrB=N2_chrI;StartB=50531;EndB=50531;Parent=SYN1;VarType=ShV;DupType=.
CB_chrI	50989	INS1519	A	AAAAATCGATAAATCGATAAAAACCGACAATTTTGAGAATTTTCATTTCAAATTTGAGTCCCACATGCGCCTTTAAATATGGTGTACT	.	PASS	END=50989;ChrB=N2_chrI;StartB=51054;EndB=51141;Parent=SYN1;VarType=ShV;DupType=.
CB_chrI	51191	SNP1520	T	A	.	PASS	END=51191;ChrB=N2_chrI;StartB=51343;EndB=51343;Parent=SYN1;VarType=ShV;DupType=.
CB_chrI	51206	SNP1521	A	G	.	PASS	END=51206;ChrB=N2_chrI;StartB=51358;EndB=51358;Parent=SYN1;VarType=ShV;DupType=.
CB_chrI	51485	DEL1522	TA	T	.	PASS	END=51486;ChrB=N2_chrI;StartB=51637;EndB=51637;Parent=SYN1;VarType=ShV;DupType=.
CB_chrI	51820	SNP1523	C	T	.	PASS	END=51820;ChrB=N2_chrI;StartB=51971;EndB=51971;Parent=SYN1;VarType=ShV;DupType=.
CB_chrI	51877	DEL1524	AT	A	.	PASS	END=51878;ChrB=N2_chrI;StartB=52028;EndB=52028;Parent=SYN1;VarType=ShV;DupType=.
CB_chrI	52017	SNP1525	G	A	.	PASS	END=52017;ChrB=N2_chrI;StartB=52167;EndB=52167;Parent=SYN1;VarType=ShV;DupType=.
CB_chrI	52170	SNP1526	C	T	.	PASS	END=52170;ChrB=N2_chrI;StartB=52320;EndB=52320;Parent=SYN1;VarType=ShV;DupType=.
CB_chrI	53981	SNP1527	A	T	.	PASS	END=53981;ChrB=N2_chrI;StartB=54131;EndB=54131;Parent=SYN1;VarType=ShV;DupType=.
CB_chrI	54105	SNP1528	G	T	.	PASS	END=54105;ChrB=N2_chrI;StartB=54255;EndB=54255;Parent=SYN1;VarType=ShV;DupType=.
CB_chrI	55029	DEL1529	CGGGGGGGG	C	.	PASS	END=55037;ChrB=N2_chrI;StartB=55179;EndB=55179;Parent=SYN1;VarType=ShV;DupType=.
CB_chrI	55128	DEL1530	GT	G	.	PASS	END=55129;ChrB=N2_chrI;StartB=55270;EndB=55270;Parent=SYN1;VarType=ShV;DupType=.
CB_chrI	55355	DEL1531	TCAGG	T	.	PASS	END=55359;ChrB=N2_chrI;StartB=55496;EndB=55496;Parent=SYN1;VarType=ShV;DupType=.
CB_chrI	55750	SNP1532	T	C	.	PASS	END=55750;ChrB=N2_chrI;StartB=55887;EndB=55887;Parent=SYN1;VarType=ShV;DupType=.
CB_chrI	56547	SNP1533	G	A	.	PASS	END=56547;ChrB=N2_chrI;StartB=56684;EndB=56684;Parent=SYN1;VarType=ShV;DupType=.
CB_chrI	56621	DEL1534	TG	T	.	PASS	END=56622;ChrB=N2_chrI;StartB=56758;EndB=56758;Parent=SYN1;VarType=ShV;DupType=.
CB_chrI	56716	SNP1535	T	C	.	PASS	END=56716;ChrB=N2_chrI;StartB=56852;EndB=56852;Parent=SYN1;VarType=ShV;DupType=.
CB_chrI	56846	SNP1536	G	A	.	PASS	END=56846;ChrB=N2_chrI;StartB=56982;EndB=56982;Parent=SYN1;VarType=ShV;DupType=.
CB_chrI	57045	SNP1537	A	C	.	PASS	END=57045;ChrB=N2_chrI;StartB=57181;EndB=57181;Parent=SYN1;VarType=ShV;DupType=.
CB_chrI	57336	SNP1538	A	C	.	PASS	END=57336;ChrB=N2_chrI;StartB=57472;EndB=57472;Parent=SYN1;VarType=ShV;DupType=.
CB_chrI	57337	SNP1539	C	A	.	PASS	END=57337;ChrB=N2_chrI;StartB=57473;EndB=57473;Parent=SYN1;VarType=ShV;DupType=.
CB_chrI	58132	SNP1540	C	A	.	PASS	END=58132;ChrB=N2_chrI;StartB=58268;EndB=58268;Parent=SYN1;VarType=ShV;DupType=.
CB_chrI	58135	DEL1541	CCGCGCCTTATGCTCAATCCGCGCCTTATGATTTTTCTCCGGGAACTTGAGACGATTTGGTTGTTGGGAGAAGAAGTGCGGAATGTGGAGCGTTTGTTGAGAAAAGATAAAATTTGGAATTTTTTTGATTTTCACCCGAAAACCTTTCTTTAGAATGTCTGCCTCTTGCCTCAATCCGCGCCTTATGCTCAATCCG	C	.	PASS	END=58330;ChrB=N2_chrI;StartB=58271;EndB=58271;Parent=SYN1;VarType=ShV;DupType=.
CB_chrI	58694	SNP1542	A	G	.	PASS	END=58694;ChrB=N2_chrI;StartB=58635;EndB=58635;Parent=SYN1;VarType=ShV;DupType=.
CB_chrI	58952	SNP1543	T	C	.	PASS	END=58952;ChrB=N2_chrI;StartB=58893;EndB=58893;Parent=SYN1;VarType=ShV;DupType=.
CB_chrI	58967	SNP1544	C	T	.	PASS	END=58967;ChrB=N2_chrI;StartB=58908;EndB=58908;Parent=SYN1;VarType=ShV;DupType=.
CB_chrI	59121	SNP1545	G	A	.	PASS	END=59121;ChrB=N2_chrI;StartB=59062;EndB=59062;Parent=SYN1;VarType=ShV;DupType=.
CB_chrI	59665	SNP1546	C	T	.	PASS	END=59665;ChrB=N2_chrI;StartB=59606;EndB=59606;Parent=SYN1;VarType=ShV;DupType=.
CB_chrI	59735	INS1547	C	CA	.	PASS	END=59735;ChrB=N2_chrI;StartB=59676;EndB=59677;Parent=SYN1;VarType=ShV;DupType=.
CB_chrI	60150	SNP1548	T	C	.	PASS	END=60150;ChrB=N2_chrI;StartB=60092;EndB=60092;Parent=SYN1;VarType=ShV;DupType=.
CB_chrI	60613	SNP1549	T	A	.	PASS	END=60613;ChrB=N2_chrI;StartB=60555;EndB=60555;Parent=SYN1;VarType=ShV;DupType=.
CB_chrI	60745	SNP1550	T	A	.	PASS	END=60745;ChrB=N2_chrI;StartB=60687;EndB=60687;Parent=SYN1;VarType=ShV;DupType=.
CB_chrI	61030	SNP1551	C	A	.	PASS	END=61030;ChrB=N2_chrI;StartB=60972;EndB=60972;Parent=SYN1;VarType=ShV;DupType=.
CB_chrI	61316	SNP1552	C	A	.	PASS	END=61316;ChrB=N2_chrI;StartB=61258;EndB=61258;Parent=SYN1;VarType=ShV;DupType=.
CB_chrI	61342	SNP1553	C	T	.	PASS	END=61342;ChrB=N2_chrI;StartB=61284;EndB=61284;Parent=SYN1;VarType=ShV;DupType=.
CB_chrI	62313	SNP1554	A	G	.	PASS	END=62313;ChrB=N2_chrI;StartB=62255;EndB=62255;Parent=SYN1;VarType=ShV;DupType=.
CB_chrI	62317	SNP1555	T	A	.	PASS	END=62317;ChrB=N2_chrI;StartB=62259;EndB=62259;Parent=SYN1;VarType=ShV;DupType=.
CB_chrI	62368	SNP1556	A	G	.	PASS	END=62368;ChrB=N2_chrI;StartB=62310;EndB=62310;Parent=SYN1;VarType=ShV;DupType=.
CB_chrI	62706	SNP1557	C	T	.	PASS	END=62706;ChrB=N2_chrI;StartB=62648;EndB=62648;Parent=SYN1;VarType=ShV;DupType=.
CB_chrI	62777	DEL1558	CA	C	.	PASS	END=62778;ChrB=N2_chrI;StartB=62719;EndB=62719;Parent=SYN1;VarType=ShV;DupType=.
CB_chrI	63065	SNP1559	A	T	.	PASS	END=63065;ChrB=N2_chrI;StartB=63006;EndB=63006;Parent=SYN1;VarType=ShV;DupType=.
CB_chrI	63126	SNP1560	A	C	.	PASS	END=63126;ChrB=N2_chrI;StartB=63067;EndB=63067;Parent=SYN1;VarType=ShV;DupType=.
CB_chrI	63207	DEL1561	AT	A	.	PASS	END=63208;ChrB=N2_chrI;StartB=63148;EndB=63148;Parent=SYN1;VarType=ShV;DupType=.
CB_chrI	63750	SNP1562	C	T	.	PASS	END=63750;ChrB=N2_chrI;StartB=63690;EndB=63690;Parent=SYN1;VarType=ShV;DupType=.
CB_chrI	63762	SNP1563	A	T	.	PASS	END=63762;ChrB=N2_chrI;StartB=63702;EndB=63702;Parent=SYN1;VarType=ShV;DupType=.
CB_chrI	63841	SNP1564	A	T	.	PASS	END=63841;ChrB=N2_chrI;StartB=63781;EndB=63781;Parent=SYN1;VarType=ShV;DupType=.
CB_chrI	64227	SNP1565	G	T	.	PASS	END=64227;ChrB=N2_chrI;StartB=64167;EndB=64167;Parent=SYN1;VarType=ShV;DupType=.
CB_chrI	65272	SNP1566	G	A	.	PASS	END=65272;ChrB=N2_chrI;StartB=65212;EndB=65212;Parent=SYN1;VarType=ShV;DupType=.
CB_chrI	65448	SNP1567	A	T	.	PASS	END=65448;ChrB=N2_chrI;StartB=65388;EndB=65388;Parent=SYN1;VarType=ShV;DupType=.
CB_chrI	65771	SNP1568	G	A	.	PASS	END=65771;ChrB=N2_chrI;StartB=65711;EndB=65711;Parent=SYN1;VarType=ShV;DupType=.
CB_chrI	66473	SNP1569	A	G	.	PASS	END=66473;ChrB=N2_chrI;StartB=66413;EndB=66413;Parent=SYN1;VarType=ShV;DupType=.
CB_chrI	66494	SNP1570	C	G	.	PASS	END=66494;ChrB=N2_chrI;StartB=66434;EndB=66434;Parent=SYN1;VarType=ShV;DupType=.
CB_chrI	66667	DEL1571	GATGAAGCGTATAA	G	.	PASS	END=66680;ChrB=N2_chrI;StartB=66607;EndB=66607;Parent=SYN1;VarType=ShV;DupType=.
CB_chrI	66681	SNP1572	G	C	.	PASS	END=66681;ChrB=N2_chrI;StartB=66608;EndB=66608;Parent=SYN1;VarType=ShV;DupType=.
CB_chrI	66721	SNP1573	G	A	.	PASS	END=66721;ChrB=N2_chrI;StartB=66648;EndB=66648;Parent=SYN1;VarType=ShV;DupType=.
CB_chrI	66831	DEL1574	TGCGCAAGTTTACGTAGCAACCGCTGTAGTTTATGTAGATGGTTAGACAGGAGCGGAGTGGAATTCCGGCGCTATTCATTCTGTTTTCAGTGTTTATCCCTTTTTGATAGACAGACGACCTATAGTTATATCGAGTTTCCGCACAAAGACGGCTATTCGTACATCAAGATTCG	T	.	PASS	END=67003;ChrB=N2_chrI;StartB=66758;EndB=66758;Parent=SYN1;VarType=ShV;DupType=.
CB_chrI	67021	SNP1575	G	T	.	PASS	END=67021;ChrB=N2_chrI;StartB=66776;EndB=66776;Parent=SYN1;VarType=ShV;DupType=.
CB_chrI	67189	SNP1576	G	A	.	PASS	END=67189;ChrB=N2_chrI;StartB=66944;EndB=66944;Parent=SYN1;VarType=ShV;DupType=.
CB_chrI	67283	SNP1577	A	G	.	PASS	END=67283;ChrB=N2_chrI;StartB=67038;EndB=67038;Parent=SYN1;VarType=ShV;DupType=.
CB_chrI	67788	SNP1578	C	A	.	PASS	END=67788;ChrB=N2_chrI;StartB=67543;EndB=67543;Parent=SYN1;VarType=ShV;DupType=.
CB_chrI	67797	SNP1579	T	G	.	PASS	END=67797;ChrB=N2_chrI;StartB=67552;EndB=67552;Parent=SYN1;VarType=ShV;DupType=.
CB_chrI	68213	SNP1580	G	A	.	PASS	END=68213;ChrB=N2_chrI;StartB=67968;EndB=67968;Parent=SYN1;VarType=ShV;DupType=.
CB_chrI	68466	SNP1581	A	G	.	PASS	END=68466;ChrB=N2_chrI;StartB=68221;EndB=68221;Parent=SYN1;VarType=ShV;DupType=.
CB_chrI	68523	SNP1582	T	G	.	PASS	END=68523;ChrB=N2_chrI;StartB=68278;EndB=68278;Parent=SYN1;VarType=ShV;DupType=.
CB_chrI	68635	DEL1583	TTGGATAAA	T	.	PASS	END=68643;ChrB=N2_chrI;StartB=68390;EndB=68390;Parent=SYN1;VarType=ShV;DupType=.
CB_chrI	68905	INS1584	G	GA	.	PASS	END=68905;ChrB=N2_chrI;StartB=68652;EndB=68653;Parent=SYN1;VarType=ShV;DupType=.
CB_chrI	69169	SNP1585	G	A	.	PASS	END=69169;ChrB=N2_chrI;StartB=68917;EndB=68917;Parent=SYN1;VarType=ShV;DupType=.
CB_chrI	69710	INS1586	G	GTTTTCAAGGTCAA	.	PASS	END=69710;ChrB=N2_chrI;StartB=69458;EndB=69471;Parent=SYN1;VarType=ShV;DupType=.
CB_chrI	69748	DEL1587	TA	T	.	PASS	END=69749;ChrB=N2_chrI;StartB=69509;EndB=69509;Parent=SYN1;VarType=ShV;DupType=.
CB_chrI	70079	SNP1588	A	G	.	PASS	END=70079;ChrB=N2_chrI;StartB=69839;EndB=69839;Parent=SYN1;VarType=ShV;DupType=.
CB_chrI	70606	INS1589	T	TA	.	PASS	END=70606;ChrB=N2_chrI;StartB=70366;EndB=70367;Parent=SYN1;VarType=ShV;DupType=.
CB_chrI	70678	SNP1590	G	T	.	PASS	END=70678;ChrB=N2_chrI;StartB=70439;EndB=70439;Parent=SYN1;VarType=ShV;DupType=.
CB_chrI	71084	SNP1591	A	T	.	PASS	END=71084;ChrB=N2_chrI;StartB=70845;EndB=70845;Parent=SYN1;VarType=ShV;DupType=.
CB_chrI	71194	SNP1592	A	G	.	PASS	END=71194;ChrB=N2_chrI;StartB=70955;EndB=70955;Parent=SYN1;VarType=ShV;DupType=.
CB_chrI	71294	SNP1593	T	A	.	PASS	END=71294;ChrB=N2_chrI;StartB=71055;EndB=71055;Parent=SYN1;VarType=ShV;DupType=.
CB_chrI	71351	SNP1594	G	A	.	PASS	END=71351;ChrB=N2_chrI;StartB=71112;EndB=71112;Parent=SYN1;VarType=ShV;DupType=.
CB_chrI	71599	SNP1595	A	C	.	PASS	END=71599;ChrB=N2_chrI;StartB=71360;EndB=71360;Parent=SYN1;VarType=ShV;DupType=.
CB_chrI	72322	SNP1596	C	T	.	PASS	END=72322;ChrB=N2_chrI;StartB=72083;EndB=72083;Parent=SYN1;VarType=ShV;DupType=.
CB_chrI	72547	SNP1597	T	C	.	PASS	END=72547;ChrB=N2_chrI;StartB=72308;EndB=72308;Parent=SYN1;VarType=ShV;DupType=.
CB_chrI	72600	SNP1598	G	A	.	PASS	END=72600;ChrB=N2_chrI;StartB=72361;EndB=72361;Parent=SYN1;VarType=ShV;DupType=.
CB_chrI	72619	DEL1599	GA	G	.	PASS	END=72620;ChrB=N2_chrI;StartB=72380;EndB=72380;Parent=SYN1;VarType=ShV;DupType=.
CB_chrI	72852	SNP1600	G	T	.	PASS	END=72852;ChrB=N2_chrI;StartB=72612;EndB=72612;Parent=SYN1;VarType=ShV;DupType=.
CB_chrI	72906	SNP1601	A	G	.	PASS	END=72906;ChrB=N2_chrI;StartB=72666;EndB=72666;Parent=SYN1;VarType=ShV;DupType=.
CB_chrI	73343	INS1602	T	TGA	.	PASS	END=73343;ChrB=N2_chrI;StartB=73103;EndB=73105;Parent=SYN1;VarType=ShV;DupType=.
CB_chrI	73350	SNP1603	T	G	.	PASS	END=73350;ChrB=N2_chrI;StartB=73112;EndB=73112;Parent=SYN1;VarType=ShV;DupType=.
CB_chrI	74106	SNP1604	T	G	.	PASS	END=74106;ChrB=N2_chrI;StartB=73868;EndB=73868;Parent=SYN1;VarType=ShV;DupType=.
CB_chrI	74666	SNP1605	G	A	.	PASS	END=74666;ChrB=N2_chrI;StartB=74428;EndB=74428;Parent=SYN1;VarType=ShV;DupType=.
CB_chrI	74887	SNP1606	A	G	.	PASS	END=74887;ChrB=N2_chrI;StartB=74649;EndB=74649;Parent=SYN1;VarType=ShV;DupType=.
CB_chrI	75143	SNP1607	A	G	.	PASS	END=75143;ChrB=N2_chrI;StartB=74905;EndB=74905;Parent=SYN1;VarType=ShV;DupType=.
CB_chrI	75301	SNP1608	C	A	.	PASS	END=75301;ChrB=N2_chrI;StartB=75063;EndB=75063;Parent=SYN1;VarType=ShV;DupType=.
CB_chrI	75967	SNP1609	T	A	.	PASS	END=75967;ChrB=N2_chrI;StartB=75729;EndB=75729;Parent=SYN1;VarType=ShV;DupType=.
CB_chrI	76546	SNP1610	G	A	.	PASS	END=76546;ChrB=N2_chrI;StartB=76308;EndB=76308;Parent=SYN1;VarType=ShV;DupType=.
CB_chrI	76914	SNP1611	A	G	.	PASS	END=76914;ChrB=N2_chrI;StartB=76676;EndB=76676;Parent=SYN1;VarType=ShV;DupType=.
CB_chrI	77134	DEL1612	CAAACTTTTTATTTAAAA	C	.	PASS	END=77151;ChrB=N2_chrI;StartB=76896;EndB=76896;Parent=SYN1;VarType=ShV;DupType=.
CB_chrI	77372	SNP1613	G	A	.	PASS	END=77372;ChrB=N2_chrI;StartB=77117;EndB=77117;Parent=SYN1;VarType=ShV;DupType=.
CB_chrI	78078	DEL1614	AT	A	.	PASS	END=78079;ChrB=N2_chrI;StartB=77823;EndB=77823;Parent=SYN1;VarType=ShV;DupType=.
CB_chrI	78201	SNP1615	A	G	.	PASS	END=78201;ChrB=N2_chrI;StartB=77945;EndB=77945;Parent=SYN1;VarType=ShV;DupType=.
CB_chrI	78350	SNP1616	A	G	.	PASS	END=78350;ChrB=N2_chrI;StartB=78094;EndB=78094;Parent=SYN1;VarType=ShV;DupType=.
CB_chrI	78503	INS1617	C	CATCTCACT	.	PASS	END=78503;ChrB=N2_chrI;StartB=78247;EndB=78255;Parent=SYN1;VarType=ShV;DupType=.
CB_chrI	78587	DEL1618	GT	G	.	PASS	END=78588;ChrB=N2_chrI;StartB=78339;EndB=78339;Parent=SYN1;VarType=ShV;DupType=.
CB_chrI	79075	DEL1619	CA	C	.	PASS	END=79076;ChrB=N2_chrI;StartB=78826;EndB=78826;Parent=SYN1;VarType=ShV;DupType=.
CB_chrI	79132	DEL1620	AT	A	.	PASS	END=79133;ChrB=N2_chrI;StartB=78882;EndB=78882;Parent=SYN1;VarType=ShV;DupType=.
CB_chrI	79333	DEL1621	GA	G	.	PASS	END=79334;ChrB=N2_chrI;StartB=79082;EndB=79082;Parent=SYN1;VarType=ShV;DupType=.
CB_chrI	79537	SNP1622	T	A	.	PASS	END=79537;ChrB=N2_chrI;StartB=79285;EndB=79285;Parent=SYN1;VarType=ShV;DupType=.
CB_chrI	79742	SNP1623	G	A	.	PASS	END=79742;ChrB=N2_chrI;StartB=79490;EndB=79490;Parent=SYN1;VarType=ShV;DupType=.
CB_chrI	80091	SNP1624	T	A	.	PASS	END=80091;ChrB=N2_chrI;StartB=79839;EndB=79839;Parent=SYN1;VarType=ShV;DupType=.
CB_chrI	80101	DEL1625	TA	T	.	PASS	END=80102;ChrB=N2_chrI;StartB=79849;EndB=79849;Parent=SYN1;VarType=ShV;DupType=.
CB_chrI	80105	SNP1626	A	T	.	PASS	END=80105;ChrB=N2_chrI;StartB=79852;EndB=79852;Parent=SYN1;VarType=ShV;DupType=.
CB_chrI	80247	SNP1627	C	G	.	PASS	END=80247;ChrB=N2_chrI;StartB=79994;EndB=79994;Parent=SYN1;VarType=ShV;DupType=.
CB_chrI	80433	DEL1628	GT	G	.	PASS	END=80434;ChrB=N2_chrI;StartB=80180;EndB=80180;Parent=SYN1;VarType=ShV;DupType=.
CB_chrI	80841	SNP1629	C	T	.	PASS	END=80841;ChrB=N2_chrI;StartB=80587;EndB=80587;Parent=SYN1;VarType=ShV;DupType=.
CB_chrI	80855	SNP1630	T	A	.	PASS	END=80855;ChrB=N2_chrI;StartB=80601;EndB=80601;Parent=SYN1;VarType=ShV;DupType=.
CB_chrI	80890	INS1631	C	CA	.	PASS	END=80890;ChrB=N2_chrI;StartB=80636;EndB=80637;Parent=SYN1;VarType=ShV;DupType=.
CB_chrI	81842	DEL1632	GT	G	.	PASS	END=81843;ChrB=N2_chrI;StartB=81589;EndB=81589;Parent=SYN1;VarType=ShV;DupType=.
CB_chrI	82508	SNP1633	A	C	.	PASS	END=82508;ChrB=N2_chrI;StartB=82254;EndB=82254;Parent=SYN1;VarType=ShV;DupType=.
CB_chrI	83076	SNP1634	T	C	.	PASS	END=83076;ChrB=N2_chrI;StartB=82822;EndB=82822;Parent=SYN1;VarType=ShV;DupType=.
CB_chrI	83288	SNP1635	A	G	.	PASS	END=83288;ChrB=N2_chrI;StartB=83034;EndB=83034;Parent=SYN1;VarType=ShV;DupType=.
CB_chrI	83433	SNP1636	A	T	.	PASS	END=83433;ChrB=N2_chrI;StartB=83179;EndB=83179;Parent=SYN1;VarType=ShV;DupType=.
CB_chrI	83547	SNP1637	C	T	.	PASS	END=83547;ChrB=N2_chrI;StartB=83293;EndB=83293;Parent=SYN1;VarType=ShV;DupType=.
CB_chrI	84382	SNP1638	A	C	.	PASS	END=84382;ChrB=N2_chrI;StartB=84128;EndB=84128;Parent=SYN1;VarType=ShV;DupType=.
CB_chrI	84421	SNP1639	T	G	.	PASS	END=84421;ChrB=N2_chrI;StartB=84167;EndB=84167;Parent=SYN1;VarType=ShV;DupType=.
CB_chrI	84440	SNP1640	T	C	.	PASS	END=84440;ChrB=N2_chrI;StartB=84186;EndB=84186;Parent=SYN1;VarType=ShV;DupType=.
CB_chrI	84852	SNP1641	A	G	.	PASS	END=84852;ChrB=N2_chrI;StartB=84598;EndB=84598;Parent=SYN1;VarType=ShV;DupType=.
CB_chrI	85022	SNP1642	T	A	.	PASS	END=85022;ChrB=N2_chrI;StartB=84768;EndB=84768;Parent=SYN1;VarType=ShV;DupType=.
CB_chrI	85420	SNP1643	T	C	.	PASS	END=85420;ChrB=N2_chrI;StartB=85166;EndB=85166;Parent=SYN1;VarType=ShV;DupType=.
CB_chrI	85516	SNP1644	T	A	.	PASS	END=85516;ChrB=N2_chrI;StartB=85262;EndB=85262;Parent=SYN1;VarType=ShV;DupType=.
CB_chrI	86173	DEL1645	CT	C	.	PASS	END=86174;ChrB=N2_chrI;StartB=85919;EndB=85919;Parent=SYN1;VarType=ShV;DupType=.
CB_chrI	87470	SNP1646	C	A	.	PASS	END=87470;ChrB=N2_chrI;StartB=87215;EndB=87215;Parent=SYN1;VarType=ShV;DupType=.
CB_chrI	87495	DEL1647	TA	T	.	PASS	END=87496;ChrB=N2_chrI;StartB=87240;EndB=87240;Parent=SYN1;VarType=ShV;DupType=.
CB_chrI	87580	SNP1648	A	T	.	PASS	END=87580;ChrB=N2_chrI;StartB=87324;EndB=87324;Parent=SYN1;VarType=ShV;DupType=.
CB_chrI	87739	SNP1649	T	A	.	PASS	END=87739;ChrB=N2_chrI;StartB=87483;EndB=87483;Parent=SYN1;VarType=ShV;DupType=.
CB_chrI	88483	SNP1650	A	G	.	PASS	END=88483;ChrB=N2_chrI;StartB=88227;EndB=88227;Parent=SYN1;VarType=ShV;DupType=.
CB_chrI	89773	SNP1651	T	C	.	PASS	END=89773;ChrB=N2_chrI;StartB=89517;EndB=89517;Parent=SYN1;VarType=ShV;DupType=.
CB_chrI	89996	SNP1652	T	A	.	PASS	END=89996;ChrB=N2_chrI;StartB=89740;EndB=89740;Parent=SYN1;VarType=ShV;DupType=.
CB_chrI	90148	SNP1653	T	A	.	PASS	END=90148;ChrB=N2_chrI;StartB=89892;EndB=89892;Parent=SYN1;VarType=ShV;DupType=.
CB_chrI	91208	SNP1654	C	A	.	PASS	END=91208;ChrB=N2_chrI;StartB=90952;EndB=90952;Parent=SYN1;VarType=ShV;DupType=.
CB_chrI	91224	INS1655	A	AT	.	PASS	END=91224;ChrB=N2_chrI;StartB=90968;EndB=90969;Parent=SYN1;VarType=ShV;DupType=.
CB_chrI	91301	SNP1656	T	A	.	PASS	END=91301;ChrB=N2_chrI;StartB=91046;EndB=91046;Parent=SYN1;VarType=ShV;DupType=.
CB_chrI	91549	DEL1657	AT	A	.	PASS	END=91550;ChrB=N2_chrI;StartB=91294;EndB=91294;Parent=SYN1;VarType=ShV;DupType=.
CB_chrI	91620	INS1658	A	ACCCC	.	PASS	END=91620;ChrB=N2_chrI;StartB=91364;EndB=91368;Parent=SYN1;VarType=ShV;DupType=.
CB_chrI	91890	SNP1659	T	G	.	PASS	END=91890;ChrB=N2_chrI;StartB=91638;EndB=91638;Parent=SYN1;VarType=ShV;DupType=.
CB_chrI	91975	SNP1660	C	T	.	PASS	END=91975;ChrB=N2_chrI;StartB=91723;EndB=91723;Parent=SYN1;VarType=ShV;DupType=.
CB_chrI	92232	SNP1661	C	T	.	PASS	END=92232;ChrB=N2_chrI;StartB=91980;EndB=91980;Parent=SYN1;VarType=ShV;DupType=.
CB_chrI	92338	DEL1662	GT	G	.	PASS	END=92339;ChrB=N2_chrI;StartB=92086;EndB=92086;Parent=SYN1;VarType=ShV;DupType=.
CB_chrI	92385	SNP1663	A	G	.	PASS	END=92385;ChrB=N2_chrI;StartB=92132;EndB=92132;Parent=SYN1;VarType=ShV;DupType=.
CB_chrI	92447	SNP1664	G	A	.	PASS	END=92447;ChrB=N2_chrI;StartB=92194;EndB=92194;Parent=SYN1;VarType=ShV;DupType=.
CB_chrI	93338	SNP1665	T	G	.	PASS	END=93338;ChrB=N2_chrI;StartB=93085;EndB=93085;Parent=SYN1;VarType=ShV;DupType=.
CB_chrI	95104	DEL1666	GTAT	G	.	PASS	END=95107;ChrB=N2_chrI;StartB=94851;EndB=94851;Parent=SYN1;VarType=ShV;DupType=.
CB_chrI	95726	SNP1667	G	T	.	PASS	END=95726;ChrB=N2_chrI;StartB=95470;EndB=95470;Parent=SYN1;VarType=ShV;DupType=.
CB_chrI	95832	INS1668	A	ATTATTTTTCTTGCCCAAAAAAAAAAGGACAGTCATTAGATGGCTGAAAAAAAAGTGGGCAAAAATAAAAAGTGTCTAATTTTGTTGAAAACGGGTAATTAATATATGCAGAATTCAGAAAATCTAGGTTTAACCCATCAAAAACCATTAAAAAGTGGCAAAATTTGGCAATTTTTGCAAAAACTCACAATTTTGAAACTCCTCTAAATTGGTTCAATTTGTAGCTAGAGAACTTAAAATTGGTCTCCAAGCCCTAAAAAATTGTCCTTTTTCAAAATATAATAGTTTTAAACGTTTTTAGAAAAT	.	PASS	END=95832;ChrB=N2_chrI;StartB=95576;EndB=95881;Parent=SYN1;VarType=ShV;DupType=.
CB_chrI	96101	SNP1669	T	C	.	PASS	END=96101;ChrB=N2_chrI;StartB=96150;EndB=96150;Parent=SYN1;VarType=ShV;DupType=.
CB_chrI	96973	SNP1670	A	T	.	PASS	END=96973;ChrB=N2_chrI;StartB=97022;EndB=97022;Parent=SYN1;VarType=ShV;DupType=.
CB_chrI	97075	INS1671	C	CA	.	PASS	END=97075;ChrB=N2_chrI;StartB=97124;EndB=97125;Parent=SYN1;VarType=ShV;DupType=.
CB_chrI	97098	DEL1672	AT	A	.	PASS	END=97099;ChrB=N2_chrI;StartB=97148;EndB=97148;Parent=SYN1;VarType=ShV;DupType=.
CB_chrI	99074	SNP1673	C	G	.	PASS	END=99074;ChrB=N2_chrI;StartB=99123;EndB=99123;Parent=SYN1;VarType=ShV;DupType=.
CB_chrI	99505	SNP1674	A	C	.	PASS	END=99505;ChrB=N2_chrI;StartB=99554;EndB=99554;Parent=SYN1;VarType=ShV;DupType=.
CB_chrI	99564	SNP1675	A	T	.	PASS	END=99564;ChrB=N2_chrI;StartB=99613;EndB=99613;Parent=SYN1;VarType=ShV;DupType=.
CB_chrI	99869	SNP1676	A	T	.	PASS	END=99869;ChrB=N2_chrI;StartB=99918;EndB=99918;Parent=SYN1;VarType=ShV;DupType=.
CB_chrI	101054	SNP1677	T	A	.	PASS	END=101054;ChrB=N2_chrI;StartB=101103;EndB=101103;Parent=SYN1;VarType=ShV;DupType=.
CB_chrI	101079	SNP1678	T	A	.	PASS	END=101079;ChrB=N2_chrI;StartB=101128;EndB=101128;Parent=SYN1;VarType=ShV;DupType=.
CB_chrI	101137	INS1679	C	CA	.	PASS	END=101137;ChrB=N2_chrI;StartB=101186;EndB=101187;Parent=SYN1;VarType=ShV;DupType=.
CB_chrI	101231	SNP1680	A	T	.	PASS	END=101231;ChrB=N2_chrI;StartB=101281;EndB=101281;Parent=SYN1;VarType=ShV;DupType=.
CB_chrI	101424	INS1681	A	AT	.	PASS	END=101424;ChrB=N2_chrI;StartB=101474;EndB=101475;Parent=SYN1;VarType=ShV;DupType=.
CB_chrI	101852	DEL1682	GTTATTCTTAGCGAAAACTACAGT	G	.	PASS	END=101875;ChrB=N2_chrI;StartB=101903;EndB=101903;Parent=SYN1;VarType=ShV;DupType=.
CB_chrI	101884	SNP1683	A	C	.	PASS	END=101884;ChrB=N2_chrI;StartB=101912;EndB=101912;Parent=SYN1;VarType=ShV;DupType=.
CB_chrI	101926	SNP1684	A	T	.	PASS	END=101926;ChrB=N2_chrI;StartB=101954;EndB=101954;Parent=SYN1;VarType=ShV;DupType=.
CB_chrI	102887	SNP1685	T	C	.	PASS	END=102887;ChrB=N2_chrI;StartB=102915;EndB=102915;Parent=SYN1;VarType=ShV;DupType=.
CB_chrI	103496	SNP1686	T	C	.	PASS	END=103496;ChrB=N2_chrI;StartB=103524;EndB=103524;Parent=SYN1;VarType=ShV;DupType=.
CB_chrI	104173	SNP1687	C	T	.	PASS	END=104173;ChrB=N2_chrI;StartB=104201;EndB=104201;Parent=SYN1;VarType=ShV;DupType=.
CB_chrI	104266	SNP1688	A	G	.	PASS	END=104266;ChrB=N2_chrI;StartB=104294;EndB=104294;Parent=SYN1;VarType=ShV;DupType=.
CB_chrI	104869	SNP1689	A	T	.	PASS	END=104869;ChrB=N2_chrI;StartB=104897;EndB=104897;Parent=SYN1;VarType=ShV;DupType=.
CB_chrI	105027	DEL1690	CAA	C	.	PASS	END=105029;ChrB=N2_chrI;StartB=105055;EndB=105055;Parent=SYN1;VarType=ShV;DupType=.
CB_chrI	105282	SNP1691	A	C	.	PASS	END=105282;ChrB=N2_chrI;StartB=105308;EndB=105308;Parent=SYN1;VarType=ShV;DupType=.
CB_chrI	105319	SNP1692	C	T	.	PASS	END=105319;ChrB=N2_chrI;StartB=105345;EndB=105345;Parent=SYN1;VarType=ShV;DupType=.
CB_chrI	105375	SNP1693	T	C	.	PASS	END=105375;ChrB=N2_chrI;StartB=105401;EndB=105401;Parent=SYN1;VarType=ShV;DupType=.
CB_chrI	105623	SNP1694	T	G	.	PASS	END=105623;ChrB=N2_chrI;StartB=105649;EndB=105649;Parent=SYN1;VarType=ShV;DupType=.
CB_chrI	105871	SNP1695	A	T	.	PASS	END=105871;ChrB=N2_chrI;StartB=105897;EndB=105897;Parent=SYN1;VarType=ShV;DupType=.
CB_chrI	105938	INS1696	A	AT	.	PASS	END=105938;ChrB=N2_chrI;StartB=105964;EndB=105965;Parent=SYN1;VarType=ShV;DupType=.
CB_chrI	106339	DEL1697	GT	G	.	PASS	END=106340;ChrB=N2_chrI;StartB=106366;EndB=106366;Parent=SYN1;VarType=ShV;DupType=.
CB_chrI	106444	DEL1698	TGAATTTTTTAGTTAAACTTCTACTAAAATTTTTTTTTCGATTTTCCCTGAAAAATCGGACAGAAACTGGGTTGTTTGGAATTTTTTTTTAATGAAAACTATGTTTTTATTTTTATTTTTGAAGGATTGAAGAAATATTTTGTCTATTTTTTGTATCAAAATCTC	T	.	PASS	END=106608;ChrB=N2_chrI;StartB=106470;EndB=106470;Parent=SYN1;VarType=ShV;DupType=.
CB_chrI	106608	INS1699	C	CATAGTAA	.	PASS	END=106608;ChrB=N2_chrI;StartB=106470;EndB=106477;Parent=SYN1;VarType=ShV;DupType=.
CB_chrI	106662	SNP1700	T	A	.	PASS	END=106662;ChrB=N2_chrI;StartB=106531;EndB=106531;Parent=SYN1;VarType=ShV;DupType=.
CB_chrI	107334	DEL1701	GA	G	.	PASS	END=107335;ChrB=N2_chrI;StartB=107203;EndB=107203;Parent=SYN1;VarType=ShV;DupType=.
CB_chrI	107666	SNP1702	G	A	.	PASS	END=107666;ChrB=N2_chrI;StartB=107534;EndB=107534;Parent=SYN1;VarType=ShV;DupType=.
CB_chrI	108438	SNP1703	G	T	.	PASS	END=108438;ChrB=N2_chrI;StartB=108306;EndB=108306;Parent=SYN1;VarType=ShV;DupType=.
CB_chrI	108500	SNP1704	G	A	.	PASS	END=108500;ChrB=N2_chrI;StartB=108368;EndB=108368;Parent=SYN1;VarType=ShV;DupType=.
CB_chrI	108738	SNP1705	G	A	.	PASS	END=108738;ChrB=N2_chrI;StartB=108606;EndB=108606;Parent=SYN1;VarType=ShV;DupType=.
CB_chrI	108856	INS1706	G	GA	.	PASS	END=108856;ChrB=N2_chrI;StartB=108724;EndB=108725;Parent=SYN1;VarType=ShV;DupType=.
CB_chrI	108922	SNP1707	A	G	.	PASS	END=108922;ChrB=N2_chrI;StartB=108791;EndB=108791;Parent=SYN1;VarType=ShV;DupType=.
CB_chrI	108940	SNP1708	T	C	.	PASS	END=108940;ChrB=N2_chrI;StartB=108809;EndB=108809;Parent=SYN1;VarType=ShV;DupType=.
CB_chrI	109167	INS1709	A	AG	.	PASS	END=109167;ChrB=N2_chrI;StartB=109036;EndB=109037;Parent=SYN1;VarType=ShV;DupType=.
CB_chrI	109378	INS1710	G	GA	.	PASS	END=109378;ChrB=N2_chrI;StartB=109248;EndB=109249;Parent=SYN1;VarType=ShV;DupType=.
CB_chrI	109463	SNP1711	T	G	.	PASS	END=109463;ChrB=N2_chrI;StartB=109334;EndB=109334;Parent=SYN1;VarType=ShV;DupType=.
CB_chrI	109584	INS1712	G	GA	.	PASS	END=109584;ChrB=N2_chrI;StartB=109455;EndB=109456;Parent=SYN1;VarType=ShV;DupType=.
CB_chrI	109594	SNP1713	T	A	.	PASS	END=109594;ChrB=N2_chrI;StartB=109466;EndB=109466;Parent=SYN1;VarType=ShV;DupType=.
CB_chrI	110338	SNP1714	C	G	.	PASS	END=110338;ChrB=N2_chrI;StartB=110210;EndB=110210;Parent=SYN1;VarType=ShV;DupType=.
CB_chrI	114581	SNP1715	A	G	.	PASS	END=114581;ChrB=N2_chrI;StartB=114453;EndB=114453;Parent=SYN1;VarType=ShV;DupType=.
CB_chrI	115137	SNP1716	A	G	.	PASS	END=115137;ChrB=N2_chrI;StartB=115009;EndB=115009;Parent=SYN1;VarType=ShV;DupType=.
CB_chrI	115192	SNP1717	G	C	.	PASS	END=115192;ChrB=N2_chrI;StartB=115064;EndB=115064;Parent=SYN1;VarType=ShV;DupType=.
CB_chrI	116204	INS1718	T	TA	.	PASS	END=116204;ChrB=N2_chrI;StartB=116076;EndB=116077;Parent=SYN1;VarType=ShV;DupType=.
CB_chrI	116226	SNP1719	G	A	.	PASS	END=116226;ChrB=N2_chrI;StartB=116099;EndB=116099;Parent=SYN1;VarType=ShV;DupType=.
CB_chrI	116227	INS1720	T	TGGCGCATC	.	PASS	END=116227;ChrB=N2_chrI;StartB=116100;EndB=116108;Parent=SYN1;VarType=ShV;DupType=.
CB_chrI	116268	INS1721	C	CT	.	PASS	END=116268;ChrB=N2_chrI;StartB=116149;EndB=116150;Parent=SYN1;VarType=ShV;DupType=.
CB_chrI	116470	SNP1722	T	A	.	PASS	END=116470;ChrB=N2_chrI;StartB=116352;EndB=116352;Parent=SYN1;VarType=ShV;DupType=.
CB_chrI	116522	DEL1723	TA	T	.	PASS	END=116523;ChrB=N2_chrI;StartB=116404;EndB=116404;Parent=SYN1;VarType=ShV;DupType=.
CB_chrI	117214	SNP1724	C	T	.	PASS	END=117214;ChrB=N2_chrI;StartB=117095;EndB=117095;Parent=SYN1;VarType=ShV;DupType=.
CB_chrI	119323	SNP1725	A	T	.	PASS	END=119323;ChrB=N2_chrI;StartB=119204;EndB=119204;Parent=SYN1;VarType=ShV;DupType=.
CB_chrI	119433	SNP1726	A	G	.	PASS	END=119433;ChrB=N2_chrI;StartB=119314;EndB=119314;Parent=SYN1;VarType=ShV;DupType=.
CB_chrI	119475	SNP1727	A	C	.	PASS	END=119475;ChrB=N2_chrI;StartB=119356;EndB=119356;Parent=SYN1;VarType=ShV;DupType=.
CB_chrI	119611	SNP1728	G	A	.	PASS	END=119611;ChrB=N2_chrI;StartB=119492;EndB=119492;Parent=SYN1;VarType=ShV;DupType=.
CB_chrI	119713	SNP1729	T	C	.	PASS	END=119713;ChrB=N2_chrI;StartB=119594;EndB=119594;Parent=SYN1;VarType=ShV;DupType=.
CB_chrI	120609	SNP1730	T	C	.	PASS	END=120609;ChrB=N2_chrI;StartB=120490;EndB=120490;Parent=SYN1;VarType=ShV;DupType=.
CB_chrI	120740	SNP1731	G	C	.	PASS	END=120740;ChrB=N2_chrI;StartB=120621;EndB=120621;Parent=SYN1;VarType=ShV;DupType=.
CB_chrI	120863	SNP1732	T	G	.	PASS	END=120863;ChrB=N2_chrI;StartB=120744;EndB=120744;Parent=SYN1;VarType=ShV;DupType=.
CB_chrI	121149	SNP1733	C	T	.	PASS	END=121149;ChrB=N2_chrI;StartB=121030;EndB=121030;Parent=SYN1;VarType=ShV;DupType=.
CB_chrI	121301	DEL1734	TTATAATTAGCTTTAACTAAGTGATTACTCAAATTTGAGACTGAGCTGAAATTAGCTTCGTTATACCCTGAAATCTTGGAAACTGAAGGTTCCAGAGTAAAATGTGATCAAAGAACGGAATTTTCACTGAAATCACTTTTTAATCACTTTAAATCGCAAAAGAAATAAGATTTTATTGAAAACTTGTGGTTTTAACATCTACCTAAATTTTCTCAATCTCAATAAACTCCGTTTTTCCGCTTA	T	.	PASS	END=121543;ChrB=N2_chrI;StartB=121182;EndB=121182;Parent=SYN1;VarType=ShV;DupType=.
CB_chrI	121544	SNP1735	T	C	.	PASS	END=121544;ChrB=N2_chrI;StartB=121183;EndB=121183;Parent=SYN1;VarType=ShV;DupType=.
CB_chrI	121545	SNP1736	A	T	.	PASS	END=121545;ChrB=N2_chrI;StartB=121184;EndB=121184;Parent=SYN1;VarType=ShV;DupType=.
CB_chrI	122797	INS1737	G	GTC	.	PASS	END=122797;ChrB=N2_chrI;StartB=122436;EndB=122438;Parent=SYN1;VarType=ShV;DupType=.
CB_chrI	123643	SNP1738	G	A	.	PASS	END=123643;ChrB=N2_chrI;StartB=123284;EndB=123284;Parent=SYN1;VarType=ShV;DupType=.
CB_chrI	124221	SNP1739	C	T	.	PASS	END=124221;ChrB=N2_chrI;StartB=123862;EndB=123862;Parent=SYN1;VarType=ShV;DupType=.
CB_chrI	124322	DEL1740	GCCCC	G	.	PASS	END=124326;ChrB=N2_chrI;StartB=123963;EndB=123963;Parent=SYN1;VarType=ShV;DupType=.
CB_chrI	124713	SNP1741	A	G	.	PASS	END=124713;ChrB=N2_chrI;StartB=124350;EndB=124350;Parent=SYN1;VarType=ShV;DupType=.
CB_chrI	124885	SNP1742	A	T	.	PASS	END=124885;ChrB=N2_chrI;StartB=124522;EndB=124522;Parent=SYN1;VarType=ShV;DupType=.
CB_chrI	124915	SNP1743	C	A	.	PASS	END=124915;ChrB=N2_chrI;StartB=124552;EndB=124552;Parent=SYN1;VarType=ShV;DupType=.
CB_chrI	125057	SNP1744	T	C	.	PASS	END=125057;ChrB=N2_chrI;StartB=124694;EndB=124694;Parent=SYN1;VarType=ShV;DupType=.
CB_chrI	125151	INS1745	T	TGG	.	PASS	END=125151;ChrB=N2_chrI;StartB=124788;EndB=124790;Parent=SYN1;VarType=ShV;DupType=.
CB_chrI	125445	SNP1746	A	G	.	PASS	END=125445;ChrB=N2_chrI;StartB=125084;EndB=125084;Parent=SYN1;VarType=ShV;DupType=.
CB_chrI	125695	SNP1747	A	T	.	PASS	END=125695;ChrB=N2_chrI;StartB=125334;EndB=125334;Parent=SYN1;VarType=ShV;DupType=.
CB_chrI	126478	SNP1748	C	A	.	PASS	END=126478;ChrB=N2_chrI;StartB=126117;EndB=126117;Parent=SYN1;VarType=ShV;DupType=.
CB_chrI	126674	INS1749	G	GA	.	PASS	END=126674;ChrB=N2_chrI;StartB=126313;EndB=126314;Parent=SYN1;VarType=ShV;DupType=.
CB_chrI	126826	SNP1750	C	T	.	PASS	END=126826;ChrB=N2_chrI;StartB=126466;EndB=126466;Parent=SYN1;VarType=ShV;DupType=.
CB_chrI	127316	SNP1751	T	C	.	PASS	END=127316;ChrB=N2_chrI;StartB=126956;EndB=126956;Parent=SYN1;VarType=ShV;DupType=.
CB_chrI	127923	SNP1752	C	T	.	PASS	END=127923;ChrB=N2_chrI;StartB=127563;EndB=127563;Parent=SYN1;VarType=ShV;DupType=.
CB_chrI	128109	SNP1753	A	G	.	PASS	END=128109;ChrB=N2_chrI;StartB=127749;EndB=127749;Parent=SYN1;VarType=ShV;DupType=.
CB_chrI	128409	DEL1754	GT	G	.	PASS	END=128410;ChrB=N2_chrI;StartB=128049;EndB=128049;Parent=SYN1;VarType=ShV;DupType=.
CB_chrI	128582	INS1755	C	CA	.	PASS	END=128582;ChrB=N2_chrI;StartB=128221;EndB=128222;Parent=SYN1;VarType=ShV;DupType=.
CB_chrI	129690	SNP1756	T	C	.	PASS	END=129690;ChrB=N2_chrI;StartB=129330;EndB=129330;Parent=SYN1;VarType=ShV;DupType=.
CB_chrI	130746	SNP1757	A	T	.	PASS	END=130746;ChrB=N2_chrI;StartB=130386;EndB=130386;Parent=SYN1;VarType=ShV;DupType=.
CB_chrI	130747	SNP1758	T	C	.	PASS	END=130747;ChrB=N2_chrI;StartB=130387;EndB=130387;Parent=SYN1;VarType=ShV;DupType=.
CB_chrI	130884	DEL1759	CTT	C	.	PASS	END=130886;ChrB=N2_chrI;StartB=130524;EndB=130524;Parent=SYN1;VarType=ShV;DupType=.
CB_chrI	130923	DEL1760	AGGGGG	A	.	PASS	END=130928;ChrB=N2_chrI;StartB=130561;EndB=130561;Parent=SYN1;VarType=ShV;DupType=.
CB_chrI	131019	SNP1761	A	T	.	PASS	END=131019;ChrB=N2_chrI;StartB=130652;EndB=130652;Parent=SYN1;VarType=ShV;DupType=.
CB_chrI	131182	DEL1762	CGTGTGTGTGT	C	.	PASS	END=131192;ChrB=N2_chrI;StartB=130815;EndB=130815;Parent=SYN1;VarType=ShV;DupType=.
CB_chrI	132191	SNP1763	G	A	.	PASS	END=132191;ChrB=N2_chrI;StartB=131814;EndB=131814;Parent=SYN1;VarType=ShV;DupType=.
CB_chrI	132233	SNP1764	T	A	.	PASS	END=132233;ChrB=N2_chrI;StartB=131856;EndB=131856;Parent=SYN1;VarType=ShV;DupType=.
CB_chrI	132703	SNP1765	T	C	.	PASS	END=132703;ChrB=N2_chrI;StartB=132326;EndB=132326;Parent=SYN1;VarType=ShV;DupType=.
CB_chrI	133151	DEL1766	AT	A	.	PASS	END=133152;ChrB=N2_chrI;StartB=132774;EndB=132774;Parent=SYN1;VarType=ShV;DupType=.
CB_chrI	133189	INS1767	T	TA	.	PASS	END=133189;ChrB=N2_chrI;StartB=132811;EndB=132812;Parent=SYN1;VarType=ShV;DupType=.
CB_chrI	133923	SNP1768	A	C	.	PASS	END=133923;ChrB=N2_chrI;StartB=133546;EndB=133546;Parent=SYN1;VarType=ShV;DupType=.
CB_chrI	134509	SNP1769	T	A	.	PASS	END=134509;ChrB=N2_chrI;StartB=134132;EndB=134132;Parent=SYN1;VarType=ShV;DupType=.
CB_chrI	134733	SNP1770	G	T	.	PASS	END=134733;ChrB=N2_chrI;StartB=134356;EndB=134356;Parent=SYN1;VarType=ShV;DupType=.
CB_chrI	135337	SNP1771	T	C	.	PASS	END=135337;ChrB=N2_chrI;StartB=134960;EndB=134960;Parent=SYN1;VarType=ShV;DupType=.
CB_chrI	135659	SNP1772	C	A	.	PASS	END=135659;ChrB=N2_chrI;StartB=135282;EndB=135282;Parent=SYN1;VarType=ShV;DupType=.
CB_chrI	135738	DEL1773	ATACCGTATATTCTCTATTAGTGCTGCGTATCTAATAGAACGGCGTATCTAATAGAGCTGCACCCAACAGGCATTTCCGAAAATTACAGCGGCAGTCTCCAATAGAGCGGCAGTCTCTAATAGAGCGGCACCCTTTTCGCTGCGAGACCCGCCGCTGCTTTTCAGCTTATTTTTTGAATTTTTTTCAGTTTATTTACTTTTTTTTCAACATTTTTCAATTGTTTTACGTGGTTTTTTTGTTTGAAATCCTTGTATTAAAACTTTACATGTAATTTTGAAGGAAAATGCCAAGCAATTCGACAACTGGTGCTCAAAAATGCTCGAGGAAAGTTCACAGTCTGAAACTCAAGCTAGAAGCAATTGAATATGCTTCGAAATTCAGCAAAACCAAAGCAGCAAGAGATCTGAAGGTCAGCAGACAGTGTATTCAAGACTGGGTGGCACAAAAAACCAAAATTGAGTCTCAGTTGTAAGTTTGAAAATGCTGATTTGTGAATGCTTAGTTATATATTTGAATTATAGGAAATCTACAAATAAAACAGCTCCAAAACGTTTAGAAGGTGGTGGCCGACCAGTCCAACGCGAAACCGTGGACGAAAGTGTGCTTCGCTGGTTTCGGGATCAACGAGAGAAAAAATTCCGTGTGAGCAGAAATTTAATCAGACAAAAAGCTAAAGAAATTTGTGGAGAGGATGACTTCAAGGTAGCAAACTGCGTACTTTGTTAAAGAAATTCAACTCTCATTCAGGCGTCGACCGGCTGGCTCCAAAAGTTCATGCGTAGGCACCACCTCAGTACACGACGAGCTACTACAACTTGTCAAAAAGAGCCTGATGAATTTGCCAAGAAAATCGTTGATTACGTTCTTTTTGTGGAAAAAATGCGACTCCAGAACAAGTATACAGATACTCACATTTTTGCAGCGGACGAGACTGCTGTTTATTTGGACTTTTCGAACTCGTTGACCTTGAACGAAAAAGGTGCTCGAGAGGTGGGAAAAACTAATACTCTTTTTTTCTATTTCAGTCACCCTATGATGAAACGTTGTCTAATACTCTTTCAGGTGCCAGTTAAGACGACAGGTCATGAAAAGATGCATGTTACAGTGCTTCTAACTGCTCGAGCCGATGGATATAAGTGCCGTCCATATGTGCTCCTTCCTCGTACCAGACCTGACAAAGAAATTGCCGCAAGATTCAAGAACAGTCTGCAACTGAGCTGGTGTAATCGAACGTTTTTCAACGATGAAGTGACAGAAGATTACTTGAACACTATCATCGGGCCTCCTTTTTTTGGAAAAAGACTTTTGGCTTGGGACGCATTCAGATGCCATATCAGTGATGCAACAAAACGAGTGCTCAAAAATTTGAAAGTGGATACAGCAGTTGTTCCCGGTGGATGCACAAAGTTTGTACAGGTATGATCATCATCTGAAACGGTACATAAATTGTTCGCTTAGGCTCCCGACGTTTACTGGAATTCTCCTTTCAAAGCTAGCATTCGTCGAAGTTATGAGGATTGGATGGTGCATGGACAGAAAAGCTTCACAAAAAGCAACAACATGCGTCCGCCGTCAATGCTCCAATACTTGGAATGGATTGAAAACGCATAAAATGATCTTCCAAAGGATTTGATCTTGAAATCCTTTAAAGGATGCGCCTTGACAATCGCTACAGATGGAAGTGAAGATAATCAGATTCACTGTTTTGCACCAAACGGATCGATTCCGTCGGGTCTGGATCTTCTCAACAGCACGCGTATAGAAAATTCTCTCGTCGACCTCGTGCAGGATATTGGAATCGATGAAAGTCAAGAAGAAGGCAACGAGTCTGACAATTCTATCATTTCCGTAGGATAATTTTTGTTTTTTTTCTGTTGTTTGTTTTTCTTTGATTTTTTTTTCATTTATGAAAAATTGTTATTTCTACTCCACCATTAATTGAAACTCCTGAAAACAAAAAAAACTCGTTCGAAAATTAGAGCGGCAGTCTCCAGTAGAACGGCAGTCTCTAATAGAGCTGCAATCGAGAAGGCTCTGAAAATTAGAGCGGCATGCAGCACTAATAGAGAATATACGG	A	.	PASS	END=137815;ChrB=N2_chrI;StartB=135361;EndB=135361;Parent=SYN1;VarType=ShV;DupType=.
CB_chrI	137842	SNP1774	A	T	.	PASS	END=137842;ChrB=N2_chrI;StartB=135388;EndB=135388;Parent=SYN1;VarType=ShV;DupType=.
CB_chrI	138004	SNP1775	C	T	.	PASS	END=138004;ChrB=N2_chrI;StartB=135550;EndB=135550;Parent=SYN1;VarType=ShV;DupType=.
CB_chrI	138605	SNP1776	G	A	.	PASS	END=138605;ChrB=N2_chrI;StartB=136151;EndB=136151;Parent=SYN1;VarType=ShV;DupType=.
CB_chrI	138770	SNP1777	A	G	.	PASS	END=138770;ChrB=N2_chrI;StartB=136316;EndB=136316;Parent=SYN1;VarType=ShV;DupType=.
CB_chrI	139225	SNP1778	G	A	.	PASS	END=139225;ChrB=N2_chrI;StartB=136771;EndB=136771;Parent=SYN1;VarType=ShV;DupType=.
CB_chrI	139342	SNP1779	A	C	.	PASS	END=139342;ChrB=N2_chrI;StartB=136888;EndB=136888;Parent=SYN1;VarType=ShV;DupType=.
CB_chrI	139455	SNP1780	C	T	.	PASS	END=139455;ChrB=N2_chrI;StartB=137001;EndB=137001;Parent=SYN1;VarType=ShV;DupType=.
CB_chrI	139599	DEL1781	TA	T	.	PASS	END=139600;ChrB=N2_chrI;StartB=137145;EndB=137145;Parent=SYN1;VarType=ShV;DupType=.
CB_chrI	140150	SNP1782	A	C	.	PASS	END=140150;ChrB=N2_chrI;StartB=137695;EndB=137695;Parent=SYN1;VarType=ShV;DupType=.
CB_chrI	140228	SNP1783	C	T	.	PASS	END=140228;ChrB=N2_chrI;StartB=137773;EndB=137773;Parent=SYN1;VarType=ShV;DupType=.
CB_chrI	141122	SNP1784	C	T	.	PASS	END=141122;ChrB=N2_chrI;StartB=138667;EndB=138667;Parent=SYN1;VarType=ShV;DupType=.
CB_chrI	141254	SNP1785	A	T	.	PASS	END=141254;ChrB=N2_chrI;StartB=138799;EndB=138799;Parent=SYN1;VarType=ShV;DupType=.
CB_chrI	141258	SNP1786	T	C	.	PASS	END=141258;ChrB=N2_chrI;StartB=138803;EndB=138803;Parent=SYN1;VarType=ShV;DupType=.
CB_chrI	143344	SNP1787	T	C	.	PASS	END=143344;ChrB=N2_chrI;StartB=140889;EndB=140889;Parent=SYN1;VarType=ShV;DupType=.
CB_chrI	143790	SNP1788	C	G	.	PASS	END=143790;ChrB=N2_chrI;StartB=141335;EndB=141335;Parent=SYN1;VarType=ShV;DupType=.
CB_chrI	143804	DEL1789	CT	C	.	PASS	END=143805;ChrB=N2_chrI;StartB=141349;EndB=141349;Parent=SYN1;VarType=ShV;DupType=.
CB_chrI	143837	SNP1790	T	C	.	PASS	END=143837;ChrB=N2_chrI;StartB=141381;EndB=141381;Parent=SYN1;VarType=ShV;DupType=.
CB_chrI	144537	SNP1791	C	G	.	PASS	END=144537;ChrB=N2_chrI;StartB=142081;EndB=142081;Parent=SYN1;VarType=ShV;DupType=.
CB_chrI	146251	SNP1792	A	G	.	PASS	END=146251;ChrB=N2_chrI;StartB=143795;EndB=143795;Parent=SYN1;VarType=ShV;DupType=.
CB_chrI	146795	SNP1793	A	G	.	PASS	END=146795;ChrB=N2_chrI;StartB=144339;EndB=144339;Parent=SYN1;VarType=ShV;DupType=.
CB_chrI	147723	DEL1794	CA	C	.	PASS	END=147724;ChrB=N2_chrI;StartB=145267;EndB=145267;Parent=SYN1;VarType=ShV;DupType=.
CB_chrI	148398	DEL1795	GA	G	.	PASS	END=148399;ChrB=N2_chrI;StartB=145941;EndB=145941;Parent=SYN1;VarType=ShV;DupType=.
CB_chrI	148543	SNP1796	T	A	.	PASS	END=148543;ChrB=N2_chrI;StartB=146085;EndB=146085;Parent=SYN1;VarType=ShV;DupType=.
CB_chrI	148827	SNP1797	A	T	.	PASS	END=148827;ChrB=N2_chrI;StartB=146369;EndB=146369;Parent=SYN1;VarType=ShV;DupType=.
CB_chrI	149427	SNP1798	C	T	.	PASS	END=149427;ChrB=N2_chrI;StartB=146969;EndB=146969;Parent=SYN1;VarType=ShV;DupType=.
CB_chrI	150959	SNP1799	C	A	.	PASS	END=150959;ChrB=N2_chrI;StartB=148501;EndB=148501;Parent=SYN1;VarType=ShV;DupType=.
CB_chrI	151007	SNP1800	C	T	.	PASS	END=151007;ChrB=N2_chrI;StartB=148549;EndB=148549;Parent=SYN1;VarType=ShV;DupType=.
CB_chrI	152351	INS1801	A	AG	.	PASS	END=152351;ChrB=N2_chrI;StartB=149893;EndB=149894;Parent=SYN1;VarType=ShV;DupType=.
CB_chrI	153448	SNP1802	T	C	.	PASS	END=153448;ChrB=N2_chrI;StartB=150991;EndB=150991;Parent=SYN1;VarType=ShV;DupType=.
CB_chrI	154648	SNP1803	T	C	.	PASS	END=154648;ChrB=N2_chrI;StartB=152191;EndB=152191;Parent=SYN1;VarType=ShV;DupType=.
CB_chrI	156202	SNP1804	A	C	.	PASS	END=156202;ChrB=N2_chrI;StartB=153745;EndB=153745;Parent=SYN1;VarType=ShV;DupType=.
CB_chrI	156410	SNP1805	C	T	.	PASS	END=156410;ChrB=N2_chrI;StartB=153953;EndB=153953;Parent=SYN1;VarType=ShV;DupType=.
CB_chrI	156755	DEL1806	AT	A	.	PASS	END=156756;ChrB=N2_chrI;StartB=154298;EndB=154298;Parent=SYN1;VarType=ShV;DupType=.
CB_chrI	156898	DEL1807	GC	G	.	PASS	END=156899;ChrB=N2_chrI;StartB=154440;EndB=154440;Parent=SYN1;VarType=ShV;DupType=.
CB_chrI	157523	SNP1808	G	A	.	PASS	END=157523;ChrB=N2_chrI;StartB=155064;EndB=155064;Parent=SYN1;VarType=ShV;DupType=.
CB_chrI	157592	SNP1809	C	A	.	PASS	END=157592;ChrB=N2_chrI;StartB=155133;EndB=155133;Parent=SYN1;VarType=ShV;DupType=.
CB_chrI	157662	DEL1810	AT	A	.	PASS	END=157663;ChrB=N2_chrI;StartB=155203;EndB=155203;Parent=SYN1;VarType=ShV;DupType=.
CB_chrI	157779	SNP1811	C	A	.	PASS	END=157779;ChrB=N2_chrI;StartB=155319;EndB=155319;Parent=SYN1;VarType=ShV;DupType=.
CB_chrI	158219	SNP1812	A	G	.	PASS	END=158219;ChrB=N2_chrI;StartB=155759;EndB=155759;Parent=SYN1;VarType=ShV;DupType=.
CB_chrI	158883	SNP1813	C	T	.	PASS	END=158883;ChrB=N2_chrI;StartB=156423;EndB=156423;Parent=SYN1;VarType=ShV;DupType=.
CB_chrI	158974	DEL1814	GA	G	.	PASS	END=158975;ChrB=N2_chrI;StartB=156514;EndB=156514;Parent=SYN1;VarType=ShV;DupType=.
CB_chrI	159792	SNP1815	C	A	.	PASS	END=159792;ChrB=N2_chrI;StartB=157331;EndB=157331;Parent=SYN1;VarType=ShV;DupType=.
CB_chrI	159865	SNP1816	T	C	.	PASS	END=159865;ChrB=N2_chrI;StartB=157404;EndB=157404;Parent=SYN1;VarType=ShV;DupType=.
CB_chrI	159900	SNP1817	T	C	.	PASS	END=159900;ChrB=N2_chrI;StartB=157439;EndB=157439;Parent=SYN1;VarType=ShV;DupType=.
CB_chrI	160152	INS1818	A	AT	.	PASS	END=160152;ChrB=N2_chrI;StartB=157691;EndB=157692;Parent=SYN1;VarType=ShV;DupType=.
CB_chrI	160341	SNP1819	T	A	.	PASS	END=160341;ChrB=N2_chrI;StartB=157881;EndB=157881;Parent=SYN1;VarType=ShV;DupType=.
CB_chrI	160732	SNP1820	A	T	.	PASS	END=160732;ChrB=N2_chrI;StartB=158272;EndB=158272;Parent=SYN1;VarType=ShV;DupType=.
CB_chrI	161015	DEL1821	CA	C	.	PASS	END=161016;ChrB=N2_chrI;StartB=158555;EndB=158555;Parent=SYN1;VarType=ShV;DupType=.
CB_chrI	161217	SNP1822	G	T	.	PASS	END=161217;ChrB=N2_chrI;StartB=158756;EndB=158756;Parent=SYN1;VarType=ShV;DupType=.
CB_chrI	161558	INS1823	T	TGGGGGGGG	.	PASS	END=161558;ChrB=N2_chrI;StartB=159097;EndB=159105;Parent=SYN1;VarType=ShV;DupType=.
CB_chrI	161932	SNP1824	A	G	.	PASS	END=161932;ChrB=N2_chrI;StartB=159479;EndB=159479;Parent=SYN1;VarType=ShV;DupType=.
CB_chrI	161935	SNP1825	G	A	.	PASS	END=161935;ChrB=N2_chrI;StartB=159482;EndB=159482;Parent=SYN1;VarType=ShV;DupType=.
CB_chrI	162496	SNP1826	A	G	.	PASS	END=162496;ChrB=N2_chrI;StartB=160043;EndB=160043;Parent=SYN1;VarType=ShV;DupType=.
CB_chrI	162877	SNP1827	G	A	.	PASS	END=162877;ChrB=N2_chrI;StartB=160424;EndB=160424;Parent=SYN1;VarType=ShV;DupType=.
CB_chrI	163020	SNP1828	T	A	.	PASS	END=163020;ChrB=N2_chrI;StartB=160567;EndB=160567;Parent=SYN1;VarType=ShV;DupType=.
CB_chrI	163475	SNP1829	A	T	.	PASS	END=163475;ChrB=N2_chrI;StartB=161022;EndB=161022;Parent=SYN1;VarType=ShV;DupType=.
CB_chrI	164043	DEL1830	GA	G	.	PASS	END=164044;ChrB=N2_chrI;StartB=161590;EndB=161590;Parent=SYN1;VarType=ShV;DupType=.
CB_chrI	164357	SNP1831	G	A	.	PASS	END=164357;ChrB=N2_chrI;StartB=161903;EndB=161903;Parent=SYN1;VarType=ShV;DupType=.
CB_chrI	166509	SNP1832	G	C	.	PASS	END=166509;ChrB=N2_chrI;StartB=164055;EndB=164055;Parent=SYN1;VarType=ShV;DupType=.
CB_chrI	167026	SNP1833	T	C	.	PASS	END=167026;ChrB=N2_chrI;StartB=164572;EndB=164572;Parent=SYN1;VarType=ShV;DupType=.
CB_chrI	167531	SNP1834	G	T	.	PASS	END=167531;ChrB=N2_chrI;StartB=165077;EndB=165077;Parent=SYN1;VarType=ShV;DupType=.
CB_chrI	167629	INS1835	T	TCATTCATTTTA	.	PASS	END=167629;ChrB=N2_chrI;StartB=165175;EndB=165186;Parent=SYN1;VarType=ShV;DupType=.
CB_chrI	167725	SNP1836	G	T	.	PASS	END=167725;ChrB=N2_chrI;StartB=165282;EndB=165282;Parent=SYN1;VarType=ShV;DupType=.
CB_chrI	167935	SNP1837	G	A	.	PASS	END=167935;ChrB=N2_chrI;StartB=165492;EndB=165492;Parent=SYN1;VarType=ShV;DupType=.
CB_chrI	167958	DEL1838	GCCTGC	G	.	PASS	END=167963;ChrB=N2_chrI;StartB=165515;EndB=165515;Parent=SYN1;VarType=ShV;DupType=.
CB_chrI	168381	SNP1839	T	A	.	PASS	END=168381;ChrB=N2_chrI;StartB=165933;EndB=165933;Parent=SYN1;VarType=ShV;DupType=.
CB_chrI	168382	SNP1840	T	A	.	PASS	END=168382;ChrB=N2_chrI;StartB=165934;EndB=165934;Parent=SYN1;VarType=ShV;DupType=.
CB_chrI	168492	SNP1841	T	G	.	PASS	END=168492;ChrB=N2_chrI;StartB=166044;EndB=166044;Parent=SYN1;VarType=ShV;DupType=.
CB_chrI	168638	INS1842	C	CA	.	PASS	END=168638;ChrB=N2_chrI;StartB=166190;EndB=166191;Parent=SYN1;VarType=ShV;DupType=.
CB_chrI	168730	SNP1843	C	T	.	PASS	END=168730;ChrB=N2_chrI;StartB=166283;EndB=166283;Parent=SYN1;VarType=ShV;DupType=.
CB_chrI	168794	SNP1844	C	G	.	PASS	END=168794;ChrB=N2_chrI;StartB=166347;EndB=166347;Parent=SYN1;VarType=ShV;DupType=.
CB_chrI	169048	SNP1845	C	A	.	PASS	END=169048;ChrB=N2_chrI;StartB=166601;EndB=166601;Parent=SYN1;VarType=ShV;DupType=.
CB_chrI	169758	SNP1846	A	T	.	PASS	END=169758;ChrB=N2_chrI;StartB=167311;EndB=167311;Parent=SYN1;VarType=ShV;DupType=.
CB_chrI	169761	SNP1847	C	T	.	PASS	END=169761;ChrB=N2_chrI;StartB=167314;EndB=167314;Parent=SYN1;VarType=ShV;DupType=.
CB_chrI	169765	DEL1848	GTGAACTAGAAATTTACTTGT	G	.	PASS	END=169785;ChrB=N2_chrI;StartB=167318;EndB=167318;Parent=SYN1;VarType=ShV;DupType=.
CB_chrI	169787	SNP1849	G	A	.	PASS	END=169787;ChrB=N2_chrI;StartB=167320;EndB=167320;Parent=SYN1;VarType=ShV;DupType=.
CB_chrI	169798	SNP1850	T	G	.	PASS	END=169798;ChrB=N2_chrI;StartB=167331;EndB=167331;Parent=SYN1;VarType=ShV;DupType=.
CB_chrI	169799	SNP1851	C	T	.	PASS	END=169799;ChrB=N2_chrI;StartB=167332;EndB=167332;Parent=SYN1;VarType=ShV;DupType=.
CB_chrI	169801	SNP1852	T	C	.	PASS	END=169801;ChrB=N2_chrI;StartB=167334;EndB=167334;Parent=SYN1;VarType=ShV;DupType=.
CB_chrI	169807	SNP1853	A	G	.	PASS	END=169807;ChrB=N2_chrI;StartB=167340;EndB=167340;Parent=SYN1;VarType=ShV;DupType=.
CB_chrI	170522	DEL1854	TG	T	.	PASS	END=170523;ChrB=N2_chrI;StartB=168055;EndB=168055;Parent=SYN1;VarType=ShV;DupType=.
CB_chrI	170764	INS1855	G	GA	.	PASS	END=170764;ChrB=N2_chrI;StartB=168296;EndB=168297;Parent=SYN1;VarType=ShV;DupType=.
CB_chrI	170945	SNP1856	A	T	.	PASS	END=170945;ChrB=N2_chrI;StartB=168478;EndB=168478;Parent=SYN1;VarType=ShV;DupType=.
CB_chrI	171153	SNP1857	A	G	.	PASS	END=171153;ChrB=N2_chrI;StartB=168686;EndB=168686;Parent=SYN1;VarType=ShV;DupType=.
CB_chrI	171231	SNP1858	A	G	.	PASS	END=171231;ChrB=N2_chrI;StartB=168764;EndB=168764;Parent=SYN1;VarType=ShV;DupType=.
CB_chrI	171281	SNP1859	A	T	.	PASS	END=171281;ChrB=N2_chrI;StartB=168814;EndB=168814;Parent=SYN1;VarType=ShV;DupType=.
CB_chrI	171491	SNP1860	G	T	.	PASS	END=171491;ChrB=N2_chrI;StartB=169024;EndB=169024;Parent=SYN1;VarType=ShV;DupType=.
CB_chrI	171855	SNP1861	C	G	.	PASS	END=171855;ChrB=N2_chrI;StartB=169388;EndB=169388;Parent=SYN1;VarType=ShV;DupType=.
CB_chrI	172018	INS1862	C	CT	.	PASS	END=172018;ChrB=N2_chrI;StartB=169551;EndB=169552;Parent=SYN1;VarType=ShV;DupType=.
CB_chrI	172138	SNP1863	A	C	.	PASS	END=172138;ChrB=N2_chrI;StartB=169672;EndB=169672;Parent=SYN1;VarType=ShV;DupType=.
CB_chrI	172782	SNP1864	A	G	.	PASS	END=172782;ChrB=N2_chrI;StartB=170316;EndB=170316;Parent=SYN1;VarType=ShV;DupType=.
CB_chrI	173041	SNP1865	A	T	.	PASS	END=173041;ChrB=N2_chrI;StartB=170575;EndB=170575;Parent=SYN1;VarType=ShV;DupType=.
CB_chrI	173506	SNP1866	G	A	.	PASS	END=173506;ChrB=N2_chrI;StartB=171040;EndB=171040;Parent=SYN1;VarType=ShV;DupType=.
CB_chrI	173937	DEL1867	CG	C	.	PASS	END=173938;ChrB=N2_chrI;StartB=171471;EndB=171471;Parent=SYN1;VarType=ShV;DupType=.
CB_chrI	174130	SNP1868	T	A	.	PASS	END=174130;ChrB=N2_chrI;StartB=171663;EndB=171663;Parent=SYN1;VarType=ShV;DupType=.
CB_chrI	174984	SNP1869	T	C	.	PASS	END=174984;ChrB=N2_chrI;StartB=172517;EndB=172517;Parent=SYN1;VarType=ShV;DupType=.
CB_chrI	175231	SNP1870	G	C	.	PASS	END=175231;ChrB=N2_chrI;StartB=172764;EndB=172764;Parent=SYN1;VarType=ShV;DupType=.
CB_chrI	175311	SNP1871	C	T	.	PASS	END=175311;ChrB=N2_chrI;StartB=172844;EndB=172844;Parent=SYN1;VarType=ShV;DupType=.
CB_chrI	175516	SNP1872	A	T	.	PASS	END=175516;ChrB=N2_chrI;StartB=173049;EndB=173049;Parent=SYN1;VarType=ShV;DupType=.
CB_chrI	175658	SNP1873	C	T	.	PASS	END=175658;ChrB=N2_chrI;StartB=173191;EndB=173191;Parent=SYN1;VarType=ShV;DupType=.
CB_chrI	177510	SNP1874	G	A	.	PASS	END=177510;ChrB=N2_chrI;StartB=175043;EndB=175043;Parent=SYN1;VarType=ShV;DupType=.
CB_chrI	178956	SNP1875	C	A	.	PASS	END=178956;ChrB=N2_chrI;StartB=176489;EndB=176489;Parent=SYN1;VarType=ShV;DupType=.
CB_chrI	178986	SNP1876	T	A	.	PASS	END=178986;ChrB=N2_chrI;StartB=176519;EndB=176519;Parent=SYN1;VarType=ShV;DupType=.
CB_chrI	179556	DEL1877	ATACAGTGTGGGAAAGTTCTATAGGACCCCCCCTAATTTGAAGGTTTGAGGAACTTCCGAAAATTTTTTTGAAAAACTGCTAATGCCATTCGTTTTTAAATTGAAAAAACCTATATACATTTTTTTCCAGAAGTTTATCTCAAAAACTGAGGTCGCGCTGGAAAAAACGTCAAAATCCAGTGTGAAACTTCTATAGGACCCCCCGTTTTTTTTCACGATTTTTACTAAAATCAACAGATTTTGGAATTTTTGACAAAGCTCAAATCAAGTTTGAGTTAGAAATGAGTTCAGATAAGCAGTTTTGACTTTAAAAAATTAATACGAAATGTTCTCGTGGGATCTCCAGACTGGTTCTGATTCTTCCGATCTTTGATGTTCAAGTCTGTTTCAAGCTTCCTGGTGCTCTCGGTAATGCCAAAACTTGATAAACTCTCTTTAACAAGTTCCTACTAAAATTCCTAGCACACACACCATAAACATTTTTACGCCATCCCCAAGAAACCAGTCAGAAACAGCGTATTAACAAGTTGCAGTTATTTTTGATCAACAACAGAACATTCATATACTAAAATCAAGAAAGGATCAATAGTTAATCGGGTTTCCTTGTGTGCGGATGATTTCAAACAGTCTGTCCTCCATTGATATGACCAAACTTTTCAGCTGGTTGTCCGGAATAGACTTCCAAGCGTCGAGAATTCCTTGCTTCAACGATGCAACTGTTGGGTAAGTCTTGTTCTGAGCATACACGATACGGACAAGAATCCCCCACAAATTTTCGATTGGATTGAGATCAGGACTTCGAGCTGGCCAATCAAGAAGGTTGATCTTCTTGAGCTTGAAATAGTCGCGGGTTGAGTTGCTCACATGGATTGTCGCATTATCCTGCTGAAATCTAAAGTCTTTTCTGGAGTAGTGACGAAGATATTTGGAGAGCTCCAGTTCCAAGACGTTCTGATAGTCAGTGCTGTTCATCTTGCTACTGACGAACTGTATCTCAAGCTTCTTCTTCTCCGTGAACGCTCCCCAAACCATCACCGTTCCTCCTCCAAAATTACGTCTCGAAAAAACCATTGGTTCCTTGCGCAAATCGCGCCAATAGTAGCGGCAACCGTCAGGCCCATCGAGATTGAATTTCTTTTCATCGGAGAAGACAACCTAAAACAATGATCCTAATTATTCACTCTTGCTTTTTTAAATTCTCACTTTACTCCAATTCGTTCCCATATTGTTCTTAGCAAATTCCAATCGCTTGAGTTTATGGTCTGCAGAGAGTAACGGAGCAGGGCGAAGTTTCTGACGAACGATTACACCAGATCGTTTGATGACATTGAGGATGGTCCTTTTTGAAGCAGACAATTGAAGCTCATTGCGAATATCTCTTGCCGTCTTACAGGAGTTGGAGGCAGCACGAATCACATTTCGTTCGTCACGCACGGAGAGAGCTTTGCGACGAGGAGCTCTTTTAGATGTACCGTAGCTCACCGGATCCTTCAGATACTCGCGAATACAGTGTCGAGAACGGGAAATTTTCCTACTCATTTCATGCAGGGACACATTGAGCAATTTCATAACATCCAGCTGAGCGCGTTCAGTGTCCGAAAGGGCAGATCCTCGAGGCATTGCAAGTTAGACTGCATTCGAAGTAAGCTTTCCAGCCTCTATATGTGTGCCACAACACATGCCACAATTCCACATTTAATAATTCACGCAAAAAATAGTAAATAACATCTGTGAGGGACAATTTAACTTGAAATATTGGTCCCATGGAACCTTGTAATCAAAGAAAAACGATTTGATTCCTGATAAGCCTTCCATTGTTTCCTGCTGCATATTTTGCCAAATCAGCTTGACTACACAGTCGAAACATCTAAAGTGCGTGCTAGGAATTTTAGTAGGAACTTGTTAAAGAGAGTTTATCAAGTTTTGGCATTACCGAGAGCACCAGGAAGCTTGAAACAGACTTGAACATCAAAGATCGGAAGAATCAGAACCAGTCTGGAGATCCCACGAGAACATTTCGTATTAATTTTTTAAAGTCAAAACTGCTTATATGAACTCATTTCTAACTCAAACTTGATTTGAGCTTTGTCAAAAATTCCAAAATCTGTTGATTTTAGTAAAAATCGTGAAAAAAAACGGGGGGTCCTATAGAAGTTTCACACTGGATTTTGACGTTTTTTCCAGCGCGACCTCAGTTTTTGAGATAAACTTCTGGAAAAAAATTTATATAGGTTTTTTTCAATTTAAAAACGAACGGCATTAGCAGTTTTTCGAAAAAATTTTCGGAAGTTCCTCAAACCTTCAAATTAGGGGGGGTCCTATAGAACTTTCCCACACTG	A	.	PASS	END=181894;ChrB=N2_chrI;StartB=177089;EndB=177089;Parent=SYN1;VarType=ShV;DupType=.
CB_chrI	182076	SNP1878	A	T	.	PASS	END=182076;ChrB=N2_chrI;StartB=177271;EndB=177271;Parent=SYN1;VarType=ShV;DupType=.
CB_chrI	182145	SNP1879	T	C	.	PASS	END=182145;ChrB=N2_chrI;StartB=177340;EndB=177340;Parent=SYN1;VarType=ShV;DupType=.
CB_chrI	182350	SNP1880	T	C	.	PASS	END=182350;ChrB=N2_chrI;StartB=177545;EndB=177545;Parent=SYN1;VarType=ShV;DupType=.
CB_chrI	182623	SNP1881	A	C	.	PASS	END=182623;ChrB=N2_chrI;StartB=177818;EndB=177818;Parent=SYN1;VarType=ShV;DupType=.
CB_chrI	182808	SNP1882	C	A	.	PASS	END=182808;ChrB=N2_chrI;StartB=178003;EndB=178003;Parent=SYN1;VarType=ShV;DupType=.
CB_chrI	182810	SNP1883	T	A	.	PASS	END=182810;ChrB=N2_chrI;StartB=178005;EndB=178005;Parent=SYN1;VarType=ShV;DupType=.
CB_chrI	182813	SNP1884	G	T	.	PASS	END=182813;ChrB=N2_chrI;StartB=178008;EndB=178008;Parent=SYN1;VarType=ShV;DupType=.
CB_chrI	182816	SNP1885	T	A	.	PASS	END=182816;ChrB=N2_chrI;StartB=178011;EndB=178011;Parent=SYN1;VarType=ShV;DupType=.
CB_chrI	183525	SNP1886	T	C	.	PASS	END=183525;ChrB=N2_chrI;StartB=178720;EndB=178720;Parent=SYN1;VarType=ShV;DupType=.
CB_chrI	184554	INS1887	A	AGAAATAATTTGTTTCGTGCCAAGACCCATTTTTCCTTTAAGAACTAGAAACCTCCCTTGTTTACAACTGTACTTAAAATCGAATTAGTTTGTTCGCTAAACATGTTTTTCGCGCGAAATTTC	.	PASS	END=184554;ChrB=N2_chrI;StartB=179749;EndB=179871;Parent=SYN1;VarType=ShV;DupType=.
CB_chrI	184691	INS1888	G	GA	.	PASS	END=184691;ChrB=N2_chrI;StartB=180008;EndB=180009;Parent=SYN1;VarType=ShV;DupType=.
CB_chrI	184813	INS1889	T	TA	.	PASS	END=184813;ChrB=N2_chrI;StartB=180131;EndB=180132;Parent=SYN1;VarType=ShV;DupType=.
CB_chrI	185199	SNP1890	T	A	.	PASS	END=185199;ChrB=N2_chrI;StartB=180518;EndB=180518;Parent=SYN1;VarType=ShV;DupType=.
CB_chrI	185803	SNP1891	T	A	.	PASS	END=185803;ChrB=N2_chrI;StartB=181122;EndB=181122;Parent=SYN1;VarType=ShV;DupType=.
CB_chrI	185898	SNP1892	G	A	.	PASS	END=185898;ChrB=N2_chrI;StartB=181217;EndB=181217;Parent=SYN1;VarType=ShV;DupType=.
CB_chrI	186130	SNP1893	C	T	.	PASS	END=186130;ChrB=N2_chrI;StartB=181449;EndB=181449;Parent=SYN1;VarType=ShV;DupType=.
CB_chrI	186469	SNP1894	G	A	.	PASS	END=186469;ChrB=N2_chrI;StartB=181788;EndB=181788;Parent=SYN1;VarType=ShV;DupType=.
CB_chrI	187329	DEL1895	AT	A	.	PASS	END=187330;ChrB=N2_chrI;StartB=182648;EndB=182648;Parent=SYN1;VarType=ShV;DupType=.
CB_chrI	187824	SNP1896	G	A	.	PASS	END=187824;ChrB=N2_chrI;StartB=183142;EndB=183142;Parent=SYN1;VarType=ShV;DupType=.
CB_chrI	187934	SNP1897	G	A	.	PASS	END=187934;ChrB=N2_chrI;StartB=183252;EndB=183252;Parent=SYN1;VarType=ShV;DupType=.
CB_chrI	188264	SNP1898	A	G	.	PASS	END=188264;ChrB=N2_chrI;StartB=183582;EndB=183582;Parent=SYN1;VarType=ShV;DupType=.
CB_chrI	188377	SNP1899	T	A	.	PASS	END=188377;ChrB=N2_chrI;StartB=183695;EndB=183695;Parent=SYN1;VarType=ShV;DupType=.
CB_chrI	188401	DEL1900	CA	C	.	PASS	END=188402;ChrB=N2_chrI;StartB=183719;EndB=183719;Parent=SYN1;VarType=ShV;DupType=.
CB_chrI	188918	SNP1901	T	C	.	PASS	END=188918;ChrB=N2_chrI;StartB=184235;EndB=184235;Parent=SYN1;VarType=ShV;DupType=.
CB_chrI	189160	SNP1902	A	G	.	PASS	END=189160;ChrB=N2_chrI;StartB=184477;EndB=184477;Parent=SYN1;VarType=ShV;DupType=.
CB_chrI	189340	SNP1903	T	A	.	PASS	END=189340;ChrB=N2_chrI;StartB=184657;EndB=184657;Parent=SYN1;VarType=ShV;DupType=.
CB_chrI	189731	SNP1904	G	A	.	PASS	END=189731;ChrB=N2_chrI;StartB=185048;EndB=185048;Parent=SYN1;VarType=ShV;DupType=.
CB_chrI	189785	INS1905	C	CTCACTAGGGAATGACCAGAATAAATGGAGCGATATTCAAAAAAAATATATTGTATCGGAAAGCTGGCATTCTCTACTATAAGAATATGACTGAAATTTTTGCCCGTTCGGGCTGGAAATCTGAAATTTTTACGTCTGAAATTCTACACTGAAATCAGTGCATTTCCTATGGTTAACAGTGGATTTTTGTCTCTGGCGCCAACAGAAGTCTCACCACAATGGTGGAAGGGCGAAAACATCGGTTCGGTGGTCGAGTGGTGAACGCGTTCGCCTCTTGAGCAGAAGTTTGTGGGTTCGGTTCCCATACATGGTTTAACTTTTGGCCTTTTTTATACAAAATTTTCAGAACGGGAAACAAGTATTTAGAACATTTTTTTGAGGGTTTTACATAATTTTTTTGCTTTTTAATTGAACCATAATTACCCTGGAAACTTTTCAGAAATTTTAATTTTTTTCGAAAATTGTCACTTTTTTCTCCACCAAACCCATGAGAAAATTTGATCGAAAAATTTTTTTTTGAAATTTTTTTAAAAATGCATGAAATATTTTAGAGTGTCACAAATAACCTATTTTTCATTATTTTCAATGACCGAATCATTGATTCTGATGCCTTATCAAGACGTTTTACCAAATCGATATTGGCAAAACATCTTGTTTTTGAGGCTCCATATCTCTGCAGGAAAAAATCGCACTAAAAAGTGATCAACTAGAAACTTGTTAAACACAATGTGATCTAAAACATTTCAGTTGAACACTTTTTTGTAAAAAATTTCGTTGCCGAGTTGGAACCAATTGATTTGAGCTTCATTATTTTTGAATATTCTAAATAGTTAAAGATCTATATCTTGGCAACGAAATTTTTTACAAAAAAGTGTTCAACTGAAAAGTTTCAGATTACATTGTGTTTAACAAGTTTTCAGTTAATCACTTTTTAGTGCGATTTTTTCCTGCAGAGATATGGAGCCTCAAAAACAAGATGTTTTGCCAATATCGATTTGGTAAAACTTTATTTTAATTTTTTTTTTTCATATTATTGTTTTTATATTGGGTCAAAACGTATTTGCTCTGCTAAATAGTTAGCTGGCGCTAATTTTTAATTTTATTATTTTCGTATTTTGATAAATTTCACTGAAATTGTCACTTTAATAGTTTACATTCTATTGGTTTTCTTTTATTCAATGTCTTTTGATATCGGAAACGTGATGTTTGCCTTGCATCGTCATTTTCCCAATCCCCTCCCATCAAATCCCTCGATTTCGAGACATGAGCAGAAGGTGGCAGATCATTTGGCAAGCATTATAAAGGAATCTTATTATGGAGATACCAGTGTGGAAGAATCCGAATATTTGGTTCAAGAAGAATATGGCGATTGGGAGCCAGAAGTTTTTGAGGTATGTTGGTTTCGACACTATTAATTGTCATTTAAAAAACCTTTCAGCCGTATGACTGTGTGTTGCCGGATCAAGATGATGTATTGTTCGGTGAGAAAGCTGTATCAAGGGAAGAGTTGGATAAAGCGATCACCTTCTACCGTAGCGGAAAAATTGGAAGTAGGCCGATAACGACTATGCACCATAGTTATCGCTGGATACGAACCGATGCTCATATGAACAAACTGCGCAAGTACGAGAAAGATAAAAAAGCGTTCCAAGAAAGCGTGCGGGTTCGTTTGGCACAGCTTACACAACGGCTTTATGAGGAGGTCAAGGAGAAACTTGATAATGGTAACGAACATTAATATAACAAGTTTTAATATAAATATTTCAGGAGTCAATTTGCATGATTCTGATTTGATGGCTATGGCACTGGAAATCAACACCCGCGAAATGAAGTTGCAAAAACAAAACGAAATGAAGTTGCAAAAAGCGTCACAATCCTGGATAACCCGATGGAAGCAAAGCCACAGGTATGTAATAAATTGCGGAGTATGTTAGATATATATATATATATATATATAATTTCAGAATCGTGAGTCGGAGAGTCACCAAGTTTGTCACACGGAAGTGCCTGATCAATAAAGACGCTATCAAAAAAAACGCGGATGATTTTGTCAAGAATGCCAGAACAGAGATCTCCAACTATCACCCGTCGATGGTCTTCAATTGTGACCAAACCGGAATTCAAAAGGAGCTGTATCCAGCCCGGTCTTTAGCCTTTATGGGCGAAAAAACAGTCGAGAGGTTGGCGCAATCGAAATCGTCGCTGACCCACTCGTTTACGTTTCTCCCGATGATTTTCCTCGATGGCTCAATGGGACCCAAGGCGTTTATGGTAATCGCTGAACCAAAAGGCCAGTTTCCTCCGTCTCGTCCAATTCCAAACTGCCCAAATTTGGAAGTGCGGGCTGGATACAAGACACACATCATGACGAAGCAATTGATGTGCGATTTTTTCGAAAGTTGTGTCTTCATTCCGTCTGTACCGAAAAAACTGTACATCATGCTGGACAGTTGGCCAGCGTTCAAGGACCATACAACGATCAAGAACTTGGTTCCCAATGGTCATGATGTCGTCATTCGCAACATTCCAGAGCACACAACTGGAATGATCCAACCGTTGGATGTCTATTGGAATGCGCCATGGAAGGTATGAATTTAAATCTTTATAACTTTTTGATAGTATTTTCCAGAGCTTGATCAAGAAGTTCACAGCATATGCCCTTCGAACCCAGACGGATTACGTCATCGCACAGAGGAACAACGCAATTTGCATGGTATCTGTGTTGTATCACCAGATCTCGGCAGAGCACTTCCGACCGTTTTTACAGCATTGTTGGAAGAAAGCTGGATACGTGGGTGCTGCGAATACTTCATCAACACCATTTTTGACTCCAGCTCAATATTGCATTGATCATGGTGACACAGTGATTTGCTATCACACTGGATGTAACCATCTCGGATTCATCCGATGCGCAAGATGCAAGATGTTTGTTTGTTTTAATCATTTTGTTGTGTCAAAACAACATCTTTGTTCATCTCCTTGAATAATTAATAAATTCATGATTGCATTACATTCAAGTTTCGCTATGAATAAAATTGTTTATATGAGGGGATCCATGGTTGTAGTGGTCCATGGTTAAGTTTAAATTTTAGGGGAAAAGATGTTGAATGAATCATTATGGTGTTGGTCGACACATTGATCATGCTGATATCGATCAGAAAAATTAAAATTTGGGCTTTTATATAGTTTCGAAAAAACACGTTTAAATTTTTGAAAAACTTTACGTTAGGGTGGAATTGAACCCCAGAGTCCCACCATGCTTGTCATCCACTCTATCCACTCGGCCATCTCGCTGTTGCAGGCAGTACTAATTGGGGATGGTGATAAGTAAAGCACGTCAAAACGAATAATTTCAGACGTAAAAATTTCAGATTTCCAGCCCGAACGGGCAAAAATTTCAGTCATATTCTTATAGTAGAGAATGTCAGCTTTCCGATACAATATTTTTTTTTTGAATATCGCTCCATTTATTCTGGTCATTCCCTAG	.	PASS	END=189785;ChrB=N2_chrI;StartB=185102;EndB=188588;Parent=SYN1;VarType=ShV;DupType=.
CB_chrI	189886	SNP1906	G	T	.	PASS	END=189886;ChrB=N2_chrI;StartB=188689;EndB=188689;Parent=SYN1;VarType=ShV;DupType=.
CB_chrI	189981	SNP1907	A	G	.	PASS	END=189981;ChrB=N2_chrI;StartB=188784;EndB=188784;Parent=SYN1;VarType=ShV;DupType=.
CB_chrI	189982	SNP1908	C	T	.	PASS	END=189982;ChrB=N2_chrI;StartB=188785;EndB=188785;Parent=SYN1;VarType=ShV;DupType=.
CB_chrI	190106	SNP1909	A	T	.	PASS	END=190106;ChrB=N2_chrI;StartB=188909;EndB=188909;Parent=SYN1;VarType=ShV;DupType=.
CB_chrI	190839	INS1910	T	TC	.	PASS	END=190839;ChrB=N2_chrI;StartB=189642;EndB=189643;Parent=SYN1;VarType=ShV;DupType=.
CB_chrI	191119	SNP1911	C	T	.	PASS	END=191119;ChrB=N2_chrI;StartB=189923;EndB=189923;Parent=SYN1;VarType=ShV;DupType=.
CB_chrI	192731	SNP1912	G	T	.	PASS	END=192731;ChrB=N2_chrI;StartB=191535;EndB=191535;Parent=SYN1;VarType=ShV;DupType=.
CB_chrI	193066	DEL1913	GT	G	.	PASS	END=193067;ChrB=N2_chrI;StartB=191870;EndB=191870;Parent=SYN1;VarType=ShV;DupType=.
CB_chrI	193297	SNP1914	T	C	.	PASS	END=193297;ChrB=N2_chrI;StartB=192100;EndB=192100;Parent=SYN1;VarType=ShV;DupType=.
CB_chrI	193515	INS1915	T	TA	.	PASS	END=193515;ChrB=N2_chrI;StartB=192318;EndB=192319;Parent=SYN1;VarType=ShV;DupType=.
CB_chrI	193599	DEL1916	TTAAATGACTACTG	T	.	PASS	END=193612;ChrB=N2_chrI;StartB=192403;EndB=192403;Parent=SYN1;VarType=ShV;DupType=.
CB_chrI	193708	SNP1917	A	G	.	PASS	END=193708;ChrB=N2_chrI;StartB=192499;EndB=192499;Parent=SYN1;VarType=ShV;DupType=.
CB_chrI	194166	SNP1918	G	C	.	PASS	END=194166;ChrB=N2_chrI;StartB=192957;EndB=192957;Parent=SYN1;VarType=ShV;DupType=.
CB_chrI	195337	INS1919	T	TAGAAAACAACAGTACTAAGCCTTGAAATACAGAA	.	PASS	END=195337;ChrB=N2_chrI;StartB=194128;EndB=194162;Parent=SYN1;VarType=ShV;DupType=.
CB_chrI	195617	SNP1920	A	T	.	PASS	END=195617;ChrB=N2_chrI;StartB=194442;EndB=194442;Parent=SYN1;VarType=ShV;DupType=.
CB_chrI	195664	SNP1921	T	A	.	PASS	END=195664;ChrB=N2_chrI;StartB=194489;EndB=194489;Parent=SYN1;VarType=ShV;DupType=.
CB_chrI	196038	INS1922	G	GT	.	PASS	END=196038;ChrB=N2_chrI;StartB=194863;EndB=194864;Parent=SYN1;VarType=ShV;DupType=.
CB_chrI	196212	SNP1923	A	T	.	PASS	END=196212;ChrB=N2_chrI;StartB=195038;EndB=195038;Parent=SYN1;VarType=ShV;DupType=.
CB_chrI	196492	SNP1924	G	A	.	PASS	END=196492;ChrB=N2_chrI;StartB=195318;EndB=195318;Parent=SYN1;VarType=ShV;DupType=.
CB_chrI	196828	DEL1925	CA	C	.	PASS	END=196829;ChrB=N2_chrI;StartB=195654;EndB=195654;Parent=SYN1;VarType=ShV;DupType=.
CB_chrI	197014	INS1926	C	CA	.	PASS	END=197014;ChrB=N2_chrI;StartB=195839;EndB=195840;Parent=SYN1;VarType=ShV;DupType=.
CB_chrI	197178	SNP1927	A	T	.	PASS	END=197178;ChrB=N2_chrI;StartB=196004;EndB=196004;Parent=SYN1;VarType=ShV;DupType=.
CB_chrI	197741	DEL1928	GT	G	.	PASS	END=197742;ChrB=N2_chrI;StartB=196567;EndB=196567;Parent=SYN1;VarType=ShV;DupType=.
CB_chrI	197942	SNP1929	G	T	.	PASS	END=197942;ChrB=N2_chrI;StartB=196767;EndB=196767;Parent=SYN1;VarType=ShV;DupType=.
CB_chrI	197974	SNP1930	C	T	.	PASS	END=197974;ChrB=N2_chrI;StartB=196799;EndB=196799;Parent=SYN1;VarType=ShV;DupType=.
CB_chrI	198063	SNP1931	A	G	.	PASS	END=198063;ChrB=N2_chrI;StartB=196888;EndB=196888;Parent=SYN1;VarType=ShV;DupType=.
CB_chrI	198099	INS1932	A	AG	.	PASS	END=198099;ChrB=N2_chrI;StartB=196924;EndB=196925;Parent=SYN1;VarType=ShV;DupType=.
CB_chrI	198348	SNP1933	C	T	.	PASS	END=198348;ChrB=N2_chrI;StartB=197174;EndB=197174;Parent=SYN1;VarType=ShV;DupType=.
CB_chrI	199016	DEL1934	GCCAAAATTT	G	.	PASS	END=199025;ChrB=N2_chrI;StartB=197842;EndB=197842;Parent=SYN1;VarType=ShV;DupType=.
CB_chrI	199168	SNP1935	C	T	.	PASS	END=199168;ChrB=N2_chrI;StartB=197985;EndB=197985;Parent=SYN1;VarType=ShV;DupType=.
CB_chrI	199930	SNP1936	A	T	.	PASS	END=199930;ChrB=N2_chrI;StartB=198747;EndB=198747;Parent=SYN1;VarType=ShV;DupType=.
CB_chrI	199990	SNP1937	G	T	.	PASS	END=199990;ChrB=N2_chrI;StartB=198807;EndB=198807;Parent=SYN1;VarType=ShV;DupType=.
CB_chrI	200116	SNP1938	A	G	.	PASS	END=200116;ChrB=N2_chrI;StartB=198933;EndB=198933;Parent=SYN1;VarType=ShV;DupType=.
CB_chrI	200222	SNP1939	G	A	.	PASS	END=200222;ChrB=N2_chrI;StartB=199039;EndB=199039;Parent=SYN1;VarType=ShV;DupType=.
CB_chrI	200526	SNP1940	T	C	.	PASS	END=200526;ChrB=N2_chrI;StartB=199343;EndB=199343;Parent=SYN1;VarType=ShV;DupType=.
CB_chrI	200597	SNP1941	T	G	.	PASS	END=200597;ChrB=N2_chrI;StartB=199414;EndB=199414;Parent=SYN1;VarType=ShV;DupType=.
CB_chrI	200657	DEL1942	TGCGCAGCCCTGGTTTACAACTACCTAACTTTTC	T	.	PASS	END=200690;ChrB=N2_chrI;StartB=199474;EndB=199474;Parent=SYN1;VarType=ShV;DupType=.
CB_chrI	201799	DEL1943	AT	A	.	PASS	END=201800;ChrB=N2_chrI;StartB=200583;EndB=200583;Parent=SYN1;VarType=ShV;DupType=.
CB_chrI	202962	DEL1944	CAA	C	.	PASS	END=202964;ChrB=N2_chrI;StartB=201745;EndB=201745;Parent=SYN1;VarType=ShV;DupType=.
CB_chrI	203176	INS1945	G	GA	.	PASS	END=203176;ChrB=N2_chrI;StartB=201957;EndB=201958;Parent=SYN1;VarType=ShV;DupType=.
CB_chrI	203761	SNP1946	G	A	.	PASS	END=203761;ChrB=N2_chrI;StartB=202543;EndB=202543;Parent=SYN1;VarType=ShV;DupType=.
CB_chrI	204620	SNP1947	C	A	.	PASS	END=204620;ChrB=N2_chrI;StartB=203402;EndB=203402;Parent=SYN1;VarType=ShV;DupType=.
CB_chrI	204762	DEL1948	TA	T	.	PASS	END=204763;ChrB=N2_chrI;StartB=203544;EndB=203544;Parent=SYN1;VarType=ShV;DupType=.
CB_chrI	204940	INS1949	G	GA	.	PASS	END=204940;ChrB=N2_chrI;StartB=203721;EndB=203722;Parent=SYN1;VarType=ShV;DupType=.
CB_chrI	205470	SNP1950	T	A	.	PASS	END=205470;ChrB=N2_chrI;StartB=204252;EndB=204252;Parent=SYN1;VarType=ShV;DupType=.
CB_chrI	205946	SNP1951	C	A	.	PASS	END=205946;ChrB=N2_chrI;StartB=204728;EndB=204728;Parent=SYN1;VarType=ShV;DupType=.
CB_chrI	206114	SNP1952	A	G	.	PASS	END=206114;ChrB=N2_chrI;StartB=204896;EndB=204896;Parent=SYN1;VarType=ShV;DupType=.
CB_chrI	206827	DEL1953	GT	G	.	PASS	END=206828;ChrB=N2_chrI;StartB=205609;EndB=205609;Parent=SYN1;VarType=ShV;DupType=.
CB_chrI	207842	INS1954	G	GT	.	PASS	END=207842;ChrB=N2_chrI;StartB=206623;EndB=206624;Parent=SYN1;VarType=ShV;DupType=.
CB_chrI	208156	SNP1955	T	A	.	PASS	END=208156;ChrB=N2_chrI;StartB=206938;EndB=206938;Parent=SYN1;VarType=ShV;DupType=.
CB_chrI	208193	SNP1956	T	A	.	PASS	END=208193;ChrB=N2_chrI;StartB=206975;EndB=206975;Parent=SYN1;VarType=ShV;DupType=.
CB_chrI	208389	SNP1957	C	T	.	PASS	END=208389;ChrB=N2_chrI;StartB=207171;EndB=207171;Parent=SYN1;VarType=ShV;DupType=.
CB_chrI	208674	SNP1958	T	A	.	PASS	END=208674;ChrB=N2_chrI;StartB=207456;EndB=207456;Parent=SYN1;VarType=ShV;DupType=.
CB_chrI	208707	DEL1959	CA	C	.	PASS	END=208708;ChrB=N2_chrI;StartB=207489;EndB=207489;Parent=SYN1;VarType=ShV;DupType=.
CB_chrI	208729	SNP1960	T	C	.	PASS	END=208729;ChrB=N2_chrI;StartB=207510;EndB=207510;Parent=SYN1;VarType=ShV;DupType=.
CB_chrI	208737	SNP1961	T	G	.	PASS	END=208737;ChrB=N2_chrI;StartB=207518;EndB=207518;Parent=SYN1;VarType=ShV;DupType=.
CB_chrI	208911	DEL1962	CAACA	C	.	PASS	END=208915;ChrB=N2_chrI;StartB=207692;EndB=207692;Parent=SYN1;VarType=ShV;DupType=.
CB_chrI	209383	SNP1963	A	T	.	PASS	END=209383;ChrB=N2_chrI;StartB=208160;EndB=208160;Parent=SYN1;VarType=ShV;DupType=.
CB_chrI	209475	SNP1964	G	A	.	PASS	END=209475;ChrB=N2_chrI;StartB=208252;EndB=208252;Parent=SYN1;VarType=ShV;DupType=.
CB_chrI	209598	DEL1965	GA	G	.	PASS	END=209599;ChrB=N2_chrI;StartB=208375;EndB=208375;Parent=SYN1;VarType=ShV;DupType=.
CB_chrI	210083	DEL1966	CAGCCATTTTCAGCCAT	C	.	PASS	END=210099;ChrB=N2_chrI;StartB=208859;EndB=208859;Parent=SYN1;VarType=ShV;DupType=.
CB_chrI	210113	DEL1967	TTTTTTTGGACAA	T	.	PASS	END=210125;ChrB=N2_chrI;StartB=208873;EndB=208873;Parent=SYN1;VarType=ShV;DupType=.
CB_chrI	210228	SNP1968	C	T	.	PASS	END=210228;ChrB=N2_chrI;StartB=208976;EndB=208976;Parent=SYN1;VarType=ShV;DupType=.
CB_chrI	210352	DEL1969	AGAACAATTTTGAAATCATATAATC	A	.	PASS	END=210376;ChrB=N2_chrI;StartB=209100;EndB=209100;Parent=SYN1;VarType=ShV;DupType=.
CB_chrI	210536	DEL1970	ACCCCCCCC	A	.	PASS	END=210544;ChrB=N2_chrI;StartB=209260;EndB=209260;Parent=SYN1;VarType=ShV;DupType=.
CB_chrI	210588	SNP1971	A	G	.	PASS	END=210588;ChrB=N2_chrI;StartB=209304;EndB=209304;Parent=SYN1;VarType=ShV;DupType=.
CB_chrI	211639	SNP1972	T	A	.	PASS	END=211639;ChrB=N2_chrI;StartB=210355;EndB=210355;Parent=SYN1;VarType=ShV;DupType=.
CB_chrI	211893	SNP1973	C	T	.	PASS	END=211893;ChrB=N2_chrI;StartB=210609;EndB=210609;Parent=SYN1;VarType=ShV;DupType=.
CB_chrI	212203	DEL1974	GTT	G	.	PASS	END=212205;ChrB=N2_chrI;StartB=210919;EndB=210919;Parent=SYN1;VarType=ShV;DupType=.
CB_chrI	212246	SNP1975	T	C	.	PASS	END=212246;ChrB=N2_chrI;StartB=210960;EndB=210960;Parent=SYN1;VarType=ShV;DupType=.
CB_chrI	213233	INS1976	G	GTC	.	PASS	END=213233;ChrB=N2_chrI;StartB=211947;EndB=211949;Parent=SYN1;VarType=ShV;DupType=.
CB_chrI	213920	SNP1977	G	A	.	PASS	END=213920;ChrB=N2_chrI;StartB=212636;EndB=212636;Parent=SYN1;VarType=ShV;DupType=.
CB_chrI	214348	SNP1978	G	A	.	PASS	END=214348;ChrB=N2_chrI;StartB=213064;EndB=213064;Parent=SYN1;VarType=ShV;DupType=.
CB_chrI	214363	SNP1979	A	T	.	PASS	END=214363;ChrB=N2_chrI;StartB=213079;EndB=213079;Parent=SYN1;VarType=ShV;DupType=.
CB_chrI	214598	SNP1980	T	C	.	PASS	END=214598;ChrB=N2_chrI;StartB=213314;EndB=213314;Parent=SYN1;VarType=ShV;DupType=.
CB_chrI	214623	SNP1981	A	G	.	PASS	END=214623;ChrB=N2_chrI;StartB=213339;EndB=213339;Parent=SYN1;VarType=ShV;DupType=.
CB_chrI	214818	SNP1982	T	G	.	PASS	END=214818;ChrB=N2_chrI;StartB=213534;EndB=213534;Parent=SYN1;VarType=ShV;DupType=.
CB_chrI	214875	SNP1983	C	T	.	PASS	END=214875;ChrB=N2_chrI;StartB=213591;EndB=213591;Parent=SYN1;VarType=ShV;DupType=.
CB_chrI	215396	INS1984	A	ATCCAAGAGCT	.	PASS	END=215396;ChrB=N2_chrI;StartB=214112;EndB=214122;Parent=SYN1;VarType=ShV;DupType=.
CB_chrI	215397	SNP1985	G	C	.	PASS	END=215397;ChrB=N2_chrI;StartB=214123;EndB=214123;Parent=SYN1;VarType=ShV;DupType=.
CB_chrI	215398	SNP1986	T	A	.	PASS	END=215398;ChrB=N2_chrI;StartB=214124;EndB=214124;Parent=SYN1;VarType=ShV;DupType=.
CB_chrI	215508	SNP1987	T	C	.	PASS	END=215508;ChrB=N2_chrI;StartB=214234;EndB=214234;Parent=SYN1;VarType=ShV;DupType=.
CB_chrI	215855	DEL1988	GAA	G	.	PASS	END=215857;ChrB=N2_chrI;StartB=214581;EndB=214581;Parent=SYN1;VarType=ShV;DupType=.
CB_chrI	215892	SNP1989	A	T	.	PASS	END=215892;ChrB=N2_chrI;StartB=214616;EndB=214616;Parent=SYN1;VarType=ShV;DupType=.
CB_chrI	216128	SNP1990	C	G	.	PASS	END=216128;ChrB=N2_chrI;StartB=214852;EndB=214852;Parent=SYN1;VarType=ShV;DupType=.
CB_chrI	216129	SNP1991	C	T	.	PASS	END=216129;ChrB=N2_chrI;StartB=214853;EndB=214853;Parent=SYN1;VarType=ShV;DupType=.
CB_chrI	216144	SNP1992	T	C	.	PASS	END=216144;ChrB=N2_chrI;StartB=214868;EndB=214868;Parent=SYN1;VarType=ShV;DupType=.
CB_chrI	216173	SNP1993	G	A	.	PASS	END=216173;ChrB=N2_chrI;StartB=214897;EndB=214897;Parent=SYN1;VarType=ShV;DupType=.
CB_chrI	216186	SNP1994	G	C	.	PASS	END=216186;ChrB=N2_chrI;StartB=214910;EndB=214910;Parent=SYN1;VarType=ShV;DupType=.
CB_chrI	217162	SNP1995	G	A	.	PASS	END=217162;ChrB=N2_chrI;StartB=215886;EndB=215886;Parent=SYN1;VarType=ShV;DupType=.
CB_chrI	217212	DEL1996	GT	G	.	PASS	END=217213;ChrB=N2_chrI;StartB=215936;EndB=215936;Parent=SYN1;VarType=ShV;DupType=.
CB_chrI	217323	SNP1997	C	T	.	PASS	END=217323;ChrB=N2_chrI;StartB=216046;EndB=216046;Parent=SYN1;VarType=ShV;DupType=.
CB_chrI	217437	SNP1998	T	C	.	PASS	END=217437;ChrB=N2_chrI;StartB=216160;EndB=216160;Parent=SYN1;VarType=ShV;DupType=.
CB_chrI	217476	DEL1999	TAG	T	.	PASS	END=217478;ChrB=N2_chrI;StartB=216199;EndB=216199;Parent=SYN1;VarType=ShV;DupType=.
CB_chrI	217754	DEL2000	GCT	G	.	PASS	END=217756;ChrB=N2_chrI;StartB=216475;EndB=216475;Parent=SYN1;VarType=ShV;DupType=.
CB_chrI	218968	SNP2001	G	A	.	PASS	END=218968;ChrB=N2_chrI;StartB=217687;EndB=217687;Parent=SYN1;VarType=ShV;DupType=.
CB_chrI	219265	DEL2002	CTT	C	.	PASS	END=219267;ChrB=N2_chrI;StartB=217984;EndB=217984;Parent=SYN1;VarType=ShV;DupType=.
CB_chrI	219317	SNP2003	T	A	.	PASS	END=219317;ChrB=N2_chrI;StartB=218034;EndB=218034;Parent=SYN1;VarType=ShV;DupType=.
CB_chrI	219318	SNP2004	A	T	.	PASS	END=219318;ChrB=N2_chrI;StartB=218035;EndB=218035;Parent=SYN1;VarType=ShV;DupType=.
CB_chrI	219387	DEL2005	AT	A	.	PASS	END=219388;ChrB=N2_chrI;StartB=218104;EndB=218104;Parent=SYN1;VarType=ShV;DupType=.
CB_chrI	219415	SNP2006	C	T	.	PASS	END=219415;ChrB=N2_chrI;StartB=218131;EndB=218131;Parent=SYN1;VarType=ShV;DupType=.
CB_chrI	219570	DEL2007	AT	A	.	PASS	END=219571;ChrB=N2_chrI;StartB=218286;EndB=218286;Parent=SYN1;VarType=ShV;DupType=.
CB_chrI	219656	SNP2008	C	T	.	PASS	END=219656;ChrB=N2_chrI;StartB=218371;EndB=218371;Parent=SYN1;VarType=ShV;DupType=.
CB_chrI	219767	SNP2009	A	T	.	PASS	END=219767;ChrB=N2_chrI;StartB=218482;EndB=218482;Parent=SYN1;VarType=ShV;DupType=.
CB_chrI	220283	INS2010	G	GT	.	PASS	END=220283;ChrB=N2_chrI;StartB=218998;EndB=218999;Parent=SYN1;VarType=ShV;DupType=.
CB_chrI	220351	SNP2011	G	A	.	PASS	END=220351;ChrB=N2_chrI;StartB=219067;EndB=219067;Parent=SYN1;VarType=ShV;DupType=.
CB_chrI	220374	SNP2012	A	T	.	PASS	END=220374;ChrB=N2_chrI;StartB=219090;EndB=219090;Parent=SYN1;VarType=ShV;DupType=.
CB_chrI	220375	SNP2013	A	T	.	PASS	END=220375;ChrB=N2_chrI;StartB=219091;EndB=219091;Parent=SYN1;VarType=ShV;DupType=.
CB_chrI	220615	DEL2014	GA	G	.	PASS	END=220616;ChrB=N2_chrI;StartB=219331;EndB=219331;Parent=SYN1;VarType=ShV;DupType=.
CB_chrI	220673	SNP2015	A	T	.	PASS	END=220673;ChrB=N2_chrI;StartB=219388;EndB=219388;Parent=SYN1;VarType=ShV;DupType=.
CB_chrI	220966	SNP2016	A	T	.	PASS	END=220966;ChrB=N2_chrI;StartB=219681;EndB=219681;Parent=SYN1;VarType=ShV;DupType=.
CB_chrI	221577	DEL2017	TCAA	T	.	PASS	END=221580;ChrB=N2_chrI;StartB=220292;EndB=220292;Parent=SYN1;VarType=ShV;DupType=.
CB_chrI	221679	SNP2018	A	T	.	PASS	END=221679;ChrB=N2_chrI;StartB=220391;EndB=220391;Parent=SYN1;VarType=ShV;DupType=.
CB_chrI	221778	DEL2019	TA	T	.	PASS	END=221779;ChrB=N2_chrI;StartB=220490;EndB=220490;Parent=SYN1;VarType=ShV;DupType=.
CB_chrI	221891	DEL2020	AT	A	.	PASS	END=221892;ChrB=N2_chrI;StartB=220602;EndB=220602;Parent=SYN1;VarType=ShV;DupType=.
CB_chrI	221993	SNP2021	G	A	.	PASS	END=221993;ChrB=N2_chrI;StartB=220703;EndB=220703;Parent=SYN1;VarType=ShV;DupType=.
CB_chrI	222016	SNP2022	C	A	.	PASS	END=222016;ChrB=N2_chrI;StartB=220726;EndB=220726;Parent=SYN1;VarType=ShV;DupType=.
CB_chrI	223052	SNP2023	C	A	.	PASS	END=223052;ChrB=N2_chrI;StartB=221762;EndB=221762;Parent=SYN1;VarType=ShV;DupType=.
CB_chrI	223109	SNP2024	C	T	.	PASS	END=223109;ChrB=N2_chrI;StartB=221819;EndB=221819;Parent=SYN1;VarType=ShV;DupType=.
CB_chrI	223263	SNP2025	T	A	.	PASS	END=223263;ChrB=N2_chrI;StartB=221973;EndB=221973;Parent=SYN1;VarType=ShV;DupType=.
CB_chrI	223760	SNP2026	A	G	.	PASS	END=223760;ChrB=N2_chrI;StartB=222470;EndB=222470;Parent=SYN1;VarType=ShV;DupType=.
CB_chrI	224080	SNP2027	G	T	.	PASS	END=224080;ChrB=N2_chrI;StartB=222790;EndB=222790;Parent=SYN1;VarType=ShV;DupType=.
CB_chrI	224286	SNP2028	A	G	.	PASS	END=224286;ChrB=N2_chrI;StartB=222996;EndB=222996;Parent=SYN1;VarType=ShV;DupType=.
CB_chrI	225084	DEL2029	CA	C	.	PASS	END=225085;ChrB=N2_chrI;StartB=223794;EndB=223794;Parent=SYN1;VarType=ShV;DupType=.
CB_chrI	225879	SNP2030	C	T	.	PASS	END=225879;ChrB=N2_chrI;StartB=224588;EndB=224588;Parent=SYN1;VarType=ShV;DupType=.
CB_chrI	226043	SNP2031	A	G	.	PASS	END=226043;ChrB=N2_chrI;StartB=224752;EndB=224752;Parent=SYN1;VarType=ShV;DupType=.
CB_chrI	226264	SNP2032	A	T	.	PASS	END=226264;ChrB=N2_chrI;StartB=224973;EndB=224973;Parent=SYN1;VarType=ShV;DupType=.
CB_chrI	226265	SNP2033	T	G	.	PASS	END=226265;ChrB=N2_chrI;StartB=224974;EndB=224974;Parent=SYN1;VarType=ShV;DupType=.
CB_chrI	226282	INS2034	G	GTCAAGAGTGTCTGAGTTTTTCATCAACAAAAACAAAATTTGATTTTTTTGTTAATTTTCTAAACAATCCGATTTT	.	PASS	END=226282;ChrB=N2_chrI;StartB=224991;EndB=225066;Parent=SYN1;VarType=ShV;DupType=.
CB_chrI	226306	SNP2035	C	T	.	PASS	END=226306;ChrB=N2_chrI;StartB=225090;EndB=225090;Parent=SYN1;VarType=ShV;DupType=.
CB_chrI	226424	SNP2036	T	G	.	PASS	END=226424;ChrB=N2_chrI;StartB=225208;EndB=225208;Parent=SYN1;VarType=ShV;DupType=.
CB_chrI	226541	INS2037	A	ATTCAAACATCTGTTCGACGGTGTTCAT	.	PASS	END=226541;ChrB=N2_chrI;StartB=225325;EndB=225352;Parent=SYN1;VarType=ShV;DupType=.
CB_chrI	227084	SNP2038	T	A	.	PASS	END=227084;ChrB=N2_chrI;StartB=225895;EndB=225895;Parent=SYN1;VarType=ShV;DupType=.
CB_chrI	227697	SNP2039	C	T	.	PASS	END=227697;ChrB=N2_chrI;StartB=226508;EndB=226508;Parent=SYN1;VarType=ShV;DupType=.
CB_chrI	227716	DEL2040	AAAT	A	.	PASS	END=227719;ChrB=N2_chrI;StartB=226527;EndB=226527;Parent=SYN1;VarType=ShV;DupType=.
CB_chrI	227722	SNP2041	G	T	.	PASS	END=227722;ChrB=N2_chrI;StartB=226530;EndB=226530;Parent=SYN1;VarType=ShV;DupType=.
CB_chrI	227725	SNP2042	T	C	.	PASS	END=227725;ChrB=N2_chrI;StartB=226533;EndB=226533;Parent=SYN1;VarType=ShV;DupType=.
CB_chrI	228344	INS2043	C	CGGGG	.	PASS	END=228344;ChrB=N2_chrI;StartB=227152;EndB=227156;Parent=SYN1;VarType=ShV;DupType=.
CB_chrI	228736	SNP2044	G	T	.	PASS	END=228736;ChrB=N2_chrI;StartB=227548;EndB=227548;Parent=SYN1;VarType=ShV;DupType=.
CB_chrI	229188	SNP2045	G	C	.	PASS	END=229188;ChrB=N2_chrI;StartB=228000;EndB=228000;Parent=SYN1;VarType=ShV;DupType=.
CB_chrI	230561	SNP2046	C	T	.	PASS	END=230561;ChrB=N2_chrI;StartB=229373;EndB=229373;Parent=SYN1;VarType=ShV;DupType=.
CB_chrI	230645	SNP2047	T	G	.	PASS	END=230645;ChrB=N2_chrI;StartB=229457;EndB=229457;Parent=SYN1;VarType=ShV;DupType=.
CB_chrI	230886	SNP2048	A	G	.	PASS	END=230886;ChrB=N2_chrI;StartB=229698;EndB=229698;Parent=SYN1;VarType=ShV;DupType=.
CB_chrI	232133	SNP2049	G	A	.	PASS	END=232133;ChrB=N2_chrI;StartB=230945;EndB=230945;Parent=SYN1;VarType=ShV;DupType=.
CB_chrI	232240	SNP2050	A	C	.	PASS	END=232240;ChrB=N2_chrI;StartB=231052;EndB=231052;Parent=SYN1;VarType=ShV;DupType=.
CB_chrI	232294	SNP2051	T	C	.	PASS	END=232294;ChrB=N2_chrI;StartB=231106;EndB=231106;Parent=SYN1;VarType=ShV;DupType=.
CB_chrI	232351	DEL2052	GAATTTTTAAATTGAAATTATAGAAGT	G	.	PASS	END=232377;ChrB=N2_chrI;StartB=231163;EndB=231163;Parent=SYN1;VarType=ShV;DupType=.
CB_chrI	232749	SNP2053	C	T	.	PASS	END=232749;ChrB=N2_chrI;StartB=231535;EndB=231535;Parent=SYN1;VarType=ShV;DupType=.
CB_chrI	232826	SNP2054	T	A	.	PASS	END=232826;ChrB=N2_chrI;StartB=231612;EndB=231612;Parent=SYN1;VarType=ShV;DupType=.
CB_chrI	233152	SNP2055	A	G	.	PASS	END=233152;ChrB=N2_chrI;StartB=231938;EndB=231938;Parent=SYN1;VarType=ShV;DupType=.
CB_chrI	234176	INS2056	G	GA	.	PASS	END=234176;ChrB=N2_chrI;StartB=232962;EndB=232963;Parent=SYN1;VarType=ShV;DupType=.
CB_chrI	234266	SNP2057	A	C	.	PASS	END=234266;ChrB=N2_chrI;StartB=233053;EndB=233053;Parent=SYN1;VarType=ShV;DupType=.
CB_chrI	234486	DEL2058	TA	T	.	PASS	END=234487;ChrB=N2_chrI;StartB=233273;EndB=233273;Parent=SYN1;VarType=ShV;DupType=.
CB_chrI	234864	SNP2059	T	C	.	PASS	END=234864;ChrB=N2_chrI;StartB=233650;EndB=233650;Parent=SYN1;VarType=ShV;DupType=.
CB_chrI	234925	SNP2060	A	G	.	PASS	END=234925;ChrB=N2_chrI;StartB=233711;EndB=233711;Parent=SYN1;VarType=ShV;DupType=.
CB_chrI	235000	SNP2061	T	A	.	PASS	END=235000;ChrB=N2_chrI;StartB=233786;EndB=233786;Parent=SYN1;VarType=ShV;DupType=.
CB_chrI	235994	SNP2062	G	A	.	PASS	END=235994;ChrB=N2_chrI;StartB=234780;EndB=234780;Parent=SYN1;VarType=ShV;DupType=.
CB_chrI	236429	SNP2063	G	A	.	PASS	END=236429;ChrB=N2_chrI;StartB=235215;EndB=235215;Parent=SYN1;VarType=ShV;DupType=.
CB_chrI	236449	SNP2064	G	A	.	PASS	END=236449;ChrB=N2_chrI;StartB=235235;EndB=235235;Parent=SYN1;VarType=ShV;DupType=.
CB_chrI	236602	SNP2065	C	T	.	PASS	END=236602;ChrB=N2_chrI;StartB=235388;EndB=235388;Parent=SYN1;VarType=ShV;DupType=.
CB_chrI	237025	SNP2066	A	T	.	PASS	END=237025;ChrB=N2_chrI;StartB=235811;EndB=235811;Parent=SYN1;VarType=ShV;DupType=.
CB_chrI	237026	SNP2067	T	A	.	PASS	END=237026;ChrB=N2_chrI;StartB=235812;EndB=235812;Parent=SYN1;VarType=ShV;DupType=.
CB_chrI	237232	SNP2068	A	C	.	PASS	END=237232;ChrB=N2_chrI;StartB=236018;EndB=236018;Parent=SYN1;VarType=ShV;DupType=.
CB_chrI	237444	SNP2069	T	A	.	PASS	END=237444;ChrB=N2_chrI;StartB=236230;EndB=236230;Parent=SYN1;VarType=ShV;DupType=.
CB_chrI	237564	SNP2070	C	G	.	PASS	END=237564;ChrB=N2_chrI;StartB=236350;EndB=236350;Parent=SYN1;VarType=ShV;DupType=.
CB_chrI	238157	SNP2071	G	A	.	PASS	END=238157;ChrB=N2_chrI;StartB=236943;EndB=236943;Parent=SYN1;VarType=ShV;DupType=.
CB_chrI	238682	INS2072	C	CATGT	.	PASS	END=238682;ChrB=N2_chrI;StartB=237468;EndB=237472;Parent=SYN1;VarType=ShV;DupType=.
CB_chrI	238746	INS2073	C	CA	.	PASS	END=238746;ChrB=N2_chrI;StartB=237536;EndB=237537;Parent=SYN1;VarType=ShV;DupType=.
CB_chrI	239475	SNP2074	A	T	.	PASS	END=239475;ChrB=N2_chrI;StartB=238266;EndB=238266;Parent=SYN1;VarType=ShV;DupType=.
CB_chrI	239927	DEL2075	AG	A	.	PASS	END=239928;ChrB=N2_chrI;StartB=238718;EndB=238718;Parent=SYN1;VarType=ShV;DupType=.
CB_chrI	240143	INS2076	C	CGG	.	PASS	END=240143;ChrB=N2_chrI;StartB=238933;EndB=238935;Parent=SYN1;VarType=ShV;DupType=.
CB_chrI	240184	SNP2077	T	A	.	PASS	END=240184;ChrB=N2_chrI;StartB=238976;EndB=238976;Parent=SYN1;VarType=ShV;DupType=.
CB_chrI	240248	SNP2078	G	T	.	PASS	END=240248;ChrB=N2_chrI;StartB=239040;EndB=239040;Parent=SYN1;VarType=ShV;DupType=.
CB_chrI	240578	INS2079	G	GT	.	PASS	END=240578;ChrB=N2_chrI;StartB=239370;EndB=239371;Parent=SYN1;VarType=ShV;DupType=.
CB_chrI	240918	SNP2080	T	G	.	PASS	END=240918;ChrB=N2_chrI;StartB=239711;EndB=239711;Parent=SYN1;VarType=ShV;DupType=.
CB_chrI	240964	SNP2081	T	C	.	PASS	END=240964;ChrB=N2_chrI;StartB=239757;EndB=239757;Parent=SYN1;VarType=ShV;DupType=.
CB_chrI	241034	SNP2082	T	C	.	PASS	END=241034;ChrB=N2_chrI;StartB=239827;EndB=239827;Parent=SYN1;VarType=ShV;DupType=.
CB_chrI	241093	DEL2083	TA	T	.	PASS	END=241094;ChrB=N2_chrI;StartB=239886;EndB=239886;Parent=SYN1;VarType=ShV;DupType=.
CB_chrI	241815	SNP2084	C	A	.	PASS	END=241815;ChrB=N2_chrI;StartB=240607;EndB=240607;Parent=SYN1;VarType=ShV;DupType=.
CB_chrI	242955	SNP2085	C	T	.	PASS	END=242955;ChrB=N2_chrI;StartB=241747;EndB=241747;Parent=SYN1;VarType=ShV;DupType=.
CB_chrI	243225	SNP2086	T	C	.	PASS	END=243225;ChrB=N2_chrI;StartB=242017;EndB=242017;Parent=SYN1;VarType=ShV;DupType=.
CB_chrI	243297	INS2087	G	GAA	.	PASS	END=243297;ChrB=N2_chrI;StartB=242089;EndB=242091;Parent=SYN1;VarType=ShV;DupType=.
CB_chrI	243474	INS2088	T	TA	.	PASS	END=243474;ChrB=N2_chrI;StartB=242268;EndB=242269;Parent=SYN1;VarType=ShV;DupType=.
CB_chrI	243626	SNP2089	G	A	.	PASS	END=243626;ChrB=N2_chrI;StartB=242421;EndB=242421;Parent=SYN1;VarType=ShV;DupType=.
CB_chrI	243906	DEL2090	TCTGATTGTTGTGAACTGGGCTCTGCTGTATCGCCCATTTCACAATGTCTCGCTCTCGACTGCTTCAGCAGTTCTCCGAGCGAGGGGTACATTCAATTCGACCTTTTAAGACCAGCTCTTAAGCTTACCATACAGTTAGGAGAAGTTTACTGTATTTCTGCGTCTCTTGCTCCCACACGCTCTCTAACGAGAGTTACACTCGCGCCCCGTAGCAACGATTGGCTGCGCGGCGACTCAATGCGCGACGATACGGAGCGAGCTGCAGCGTCGGTGGCACCAGGAAAGGAACTCTCCTCCCCACTCTAGGTTCGGTTTTGCTGGTCTCTTCCCCCCCCCCGTTATTGACAGCTCCCAGTCAGACTAATTGCCGACGTTTCCTACCTTTCCCTCCCTTTATTTGGAAAGTGTAGTTGACCAAAGACATTATTCTACGAGTCTGCAAAGACCCCGACTATTCATACACTCGACCTTTTCAGACTAAAGACCCGCGTGGCAGGACGTGATATTCTCACACCAGACAATTCCCTCTCTCTTGTGTACGACCCACTCCCCCTCTGTTGATTATCTCCCCTTTGGAGTAATAAACATATTTATTGAAACTGTGTTCTGTTCTTTCCAATACATATACAAATAGACGATGCCATGCTGCACCTCTGACATAGTCTTCGTTGCTCGGTTCCTCTTGAGGCTTAAAGGGTTCGGTCTTCCGCCACTCCGTGGTGCCACAACA	T	.	PASS	END=244635;ChrB=N2_chrI;StartB=242701;EndB=242701;Parent=SYN1;VarType=ShV;DupType=.
CB_chrI	244660	DEL2091	CA	C	.	PASS	END=244661;ChrB=N2_chrI;StartB=242726;EndB=242726;Parent=SYN1;VarType=ShV;DupType=.
CB_chrI	244706	SNP2092	C	T	.	PASS	END=244706;ChrB=N2_chrI;StartB=242771;EndB=242771;Parent=SYN1;VarType=ShV;DupType=.
CB_chrI	245215	SNP2093	C	A	.	PASS	END=245215;ChrB=N2_chrI;StartB=243280;EndB=243280;Parent=SYN1;VarType=ShV;DupType=.
CB_chrI	245420	SNP2094	G	T	.	PASS	END=245420;ChrB=N2_chrI;StartB=243485;EndB=243485;Parent=SYN1;VarType=ShV;DupType=.
CB_chrI	245957	SNP2095	T	A	.	PASS	END=245957;ChrB=N2_chrI;StartB=244022;EndB=244022;Parent=SYN1;VarType=ShV;DupType=.
CB_chrI	246175	SNP2096	T	C	.	PASS	END=246175;ChrB=N2_chrI;StartB=244240;EndB=244240;Parent=SYN1;VarType=ShV;DupType=.
CB_chrI	246645	SNP2097	T	C	.	PASS	END=246645;ChrB=N2_chrI;StartB=244710;EndB=244710;Parent=SYN1;VarType=ShV;DupType=.
CB_chrI	246809	SNP2098	G	A	.	PASS	END=246809;ChrB=N2_chrI;StartB=244874;EndB=244874;Parent=SYN1;VarType=ShV;DupType=.
CB_chrI	247049	SNP2099	G	A	.	PASS	END=247049;ChrB=N2_chrI;StartB=245114;EndB=245114;Parent=SYN1;VarType=ShV;DupType=.
CB_chrI	247160	SNP2100	C	T	.	PASS	END=247160;ChrB=N2_chrI;StartB=245225;EndB=245225;Parent=SYN1;VarType=ShV;DupType=.
CB_chrI	247594	DEL2101	GT	G	.	PASS	END=247595;ChrB=N2_chrI;StartB=245659;EndB=245659;Parent=SYN1;VarType=ShV;DupType=.
CB_chrI	247776	SNP2102	A	T	.	PASS	END=247776;ChrB=N2_chrI;StartB=245840;EndB=245840;Parent=SYN1;VarType=ShV;DupType=.
CB_chrI	247868	SNP2103	C	A	.	PASS	END=247868;ChrB=N2_chrI;StartB=245932;EndB=245932;Parent=SYN1;VarType=ShV;DupType=.
CB_chrI	247941	SNP2104	T	C	.	PASS	END=247941;ChrB=N2_chrI;StartB=246005;EndB=246005;Parent=SYN1;VarType=ShV;DupType=.
CB_chrI	247958	SNP2105	C	A	.	PASS	END=247958;ChrB=N2_chrI;StartB=246022;EndB=246022;Parent=SYN1;VarType=ShV;DupType=.
CB_chrI	248076	INS2106	G	GCGGCATGTGCCGAACGGCATGTGCCGATGTGCCGAAAATTATTCCACTCGGCACAT	.	PASS	END=248076;ChrB=N2_chrI;StartB=246140;EndB=246196;Parent=SYN1;VarType=ShV;DupType=.
CB_chrI	248129	SNP2107	A	C	.	PASS	END=248129;ChrB=N2_chrI;StartB=246249;EndB=246249;Parent=SYN1;VarType=ShV;DupType=.
CB_chrI	248435	SNP2108	A	T	.	PASS	END=248435;ChrB=N2_chrI;StartB=246555;EndB=246555;Parent=SYN1;VarType=ShV;DupType=.
CB_chrI	248829	SNP2109	A	T	.	PASS	END=248829;ChrB=N2_chrI;StartB=246949;EndB=246949;Parent=SYN1;VarType=ShV;DupType=.
CB_chrI	249298	INS2110	G	GT	.	PASS	END=249298;ChrB=N2_chrI;StartB=247418;EndB=247419;Parent=SYN1;VarType=ShV;DupType=.
CB_chrI	249369	SNP2111	G	A	.	PASS	END=249369;ChrB=N2_chrI;StartB=247490;EndB=247490;Parent=SYN1;VarType=ShV;DupType=.
CB_chrI	249408	DEL2112	GTGCCGATGTGCCGAGAAAAAAAAATTTCGGCACATCGGCATA	G	.	PASS	END=249450;ChrB=N2_chrI;StartB=247529;EndB=247529;Parent=SYN1;VarType=ShV;DupType=.
CB_chrI	249682	INS2113	G	GTACTCCT	.	PASS	END=249682;ChrB=N2_chrI;StartB=247761;EndB=247768;Parent=SYN1;VarType=ShV;DupType=.
CB_chrI	249707	SNP2114	T	A	.	PASS	END=249707;ChrB=N2_chrI;StartB=247793;EndB=247793;Parent=SYN1;VarType=ShV;DupType=.
CB_chrI	249921	SNP2115	C	T	.	PASS	END=249921;ChrB=N2_chrI;StartB=248007;EndB=248007;Parent=SYN1;VarType=ShV;DupType=.
CB_chrI	251408	SNP2116	A	G	.	PASS	END=251408;ChrB=N2_chrI;StartB=249494;EndB=249494;Parent=SYN1;VarType=ShV;DupType=.
CB_chrI	252737	SNP2117	A	C	.	PASS	END=252737;ChrB=N2_chrI;StartB=250823;EndB=250823;Parent=SYN1;VarType=ShV;DupType=.
CB_chrI	252744	SNP2118	C	A	.	PASS	END=252744;ChrB=N2_chrI;StartB=250830;EndB=250830;Parent=SYN1;VarType=ShV;DupType=.
CB_chrI	252745	SNP2119	A	T	.	PASS	END=252745;ChrB=N2_chrI;StartB=250831;EndB=250831;Parent=SYN1;VarType=ShV;DupType=.
CB_chrI	253361	SNP2120	G	A	.	PASS	END=253361;ChrB=N2_chrI;StartB=251447;EndB=251447;Parent=SYN1;VarType=ShV;DupType=.
CB_chrI	253391	SNP2121	G	A	.	PASS	END=253391;ChrB=N2_chrI;StartB=251477;EndB=251477;Parent=SYN1;VarType=ShV;DupType=.
CB_chrI	253524	DEL2122	GA	G	.	PASS	END=253525;ChrB=N2_chrI;StartB=251610;EndB=251610;Parent=SYN1;VarType=ShV;DupType=.
CB_chrI	253731	SNP2123	C	A	.	PASS	END=253731;ChrB=N2_chrI;StartB=251816;EndB=251816;Parent=SYN1;VarType=ShV;DupType=.
CB_chrI	253758	SNP2124	C	T	.	PASS	END=253758;ChrB=N2_chrI;StartB=251843;EndB=251843;Parent=SYN1;VarType=ShV;DupType=.
CB_chrI	253977	SNP2125	C	T	.	PASS	END=253977;ChrB=N2_chrI;StartB=252062;EndB=252062;Parent=SYN1;VarType=ShV;DupType=.
CB_chrI	254061	SNP2126	G	A	.	PASS	END=254061;ChrB=N2_chrI;StartB=252146;EndB=252146;Parent=SYN1;VarType=ShV;DupType=.
CB_chrI	254269	SNP2127	C	A	.	PASS	END=254269;ChrB=N2_chrI;StartB=252354;EndB=252354;Parent=SYN1;VarType=ShV;DupType=.
CB_chrI	254570	SNP2128	T	A	.	PASS	END=254570;ChrB=N2_chrI;StartB=252655;EndB=252655;Parent=SYN1;VarType=ShV;DupType=.
CB_chrI	254661	SNP2129	C	T	.	PASS	END=254661;ChrB=N2_chrI;StartB=252746;EndB=252746;Parent=SYN1;VarType=ShV;DupType=.
CB_chrI	255208	SNP2130	C	T	.	PASS	END=255208;ChrB=N2_chrI;StartB=253293;EndB=253293;Parent=SYN1;VarType=ShV;DupType=.
CB_chrI	255217	INS2131	C	CA	.	PASS	END=255217;ChrB=N2_chrI;StartB=253302;EndB=253303;Parent=SYN1;VarType=ShV;DupType=.
CB_chrI	255480	SNP2132	T	A	.	PASS	END=255480;ChrB=N2_chrI;StartB=253566;EndB=253566;Parent=SYN1;VarType=ShV;DupType=.
CB_chrI	255574	INS2133	G	GT	.	PASS	END=255574;ChrB=N2_chrI;StartB=253660;EndB=253661;Parent=SYN1;VarType=ShV;DupType=.
CB_chrI	255630	DEL2134	CTATTTTTTGTGAAAAA	C	.	PASS	END=255646;ChrB=N2_chrI;StartB=253717;EndB=253717;Parent=SYN1;VarType=ShV;DupType=.
CB_chrI	255993	SNP2135	C	A	.	PASS	END=255993;ChrB=N2_chrI;StartB=254064;EndB=254064;Parent=SYN1;VarType=ShV;DupType=.
CB_chrI	256207	SNP2136	A	T	.	PASS	END=256207;ChrB=N2_chrI;StartB=254278;EndB=254278;Parent=SYN1;VarType=ShV;DupType=.
CB_chrI	256393	SNP2137	G	T	.	PASS	END=256393;ChrB=N2_chrI;StartB=254464;EndB=254464;Parent=SYN1;VarType=ShV;DupType=.
CB_chrI	256408	SNP2138	A	G	.	PASS	END=256408;ChrB=N2_chrI;StartB=254479;EndB=254479;Parent=SYN1;VarType=ShV;DupType=.
CB_chrI	256409	SNP2139	G	T	.	PASS	END=256409;ChrB=N2_chrI;StartB=254480;EndB=254480;Parent=SYN1;VarType=ShV;DupType=.
CB_chrI	256643	DEL2140	GA	G	.	PASS	END=256644;ChrB=N2_chrI;StartB=254714;EndB=254714;Parent=SYN1;VarType=ShV;DupType=.
CB_chrI	256800	SNP2141	T	G	.	PASS	END=256800;ChrB=N2_chrI;StartB=254870;EndB=254870;Parent=SYN1;VarType=ShV;DupType=.
CB_chrI	256880	SNP2142	A	T	.	PASS	END=256880;ChrB=N2_chrI;StartB=254950;EndB=254950;Parent=SYN1;VarType=ShV;DupType=.
CB_chrI	257106	SNP2143	T	C	.	PASS	END=257106;ChrB=N2_chrI;StartB=255176;EndB=255176;Parent=SYN1;VarType=ShV;DupType=.
CB_chrI	257734	SNP2144	T	A	.	PASS	END=257734;ChrB=N2_chrI;StartB=255804;EndB=255804;Parent=SYN1;VarType=ShV;DupType=.
CB_chrI	257735	SNP2145	C	T	.	PASS	END=257735;ChrB=N2_chrI;StartB=255805;EndB=255805;Parent=SYN1;VarType=ShV;DupType=.
CB_chrI	257916	DEL2146	GA	G	.	PASS	END=257917;ChrB=N2_chrI;StartB=255986;EndB=255986;Parent=SYN1;VarType=ShV;DupType=.
CB_chrI	258033	INS2147	T	TAGGCTTAGGCTTAGGCTTAAGCTC	.	PASS	END=258033;ChrB=N2_chrI;StartB=256102;EndB=256126;Parent=SYN1;VarType=ShV;DupType=.
CB_chrI	258113	INS2148	G	GA	.	PASS	END=258113;ChrB=N2_chrI;StartB=256206;EndB=256207;Parent=SYN1;VarType=ShV;DupType=.
CB_chrI	258694	SNP2149	A	G	.	PASS	END=258694;ChrB=N2_chrI;StartB=256788;EndB=256788;Parent=SYN1;VarType=ShV;DupType=.
CB_chrI	259118	SNP2150	C	T	.	PASS	END=259118;ChrB=N2_chrI;StartB=257212;EndB=257212;Parent=SYN1;VarType=ShV;DupType=.
CB_chrI	259290	DEL2151	AT	A	.	PASS	END=259291;ChrB=N2_chrI;StartB=257384;EndB=257384;Parent=SYN1;VarType=ShV;DupType=.
CB_chrI	259455	SNP2152	T	C	.	PASS	END=259455;ChrB=N2_chrI;StartB=257548;EndB=257548;Parent=SYN1;VarType=ShV;DupType=.
CB_chrI	259578	SNP2153	T	A	.	PASS	END=259578;ChrB=N2_chrI;StartB=257671;EndB=257671;Parent=SYN1;VarType=ShV;DupType=.
CB_chrI	259607	SNP2154	T	A	.	PASS	END=259607;ChrB=N2_chrI;StartB=257700;EndB=257700;Parent=SYN1;VarType=ShV;DupType=.
CB_chrI	260812	SNP2155	G	C	.	PASS	END=260812;ChrB=N2_chrI;StartB=258905;EndB=258905;Parent=SYN1;VarType=ShV;DupType=.
CB_chrI	260882	SNP2156	G	T	.	PASS	END=260882;ChrB=N2_chrI;StartB=258975;EndB=258975;Parent=SYN1;VarType=ShV;DupType=.
CB_chrI	261363	INS2157	C	CT	.	PASS	END=261363;ChrB=N2_chrI;StartB=259456;EndB=259457;Parent=SYN1;VarType=ShV;DupType=.
CB_chrI	261516	SNP2158	A	G	.	PASS	END=261516;ChrB=N2_chrI;StartB=259610;EndB=259610;Parent=SYN1;VarType=ShV;DupType=.
CB_chrI	261545	SNP2159	A	C	.	PASS	END=261545;ChrB=N2_chrI;StartB=259639;EndB=259639;Parent=SYN1;VarType=ShV;DupType=.
CB_chrI	262492	SNP2160	T	G	.	PASS	END=262492;ChrB=N2_chrI;StartB=260586;EndB=260586;Parent=SYN1;VarType=ShV;DupType=.
CB_chrI	262567	SNP2161	G	A	.	PASS	END=262567;ChrB=N2_chrI;StartB=260661;EndB=260661;Parent=SYN1;VarType=ShV;DupType=.
CB_chrI	262736	SNP2162	C	T	.	PASS	END=262736;ChrB=N2_chrI;StartB=260830;EndB=260830;Parent=SYN1;VarType=ShV;DupType=.
CB_chrI	262828	DEL2163	GT	G	.	PASS	END=262829;ChrB=N2_chrI;StartB=260922;EndB=260922;Parent=SYN1;VarType=ShV;DupType=.
CB_chrI	262949	SNP2164	A	G	.	PASS	END=262949;ChrB=N2_chrI;StartB=261042;EndB=261042;Parent=SYN1;VarType=ShV;DupType=.
CB_chrI	263824	SNP2165	A	T	.	PASS	END=263824;ChrB=N2_chrI;StartB=261917;EndB=261917;Parent=SYN1;VarType=ShV;DupType=.
CB_chrI	263960	DEL2166	ACCCC	A	.	PASS	END=263964;ChrB=N2_chrI;StartB=262053;EndB=262053;Parent=SYN1;VarType=ShV;DupType=.
CB_chrI	264296	SNP2167	T	G	.	PASS	END=264296;ChrB=N2_chrI;StartB=262385;EndB=262385;Parent=SYN1;VarType=ShV;DupType=.
CB_chrI	264496	SNP2168	G	A	.	PASS	END=264496;ChrB=N2_chrI;StartB=262585;EndB=262585;Parent=SYN1;VarType=ShV;DupType=.
CB_chrI	264869	SNP2169	T	C	.	PASS	END=264869;ChrB=N2_chrI;StartB=262958;EndB=262958;Parent=SYN1;VarType=ShV;DupType=.
CB_chrI	265072	SNP2170	A	G	.	PASS	END=265072;ChrB=N2_chrI;StartB=263161;EndB=263161;Parent=SYN1;VarType=ShV;DupType=.
CB_chrI	265165	SNP2171	C	T	.	PASS	END=265165;ChrB=N2_chrI;StartB=263254;EndB=263254;Parent=SYN1;VarType=ShV;DupType=.
CB_chrI	265953	DEL2172	GATGCTAAATGCTAAAAGTACCTGATTTTCATAACGAGACCGCTGAAAAAGTTTTGAGATTTTCATAATTCAACATTTTGTGCCAAAATCTCGACTTTTTCACAAAAAAAGTTGAATTTTGAAAATCTCAAAACTTTTTCAGCGGTCTCGTTATGATAATCAAGTACTTTTAGCATCTAAACAGCATATGTATCATGTTTGGGAAAAAGTTTGGGTTTTTTATTCCCGTAATCCATCATATTACATTGACCACTTTTACCGCTACTTGCCGACTGAATTCACAATTTTTTCATCTGGAAATTATTTTAGCATTAACAAAAATATTTATTTATCAGTTTTCATAAGA	G	.	PASS	END=266298;ChrB=N2_chrI;StartB=264042;EndB=264042;Parent=SYN1;VarType=ShV;DupType=.
CB_chrI	266637	SNP2173	A	C	.	PASS	END=266637;ChrB=N2_chrI;StartB=264381;EndB=264381;Parent=SYN1;VarType=ShV;DupType=.
CB_chrI	267027	DEL2174	TTCCAAGTTATAACGATTTGTA	T	.	PASS	END=267048;ChrB=N2_chrI;StartB=264771;EndB=264771;Parent=SYN1;VarType=ShV;DupType=.
CB_chrI	267049	SNP2175	G	C	.	PASS	END=267049;ChrB=N2_chrI;StartB=264772;EndB=264772;Parent=SYN1;VarType=ShV;DupType=.
CB_chrI	267780	SNP2176	A	G	.	PASS	END=267780;ChrB=N2_chrI;StartB=265503;EndB=265503;Parent=SYN1;VarType=ShV;DupType=.
CB_chrI	267802	SNP2177	G	A	.	PASS	END=267802;ChrB=N2_chrI;StartB=265525;EndB=265525;Parent=SYN1;VarType=ShV;DupType=.
CB_chrI	268400	SNP2178	G	A	.	PASS	END=268400;ChrB=N2_chrI;StartB=266123;EndB=266123;Parent=SYN1;VarType=ShV;DupType=.
CB_chrI	268674	DEL2179	CTAAAACTCTAACTTTGCCAGTCAATTTATCTCGTTCCTCTAATTAGAGCAAATGCGACTGCAGGCATGTCATGCACAAATAGAACACGAGAAACACAATTTGCTCCCTTCCGATAAGAGATACTTGAGAGCTTGACCGGTCTAGGGGAGCAGAAGA	C	.	PASS	END=268830;ChrB=N2_chrI;StartB=266397;EndB=266397;Parent=SYN1;VarType=ShV;DupType=.
CB_chrI	269130	SNP2180	G	A	.	PASS	END=269130;ChrB=N2_chrI;StartB=266697;EndB=266697;Parent=SYN1;VarType=ShV;DupType=.
CB_chrI	269556	SNP2181	A	T	.	PASS	END=269556;ChrB=N2_chrI;StartB=267123;EndB=267123;Parent=SYN1;VarType=ShV;DupType=.
CB_chrI	269764	DEL2182	CT	C	.	PASS	END=269765;ChrB=N2_chrI;StartB=267331;EndB=267331;Parent=SYN1;VarType=ShV;DupType=.
CB_chrI	270051	SNP2183	C	T	.	PASS	END=270051;ChrB=N2_chrI;StartB=267617;EndB=267617;Parent=SYN1;VarType=ShV;DupType=.
CB_chrI	270791	SNP2184	C	T	.	PASS	END=270791;ChrB=N2_chrI;StartB=268357;EndB=268357;Parent=SYN1;VarType=ShV;DupType=.
CB_chrI	270926	SNP2185	A	T	.	PASS	END=270926;ChrB=N2_chrI;StartB=268492;EndB=268492;Parent=SYN1;VarType=ShV;DupType=.
CB_chrI	271514	DEL2186	GT	G	.	PASS	END=271515;ChrB=N2_chrI;StartB=269080;EndB=269080;Parent=SYN1;VarType=ShV;DupType=.
CB_chrI	271554	INS2187	A	AT	.	PASS	END=271554;ChrB=N2_chrI;StartB=269119;EndB=269120;Parent=SYN1;VarType=ShV;DupType=.
CB_chrI	271693	INS2188	G	GT	.	PASS	END=271693;ChrB=N2_chrI;StartB=269259;EndB=269260;Parent=SYN1;VarType=ShV;DupType=.
CB_chrI	271733	SNP2189	T	C	.	PASS	END=271733;ChrB=N2_chrI;StartB=269300;EndB=269300;Parent=SYN1;VarType=ShV;DupType=.
CB_chrI	271861	SNP2190	G	A	.	PASS	END=271861;ChrB=N2_chrI;StartB=269428;EndB=269428;Parent=SYN1;VarType=ShV;DupType=.
CB_chrI	271885	SNP2191	T	A	.	PASS	END=271885;ChrB=N2_chrI;StartB=269452;EndB=269452;Parent=SYN1;VarType=ShV;DupType=.
CB_chrI	271994	INS2192	A	ACCC	.	PASS	END=271994;ChrB=N2_chrI;StartB=269561;EndB=269564;Parent=SYN1;VarType=ShV;DupType=.
CB_chrI	272354	SNP2193	A	G	.	PASS	END=272354;ChrB=N2_chrI;StartB=269924;EndB=269924;Parent=SYN1;VarType=ShV;DupType=.
CB_chrI	272355	SNP2194	T	A	.	PASS	END=272355;ChrB=N2_chrI;StartB=269925;EndB=269925;Parent=SYN1;VarType=ShV;DupType=.
CB_chrI	272750	SNP2195	G	T	.	PASS	END=272750;ChrB=N2_chrI;StartB=270320;EndB=270320;Parent=SYN1;VarType=ShV;DupType=.
CB_chrI	272847	INS2196	A	ACC	.	PASS	END=272847;ChrB=N2_chrI;StartB=270417;EndB=270419;Parent=SYN1;VarType=ShV;DupType=.
CB_chrI	273028	DEL2197	TTAATTTTTTGTGAAAA	T	.	PASS	END=273044;ChrB=N2_chrI;StartB=270600;EndB=270600;Parent=SYN1;VarType=ShV;DupType=.
CB_chrI	273597	SNP2198	C	A	.	PASS	END=273597;ChrB=N2_chrI;StartB=271153;EndB=271153;Parent=SYN1;VarType=ShV;DupType=.
CB_chrI	274064	INS2199	A	ACCCC	.	PASS	END=274064;ChrB=N2_chrI;StartB=271620;EndB=271624;Parent=SYN1;VarType=ShV;DupType=.
CB_chrI	274252	INS2200	A	AT	.	PASS	END=274252;ChrB=N2_chrI;StartB=271812;EndB=271813;Parent=SYN1;VarType=ShV;DupType=.
CB_chrI	274468	SNP2201	A	T	.	PASS	END=274468;ChrB=N2_chrI;StartB=272029;EndB=272029;Parent=SYN1;VarType=ShV;DupType=.
CB_chrI	274655	INS2202	G	GA	.	PASS	END=274655;ChrB=N2_chrI;StartB=272216;EndB=272217;Parent=SYN1;VarType=ShV;DupType=.
CB_chrI	275002	SNP2203	T	A	.	PASS	END=275002;ChrB=N2_chrI;StartB=272564;EndB=272564;Parent=SYN1;VarType=ShV;DupType=.
CB_chrI	275025	SNP2204	A	C	.	PASS	END=275025;ChrB=N2_chrI;StartB=272587;EndB=272587;Parent=SYN1;VarType=ShV;DupType=.
CB_chrI	275351	SNP2205	A	T	.	PASS	END=275351;ChrB=N2_chrI;StartB=272913;EndB=272913;Parent=SYN1;VarType=ShV;DupType=.
CB_chrI	275633	DEL2206	AC	A	.	PASS	END=275634;ChrB=N2_chrI;StartB=273195;EndB=273195;Parent=SYN1;VarType=ShV;DupType=.
CB_chrI	276464	SNP2207	T	A	.	PASS	END=276464;ChrB=N2_chrI;StartB=274025;EndB=274025;Parent=SYN1;VarType=ShV;DupType=.
CB_chrI	276741	SNP2208	C	T	.	PASS	END=276741;ChrB=N2_chrI;StartB=274302;EndB=274302;Parent=SYN1;VarType=ShV;DupType=.
CB_chrI	277096	SNP2209	G	T	.	PASS	END=277096;ChrB=N2_chrI;StartB=274657;EndB=274657;Parent=SYN1;VarType=ShV;DupType=.
CB_chrI	277108	INS2210	A	AGGGGGGGG	.	PASS	END=277108;ChrB=N2_chrI;StartB=274669;EndB=274677;Parent=SYN1;VarType=ShV;DupType=.
CB_chrI	277139	INS2211	A	ACCCCCCCCCCC	.	PASS	END=277139;ChrB=N2_chrI;StartB=274708;EndB=274719;Parent=SYN1;VarType=ShV;DupType=.
CB_chrI	278068	SNP2212	A	G	.	PASS	END=278068;ChrB=N2_chrI;StartB=275648;EndB=275648;Parent=SYN1;VarType=ShV;DupType=.
CB_chrI	278306	SNP2213	A	T	.	PASS	END=278306;ChrB=N2_chrI;StartB=275886;EndB=275886;Parent=SYN1;VarType=ShV;DupType=.
CB_chrI	278540	SNP2214	A	G	.	PASS	END=278540;ChrB=N2_chrI;StartB=276120;EndB=276120;Parent=SYN1;VarType=ShV;DupType=.
CB_chrI	278874	SNP2215	T	G	.	PASS	END=278874;ChrB=N2_chrI;StartB=276454;EndB=276454;Parent=SYN1;VarType=ShV;DupType=.
CB_chrI	279155	SNP2216	A	G	.	PASS	END=279155;ChrB=N2_chrI;StartB=276735;EndB=276735;Parent=SYN1;VarType=ShV;DupType=.
CB_chrI	279331	INS2217	T	TA	.	PASS	END=279331;ChrB=N2_chrI;StartB=276911;EndB=276912;Parent=SYN1;VarType=ShV;DupType=.
CB_chrI	279433	SNP2218	A	T	.	PASS	END=279433;ChrB=N2_chrI;StartB=277014;EndB=277014;Parent=SYN1;VarType=ShV;DupType=.
CB_chrI	279434	SNP2219	A	T	.	PASS	END=279434;ChrB=N2_chrI;StartB=277015;EndB=277015;Parent=SYN1;VarType=ShV;DupType=.
CB_chrI	279503	SNP2220	A	G	.	PASS	END=279503;ChrB=N2_chrI;StartB=277084;EndB=277084;Parent=SYN1;VarType=ShV;DupType=.
CB_chrI	279775	SNP2221	G	A	.	PASS	END=279775;ChrB=N2_chrI;StartB=277356;EndB=277356;Parent=SYN1;VarType=ShV;DupType=.
CB_chrI	279879	SNP2222	C	T	.	PASS	END=279879;ChrB=N2_chrI;StartB=277460;EndB=277460;Parent=SYN1;VarType=ShV;DupType=.
CB_chrI	280010	SNP2223	A	C	.	PASS	END=280010;ChrB=N2_chrI;StartB=277591;EndB=277591;Parent=SYN1;VarType=ShV;DupType=.
CB_chrI	280011	SNP2224	A	C	.	PASS	END=280011;ChrB=N2_chrI;StartB=277592;EndB=277592;Parent=SYN1;VarType=ShV;DupType=.
CB_chrI	280444	SNP2225	G	A	.	PASS	END=280444;ChrB=N2_chrI;StartB=278025;EndB=278025;Parent=SYN1;VarType=ShV;DupType=.
CB_chrI	280567	INS2226	G	GGGGA	.	PASS	END=280567;ChrB=N2_chrI;StartB=278148;EndB=278152;Parent=SYN1;VarType=ShV;DupType=.
CB_chrI	280581	DEL2227	ACCCCCCC	A	.	PASS	END=280588;ChrB=N2_chrI;StartB=278166;EndB=278166;Parent=SYN1;VarType=ShV;DupType=.
CB_chrI	281109	SNP2228	G	T	.	PASS	END=281109;ChrB=N2_chrI;StartB=278687;EndB=278687;Parent=SYN1;VarType=ShV;DupType=.
CB_chrI	281264	SNP2229	A	G	.	PASS	END=281264;ChrB=N2_chrI;StartB=278842;EndB=278842;Parent=SYN1;VarType=ShV;DupType=.
CB_chrI	281265	SNP2230	A	C	.	PASS	END=281265;ChrB=N2_chrI;StartB=278843;EndB=278843;Parent=SYN1;VarType=ShV;DupType=.
CB_chrI	281311	INS2231	G	GTT	.	PASS	END=281311;ChrB=N2_chrI;StartB=278889;EndB=278891;Parent=SYN1;VarType=ShV;DupType=.
CB_chrI	281371	DEL2232	AAAAAAACC	A	.	PASS	END=281379;ChrB=N2_chrI;StartB=278951;EndB=278951;Parent=SYN1;VarType=ShV;DupType=.
CB_chrI	281428	SNP2233	G	T	.	PASS	END=281428;ChrB=N2_chrI;StartB=279000;EndB=279000;Parent=SYN1;VarType=ShV;DupType=.
CB_chrI	281498	SNP2234	T	G	.	PASS	END=281498;ChrB=N2_chrI;StartB=279070;EndB=279070;Parent=SYN1;VarType=ShV;DupType=.
CB_chrI	281787	SNP2235	A	G	.	PASS	END=281787;ChrB=N2_chrI;StartB=279359;EndB=279359;Parent=SYN1;VarType=ShV;DupType=.
CB_chrI	282880	SNP2236	G	A	.	PASS	END=282880;ChrB=N2_chrI;StartB=280452;EndB=280452;Parent=SYN1;VarType=ShV;DupType=.
CB_chrI	282981	HDR1	N	<HDR>	.	PASS	END=283205;ChrB=N2_chrI;StartB=280553;EndB=280913;Parent=SYN1;VarType=ShV;DupType=.
CB_chrI	283206	SYNAL2	N	<SYNAL>	.	PASS	END=405523;ChrB=N2_chrI;StartB=280914;EndB=401180;Parent=SYN1;VarType=.;DupType=.
CB_chrI	283261	INS2237	A	AT	.	PASS	END=283261;ChrB=N2_chrI;StartB=280969;EndB=280970;Parent=SYN1;VarType=ShV;DupType=.
CB_chrI	283264	SNP2238	C	A	.	PASS	END=283264;ChrB=N2_chrI;StartB=280973;EndB=280973;Parent=SYN1;VarType=ShV;DupType=.
CB_chrI	283280	SNP2239	T	G	.	PASS	END=283280;ChrB=N2_chrI;StartB=280989;EndB=280989;Parent=SYN1;VarType=ShV;DupType=.
CB_chrI	283285	SNP2240	C	T	.	PASS	END=283285;ChrB=N2_chrI;StartB=280994;EndB=280994;Parent=SYN1;VarType=ShV;DupType=.
CB_chrI	283354	SNP2241	C	T	.	PASS	END=283354;ChrB=N2_chrI;StartB=281063;EndB=281063;Parent=SYN1;VarType=ShV;DupType=.
CB_chrI	283374	INS2242	A	AT	.	PASS	END=283374;ChrB=N2_chrI;StartB=281083;EndB=281084;Parent=SYN1;VarType=ShV;DupType=.
CB_chrI	283377	SNP2243	C	A	.	PASS	END=283377;ChrB=N2_chrI;StartB=281087;EndB=281087;Parent=SYN1;VarType=ShV;DupType=.
CB_chrI	283607	SNP2244	A	T	.	PASS	END=283607;ChrB=N2_chrI;StartB=281317;EndB=281317;Parent=SYN1;VarType=ShV;DupType=.
CB_chrI	283723	SNP2245	C	T	.	PASS	END=283723;ChrB=N2_chrI;StartB=281433;EndB=281433;Parent=SYN1;VarType=ShV;DupType=.
CB_chrI	283796	INS2246	G	GGTGAGACCCTTCGTGGTGAGACCCATCGTGGTGACACCCATCGTGGTGAGACCCTTCGTA	.	PASS	END=283796;ChrB=N2_chrI;StartB=281506;EndB=281566;Parent=SYN1;VarType=ShV;DupType=.
CB_chrI	283806	SNP2247	A	T	.	PASS	END=283806;ChrB=N2_chrI;StartB=281576;EndB=281576;Parent=SYN1;VarType=ShV;DupType=.
CB_chrI	283927	SNP2248	T	C	.	PASS	END=283927;ChrB=N2_chrI;StartB=281697;EndB=281697;Parent=SYN1;VarType=ShV;DupType=.
CB_chrI	284286	INS2249	T	TTCGTGGTTAGACCCATCGTGGTGAGATCTTTCGTGGTGAGACCCATCGTGGTGAGACTCATCGTGGTGAGACCCTTCGTGGGGAGACTCTTCGTGGTGAGACCCTTCGTGGTTAGACCCA	.	PASS	END=284286;ChrB=N2_chrI;StartB=282056;EndB=282176;Parent=SYN1;VarType=ShV;DupType=.
CB_chrI	284554	DEL2250	GA	G	.	PASS	END=284555;ChrB=N2_chrI;StartB=282444;EndB=282444;Parent=SYN1;VarType=ShV;DupType=.
CB_chrI	284894	SNP2251	A	G	.	PASS	END=284894;ChrB=N2_chrI;StartB=282783;EndB=282783;Parent=SYN1;VarType=ShV;DupType=.
CB_chrI	284896	INS2252	A	AGTAAGAAGTAAGAAGTAAGAAGTTGACTTAAGAAGTTGACTTTTC	.	PASS	END=284896;ChrB=N2_chrI;StartB=282785;EndB=282830;Parent=SYN1;VarType=ShV;DupType=.
CB_chrI	284899	SNP2253	A	G	.	PASS	END=284899;ChrB=N2_chrI;StartB=282833;EndB=282833;Parent=SYN1;VarType=ShV;DupType=.
CB_chrI	285155	DEL2254	AATGTATATCACGTTTATTTTAATTGGAGAAATTAATTACAATTTAATTTAATTTGAAAATGAGGG	A	.	PASS	END=285220;ChrB=N2_chrI;StartB=283089;EndB=283089;Parent=SYN1;VarType=ShV;DupType=.
CB_chrI	285221	SNP2255	C	T	.	PASS	END=285221;ChrB=N2_chrI;StartB=283090;EndB=283090;Parent=SYN1;VarType=ShV;DupType=.
CB_chrI	285222	SNP2256	A	G	.	PASS	END=285222;ChrB=N2_chrI;StartB=283091;EndB=283091;Parent=SYN1;VarType=ShV;DupType=.
CB_chrI	285617	SNP2257	T	C	.	PASS	END=285617;ChrB=N2_chrI;StartB=283486;EndB=283486;Parent=SYN1;VarType=ShV;DupType=.
CB_chrI	285849	SNP2258	T	A	.	PASS	END=285849;ChrB=N2_chrI;StartB=283718;EndB=283718;Parent=SYN1;VarType=ShV;DupType=.
CB_chrI	286272	SNP2259	T	G	.	PASS	END=286272;ChrB=N2_chrI;StartB=284141;EndB=284141;Parent=SYN1;VarType=ShV;DupType=.
CB_chrI	286636	SNP2260	G	A	.	PASS	END=286636;ChrB=N2_chrI;StartB=284505;EndB=284505;Parent=SYN1;VarType=ShV;DupType=.
CB_chrI	286643	SNP2261	G	A	.	PASS	END=286643;ChrB=N2_chrI;StartB=284512;EndB=284512;Parent=SYN1;VarType=ShV;DupType=.
CB_chrI	286927	SNP2262	G	A	.	PASS	END=286927;ChrB=N2_chrI;StartB=284796;EndB=284796;Parent=SYN1;VarType=ShV;DupType=.
CB_chrI	287369	SNP2263	A	G	.	PASS	END=287369;ChrB=N2_chrI;StartB=285238;EndB=285238;Parent=SYN1;VarType=ShV;DupType=.
CB_chrI	287666	INS2264	G	GGAAGCCT	.	PASS	END=287666;ChrB=N2_chrI;StartB=285535;EndB=285542;Parent=SYN1;VarType=ShV;DupType=.
CB_chrI	287909	INS2265	C	CA	.	PASS	END=287909;ChrB=N2_chrI;StartB=285785;EndB=285786;Parent=SYN1;VarType=ShV;DupType=.
CB_chrI	287961	SNP2266	T	C	.	PASS	END=287961;ChrB=N2_chrI;StartB=285838;EndB=285838;Parent=SYN1;VarType=ShV;DupType=.
CB_chrI	288584	INS2267	T	TA	.	PASS	END=288584;ChrB=N2_chrI;StartB=286461;EndB=286462;Parent=SYN1;VarType=ShV;DupType=.
CB_chrI	288647	SNP2268	T	A	.	PASS	END=288647;ChrB=N2_chrI;StartB=286525;EndB=286525;Parent=SYN1;VarType=ShV;DupType=.
CB_chrI	288853	INS2269	G	GA	.	PASS	END=288853;ChrB=N2_chrI;StartB=286731;EndB=286732;Parent=SYN1;VarType=ShV;DupType=.
CB_chrI	289159	DEL2270	AT	A	.	PASS	END=289160;ChrB=N2_chrI;StartB=287038;EndB=287038;Parent=SYN1;VarType=ShV;DupType=.
CB_chrI	289555	SNP2271	A	T	.	PASS	END=289555;ChrB=N2_chrI;StartB=287433;EndB=287433;Parent=SYN1;VarType=ShV;DupType=.
CB_chrI	289598	SNP2272	G	A	.	PASS	END=289598;ChrB=N2_chrI;StartB=287476;EndB=287476;Parent=SYN1;VarType=ShV;DupType=.
CB_chrI	290528	DEL2273	TTTAATTTCTGTTTTTACTAAACTTTTTGTG	T	.	PASS	END=290558;ChrB=N2_chrI;StartB=288406;EndB=288406;Parent=SYN1;VarType=ShV;DupType=.
CB_chrI	290561	SNP2274	A	T	.	PASS	END=290561;ChrB=N2_chrI;StartB=288409;EndB=288409;Parent=SYN1;VarType=ShV;DupType=.
CB_chrI	290612	SNP2275	A	T	.	PASS	END=290612;ChrB=N2_chrI;StartB=288460;EndB=288460;Parent=SYN1;VarType=ShV;DupType=.
CB_chrI	290671	DEL2276	CA	C	.	PASS	END=290672;ChrB=N2_chrI;StartB=288519;EndB=288519;Parent=SYN1;VarType=ShV;DupType=.
CB_chrI	290906	SNP2277	A	T	.	PASS	END=290906;ChrB=N2_chrI;StartB=288753;EndB=288753;Parent=SYN1;VarType=ShV;DupType=.
CB_chrI	291845	SNP2278	G	C	.	PASS	END=291845;ChrB=N2_chrI;StartB=289692;EndB=289692;Parent=SYN1;VarType=ShV;DupType=.
CB_chrI	293097	INS2279	A	AT	.	PASS	END=293097;ChrB=N2_chrI;StartB=290944;EndB=290945;Parent=SYN1;VarType=ShV;DupType=.
CB_chrI	293101	SNP2280	C	G	.	PASS	END=293101;ChrB=N2_chrI;StartB=290949;EndB=290949;Parent=SYN1;VarType=ShV;DupType=.
CB_chrI	293319	DEL2281	AT	A	.	PASS	END=293320;ChrB=N2_chrI;StartB=291167;EndB=291167;Parent=SYN1;VarType=ShV;DupType=.
CB_chrI	294111	SNP2282	C	A	.	PASS	END=294111;ChrB=N2_chrI;StartB=291958;EndB=291958;Parent=SYN1;VarType=ShV;DupType=.
CB_chrI	294288	SNP2283	T	A	.	PASS	END=294288;ChrB=N2_chrI;StartB=292135;EndB=292135;Parent=SYN1;VarType=ShV;DupType=.
CB_chrI	294576	SNP2284	C	A	.	PASS	END=294576;ChrB=N2_chrI;StartB=292423;EndB=292423;Parent=SYN1;VarType=ShV;DupType=.
CB_chrI	294623	SNP2285	T	A	.	PASS	END=294623;ChrB=N2_chrI;StartB=292470;EndB=292470;Parent=SYN1;VarType=ShV;DupType=.
CB_chrI	294828	SNP2286	T	C	.	PASS	END=294828;ChrB=N2_chrI;StartB=292675;EndB=292675;Parent=SYN1;VarType=ShV;DupType=.
CB_chrI	295050	SNP2287	T	G	.	PASS	END=295050;ChrB=N2_chrI;StartB=292897;EndB=292897;Parent=SYN1;VarType=ShV;DupType=.
CB_chrI	295166	SNP2288	C	T	.	PASS	END=295166;ChrB=N2_chrI;StartB=293013;EndB=293013;Parent=SYN1;VarType=ShV;DupType=.
CB_chrI	295279	SNP2289	G	T	.	PASS	END=295279;ChrB=N2_chrI;StartB=293126;EndB=293126;Parent=SYN1;VarType=ShV;DupType=.
CB_chrI	295280	SNP2290	T	G	.	PASS	END=295280;ChrB=N2_chrI;StartB=293127;EndB=293127;Parent=SYN1;VarType=ShV;DupType=.
CB_chrI	295282	SNP2291	T	A	.	PASS	END=295282;ChrB=N2_chrI;StartB=293129;EndB=293129;Parent=SYN1;VarType=ShV;DupType=.
CB_chrI	295283	INS2292	T	TAA	.	PASS	END=295283;ChrB=N2_chrI;StartB=293130;EndB=293132;Parent=SYN1;VarType=ShV;DupType=.
CB_chrI	295515	SNP2293	C	T	.	PASS	END=295515;ChrB=N2_chrI;StartB=293364;EndB=293364;Parent=SYN1;VarType=ShV;DupType=.
CB_chrI	295601	SNP2294	T	C	.	PASS	END=295601;ChrB=N2_chrI;StartB=293450;EndB=293450;Parent=SYN1;VarType=ShV;DupType=.
CB_chrI	295816	SNP2295	C	T	.	PASS	END=295816;ChrB=N2_chrI;StartB=293665;EndB=293665;Parent=SYN1;VarType=ShV;DupType=.
CB_chrI	296045	SNP2296	A	G	.	PASS	END=296045;ChrB=N2_chrI;StartB=293894;EndB=293894;Parent=SYN1;VarType=ShV;DupType=.
CB_chrI	296107	SNP2297	C	T	.	PASS	END=296107;ChrB=N2_chrI;StartB=293956;EndB=293956;Parent=SYN1;VarType=ShV;DupType=.
CB_chrI	297031	SNP2298	C	G	.	PASS	END=297031;ChrB=N2_chrI;StartB=294880;EndB=294880;Parent=SYN1;VarType=ShV;DupType=.
CB_chrI	297314	DEL2299	GA	G	.	PASS	END=297315;ChrB=N2_chrI;StartB=295163;EndB=295163;Parent=SYN1;VarType=ShV;DupType=.
CB_chrI	297904	DEL2300	ATTCAACTATAATGTTTTCGAACAGTTT	A	.	PASS	END=297931;ChrB=N2_chrI;StartB=295752;EndB=295752;Parent=SYN1;VarType=ShV;DupType=.
CB_chrI	298112	SNP2301	T	A	.	PASS	END=298112;ChrB=N2_chrI;StartB=295933;EndB=295933;Parent=SYN1;VarType=ShV;DupType=.
CB_chrI	298626	SNP2302	C	A	.	PASS	END=298626;ChrB=N2_chrI;StartB=296447;EndB=296447;Parent=SYN1;VarType=ShV;DupType=.
CB_chrI	298855	SNP2303	G	A	.	PASS	END=298855;ChrB=N2_chrI;StartB=296676;EndB=296676;Parent=SYN1;VarType=ShV;DupType=.
CB_chrI	299114	SNP2304	A	T	.	PASS	END=299114;ChrB=N2_chrI;StartB=296935;EndB=296935;Parent=SYN1;VarType=ShV;DupType=.
CB_chrI	299723	INS2305	T	TCGGTCGACCATTGAAC	.	PASS	END=299723;ChrB=N2_chrI;StartB=297544;EndB=297560;Parent=SYN1;VarType=ShV;DupType=.
CB_chrI	300206	SNP2306	T	C	.	PASS	END=300206;ChrB=N2_chrI;StartB=298043;EndB=298043;Parent=SYN1;VarType=ShV;DupType=.
CB_chrI	300575	SNP2307	A	G	.	PASS	END=300575;ChrB=N2_chrI;StartB=298412;EndB=298412;Parent=SYN1;VarType=ShV;DupType=.
CB_chrI	300601	SNP2308	T	C	.	PASS	END=300601;ChrB=N2_chrI;StartB=298438;EndB=298438;Parent=SYN1;VarType=ShV;DupType=.
CB_chrI	300914	SNP2309	G	C	.	PASS	END=300914;ChrB=N2_chrI;StartB=298751;EndB=298751;Parent=SYN1;VarType=ShV;DupType=.
CB_chrI	301199	SNP2310	A	T	.	PASS	END=301199;ChrB=N2_chrI;StartB=299036;EndB=299036;Parent=SYN1;VarType=ShV;DupType=.
CB_chrI	301716	SNP2311	G	T	.	PASS	END=301716;ChrB=N2_chrI;StartB=299553;EndB=299553;Parent=SYN1;VarType=ShV;DupType=.
CB_chrI	301883	SNP2312	C	T	.	PASS	END=301883;ChrB=N2_chrI;StartB=299720;EndB=299720;Parent=SYN1;VarType=ShV;DupType=.
CB_chrI	302024	SNP2313	T	C	.	PASS	END=302024;ChrB=N2_chrI;StartB=299861;EndB=299861;Parent=SYN1;VarType=ShV;DupType=.
CB_chrI	302433	SNP2314	C	T	.	PASS	END=302433;ChrB=N2_chrI;StartB=300270;EndB=300270;Parent=SYN1;VarType=ShV;DupType=.
CB_chrI	302638	DEL2315	CA	C	.	PASS	END=302639;ChrB=N2_chrI;StartB=300475;EndB=300475;Parent=SYN1;VarType=ShV;DupType=.
CB_chrI	302755	SNP2316	A	T	.	PASS	END=302755;ChrB=N2_chrI;StartB=300591;EndB=300591;Parent=SYN1;VarType=ShV;DupType=.
CB_chrI	303335	SNP2317	T	C	.	PASS	END=303335;ChrB=N2_chrI;StartB=301171;EndB=301171;Parent=SYN1;VarType=ShV;DupType=.
CB_chrI	303369	SNP2318	T	G	.	PASS	END=303369;ChrB=N2_chrI;StartB=301205;EndB=301205;Parent=SYN1;VarType=ShV;DupType=.
CB_chrI	303429	SNP2319	C	T	.	PASS	END=303429;ChrB=N2_chrI;StartB=301265;EndB=301265;Parent=SYN1;VarType=ShV;DupType=.
CB_chrI	304419	SNP2320	A	G	.	PASS	END=304419;ChrB=N2_chrI;StartB=302255;EndB=302255;Parent=SYN1;VarType=ShV;DupType=.
CB_chrI	305231	DEL2321	CA	C	.	PASS	END=305232;ChrB=N2_chrI;StartB=303067;EndB=303067;Parent=SYN1;VarType=ShV;DupType=.
CB_chrI	305952	INS2322	T	TA	.	PASS	END=305952;ChrB=N2_chrI;StartB=303787;EndB=303788;Parent=SYN1;VarType=ShV;DupType=.
CB_chrI	306031	SNP2323	G	A	.	PASS	END=306031;ChrB=N2_chrI;StartB=303867;EndB=303867;Parent=SYN1;VarType=ShV;DupType=.
CB_chrI	306195	SNP2324	T	A	.	PASS	END=306195;ChrB=N2_chrI;StartB=304031;EndB=304031;Parent=SYN1;VarType=ShV;DupType=.
CB_chrI	306254	SNP2325	T	C	.	PASS	END=306254;ChrB=N2_chrI;StartB=304090;EndB=304090;Parent=SYN1;VarType=ShV;DupType=.
CB_chrI	306831	INS2326	A	AT	.	PASS	END=306831;ChrB=N2_chrI;StartB=304667;EndB=304668;Parent=SYN1;VarType=ShV;DupType=.
CB_chrI	307100	INS2327	G	GA	.	PASS	END=307100;ChrB=N2_chrI;StartB=304937;EndB=304938;Parent=SYN1;VarType=ShV;DupType=.
CB_chrI	307296	DEL2328	CT	C	.	PASS	END=307297;ChrB=N2_chrI;StartB=305134;EndB=305134;Parent=SYN1;VarType=ShV;DupType=.
CB_chrI	307613	SNP2329	C	T	.	PASS	END=307613;ChrB=N2_chrI;StartB=305450;EndB=305450;Parent=SYN1;VarType=ShV;DupType=.
CB_chrI	307664	SNP2330	T	A	.	PASS	END=307664;ChrB=N2_chrI;StartB=305501;EndB=305501;Parent=SYN1;VarType=ShV;DupType=.
CB_chrI	308023	DEL2331	TTTTCAAA	T	.	PASS	END=308030;ChrB=N2_chrI;StartB=305860;EndB=305860;Parent=SYN1;VarType=ShV;DupType=.
CB_chrI	308456	INS2332	C	CA	.	PASS	END=308456;ChrB=N2_chrI;StartB=306286;EndB=306287;Parent=SYN1;VarType=ShV;DupType=.
CB_chrI	309297	SNP2333	A	G	.	PASS	END=309297;ChrB=N2_chrI;StartB=307128;EndB=307128;Parent=SYN1;VarType=ShV;DupType=.
CB_chrI	309923	SNP2334	T	C	.	PASS	END=309923;ChrB=N2_chrI;StartB=307754;EndB=307754;Parent=SYN1;VarType=ShV;DupType=.
CB_chrI	310156	SNP2335	G	T	.	PASS	END=310156;ChrB=N2_chrI;StartB=307987;EndB=307987;Parent=SYN1;VarType=ShV;DupType=.
CB_chrI	310390	DEL2336	TGGG	T	.	PASS	END=310393;ChrB=N2_chrI;StartB=308221;EndB=308221;Parent=SYN1;VarType=ShV;DupType=.
CB_chrI	310586	DEL2337	GCCC	G	.	PASS	END=310589;ChrB=N2_chrI;StartB=308414;EndB=308414;Parent=SYN1;VarType=ShV;DupType=.
CB_chrI	311023	SNP2338	G	A	.	PASS	END=311023;ChrB=N2_chrI;StartB=308848;EndB=308848;Parent=SYN1;VarType=ShV;DupType=.
CB_chrI	311121	SNP2339	G	C	.	PASS	END=311121;ChrB=N2_chrI;StartB=308946;EndB=308946;Parent=SYN1;VarType=ShV;DupType=.
CB_chrI	311192	SNP2340	C	G	.	PASS	END=311192;ChrB=N2_chrI;StartB=309017;EndB=309017;Parent=SYN1;VarType=ShV;DupType=.
CB_chrI	311925	SNP2341	T	C	.	PASS	END=311925;ChrB=N2_chrI;StartB=309750;EndB=309750;Parent=SYN1;VarType=ShV;DupType=.
CB_chrI	312233	SNP2342	A	T	.	PASS	END=312233;ChrB=N2_chrI;StartB=310058;EndB=310058;Parent=SYN1;VarType=ShV;DupType=.
CB_chrI	312266	SNP2343	C	T	.	PASS	END=312266;ChrB=N2_chrI;StartB=310091;EndB=310091;Parent=SYN1;VarType=ShV;DupType=.
CB_chrI	312417	SNP2344	A	G	.	PASS	END=312417;ChrB=N2_chrI;StartB=310242;EndB=310242;Parent=SYN1;VarType=ShV;DupType=.
CB_chrI	312891	SNP2345	G	A	.	PASS	END=312891;ChrB=N2_chrI;StartB=310716;EndB=310716;Parent=SYN1;VarType=ShV;DupType=.
CB_chrI	312895	SNP2346	T	G	.	PASS	END=312895;ChrB=N2_chrI;StartB=310720;EndB=310720;Parent=SYN1;VarType=ShV;DupType=.
CB_chrI	313164	INS2347	C	CGAGAA	.	PASS	END=313164;ChrB=N2_chrI;StartB=310989;EndB=310994;Parent=SYN1;VarType=ShV;DupType=.
CB_chrI	313574	DEL2348	CA	C	.	PASS	END=313575;ChrB=N2_chrI;StartB=311404;EndB=311404;Parent=SYN1;VarType=ShV;DupType=.
CB_chrI	314005	DEL2349	CT	C	.	PASS	END=314006;ChrB=N2_chrI;StartB=311834;EndB=311834;Parent=SYN1;VarType=ShV;DupType=.
CB_chrI	317285	SNP2350	A	G	.	PASS	END=317285;ChrB=N2_chrI;StartB=315113;EndB=315113;Parent=SYN1;VarType=ShV;DupType=.
CB_chrI	317663	SNP2351	A	T	.	PASS	END=317663;ChrB=N2_chrI;StartB=315491;EndB=315491;Parent=SYN1;VarType=ShV;DupType=.
CB_chrI	317747	SNP2352	G	T	.	PASS	END=317747;ChrB=N2_chrI;StartB=315575;EndB=315575;Parent=SYN1;VarType=ShV;DupType=.
CB_chrI	317749	SNP2353	C	T	.	PASS	END=317749;ChrB=N2_chrI;StartB=315577;EndB=315577;Parent=SYN1;VarType=ShV;DupType=.
CB_chrI	317805	SNP2354	C	G	.	PASS	END=317805;ChrB=N2_chrI;StartB=315633;EndB=315633;Parent=SYN1;VarType=ShV;DupType=.
CB_chrI	317807	SNP2355	C	T	.	PASS	END=317807;ChrB=N2_chrI;StartB=315635;EndB=315635;Parent=SYN1;VarType=ShV;DupType=.
CB_chrI	318037	SNP2356	G	A	.	PASS	END=318037;ChrB=N2_chrI;StartB=315865;EndB=315865;Parent=SYN1;VarType=ShV;DupType=.
CB_chrI	318445	SNP2357	T	C	.	PASS	END=318445;ChrB=N2_chrI;StartB=316273;EndB=316273;Parent=SYN1;VarType=ShV;DupType=.
CB_chrI	318901	SNP2358	A	T	.	PASS	END=318901;ChrB=N2_chrI;StartB=316729;EndB=316729;Parent=SYN1;VarType=ShV;DupType=.
CB_chrI	318925	SNP2359	T	A	.	PASS	END=318925;ChrB=N2_chrI;StartB=316753;EndB=316753;Parent=SYN1;VarType=ShV;DupType=.
CB_chrI	318993	SNP2360	A	G	.	PASS	END=318993;ChrB=N2_chrI;StartB=316821;EndB=316821;Parent=SYN1;VarType=ShV;DupType=.
CB_chrI	319144	DEL2361	GT	G	.	PASS	END=319145;ChrB=N2_chrI;StartB=316972;EndB=316972;Parent=SYN1;VarType=ShV;DupType=.
CB_chrI	319146	SNP2362	C	G	.	PASS	END=319146;ChrB=N2_chrI;StartB=316973;EndB=316973;Parent=SYN1;VarType=ShV;DupType=.
CB_chrI	319900	DEL2363	AC	A	.	PASS	END=319901;ChrB=N2_chrI;StartB=317727;EndB=317727;Parent=SYN1;VarType=ShV;DupType=.
CB_chrI	319907	SNP2364	T	A	.	PASS	END=319907;ChrB=N2_chrI;StartB=317733;EndB=317733;Parent=SYN1;VarType=ShV;DupType=.
CB_chrI	320153	SNP2365	G	A	.	PASS	END=320153;ChrB=N2_chrI;StartB=317979;EndB=317979;Parent=SYN1;VarType=ShV;DupType=.
CB_chrI	321616	SNP2366	T	A	.	PASS	END=321616;ChrB=N2_chrI;StartB=319442;EndB=319442;Parent=SYN1;VarType=ShV;DupType=.
CB_chrI	321870	INS2367	A	AAAAAAATAT	.	PASS	END=321870;ChrB=N2_chrI;StartB=319696;EndB=319705;Parent=SYN1;VarType=ShV;DupType=.
CB_chrI	322749	INS2368	A	AT	.	PASS	END=322749;ChrB=N2_chrI;StartB=320584;EndB=320585;Parent=SYN1;VarType=ShV;DupType=.
CB_chrI	322922	SNP2369	C	A	.	PASS	END=322922;ChrB=N2_chrI;StartB=320758;EndB=320758;Parent=SYN1;VarType=ShV;DupType=.
CB_chrI	323200	SNP2370	A	T	.	PASS	END=323200;ChrB=N2_chrI;StartB=321036;EndB=321036;Parent=SYN1;VarType=ShV;DupType=.
CB_chrI	323205	DEL2371	GAA	G	.	PASS	END=323207;ChrB=N2_chrI;StartB=321041;EndB=321041;Parent=SYN1;VarType=ShV;DupType=.
CB_chrI	324769	SNP2372	C	T	.	PASS	END=324769;ChrB=N2_chrI;StartB=322603;EndB=322603;Parent=SYN1;VarType=ShV;DupType=.
CB_chrI	325318	SNP2373	A	C	.	PASS	END=325318;ChrB=N2_chrI;StartB=323152;EndB=323152;Parent=SYN1;VarType=ShV;DupType=.
CB_chrI	325585	SNP2374	A	T	.	PASS	END=325585;ChrB=N2_chrI;StartB=323419;EndB=323419;Parent=SYN1;VarType=ShV;DupType=.
CB_chrI	326008	SNP2375	T	A	.	PASS	END=326008;ChrB=N2_chrI;StartB=323842;EndB=323842;Parent=SYN1;VarType=ShV;DupType=.
CB_chrI	326066	SNP2376	A	G	.	PASS	END=326066;ChrB=N2_chrI;StartB=323900;EndB=323900;Parent=SYN1;VarType=ShV;DupType=.
CB_chrI	326499	SNP2377	T	C	.	PASS	END=326499;ChrB=N2_chrI;StartB=324333;EndB=324333;Parent=SYN1;VarType=ShV;DupType=.
CB_chrI	326985	SNP2378	C	T	.	PASS	END=326985;ChrB=N2_chrI;StartB=324819;EndB=324819;Parent=SYN1;VarType=ShV;DupType=.
CB_chrI	327405	SNP2379	T	G	.	PASS	END=327405;ChrB=N2_chrI;StartB=325239;EndB=325239;Parent=SYN1;VarType=ShV;DupType=.
CB_chrI	327417	DEL2380	CAT	C	.	PASS	END=327419;ChrB=N2_chrI;StartB=325251;EndB=325251;Parent=SYN1;VarType=ShV;DupType=.
CB_chrI	328506	DEL2381	TAATCCCCGAATTTTTTACCAAAAAATGTTTTAAAATCCCCGAATTTTTGACCTAAAAATTGCAAGAAAGCCGGTTTTTTTACAAAAAAATGTTTTAA	T	.	PASS	END=328603;ChrB=N2_chrI;StartB=326338;EndB=326338;Parent=SYN1;VarType=ShV;DupType=.
CB_chrI	328623	SNP2382	G	T	.	PASS	END=328623;ChrB=N2_chrI;StartB=326358;EndB=326358;Parent=SYN1;VarType=ShV;DupType=.
CB_chrI	328637	SNP2383	T	A	.	PASS	END=328637;ChrB=N2_chrI;StartB=326372;EndB=326372;Parent=SYN1;VarType=ShV;DupType=.
CB_chrI	328681	SNP2384	G	T	.	PASS	END=328681;ChrB=N2_chrI;StartB=326416;EndB=326416;Parent=SYN1;VarType=ShV;DupType=.
CB_chrI	328738	DEL2385	GTT	G	.	PASS	END=328740;ChrB=N2_chrI;StartB=326473;EndB=326473;Parent=SYN1;VarType=ShV;DupType=.
CB_chrI	328929	SNP2386	T	A	.	PASS	END=328929;ChrB=N2_chrI;StartB=326662;EndB=326662;Parent=SYN1;VarType=ShV;DupType=.
CB_chrI	328983	DEL2387	GACCAAAAAAAATTGAAAAAAACTCAGAATTTTTTGTCCAAACTATGAAGAAAAATTC	G	.	PASS	END=329040;ChrB=N2_chrI;StartB=326716;EndB=326716;Parent=SYN1;VarType=ShV;DupType=.
CB_chrI	329130	DEL2388	AAAAAAATTATTTTATG	A	.	PASS	END=329146;ChrB=N2_chrI;StartB=326806;EndB=326806;Parent=SYN1;VarType=ShV;DupType=.
CB_chrI	329701	DEL2389	GA	G	.	PASS	END=329702;ChrB=N2_chrI;StartB=327361;EndB=327361;Parent=SYN1;VarType=ShV;DupType=.
CB_chrI	329908	SNP2390	G	A	.	PASS	END=329908;ChrB=N2_chrI;StartB=327567;EndB=327567;Parent=SYN1;VarType=ShV;DupType=.
CB_chrI	330056	SNP2391	C	T	.	PASS	END=330056;ChrB=N2_chrI;StartB=327715;EndB=327715;Parent=SYN1;VarType=ShV;DupType=.
CB_chrI	330098	DEL2392	TA	T	.	PASS	END=330099;ChrB=N2_chrI;StartB=327757;EndB=327757;Parent=SYN1;VarType=ShV;DupType=.
CB_chrI	330109	SNP2393	A	T	.	PASS	END=330109;ChrB=N2_chrI;StartB=327767;EndB=327767;Parent=SYN1;VarType=ShV;DupType=.
CB_chrI	330394	INS2394	G	GT	.	PASS	END=330394;ChrB=N2_chrI;StartB=328052;EndB=328053;Parent=SYN1;VarType=ShV;DupType=.
CB_chrI	330405	SNP2395	C	G	.	PASS	END=330405;ChrB=N2_chrI;StartB=328064;EndB=328064;Parent=SYN1;VarType=ShV;DupType=.
CB_chrI	330444	INS2396	A	AT	.	PASS	END=330444;ChrB=N2_chrI;StartB=328103;EndB=328104;Parent=SYN1;VarType=ShV;DupType=.
CB_chrI	330486	SNP2397	C	T	.	PASS	END=330486;ChrB=N2_chrI;StartB=328146;EndB=328146;Parent=SYN1;VarType=ShV;DupType=.
CB_chrI	330767	SNP2398	T	A	.	PASS	END=330767;ChrB=N2_chrI;StartB=328427;EndB=328427;Parent=SYN1;VarType=ShV;DupType=.
CB_chrI	331120	DEL2399	TTTTCACTACATAA	T	.	PASS	END=331133;ChrB=N2_chrI;StartB=328780;EndB=328780;Parent=SYN1;VarType=ShV;DupType=.
CB_chrI	331134	SNP2400	A	G	.	PASS	END=331134;ChrB=N2_chrI;StartB=328781;EndB=328781;Parent=SYN1;VarType=ShV;DupType=.
CB_chrI	331136	SNP2401	T	G	.	PASS	END=331136;ChrB=N2_chrI;StartB=328783;EndB=328783;Parent=SYN1;VarType=ShV;DupType=.
CB_chrI	331137	SNP2402	A	G	.	PASS	END=331137;ChrB=N2_chrI;StartB=328784;EndB=328784;Parent=SYN1;VarType=ShV;DupType=.
CB_chrI	331814	SNP2403	G	A	.	PASS	END=331814;ChrB=N2_chrI;StartB=329461;EndB=329461;Parent=SYN1;VarType=ShV;DupType=.
CB_chrI	332315	SNP2404	T	A	.	PASS	END=332315;ChrB=N2_chrI;StartB=329962;EndB=329962;Parent=SYN1;VarType=ShV;DupType=.
CB_chrI	332791	SNP2405	C	G	.	PASS	END=332791;ChrB=N2_chrI;StartB=330438;EndB=330438;Parent=SYN1;VarType=ShV;DupType=.
CB_chrI	332957	SNP2406	G	A	.	PASS	END=332957;ChrB=N2_chrI;StartB=330604;EndB=330604;Parent=SYN1;VarType=ShV;DupType=.
CB_chrI	333130	SNP2407	A	T	.	PASS	END=333130;ChrB=N2_chrI;StartB=330777;EndB=330777;Parent=SYN1;VarType=ShV;DupType=.
CB_chrI	333136	DEL2408	GTTTGAAAA	G	.	PASS	END=333144;ChrB=N2_chrI;StartB=330783;EndB=330783;Parent=SYN1;VarType=ShV;DupType=.
CB_chrI	333178	SNP2409	A	C	.	PASS	END=333178;ChrB=N2_chrI;StartB=330817;EndB=330817;Parent=SYN1;VarType=ShV;DupType=.
CB_chrI	333247	SNP2410	A	T	.	PASS	END=333247;ChrB=N2_chrI;StartB=330886;EndB=330886;Parent=SYN1;VarType=ShV;DupType=.
CB_chrI	333302	INS2411	A	ATT	.	PASS	END=333302;ChrB=N2_chrI;StartB=330941;EndB=330943;Parent=SYN1;VarType=ShV;DupType=.
CB_chrI	333663	SNP2412	G	T	.	PASS	END=333663;ChrB=N2_chrI;StartB=331304;EndB=331304;Parent=SYN1;VarType=ShV;DupType=.
CB_chrI	333743	SNP2413	T	C	.	PASS	END=333743;ChrB=N2_chrI;StartB=331384;EndB=331384;Parent=SYN1;VarType=ShV;DupType=.
CB_chrI	333746	SNP2414	G	A	.	PASS	END=333746;ChrB=N2_chrI;StartB=331387;EndB=331387;Parent=SYN1;VarType=ShV;DupType=.
CB_chrI	334106	SNP2415	C	A	.	PASS	END=334106;ChrB=N2_chrI;StartB=331747;EndB=331747;Parent=SYN1;VarType=ShV;DupType=.
CB_chrI	334528	SNP2416	G	T	.	PASS	END=334528;ChrB=N2_chrI;StartB=332169;EndB=332169;Parent=SYN1;VarType=ShV;DupType=.
CB_chrI	334571	SNP2417	T	G	.	PASS	END=334571;ChrB=N2_chrI;StartB=332212;EndB=332212;Parent=SYN1;VarType=ShV;DupType=.
CB_chrI	334801	SNP2418	C	A	.	PASS	END=334801;ChrB=N2_chrI;StartB=332442;EndB=332442;Parent=SYN1;VarType=ShV;DupType=.
CB_chrI	334850	SNP2419	C	T	.	PASS	END=334850;ChrB=N2_chrI;StartB=332491;EndB=332491;Parent=SYN1;VarType=ShV;DupType=.
CB_chrI	335679	INS2420	G	GA	.	PASS	END=335679;ChrB=N2_chrI;StartB=333320;EndB=333321;Parent=SYN1;VarType=ShV;DupType=.
CB_chrI	335699	DEL2421	CTACAGTGTGGGAAAGTTCTATGGGACCCCCCCTAATTTGAAGGTTTGAGGAACTTCCGAAAATTTTTTCGAAAAACTGCTAATGCCGTTCGTTTTTAAATTGAAAAAAACCTATATAAATTTTTTTCCAGAAGTTTATCTCAAAAACTGAGGTCGCGCTGGAAAAAACGTCAAAATCCAGTGTGAAACTTCTATAGGACCCCCCGTTTTTTTTCACGATTTTTACTAAAATCAACAGATTTTGGAATTTTTGACAAAGCTCAAATCAAGTTTGAGTTAGAAATGAGTTCATATAAGCAGTTTTGACTTTAAAAAATTAATACGAAATGTTCTCGTGGGATCTCCAGACTGGTTCTGATTCTTCCGATCTTTGATGTTCAAGTCTGTTTCAAGCTTCCTGGTGCTCTCGGTAATGCCAAAACTTGATAAACTCTCTTTAACAAGTTCCTACTAAAATTCCTAGCACGCACTTTAGATGTTTCGACTGTGTAGTCAAGCTGATTTGGCAAAATATGCAGCAGGAAACAATGGAAGGCTTATCAGGAATCAAATCGTTTTTCTTTGATTACAAGGTTCCATGGGACCAATATTTCAAGTTAAATTGTCCCTCACAGATGTTATTTACTATTTTTTGCGTGAATTATTAAATGTGGAATTGTGGCATGTGTTGTGGCACACATATAGAGGCTGGAAAGCTTACTTCGAAAGCAGTCTAACTTGCAATGCCTCGAGGATCTGCCCTTTCGGACACTGAACGCGCTCAGCTGGATGTTATGAAATTGCTCAATGTGTCCCTGCATGAAATGAGTAGGAAAATTTCCCGTTCTCGACACTGTATTCGCGAGTATCTGAAGGATCCGGTGAGCTACGGTACATCTAAAAGAGCTCCTCGTCGCAAAGCTCTCTCCGTGCGTGACGAACGAAATGTGATTCGTGCTGCCTCCAACTCCTGTAAGACGGCAAGAGATATTCGCAATGAGCTTCAATTGTCTGCTTCAAAAAGGACCATCCTCAATGTCATCAAACGATCTGGTGTAATCGTTCGTCAGAAACTTCGCCCTGCTCCGTTACTCTCTGCAGACCATAAACTCAAGCGATTGGAATTTGCTAAGAACAATATGGGAACGAATTGGAGTAAAGTGAGAATTTAAAAAAGCAAGAGTGAATAATTAGGATCATTGTTTTAGGTTGTCTTCTCCGATGAAAAGAAATTCAATCTCGATGGGCCTGACGGTTGCCGCTACTATTGGCGCGATTTGCGCAAGGAACCAATGGTTTTTTCGAGACGTAATTTTGGAGGAGGAACGGTGATGGTTTGGGGAGCGTTCACGGAGAAGAAGAAGCTTGAGATACAGTTCGTCAGTAGCAAGATGAACAGCACTGACTATCAGAACGTCTTGGAACTGGAGCTCTCCAAATATCTTCGTCACTACTCCAGAAAAGACTTTAGATTTCAGCAGGATAATGCGACAATCCATGTGAGCAACTCAACCCGCGACTATTTCAAGCTCAAGAAGATCAACCTTCTTGATTGGCCAGCTCGAAGTCCTGATCTCAATCCAATCGAAAATTTGTGGGGGATTCTTGTCCGTATCGTGTATGCTCAGAACAAGACTTACCCAACAGTTGCATCGTTGAAGCAAGGAATTCTCGACGCTTGGAAGTCTATTCCGGACAACCAGCTGAAAAGTTTGGTCATATCAATGGAGGACAGACTGTTTGAAATCATCCGCACACAAGGAAACCCGATTAACTATTGATCCTTTCTTGATTTTAGTATATGAATGTTCTGTTGTTGATCAAAAATAACTGCAACTTGTTAATACGCTGTTTCTGACTGGTTTCTTGGGGATGGCGTAAAAATGTTTATGGTGTGTGTGCTAGGAATTTTAGTAGGAACTTGTTAAAGAGAGTTTATCAAGTTTTGGCATTACCGAGAGCACCAGGAAGCTTGAAACAGACTTGAACATCAAAGATCGGAAGAATCAGAACCAGTCTGGAGATCCCACGAGAACATTTCGTATTAATTTTTTAAAGTCAAAACTGCTTATCTGAACTCATTTCTAACTCAAACTTGATTTGAGCTTTGTCAAAAATTCCAAAATCTGTTGATTTTAGTAAAAATCGTGAAAAAAAACGGGGGGTCCTATAGAAGTTTCACACTGGATTTTGACGTTTTTTCCAGCGCGACCTCAGTTTTTGAGATAAACTTCTGGAAAAAAATGTATATAGGTTTTTTTCAATTTAAAAACGAATGGCATTAGCAGTTTTTCAAAAAAATTTTCGGAAGTTCCTCAAACCTTCAAATTAGGGGGGGTCCTATAGAACTTTCCCACACTG	C	.	PASS	END=338038;ChrB=N2_chrI;StartB=333341;EndB=333341;Parent=SYN1;VarType=ShV;DupType=.
CB_chrI	338419	SNP2422	G	A	.	PASS	END=338419;ChrB=N2_chrI;StartB=333722;EndB=333722;Parent=SYN1;VarType=ShV;DupType=.
CB_chrI	338420	SNP2423	C	A	.	PASS	END=338420;ChrB=N2_chrI;StartB=333723;EndB=333723;Parent=SYN1;VarType=ShV;DupType=.
CB_chrI	338670	SNP2424	A	G	.	PASS	END=338670;ChrB=N2_chrI;StartB=333973;EndB=333973;Parent=SYN1;VarType=ShV;DupType=.
CB_chrI	338862	DEL2425	GA	G	.	PASS	END=338863;ChrB=N2_chrI;StartB=334165;EndB=334165;Parent=SYN1;VarType=ShV;DupType=.
CB_chrI	339312	INS2426	T	TA	.	PASS	END=339312;ChrB=N2_chrI;StartB=334614;EndB=334615;Parent=SYN1;VarType=ShV;DupType=.
CB_chrI	339844	INS2427	C	CATTACAGAATTTTCTCGAAATTTCCAAAAGGTTCTAGAACATTACAGAATTTTCTCGAAATTTTCAGAAGGTTCTAGAATATTTCAGAATTTTCTCGAAATTTCCAAAAGGTTCTAGAACATTTCAGAATTTTCTCGAAATTTTCAGAAGGTTCTAGAATATTTCAGAATTTTCTCGAAATTTCCAAAAGGTTCTAGAACATTACAGAATTTTCTCGAAATTTCCAAAAGGTTCTAGAACATTACAGAATTTTCTCGAAATTTTCAGAAGGTTCTAGAAT	.	PASS	END=339844;ChrB=N2_chrI;StartB=335147;EndB=335427;Parent=SYN1;VarType=ShV;DupType=.
CB_chrI	339868	SNP2428	T	C	.	PASS	END=339868;ChrB=N2_chrI;StartB=335451;EndB=335451;Parent=SYN1;VarType=ShV;DupType=.
CB_chrI	339871	SNP2429	G	A	.	PASS	END=339871;ChrB=N2_chrI;StartB=335454;EndB=335454;Parent=SYN1;VarType=ShV;DupType=.
CB_chrI	341095	INS2430	A	ACCCAAGTTTCACCCAACTCTTGCC	.	PASS	END=341095;ChrB=N2_chrI;StartB=336678;EndB=336702;Parent=SYN1;VarType=ShV;DupType=.
CB_chrI	341095	DEL2431	AAAAAAAA	A	.	PASS	END=341102;ChrB=N2_chrI;StartB=336702;EndB=336702;Parent=SYN1;VarType=ShV;DupType=.
CB_chrI	341346	SNP2432	T	C	.	PASS	END=341346;ChrB=N2_chrI;StartB=336946;EndB=336946;Parent=SYN1;VarType=ShV;DupType=.
CB_chrI	341407	INS2433	T	TA	.	PASS	END=341407;ChrB=N2_chrI;StartB=337007;EndB=337008;Parent=SYN1;VarType=ShV;DupType=.
CB_chrI	341419	SNP2434	A	T	.	PASS	END=341419;ChrB=N2_chrI;StartB=337020;EndB=337020;Parent=SYN1;VarType=ShV;DupType=.
CB_chrI	341432	SNP2435	A	T	.	PASS	END=341432;ChrB=N2_chrI;StartB=337033;EndB=337033;Parent=SYN1;VarType=ShV;DupType=.
CB_chrI	341673	SNP2436	T	A	.	PASS	END=341673;ChrB=N2_chrI;StartB=337274;EndB=337274;Parent=SYN1;VarType=ShV;DupType=.
CB_chrI	341698	SNP2437	A	C	.	PASS	END=341698;ChrB=N2_chrI;StartB=337299;EndB=337299;Parent=SYN1;VarType=ShV;DupType=.
CB_chrI	341722	SNP2438	C	A	.	PASS	END=341722;ChrB=N2_chrI;StartB=337323;EndB=337323;Parent=SYN1;VarType=ShV;DupType=.
CB_chrI	341772	DEL2439	CATTTCCGGATCTACG	C	.	PASS	END=341787;ChrB=N2_chrI;StartB=337373;EndB=337373;Parent=SYN1;VarType=ShV;DupType=.
CB_chrI	341931	SNP2440	G	A	.	PASS	END=341931;ChrB=N2_chrI;StartB=337517;EndB=337517;Parent=SYN1;VarType=ShV;DupType=.
CB_chrI	342118	DEL2441	GA	G	.	PASS	END=342119;ChrB=N2_chrI;StartB=337704;EndB=337704;Parent=SYN1;VarType=ShV;DupType=.
CB_chrI	342729	SNP2442	C	T	.	PASS	END=342729;ChrB=N2_chrI;StartB=338314;EndB=338314;Parent=SYN1;VarType=ShV;DupType=.
CB_chrI	342845	SNP2443	T	A	.	PASS	END=342845;ChrB=N2_chrI;StartB=338430;EndB=338430;Parent=SYN1;VarType=ShV;DupType=.
CB_chrI	342851	SNP2444	A	G	.	PASS	END=342851;ChrB=N2_chrI;StartB=338436;EndB=338436;Parent=SYN1;VarType=ShV;DupType=.
CB_chrI	342995	DEL2445	GT	G	.	PASS	END=342996;ChrB=N2_chrI;StartB=338580;EndB=338580;Parent=SYN1;VarType=ShV;DupType=.
CB_chrI	343038	SNP2446	T	A	.	PASS	END=343038;ChrB=N2_chrI;StartB=338622;EndB=338622;Parent=SYN1;VarType=ShV;DupType=.
CB_chrI	343290	SNP2447	A	T	.	PASS	END=343290;ChrB=N2_chrI;StartB=338874;EndB=338874;Parent=SYN1;VarType=ShV;DupType=.
CB_chrI	343301	SNP2448	A	T	.	PASS	END=343301;ChrB=N2_chrI;StartB=338885;EndB=338885;Parent=SYN1;VarType=ShV;DupType=.
CB_chrI	343309	SNP2449	T	G	.	PASS	END=343309;ChrB=N2_chrI;StartB=338893;EndB=338893;Parent=SYN1;VarType=ShV;DupType=.
CB_chrI	343312	SNP2450	G	A	.	PASS	END=343312;ChrB=N2_chrI;StartB=338896;EndB=338896;Parent=SYN1;VarType=ShV;DupType=.
CB_chrI	343319	SNP2451	C	T	.	PASS	END=343319;ChrB=N2_chrI;StartB=338903;EndB=338903;Parent=SYN1;VarType=ShV;DupType=.
CB_chrI	343380	SNP2452	G	C	.	PASS	END=343380;ChrB=N2_chrI;StartB=338964;EndB=338964;Parent=SYN1;VarType=ShV;DupType=.
CB_chrI	343399	SNP2453	A	G	.	PASS	END=343399;ChrB=N2_chrI;StartB=338983;EndB=338983;Parent=SYN1;VarType=ShV;DupType=.
CB_chrI	343496	SNP2454	G	A	.	PASS	END=343496;ChrB=N2_chrI;StartB=339080;EndB=339080;Parent=SYN1;VarType=ShV;DupType=.
CB_chrI	343572	SNP2455	C	T	.	PASS	END=343572;ChrB=N2_chrI;StartB=339156;EndB=339156;Parent=SYN1;VarType=ShV;DupType=.
CB_chrI	343606	DEL2456	GAAGGTATCATAAGTGAATACAGAACACCAATTATGCCCGAGAAAAAGATCCAACTCAGAATAAAAACATATTCGAATTTACCGGATGTATAAAGATTCCCGAAGACACTTTCCAATTACCCAAATTGTTCATATTCTAAATGAAATTCTCTTACTAGAACACTCTTGGCCAATGTACGCAGCCT	G	.	PASS	END=343790;ChrB=N2_chrI;StartB=339190;EndB=339190;Parent=SYN1;VarType=ShV;DupType=.
CB_chrI	343863	SNP2457	C	T	.	PASS	END=343863;ChrB=N2_chrI;StartB=339263;EndB=339263;Parent=SYN1;VarType=ShV;DupType=.
CB_chrI	343864	SNP2458	G	A	.	PASS	END=343864;ChrB=N2_chrI;StartB=339264;EndB=339264;Parent=SYN1;VarType=ShV;DupType=.
CB_chrI	343872	SNP2459	C	T	.	PASS	END=343872;ChrB=N2_chrI;StartB=339272;EndB=339272;Parent=SYN1;VarType=ShV;DupType=.
CB_chrI	343874	SNP2460	A	G	.	PASS	END=343874;ChrB=N2_chrI;StartB=339274;EndB=339274;Parent=SYN1;VarType=ShV;DupType=.
CB_chrI	344058	SNP2461	A	G	.	PASS	END=344058;ChrB=N2_chrI;StartB=339458;EndB=339458;Parent=SYN1;VarType=ShV;DupType=.
CB_chrI	344229	SNP2462	G	T	.	PASS	END=344229;ChrB=N2_chrI;StartB=339629;EndB=339629;Parent=SYN1;VarType=ShV;DupType=.
CB_chrI	344239	SNP2463	T	A	.	PASS	END=344239;ChrB=N2_chrI;StartB=339639;EndB=339639;Parent=SYN1;VarType=ShV;DupType=.
CB_chrI	344242	SNP2464	A	G	.	PASS	END=344242;ChrB=N2_chrI;StartB=339642;EndB=339642;Parent=SYN1;VarType=ShV;DupType=.
CB_chrI	344382	SNP2465	A	G	.	PASS	END=344382;ChrB=N2_chrI;StartB=339782;EndB=339782;Parent=SYN1;VarType=ShV;DupType=.
CB_chrI	344413	SNP2466	G	T	.	PASS	END=344413;ChrB=N2_chrI;StartB=339813;EndB=339813;Parent=SYN1;VarType=ShV;DupType=.
CB_chrI	344426	SNP2467	A	G	.	PASS	END=344426;ChrB=N2_chrI;StartB=339826;EndB=339826;Parent=SYN1;VarType=ShV;DupType=.
CB_chrI	344599	SNP2468	T	C	.	PASS	END=344599;ChrB=N2_chrI;StartB=339999;EndB=339999;Parent=SYN1;VarType=ShV;DupType=.
CB_chrI	344600	SNP2469	G	A	.	PASS	END=344600;ChrB=N2_chrI;StartB=340000;EndB=340000;Parent=SYN1;VarType=ShV;DupType=.
CB_chrI	344710	SNP2470	G	T	.	PASS	END=344710;ChrB=N2_chrI;StartB=340110;EndB=340110;Parent=SYN1;VarType=ShV;DupType=.
CB_chrI	344848	SNP2471	A	G	.	PASS	END=344848;ChrB=N2_chrI;StartB=340248;EndB=340248;Parent=SYN1;VarType=ShV;DupType=.
CB_chrI	344930	SNP2472	T	C	.	PASS	END=344930;ChrB=N2_chrI;StartB=340330;EndB=340330;Parent=SYN1;VarType=ShV;DupType=.
CB_chrI	344967	SNP2473	T	C	.	PASS	END=344967;ChrB=N2_chrI;StartB=340367;EndB=340367;Parent=SYN1;VarType=ShV;DupType=.
CB_chrI	344978	SNP2474	G	A	.	PASS	END=344978;ChrB=N2_chrI;StartB=340378;EndB=340378;Parent=SYN1;VarType=ShV;DupType=.
CB_chrI	345114	SNP2475	T	C	.	PASS	END=345114;ChrB=N2_chrI;StartB=340514;EndB=340514;Parent=SYN1;VarType=ShV;DupType=.
CB_chrI	345149	SNP2476	G	T	.	PASS	END=345149;ChrB=N2_chrI;StartB=340549;EndB=340549;Parent=SYN1;VarType=ShV;DupType=.
CB_chrI	345151	SNP2477	T	C	.	PASS	END=345151;ChrB=N2_chrI;StartB=340551;EndB=340551;Parent=SYN1;VarType=ShV;DupType=.
CB_chrI	345159	SNP2478	T	A	.	PASS	END=345159;ChrB=N2_chrI;StartB=340559;EndB=340559;Parent=SYN1;VarType=ShV;DupType=.
CB_chrI	345280	SNP2479	C	T	.	PASS	END=345280;ChrB=N2_chrI;StartB=340680;EndB=340680;Parent=SYN1;VarType=ShV;DupType=.
CB_chrI	345302	SNP2480	A	G	.	PASS	END=345302;ChrB=N2_chrI;StartB=340702;EndB=340702;Parent=SYN1;VarType=ShV;DupType=.
CB_chrI	345333	SNP2481	G	T	.	PASS	END=345333;ChrB=N2_chrI;StartB=340733;EndB=340733;Parent=SYN1;VarType=ShV;DupType=.
CB_chrI	345336	SNP2482	A	G	.	PASS	END=345336;ChrB=N2_chrI;StartB=340736;EndB=340736;Parent=SYN1;VarType=ShV;DupType=.
CB_chrI	345482	SNP2483	T	C	.	PASS	END=345482;ChrB=N2_chrI;StartB=340882;EndB=340882;Parent=SYN1;VarType=ShV;DupType=.
CB_chrI	345498	SNP2484	T	A	.	PASS	END=345498;ChrB=N2_chrI;StartB=340898;EndB=340898;Parent=SYN1;VarType=ShV;DupType=.
CB_chrI	345855	SNP2485	T	C	.	PASS	END=345855;ChrB=N2_chrI;StartB=341255;EndB=341255;Parent=SYN1;VarType=ShV;DupType=.
CB_chrI	345959	SNP2486	A	T	.	PASS	END=345959;ChrB=N2_chrI;StartB=341359;EndB=341359;Parent=SYN1;VarType=ShV;DupType=.
CB_chrI	345971	SNP2487	T	A	.	PASS	END=345971;ChrB=N2_chrI;StartB=341371;EndB=341371;Parent=SYN1;VarType=ShV;DupType=.
CB_chrI	345972	INS2488	A	AATACCTGTGGTAGATCACAAT	.	PASS	END=345972;ChrB=N2_chrI;StartB=341372;EndB=341393;Parent=SYN1;VarType=ShV;DupType=.
CB_chrI	346115	SNP2489	A	G	.	PASS	END=346115;ChrB=N2_chrI;StartB=341536;EndB=341536;Parent=SYN1;VarType=ShV;DupType=.
CB_chrI	346221	SNP2490	C	T	.	PASS	END=346221;ChrB=N2_chrI;StartB=341642;EndB=341642;Parent=SYN1;VarType=ShV;DupType=.
CB_chrI	346414	SNP2491	C	T	.	PASS	END=346414;ChrB=N2_chrI;StartB=341835;EndB=341835;Parent=SYN1;VarType=ShV;DupType=.
CB_chrI	347036	SNP2492	T	C	.	PASS	END=347036;ChrB=N2_chrI;StartB=342457;EndB=342457;Parent=SYN1;VarType=ShV;DupType=.
CB_chrI	347920	SNP2493	G	A	.	PASS	END=347920;ChrB=N2_chrI;StartB=343341;EndB=343341;Parent=SYN1;VarType=ShV;DupType=.
CB_chrI	347941	DEL2494	CA	C	.	PASS	END=347942;ChrB=N2_chrI;StartB=343362;EndB=343362;Parent=SYN1;VarType=ShV;DupType=.
CB_chrI	348159	DEL2495	GA	G	.	PASS	END=348160;ChrB=N2_chrI;StartB=343579;EndB=343579;Parent=SYN1;VarType=ShV;DupType=.
CB_chrI	348308	DEL2496	AT	A	.	PASS	END=348309;ChrB=N2_chrI;StartB=343727;EndB=343727;Parent=SYN1;VarType=ShV;DupType=.
CB_chrI	348348	DEL2497	GT	G	.	PASS	END=348349;ChrB=N2_chrI;StartB=343766;EndB=343766;Parent=SYN1;VarType=ShV;DupType=.
CB_chrI	348550	SNP2498	T	A	.	PASS	END=348550;ChrB=N2_chrI;StartB=343967;EndB=343967;Parent=SYN1;VarType=ShV;DupType=.
CB_chrI	348553	INS2499	A	AT	.	PASS	END=348553;ChrB=N2_chrI;StartB=343970;EndB=343971;Parent=SYN1;VarType=ShV;DupType=.
CB_chrI	348583	INS2500	G	GT	.	PASS	END=348583;ChrB=N2_chrI;StartB=344001;EndB=344002;Parent=SYN1;VarType=ShV;DupType=.
CB_chrI	348928	INS2501	G	GTT	.	PASS	END=348928;ChrB=N2_chrI;StartB=344347;EndB=344349;Parent=SYN1;VarType=ShV;DupType=.
CB_chrI	349445	DEL2502	AT	A	.	PASS	END=349446;ChrB=N2_chrI;StartB=344866;EndB=344866;Parent=SYN1;VarType=ShV;DupType=.
CB_chrI	349482	INS2503	G	GT	.	PASS	END=349482;ChrB=N2_chrI;StartB=344902;EndB=344903;Parent=SYN1;VarType=ShV;DupType=.
CB_chrI	350223	SNP2504	A	C	.	PASS	END=350223;ChrB=N2_chrI;StartB=345644;EndB=345644;Parent=SYN1;VarType=ShV;DupType=.
CB_chrI	350351	DEL2505	GAAAAA	G	.	PASS	END=350356;ChrB=N2_chrI;StartB=345772;EndB=345772;Parent=SYN1;VarType=ShV;DupType=.
CB_chrI	350359	SNP2506	A	G	.	PASS	END=350359;ChrB=N2_chrI;StartB=345775;EndB=345775;Parent=SYN1;VarType=ShV;DupType=.
CB_chrI	350530	INS2507	G	GT	.	PASS	END=350530;ChrB=N2_chrI;StartB=345946;EndB=345947;Parent=SYN1;VarType=ShV;DupType=.
CB_chrI	350598	SNP2508	T	C	.	PASS	END=350598;ChrB=N2_chrI;StartB=346015;EndB=346015;Parent=SYN1;VarType=ShV;DupType=.
CB_chrI	350601	INS2509	G	GT	.	PASS	END=350601;ChrB=N2_chrI;StartB=346018;EndB=346019;Parent=SYN1;VarType=ShV;DupType=.
CB_chrI	350635	SNP2510	T	A	.	PASS	END=350635;ChrB=N2_chrI;StartB=346053;EndB=346053;Parent=SYN1;VarType=ShV;DupType=.
CB_chrI	351898	SNP2511	T	G	.	PASS	END=351898;ChrB=N2_chrI;StartB=347316;EndB=347316;Parent=SYN1;VarType=ShV;DupType=.
CB_chrI	352073	DEL2512	GGTTTTT	G	.	PASS	END=352079;ChrB=N2_chrI;StartB=347491;EndB=347491;Parent=SYN1;VarType=ShV;DupType=.
CB_chrI	352089	SNP2513	T	A	.	PASS	END=352089;ChrB=N2_chrI;StartB=347501;EndB=347501;Parent=SYN1;VarType=ShV;DupType=.
CB_chrI	352090	SNP2514	T	A	.	PASS	END=352090;ChrB=N2_chrI;StartB=347502;EndB=347502;Parent=SYN1;VarType=ShV;DupType=.
CB_chrI	352348	SNP2515	A	G	.	PASS	END=352348;ChrB=N2_chrI;StartB=347760;EndB=347760;Parent=SYN1;VarType=ShV;DupType=.
CB_chrI	352471	SNP2516	A	G	.	PASS	END=352471;ChrB=N2_chrI;StartB=347883;EndB=347883;Parent=SYN1;VarType=ShV;DupType=.
CB_chrI	353103	SNP2517	T	C	.	PASS	END=353103;ChrB=N2_chrI;StartB=348515;EndB=348515;Parent=SYN1;VarType=ShV;DupType=.
CB_chrI	353559	DEL2518	CA	C	.	PASS	END=353560;ChrB=N2_chrI;StartB=348971;EndB=348971;Parent=SYN1;VarType=ShV;DupType=.
CB_chrI	353807	SNP2519	A	T	.	PASS	END=353807;ChrB=N2_chrI;StartB=349218;EndB=349218;Parent=SYN1;VarType=ShV;DupType=.
CB_chrI	353965	SNP2520	T	C	.	PASS	END=353965;ChrB=N2_chrI;StartB=349376;EndB=349376;Parent=SYN1;VarType=ShV;DupType=.
CB_chrI	354041	SNP2521	A	T	.	PASS	END=354041;ChrB=N2_chrI;StartB=349452;EndB=349452;Parent=SYN1;VarType=ShV;DupType=.
CB_chrI	354846	INS2522	A	AT	.	PASS	END=354846;ChrB=N2_chrI;StartB=350257;EndB=350258;Parent=SYN1;VarType=ShV;DupType=.
CB_chrI	354880	SNP2523	T	A	.	PASS	END=354880;ChrB=N2_chrI;StartB=350292;EndB=350292;Parent=SYN1;VarType=ShV;DupType=.
CB_chrI	354881	SNP2524	T	A	.	PASS	END=354881;ChrB=N2_chrI;StartB=350293;EndB=350293;Parent=SYN1;VarType=ShV;DupType=.
CB_chrI	354882	SNP2525	T	A	.	PASS	END=354882;ChrB=N2_chrI;StartB=350294;EndB=350294;Parent=SYN1;VarType=ShV;DupType=.
CB_chrI	354883	SNP2526	T	A	.	PASS	END=354883;ChrB=N2_chrI;StartB=350295;EndB=350295;Parent=SYN1;VarType=ShV;DupType=.
CB_chrI	355562	DEL2527	GA	G	.	PASS	END=355563;ChrB=N2_chrI;StartB=350974;EndB=350974;Parent=SYN1;VarType=ShV;DupType=.
CB_chrI	355723	INS2528	A	AT	.	PASS	END=355723;ChrB=N2_chrI;StartB=351134;EndB=351135;Parent=SYN1;VarType=ShV;DupType=.
CB_chrI	355804	SNP2529	T	A	.	PASS	END=355804;ChrB=N2_chrI;StartB=351216;EndB=351216;Parent=SYN1;VarType=ShV;DupType=.
CB_chrI	355964	DEL2530	GA	G	.	PASS	END=355965;ChrB=N2_chrI;StartB=351376;EndB=351376;Parent=SYN1;VarType=ShV;DupType=.
CB_chrI	355987	SNP2531	A	T	.	PASS	END=355987;ChrB=N2_chrI;StartB=351398;EndB=351398;Parent=SYN1;VarType=ShV;DupType=.
CB_chrI	356059	DEL2532	TTTTTTTTGGAAAATCGAAAAATTTTGTTTCTCAAAAAAAACAAAATTGGAATTTTTATTTTAAAAAAATTTTTTGATTAACTTAATTGAAATTATTTTAATAATAATAATAATAATTAATTACGCTCGCTGGGAGACGTGAAGGAATACAGAATACAAAAGTTATCATTGTTCGCTTGAACTAGAATTGGTGCAGTCGGGCAATTGTTTCCATTCCATTAGAATGTTGTCCTTGTCCTTGCGTAGACTCCCCCATAGTGGGCGAGCGATTCCCGAGTGAAAATAATCACGGAATGAAAATAATCACGGAATGAAAATAATCACGGAATGAAAATAATCACGGAATGAAAATAATCACGGAATGAAAATAATCACGGAATGAGAATAATCACGGAATGATATATTGAGCTATATTGAATCATTAGGGCTTGTTCTCCGTCAAAAAATTTCTCGAAAAAATTGATTTTTCG	T	.	PASS	END=356528;ChrB=N2_chrI;StartB=351470;EndB=351470;Parent=SYN1;VarType=ShV;DupType=.
CB_chrI	356609	INS2533	C	CA	.	PASS	END=356609;ChrB=N2_chrI;StartB=351551;EndB=351552;Parent=SYN1;VarType=ShV;DupType=.
CB_chrI	356653	INS2534	A	AT	.	PASS	END=356653;ChrB=N2_chrI;StartB=351596;EndB=351597;Parent=SYN1;VarType=ShV;DupType=.
CB_chrI	356668	SNP2535	A	T	.	PASS	END=356668;ChrB=N2_chrI;StartB=351612;EndB=351612;Parent=SYN1;VarType=ShV;DupType=.
CB_chrI	357144	SNP2536	A	G	.	PASS	END=357144;ChrB=N2_chrI;StartB=352088;EndB=352088;Parent=SYN1;VarType=ShV;DupType=.
CB_chrI	357160	SNP2537	A	G	.	PASS	END=357160;ChrB=N2_chrI;StartB=352104;EndB=352104;Parent=SYN1;VarType=ShV;DupType=.
CB_chrI	357546	DEL2538	AT	A	.	PASS	END=357547;ChrB=N2_chrI;StartB=352490;EndB=352490;Parent=SYN1;VarType=ShV;DupType=.
CB_chrI	357706	SNP2539	A	G	.	PASS	END=357706;ChrB=N2_chrI;StartB=352649;EndB=352649;Parent=SYN1;VarType=ShV;DupType=.
CB_chrI	357767	SNP2540	A	G	.	PASS	END=357767;ChrB=N2_chrI;StartB=352710;EndB=352710;Parent=SYN1;VarType=ShV;DupType=.
CB_chrI	357845	SNP2541	T	A	.	PASS	END=357845;ChrB=N2_chrI;StartB=352788;EndB=352788;Parent=SYN1;VarType=ShV;DupType=.
CB_chrI	357884	SNP2542	A	T	.	PASS	END=357884;ChrB=N2_chrI;StartB=352827;EndB=352827;Parent=SYN1;VarType=ShV;DupType=.
CB_chrI	357917	SNP2543	A	T	.	PASS	END=357917;ChrB=N2_chrI;StartB=352860;EndB=352860;Parent=SYN1;VarType=ShV;DupType=.
CB_chrI	358624	SNP2544	T	A	.	PASS	END=358624;ChrB=N2_chrI;StartB=353567;EndB=353567;Parent=SYN1;VarType=ShV;DupType=.
CB_chrI	358673	DEL2545	AT	A	.	PASS	END=358674;ChrB=N2_chrI;StartB=353616;EndB=353616;Parent=SYN1;VarType=ShV;DupType=.
CB_chrI	359338	DEL2546	CT	C	.	PASS	END=359339;ChrB=N2_chrI;StartB=354280;EndB=354280;Parent=SYN1;VarType=ShV;DupType=.
CB_chrI	359725	DEL2547	ATATCGATTTTCCTGAAATT	A	.	PASS	END=359744;ChrB=N2_chrI;StartB=354666;EndB=354666;Parent=SYN1;VarType=ShV;DupType=.
CB_chrI	360060	DEL2548	CCGAGATTTATCGACTTTCCTGAAATTTATCGATTTTCCTGAAATTTATCGATTTTCCTGAAATTTATCGATTTTCCTGAAATTTATCGATTTTTCTGGAATTTATCGATTTTTCTGGAATTTATCGATTTTTCTGGAATTTATCGATTTTTCCGAGAT	C	.	PASS	END=360218;ChrB=N2_chrI;StartB=354982;EndB=354982;Parent=SYN1;VarType=ShV;DupType=.
CB_chrI	360219	INS2549	T	TGGAATA	.	PASS	END=360219;ChrB=N2_chrI;StartB=354983;EndB=354989;Parent=SYN1;VarType=ShV;DupType=.
CB_chrI	360226	SNP2550	C	T	.	PASS	END=360226;ChrB=N2_chrI;StartB=354996;EndB=354996;Parent=SYN1;VarType=ShV;DupType=.
CB_chrI	360329	SNP2551	A	G	.	PASS	END=360329;ChrB=N2_chrI;StartB=355099;EndB=355099;Parent=SYN1;VarType=ShV;DupType=.
CB_chrI	360371	SNP2552	T	A	.	PASS	END=360371;ChrB=N2_chrI;StartB=355141;EndB=355141;Parent=SYN1;VarType=ShV;DupType=.
CB_chrI	360372	DEL2553	TATCGATTTTTCTGGAATATATCGATTTTTCTGGAATTTATCGATTTTTCTGGAATTTATCGATTTTTCCGAGATTTATCGACTTTTCGGGAATTTATCGATTTTTCTGGAATTC	T	.	PASS	END=360486;ChrB=N2_chrI;StartB=355142;EndB=355142;Parent=SYN1;VarType=ShV;DupType=.
CB_chrI	360853	SNP2554	G	C	.	PASS	END=360853;ChrB=N2_chrI;StartB=355509;EndB=355509;Parent=SYN1;VarType=ShV;DupType=.
CB_chrI	361428	SNP2555	T	A	.	PASS	END=361428;ChrB=N2_chrI;StartB=356084;EndB=356084;Parent=SYN1;VarType=ShV;DupType=.
CB_chrI	362342	INS2556	A	AT	.	PASS	END=362342;ChrB=N2_chrI;StartB=356998;EndB=356999;Parent=SYN1;VarType=ShV;DupType=.
CB_chrI	362537	SNP2557	C	A	.	PASS	END=362537;ChrB=N2_chrI;StartB=357194;EndB=357194;Parent=SYN1;VarType=ShV;DupType=.
CB_chrI	362830	DEL2558	CAA	C	.	PASS	END=362832;ChrB=N2_chrI;StartB=357487;EndB=357487;Parent=SYN1;VarType=ShV;DupType=.
CB_chrI	362946	SNP2559	C	T	.	PASS	END=362946;ChrB=N2_chrI;StartB=357601;EndB=357601;Parent=SYN1;VarType=ShV;DupType=.
CB_chrI	363056	SNP2560	T	A	.	PASS	END=363056;ChrB=N2_chrI;StartB=357711;EndB=357711;Parent=SYN1;VarType=ShV;DupType=.
CB_chrI	363389	SNP2561	A	T	.	PASS	END=363389;ChrB=N2_chrI;StartB=358044;EndB=358044;Parent=SYN1;VarType=ShV;DupType=.
CB_chrI	363390	SNP2562	A	T	.	PASS	END=363390;ChrB=N2_chrI;StartB=358045;EndB=358045;Parent=SYN1;VarType=ShV;DupType=.
CB_chrI	363391	SNP2563	A	T	.	PASS	END=363391;ChrB=N2_chrI;StartB=358046;EndB=358046;Parent=SYN1;VarType=ShV;DupType=.
CB_chrI	363462	INS2564	G	GA	.	PASS	END=363462;ChrB=N2_chrI;StartB=358117;EndB=358118;Parent=SYN1;VarType=ShV;DupType=.
CB_chrI	363856	SNP2565	C	T	.	PASS	END=363856;ChrB=N2_chrI;StartB=358512;EndB=358512;Parent=SYN1;VarType=ShV;DupType=.
CB_chrI	364116	SNP2566	G	A	.	PASS	END=364116;ChrB=N2_chrI;StartB=358772;EndB=358772;Parent=SYN1;VarType=ShV;DupType=.
CB_chrI	364117	SNP2567	G	A	.	PASS	END=364117;ChrB=N2_chrI;StartB=358773;EndB=358773;Parent=SYN1;VarType=ShV;DupType=.
CB_chrI	364329	DEL2568	AGTACTACCTTTTAATGTATGTACTACCTTTTAATGTAAGTACTACCTTTTAATGTATGTACTACCTTTTAATGTATGTACTACCTTTTAATGTATGCACTACCTTTTAATGTATGTACTACCTTTTAATGTAAGTACTACCTTTTAATGTATGTACTACCTTTTAATGTAAGTACTACCTTTTAATGTAT	A	.	PASS	END=364519;ChrB=N2_chrI;StartB=358985;EndB=358985;Parent=SYN1;VarType=ShV;DupType=.
CB_chrI	364666	DEL2569	ATGTATGTACTACCTTTTAT	A	.	PASS	END=364685;ChrB=N2_chrI;StartB=359132;EndB=359132;Parent=SYN1;VarType=ShV;DupType=.
CB_chrI	365214	SNP2570	G	T	.	PASS	END=365214;ChrB=N2_chrI;StartB=359661;EndB=359661;Parent=SYN1;VarType=ShV;DupType=.
CB_chrI	365246	DEL2571	AG	A	.	PASS	END=365247;ChrB=N2_chrI;StartB=359693;EndB=359693;Parent=SYN1;VarType=ShV;DupType=.
CB_chrI	366070	SNP2572	G	T	.	PASS	END=366070;ChrB=N2_chrI;StartB=360516;EndB=360516;Parent=SYN1;VarType=ShV;DupType=.
CB_chrI	366304	SNP2573	T	C	.	PASS	END=366304;ChrB=N2_chrI;StartB=360750;EndB=360750;Parent=SYN1;VarType=ShV;DupType=.
CB_chrI	367414	SNP2574	T	C	.	PASS	END=367414;ChrB=N2_chrI;StartB=361860;EndB=361860;Parent=SYN1;VarType=ShV;DupType=.
CB_chrI	367569	INS2575	T	TACCGTGCTGAACC	.	PASS	END=367569;ChrB=N2_chrI;StartB=362015;EndB=362028;Parent=SYN1;VarType=ShV;DupType=.
CB_chrI	367650	DEL2576	ATAGGGAGTGCAAGACTGT	A	.	PASS	END=367668;ChrB=N2_chrI;StartB=362109;EndB=362109;Parent=SYN1;VarType=ShV;DupType=.
CB_chrI	367765	DEL2577	AT	A	.	PASS	END=367766;ChrB=N2_chrI;StartB=362206;EndB=362206;Parent=SYN1;VarType=ShV;DupType=.
CB_chrI	367861	SNP2578	A	G	.	PASS	END=367861;ChrB=N2_chrI;StartB=362301;EndB=362301;Parent=SYN1;VarType=ShV;DupType=.
CB_chrI	368003	SNP2579	A	G	.	PASS	END=368003;ChrB=N2_chrI;StartB=362443;EndB=362443;Parent=SYN1;VarType=ShV;DupType=.
CB_chrI	368478	INS2580	T	TTA	.	PASS	END=368478;ChrB=N2_chrI;StartB=362918;EndB=362920;Parent=SYN1;VarType=ShV;DupType=.
CB_chrI	368826	SNP2581	T	G	.	PASS	END=368826;ChrB=N2_chrI;StartB=363268;EndB=363268;Parent=SYN1;VarType=ShV;DupType=.
CB_chrI	369025	SNP2582	A	C	.	PASS	END=369025;ChrB=N2_chrI;StartB=363467;EndB=363467;Parent=SYN1;VarType=ShV;DupType=.
CB_chrI	369040	SNP2583	G	C	.	PASS	END=369040;ChrB=N2_chrI;StartB=363482;EndB=363482;Parent=SYN1;VarType=ShV;DupType=.
CB_chrI	369227	INS2584	T	TA	.	PASS	END=369227;ChrB=N2_chrI;StartB=363669;EndB=363670;Parent=SYN1;VarType=ShV;DupType=.
CB_chrI	369365	SNP2585	A	C	.	PASS	END=369365;ChrB=N2_chrI;StartB=363808;EndB=363808;Parent=SYN1;VarType=ShV;DupType=.
CB_chrI	369437	INS2586	A	AT	.	PASS	END=369437;ChrB=N2_chrI;StartB=363880;EndB=363881;Parent=SYN1;VarType=ShV;DupType=.
CB_chrI	369486	SNP2587	A	G	.	PASS	END=369486;ChrB=N2_chrI;StartB=363930;EndB=363930;Parent=SYN1;VarType=ShV;DupType=.
CB_chrI	370189	SNP2588	A	T	.	PASS	END=370189;ChrB=N2_chrI;StartB=364633;EndB=364633;Parent=SYN1;VarType=ShV;DupType=.
CB_chrI	371082	SNP2589	G	T	.	PASS	END=371082;ChrB=N2_chrI;StartB=365526;EndB=365526;Parent=SYN1;VarType=ShV;DupType=.
CB_chrI	371312	SNP2590	G	C	.	PASS	END=371312;ChrB=N2_chrI;StartB=365756;EndB=365756;Parent=SYN1;VarType=ShV;DupType=.
CB_chrI	371786	SNP2591	T	C	.	PASS	END=371786;ChrB=N2_chrI;StartB=366230;EndB=366230;Parent=SYN1;VarType=ShV;DupType=.
CB_chrI	371957	DEL2592	GGGGA	G	.	PASS	END=371961;ChrB=N2_chrI;StartB=366401;EndB=366401;Parent=SYN1;VarType=ShV;DupType=.
CB_chrI	372026	SNP2593	A	T	.	PASS	END=372026;ChrB=N2_chrI;StartB=366466;EndB=366466;Parent=SYN1;VarType=ShV;DupType=.
CB_chrI	372040	SNP2594	T	G	.	PASS	END=372040;ChrB=N2_chrI;StartB=366480;EndB=366480;Parent=SYN1;VarType=ShV;DupType=.
CB_chrI	372129	SNP2595	T	C	.	PASS	END=372129;ChrB=N2_chrI;StartB=366569;EndB=366569;Parent=SYN1;VarType=ShV;DupType=.
CB_chrI	372235	SNP2596	A	G	.	PASS	END=372235;ChrB=N2_chrI;StartB=366675;EndB=366675;Parent=SYN1;VarType=ShV;DupType=.
CB_chrI	372685	INS2597	C	CT	.	PASS	END=372685;ChrB=N2_chrI;StartB=367125;EndB=367126;Parent=SYN1;VarType=ShV;DupType=.
CB_chrI	372893	SNP2598	G	C	.	PASS	END=372893;ChrB=N2_chrI;StartB=367334;EndB=367334;Parent=SYN1;VarType=ShV;DupType=.
CB_chrI	373473	DEL2599	TAC	T	.	PASS	END=373475;ChrB=N2_chrI;StartB=367914;EndB=367914;Parent=SYN1;VarType=ShV;DupType=.
CB_chrI	373710	SNP2600	A	G	.	PASS	END=373710;ChrB=N2_chrI;StartB=368149;EndB=368149;Parent=SYN1;VarType=ShV;DupType=.
CB_chrI	373763	SNP2601	A	T	.	PASS	END=373763;ChrB=N2_chrI;StartB=368202;EndB=368202;Parent=SYN1;VarType=ShV;DupType=.
CB_chrI	373786	INS2602	C	CA	.	PASS	END=373786;ChrB=N2_chrI;StartB=368225;EndB=368226;Parent=SYN1;VarType=ShV;DupType=.
CB_chrI	373932	SNP2603	T	C	.	PASS	END=373932;ChrB=N2_chrI;StartB=368372;EndB=368372;Parent=SYN1;VarType=ShV;DupType=.
CB_chrI	373969	DEL2604	CG	C	.	PASS	END=373970;ChrB=N2_chrI;StartB=368409;EndB=368409;Parent=SYN1;VarType=ShV;DupType=.
CB_chrI	373972	SNP2605	T	A	.	PASS	END=373972;ChrB=N2_chrI;StartB=368411;EndB=368411;Parent=SYN1;VarType=ShV;DupType=.
CB_chrI	375016	SNP2606	C	T	.	PASS	END=375016;ChrB=N2_chrI;StartB=369455;EndB=369455;Parent=SYN1;VarType=ShV;DupType=.
CB_chrI	375211	SNP2607	T	G	.	PASS	END=375211;ChrB=N2_chrI;StartB=369650;EndB=369650;Parent=SYN1;VarType=ShV;DupType=.
CB_chrI	375220	SNP2608	C	T	.	PASS	END=375220;ChrB=N2_chrI;StartB=369659;EndB=369659;Parent=SYN1;VarType=ShV;DupType=.
CB_chrI	375334	SNP2609	T	C	.	PASS	END=375334;ChrB=N2_chrI;StartB=369773;EndB=369773;Parent=SYN1;VarType=ShV;DupType=.
CB_chrI	375335	SNP2610	T	C	.	PASS	END=375335;ChrB=N2_chrI;StartB=369774;EndB=369774;Parent=SYN1;VarType=ShV;DupType=.
CB_chrI	375363	SNP2611	A	T	.	PASS	END=375363;ChrB=N2_chrI;StartB=369802;EndB=369802;Parent=SYN1;VarType=ShV;DupType=.
CB_chrI	375551	INS2612	C	CT	.	PASS	END=375551;ChrB=N2_chrI;StartB=369990;EndB=369991;Parent=SYN1;VarType=ShV;DupType=.
CB_chrI	375565	SNP2613	T	G	.	PASS	END=375565;ChrB=N2_chrI;StartB=370005;EndB=370005;Parent=SYN1;VarType=ShV;DupType=.
CB_chrI	375805	SNP2614	T	C	.	PASS	END=375805;ChrB=N2_chrI;StartB=370245;EndB=370245;Parent=SYN1;VarType=ShV;DupType=.
CB_chrI	376217	SNP2615	A	C	.	PASS	END=376217;ChrB=N2_chrI;StartB=370657;EndB=370657;Parent=SYN1;VarType=ShV;DupType=.
CB_chrI	376374	INS2616	T	TA	.	PASS	END=376374;ChrB=N2_chrI;StartB=370814;EndB=370815;Parent=SYN1;VarType=ShV;DupType=.
CB_chrI	376464	SNP2617	T	A	.	PASS	END=376464;ChrB=N2_chrI;StartB=370905;EndB=370905;Parent=SYN1;VarType=ShV;DupType=.
CB_chrI	376763	DEL2618	AT	A	.	PASS	END=376764;ChrB=N2_chrI;StartB=371204;EndB=371204;Parent=SYN1;VarType=ShV;DupType=.
CB_chrI	377156	SNP2619	A	T	.	PASS	END=377156;ChrB=N2_chrI;StartB=371596;EndB=371596;Parent=SYN1;VarType=ShV;DupType=.
CB_chrI	377350	SNP2620	G	T	.	PASS	END=377350;ChrB=N2_chrI;StartB=371790;EndB=371790;Parent=SYN1;VarType=ShV;DupType=.
CB_chrI	377441	SNP2621	T	C	.	PASS	END=377441;ChrB=N2_chrI;StartB=371881;EndB=371881;Parent=SYN1;VarType=ShV;DupType=.
CB_chrI	377501	SNP2622	C	A	.	PASS	END=377501;ChrB=N2_chrI;StartB=371941;EndB=371941;Parent=SYN1;VarType=ShV;DupType=.
CB_chrI	377986	DEL2623	AT	A	.	PASS	END=377987;ChrB=N2_chrI;StartB=372426;EndB=372426;Parent=SYN1;VarType=ShV;DupType=.
CB_chrI	378419	SNP2624	C	T	.	PASS	END=378419;ChrB=N2_chrI;StartB=372858;EndB=372858;Parent=SYN1;VarType=ShV;DupType=.
CB_chrI	378534	SNP2625	C	A	.	PASS	END=378534;ChrB=N2_chrI;StartB=372973;EndB=372973;Parent=SYN1;VarType=ShV;DupType=.
CB_chrI	378742	SNP2626	C	T	.	PASS	END=378742;ChrB=N2_chrI;StartB=373181;EndB=373181;Parent=SYN1;VarType=ShV;DupType=.
CB_chrI	378836	SNP2627	C	T	.	PASS	END=378836;ChrB=N2_chrI;StartB=373275;EndB=373275;Parent=SYN1;VarType=ShV;DupType=.
CB_chrI	378907	SNP2628	T	G	.	PASS	END=378907;ChrB=N2_chrI;StartB=373346;EndB=373346;Parent=SYN1;VarType=ShV;DupType=.
CB_chrI	379265	INS2629	C	CAAAAAATTTCCGAATAATCGAAATTT	.	PASS	END=379265;ChrB=N2_chrI;StartB=373704;EndB=373730;Parent=SYN1;VarType=ShV;DupType=.
CB_chrI	379292	SNP2630	G	T	.	PASS	END=379292;ChrB=N2_chrI;StartB=373757;EndB=373757;Parent=SYN1;VarType=ShV;DupType=.
CB_chrI	379380	SNP2631	C	T	.	PASS	END=379380;ChrB=N2_chrI;StartB=373845;EndB=373845;Parent=SYN1;VarType=ShV;DupType=.
CB_chrI	379458	SNP2632	A	G	.	PASS	END=379458;ChrB=N2_chrI;StartB=373923;EndB=373923;Parent=SYN1;VarType=ShV;DupType=.
CB_chrI	379527	SNP2633	C	T	.	PASS	END=379527;ChrB=N2_chrI;StartB=373992;EndB=373992;Parent=SYN1;VarType=ShV;DupType=.
CB_chrI	379628	SNP2634	A	T	.	PASS	END=379628;ChrB=N2_chrI;StartB=374093;EndB=374093;Parent=SYN1;VarType=ShV;DupType=.
CB_chrI	379658	SNP2635	T	G	.	PASS	END=379658;ChrB=N2_chrI;StartB=374123;EndB=374123;Parent=SYN1;VarType=ShV;DupType=.
CB_chrI	379667	DEL2636	AT	A	.	PASS	END=379668;ChrB=N2_chrI;StartB=374132;EndB=374132;Parent=SYN1;VarType=ShV;DupType=.
CB_chrI	379686	SNP2637	A	G	.	PASS	END=379686;ChrB=N2_chrI;StartB=374150;EndB=374150;Parent=SYN1;VarType=ShV;DupType=.
CB_chrI	379829	SNP2638	A	T	.	PASS	END=379829;ChrB=N2_chrI;StartB=374293;EndB=374293;Parent=SYN1;VarType=ShV;DupType=.
CB_chrI	379918	SNP2639	C	T	.	PASS	END=379918;ChrB=N2_chrI;StartB=374382;EndB=374382;Parent=SYN1;VarType=ShV;DupType=.
CB_chrI	380230	SNP2640	C	T	.	PASS	END=380230;ChrB=N2_chrI;StartB=374694;EndB=374694;Parent=SYN1;VarType=ShV;DupType=.
CB_chrI	380232	SNP2641	A	T	.	PASS	END=380232;ChrB=N2_chrI;StartB=374696;EndB=374696;Parent=SYN1;VarType=ShV;DupType=.
CB_chrI	380282	INS2642	C	CT	.	PASS	END=380282;ChrB=N2_chrI;StartB=374746;EndB=374747;Parent=SYN1;VarType=ShV;DupType=.
CB_chrI	380305	SNP2643	A	G	.	PASS	END=380305;ChrB=N2_chrI;StartB=374770;EndB=374770;Parent=SYN1;VarType=ShV;DupType=.
CB_chrI	380513	DEL2644	GTATC	G	.	PASS	END=380517;ChrB=N2_chrI;StartB=374978;EndB=374978;Parent=SYN1;VarType=ShV;DupType=.
CB_chrI	380602	SNP2645	A	T	.	PASS	END=380602;ChrB=N2_chrI;StartB=375063;EndB=375063;Parent=SYN1;VarType=ShV;DupType=.
CB_chrI	380689	SNP2646	C	T	.	PASS	END=380689;ChrB=N2_chrI;StartB=375150;EndB=375150;Parent=SYN1;VarType=ShV;DupType=.
CB_chrI	380785	INS2647	A	ATTTTTTTTTGACAATTTTCCAAGTTTTGGTTAGGAGTTAGATTTCTTGGAATTTTTTTTTGAATTTTTTTCAAAAATTTTAAAAACTAAAAGAATTTCTGAGATTTTTTCCTTAAAAAAGAGGAATTTTTTAGTTTTTCGACAGATTTCTGCTTGCTTCCAGATTTTTTCTCCAAGTTTTTATATTTAAATCTTTAAAATTTATATTTTTAAATAATATTTCAGATATTATACTCCTAATCGATAAAAATTCGTTTTTTTTTCAAATTTTAATTGAAAAAAATCGATTTTTTCGATAATTTTTTAATTTTTTTAAAATTCGAATTTGAAACTTTTTCATTCAGAAAAGAGAATTTGATTATTTGAAAACAATTTTTAATTTAATTTTTTAATCCTTTAAATTTTCGTAAATTTGAGTGTTTTTTGATTTTTGATTCCAAATTTTTGGATTTTTTTCCAAATTCTCCAAATTCTTATTTTTGCAGAAAATTCTACCTGGCTTTGGTAGAAGCCAAAAATTCGATTTAAGAAGCTTTTTTTTGGTTTTTTTTGACAATTTTCCAAGTTTTAGTTAGGAGTTAAACTTTTTTCAATTTTTTTTTTTGACTTTAAAAAAAAATTTAAAAACTAAAAGTATTTCTTAGTTTTTTCCTTAAAAAAGAGGAATTTTTTAGTTTTTCGACTGACTTCGTTTTTGAATTTTTAAAAATTCAAAAATTGTATTTTTTAAAATTCTAATCGATAAAAATTCGTATTTCGATTTTTGATTTCAAATTTTTGGATTTTTTTCAAACATTTTTCCAGAAATTTTTACCTGGCTCTGCTAGAAGCCGAAAAGTGAGATTTTTTTCCAAAAAAAGATAATTATTTAGTTTTTTTTCTCGAACGTTTTATTATTTGAACTTTAAAATTGTATTTTTAAATAATATTAAAAATTTAAATAATAATATAGAATTTTTTTGAAAATTCCTGAATTTTCTGATTAAAAAAACATTTTCTGATGCATTTTAGAAACTGAAATTTTTTGAAATCTTTTTGGAATTTTGGAAAATTTCGAATTTGTTGATTATACTCTTAATCGATAAAAATTCGTTTTTTTCCAATTTTATTTGAAAAAAATGATTTTTTCGATAATTTTTTTGATTTATTTTCGGGAATTGACTATTTGAAAACAAAAACTTTAAAAAAAAATCAAACTTTTTTTTTGAAATTTTCGTATTTAAATTTGAGTGTTTTTCGATTTTTGATTCTAAATTTTTGGATTTTTTCCAAATTCTCCAAATTCTTATTTTCAGAAAATTCTACCTAGCTCTGGTAGAAGCCAAACATTCGATTTAAGAATCTTTTTTTTTTTTTGGAT	.	PASS	END=380785;ChrB=N2_chrI;StartB=375246;EndB=376605;Parent=SYN1;VarType=ShV;DupType=.
CB_chrI	380786	SNP2648	G	T	.	PASS	END=380786;ChrB=N2_chrI;StartB=376606;EndB=376606;Parent=SYN1;VarType=ShV;DupType=.
CB_chrI	380928	SNP2649	T	G	.	PASS	END=380928;ChrB=N2_chrI;StartB=376748;EndB=376748;Parent=SYN1;VarType=ShV;DupType=.
CB_chrI	381792	SNP2650	C	A	.	PASS	END=381792;ChrB=N2_chrI;StartB=377612;EndB=377612;Parent=SYN1;VarType=ShV;DupType=.
CB_chrI	381952	SNP2651	C	T	.	PASS	END=381952;ChrB=N2_chrI;StartB=377772;EndB=377772;Parent=SYN1;VarType=ShV;DupType=.
CB_chrI	381955	SNP2652	A	G	.	PASS	END=381955;ChrB=N2_chrI;StartB=377775;EndB=377775;Parent=SYN1;VarType=ShV;DupType=.
CB_chrI	382268	SNP2653	T	A	.	PASS	END=382268;ChrB=N2_chrI;StartB=378088;EndB=378088;Parent=SYN1;VarType=ShV;DupType=.
CB_chrI	382269	SNP2654	A	T	.	PASS	END=382269;ChrB=N2_chrI;StartB=378089;EndB=378089;Parent=SYN1;VarType=ShV;DupType=.
CB_chrI	382418	SNP2655	T	A	.	PASS	END=382418;ChrB=N2_chrI;StartB=378238;EndB=378238;Parent=SYN1;VarType=ShV;DupType=.
CB_chrI	382477	SNP2656	C	T	.	PASS	END=382477;ChrB=N2_chrI;StartB=378297;EndB=378297;Parent=SYN1;VarType=ShV;DupType=.
CB_chrI	382585	SNP2657	T	G	.	PASS	END=382585;ChrB=N2_chrI;StartB=378405;EndB=378405;Parent=SYN1;VarType=ShV;DupType=.
CB_chrI	382676	SNP2658	G	A	.	PASS	END=382676;ChrB=N2_chrI;StartB=378496;EndB=378496;Parent=SYN1;VarType=ShV;DupType=.
CB_chrI	384005	SNP2659	T	C	.	PASS	END=384005;ChrB=N2_chrI;StartB=379825;EndB=379825;Parent=SYN1;VarType=ShV;DupType=.
CB_chrI	385010	DEL2660	GA	G	.	PASS	END=385011;ChrB=N2_chrI;StartB=380830;EndB=380830;Parent=SYN1;VarType=ShV;DupType=.
CB_chrI	385034	SNP2661	G	T	.	PASS	END=385034;ChrB=N2_chrI;StartB=380853;EndB=380853;Parent=SYN1;VarType=ShV;DupType=.
CB_chrI	385044	DEL2662	CA	C	.	PASS	END=385045;ChrB=N2_chrI;StartB=380863;EndB=380863;Parent=SYN1;VarType=ShV;DupType=.
CB_chrI	386168	DEL2663	AT	A	.	PASS	END=386169;ChrB=N2_chrI;StartB=381986;EndB=381986;Parent=SYN1;VarType=ShV;DupType=.
CB_chrI	386226	SNP2664	T	C	.	PASS	END=386226;ChrB=N2_chrI;StartB=382043;EndB=382043;Parent=SYN1;VarType=ShV;DupType=.
CB_chrI	386270	SNP2665	G	A	.	PASS	END=386270;ChrB=N2_chrI;StartB=382087;EndB=382087;Parent=SYN1;VarType=ShV;DupType=.
CB_chrI	386313	SNP2666	G	T	.	PASS	END=386313;ChrB=N2_chrI;StartB=382130;EndB=382130;Parent=SYN1;VarType=ShV;DupType=.
CB_chrI	386407	SNP2667	G	T	.	PASS	END=386407;ChrB=N2_chrI;StartB=382224;EndB=382224;Parent=SYN1;VarType=ShV;DupType=.
CB_chrI	386885	SNP2668	A	T	.	PASS	END=386885;ChrB=N2_chrI;StartB=382702;EndB=382702;Parent=SYN1;VarType=ShV;DupType=.
CB_chrI	387009	DEL2669	GT	G	.	PASS	END=387010;ChrB=N2_chrI;StartB=382826;EndB=382826;Parent=SYN1;VarType=ShV;DupType=.
CB_chrI	387688	INS2670	C	CA	.	PASS	END=387688;ChrB=N2_chrI;StartB=383504;EndB=383505;Parent=SYN1;VarType=ShV;DupType=.
CB_chrI	387814	DEL2671	GA	G	.	PASS	END=387815;ChrB=N2_chrI;StartB=383631;EndB=383631;Parent=SYN1;VarType=ShV;DupType=.
CB_chrI	387836	SNP2672	C	A	.	PASS	END=387836;ChrB=N2_chrI;StartB=383652;EndB=383652;Parent=SYN1;VarType=ShV;DupType=.
CB_chrI	388138	DEL2673	CATTTTCTAGCTTAAAATTCAAA	C	.	PASS	END=388160;ChrB=N2_chrI;StartB=383954;EndB=383954;Parent=SYN1;VarType=ShV;DupType=.
CB_chrI	388298	SNP2674	T	A	.	PASS	END=388298;ChrB=N2_chrI;StartB=384092;EndB=384092;Parent=SYN1;VarType=ShV;DupType=.
CB_chrI	388366	SNP2675	T	C	.	PASS	END=388366;ChrB=N2_chrI;StartB=384160;EndB=384160;Parent=SYN1;VarType=ShV;DupType=.
CB_chrI	389375	SNP2676	A	G	.	PASS	END=389375;ChrB=N2_chrI;StartB=385169;EndB=385169;Parent=SYN1;VarType=ShV;DupType=.
CB_chrI	389587	INS2677	C	CA	.	PASS	END=389587;ChrB=N2_chrI;StartB=385381;EndB=385382;Parent=SYN1;VarType=ShV;DupType=.
CB_chrI	389637	INS2678	C	CA	.	PASS	END=389637;ChrB=N2_chrI;StartB=385432;EndB=385433;Parent=SYN1;VarType=ShV;DupType=.
CB_chrI	389790	DEL2679	CT	C	.	PASS	END=389791;ChrB=N2_chrI;StartB=385586;EndB=385586;Parent=SYN1;VarType=ShV;DupType=.
CB_chrI	390068	SNP2680	A	T	.	PASS	END=390068;ChrB=N2_chrI;StartB=385863;EndB=385863;Parent=SYN1;VarType=ShV;DupType=.
CB_chrI	390115	SNP2681	T	A	.	PASS	END=390115;ChrB=N2_chrI;StartB=385910;EndB=385910;Parent=SYN1;VarType=ShV;DupType=.
CB_chrI	390134	DEL2682	AT	A	.	PASS	END=390135;ChrB=N2_chrI;StartB=385929;EndB=385929;Parent=SYN1;VarType=ShV;DupType=.
CB_chrI	390500	DEL2683	TA	T	.	PASS	END=390501;ChrB=N2_chrI;StartB=386294;EndB=386294;Parent=SYN1;VarType=ShV;DupType=.
CB_chrI	390907	SNP2684	G	A	.	PASS	END=390907;ChrB=N2_chrI;StartB=386700;EndB=386700;Parent=SYN1;VarType=ShV;DupType=.
CB_chrI	390956	INS2685	T	TAA	.	PASS	END=390956;ChrB=N2_chrI;StartB=386749;EndB=386751;Parent=SYN1;VarType=ShV;DupType=.
CB_chrI	391180	SNP2686	T	C	.	PASS	END=391180;ChrB=N2_chrI;StartB=386975;EndB=386975;Parent=SYN1;VarType=ShV;DupType=.
CB_chrI	391273	SNP2687	G	C	.	PASS	END=391273;ChrB=N2_chrI;StartB=387068;EndB=387068;Parent=SYN1;VarType=ShV;DupType=.
CB_chrI	391408	INS2688	G	GA	.	PASS	END=391408;ChrB=N2_chrI;StartB=387203;EndB=387204;Parent=SYN1;VarType=ShV;DupType=.
CB_chrI	391430	SNP2689	A	T	.	PASS	END=391430;ChrB=N2_chrI;StartB=387226;EndB=387226;Parent=SYN1;VarType=ShV;DupType=.
CB_chrI	391477	SNP2690	A	T	.	PASS	END=391477;ChrB=N2_chrI;StartB=387273;EndB=387273;Parent=SYN1;VarType=ShV;DupType=.
CB_chrI	391493	INS2691	A	AAT	.	PASS	END=391493;ChrB=N2_chrI;StartB=387289;EndB=387291;Parent=SYN1;VarType=ShV;DupType=.
CB_chrI	391498	DEL2692	GA	G	.	PASS	END=391499;ChrB=N2_chrI;StartB=387296;EndB=387296;Parent=SYN1;VarType=ShV;DupType=.
CB_chrI	391546	SNP2693	T	A	.	PASS	END=391546;ChrB=N2_chrI;StartB=387343;EndB=387343;Parent=SYN1;VarType=ShV;DupType=.
CB_chrI	391694	SNP2694	C	T	.	PASS	END=391694;ChrB=N2_chrI;StartB=387491;EndB=387491;Parent=SYN1;VarType=ShV;DupType=.
CB_chrI	391729	SNP2695	C	T	.	PASS	END=391729;ChrB=N2_chrI;StartB=387526;EndB=387526;Parent=SYN1;VarType=ShV;DupType=.
CB_chrI	391769	DEL2696	GA	G	.	PASS	END=391770;ChrB=N2_chrI;StartB=387566;EndB=387566;Parent=SYN1;VarType=ShV;DupType=.
CB_chrI	391829	SNP2697	A	G	.	PASS	END=391829;ChrB=N2_chrI;StartB=387625;EndB=387625;Parent=SYN1;VarType=ShV;DupType=.
CB_chrI	391902	DEL2698	CT	C	.	PASS	END=391903;ChrB=N2_chrI;StartB=387698;EndB=387698;Parent=SYN1;VarType=ShV;DupType=.
CB_chrI	391913	SNP2699	T	A	.	PASS	END=391913;ChrB=N2_chrI;StartB=387708;EndB=387708;Parent=SYN1;VarType=ShV;DupType=.
CB_chrI	392051	SNP2700	A	G	.	PASS	END=392051;ChrB=N2_chrI;StartB=387846;EndB=387846;Parent=SYN1;VarType=ShV;DupType=.
CB_chrI	392293	SNP2701	A	T	.	PASS	END=392293;ChrB=N2_chrI;StartB=388088;EndB=388088;Parent=SYN1;VarType=ShV;DupType=.
CB_chrI	392431	SNP2702	T	A	.	PASS	END=392431;ChrB=N2_chrI;StartB=388226;EndB=388226;Parent=SYN1;VarType=ShV;DupType=.
CB_chrI	392696	INS2703	T	TA	.	PASS	END=392696;ChrB=N2_chrI;StartB=388491;EndB=388492;Parent=SYN1;VarType=ShV;DupType=.
CB_chrI	392757	SNP2704	T	A	.	PASS	END=392757;ChrB=N2_chrI;StartB=388553;EndB=388553;Parent=SYN1;VarType=ShV;DupType=.
CB_chrI	392798	SNP2705	G	T	.	PASS	END=392798;ChrB=N2_chrI;StartB=388594;EndB=388594;Parent=SYN1;VarType=ShV;DupType=.
CB_chrI	392895	INS2706	A	ATTTT	.	PASS	END=392895;ChrB=N2_chrI;StartB=388691;EndB=388695;Parent=SYN1;VarType=ShV;DupType=.
CB_chrI	393030	SNP2707	G	A	.	PASS	END=393030;ChrB=N2_chrI;StartB=388830;EndB=388830;Parent=SYN1;VarType=ShV;DupType=.
CB_chrI	393058	SNP2708	G	T	.	PASS	END=393058;ChrB=N2_chrI;StartB=388858;EndB=388858;Parent=SYN1;VarType=ShV;DupType=.
CB_chrI	393354	DEL2709	TA	T	.	PASS	END=393355;ChrB=N2_chrI;StartB=389154;EndB=389154;Parent=SYN1;VarType=ShV;DupType=.
CB_chrI	393410	SNP2710	T	C	.	PASS	END=393410;ChrB=N2_chrI;StartB=389209;EndB=389209;Parent=SYN1;VarType=ShV;DupType=.
CB_chrI	393520	SNP2711	T	A	.	PASS	END=393520;ChrB=N2_chrI;StartB=389319;EndB=389319;Parent=SYN1;VarType=ShV;DupType=.
CB_chrI	393850	DEL2712	AC	A	.	PASS	END=393851;ChrB=N2_chrI;StartB=389649;EndB=389649;Parent=SYN1;VarType=ShV;DupType=.
CB_chrI	393931	DEL2713	GA	G	.	PASS	END=393932;ChrB=N2_chrI;StartB=389729;EndB=389729;Parent=SYN1;VarType=ShV;DupType=.
CB_chrI	393959	SNP2714	A	G	.	PASS	END=393959;ChrB=N2_chrI;StartB=389756;EndB=389756;Parent=SYN1;VarType=ShV;DupType=.
CB_chrI	394088	DEL2715	AT	A	.	PASS	END=394089;ChrB=N2_chrI;StartB=389885;EndB=389885;Parent=SYN1;VarType=ShV;DupType=.
CB_chrI	394131	SNP2716	C	A	.	PASS	END=394131;ChrB=N2_chrI;StartB=389927;EndB=389927;Parent=SYN1;VarType=ShV;DupType=.
CB_chrI	394481	SNP2717	A	T	.	PASS	END=394481;ChrB=N2_chrI;StartB=390277;EndB=390277;Parent=SYN1;VarType=ShV;DupType=.
CB_chrI	394741	SNP2718	A	G	.	PASS	END=394741;ChrB=N2_chrI;StartB=390537;EndB=390537;Parent=SYN1;VarType=ShV;DupType=.
CB_chrI	394850	SNP2719	T	C	.	PASS	END=394850;ChrB=N2_chrI;StartB=390646;EndB=390646;Parent=SYN1;VarType=ShV;DupType=.
CB_chrI	394855	DEL2720	ACT	A	.	PASS	END=394857;ChrB=N2_chrI;StartB=390651;EndB=390651;Parent=SYN1;VarType=ShV;DupType=.
CB_chrI	394883	INS2721	C	CA	.	PASS	END=394883;ChrB=N2_chrI;StartB=390677;EndB=390678;Parent=SYN1;VarType=ShV;DupType=.
CB_chrI	395002	SNP2722	G	T	.	PASS	END=395002;ChrB=N2_chrI;StartB=390797;EndB=390797;Parent=SYN1;VarType=ShV;DupType=.
CB_chrI	395093	DEL2723	AT	A	.	PASS	END=395094;ChrB=N2_chrI;StartB=390888;EndB=390888;Parent=SYN1;VarType=ShV;DupType=.
CB_chrI	395406	SNP2724	A	G	.	PASS	END=395406;ChrB=N2_chrI;StartB=391200;EndB=391200;Parent=SYN1;VarType=ShV;DupType=.
CB_chrI	395413	DEL2725	CT	C	.	PASS	END=395414;ChrB=N2_chrI;StartB=391207;EndB=391207;Parent=SYN1;VarType=ShV;DupType=.
CB_chrI	395487	SNP2726	A	G	.	PASS	END=395487;ChrB=N2_chrI;StartB=391280;EndB=391280;Parent=SYN1;VarType=ShV;DupType=.
CB_chrI	395615	SNP2727	T	C	.	PASS	END=395615;ChrB=N2_chrI;StartB=391408;EndB=391408;Parent=SYN1;VarType=ShV;DupType=.
CB_chrI	395665	SNP2728	A	T	.	PASS	END=395665;ChrB=N2_chrI;StartB=391458;EndB=391458;Parent=SYN1;VarType=ShV;DupType=.
CB_chrI	395669	INS2729	C	CA	.	PASS	END=395669;ChrB=N2_chrI;StartB=391462;EndB=391463;Parent=SYN1;VarType=ShV;DupType=.
CB_chrI	395678	SNP2730	G	A	.	PASS	END=395678;ChrB=N2_chrI;StartB=391472;EndB=391472;Parent=SYN1;VarType=ShV;DupType=.
CB_chrI	395695	DEL2731	GT	G	.	PASS	END=395696;ChrB=N2_chrI;StartB=391489;EndB=391489;Parent=SYN1;VarType=ShV;DupType=.
CB_chrI	395998	INS2732	T	TAAA	.	PASS	END=395998;ChrB=N2_chrI;StartB=391791;EndB=391794;Parent=SYN1;VarType=ShV;DupType=.
CB_chrI	395999	SNP2733	T	A	.	PASS	END=395999;ChrB=N2_chrI;StartB=391795;EndB=391795;Parent=SYN1;VarType=ShV;DupType=.
CB_chrI	396073	SNP2734	G	C	.	PASS	END=396073;ChrB=N2_chrI;StartB=391869;EndB=391869;Parent=SYN1;VarType=ShV;DupType=.
CB_chrI	396122	SNP2735	A	G	.	PASS	END=396122;ChrB=N2_chrI;StartB=391918;EndB=391918;Parent=SYN1;VarType=ShV;DupType=.
CB_chrI	396206	SNP2736	T	C	.	PASS	END=396206;ChrB=N2_chrI;StartB=392002;EndB=392002;Parent=SYN1;VarType=ShV;DupType=.
CB_chrI	396549	SNP2737	A	G	.	PASS	END=396549;ChrB=N2_chrI;StartB=392345;EndB=392345;Parent=SYN1;VarType=ShV;DupType=.
CB_chrI	397219	SNP2738	T	C	.	PASS	END=397219;ChrB=N2_chrI;StartB=393015;EndB=393015;Parent=SYN1;VarType=ShV;DupType=.
CB_chrI	397612	SNP2739	C	T	.	PASS	END=397612;ChrB=N2_chrI;StartB=393408;EndB=393408;Parent=SYN1;VarType=ShV;DupType=.
CB_chrI	397730	SNP2740	G	A	.	PASS	END=397730;ChrB=N2_chrI;StartB=393526;EndB=393526;Parent=SYN1;VarType=ShV;DupType=.
CB_chrI	397808	DEL2741	AGAAAAAATTTTGGTGGGACATTAATTTTTTCACATAAAATTTAGCGGGAAATTCAAATTTTCTG	A	.	PASS	END=397872;ChrB=N2_chrI;StartB=393604;EndB=393604;Parent=SYN1;VarType=ShV;DupType=.
CB_chrI	397911	SNP2742	A	C	.	PASS	END=397911;ChrB=N2_chrI;StartB=393643;EndB=393643;Parent=SYN1;VarType=ShV;DupType=.
CB_chrI	397940	SNP2743	T	A	.	PASS	END=397940;ChrB=N2_chrI;StartB=393672;EndB=393672;Parent=SYN1;VarType=ShV;DupType=.
CB_chrI	397947	SNP2744	T	A	.	PASS	END=397947;ChrB=N2_chrI;StartB=393679;EndB=393679;Parent=SYN1;VarType=ShV;DupType=.
CB_chrI	397956	DEL2745	CT	C	.	PASS	END=397957;ChrB=N2_chrI;StartB=393688;EndB=393688;Parent=SYN1;VarType=ShV;DupType=.
CB_chrI	398822	DEL2746	CA	C	.	PASS	END=398823;ChrB=N2_chrI;StartB=394553;EndB=394553;Parent=SYN1;VarType=ShV;DupType=.
CB_chrI	398902	DEL2747	AT	A	.	PASS	END=398903;ChrB=N2_chrI;StartB=394632;EndB=394632;Parent=SYN1;VarType=ShV;DupType=.
CB_chrI	399147	SNP2748	A	T	.	PASS	END=399147;ChrB=N2_chrI;StartB=394876;EndB=394876;Parent=SYN1;VarType=ShV;DupType=.
CB_chrI	399368	SNP2749	C	A	.	PASS	END=399368;ChrB=N2_chrI;StartB=395097;EndB=395097;Parent=SYN1;VarType=ShV;DupType=.
CB_chrI	399376	INS2750	G	GA	.	PASS	END=399376;ChrB=N2_chrI;StartB=395105;EndB=395106;Parent=SYN1;VarType=ShV;DupType=.
CB_chrI	399593	SNP2751	G	T	.	PASS	END=399593;ChrB=N2_chrI;StartB=395323;EndB=395323;Parent=SYN1;VarType=ShV;DupType=.
CB_chrI	399816	SNP2752	C	T	.	PASS	END=399816;ChrB=N2_chrI;StartB=395546;EndB=395546;Parent=SYN1;VarType=ShV;DupType=.
CB_chrI	399833	SNP2753	A	T	.	PASS	END=399833;ChrB=N2_chrI;StartB=395563;EndB=395563;Parent=SYN1;VarType=ShV;DupType=.
CB_chrI	400103	SNP2754	A	T	.	PASS	END=400103;ChrB=N2_chrI;StartB=395833;EndB=395833;Parent=SYN1;VarType=ShV;DupType=.
CB_chrI	400112	INS2755	T	TC	.	PASS	END=400112;ChrB=N2_chrI;StartB=395842;EndB=395843;Parent=SYN1;VarType=ShV;DupType=.
CB_chrI	400145	SNP2756	C	T	.	PASS	END=400145;ChrB=N2_chrI;StartB=395876;EndB=395876;Parent=SYN1;VarType=ShV;DupType=.
CB_chrI	400518	INS2757	G	GT	.	PASS	END=400518;ChrB=N2_chrI;StartB=396249;EndB=396250;Parent=SYN1;VarType=ShV;DupType=.
CB_chrI	400873	SNP2758	C	T	.	PASS	END=400873;ChrB=N2_chrI;StartB=396605;EndB=396605;Parent=SYN1;VarType=ShV;DupType=.
CB_chrI	401209	SNP2759	T	A	.	PASS	END=401209;ChrB=N2_chrI;StartB=396941;EndB=396941;Parent=SYN1;VarType=ShV;DupType=.
CB_chrI	401265	SNP2760	A	C	.	PASS	END=401265;ChrB=N2_chrI;StartB=396997;EndB=396997;Parent=SYN1;VarType=ShV;DupType=.
CB_chrI	401723	DEL2761	CAGTAATTCTTTAAATGACTACTGTAGTGCTGTGTTGATTTACGGGAACTCGGTTTTCGAAATGA	C	.	PASS	END=401787;ChrB=N2_chrI;StartB=397455;EndB=397455;Parent=SYN1;VarType=ShV;DupType=.
CB_chrI	402265	SNP2762	G	A	.	PASS	END=402265;ChrB=N2_chrI;StartB=397933;EndB=397933;Parent=SYN1;VarType=ShV;DupType=.
CB_chrI	402271	INS2763	G	GTC	.	PASS	END=402271;ChrB=N2_chrI;StartB=397939;EndB=397941;Parent=SYN1;VarType=ShV;DupType=.
CB_chrI	402458	INS2764	A	AGT	.	PASS	END=402458;ChrB=N2_chrI;StartB=398128;EndB=398130;Parent=SYN1;VarType=ShV;DupType=.
CB_chrI	402469	SNP2765	T	C	.	PASS	END=402469;ChrB=N2_chrI;StartB=398141;EndB=398141;Parent=SYN1;VarType=ShV;DupType=.
CB_chrI	402717	SNP2766	C	T	.	PASS	END=402717;ChrB=N2_chrI;StartB=398389;EndB=398389;Parent=SYN1;VarType=ShV;DupType=.
CB_chrI	402766	SNP2767	C	A	.	PASS	END=402766;ChrB=N2_chrI;StartB=398438;EndB=398438;Parent=SYN1;VarType=ShV;DupType=.
CB_chrI	402824	DEL2768	AT	A	.	PASS	END=402825;ChrB=N2_chrI;StartB=398496;EndB=398496;Parent=SYN1;VarType=ShV;DupType=.
CB_chrI	402922	SNP2769	G	T	.	PASS	END=402922;ChrB=N2_chrI;StartB=398593;EndB=398593;Parent=SYN1;VarType=ShV;DupType=.
CB_chrI	403069	SNP2770	A	G	.	PASS	END=403069;ChrB=N2_chrI;StartB=398740;EndB=398740;Parent=SYN1;VarType=ShV;DupType=.
CB_chrI	403111	INS2771	C	CT	.	PASS	END=403111;ChrB=N2_chrI;StartB=398782;EndB=398783;Parent=SYN1;VarType=ShV;DupType=.
CB_chrI	403306	INS2772	G	GA	.	PASS	END=403306;ChrB=N2_chrI;StartB=398978;EndB=398979;Parent=SYN1;VarType=ShV;DupType=.
CB_chrI	403625	INS2773	A	AT	.	PASS	END=403625;ChrB=N2_chrI;StartB=399298;EndB=399299;Parent=SYN1;VarType=ShV;DupType=.
CB_chrI	403851	DEL2774	CAA	C	.	PASS	END=403853;ChrB=N2_chrI;StartB=399525;EndB=399525;Parent=SYN1;VarType=ShV;DupType=.
CB_chrI	403926	SNP2775	A	G	.	PASS	END=403926;ChrB=N2_chrI;StartB=399598;EndB=399598;Parent=SYN1;VarType=ShV;DupType=.
CB_chrI	403931	SNP2776	G	T	.	PASS	END=403931;ChrB=N2_chrI;StartB=399603;EndB=399603;Parent=SYN1;VarType=ShV;DupType=.
CB_chrI	404089	SNP2777	T	C	.	PASS	END=404089;ChrB=N2_chrI;StartB=399761;EndB=399761;Parent=SYN1;VarType=ShV;DupType=.
CB_chrI	404191	SNP2778	T	A	.	PASS	END=404191;ChrB=N2_chrI;StartB=399863;EndB=399863;Parent=SYN1;VarType=ShV;DupType=.
CB_chrI	404378	DEL2779	TA	T	.	PASS	END=404379;ChrB=N2_chrI;StartB=400050;EndB=400050;Parent=SYN1;VarType=ShV;DupType=.
CB_chrI	404388	SNP2780	A	T	.	PASS	END=404388;ChrB=N2_chrI;StartB=400059;EndB=400059;Parent=SYN1;VarType=ShV;DupType=.
CB_chrI	404431	DEL2781	GAAAAGGTTTTTTTTTGA	G	.	PASS	END=404448;ChrB=N2_chrI;StartB=400102;EndB=400102;Parent=SYN1;VarType=ShV;DupType=.
CB_chrI	404504	INS2782	C	CT	.	PASS	END=404504;ChrB=N2_chrI;StartB=400158;EndB=400159;Parent=SYN1;VarType=ShV;DupType=.
CB_chrI	404506	SNP2783	A	T	.	PASS	END=404506;ChrB=N2_chrI;StartB=400161;EndB=400161;Parent=SYN1;VarType=ShV;DupType=.
CB_chrI	404591	INS2784	G	GA	.	PASS	END=404591;ChrB=N2_chrI;StartB=400246;EndB=400247;Parent=SYN1;VarType=ShV;DupType=.
CB_chrI	404618	DEL2785	AT	A	.	PASS	END=404619;ChrB=N2_chrI;StartB=400274;EndB=400274;Parent=SYN1;VarType=ShV;DupType=.
CB_chrI	404772	SNP2786	G	C	.	PASS	END=404772;ChrB=N2_chrI;StartB=400427;EndB=400427;Parent=SYN1;VarType=ShV;DupType=.
CB_chrI	404774	SNP2787	A	G	.	PASS	END=404774;ChrB=N2_chrI;StartB=400429;EndB=400429;Parent=SYN1;VarType=ShV;DupType=.
CB_chrI	404977	INS2788	T	TGGGG	.	PASS	END=404977;ChrB=N2_chrI;StartB=400632;EndB=400636;Parent=SYN1;VarType=ShV;DupType=.
CB_chrI	405099	DEL2789	AT	A	.	PASS	END=405100;ChrB=N2_chrI;StartB=400758;EndB=400758;Parent=SYN1;VarType=ShV;DupType=.
CB_chrI	405383	DEL2790	AT	A	.	PASS	END=405384;ChrB=N2_chrI;StartB=401041;EndB=401041;Parent=SYN1;VarType=ShV;DupType=.
CB_chrI	405465	SNP2791	T	A	.	PASS	END=405465;ChrB=N2_chrI;StartB=401122;EndB=401122;Parent=SYN1;VarType=ShV;DupType=.
CB_chrI	405471	SNP2792	A	G	.	PASS	END=405471;ChrB=N2_chrI;StartB=401128;EndB=401128;Parent=SYN1;VarType=ShV;DupType=.
CB_chrI	405524	HDR2	N	<HDR>	.	PASS	END=405655;ChrB=N2_chrI;StartB=401181;EndB=401314;Parent=SYN1;VarType=ShV;DupType=.
CB_chrI	405656	SYNAL3	N	<SYNAL>	.	PASS	END=406989;ChrB=N2_chrI;StartB=401315;EndB=402712;Parent=SYN1;VarType=.;DupType=.
CB_chrI	405704	DEL2793	GA	G	.	PASS	END=405705;ChrB=N2_chrI;StartB=401363;EndB=401363;Parent=SYN1;VarType=ShV;DupType=.
CB_chrI	405730	SNP2794	T	G	.	PASS	END=405730;ChrB=N2_chrI;StartB=401388;EndB=401388;Parent=SYN1;VarType=ShV;DupType=.
CB_chrI	405903	SNP2795	G	A	.	PASS	END=405903;ChrB=N2_chrI;StartB=401561;EndB=401561;Parent=SYN1;VarType=ShV;DupType=.
CB_chrI	406193	DEL2796	CT	C	.	PASS	END=406194;ChrB=N2_chrI;StartB=401851;EndB=401851;Parent=SYN1;VarType=ShV;DupType=.
CB_chrI	406470	INS2797	T	TTGGAGAAGTGCAAAAATTTAAATTTTTGAATTAAATCTTTAAATCTTCAACAAAATTTAATCGTAA	.	PASS	END=406470;ChrB=N2_chrI;StartB=402127;EndB=402193;Parent=SYN1;VarType=ShV;DupType=.
CB_chrI	406659	SNP2798	G	T	.	PASS	END=406659;ChrB=N2_chrI;StartB=402382;EndB=402382;Parent=SYN1;VarType=ShV;DupType=.
CB_chrI	406736	SNP2799	G	A	.	PASS	END=406736;ChrB=N2_chrI;StartB=402459;EndB=402459;Parent=SYN1;VarType=ShV;DupType=.
CB_chrI	406783	SNP2800	C	G	.	PASS	END=406783;ChrB=N2_chrI;StartB=402506;EndB=402506;Parent=SYN1;VarType=ShV;DupType=.
CB_chrI	406990	HDR3	N	<HDR>	.	PASS	END=410879;ChrB=N2_chrI;StartB=402713;EndB=406250;Parent=SYN1;VarType=ShV;DupType=.
CB_chrI	410880	SYNAL4	N	<SYNAL>	.	PASS	END=499538;ChrB=N2_chrI;StartB=406251;EndB=495265;Parent=SYN1;VarType=.;DupType=.
CB_chrI	411147	SNP2801	T	C	.	PASS	END=411147;ChrB=N2_chrI;StartB=406518;EndB=406518;Parent=SYN1;VarType=ShV;DupType=.
CB_chrI	411168	DEL2802	GT	G	.	PASS	END=411169;ChrB=N2_chrI;StartB=406539;EndB=406539;Parent=SYN1;VarType=ShV;DupType=.
CB_chrI	411182	SNP2803	G	A	.	PASS	END=411182;ChrB=N2_chrI;StartB=406552;EndB=406552;Parent=SYN1;VarType=ShV;DupType=.
CB_chrI	411274	SNP2804	C	T	.	PASS	END=411274;ChrB=N2_chrI;StartB=406644;EndB=406644;Parent=SYN1;VarType=ShV;DupType=.
CB_chrI	411452	SNP2805	C	G	.	PASS	END=411452;ChrB=N2_chrI;StartB=406822;EndB=406822;Parent=SYN1;VarType=ShV;DupType=.
CB_chrI	411528	SNP2806	G	A	.	PASS	END=411528;ChrB=N2_chrI;StartB=406898;EndB=406898;Parent=SYN1;VarType=ShV;DupType=.
CB_chrI	411536	SNP2807	T	A	.	PASS	END=411536;ChrB=N2_chrI;StartB=406906;EndB=406906;Parent=SYN1;VarType=ShV;DupType=.
CB_chrI	412113	DEL2808	AT	A	.	PASS	END=412114;ChrB=N2_chrI;StartB=407483;EndB=407483;Parent=SYN1;VarType=ShV;DupType=.
CB_chrI	412200	INS2809	T	TG	.	PASS	END=412200;ChrB=N2_chrI;StartB=407569;EndB=407570;Parent=SYN1;VarType=ShV;DupType=.
CB_chrI	412287	SNP2810	A	G	.	PASS	END=412287;ChrB=N2_chrI;StartB=407657;EndB=407657;Parent=SYN1;VarType=ShV;DupType=.
CB_chrI	412329	INS2811	G	GTT	.	PASS	END=412329;ChrB=N2_chrI;StartB=407699;EndB=407701;Parent=SYN1;VarType=ShV;DupType=.
CB_chrI	412392	INS2812	A	ATTTT	.	PASS	END=412392;ChrB=N2_chrI;StartB=407764;EndB=407768;Parent=SYN1;VarType=ShV;DupType=.
CB_chrI	412394	DEL2813	TAAGAA	T	.	PASS	END=412399;ChrB=N2_chrI;StartB=407770;EndB=407770;Parent=SYN1;VarType=ShV;DupType=.
CB_chrI	412482	SNP2814	T	A	.	PASS	END=412482;ChrB=N2_chrI;StartB=407853;EndB=407853;Parent=SYN1;VarType=ShV;DupType=.
CB_chrI	412652	SNP2815	C	T	.	PASS	END=412652;ChrB=N2_chrI;StartB=408023;EndB=408023;Parent=SYN1;VarType=ShV;DupType=.
CB_chrI	412748	SNP2816	T	A	.	PASS	END=412748;ChrB=N2_chrI;StartB=408119;EndB=408119;Parent=SYN1;VarType=ShV;DupType=.
CB_chrI	412749	SNP2817	T	A	.	PASS	END=412749;ChrB=N2_chrI;StartB=408120;EndB=408120;Parent=SYN1;VarType=ShV;DupType=.
CB_chrI	412750	SNP2818	T	A	.	PASS	END=412750;ChrB=N2_chrI;StartB=408121;EndB=408121;Parent=SYN1;VarType=ShV;DupType=.
CB_chrI	412751	SNP2819	T	A	.	PASS	END=412751;ChrB=N2_chrI;StartB=408122;EndB=408122;Parent=SYN1;VarType=ShV;DupType=.
CB_chrI	412819	SNP2820	G	A	.	PASS	END=412819;ChrB=N2_chrI;StartB=408190;EndB=408190;Parent=SYN1;VarType=ShV;DupType=.
CB_chrI	412847	SNP2821	A	G	.	PASS	END=412847;ChrB=N2_chrI;StartB=408218;EndB=408218;Parent=SYN1;VarType=ShV;DupType=.
CB_chrI	412891	SNP2822	A	T	.	PASS	END=412891;ChrB=N2_chrI;StartB=408262;EndB=408262;Parent=SYN1;VarType=ShV;DupType=.
CB_chrI	412924	SNP2823	T	A	.	PASS	END=412924;ChrB=N2_chrI;StartB=408295;EndB=408295;Parent=SYN1;VarType=ShV;DupType=.
CB_chrI	412925	SNP2824	T	A	.	PASS	END=412925;ChrB=N2_chrI;StartB=408296;EndB=408296;Parent=SYN1;VarType=ShV;DupType=.
CB_chrI	412978	SNP2825	T	C	.	PASS	END=412978;ChrB=N2_chrI;StartB=408349;EndB=408349;Parent=SYN1;VarType=ShV;DupType=.
CB_chrI	413002	INS2826	A	AT	.	PASS	END=413002;ChrB=N2_chrI;StartB=408373;EndB=408374;Parent=SYN1;VarType=ShV;DupType=.
CB_chrI	413027	DEL2827	TA	T	.	PASS	END=413028;ChrB=N2_chrI;StartB=408399;EndB=408399;Parent=SYN1;VarType=ShV;DupType=.
CB_chrI	413201	SNP2828	G	A	.	PASS	END=413201;ChrB=N2_chrI;StartB=408572;EndB=408572;Parent=SYN1;VarType=ShV;DupType=.
CB_chrI	413402	SNP2829	G	T	.	PASS	END=413402;ChrB=N2_chrI;StartB=408773;EndB=408773;Parent=SYN1;VarType=ShV;DupType=.
CB_chrI	413529	SNP2830	C	A	.	PASS	END=413529;ChrB=N2_chrI;StartB=408900;EndB=408900;Parent=SYN1;VarType=ShV;DupType=.
CB_chrI	413847	SNP2831	A	G	.	PASS	END=413847;ChrB=N2_chrI;StartB=409218;EndB=409218;Parent=SYN1;VarType=ShV;DupType=.
CB_chrI	413999	SNP2832	A	C	.	PASS	END=413999;ChrB=N2_chrI;StartB=409370;EndB=409370;Parent=SYN1;VarType=ShV;DupType=.
CB_chrI	414061	INS2833	T	TA	.	PASS	END=414061;ChrB=N2_chrI;StartB=409432;EndB=409433;Parent=SYN1;VarType=ShV;DupType=.
CB_chrI	414095	DEL2834	CA	C	.	PASS	END=414096;ChrB=N2_chrI;StartB=409467;EndB=409467;Parent=SYN1;VarType=ShV;DupType=.
CB_chrI	414295	SNP2835	A	G	.	PASS	END=414295;ChrB=N2_chrI;StartB=409666;EndB=409666;Parent=SYN1;VarType=ShV;DupType=.
CB_chrI	414300	INS2836	T	TA	.	PASS	END=414300;ChrB=N2_chrI;StartB=409671;EndB=409672;Parent=SYN1;VarType=ShV;DupType=.
CB_chrI	414377	SNP2837	G	C	.	PASS	END=414377;ChrB=N2_chrI;StartB=409749;EndB=409749;Parent=SYN1;VarType=ShV;DupType=.
CB_chrI	414428	DEL2838	TATTAGACTCAAAATTGTCGGAAAACACTGAATTTCATAATGAAACTTCTTGAAAACTTTTCAGAAAAAGTTATGACGGCTTGAAAAATGACCTAAAATTAGTTAAAATCGGAAATTTGACCAATTTATCAA	T	.	PASS	END=414559;ChrB=N2_chrI;StartB=409800;EndB=409800;Parent=SYN1;VarType=ShV;DupType=.
CB_chrI	414774	SNP2839	G	A	.	PASS	END=414774;ChrB=N2_chrI;StartB=410015;EndB=410015;Parent=SYN1;VarType=ShV;DupType=.
CB_chrI	414943	SNP2840	T	G	.	PASS	END=414943;ChrB=N2_chrI;StartB=410184;EndB=410184;Parent=SYN1;VarType=ShV;DupType=.
CB_chrI	415574	SNP2841	T	A	.	PASS	END=415574;ChrB=N2_chrI;StartB=410815;EndB=410815;Parent=SYN1;VarType=ShV;DupType=.
CB_chrI	416701	SNP2842	G	A	.	PASS	END=416701;ChrB=N2_chrI;StartB=411942;EndB=411942;Parent=SYN1;VarType=ShV;DupType=.
CB_chrI	416777	SNP2843	A	G	.	PASS	END=416777;ChrB=N2_chrI;StartB=412018;EndB=412018;Parent=SYN1;VarType=ShV;DupType=.
CB_chrI	417221	SNP2844	G	A	.	PASS	END=417221;ChrB=N2_chrI;StartB=412462;EndB=412462;Parent=SYN1;VarType=ShV;DupType=.
CB_chrI	417678	SNP2845	A	G	.	PASS	END=417678;ChrB=N2_chrI;StartB=412919;EndB=412919;Parent=SYN1;VarType=ShV;DupType=.
CB_chrI	417841	SNP2846	A	T	.	PASS	END=417841;ChrB=N2_chrI;StartB=413082;EndB=413082;Parent=SYN1;VarType=ShV;DupType=.
CB_chrI	418605	SNP2847	C	G	.	PASS	END=418605;ChrB=N2_chrI;StartB=413846;EndB=413846;Parent=SYN1;VarType=ShV;DupType=.
CB_chrI	419202	SNP2848	T	A	.	PASS	END=419202;ChrB=N2_chrI;StartB=414443;EndB=414443;Parent=SYN1;VarType=ShV;DupType=.
CB_chrI	419451	SNP2849	G	T	.	PASS	END=419451;ChrB=N2_chrI;StartB=414692;EndB=414692;Parent=SYN1;VarType=ShV;DupType=.
CB_chrI	419475	INS2850	T	TA	.	PASS	END=419475;ChrB=N2_chrI;StartB=414716;EndB=414717;Parent=SYN1;VarType=ShV;DupType=.
CB_chrI	419484	SNP2851	C	A	.	PASS	END=419484;ChrB=N2_chrI;StartB=414726;EndB=414726;Parent=SYN1;VarType=ShV;DupType=.
CB_chrI	419969	INS2852	A	AAAAAATTTTTTGGCAAAATGTCATTTTTTGGCCTTTTGTTTTATCACAACTTTTTTCCATTTGCACTTATGAACTCAAACTTTTTTTCAAAAAATCAGTCTCTCTGAGTAGTATCTTGCACATGAGTTTGAAACAAAACAGAGCAAAACCCAAATTTTAATTCAATTAAAACATGCTTTTTTGGGGGTAAAAAGAGCAACAAAAAATTTTTTCAAACTGGGGAAAGCCGTCCTGGGCTCAATTTTGCTCCGAACTTAGTGCCGTTTTCTGCTCCACTGTGGGGCAAAATATTTCTAG	.	PASS	END=419969;ChrB=N2_chrI;StartB=415211;EndB=415508;Parent=SYN1;VarType=ShV;DupType=.
CB_chrI	419969	DEL2853	ATTTGTC	A	.	PASS	END=419975;ChrB=N2_chrI;StartB=415508;EndB=415508;Parent=SYN1;VarType=ShV;DupType=.
CB_chrI	420959	SNP2854	T	A	.	PASS	END=420959;ChrB=N2_chrI;StartB=416492;EndB=416492;Parent=SYN1;VarType=ShV;DupType=.
CB_chrI	421079	SNP2855	C	A	.	PASS	END=421079;ChrB=N2_chrI;StartB=416612;EndB=416612;Parent=SYN1;VarType=ShV;DupType=.
CB_chrI	422094	INS2856	C	CT	.	PASS	END=422094;ChrB=N2_chrI;StartB=417627;EndB=417628;Parent=SYN1;VarType=ShV;DupType=.
CB_chrI	422600	SNP2857	T	C	.	PASS	END=422600;ChrB=N2_chrI;StartB=418134;EndB=418134;Parent=SYN1;VarType=ShV;DupType=.
CB_chrI	422735	DEL2858	GT	G	.	PASS	END=422736;ChrB=N2_chrI;StartB=418269;EndB=418269;Parent=SYN1;VarType=ShV;DupType=.
CB_chrI	422924	SNP2859	G	A	.	PASS	END=422924;ChrB=N2_chrI;StartB=418457;EndB=418457;Parent=SYN1;VarType=ShV;DupType=.
CB_chrI	422987	SNP2860	T	A	.	PASS	END=422987;ChrB=N2_chrI;StartB=418520;EndB=418520;Parent=SYN1;VarType=ShV;DupType=.
CB_chrI	422988	SNP2861	C	G	.	PASS	END=422988;ChrB=N2_chrI;StartB=418521;EndB=418521;Parent=SYN1;VarType=ShV;DupType=.
CB_chrI	423192	SNP2862	T	A	.	PASS	END=423192;ChrB=N2_chrI;StartB=418725;EndB=418725;Parent=SYN1;VarType=ShV;DupType=.
CB_chrI	423280	INS2863	A	ATGCG	.	PASS	END=423280;ChrB=N2_chrI;StartB=418813;EndB=418817;Parent=SYN1;VarType=ShV;DupType=.
CB_chrI	423346	SNP2864	T	C	.	PASS	END=423346;ChrB=N2_chrI;StartB=418883;EndB=418883;Parent=SYN1;VarType=ShV;DupType=.
CB_chrI	424746	INS2865	T	TA	.	PASS	END=424746;ChrB=N2_chrI;StartB=420283;EndB=420284;Parent=SYN1;VarType=ShV;DupType=.
CB_chrI	425601	SNP2866	C	T	.	PASS	END=425601;ChrB=N2_chrI;StartB=421139;EndB=421139;Parent=SYN1;VarType=ShV;DupType=.
CB_chrI	425738	SNP2867	G	A	.	PASS	END=425738;ChrB=N2_chrI;StartB=421276;EndB=421276;Parent=SYN1;VarType=ShV;DupType=.
CB_chrI	425824	INS2868	T	TA	.	PASS	END=425824;ChrB=N2_chrI;StartB=421362;EndB=421363;Parent=SYN1;VarType=ShV;DupType=.
CB_chrI	426443	SNP2869	G	A	.	PASS	END=426443;ChrB=N2_chrI;StartB=421982;EndB=421982;Parent=SYN1;VarType=ShV;DupType=.
CB_chrI	427628	INS2870	G	GA	.	PASS	END=427628;ChrB=N2_chrI;StartB=423167;EndB=423168;Parent=SYN1;VarType=ShV;DupType=.
CB_chrI	427699	SNP2871	G	A	.	PASS	END=427699;ChrB=N2_chrI;StartB=423239;EndB=423239;Parent=SYN1;VarType=ShV;DupType=.
CB_chrI	428588	SNP2872	C	T	.	PASS	END=428588;ChrB=N2_chrI;StartB=424128;EndB=424128;Parent=SYN1;VarType=ShV;DupType=.
CB_chrI	428944	SNP2873	T	A	.	PASS	END=428944;ChrB=N2_chrI;StartB=424484;EndB=424484;Parent=SYN1;VarType=ShV;DupType=.
CB_chrI	429153	SNP2874	A	T	.	PASS	END=429153;ChrB=N2_chrI;StartB=424693;EndB=424693;Parent=SYN1;VarType=ShV;DupType=.
CB_chrI	429373	SNP2875	C	T	.	PASS	END=429373;ChrB=N2_chrI;StartB=424913;EndB=424913;Parent=SYN1;VarType=ShV;DupType=.
CB_chrI	430013	INS2876	A	AT	.	PASS	END=430013;ChrB=N2_chrI;StartB=425553;EndB=425554;Parent=SYN1;VarType=ShV;DupType=.
CB_chrI	430329	SNP2877	A	T	.	PASS	END=430329;ChrB=N2_chrI;StartB=425870;EndB=425870;Parent=SYN1;VarType=ShV;DupType=.
CB_chrI	430813	SNP2878	T	C	.	PASS	END=430813;ChrB=N2_chrI;StartB=426354;EndB=426354;Parent=SYN1;VarType=ShV;DupType=.
CB_chrI	431173	DEL2879	ATT	A	.	PASS	END=431175;ChrB=N2_chrI;StartB=426714;EndB=426714;Parent=SYN1;VarType=ShV;DupType=.
CB_chrI	431182	SNP2880	T	G	.	PASS	END=431182;ChrB=N2_chrI;StartB=426721;EndB=426721;Parent=SYN1;VarType=ShV;DupType=.
CB_chrI	432070	SNP2881	G	C	.	PASS	END=432070;ChrB=N2_chrI;StartB=427609;EndB=427609;Parent=SYN1;VarType=ShV;DupType=.
CB_chrI	432309	INS2882	G	GT	.	PASS	END=432309;ChrB=N2_chrI;StartB=427848;EndB=427849;Parent=SYN1;VarType=ShV;DupType=.
CB_chrI	432872	SNP2883	A	T	.	PASS	END=432872;ChrB=N2_chrI;StartB=428412;EndB=428412;Parent=SYN1;VarType=ShV;DupType=.
CB_chrI	433107	SNP2884	T	C	.	PASS	END=433107;ChrB=N2_chrI;StartB=428647;EndB=428647;Parent=SYN1;VarType=ShV;DupType=.
CB_chrI	433535	SNP2885	G	A	.	PASS	END=433535;ChrB=N2_chrI;StartB=429075;EndB=429075;Parent=SYN1;VarType=ShV;DupType=.
CB_chrI	433695	SNP2886	C	T	.	PASS	END=433695;ChrB=N2_chrI;StartB=429235;EndB=429235;Parent=SYN1;VarType=ShV;DupType=.
CB_chrI	434527	DEL2887	CA	C	.	PASS	END=434528;ChrB=N2_chrI;StartB=430067;EndB=430067;Parent=SYN1;VarType=ShV;DupType=.
CB_chrI	435026	SNP2888	C	T	.	PASS	END=435026;ChrB=N2_chrI;StartB=430565;EndB=430565;Parent=SYN1;VarType=ShV;DupType=.
CB_chrI	435619	SNP2889	T	C	.	PASS	END=435619;ChrB=N2_chrI;StartB=431158;EndB=431158;Parent=SYN1;VarType=ShV;DupType=.
CB_chrI	435788	SNP2890	A	C	.	PASS	END=435788;ChrB=N2_chrI;StartB=431327;EndB=431327;Parent=SYN1;VarType=ShV;DupType=.
CB_chrI	436580	SNP2891	T	A	.	PASS	END=436580;ChrB=N2_chrI;StartB=432119;EndB=432119;Parent=SYN1;VarType=ShV;DupType=.
CB_chrI	437510	INS2892	T	TGACCGGTACATGTCATTCCGTAAA	.	PASS	END=437510;ChrB=N2_chrI;StartB=433049;EndB=433073;Parent=SYN1;VarType=ShV;DupType=.
CB_chrI	437635	SNP2893	A	G	.	PASS	END=437635;ChrB=N2_chrI;StartB=433198;EndB=433198;Parent=SYN1;VarType=ShV;DupType=.
CB_chrI	438079	INS2894	A	AAC	.	PASS	END=438079;ChrB=N2_chrI;StartB=433642;EndB=433644;Parent=SYN1;VarType=ShV;DupType=.
CB_chrI	438209	DEL2895	CA	C	.	PASS	END=438210;ChrB=N2_chrI;StartB=433774;EndB=433774;Parent=SYN1;VarType=ShV;DupType=.
CB_chrI	438515	INS2896	C	CAAA	.	PASS	END=438515;ChrB=N2_chrI;StartB=434079;EndB=434082;Parent=SYN1;VarType=ShV;DupType=.
CB_chrI	438551	SNP2897	G	C	.	PASS	END=438551;ChrB=N2_chrI;StartB=434118;EndB=434118;Parent=SYN1;VarType=ShV;DupType=.
CB_chrI	438687	SNP2898	T	C	.	PASS	END=438687;ChrB=N2_chrI;StartB=434254;EndB=434254;Parent=SYN1;VarType=ShV;DupType=.
CB_chrI	439517	INS2899	C	CA	.	PASS	END=439517;ChrB=N2_chrI;StartB=435084;EndB=435085;Parent=SYN1;VarType=ShV;DupType=.
CB_chrI	439932	INS2900	T	TTCTCTC	.	PASS	END=439932;ChrB=N2_chrI;StartB=435500;EndB=435506;Parent=SYN1;VarType=ShV;DupType=.
CB_chrI	440063	DEL2901	AC	A	.	PASS	END=440064;ChrB=N2_chrI;StartB=435637;EndB=435637;Parent=SYN1;VarType=ShV;DupType=.
CB_chrI	440066	SNP2902	T	A	.	PASS	END=440066;ChrB=N2_chrI;StartB=435639;EndB=435639;Parent=SYN1;VarType=ShV;DupType=.
CB_chrI	440186	INS2903	G	GT	.	PASS	END=440186;ChrB=N2_chrI;StartB=435759;EndB=435760;Parent=SYN1;VarType=ShV;DupType=.
CB_chrI	441004	SNP2904	C	A	.	PASS	END=441004;ChrB=N2_chrI;StartB=436578;EndB=436578;Parent=SYN1;VarType=ShV;DupType=.
CB_chrI	441747	SNP2905	T	G	.	PASS	END=441747;ChrB=N2_chrI;StartB=437321;EndB=437321;Parent=SYN1;VarType=ShV;DupType=.
CB_chrI	442484	INS2906	A	ACC	.	PASS	END=442484;ChrB=N2_chrI;StartB=438058;EndB=438060;Parent=SYN1;VarType=ShV;DupType=.
CB_chrI	442489	SNP2907	T	C	.	PASS	END=442489;ChrB=N2_chrI;StartB=438065;EndB=438065;Parent=SYN1;VarType=ShV;DupType=.
CB_chrI	442858	SNP2908	G	A	.	PASS	END=442858;ChrB=N2_chrI;StartB=438434;EndB=438434;Parent=SYN1;VarType=ShV;DupType=.
CB_chrI	443417	SNP2909	A	G	.	PASS	END=443417;ChrB=N2_chrI;StartB=438993;EndB=438993;Parent=SYN1;VarType=ShV;DupType=.
CB_chrI	444187	SNP2910	G	C	.	PASS	END=444187;ChrB=N2_chrI;StartB=439763;EndB=439763;Parent=SYN1;VarType=ShV;DupType=.
CB_chrI	444710	SNP2911	A	G	.	PASS	END=444710;ChrB=N2_chrI;StartB=440286;EndB=440286;Parent=SYN1;VarType=ShV;DupType=.
CB_chrI	446101	SNP2912	T	A	.	PASS	END=446101;ChrB=N2_chrI;StartB=441677;EndB=441677;Parent=SYN1;VarType=ShV;DupType=.
CB_chrI	446143	INS2913	G	GT	.	PASS	END=446143;ChrB=N2_chrI;StartB=441719;EndB=441720;Parent=SYN1;VarType=ShV;DupType=.
CB_chrI	446924	SNP2914	T	G	.	PASS	END=446924;ChrB=N2_chrI;StartB=442501;EndB=442501;Parent=SYN1;VarType=ShV;DupType=.
CB_chrI	447415	SNP2915	A	G	.	PASS	END=447415;ChrB=N2_chrI;StartB=442992;EndB=442992;Parent=SYN1;VarType=ShV;DupType=.
CB_chrI	447481	SNP2916	C	T	.	PASS	END=447481;ChrB=N2_chrI;StartB=443058;EndB=443058;Parent=SYN1;VarType=ShV;DupType=.
CB_chrI	447846	SNP2917	T	A	.	PASS	END=447846;ChrB=N2_chrI;StartB=443423;EndB=443423;Parent=SYN1;VarType=ShV;DupType=.
CB_chrI	448225	SNP2918	C	G	.	PASS	END=448225;ChrB=N2_chrI;StartB=443802;EndB=443802;Parent=SYN1;VarType=ShV;DupType=.
CB_chrI	448281	SNP2919	C	T	.	PASS	END=448281;ChrB=N2_chrI;StartB=443858;EndB=443858;Parent=SYN1;VarType=ShV;DupType=.
CB_chrI	448527	SNP2920	T	C	.	PASS	END=448527;ChrB=N2_chrI;StartB=444104;EndB=444104;Parent=SYN1;VarType=ShV;DupType=.
CB_chrI	448792	SNP2921	A	G	.	PASS	END=448792;ChrB=N2_chrI;StartB=444369;EndB=444369;Parent=SYN1;VarType=ShV;DupType=.
CB_chrI	448903	INS2922	G	GT	.	PASS	END=448903;ChrB=N2_chrI;StartB=444480;EndB=444481;Parent=SYN1;VarType=ShV;DupType=.
CB_chrI	448934	DEL2923	AT	A	.	PASS	END=448935;ChrB=N2_chrI;StartB=444512;EndB=444512;Parent=SYN1;VarType=ShV;DupType=.
CB_chrI	449169	INS2924	A	AT	.	PASS	END=449169;ChrB=N2_chrI;StartB=444746;EndB=444747;Parent=SYN1;VarType=ShV;DupType=.
CB_chrI	449491	INS2925	C	CGGAAAAATT	.	PASS	END=449491;ChrB=N2_chrI;StartB=445069;EndB=445078;Parent=SYN1;VarType=ShV;DupType=.
CB_chrI	449721	SNP2926	T	A	.	PASS	END=449721;ChrB=N2_chrI;StartB=445308;EndB=445308;Parent=SYN1;VarType=ShV;DupType=.
CB_chrI	449722	SNP2927	T	A	.	PASS	END=449722;ChrB=N2_chrI;StartB=445309;EndB=445309;Parent=SYN1;VarType=ShV;DupType=.
CB_chrI	449757	SNP2928	A	T	.	PASS	END=449757;ChrB=N2_chrI;StartB=445344;EndB=445344;Parent=SYN1;VarType=ShV;DupType=.
CB_chrI	450286	SNP2929	A	G	.	PASS	END=450286;ChrB=N2_chrI;StartB=445873;EndB=445873;Parent=SYN1;VarType=ShV;DupType=.
CB_chrI	451224	SNP2930	T	A	.	PASS	END=451224;ChrB=N2_chrI;StartB=446811;EndB=446811;Parent=SYN1;VarType=ShV;DupType=.
CB_chrI	452006	DEL2931	TGGG	T	.	PASS	END=452009;ChrB=N2_chrI;StartB=447593;EndB=447593;Parent=SYN1;VarType=ShV;DupType=.
CB_chrI	452307	INS2932	A	AT	.	PASS	END=452307;ChrB=N2_chrI;StartB=447891;EndB=447892;Parent=SYN1;VarType=ShV;DupType=.
CB_chrI	452877	SNP2933	C	T	.	PASS	END=452877;ChrB=N2_chrI;StartB=448462;EndB=448462;Parent=SYN1;VarType=ShV;DupType=.
CB_chrI	453539	SNP2934	A	T	.	PASS	END=453539;ChrB=N2_chrI;StartB=449124;EndB=449124;Parent=SYN1;VarType=ShV;DupType=.
CB_chrI	453719	SNP2935	G	C	.	PASS	END=453719;ChrB=N2_chrI;StartB=449304;EndB=449304;Parent=SYN1;VarType=ShV;DupType=.
CB_chrI	454409	SNP2936	T	A	.	PASS	END=454409;ChrB=N2_chrI;StartB=449994;EndB=449994;Parent=SYN1;VarType=ShV;DupType=.
CB_chrI	454741	SNP2937	A	T	.	PASS	END=454741;ChrB=N2_chrI;StartB=450326;EndB=450326;Parent=SYN1;VarType=ShV;DupType=.
CB_chrI	455192	SNP2938	A	T	.	PASS	END=455192;ChrB=N2_chrI;StartB=450777;EndB=450777;Parent=SYN1;VarType=ShV;DupType=.
CB_chrI	455598	SNP2939	C	T	.	PASS	END=455598;ChrB=N2_chrI;StartB=451183;EndB=451183;Parent=SYN1;VarType=ShV;DupType=.
CB_chrI	455791	SNP2940	G	C	.	PASS	END=455791;ChrB=N2_chrI;StartB=451376;EndB=451376;Parent=SYN1;VarType=ShV;DupType=.
CB_chrI	455800	DEL2941	GTT	G	.	PASS	END=455802;ChrB=N2_chrI;StartB=451385;EndB=451385;Parent=SYN1;VarType=ShV;DupType=.
CB_chrI	455893	SNP2942	A	C	.	PASS	END=455893;ChrB=N2_chrI;StartB=451476;EndB=451476;Parent=SYN1;VarType=ShV;DupType=.
CB_chrI	456470	SNP2943	A	C	.	PASS	END=456470;ChrB=N2_chrI;StartB=452053;EndB=452053;Parent=SYN1;VarType=ShV;DupType=.
CB_chrI	456971	SNP2944	T	G	.	PASS	END=456971;ChrB=N2_chrI;StartB=452554;EndB=452554;Parent=SYN1;VarType=ShV;DupType=.
CB_chrI	457373	SNP2945	T	A	.	PASS	END=457373;ChrB=N2_chrI;StartB=452956;EndB=452956;Parent=SYN1;VarType=ShV;DupType=.
CB_chrI	457753	SNP2946	T	C	.	PASS	END=457753;ChrB=N2_chrI;StartB=453336;EndB=453336;Parent=SYN1;VarType=ShV;DupType=.
CB_chrI	458338	SNP2947	C	T	.	PASS	END=458338;ChrB=N2_chrI;StartB=453921;EndB=453921;Parent=SYN1;VarType=ShV;DupType=.
CB_chrI	458427	SNP2948	C	A	.	PASS	END=458427;ChrB=N2_chrI;StartB=454010;EndB=454010;Parent=SYN1;VarType=ShV;DupType=.
CB_chrI	458617	DEL2949	GT	G	.	PASS	END=458618;ChrB=N2_chrI;StartB=454200;EndB=454200;Parent=SYN1;VarType=ShV;DupType=.
CB_chrI	458785	SNP2950	G	T	.	PASS	END=458785;ChrB=N2_chrI;StartB=454367;EndB=454367;Parent=SYN1;VarType=ShV;DupType=.
CB_chrI	459321	SNP2951	A	C	.	PASS	END=459321;ChrB=N2_chrI;StartB=454903;EndB=454903;Parent=SYN1;VarType=ShV;DupType=.
CB_chrI	459370	DEL2952	CA	C	.	PASS	END=459371;ChrB=N2_chrI;StartB=454952;EndB=454952;Parent=SYN1;VarType=ShV;DupType=.
CB_chrI	459447	INS2953	A	AT	.	PASS	END=459447;ChrB=N2_chrI;StartB=455028;EndB=455029;Parent=SYN1;VarType=ShV;DupType=.
CB_chrI	459666	SNP2954	T	A	.	PASS	END=459666;ChrB=N2_chrI;StartB=455248;EndB=455248;Parent=SYN1;VarType=ShV;DupType=.
CB_chrI	459670	SNP2955	T	A	.	PASS	END=459670;ChrB=N2_chrI;StartB=455252;EndB=455252;Parent=SYN1;VarType=ShV;DupType=.
CB_chrI	460092	DEL2956	CT	C	.	PASS	END=460093;ChrB=N2_chrI;StartB=455674;EndB=455674;Parent=SYN1;VarType=ShV;DupType=.
CB_chrI	460241	DEL2957	GA	G	.	PASS	END=460242;ChrB=N2_chrI;StartB=455822;EndB=455822;Parent=SYN1;VarType=ShV;DupType=.
CB_chrI	460258	INS2958	T	TA	.	PASS	END=460258;ChrB=N2_chrI;StartB=455838;EndB=455839;Parent=SYN1;VarType=ShV;DupType=.
CB_chrI	460296	INS2959	A	AT	.	PASS	END=460296;ChrB=N2_chrI;StartB=455877;EndB=455878;Parent=SYN1;VarType=ShV;DupType=.
CB_chrI	460327	SNP2960	G	T	.	PASS	END=460327;ChrB=N2_chrI;StartB=455909;EndB=455909;Parent=SYN1;VarType=ShV;DupType=.
CB_chrI	460424	SNP2961	C	T	.	PASS	END=460424;ChrB=N2_chrI;StartB=456006;EndB=456006;Parent=SYN1;VarType=ShV;DupType=.
CB_chrI	460471	SNP2962	T	A	.	PASS	END=460471;ChrB=N2_chrI;StartB=456053;EndB=456053;Parent=SYN1;VarType=ShV;DupType=.
CB_chrI	460472	SNP2963	T	A	.	PASS	END=460472;ChrB=N2_chrI;StartB=456054;EndB=456054;Parent=SYN1;VarType=ShV;DupType=.
CB_chrI	460473	SNP2964	T	A	.	PASS	END=460473;ChrB=N2_chrI;StartB=456055;EndB=456055;Parent=SYN1;VarType=ShV;DupType=.
CB_chrI	460617	INS2965	T	TA	.	PASS	END=460617;ChrB=N2_chrI;StartB=456199;EndB=456200;Parent=SYN1;VarType=ShV;DupType=.
CB_chrI	460648	INS2966	G	GA	.	PASS	END=460648;ChrB=N2_chrI;StartB=456231;EndB=456232;Parent=SYN1;VarType=ShV;DupType=.
CB_chrI	460684	INS2967	A	ATT	.	PASS	END=460684;ChrB=N2_chrI;StartB=456268;EndB=456270;Parent=SYN1;VarType=ShV;DupType=.
CB_chrI	460857	SNP2968	A	C	.	PASS	END=460857;ChrB=N2_chrI;StartB=456443;EndB=456443;Parent=SYN1;VarType=ShV;DupType=.
CB_chrI	460861	SNP2969	C	T	.	PASS	END=460861;ChrB=N2_chrI;StartB=456447;EndB=456447;Parent=SYN1;VarType=ShV;DupType=.
CB_chrI	460971	SNP2970	A	G	.	PASS	END=460971;ChrB=N2_chrI;StartB=456557;EndB=456557;Parent=SYN1;VarType=ShV;DupType=.
CB_chrI	461422	SNP2971	A	T	.	PASS	END=461422;ChrB=N2_chrI;StartB=457008;EndB=457008;Parent=SYN1;VarType=ShV;DupType=.
CB_chrI	462090	SNP2972	A	G	.	PASS	END=462090;ChrB=N2_chrI;StartB=457676;EndB=457676;Parent=SYN1;VarType=ShV;DupType=.
CB_chrI	462655	SNP2973	A	G	.	PASS	END=462655;ChrB=N2_chrI;StartB=458241;EndB=458241;Parent=SYN1;VarType=ShV;DupType=.
CB_chrI	462962	SNP2974	A	T	.	PASS	END=462962;ChrB=N2_chrI;StartB=458548;EndB=458548;Parent=SYN1;VarType=ShV;DupType=.
CB_chrI	462963	SNP2975	A	T	.	PASS	END=462963;ChrB=N2_chrI;StartB=458549;EndB=458549;Parent=SYN1;VarType=ShV;DupType=.
CB_chrI	463761	SNP2976	T	G	.	PASS	END=463761;ChrB=N2_chrI;StartB=459347;EndB=459347;Parent=SYN1;VarType=ShV;DupType=.
CB_chrI	464724	SNP2977	T	A	.	PASS	END=464724;ChrB=N2_chrI;StartB=460310;EndB=460310;Parent=SYN1;VarType=ShV;DupType=.
CB_chrI	464990	INS2978	A	AT	.	PASS	END=464990;ChrB=N2_chrI;StartB=460576;EndB=460577;Parent=SYN1;VarType=ShV;DupType=.
CB_chrI	465115	SNP2979	T	A	.	PASS	END=465115;ChrB=N2_chrI;StartB=460702;EndB=460702;Parent=SYN1;VarType=ShV;DupType=.
CB_chrI	465888	SNP2980	T	C	.	PASS	END=465888;ChrB=N2_chrI;StartB=461475;EndB=461475;Parent=SYN1;VarType=ShV;DupType=.
CB_chrI	466008	INS2981	T	TA	.	PASS	END=466008;ChrB=N2_chrI;StartB=461595;EndB=461596;Parent=SYN1;VarType=ShV;DupType=.
CB_chrI	466539	DEL2982	AT	A	.	PASS	END=466540;ChrB=N2_chrI;StartB=462127;EndB=462127;Parent=SYN1;VarType=ShV;DupType=.
CB_chrI	466871	SNP2983	A	T	.	PASS	END=466871;ChrB=N2_chrI;StartB=462458;EndB=462458;Parent=SYN1;VarType=ShV;DupType=.
CB_chrI	467008	SNP2984	G	A	.	PASS	END=467008;ChrB=N2_chrI;StartB=462595;EndB=462595;Parent=SYN1;VarType=ShV;DupType=.
CB_chrI	467796	SNP2985	C	T	.	PASS	END=467796;ChrB=N2_chrI;StartB=463383;EndB=463383;Parent=SYN1;VarType=ShV;DupType=.
CB_chrI	467952	SNP2986	A	G	.	PASS	END=467952;ChrB=N2_chrI;StartB=463539;EndB=463539;Parent=SYN1;VarType=ShV;DupType=.
CB_chrI	467974	INS2987	G	GA	.	PASS	END=467974;ChrB=N2_chrI;StartB=463561;EndB=463562;Parent=SYN1;VarType=ShV;DupType=.
CB_chrI	468250	SNP2988	C	T	.	PASS	END=468250;ChrB=N2_chrI;StartB=463838;EndB=463838;Parent=SYN1;VarType=ShV;DupType=.
CB_chrI	468915	SNP2989	T	C	.	PASS	END=468915;ChrB=N2_chrI;StartB=464503;EndB=464503;Parent=SYN1;VarType=ShV;DupType=.
CB_chrI	469114	SNP2990	T	C	.	PASS	END=469114;ChrB=N2_chrI;StartB=464702;EndB=464702;Parent=SYN1;VarType=ShV;DupType=.
CB_chrI	469270	DEL2991	ACCCCCCCCC	A	.	PASS	END=469279;ChrB=N2_chrI;StartB=464858;EndB=464858;Parent=SYN1;VarType=ShV;DupType=.
CB_chrI	469301	SNP2992	G	A	.	PASS	END=469301;ChrB=N2_chrI;StartB=464880;EndB=464880;Parent=SYN1;VarType=ShV;DupType=.
CB_chrI	469354	SNP2993	A	T	.	PASS	END=469354;ChrB=N2_chrI;StartB=464933;EndB=464933;Parent=SYN1;VarType=ShV;DupType=.
CB_chrI	469406	SNP2994	C	T	.	PASS	END=469406;ChrB=N2_chrI;StartB=464985;EndB=464985;Parent=SYN1;VarType=ShV;DupType=.
CB_chrI	469632	DEL2995	AT	A	.	PASS	END=469633;ChrB=N2_chrI;StartB=465211;EndB=465211;Parent=SYN1;VarType=ShV;DupType=.
CB_chrI	469958	DEL2996	AACAC	A	.	PASS	END=469962;ChrB=N2_chrI;StartB=465536;EndB=465536;Parent=SYN1;VarType=ShV;DupType=.
CB_chrI	469966	SNP2997	A	C	.	PASS	END=469966;ChrB=N2_chrI;StartB=465540;EndB=465540;Parent=SYN1;VarType=ShV;DupType=.
CB_chrI	470405	SNP2998	T	C	.	PASS	END=470405;ChrB=N2_chrI;StartB=465979;EndB=465979;Parent=SYN1;VarType=ShV;DupType=.
CB_chrI	470774	SNP2999	A	G	.	PASS	END=470774;ChrB=N2_chrI;StartB=466348;EndB=466348;Parent=SYN1;VarType=ShV;DupType=.
CB_chrI	471560	SNP3000	C	A	.	PASS	END=471560;ChrB=N2_chrI;StartB=467134;EndB=467134;Parent=SYN1;VarType=ShV;DupType=.
CB_chrI	471582	SNP3001	C	T	.	PASS	END=471582;ChrB=N2_chrI;StartB=467156;EndB=467156;Parent=SYN1;VarType=ShV;DupType=.
CB_chrI	471761	SNP3002	C	T	.	PASS	END=471761;ChrB=N2_chrI;StartB=467335;EndB=467335;Parent=SYN1;VarType=ShV;DupType=.
CB_chrI	471815	SNP3003	G	A	.	PASS	END=471815;ChrB=N2_chrI;StartB=467389;EndB=467389;Parent=SYN1;VarType=ShV;DupType=.
CB_chrI	472026	SNP3004	T	G	.	PASS	END=472026;ChrB=N2_chrI;StartB=467600;EndB=467600;Parent=SYN1;VarType=ShV;DupType=.
CB_chrI	472027	SNP3005	T	G	.	PASS	END=472027;ChrB=N2_chrI;StartB=467601;EndB=467601;Parent=SYN1;VarType=ShV;DupType=.
CB_chrI	472182	SNP3006	C	G	.	PASS	END=472182;ChrB=N2_chrI;StartB=467756;EndB=467756;Parent=SYN1;VarType=ShV;DupType=.
CB_chrI	472516	SNP3007	A	G	.	PASS	END=472516;ChrB=N2_chrI;StartB=468090;EndB=468090;Parent=SYN1;VarType=ShV;DupType=.
CB_chrI	472811	DEL3008	TG	T	.	PASS	END=472812;ChrB=N2_chrI;StartB=468385;EndB=468385;Parent=SYN1;VarType=ShV;DupType=.
CB_chrI	472883	SNP3009	T	C	.	PASS	END=472883;ChrB=N2_chrI;StartB=468456;EndB=468456;Parent=SYN1;VarType=ShV;DupType=.
CB_chrI	473113	SNP3010	C	A	.	PASS	END=473113;ChrB=N2_chrI;StartB=468686;EndB=468686;Parent=SYN1;VarType=ShV;DupType=.
CB_chrI	473359	INS3011	A	AG	.	PASS	END=473359;ChrB=N2_chrI;StartB=468932;EndB=468933;Parent=SYN1;VarType=ShV;DupType=.
CB_chrI	473385	SNP3012	G	A	.	PASS	END=473385;ChrB=N2_chrI;StartB=468959;EndB=468959;Parent=SYN1;VarType=ShV;DupType=.
CB_chrI	473975	INS3013	A	ACTTTTTGCACTAATTAATTCATATAGTTGTAGTGCTTCTTTATATTTTAAGAGAAATTGCAAATTTTGCACCCAAAAAAGTAGACGGCCGAGTTATGGGAAAACTCTTC	.	PASS	END=473975;ChrB=N2_chrI;StartB=469549;EndB=469658;Parent=SYN1;VarType=ShV;DupType=.
CB_chrI	474054	DEL3014	AT	A	.	PASS	END=474055;ChrB=N2_chrI;StartB=469737;EndB=469737;Parent=SYN1;VarType=ShV;DupType=.
CB_chrI	474112	SNP3015	A	G	.	PASS	END=474112;ChrB=N2_chrI;StartB=469794;EndB=469794;Parent=SYN1;VarType=ShV;DupType=.
CB_chrI	474256	DEL3016	GAATTTTTAA	G	.	PASS	END=474265;ChrB=N2_chrI;StartB=469938;EndB=469938;Parent=SYN1;VarType=ShV;DupType=.
CB_chrI	474382	SNP3017	T	C	.	PASS	END=474382;ChrB=N2_chrI;StartB=470055;EndB=470055;Parent=SYN1;VarType=ShV;DupType=.
CB_chrI	474888	SNP3018	G	T	.	PASS	END=474888;ChrB=N2_chrI;StartB=470561;EndB=470561;Parent=SYN1;VarType=ShV;DupType=.
CB_chrI	474901	SNP3019	T	A	.	PASS	END=474901;ChrB=N2_chrI;StartB=470574;EndB=470574;Parent=SYN1;VarType=ShV;DupType=.
CB_chrI	475369	SNP3020	G	A	.	PASS	END=475369;ChrB=N2_chrI;StartB=471042;EndB=471042;Parent=SYN1;VarType=ShV;DupType=.
CB_chrI	475751	SNP3021	T	G	.	PASS	END=475751;ChrB=N2_chrI;StartB=471424;EndB=471424;Parent=SYN1;VarType=ShV;DupType=.
CB_chrI	476917	SNP3022	C	T	.	PASS	END=476917;ChrB=N2_chrI;StartB=472590;EndB=472590;Parent=SYN1;VarType=ShV;DupType=.
CB_chrI	476977	DEL3023	AAAATTGCCGAAAATTCACAAAACCGGCAATTGCCG	A	.	PASS	END=477012;ChrB=N2_chrI;StartB=472650;EndB=472650;Parent=SYN1;VarType=ShV;DupType=.
CB_chrI	477683	INS3024	A	ATTT	.	PASS	END=477683;ChrB=N2_chrI;StartB=473321;EndB=473324;Parent=SYN1;VarType=ShV;DupType=.
CB_chrI	477733	DEL3025	CA	C	.	PASS	END=477734;ChrB=N2_chrI;StartB=473374;EndB=473374;Parent=SYN1;VarType=ShV;DupType=.
CB_chrI	478087	INS3026	A	AT	.	PASS	END=478087;ChrB=N2_chrI;StartB=473727;EndB=473728;Parent=SYN1;VarType=ShV;DupType=.
CB_chrI	478264	SNP3027	T	A	.	PASS	END=478264;ChrB=N2_chrI;StartB=473905;EndB=473905;Parent=SYN1;VarType=ShV;DupType=.
CB_chrI	478577	SNP3028	C	T	.	PASS	END=478577;ChrB=N2_chrI;StartB=474218;EndB=474218;Parent=SYN1;VarType=ShV;DupType=.
CB_chrI	479332	INS3029	A	AT	.	PASS	END=479332;ChrB=N2_chrI;StartB=474973;EndB=474974;Parent=SYN1;VarType=ShV;DupType=.
CB_chrI	479837	SNP3030	A	T	.	PASS	END=479837;ChrB=N2_chrI;StartB=475479;EndB=475479;Parent=SYN1;VarType=ShV;DupType=.
CB_chrI	479909	INS3031	A	ATT	.	PASS	END=479909;ChrB=N2_chrI;StartB=475551;EndB=475553;Parent=SYN1;VarType=ShV;DupType=.
CB_chrI	479958	SNP3032	T	A	.	PASS	END=479958;ChrB=N2_chrI;StartB=475602;EndB=475602;Parent=SYN1;VarType=ShV;DupType=.
CB_chrI	479960	SNP3033	C	A	.	PASS	END=479960;ChrB=N2_chrI;StartB=475604;EndB=475604;Parent=SYN1;VarType=ShV;DupType=.
CB_chrI	479961	INS3034	T	TATTATATATTAAAAAATATTATCCAAATATTCCAAATATTCCAAATATTCCAAATATTCCAAATTCCAAATATTCCAAATATTCCAAATTTATTCCAA	.	PASS	END=479961;ChrB=N2_chrI;StartB=475605;EndB=475703;Parent=SYN1;VarType=ShV;DupType=.
CB_chrI	480301	SNP3035	T	A	.	PASS	END=480301;ChrB=N2_chrI;StartB=476043;EndB=476043;Parent=SYN1;VarType=ShV;DupType=.
CB_chrI	480570	SNP3036	A	G	.	PASS	END=480570;ChrB=N2_chrI;StartB=476312;EndB=476312;Parent=SYN1;VarType=ShV;DupType=.
CB_chrI	480884	INS3037	G	GT	.	PASS	END=480884;ChrB=N2_chrI;StartB=476626;EndB=476627;Parent=SYN1;VarType=ShV;DupType=.
CB_chrI	481088	SNP3038	G	A	.	PASS	END=481088;ChrB=N2_chrI;StartB=476831;EndB=476831;Parent=SYN1;VarType=ShV;DupType=.
CB_chrI	481972	INS3039	G	GT	.	PASS	END=481972;ChrB=N2_chrI;StartB=477715;EndB=477716;Parent=SYN1;VarType=ShV;DupType=.
CB_chrI	482112	SNP3040	G	A	.	PASS	END=482112;ChrB=N2_chrI;StartB=477856;EndB=477856;Parent=SYN1;VarType=ShV;DupType=.
CB_chrI	482233	SNP3041	T	G	.	PASS	END=482233;ChrB=N2_chrI;StartB=477977;EndB=477977;Parent=SYN1;VarType=ShV;DupType=.
CB_chrI	482264	DEL3042	CA	C	.	PASS	END=482265;ChrB=N2_chrI;StartB=478008;EndB=478008;Parent=SYN1;VarType=ShV;DupType=.
CB_chrI	482611	SNP3043	T	C	.	PASS	END=482611;ChrB=N2_chrI;StartB=478354;EndB=478354;Parent=SYN1;VarType=ShV;DupType=.
CB_chrI	483446	SNP3044	G	A	.	PASS	END=483446;ChrB=N2_chrI;StartB=479189;EndB=479189;Parent=SYN1;VarType=ShV;DupType=.
CB_chrI	485392	SNP3045	A	G	.	PASS	END=485392;ChrB=N2_chrI;StartB=481135;EndB=481135;Parent=SYN1;VarType=ShV;DupType=.
CB_chrI	486136	SNP3046	C	T	.	PASS	END=486136;ChrB=N2_chrI;StartB=481879;EndB=481879;Parent=SYN1;VarType=ShV;DupType=.
CB_chrI	486498	SNP3047	T	C	.	PASS	END=486498;ChrB=N2_chrI;StartB=482241;EndB=482241;Parent=SYN1;VarType=ShV;DupType=.
CB_chrI	487320	SNP3048	A	G	.	PASS	END=487320;ChrB=N2_chrI;StartB=483063;EndB=483063;Parent=SYN1;VarType=ShV;DupType=.
CB_chrI	487404	SNP3049	T	A	.	PASS	END=487404;ChrB=N2_chrI;StartB=483147;EndB=483147;Parent=SYN1;VarType=ShV;DupType=.
CB_chrI	487502	INS3050	C	CA	.	PASS	END=487502;ChrB=N2_chrI;StartB=483245;EndB=483246;Parent=SYN1;VarType=ShV;DupType=.
CB_chrI	487560	SNP3051	G	C	.	PASS	END=487560;ChrB=N2_chrI;StartB=483304;EndB=483304;Parent=SYN1;VarType=ShV;DupType=.
CB_chrI	487572	SNP3052	T	C	.	PASS	END=487572;ChrB=N2_chrI;StartB=483316;EndB=483316;Parent=SYN1;VarType=ShV;DupType=.
CB_chrI	487745	DEL3053	GT	G	.	PASS	END=487746;ChrB=N2_chrI;StartB=483489;EndB=483489;Parent=SYN1;VarType=ShV;DupType=.
CB_chrI	487894	DEL3054	AAAATTCGAAAAAAT	A	.	PASS	END=487908;ChrB=N2_chrI;StartB=483637;EndB=483637;Parent=SYN1;VarType=ShV;DupType=.
CB_chrI	487950	INS3055	G	GA	.	PASS	END=487950;ChrB=N2_chrI;StartB=483679;EndB=483680;Parent=SYN1;VarType=ShV;DupType=.
CB_chrI	488485	SNP3056	C	T	.	PASS	END=488485;ChrB=N2_chrI;StartB=484215;EndB=484215;Parent=SYN1;VarType=ShV;DupType=.
CB_chrI	488712	SNP3057	C	T	.	PASS	END=488712;ChrB=N2_chrI;StartB=484442;EndB=484442;Parent=SYN1;VarType=ShV;DupType=.
CB_chrI	488953	SNP3058	G	A	.	PASS	END=488953;ChrB=N2_chrI;StartB=484683;EndB=484683;Parent=SYN1;VarType=ShV;DupType=.
CB_chrI	489054	SNP3059	G	C	.	PASS	END=489054;ChrB=N2_chrI;StartB=484784;EndB=484784;Parent=SYN1;VarType=ShV;DupType=.
CB_chrI	489697	SNP3060	A	T	.	PASS	END=489697;ChrB=N2_chrI;StartB=485427;EndB=485427;Parent=SYN1;VarType=ShV;DupType=.
CB_chrI	489834	DEL3061	TCCCCCC	T	.	PASS	END=489840;ChrB=N2_chrI;StartB=485564;EndB=485564;Parent=SYN1;VarType=ShV;DupType=.
CB_chrI	489991	SNP3062	T	C	.	PASS	END=489991;ChrB=N2_chrI;StartB=485715;EndB=485715;Parent=SYN1;VarType=ShV;DupType=.
CB_chrI	490534	SNP3063	A	G	.	PASS	END=490534;ChrB=N2_chrI;StartB=486258;EndB=486258;Parent=SYN1;VarType=ShV;DupType=.
CB_chrI	490613	SNP3064	C	T	.	PASS	END=490613;ChrB=N2_chrI;StartB=486337;EndB=486337;Parent=SYN1;VarType=ShV;DupType=.
CB_chrI	490662	SNP3065	T	C	.	PASS	END=490662;ChrB=N2_chrI;StartB=486386;EndB=486386;Parent=SYN1;VarType=ShV;DupType=.
CB_chrI	491232	SNP3066	A	T	.	PASS	END=491232;ChrB=N2_chrI;StartB=486956;EndB=486956;Parent=SYN1;VarType=ShV;DupType=.
CB_chrI	491669	SNP3067	C	T	.	PASS	END=491669;ChrB=N2_chrI;StartB=487393;EndB=487393;Parent=SYN1;VarType=ShV;DupType=.
CB_chrI	491740	INS3068	A	AT	.	PASS	END=491740;ChrB=N2_chrI;StartB=487464;EndB=487465;Parent=SYN1;VarType=ShV;DupType=.
CB_chrI	492419	SNP3069	T	A	.	PASS	END=492419;ChrB=N2_chrI;StartB=488144;EndB=488144;Parent=SYN1;VarType=ShV;DupType=.
CB_chrI	492451	SNP3070	G	A	.	PASS	END=492451;ChrB=N2_chrI;StartB=488176;EndB=488176;Parent=SYN1;VarType=ShV;DupType=.
CB_chrI	492685	DEL3071	TA	T	.	PASS	END=492686;ChrB=N2_chrI;StartB=488410;EndB=488410;Parent=SYN1;VarType=ShV;DupType=.
CB_chrI	493374	SNP3072	A	T	.	PASS	END=493374;ChrB=N2_chrI;StartB=489098;EndB=489098;Parent=SYN1;VarType=ShV;DupType=.
CB_chrI	493410	SNP3073	A	G	.	PASS	END=493410;ChrB=N2_chrI;StartB=489134;EndB=489134;Parent=SYN1;VarType=ShV;DupType=.
CB_chrI	493578	INS3074	T	TA	.	PASS	END=493578;ChrB=N2_chrI;StartB=489302;EndB=489303;Parent=SYN1;VarType=ShV;DupType=.
CB_chrI	493595	SNP3075	G	A	.	PASS	END=493595;ChrB=N2_chrI;StartB=489320;EndB=489320;Parent=SYN1;VarType=ShV;DupType=.
CB_chrI	493681	SNP3076	A	T	.	PASS	END=493681;ChrB=N2_chrI;StartB=489406;EndB=489406;Parent=SYN1;VarType=ShV;DupType=.
CB_chrI	493785	DEL3077	GT	G	.	PASS	END=493786;ChrB=N2_chrI;StartB=489510;EndB=489510;Parent=SYN1;VarType=ShV;DupType=.
CB_chrI	493877	INS3078	A	AT	.	PASS	END=493877;ChrB=N2_chrI;StartB=489601;EndB=489602;Parent=SYN1;VarType=ShV;DupType=.
CB_chrI	494783	SNP3079	A	C	.	PASS	END=494783;ChrB=N2_chrI;StartB=490508;EndB=490508;Parent=SYN1;VarType=ShV;DupType=.
CB_chrI	495221	SNP3080	G	T	.	PASS	END=495221;ChrB=N2_chrI;StartB=490946;EndB=490946;Parent=SYN1;VarType=ShV;DupType=.
CB_chrI	495320	INS3081	T	TA	.	PASS	END=495320;ChrB=N2_chrI;StartB=491045;EndB=491046;Parent=SYN1;VarType=ShV;DupType=.
CB_chrI	495949	SNP3082	A	T	.	PASS	END=495949;ChrB=N2_chrI;StartB=491675;EndB=491675;Parent=SYN1;VarType=ShV;DupType=.
CB_chrI	497911	SNP3083	G	T	.	PASS	END=497911;ChrB=N2_chrI;StartB=493637;EndB=493637;Parent=SYN1;VarType=ShV;DupType=.
CB_chrI	497981	SNP3084	A	G	.	PASS	END=497981;ChrB=N2_chrI;StartB=493707;EndB=493707;Parent=SYN1;VarType=ShV;DupType=.
CB_chrI	498282	SNP3085	T	A	.	PASS	END=498282;ChrB=N2_chrI;StartB=494008;EndB=494008;Parent=SYN1;VarType=ShV;DupType=.
CB_chrI	499351	SNP3086	G	A	.	PASS	END=499351;ChrB=N2_chrI;StartB=495077;EndB=495077;Parent=SYN1;VarType=ShV;DupType=.
CB_chrI	499429	INS3087	G	GT	.	PASS	END=499429;ChrB=N2_chrI;StartB=495155;EndB=495156;Parent=SYN1;VarType=ShV;DupType=.
CB_chrI	499539	HDR4	N	<HDR>	.	PASS	END=499618;ChrB=N2_chrI;StartB=495266;EndB=495344;Parent=SYN1;VarType=ShV;DupType=.
CB_chrI	499619	SYNAL5	N	<SYNAL>	.	PASS	END=556330;ChrB=N2_chrI;StartB=495345;EndB=551972;Parent=SYN1;VarType=.;DupType=.
CB_chrI	499887	INS3088	A	AACACACACACACACACACACACACACACACACACACAC	.	PASS	END=499887;ChrB=N2_chrI;StartB=495613;EndB=495651;Parent=SYN1;VarType=ShV;DupType=.
CB_chrI	500262	SNP3089	G	T	.	PASS	END=500262;ChrB=N2_chrI;StartB=496026;EndB=496026;Parent=SYN1;VarType=ShV;DupType=.
CB_chrI	500480	SNP3090	C	T	.	PASS	END=500480;ChrB=N2_chrI;StartB=496244;EndB=496244;Parent=SYN1;VarType=ShV;DupType=.
CB_chrI	500665	SNP3091	T	C	.	PASS	END=500665;ChrB=N2_chrI;StartB=496429;EndB=496429;Parent=SYN1;VarType=ShV;DupType=.
CB_chrI	500747	SNP3092	A	G	.	PASS	END=500747;ChrB=N2_chrI;StartB=496511;EndB=496511;Parent=SYN1;VarType=ShV;DupType=.
CB_chrI	500783	SNP3093	A	G	.	PASS	END=500783;ChrB=N2_chrI;StartB=496547;EndB=496547;Parent=SYN1;VarType=ShV;DupType=.
CB_chrI	500817	DEL3094	GT	G	.	PASS	END=500818;ChrB=N2_chrI;StartB=496581;EndB=496581;Parent=SYN1;VarType=ShV;DupType=.
CB_chrI	500982	DEL3095	GT	G	.	PASS	END=500983;ChrB=N2_chrI;StartB=496745;EndB=496745;Parent=SYN1;VarType=ShV;DupType=.
CB_chrI	501283	SNP3096	T	C	.	PASS	END=501283;ChrB=N2_chrI;StartB=497045;EndB=497045;Parent=SYN1;VarType=ShV;DupType=.
CB_chrI	501639	INS3097	A	ATTTTCGATTTT	.	PASS	END=501639;ChrB=N2_chrI;StartB=497401;EndB=497412;Parent=SYN1;VarType=ShV;DupType=.
CB_chrI	501673	SNP3098	T	C	.	PASS	END=501673;ChrB=N2_chrI;StartB=497446;EndB=497446;Parent=SYN1;VarType=ShV;DupType=.
CB_chrI	501697	INS3099	A	AT	.	PASS	END=501697;ChrB=N2_chrI;StartB=497470;EndB=497471;Parent=SYN1;VarType=ShV;DupType=.
CB_chrI	502136	SNP3100	C	A	.	PASS	END=502136;ChrB=N2_chrI;StartB=497910;EndB=497910;Parent=SYN1;VarType=ShV;DupType=.
CB_chrI	502139	SNP3101	T	A	.	PASS	END=502139;ChrB=N2_chrI;StartB=497913;EndB=497913;Parent=SYN1;VarType=ShV;DupType=.
CB_chrI	502144	SNP3102	T	C	.	PASS	END=502144;ChrB=N2_chrI;StartB=497918;EndB=497918;Parent=SYN1;VarType=ShV;DupType=.
CB_chrI	502501	SNP3103	A	T	.	PASS	END=502501;ChrB=N2_chrI;StartB=498275;EndB=498275;Parent=SYN1;VarType=ShV;DupType=.
CB_chrI	502874	SNP3104	G	A	.	PASS	END=502874;ChrB=N2_chrI;StartB=498648;EndB=498648;Parent=SYN1;VarType=ShV;DupType=.
CB_chrI	503054	DEL3105	AT	A	.	PASS	END=503055;ChrB=N2_chrI;StartB=498828;EndB=498828;Parent=SYN1;VarType=ShV;DupType=.
CB_chrI	503222	DEL3106	AT	A	.	PASS	END=503223;ChrB=N2_chrI;StartB=498995;EndB=498995;Parent=SYN1;VarType=ShV;DupType=.
CB_chrI	503235	SNP3107	A	T	.	PASS	END=503235;ChrB=N2_chrI;StartB=499007;EndB=499007;Parent=SYN1;VarType=ShV;DupType=.
CB_chrI	503693	INS3108	G	GA	.	PASS	END=503693;ChrB=N2_chrI;StartB=499465;EndB=499466;Parent=SYN1;VarType=ShV;DupType=.
CB_chrI	504485	INS3109	G	GT	.	PASS	END=504485;ChrB=N2_chrI;StartB=500258;EndB=500259;Parent=SYN1;VarType=ShV;DupType=.
CB_chrI	504501	DEL3110	GA	G	.	PASS	END=504502;ChrB=N2_chrI;StartB=500275;EndB=500275;Parent=SYN1;VarType=ShV;DupType=.
CB_chrI	504734	SNP3111	C	T	.	PASS	END=504734;ChrB=N2_chrI;StartB=500507;EndB=500507;Parent=SYN1;VarType=ShV;DupType=.
CB_chrI	504745	SNP3112	G	C	.	PASS	END=504745;ChrB=N2_chrI;StartB=500518;EndB=500518;Parent=SYN1;VarType=ShV;DupType=.
CB_chrI	506400	SNP3113	T	C	.	PASS	END=506400;ChrB=N2_chrI;StartB=502173;EndB=502173;Parent=SYN1;VarType=ShV;DupType=.
CB_chrI	506488	SNP3114	C	T	.	PASS	END=506488;ChrB=N2_chrI;StartB=502261;EndB=502261;Parent=SYN1;VarType=ShV;DupType=.
CB_chrI	506635	SNP3115	A	T	.	PASS	END=506635;ChrB=N2_chrI;StartB=502408;EndB=502408;Parent=SYN1;VarType=ShV;DupType=.
CB_chrI	506642	SNP3116	A	T	.	PASS	END=506642;ChrB=N2_chrI;StartB=502415;EndB=502415;Parent=SYN1;VarType=ShV;DupType=.
CB_chrI	506681	SNP3117	A	T	.	PASS	END=506681;ChrB=N2_chrI;StartB=502454;EndB=502454;Parent=SYN1;VarType=ShV;DupType=.
CB_chrI	506891	SNP3118	C	A	.	PASS	END=506891;ChrB=N2_chrI;StartB=502664;EndB=502664;Parent=SYN1;VarType=ShV;DupType=.
CB_chrI	507005	DEL3119	TTC	T	.	PASS	END=507007;ChrB=N2_chrI;StartB=502778;EndB=502778;Parent=SYN1;VarType=ShV;DupType=.
CB_chrI	507563	SNP3120	A	T	.	PASS	END=507563;ChrB=N2_chrI;StartB=503334;EndB=503334;Parent=SYN1;VarType=ShV;DupType=.
CB_chrI	507696	SNP3121	T	A	.	PASS	END=507696;ChrB=N2_chrI;StartB=503467;EndB=503467;Parent=SYN1;VarType=ShV;DupType=.
CB_chrI	507721	SNP3122	G	T	.	PASS	END=507721;ChrB=N2_chrI;StartB=503492;EndB=503492;Parent=SYN1;VarType=ShV;DupType=.
CB_chrI	508001	SNP3123	T	A	.	PASS	END=508001;ChrB=N2_chrI;StartB=503772;EndB=503772;Parent=SYN1;VarType=ShV;DupType=.
CB_chrI	508354	SNP3124	T	A	.	PASS	END=508354;ChrB=N2_chrI;StartB=504125;EndB=504125;Parent=SYN1;VarType=ShV;DupType=.
CB_chrI	509077	SNP3125	T	C	.	PASS	END=509077;ChrB=N2_chrI;StartB=504848;EndB=504848;Parent=SYN1;VarType=ShV;DupType=.
CB_chrI	509149	INS3126	C	CATAATA	.	PASS	END=509149;ChrB=N2_chrI;StartB=504920;EndB=504926;Parent=SYN1;VarType=ShV;DupType=.
CB_chrI	509286	SNP3127	G	A	.	PASS	END=509286;ChrB=N2_chrI;StartB=505063;EndB=505063;Parent=SYN1;VarType=ShV;DupType=.
CB_chrI	509514	SNP3128	G	A	.	PASS	END=509514;ChrB=N2_chrI;StartB=505291;EndB=505291;Parent=SYN1;VarType=ShV;DupType=.
CB_chrI	510426	DEL3129	TG	T	.	PASS	END=510427;ChrB=N2_chrI;StartB=506203;EndB=506203;Parent=SYN1;VarType=ShV;DupType=.
CB_chrI	510432	SNP3130	G	T	.	PASS	END=510432;ChrB=N2_chrI;StartB=506208;EndB=506208;Parent=SYN1;VarType=ShV;DupType=.
CB_chrI	512269	SNP3131	C	T	.	PASS	END=512269;ChrB=N2_chrI;StartB=508045;EndB=508045;Parent=SYN1;VarType=ShV;DupType=.
CB_chrI	512910	SNP3132	A	G	.	PASS	END=512910;ChrB=N2_chrI;StartB=508686;EndB=508686;Parent=SYN1;VarType=ShV;DupType=.
CB_chrI	513041	SNP3133	T	C	.	PASS	END=513041;ChrB=N2_chrI;StartB=508817;EndB=508817;Parent=SYN1;VarType=ShV;DupType=.
CB_chrI	513121	INS3134	T	TCCA	.	PASS	END=513121;ChrB=N2_chrI;StartB=508897;EndB=508900;Parent=SYN1;VarType=ShV;DupType=.
CB_chrI	514069	SNP3135	C	T	.	PASS	END=514069;ChrB=N2_chrI;StartB=509848;EndB=509848;Parent=SYN1;VarType=ShV;DupType=.
CB_chrI	514070	SNP3136	A	T	.	PASS	END=514070;ChrB=N2_chrI;StartB=509849;EndB=509849;Parent=SYN1;VarType=ShV;DupType=.
CB_chrI	514214	DEL3137	GT	G	.	PASS	END=514215;ChrB=N2_chrI;StartB=509993;EndB=509993;Parent=SYN1;VarType=ShV;DupType=.
CB_chrI	514423	DEL3138	TA	T	.	PASS	END=514424;ChrB=N2_chrI;StartB=510201;EndB=510201;Parent=SYN1;VarType=ShV;DupType=.
CB_chrI	514745	SNP3139	A	G	.	PASS	END=514745;ChrB=N2_chrI;StartB=510522;EndB=510522;Parent=SYN1;VarType=ShV;DupType=.
CB_chrI	516511	SNP3140	C	T	.	PASS	END=516511;ChrB=N2_chrI;StartB=512288;EndB=512288;Parent=SYN1;VarType=ShV;DupType=.
CB_chrI	516523	SNP3141	T	C	.	PASS	END=516523;ChrB=N2_chrI;StartB=512300;EndB=512300;Parent=SYN1;VarType=ShV;DupType=.
CB_chrI	516572	DEL3142	AT	A	.	PASS	END=516573;ChrB=N2_chrI;StartB=512349;EndB=512349;Parent=SYN1;VarType=ShV;DupType=.
CB_chrI	516575	SNP3143	T	A	.	PASS	END=516575;ChrB=N2_chrI;StartB=512351;EndB=512351;Parent=SYN1;VarType=ShV;DupType=.
CB_chrI	516752	SNP3144	T	C	.	PASS	END=516752;ChrB=N2_chrI;StartB=512528;EndB=512528;Parent=SYN1;VarType=ShV;DupType=.
CB_chrI	517270	SNP3145	T	A	.	PASS	END=517270;ChrB=N2_chrI;StartB=513046;EndB=513046;Parent=SYN1;VarType=ShV;DupType=.
CB_chrI	517814	SNP3146	T	C	.	PASS	END=517814;ChrB=N2_chrI;StartB=513590;EndB=513590;Parent=SYN1;VarType=ShV;DupType=.
CB_chrI	518669	DEL3147	AT	A	.	PASS	END=518670;ChrB=N2_chrI;StartB=514445;EndB=514445;Parent=SYN1;VarType=ShV;DupType=.
CB_chrI	518912	SNP3148	T	C	.	PASS	END=518912;ChrB=N2_chrI;StartB=514687;EndB=514687;Parent=SYN1;VarType=ShV;DupType=.
CB_chrI	519066	SNP3149	G	T	.	PASS	END=519066;ChrB=N2_chrI;StartB=514841;EndB=514841;Parent=SYN1;VarType=ShV;DupType=.
CB_chrI	519114	INS3150	T	TA	.	PASS	END=519114;ChrB=N2_chrI;StartB=514889;EndB=514890;Parent=SYN1;VarType=ShV;DupType=.
CB_chrI	519599	SNP3151	A	G	.	PASS	END=519599;ChrB=N2_chrI;StartB=515375;EndB=515375;Parent=SYN1;VarType=ShV;DupType=.
CB_chrI	519647	DEL3152	GA	G	.	PASS	END=519648;ChrB=N2_chrI;StartB=515423;EndB=515423;Parent=SYN1;VarType=ShV;DupType=.
CB_chrI	520051	SNP3153	A	T	.	PASS	END=520051;ChrB=N2_chrI;StartB=515826;EndB=515826;Parent=SYN1;VarType=ShV;DupType=.
CB_chrI	521010	DEL3154	CGA	C	.	PASS	END=521012;ChrB=N2_chrI;StartB=516785;EndB=516785;Parent=SYN1;VarType=ShV;DupType=.
CB_chrI	521310	SNP3155	T	A	.	PASS	END=521310;ChrB=N2_chrI;StartB=517083;EndB=517083;Parent=SYN1;VarType=ShV;DupType=.
CB_chrI	521374	DEL3156	AT	A	.	PASS	END=521375;ChrB=N2_chrI;StartB=517147;EndB=517147;Parent=SYN1;VarType=ShV;DupType=.
CB_chrI	521813	SNP3157	T	C	.	PASS	END=521813;ChrB=N2_chrI;StartB=517585;EndB=517585;Parent=SYN1;VarType=ShV;DupType=.
CB_chrI	521900	INS3158	G	GT	.	PASS	END=521900;ChrB=N2_chrI;StartB=517672;EndB=517673;Parent=SYN1;VarType=ShV;DupType=.
CB_chrI	522437	INS3159	G	GA	.	PASS	END=522437;ChrB=N2_chrI;StartB=518210;EndB=518211;Parent=SYN1;VarType=ShV;DupType=.
CB_chrI	523508	SNP3160	T	C	.	PASS	END=523508;ChrB=N2_chrI;StartB=519282;EndB=519282;Parent=SYN1;VarType=ShV;DupType=.
CB_chrI	523658	SNP3161	A	G	.	PASS	END=523658;ChrB=N2_chrI;StartB=519432;EndB=519432;Parent=SYN1;VarType=ShV;DupType=.
CB_chrI	524311	SNP3162	A	T	.	PASS	END=524311;ChrB=N2_chrI;StartB=520085;EndB=520085;Parent=SYN1;VarType=ShV;DupType=.
CB_chrI	524316	SNP3163	A	C	.	PASS	END=524316;ChrB=N2_chrI;StartB=520090;EndB=520090;Parent=SYN1;VarType=ShV;DupType=.
CB_chrI	524667	SNP3164	A	G	.	PASS	END=524667;ChrB=N2_chrI;StartB=520441;EndB=520441;Parent=SYN1;VarType=ShV;DupType=.
CB_chrI	525104	SNP3165	G	C	.	PASS	END=525104;ChrB=N2_chrI;StartB=520878;EndB=520878;Parent=SYN1;VarType=ShV;DupType=.
CB_chrI	525182	INS3166	A	AT	.	PASS	END=525182;ChrB=N2_chrI;StartB=520956;EndB=520957;Parent=SYN1;VarType=ShV;DupType=.
CB_chrI	525442	DEL3167	GA	G	.	PASS	END=525443;ChrB=N2_chrI;StartB=521217;EndB=521217;Parent=SYN1;VarType=ShV;DupType=.
CB_chrI	526216	DEL3168	GA	G	.	PASS	END=526217;ChrB=N2_chrI;StartB=521990;EndB=521990;Parent=SYN1;VarType=ShV;DupType=.
CB_chrI	526254	DEL3169	AT	A	.	PASS	END=526255;ChrB=N2_chrI;StartB=522027;EndB=522027;Parent=SYN1;VarType=ShV;DupType=.
CB_chrI	526333	DEL3170	CCGATTTGCCGAATTTGTCGAGAAAT	C	.	PASS	END=526358;ChrB=N2_chrI;StartB=522105;EndB=522105;Parent=SYN1;VarType=ShV;DupType=.
CB_chrI	526371	SNP3171	T	C	.	PASS	END=526371;ChrB=N2_chrI;StartB=522118;EndB=522118;Parent=SYN1;VarType=ShV;DupType=.
CB_chrI	527061	SNP3172	G	A	.	PASS	END=527061;ChrB=N2_chrI;StartB=522808;EndB=522808;Parent=SYN1;VarType=ShV;DupType=.
CB_chrI	527609	SNP3173	A	C	.	PASS	END=527609;ChrB=N2_chrI;StartB=523356;EndB=523356;Parent=SYN1;VarType=ShV;DupType=.
CB_chrI	527772	INS3174	C	CA	.	PASS	END=527772;ChrB=N2_chrI;StartB=523519;EndB=523520;Parent=SYN1;VarType=ShV;DupType=.
CB_chrI	527803	SNP3175	T	G	.	PASS	END=527803;ChrB=N2_chrI;StartB=523551;EndB=523551;Parent=SYN1;VarType=ShV;DupType=.
CB_chrI	527858	INS3176	C	CT	.	PASS	END=527858;ChrB=N2_chrI;StartB=523606;EndB=523607;Parent=SYN1;VarType=ShV;DupType=.
CB_chrI	528077	INS3177	T	TTAG	.	PASS	END=528077;ChrB=N2_chrI;StartB=523826;EndB=523829;Parent=SYN1;VarType=ShV;DupType=.
CB_chrI	528600	SNP3178	G	A	.	PASS	END=528600;ChrB=N2_chrI;StartB=524352;EndB=524352;Parent=SYN1;VarType=ShV;DupType=.
CB_chrI	528823	SNP3179	G	A	.	PASS	END=528823;ChrB=N2_chrI;StartB=524575;EndB=524575;Parent=SYN1;VarType=ShV;DupType=.
CB_chrI	529344	SNP3180	C	T	.	PASS	END=529344;ChrB=N2_chrI;StartB=525096;EndB=525096;Parent=SYN1;VarType=ShV;DupType=.
CB_chrI	529448	INS3181	C	CA	.	PASS	END=529448;ChrB=N2_chrI;StartB=525200;EndB=525201;Parent=SYN1;VarType=ShV;DupType=.
CB_chrI	529675	SNP3182	T	C	.	PASS	END=529675;ChrB=N2_chrI;StartB=525428;EndB=525428;Parent=SYN1;VarType=ShV;DupType=.
CB_chrI	530265	INS3183	A	ATATATATATATATATATATATATG	.	PASS	END=530265;ChrB=N2_chrI;StartB=526018;EndB=526042;Parent=SYN1;VarType=ShV;DupType=.
CB_chrI	530387	DEL3184	TC	T	.	PASS	END=530388;ChrB=N2_chrI;StartB=526164;EndB=526164;Parent=SYN1;VarType=ShV;DupType=.
CB_chrI	532062	SNP3185	T	C	.	PASS	END=532062;ChrB=N2_chrI;StartB=527838;EndB=527838;Parent=SYN1;VarType=ShV;DupType=.
CB_chrI	532153	INS3186	A	ACT	.	PASS	END=532153;ChrB=N2_chrI;StartB=527929;EndB=527931;Parent=SYN1;VarType=ShV;DupType=.
CB_chrI	532261	INS3187	A	AAG	.	PASS	END=532261;ChrB=N2_chrI;StartB=528039;EndB=528041;Parent=SYN1;VarType=ShV;DupType=.
CB_chrI	532894	DEL3188	CGAACTCAAAAAATTTCGGCAACCGGCAATTGCCGAAGTTTCTGAATTCAAAAAATTTCGGCAACCGGCATTTGCCGAAGTTTCT	C	.	PASS	END=532978;ChrB=N2_chrI;StartB=528674;EndB=528674;Parent=SYN1;VarType=ShV;DupType=.
CB_chrI	533457	SNP3189	T	A	.	PASS	END=533457;ChrB=N2_chrI;StartB=529153;EndB=529153;Parent=SYN1;VarType=ShV;DupType=.
CB_chrI	534357	INS3190	G	GC	.	PASS	END=534357;ChrB=N2_chrI;StartB=530053;EndB=530054;Parent=SYN1;VarType=ShV;DupType=.
CB_chrI	534943	INS3191	T	TTC	.	PASS	END=534943;ChrB=N2_chrI;StartB=530640;EndB=530642;Parent=SYN1;VarType=ShV;DupType=.
CB_chrI	535193	SNP3192	C	T	.	PASS	END=535193;ChrB=N2_chrI;StartB=530892;EndB=530892;Parent=SYN1;VarType=ShV;DupType=.
CB_chrI	535570	SNP3193	C	T	.	PASS	END=535570;ChrB=N2_chrI;StartB=531269;EndB=531269;Parent=SYN1;VarType=ShV;DupType=.
CB_chrI	535582	INS3194	T	TGGGGGGGGGGGGGGGGGG	.	PASS	END=535582;ChrB=N2_chrI;StartB=531281;EndB=531299;Parent=SYN1;VarType=ShV;DupType=.
CB_chrI	536404	SNP3195	A	C	.	PASS	END=536404;ChrB=N2_chrI;StartB=532121;EndB=532121;Parent=SYN1;VarType=ShV;DupType=.
CB_chrI	536738	SNP3196	A	G	.	PASS	END=536738;ChrB=N2_chrI;StartB=532455;EndB=532455;Parent=SYN1;VarType=ShV;DupType=.
CB_chrI	537280	INS3197	A	ACCC	.	PASS	END=537280;ChrB=N2_chrI;StartB=532997;EndB=533000;Parent=SYN1;VarType=ShV;DupType=.
CB_chrI	537284	SNP3198	T	C	.	PASS	END=537284;ChrB=N2_chrI;StartB=533004;EndB=533004;Parent=SYN1;VarType=ShV;DupType=.
CB_chrI	537407	INS3199	T	TCCCCCC	.	PASS	END=537407;ChrB=N2_chrI;StartB=533127;EndB=533133;Parent=SYN1;VarType=ShV;DupType=.
CB_chrI	537492	SNP3200	C	T	.	PASS	END=537492;ChrB=N2_chrI;StartB=533218;EndB=533218;Parent=SYN1;VarType=ShV;DupType=.
CB_chrI	537531	INS3201	C	CT	.	PASS	END=537531;ChrB=N2_chrI;StartB=533257;EndB=533258;Parent=SYN1;VarType=ShV;DupType=.
CB_chrI	538027	SNP3202	T	C	.	PASS	END=538027;ChrB=N2_chrI;StartB=533754;EndB=533754;Parent=SYN1;VarType=ShV;DupType=.
CB_chrI	538167	SNP3203	T	A	.	PASS	END=538167;ChrB=N2_chrI;StartB=533894;EndB=533894;Parent=SYN1;VarType=ShV;DupType=.
CB_chrI	538192	SNP3204	C	A	.	PASS	END=538192;ChrB=N2_chrI;StartB=533919;EndB=533919;Parent=SYN1;VarType=ShV;DupType=.
CB_chrI	539345	DEL3205	GT	G	.	PASS	END=539346;ChrB=N2_chrI;StartB=535072;EndB=535072;Parent=SYN1;VarType=ShV;DupType=.
CB_chrI	539508	SNP3206	C	T	.	PASS	END=539508;ChrB=N2_chrI;StartB=535234;EndB=535234;Parent=SYN1;VarType=ShV;DupType=.
CB_chrI	540111	INS3207	C	CG	.	PASS	END=540111;ChrB=N2_chrI;StartB=535837;EndB=535838;Parent=SYN1;VarType=ShV;DupType=.
CB_chrI	540178	SNP3208	A	G	.	PASS	END=540178;ChrB=N2_chrI;StartB=535905;EndB=535905;Parent=SYN1;VarType=ShV;DupType=.
CB_chrI	540913	INS3209	C	CT	.	PASS	END=540913;ChrB=N2_chrI;StartB=536640;EndB=536641;Parent=SYN1;VarType=ShV;DupType=.
CB_chrI	542194	SNP3210	G	A	.	PASS	END=542194;ChrB=N2_chrI;StartB=537922;EndB=537922;Parent=SYN1;VarType=ShV;DupType=.
CB_chrI	542980	SNP3211	A	G	.	PASS	END=542980;ChrB=N2_chrI;StartB=538708;EndB=538708;Parent=SYN1;VarType=ShV;DupType=.
CB_chrI	543419	SNP3212	T	A	.	PASS	END=543419;ChrB=N2_chrI;StartB=539147;EndB=539147;Parent=SYN1;VarType=ShV;DupType=.
CB_chrI	543423	SNP3213	T	G	.	PASS	END=543423;ChrB=N2_chrI;StartB=539151;EndB=539151;Parent=SYN1;VarType=ShV;DupType=.
CB_chrI	543604	SNP3214	A	T	.	PASS	END=543604;ChrB=N2_chrI;StartB=539332;EndB=539332;Parent=SYN1;VarType=ShV;DupType=.
CB_chrI	543705	INS3215	G	GA	.	PASS	END=543705;ChrB=N2_chrI;StartB=539433;EndB=539434;Parent=SYN1;VarType=ShV;DupType=.
CB_chrI	544720	DEL3216	GT	G	.	PASS	END=544721;ChrB=N2_chrI;StartB=540449;EndB=540449;Parent=SYN1;VarType=ShV;DupType=.
CB_chrI	544846	DEL3217	CA	C	.	PASS	END=544847;ChrB=N2_chrI;StartB=540574;EndB=540574;Parent=SYN1;VarType=ShV;DupType=.
CB_chrI	544908	INS3218	A	AT	.	PASS	END=544908;ChrB=N2_chrI;StartB=540635;EndB=540636;Parent=SYN1;VarType=ShV;DupType=.
CB_chrI	545009	SNP3219	A	C	.	PASS	END=545009;ChrB=N2_chrI;StartB=540737;EndB=540737;Parent=SYN1;VarType=ShV;DupType=.
CB_chrI	545652	SNP3220	A	T	.	PASS	END=545652;ChrB=N2_chrI;StartB=541380;EndB=541380;Parent=SYN1;VarType=ShV;DupType=.
CB_chrI	545748	SNP3221	C	A	.	PASS	END=545748;ChrB=N2_chrI;StartB=541476;EndB=541476;Parent=SYN1;VarType=ShV;DupType=.
CB_chrI	545832	SNP3222	A	G	.	PASS	END=545832;ChrB=N2_chrI;StartB=541560;EndB=541560;Parent=SYN1;VarType=ShV;DupType=.
CB_chrI	546049	DEL3223	CT	C	.	PASS	END=546050;ChrB=N2_chrI;StartB=541777;EndB=541777;Parent=SYN1;VarType=ShV;DupType=.
CB_chrI	546198	INS3224	G	GT	.	PASS	END=546198;ChrB=N2_chrI;StartB=541925;EndB=541926;Parent=SYN1;VarType=ShV;DupType=.
CB_chrI	546271	DEL3225	AT	A	.	PASS	END=546272;ChrB=N2_chrI;StartB=541999;EndB=541999;Parent=SYN1;VarType=ShV;DupType=.
CB_chrI	546483	DEL3226	CA	C	.	PASS	END=546484;ChrB=N2_chrI;StartB=542210;EndB=542210;Parent=SYN1;VarType=ShV;DupType=.
CB_chrI	546865	SNP3227	T	A	.	PASS	END=546865;ChrB=N2_chrI;StartB=542591;EndB=542591;Parent=SYN1;VarType=ShV;DupType=.
CB_chrI	546986	SNP3228	G	T	.	PASS	END=546986;ChrB=N2_chrI;StartB=542712;EndB=542712;Parent=SYN1;VarType=ShV;DupType=.
CB_chrI	547111	INS3229	A	AATTATAAAAATTTGAATATTTCCGATTAACCC	.	PASS	END=547111;ChrB=N2_chrI;StartB=542837;EndB=542869;Parent=SYN1;VarType=ShV;DupType=.
CB_chrI	547311	SNP3230	G	A	.	PASS	END=547311;ChrB=N2_chrI;StartB=543069;EndB=543069;Parent=SYN1;VarType=ShV;DupType=.
CB_chrI	547370	SNP3231	A	T	.	PASS	END=547370;ChrB=N2_chrI;StartB=543128;EndB=543128;Parent=SYN1;VarType=ShV;DupType=.
CB_chrI	547388	SNP3232	T	C	.	PASS	END=547388;ChrB=N2_chrI;StartB=543146;EndB=543146;Parent=SYN1;VarType=ShV;DupType=.
CB_chrI	547592	INS3233	G	GA	.	PASS	END=547592;ChrB=N2_chrI;StartB=543350;EndB=543351;Parent=SYN1;VarType=ShV;DupType=.
CB_chrI	547732	SNP3234	C	G	.	PASS	END=547732;ChrB=N2_chrI;StartB=543491;EndB=543491;Parent=SYN1;VarType=ShV;DupType=.
CB_chrI	547783	SNP3235	G	A	.	PASS	END=547783;ChrB=N2_chrI;StartB=543542;EndB=543542;Parent=SYN1;VarType=ShV;DupType=.
CB_chrI	548238	DEL3236	CA	C	.	PASS	END=548239;ChrB=N2_chrI;StartB=543997;EndB=543997;Parent=SYN1;VarType=ShV;DupType=.
CB_chrI	548536	SNP3237	G	A	.	PASS	END=548536;ChrB=N2_chrI;StartB=544294;EndB=544294;Parent=SYN1;VarType=ShV;DupType=.
CB_chrI	548777	SNP3238	C	T	.	PASS	END=548777;ChrB=N2_chrI;StartB=544535;EndB=544535;Parent=SYN1;VarType=ShV;DupType=.
CB_chrI	549001	SNP3239	T	C	.	PASS	END=549001;ChrB=N2_chrI;StartB=544759;EndB=544759;Parent=SYN1;VarType=ShV;DupType=.
CB_chrI	549153	DEL3240	AGTGACCTAGATTTTTGATACTTGGCCTAGATTTTTTACATGTGACCTAGATTTTTGACACGTGACCTAGATTTTTTTAGACATGGCCTAGAATTTCGATACTTGGCCTAGATTTTTTTAGAC	A	.	PASS	END=549275;ChrB=N2_chrI;StartB=544911;EndB=544911;Parent=SYN1;VarType=ShV;DupType=.
CB_chrI	549280	SNP3241	G	C	.	PASS	END=549280;ChrB=N2_chrI;StartB=544916;EndB=544916;Parent=SYN1;VarType=ShV;DupType=.
CB_chrI	549434	SNP3242	G	C	.	PASS	END=549434;ChrB=N2_chrI;StartB=545070;EndB=545070;Parent=SYN1;VarType=ShV;DupType=.
CB_chrI	549604	SNP3243	T	G	.	PASS	END=549604;ChrB=N2_chrI;StartB=545240;EndB=545240;Parent=SYN1;VarType=ShV;DupType=.
CB_chrI	549640	SNP3244	C	A	.	PASS	END=549640;ChrB=N2_chrI;StartB=545276;EndB=545276;Parent=SYN1;VarType=ShV;DupType=.
CB_chrI	549890	SNP3245	A	C	.	PASS	END=549890;ChrB=N2_chrI;StartB=545526;EndB=545526;Parent=SYN1;VarType=ShV;DupType=.
CB_chrI	550093	SNP3246	C	T	.	PASS	END=550093;ChrB=N2_chrI;StartB=545729;EndB=545729;Parent=SYN1;VarType=ShV;DupType=.
CB_chrI	550219	INS3247	G	GCCCC	.	PASS	END=550219;ChrB=N2_chrI;StartB=545855;EndB=545859;Parent=SYN1;VarType=ShV;DupType=.
CB_chrI	550292	INS3248	T	TCCCCC	.	PASS	END=550292;ChrB=N2_chrI;StartB=545932;EndB=545937;Parent=SYN1;VarType=ShV;DupType=.
CB_chrI	550930	SNP3249	C	T	.	PASS	END=550930;ChrB=N2_chrI;StartB=546575;EndB=546575;Parent=SYN1;VarType=ShV;DupType=.
CB_chrI	551779	SNP3250	C	G	.	PASS	END=551779;ChrB=N2_chrI;StartB=547424;EndB=547424;Parent=SYN1;VarType=ShV;DupType=.
CB_chrI	551920	SNP3251	T	G	.	PASS	END=551920;ChrB=N2_chrI;StartB=547565;EndB=547565;Parent=SYN1;VarType=ShV;DupType=.
CB_chrI	552250	SNP3252	C	T	.	PASS	END=552250;ChrB=N2_chrI;StartB=547895;EndB=547895;Parent=SYN1;VarType=ShV;DupType=.
CB_chrI	552332	SNP3253	T	C	.	PASS	END=552332;ChrB=N2_chrI;StartB=547977;EndB=547977;Parent=SYN1;VarType=ShV;DupType=.
CB_chrI	552430	SNP3254	T	A	.	PASS	END=552430;ChrB=N2_chrI;StartB=548075;EndB=548075;Parent=SYN1;VarType=ShV;DupType=.
CB_chrI	552721	DEL3255	GA	G	.	PASS	END=552722;ChrB=N2_chrI;StartB=548366;EndB=548366;Parent=SYN1;VarType=ShV;DupType=.
CB_chrI	552821	SNP3256	C	A	.	PASS	END=552821;ChrB=N2_chrI;StartB=548465;EndB=548465;Parent=SYN1;VarType=ShV;DupType=.
CB_chrI	552994	SNP3257	A	T	.	PASS	END=552994;ChrB=N2_chrI;StartB=548638;EndB=548638;Parent=SYN1;VarType=ShV;DupType=.
CB_chrI	554510	SNP3258	A	G	.	PASS	END=554510;ChrB=N2_chrI;StartB=550154;EndB=550154;Parent=SYN1;VarType=ShV;DupType=.
CB_chrI	554521	SNP3259	T	G	.	PASS	END=554521;ChrB=N2_chrI;StartB=550165;EndB=550165;Parent=SYN1;VarType=ShV;DupType=.
CB_chrI	554576	SNP3260	A	T	.	PASS	END=554576;ChrB=N2_chrI;StartB=550220;EndB=550220;Parent=SYN1;VarType=ShV;DupType=.
CB_chrI	554673	DEL3261	CT	C	.	PASS	END=554674;ChrB=N2_chrI;StartB=550317;EndB=550317;Parent=SYN1;VarType=ShV;DupType=.
CB_chrI	554906	SNP3262	C	T	.	PASS	END=554906;ChrB=N2_chrI;StartB=550549;EndB=550549;Parent=SYN1;VarType=ShV;DupType=.
CB_chrI	555392	DEL3263	GA	G	.	PASS	END=555393;ChrB=N2_chrI;StartB=551035;EndB=551035;Parent=SYN1;VarType=ShV;DupType=.
CB_chrI	555537	SNP3264	C	T	.	PASS	END=555537;ChrB=N2_chrI;StartB=551179;EndB=551179;Parent=SYN1;VarType=ShV;DupType=.
CB_chrI	556331	HDR5	N	<HDR>	.	PASS	END=556366;ChrB=N2_chrI;StartB=551973;EndB=552153;Parent=SYN1;VarType=ShV;DupType=.
CB_chrI	556367	SYNAL6	N	<SYNAL>	.	PASS	END=675540;ChrB=N2_chrI;StartB=552154;EndB=677383;Parent=SYN1;VarType=.;DupType=.
CB_chrI	556521	SNP3265	A	G	.	PASS	END=556521;ChrB=N2_chrI;StartB=552308;EndB=552308;Parent=SYN1;VarType=ShV;DupType=.
CB_chrI	556773	SNP3266	T	C	.	PASS	END=556773;ChrB=N2_chrI;StartB=552560;EndB=552560;Parent=SYN1;VarType=ShV;DupType=.
CB_chrI	557209	SNP3267	G	A	.	PASS	END=557209;ChrB=N2_chrI;StartB=552996;EndB=552996;Parent=SYN1;VarType=ShV;DupType=.
CB_chrI	558733	SNP3268	A	G	.	PASS	END=558733;ChrB=N2_chrI;StartB=554520;EndB=554520;Parent=SYN1;VarType=ShV;DupType=.
CB_chrI	559997	SNP3269	A	T	.	PASS	END=559997;ChrB=N2_chrI;StartB=555784;EndB=555784;Parent=SYN1;VarType=ShV;DupType=.
CB_chrI	560109	SNP3270	C	T	.	PASS	END=560109;ChrB=N2_chrI;StartB=555896;EndB=555896;Parent=SYN1;VarType=ShV;DupType=.
CB_chrI	560710	INS3271	C	CT	.	PASS	END=560710;ChrB=N2_chrI;StartB=556497;EndB=556498;Parent=SYN1;VarType=ShV;DupType=.
CB_chrI	560732	DEL3272	TA	T	.	PASS	END=560733;ChrB=N2_chrI;StartB=556520;EndB=556520;Parent=SYN1;VarType=ShV;DupType=.
CB_chrI	560799	SNP3273	C	G	.	PASS	END=560799;ChrB=N2_chrI;StartB=556586;EndB=556586;Parent=SYN1;VarType=ShV;DupType=.
CB_chrI	562247	SNP3274	A	G	.	PASS	END=562247;ChrB=N2_chrI;StartB=558034;EndB=558034;Parent=SYN1;VarType=ShV;DupType=.
CB_chrI	562528	SNP3275	T	A	.	PASS	END=562528;ChrB=N2_chrI;StartB=558315;EndB=558315;Parent=SYN1;VarType=ShV;DupType=.
CB_chrI	562529	SNP3276	T	A	.	PASS	END=562529;ChrB=N2_chrI;StartB=558316;EndB=558316;Parent=SYN1;VarType=ShV;DupType=.
CB_chrI	563043	DEL3277	TA	T	.	PASS	END=563044;ChrB=N2_chrI;StartB=558830;EndB=558830;Parent=SYN1;VarType=ShV;DupType=.
CB_chrI	563193	DEL3278	ATTTCCAAAACCGGCAATCGCCGAAATTGCCGATTGCCGTATC	A	.	PASS	END=563235;ChrB=N2_chrI;StartB=558979;EndB=558979;Parent=SYN1;VarType=ShV;DupType=.
CB_chrI	563638	SNP3279	A	G	.	PASS	END=563638;ChrB=N2_chrI;StartB=559382;EndB=559382;Parent=SYN1;VarType=ShV;DupType=.
CB_chrI	563809	SNP3280	C	T	.	PASS	END=563809;ChrB=N2_chrI;StartB=559553;EndB=559553;Parent=SYN1;VarType=ShV;DupType=.
CB_chrI	564346	SNP3281	T	A	.	PASS	END=564346;ChrB=N2_chrI;StartB=560090;EndB=560090;Parent=SYN1;VarType=ShV;DupType=.
CB_chrI	564429	DEL3282	GAATTTCTCGCCAAAATTTATTTTCTGAAAATTTGGATTTCCCGCCAAAATTTTTTTCTCAATAAATTTAAATTTCCCGCCAAAATTTTTCTCTGAAAATTTTAATTTCTTTCCAAATTTTTTTCTTTGAAAATTTGAATTTCCCGCTAAAATTTTATTGTCAAAAAATTTGAATTTCTCTCCAAGACTGTTTTCTCAGAAAATTTGAATTTCCCGCCAAATTGTTAATGTCAGAAAATTTT	G	.	PASS	END=564670;ChrB=N2_chrI;StartB=560173;EndB=560173;Parent=SYN1;VarType=ShV;DupType=.
CB_chrI	565073	SNP3283	A	T	.	PASS	END=565073;ChrB=N2_chrI;StartB=560576;EndB=560576;Parent=SYN1;VarType=ShV;DupType=.
CB_chrI	565762	SNP3284	T	C	.	PASS	END=565762;ChrB=N2_chrI;StartB=561265;EndB=561265;Parent=SYN1;VarType=ShV;DupType=.
CB_chrI	566753	SNP3285	C	A	.	PASS	END=566753;ChrB=N2_chrI;StartB=562256;EndB=562256;Parent=SYN1;VarType=ShV;DupType=.
CB_chrI	567023	SNP3286	C	T	.	PASS	END=567023;ChrB=N2_chrI;StartB=562526;EndB=562526;Parent=SYN1;VarType=ShV;DupType=.
CB_chrI	567104	SNP3287	A	T	.	PASS	END=567104;ChrB=N2_chrI;StartB=562607;EndB=562607;Parent=SYN1;VarType=ShV;DupType=.
CB_chrI	567121	DEL3288	TTACTGTAGTACCCCATCC	T	.	PASS	END=567139;ChrB=N2_chrI;StartB=562624;EndB=562624;Parent=SYN1;VarType=ShV;DupType=.
CB_chrI	567264	SNP3289	T	C	.	PASS	END=567264;ChrB=N2_chrI;StartB=562749;EndB=562749;Parent=SYN1;VarType=ShV;DupType=.
CB_chrI	567535	SNP3290	G	A	.	PASS	END=567535;ChrB=N2_chrI;StartB=563020;EndB=563020;Parent=SYN1;VarType=ShV;DupType=.
CB_chrI	568302	SNP3291	T	G	.	PASS	END=568302;ChrB=N2_chrI;StartB=563787;EndB=563787;Parent=SYN1;VarType=ShV;DupType=.
CB_chrI	568361	SNP3292	T	C	.	PASS	END=568361;ChrB=N2_chrI;StartB=563846;EndB=563846;Parent=SYN1;VarType=ShV;DupType=.
CB_chrI	568612	DEL3293	GGCAAACCTGCC	G	.	PASS	END=568623;ChrB=N2_chrI;StartB=564097;EndB=564097;Parent=SYN1;VarType=ShV;DupType=.
CB_chrI	570162	SNP3294	C	A	.	PASS	END=570162;ChrB=N2_chrI;StartB=565636;EndB=565636;Parent=SYN1;VarType=ShV;DupType=.
CB_chrI	570425	SNP3295	G	A	.	PASS	END=570425;ChrB=N2_chrI;StartB=565899;EndB=565899;Parent=SYN1;VarType=ShV;DupType=.
CB_chrI	570616	SNP3296	T	C	.	PASS	END=570616;ChrB=N2_chrI;StartB=566090;EndB=566090;Parent=SYN1;VarType=ShV;DupType=.
CB_chrI	571318	SNP3297	C	T	.	PASS	END=571318;ChrB=N2_chrI;StartB=566792;EndB=566792;Parent=SYN1;VarType=ShV;DupType=.
CB_chrI	571431	INS3298	G	GA	.	PASS	END=571431;ChrB=N2_chrI;StartB=566905;EndB=566906;Parent=SYN1;VarType=ShV;DupType=.
CB_chrI	571571	DEL3299	TA	T	.	PASS	END=571572;ChrB=N2_chrI;StartB=567046;EndB=567046;Parent=SYN1;VarType=ShV;DupType=.
CB_chrI	571574	SNP3300	A	G	.	PASS	END=571574;ChrB=N2_chrI;StartB=567048;EndB=567048;Parent=SYN1;VarType=ShV;DupType=.
CB_chrI	571608	SNP3301	T	G	.	PASS	END=571608;ChrB=N2_chrI;StartB=567082;EndB=567082;Parent=SYN1;VarType=ShV;DupType=.
CB_chrI	571658	SNP3302	G	C	.	PASS	END=571658;ChrB=N2_chrI;StartB=567132;EndB=567132;Parent=SYN1;VarType=ShV;DupType=.
CB_chrI	571664	DEL3303	GGCTTAC	G	.	PASS	END=571670;ChrB=N2_chrI;StartB=567138;EndB=567138;Parent=SYN1;VarType=ShV;DupType=.
CB_chrI	571710	SNP3304	T	C	.	PASS	END=571710;ChrB=N2_chrI;StartB=567178;EndB=567178;Parent=SYN1;VarType=ShV;DupType=.
CB_chrI	571810	SNP3305	C	T	.	PASS	END=571810;ChrB=N2_chrI;StartB=567278;EndB=567278;Parent=SYN1;VarType=ShV;DupType=.
CB_chrI	571889	SNP3306	A	G	.	PASS	END=571889;ChrB=N2_chrI;StartB=567357;EndB=567357;Parent=SYN1;VarType=ShV;DupType=.
CB_chrI	571892	DEL3307	CT	C	.	PASS	END=571893;ChrB=N2_chrI;StartB=567360;EndB=567360;Parent=SYN1;VarType=ShV;DupType=.
CB_chrI	571974	SNP3308	T	C	.	PASS	END=571974;ChrB=N2_chrI;StartB=567441;EndB=567441;Parent=SYN1;VarType=ShV;DupType=.
CB_chrI	572075	SNP3309	T	G	.	PASS	END=572075;ChrB=N2_chrI;StartB=567542;EndB=567542;Parent=SYN1;VarType=ShV;DupType=.
CB_chrI	572194	SNP3310	C	T	.	PASS	END=572194;ChrB=N2_chrI;StartB=567661;EndB=567661;Parent=SYN1;VarType=ShV;DupType=.
CB_chrI	572338	DEL3311	CT	C	.	PASS	END=572339;ChrB=N2_chrI;StartB=567805;EndB=567805;Parent=SYN1;VarType=ShV;DupType=.
CB_chrI	572490	SNP3312	A	G	.	PASS	END=572490;ChrB=N2_chrI;StartB=567956;EndB=567956;Parent=SYN1;VarType=ShV;DupType=.
CB_chrI	572501	DEL3313	GA	G	.	PASS	END=572502;ChrB=N2_chrI;StartB=567967;EndB=567967;Parent=SYN1;VarType=ShV;DupType=.
CB_chrI	572927	DEL3314	AATT	A	.	PASS	END=572930;ChrB=N2_chrI;StartB=568392;EndB=568392;Parent=SYN1;VarType=ShV;DupType=.
CB_chrI	573004	SNP3315	T	G	.	PASS	END=573004;ChrB=N2_chrI;StartB=568466;EndB=568466;Parent=SYN1;VarType=ShV;DupType=.
CB_chrI	573031	INS3316	G	GT	.	PASS	END=573031;ChrB=N2_chrI;StartB=568493;EndB=568494;Parent=SYN1;VarType=ShV;DupType=.
CB_chrI	573243	SNP3317	A	C	.	PASS	END=573243;ChrB=N2_chrI;StartB=568706;EndB=568706;Parent=SYN1;VarType=ShV;DupType=.
CB_chrI	573381	SNP3318	A	G	.	PASS	END=573381;ChrB=N2_chrI;StartB=568844;EndB=568844;Parent=SYN1;VarType=ShV;DupType=.
CB_chrI	573438	SNP3319	A	G	.	PASS	END=573438;ChrB=N2_chrI;StartB=568901;EndB=568901;Parent=SYN1;VarType=ShV;DupType=.
CB_chrI	573448	SNP3320	T	C	.	PASS	END=573448;ChrB=N2_chrI;StartB=568911;EndB=568911;Parent=SYN1;VarType=ShV;DupType=.
CB_chrI	573644	SNP3321	C	T	.	PASS	END=573644;ChrB=N2_chrI;StartB=569107;EndB=569107;Parent=SYN1;VarType=ShV;DupType=.
CB_chrI	573682	SNP3322	A	T	.	PASS	END=573682;ChrB=N2_chrI;StartB=569145;EndB=569145;Parent=SYN1;VarType=ShV;DupType=.
CB_chrI	573684	SNP3323	T	A	.	PASS	END=573684;ChrB=N2_chrI;StartB=569147;EndB=569147;Parent=SYN1;VarType=ShV;DupType=.
CB_chrI	574220	SNP3324	A	T	.	PASS	END=574220;ChrB=N2_chrI;StartB=569683;EndB=569683;Parent=SYN1;VarType=ShV;DupType=.
CB_chrI	574777	INS3325	A	AT	.	PASS	END=574777;ChrB=N2_chrI;StartB=570240;EndB=570241;Parent=SYN1;VarType=ShV;DupType=.
CB_chrI	575407	INS3326	T	TTA	.	PASS	END=575407;ChrB=N2_chrI;StartB=570871;EndB=570873;Parent=SYN1;VarType=ShV;DupType=.
CB_chrI	575773	SNP3327	A	T	.	PASS	END=575773;ChrB=N2_chrI;StartB=571239;EndB=571239;Parent=SYN1;VarType=ShV;DupType=.
CB_chrI	575902	SNP3328	A	T	.	PASS	END=575902;ChrB=N2_chrI;StartB=571368;EndB=571368;Parent=SYN1;VarType=ShV;DupType=.
CB_chrI	576129	SNP3329	A	T	.	PASS	END=576129;ChrB=N2_chrI;StartB=571595;EndB=571595;Parent=SYN1;VarType=ShV;DupType=.
CB_chrI	576332	SNP3330	G	A	.	PASS	END=576332;ChrB=N2_chrI;StartB=571798;EndB=571798;Parent=SYN1;VarType=ShV;DupType=.
CB_chrI	576580	SNP3331	A	G	.	PASS	END=576580;ChrB=N2_chrI;StartB=572046;EndB=572046;Parent=SYN1;VarType=ShV;DupType=.
CB_chrI	576735	SNP3332	G	T	.	PASS	END=576735;ChrB=N2_chrI;StartB=572201;EndB=572201;Parent=SYN1;VarType=ShV;DupType=.
CB_chrI	577238	DEL3333	CT	C	.	PASS	END=577239;ChrB=N2_chrI;StartB=572704;EndB=572704;Parent=SYN1;VarType=ShV;DupType=.
CB_chrI	577282	DEL3334	GA	G	.	PASS	END=577283;ChrB=N2_chrI;StartB=572747;EndB=572747;Parent=SYN1;VarType=ShV;DupType=.
CB_chrI	577390	DEL3335	AGGGG	A	.	PASS	END=577394;ChrB=N2_chrI;StartB=572854;EndB=572854;Parent=SYN1;VarType=ShV;DupType=.
CB_chrI	578033	SNP3336	T	C	.	PASS	END=578033;ChrB=N2_chrI;StartB=573493;EndB=573493;Parent=SYN1;VarType=ShV;DupType=.
CB_chrI	578961	SNP3337	C	T	.	PASS	END=578961;ChrB=N2_chrI;StartB=574421;EndB=574421;Parent=SYN1;VarType=ShV;DupType=.
CB_chrI	579030	SNP3338	A	G	.	PASS	END=579030;ChrB=N2_chrI;StartB=574490;EndB=574490;Parent=SYN1;VarType=ShV;DupType=.
CB_chrI	579790	SNP3339	G	A	.	PASS	END=579790;ChrB=N2_chrI;StartB=575250;EndB=575250;Parent=SYN1;VarType=ShV;DupType=.
CB_chrI	579914	DEL3340	CGT	C	.	PASS	END=579916;ChrB=N2_chrI;StartB=575374;EndB=575374;Parent=SYN1;VarType=ShV;DupType=.
CB_chrI	580128	SNP3341	A	G	.	PASS	END=580128;ChrB=N2_chrI;StartB=575586;EndB=575586;Parent=SYN1;VarType=ShV;DupType=.
CB_chrI	580494	INS3342	A	AT	.	PASS	END=580494;ChrB=N2_chrI;StartB=575952;EndB=575953;Parent=SYN1;VarType=ShV;DupType=.
CB_chrI	580980	SNP3343	C	T	.	PASS	END=580980;ChrB=N2_chrI;StartB=576439;EndB=576439;Parent=SYN1;VarType=ShV;DupType=.
CB_chrI	581604	INS3344	G	GAGA	.	PASS	END=581604;ChrB=N2_chrI;StartB=577063;EndB=577066;Parent=SYN1;VarType=ShV;DupType=.
CB_chrI	582288	SNP3345	T	C	.	PASS	END=582288;ChrB=N2_chrI;StartB=577750;EndB=577750;Parent=SYN1;VarType=ShV;DupType=.
CB_chrI	582427	INS3346	A	ATTCGGCAAATC	.	PASS	END=582427;ChrB=N2_chrI;StartB=577889;EndB=577900;Parent=SYN1;VarType=ShV;DupType=.
CB_chrI	582572	SNP3347	G	A	.	PASS	END=582572;ChrB=N2_chrI;StartB=578045;EndB=578045;Parent=SYN1;VarType=ShV;DupType=.
CB_chrI	582769	SNP3348	T	C	.	PASS	END=582769;ChrB=N2_chrI;StartB=578242;EndB=578242;Parent=SYN1;VarType=ShV;DupType=.
CB_chrI	583016	DEL3349	AT	A	.	PASS	END=583017;ChrB=N2_chrI;StartB=578489;EndB=578489;Parent=SYN1;VarType=ShV;DupType=.
CB_chrI	583392	INS3350	T	TGGGGGGGG	.	PASS	END=583392;ChrB=N2_chrI;StartB=578864;EndB=578872;Parent=SYN1;VarType=ShV;DupType=.
CB_chrI	583596	SNP3351	C	A	.	PASS	END=583596;ChrB=N2_chrI;StartB=579076;EndB=579076;Parent=SYN1;VarType=ShV;DupType=.
CB_chrI	583868	SNP3352	C	A	.	PASS	END=583868;ChrB=N2_chrI;StartB=579348;EndB=579348;Parent=SYN1;VarType=ShV;DupType=.
CB_chrI	583941	SNP3353	C	T	.	PASS	END=583941;ChrB=N2_chrI;StartB=579421;EndB=579421;Parent=SYN1;VarType=ShV;DupType=.
CB_chrI	584000	DEL3354	TTTTTTTTTGTTGGTATTTTGAGGAAAAAACTGATTTTTTGTG	T	.	PASS	END=584042;ChrB=N2_chrI;StartB=579480;EndB=579480;Parent=SYN1;VarType=ShV;DupType=.
CB_chrI	584335	DEL3355	AT	A	.	PASS	END=584336;ChrB=N2_chrI;StartB=579773;EndB=579773;Parent=SYN1;VarType=ShV;DupType=.
CB_chrI	584663	SNP3356	C	T	.	PASS	END=584663;ChrB=N2_chrI;StartB=580100;EndB=580100;Parent=SYN1;VarType=ShV;DupType=.
CB_chrI	584960	INS3357	G	GA	.	PASS	END=584960;ChrB=N2_chrI;StartB=580397;EndB=580398;Parent=SYN1;VarType=ShV;DupType=.
CB_chrI	585308	SNP3358	T	A	.	PASS	END=585308;ChrB=N2_chrI;StartB=580746;EndB=580746;Parent=SYN1;VarType=ShV;DupType=.
CB_chrI	585361	SNP3359	G	A	.	PASS	END=585361;ChrB=N2_chrI;StartB=580799;EndB=580799;Parent=SYN1;VarType=ShV;DupType=.
CB_chrI	585367	SNP3360	A	G	.	PASS	END=585367;ChrB=N2_chrI;StartB=580805;EndB=580805;Parent=SYN1;VarType=ShV;DupType=.
CB_chrI	585524	SNP3361	A	G	.	PASS	END=585524;ChrB=N2_chrI;StartB=580962;EndB=580962;Parent=SYN1;VarType=ShV;DupType=.
CB_chrI	585530	SNP3362	G	A	.	PASS	END=585530;ChrB=N2_chrI;StartB=580968;EndB=580968;Parent=SYN1;VarType=ShV;DupType=.
CB_chrI	585598	SNP3363	T	A	.	PASS	END=585598;ChrB=N2_chrI;StartB=581036;EndB=581036;Parent=SYN1;VarType=ShV;DupType=.
CB_chrI	585621	SNP3364	T	C	.	PASS	END=585621;ChrB=N2_chrI;StartB=581059;EndB=581059;Parent=SYN1;VarType=ShV;DupType=.
CB_chrI	585634	SNP3365	T	A	.	PASS	END=585634;ChrB=N2_chrI;StartB=581072;EndB=581072;Parent=SYN1;VarType=ShV;DupType=.
CB_chrI	585707	SNP3366	A	T	.	PASS	END=585707;ChrB=N2_chrI;StartB=581145;EndB=581145;Parent=SYN1;VarType=ShV;DupType=.
CB_chrI	585794	SNP3367	T	G	.	PASS	END=585794;ChrB=N2_chrI;StartB=581232;EndB=581232;Parent=SYN1;VarType=ShV;DupType=.
CB_chrI	586481	SNP3368	C	T	.	PASS	END=586481;ChrB=N2_chrI;StartB=581919;EndB=581919;Parent=SYN1;VarType=ShV;DupType=.
CB_chrI	586908	DEL3369	TACA	T	.	PASS	END=586911;ChrB=N2_chrI;StartB=582346;EndB=582346;Parent=SYN1;VarType=ShV;DupType=.
CB_chrI	586912	SNP3370	T	C	.	PASS	END=586912;ChrB=N2_chrI;StartB=582347;EndB=582347;Parent=SYN1;VarType=ShV;DupType=.
CB_chrI	588032	INS3371	T	TGGCAAATTTGCCGAGCTCGGCAAATTC	.	PASS	END=588032;ChrB=N2_chrI;StartB=583467;EndB=583494;Parent=SYN1;VarType=ShV;DupType=.
CB_chrI	588796	DEL3372	AT	A	.	PASS	END=588797;ChrB=N2_chrI;StartB=584258;EndB=584258;Parent=SYN1;VarType=ShV;DupType=.
CB_chrI	588961	SNP3373	A	T	.	PASS	END=588961;ChrB=N2_chrI;StartB=584422;EndB=584422;Parent=SYN1;VarType=ShV;DupType=.
CB_chrI	589225	SNP3374	T	A	.	PASS	END=589225;ChrB=N2_chrI;StartB=584686;EndB=584686;Parent=SYN1;VarType=ShV;DupType=.
CB_chrI	589708	SNP3375	T	A	.	PASS	END=589708;ChrB=N2_chrI;StartB=585169;EndB=585169;Parent=SYN1;VarType=ShV;DupType=.
CB_chrI	590268	DEL3376	CA	C	.	PASS	END=590269;ChrB=N2_chrI;StartB=585729;EndB=585729;Parent=SYN1;VarType=ShV;DupType=.
CB_chrI	592265	DEL3377	AT	A	.	PASS	END=592266;ChrB=N2_chrI;StartB=587725;EndB=587725;Parent=SYN1;VarType=ShV;DupType=.
CB_chrI	593695	SNP3378	T	C	.	PASS	END=593695;ChrB=N2_chrI;StartB=589154;EndB=589154;Parent=SYN1;VarType=ShV;DupType=.
CB_chrI	594215	SNP3379	A	G	.	PASS	END=594215;ChrB=N2_chrI;StartB=589674;EndB=589674;Parent=SYN1;VarType=ShV;DupType=.
CB_chrI	594996	SNP3380	T	A	.	PASS	END=594996;ChrB=N2_chrI;StartB=590455;EndB=590455;Parent=SYN1;VarType=ShV;DupType=.
CB_chrI	595200	SNP3381	G	T	.	PASS	END=595200;ChrB=N2_chrI;StartB=590659;EndB=590659;Parent=SYN1;VarType=ShV;DupType=.
CB_chrI	595714	SNP3382	G	T	.	PASS	END=595714;ChrB=N2_chrI;StartB=591173;EndB=591173;Parent=SYN1;VarType=ShV;DupType=.
CB_chrI	596060	SNP3383	G	A	.	PASS	END=596060;ChrB=N2_chrI;StartB=591519;EndB=591519;Parent=SYN1;VarType=ShV;DupType=.
CB_chrI	597427	SNP3384	T	C	.	PASS	END=597427;ChrB=N2_chrI;StartB=592886;EndB=592886;Parent=SYN1;VarType=ShV;DupType=.
CB_chrI	597636	SNP3385	A	C	.	PASS	END=597636;ChrB=N2_chrI;StartB=593095;EndB=593095;Parent=SYN1;VarType=ShV;DupType=.
CB_chrI	597808	DEL3386	CCACA	C	.	PASS	END=597812;ChrB=N2_chrI;StartB=593267;EndB=593267;Parent=SYN1;VarType=ShV;DupType=.
CB_chrI	598007	SNP3387	T	G	.	PASS	END=598007;ChrB=N2_chrI;StartB=593462;EndB=593462;Parent=SYN1;VarType=ShV;DupType=.
CB_chrI	598510	SNP3388	G	C	.	PASS	END=598510;ChrB=N2_chrI;StartB=593965;EndB=593965;Parent=SYN1;VarType=ShV;DupType=.
CB_chrI	598572	DEL3389	AATTTGCCGGAAATTTCAATTCAGGCCATTTGCCG	A	.	PASS	END=598606;ChrB=N2_chrI;StartB=594027;EndB=594027;Parent=SYN1;VarType=ShV;DupType=.
CB_chrI	598793	INS3390	T	TTTTCAATTCCGGCAATTTGCCGATTTACCGAAAATTTCAATTCGGCAATTTGTGAATTTTCCAGAAAATTTCAATTCCGGCAATTTGCCGATTTGCCTGGAAAA	.	PASS	END=598793;ChrB=N2_chrI;StartB=594214;EndB=594318;Parent=SYN1;VarType=ShV;DupType=.
CB_chrI	599322	SNP3391	T	C	.	PASS	END=599322;ChrB=N2_chrI;StartB=594847;EndB=594847;Parent=SYN1;VarType=ShV;DupType=.
CB_chrI	601037	SNP3392	G	A	.	PASS	END=601037;ChrB=N2_chrI;StartB=596562;EndB=596562;Parent=SYN1;VarType=ShV;DupType=.
CB_chrI	601524	SNP3393	C	T	.	PASS	END=601524;ChrB=N2_chrI;StartB=597049;EndB=597049;Parent=SYN1;VarType=ShV;DupType=.
CB_chrI	601756	SNP3394	A	G	.	PASS	END=601756;ChrB=N2_chrI;StartB=597281;EndB=597281;Parent=SYN1;VarType=ShV;DupType=.
CB_chrI	601762	SNP3395	A	G	.	PASS	END=601762;ChrB=N2_chrI;StartB=597287;EndB=597287;Parent=SYN1;VarType=ShV;DupType=.
CB_chrI	601885	SNP3396	T	C	.	PASS	END=601885;ChrB=N2_chrI;StartB=597410;EndB=597410;Parent=SYN1;VarType=ShV;DupType=.
CB_chrI	602159	SNP3397	A	T	.	PASS	END=602159;ChrB=N2_chrI;StartB=597684;EndB=597684;Parent=SYN1;VarType=ShV;DupType=.
CB_chrI	602572	SNP3398	T	G	.	PASS	END=602572;ChrB=N2_chrI;StartB=598097;EndB=598097;Parent=SYN1;VarType=ShV;DupType=.
CB_chrI	603044	SNP3399	C	A	.	PASS	END=603044;ChrB=N2_chrI;StartB=598569;EndB=598569;Parent=SYN1;VarType=ShV;DupType=.
CB_chrI	603236	INS3400	A	ATATATATATATATATATATATATATATGTATATATATACATGTATATATATATATATATACAGTGTGGGAAAGTTCTATAGGACCCCCCCTAATTTGAAGGTTTGAGGAACTTCCGAAAATTTTTTTGAAAAACTGCTAATGCCATTCGTTTTTAAATTGAAAAAAACCTATATACATTTTTTTCCAGAAGTTTATCTCAAAAACTGAGGTCGCGCTGGAAAAAACGTCAAAATCCAGTGTGAAACTTCTATAGGACCCCCCGTTTTTTTTCACGATTTTTACTAAAATCAACAGATTTTGGAATTTTTGACAAAGCTCAAATCAAGTTTGAGTTAGAAATGAGTTCAGATAAGCAGTTTTGACTTTAAAAAATTAATACGAAATGTTCTCGTGGGATCTCCAGACTGGTTCTGATTCTTCCGAACTTTGATGTTCAAGTCTGTTTCAAGCTTCCTGGTGCTCTCGGTAATGCCAAAACTTGATAAACTCTCTTTAACAAGTTCCTACTAAAATTCCTAGCACACACACCATAAAAATTTTTACGCCATCCCCAAGAAACCAGTCAGAAACAGCGTATTAACAAGTTGCAGTTATTTTTGATCAACAACAGAACATTCATATACTAAAATCAAGAAAGGATCAATAGTTAATCGGGTTTCCTTGTGTGCGGATGATCTCAAACAGTCTGTCCTCCATTGATCTGACCAAACTTTTCAGCTGGTTGTCCGGAATAGACTTCCAAGCGTCGAGAATTCCTTGCTTCAACGATGCAACTGTTGGGTAAGTCTTGTTCTGAGCATACACGATACGGACAAGAATCCCCCACAAATTTTCGATTGGATTGAGATCAGGACTTCGAGCTGGCCAATCAAGAAGGTTGATCTTCTTGAGCTTGAAATAGTCGCGGGTTGAGTTGCTCACATGGATTGTCGCATTATCCTGCTGAAATCTAAAGTCTTTTCTGGAGTAGTGACGAAGATATTTGGAGAGCTCCAGTTCCAAGACGTTCTGATAGTCAGTGCTGTTCATCTTGCTACTGACGAACTGTATCTCAAGCTTCTTCTTCTCCGTGAACGCTCCCCAAACCATCACCGTTCCTCCTCCAAAATTACGTCTCGAAAAAACCATTGGTTCCTTGCGCAAATCGCGCCAATAGTAGCGGCAACCGTCAGGCCCATCGAGATTGAATTTCTTTTCATCGGAGAAGACAACCTAAAACAATGATCCTAATTATTCACTCTTGCTTTTTTAAATTCTCACTTTACTCCAATTCGTTCCCATATTGTTCTTAGCAAATTCCAATCGCTTGAGTTTATGGTCTGCAGAGAGTAACGGAGCAGGGCGAAGTTTCTGACGAACGATTACACCAGATCGTTTGATGACATTGAGGATGGTCCTTTTTGAAGCAGACAATTGAAGCTCATTGCGAATATCTCTTGCCGTCTTACAGGAGTTGGAGGCAGCACGAATCACATTTCGTTCGTCACGCACGGAGAGAGCTTTGCGACGAGGAGCTCTTTTAGATGTACCGTAGCTCACCGGATCCTTCAGATACTCGCGAATACAGTGTCGAGAACGGGAAATTTTCCTACTCATTTCATGCAGGGACACATTGAGCAATTTCATAACATCCAGCTGAGCGCGTTCAGTGTCCGAAAGGGCAGATCCTCGAGGCATTGCAAGTTAGACTGCTTTCGAAGTAAGCTTTCCAGCCTCTATATGTGTGCCACAACACATGCCACAATTCCACATTTAATAATTCACGCAAAAAATAGTAAATAACATCTGTGAGGGACAATTTAACTTGAAATATTGGTCCCATGGAACCTTGTAATCAAAGAAAAACGATTTGATTCCTGATAAGCCTTCCATTGTTTCCTGCTGCATATTTTGCCAAATCAGCTTGACTACACAGTCGAAACATCTAAAGTGCGTGCTAGGAATTTTAGTAGGAACTTGTTAAAGAGAGTTTATCAAGTTTTGGCATTACCGAGAGCACCAGGAAGCTTGAAACAGACTTGAACATCAAAGATCGGAAGAATCAGAACCAGTCTGGAGATCCCACGAGAACATTTCGTATTAATTTTTTAAAGTCAAAACTGCTTATCTGAACTCATTTCTAACTCAAACTTGATTTGAGCTTTGTCAAAAATTCCAAAATCTGTTGATTTTAGTAAAAATCGTGAAAAAAAACGGGGGGTCCTATAGAAGTTTCACACTGGATTTTGACGTTTTTTCCAGCGCGACCTCAGTTTTTGAGATAAACTTCTGGAAAAAAATGTATATAGGTTTTTTTCAATTTAAAAACGAATGGCATTAGCAGTTTTTCAAAAAAATTTTCGGAAGTTCCTCAAACCTTCAAATTAGGGGGGGTCCTATAGAACTTTCCCACACTG	.	PASS	END=603236;ChrB=N2_chrI;StartB=598761;EndB=601158;Parent=SYN1;VarType=ShV;DupType=.
CB_chrI	603726	DEL3401	ATATATATG	A	.	PASS	END=603734;ChrB=N2_chrI;StartB=601648;EndB=601648;Parent=SYN1;VarType=ShV;DupType=.
CB_chrI	603994	SNP3402	A	G	.	PASS	END=603994;ChrB=N2_chrI;StartB=601908;EndB=601908;Parent=SYN1;VarType=ShV;DupType=.
CB_chrI	604459	SNP3403	C	T	.	PASS	END=604459;ChrB=N2_chrI;StartB=602373;EndB=602373;Parent=SYN1;VarType=ShV;DupType=.
CB_chrI	604781	SNP3404	A	G	.	PASS	END=604781;ChrB=N2_chrI;StartB=602695;EndB=602695;Parent=SYN1;VarType=ShV;DupType=.
CB_chrI	605442	DEL3405	AT	A	.	PASS	END=605443;ChrB=N2_chrI;StartB=603356;EndB=603356;Parent=SYN1;VarType=ShV;DupType=.
CB_chrI	605839	SNP3406	C	T	.	PASS	END=605839;ChrB=N2_chrI;StartB=603752;EndB=603752;Parent=SYN1;VarType=ShV;DupType=.
CB_chrI	606007	DEL3407	AT	A	.	PASS	END=606008;ChrB=N2_chrI;StartB=603920;EndB=603920;Parent=SYN1;VarType=ShV;DupType=.
CB_chrI	606180	SNP3408	T	C	.	PASS	END=606180;ChrB=N2_chrI;StartB=604092;EndB=604092;Parent=SYN1;VarType=ShV;DupType=.
CB_chrI	606248	SNP3409	T	C	.	PASS	END=606248;ChrB=N2_chrI;StartB=604160;EndB=604160;Parent=SYN1;VarType=ShV;DupType=.
CB_chrI	606249	SNP3410	T	A	.	PASS	END=606249;ChrB=N2_chrI;StartB=604161;EndB=604161;Parent=SYN1;VarType=ShV;DupType=.
CB_chrI	606261	DEL3411	CCAATTCCGGCAATTTGCCGATTTGTCGCAAATGTTCAATTCCGTCAATTTACCAATTTGCAGAAAATTT	C	.	PASS	END=606330;ChrB=N2_chrI;StartB=604173;EndB=604173;Parent=SYN1;VarType=ShV;DupType=.
CB_chrI	606390	SNP3412	C	T	.	PASS	END=606390;ChrB=N2_chrI;StartB=604233;EndB=604233;Parent=SYN1;VarType=ShV;DupType=.
CB_chrI	606823	DEL3413	GT	G	.	PASS	END=606824;ChrB=N2_chrI;StartB=604666;EndB=604666;Parent=SYN1;VarType=ShV;DupType=.
CB_chrI	606832	SNP3414	T	A	.	PASS	END=606832;ChrB=N2_chrI;StartB=604674;EndB=604674;Parent=SYN1;VarType=ShV;DupType=.
CB_chrI	606833	SNP3415	T	A	.	PASS	END=606833;ChrB=N2_chrI;StartB=604675;EndB=604675;Parent=SYN1;VarType=ShV;DupType=.
CB_chrI	606847	INS3416	C	CAT	.	PASS	END=606847;ChrB=N2_chrI;StartB=604689;EndB=604691;Parent=SYN1;VarType=ShV;DupType=.
CB_chrI	606848	DEL3417	TCCAGCA	T	.	PASS	END=606854;ChrB=N2_chrI;StartB=604692;EndB=604692;Parent=SYN1;VarType=ShV;DupType=.
CB_chrI	606856	SNP3418	C	A	.	PASS	END=606856;ChrB=N2_chrI;StartB=604694;EndB=604694;Parent=SYN1;VarType=ShV;DupType=.
CB_chrI	606889	INS3419	A	AT	.	PASS	END=606889;ChrB=N2_chrI;StartB=604727;EndB=604728;Parent=SYN1;VarType=ShV;DupType=.
CB_chrI	606945	SNP3420	T	C	.	PASS	END=606945;ChrB=N2_chrI;StartB=604784;EndB=604784;Parent=SYN1;VarType=ShV;DupType=.
CB_chrI	606970	SNP3421	T	A	.	PASS	END=606970;ChrB=N2_chrI;StartB=604809;EndB=604809;Parent=SYN1;VarType=ShV;DupType=.
CB_chrI	606971	SNP3422	T	A	.	PASS	END=606971;ChrB=N2_chrI;StartB=604810;EndB=604810;Parent=SYN1;VarType=ShV;DupType=.
CB_chrI	607438	SNP3423	G	T	.	PASS	END=607438;ChrB=N2_chrI;StartB=605277;EndB=605277;Parent=SYN1;VarType=ShV;DupType=.
CB_chrI	607751	SNP3424	G	A	.	PASS	END=607751;ChrB=N2_chrI;StartB=605590;EndB=605590;Parent=SYN1;VarType=ShV;DupType=.
CB_chrI	608043	SNP3425	C	T	.	PASS	END=608043;ChrB=N2_chrI;StartB=605882;EndB=605882;Parent=SYN1;VarType=ShV;DupType=.
CB_chrI	608181	SNP3426	T	C	.	PASS	END=608181;ChrB=N2_chrI;StartB=606020;EndB=606020;Parent=SYN1;VarType=ShV;DupType=.
CB_chrI	608761	INS3427	C	CA	.	PASS	END=608761;ChrB=N2_chrI;StartB=606600;EndB=606601;Parent=SYN1;VarType=ShV;DupType=.
CB_chrI	608784	SNP3428	T	C	.	PASS	END=608784;ChrB=N2_chrI;StartB=606624;EndB=606624;Parent=SYN1;VarType=ShV;DupType=.
CB_chrI	609210	SNP3429	G	A	.	PASS	END=609210;ChrB=N2_chrI;StartB=607050;EndB=607050;Parent=SYN1;VarType=ShV;DupType=.
CB_chrI	609474	DEL3430	AT	A	.	PASS	END=609475;ChrB=N2_chrI;StartB=607314;EndB=607314;Parent=SYN1;VarType=ShV;DupType=.
CB_chrI	609836	SNP3431	T	A	.	PASS	END=609836;ChrB=N2_chrI;StartB=607675;EndB=607675;Parent=SYN1;VarType=ShV;DupType=.
CB_chrI	609884	DEL3432	AAATGAT	A	.	PASS	END=609890;ChrB=N2_chrI;StartB=607723;EndB=607723;Parent=SYN1;VarType=ShV;DupType=.
CB_chrI	610172	SNP3433	A	G	.	PASS	END=610172;ChrB=N2_chrI;StartB=608005;EndB=608005;Parent=SYN1;VarType=ShV;DupType=.
CB_chrI	611629	SNP3434	C	T	.	PASS	END=611629;ChrB=N2_chrI;StartB=609462;EndB=609462;Parent=SYN1;VarType=ShV;DupType=.
CB_chrI	611664	INS3435	A	ATT	.	PASS	END=611664;ChrB=N2_chrI;StartB=609497;EndB=609499;Parent=SYN1;VarType=ShV;DupType=.
CB_chrI	611793	SNP3436	G	A	.	PASS	END=611793;ChrB=N2_chrI;StartB=609628;EndB=609628;Parent=SYN1;VarType=ShV;DupType=.
CB_chrI	612201	INS3437	T	TAGGCCACTTGAATTTGGTGACCTGGGAAATGAAAAATGATTTTCTTGGAATTTTTTAGGCCACTTGAATTTGACGGCCTAGGAAATGAAAAATAGTTTTTTGGTAATTTCTAGGCCACTTGAATTTGGTGGCCTGGGAAATGAAAAATGATTTTCTTGGAATTTTTTAGGCCACTTGAATTTGACGGCCTAGGAAATGAAAAACAGTTGTTTTGGAATTTTTTAGGCCACTTGAATTTGACGGCCTAGGAAATGAAAAATAGTTTTTTGGTAATTTCG	.	PASS	END=612201;ChrB=N2_chrI;StartB=610036;EndB=610314;Parent=SYN1;VarType=ShV;DupType=.
CB_chrI	612424	SNP3438	G	A	.	PASS	END=612424;ChrB=N2_chrI;StartB=610537;EndB=610537;Parent=SYN1;VarType=ShV;DupType=.
CB_chrI	612477	SNP3439	T	G	.	PASS	END=612477;ChrB=N2_chrI;StartB=610590;EndB=610590;Parent=SYN1;VarType=ShV;DupType=.
CB_chrI	612497	SNP3440	A	G	.	PASS	END=612497;ChrB=N2_chrI;StartB=610610;EndB=610610;Parent=SYN1;VarType=ShV;DupType=.
CB_chrI	612521	INS3441	C	CTTGGAATTTTTTAGGCCACTTGAATTTGACGGCCTAGGAAATGAAAAACAGTTGTT	.	PASS	END=612521;ChrB=N2_chrI;StartB=610634;EndB=610690;Parent=SYN1;VarType=ShV;DupType=.
CB_chrI	612698	INS3442	C	CGAGGCCACTTGAATTTGGTGGCCTGGGAAATGAAAAATGATTTTCTTGGAATTTTT	.	PASS	END=612698;ChrB=N2_chrI;StartB=610867;EndB=610923;Parent=SYN1;VarType=ShV;DupType=.
CB_chrI	612702	SNP3443	A	G	.	PASS	END=612702;ChrB=N2_chrI;StartB=610927;EndB=610927;Parent=SYN1;VarType=ShV;DupType=.
CB_chrI	612754	SNP3444	T	G	.	PASS	END=612754;ChrB=N2_chrI;StartB=610979;EndB=610979;Parent=SYN1;VarType=ShV;DupType=.
CB_chrI	612850	INS3445	T	TTTTTTGGTAATTTCTAGACCACTTGAATTTGACGGCCTAGGAAATGAAAAATAG	.	PASS	END=612850;ChrB=N2_chrI;StartB=611075;EndB=611129;Parent=SYN1;VarType=ShV;DupType=.
CB_chrI	612852	SNP3446	G	T	.	PASS	END=612852;ChrB=N2_chrI;StartB=611131;EndB=611131;Parent=SYN1;VarType=ShV;DupType=.
CB_chrI	612859	SNP3447	A	T	.	PASS	END=612859;ChrB=N2_chrI;StartB=611138;EndB=611138;Parent=SYN1;VarType=ShV;DupType=.
CB_chrI	612861	SNP3448	T	A	.	PASS	END=612861;ChrB=N2_chrI;StartB=611140;EndB=611140;Parent=SYN1;VarType=ShV;DupType=.
CB_chrI	612865	SNP3449	T	C	.	PASS	END=612865;ChrB=N2_chrI;StartB=611144;EndB=611144;Parent=SYN1;VarType=ShV;DupType=.
CB_chrI	613110	SNP3450	C	T	.	PASS	END=613110;ChrB=N2_chrI;StartB=611389;EndB=611389;Parent=SYN1;VarType=ShV;DupType=.
CB_chrI	613224	SNP3451	T	A	.	PASS	END=613224;ChrB=N2_chrI;StartB=611503;EndB=611503;Parent=SYN1;VarType=ShV;DupType=.
CB_chrI	613354	SNP3452	G	A	.	PASS	END=613354;ChrB=N2_chrI;StartB=611633;EndB=611633;Parent=SYN1;VarType=ShV;DupType=.
CB_chrI	613459	DEL3453	CT	C	.	PASS	END=613460;ChrB=N2_chrI;StartB=611738;EndB=611738;Parent=SYN1;VarType=ShV;DupType=.
CB_chrI	613627	DEL3454	CGG	C	.	PASS	END=613629;ChrB=N2_chrI;StartB=611905;EndB=611905;Parent=SYN1;VarType=ShV;DupType=.
CB_chrI	613660	DEL3455	GA	G	.	PASS	END=613661;ChrB=N2_chrI;StartB=611936;EndB=611936;Parent=SYN1;VarType=ShV;DupType=.
CB_chrI	614446	SNP3456	T	A	.	PASS	END=614446;ChrB=N2_chrI;StartB=612721;EndB=612721;Parent=SYN1;VarType=ShV;DupType=.
CB_chrI	614529	SNP3457	A	T	.	PASS	END=614529;ChrB=N2_chrI;StartB=612804;EndB=612804;Parent=SYN1;VarType=ShV;DupType=.
CB_chrI	614548	DEL3458	CGCCAGACAGGAAGTCTT	C	.	PASS	END=614565;ChrB=N2_chrI;StartB=612823;EndB=612823;Parent=SYN1;VarType=ShV;DupType=.
CB_chrI	615093	INS3459	C	CGAGAGA	.	PASS	END=615093;ChrB=N2_chrI;StartB=613351;EndB=613357;Parent=SYN1;VarType=ShV;DupType=.
CB_chrI	615409	SNP3460	C	T	.	PASS	END=615409;ChrB=N2_chrI;StartB=613673;EndB=613673;Parent=SYN1;VarType=ShV;DupType=.
CB_chrI	615872	SNP3461	T	C	.	PASS	END=615872;ChrB=N2_chrI;StartB=614136;EndB=614136;Parent=SYN1;VarType=ShV;DupType=.
CB_chrI	615895	SNP3462	C	T	.	PASS	END=615895;ChrB=N2_chrI;StartB=614159;EndB=614159;Parent=SYN1;VarType=ShV;DupType=.
CB_chrI	616309	SNP3463	T	C	.	PASS	END=616309;ChrB=N2_chrI;StartB=614573;EndB=614573;Parent=SYN1;VarType=ShV;DupType=.
CB_chrI	616420	INS3464	G	GAA	.	PASS	END=616420;ChrB=N2_chrI;StartB=614684;EndB=614686;Parent=SYN1;VarType=ShV;DupType=.
CB_chrI	616492	SNP3465	T	A	.	PASS	END=616492;ChrB=N2_chrI;StartB=614758;EndB=614758;Parent=SYN1;VarType=ShV;DupType=.
CB_chrI	617038	INS3466	T	TGTTGGATG	.	PASS	END=617038;ChrB=N2_chrI;StartB=615304;EndB=615312;Parent=SYN1;VarType=ShV;DupType=.
CB_chrI	617039	SNP3467	A	T	.	PASS	END=617039;ChrB=N2_chrI;StartB=615313;EndB=615313;Parent=SYN1;VarType=ShV;DupType=.
CB_chrI	617040	SNP3468	A	G	.	PASS	END=617040;ChrB=N2_chrI;StartB=615314;EndB=615314;Parent=SYN1;VarType=ShV;DupType=.
CB_chrI	617502	SNP3469	T	A	.	PASS	END=617502;ChrB=N2_chrI;StartB=615776;EndB=615776;Parent=SYN1;VarType=ShV;DupType=.
CB_chrI	617553	SNP3470	C	A	.	PASS	END=617553;ChrB=N2_chrI;StartB=615827;EndB=615827;Parent=SYN1;VarType=ShV;DupType=.
CB_chrI	617705	SNP3471	C	T	.	PASS	END=617705;ChrB=N2_chrI;StartB=615979;EndB=615979;Parent=SYN1;VarType=ShV;DupType=.
CB_chrI	617988	SNP3472	G	A	.	PASS	END=617988;ChrB=N2_chrI;StartB=616262;EndB=616262;Parent=SYN1;VarType=ShV;DupType=.
CB_chrI	618338	SNP3473	A	T	.	PASS	END=618338;ChrB=N2_chrI;StartB=616612;EndB=616612;Parent=SYN1;VarType=ShV;DupType=.
CB_chrI	618389	SNP3474	C	T	.	PASS	END=618389;ChrB=N2_chrI;StartB=616663;EndB=616663;Parent=SYN1;VarType=ShV;DupType=.
CB_chrI	618480	DEL3475	CTA	C	.	PASS	END=618482;ChrB=N2_chrI;StartB=616754;EndB=616754;Parent=SYN1;VarType=ShV;DupType=.
CB_chrI	619173	SNP3476	C	T	.	PASS	END=619173;ChrB=N2_chrI;StartB=617445;EndB=617445;Parent=SYN1;VarType=ShV;DupType=.
CB_chrI	619229	SNP3477	A	C	.	PASS	END=619229;ChrB=N2_chrI;StartB=617501;EndB=617501;Parent=SYN1;VarType=ShV;DupType=.
CB_chrI	619235	SNP3478	A	C	.	PASS	END=619235;ChrB=N2_chrI;StartB=617507;EndB=617507;Parent=SYN1;VarType=ShV;DupType=.
CB_chrI	619239	INS3479	T	TAAGCACGGTAAAATACACCAGATTTTTCGCGCAAAATGGGATTTTCGGCGAAAAATTCGAATTTCCTGAGAATTTTGGTCGTTTTTACTATTTTTTAATCCAAAAAAAAATGAAAATTTTTAAATTTTCTATAAATTTTCTGAAATTCACCGTCGTTTTTCACGAAATAAAAAAATTGATAAA	.	PASS	END=619239;ChrB=N2_chrI;StartB=617511;EndB=617694;Parent=SYN1;VarType=ShV;DupType=.
CB_chrI	619241	SNP3480	G	T	.	PASS	END=619241;ChrB=N2_chrI;StartB=617696;EndB=617696;Parent=SYN1;VarType=ShV;DupType=.
CB_chrI	619289	SNP3481	T	G	.	PASS	END=619289;ChrB=N2_chrI;StartB=617744;EndB=617744;Parent=SYN1;VarType=ShV;DupType=.
CB_chrI	619365	INS3482	A	AT	.	PASS	END=619365;ChrB=N2_chrI;StartB=617820;EndB=617821;Parent=SYN1;VarType=ShV;DupType=.
CB_chrI	619627	DEL3483	CTTTTTAGTGTTTGGGCTTTTTAGGGCTTTTTAGTG	C	.	PASS	END=619662;ChrB=N2_chrI;StartB=618083;EndB=618083;Parent=SYN1;VarType=ShV;DupType=.
CB_chrI	619679	SNP3484	C	A	.	PASS	END=619679;ChrB=N2_chrI;StartB=618100;EndB=618100;Parent=SYN1;VarType=ShV;DupType=.
CB_chrI	619721	SNP3485	C	A	.	PASS	END=619721;ChrB=N2_chrI;StartB=618142;EndB=618142;Parent=SYN1;VarType=ShV;DupType=.
CB_chrI	620206	SNP3486	T	C	.	PASS	END=620206;ChrB=N2_chrI;StartB=618627;EndB=618627;Parent=SYN1;VarType=ShV;DupType=.
CB_chrI	621164	SNP3487	T	C	.	PASS	END=621164;ChrB=N2_chrI;StartB=619585;EndB=619585;Parent=SYN1;VarType=ShV;DupType=.
CB_chrI	621485	SNP3488	T	C	.	PASS	END=621485;ChrB=N2_chrI;StartB=619906;EndB=619906;Parent=SYN1;VarType=ShV;DupType=.
CB_chrI	621659	SNP3489	G	A	.	PASS	END=621659;ChrB=N2_chrI;StartB=620080;EndB=620080;Parent=SYN1;VarType=ShV;DupType=.
CB_chrI	623008	SNP3490	A	C	.	PASS	END=623008;ChrB=N2_chrI;StartB=621429;EndB=621429;Parent=SYN1;VarType=ShV;DupType=.
CB_chrI	623103	SNP3491	T	C	.	PASS	END=623103;ChrB=N2_chrI;StartB=621524;EndB=621524;Parent=SYN1;VarType=ShV;DupType=.
CB_chrI	623193	SNP3492	A	T	.	PASS	END=623193;ChrB=N2_chrI;StartB=621614;EndB=621614;Parent=SYN1;VarType=ShV;DupType=.
CB_chrI	623319	SNP3493	A	G	.	PASS	END=623319;ChrB=N2_chrI;StartB=621740;EndB=621740;Parent=SYN1;VarType=ShV;DupType=.
CB_chrI	623587	SNP3494	A	G	.	PASS	END=623587;ChrB=N2_chrI;StartB=622008;EndB=622008;Parent=SYN1;VarType=ShV;DupType=.
CB_chrI	624095	INS3495	T	TA	.	PASS	END=624095;ChrB=N2_chrI;StartB=622516;EndB=622517;Parent=SYN1;VarType=ShV;DupType=.
CB_chrI	624155	SNP3496	C	T	.	PASS	END=624155;ChrB=N2_chrI;StartB=622577;EndB=622577;Parent=SYN1;VarType=ShV;DupType=.
CB_chrI	624195	SNP3497	G	A	.	PASS	END=624195;ChrB=N2_chrI;StartB=622617;EndB=622617;Parent=SYN1;VarType=ShV;DupType=.
CB_chrI	624226	SNP3498	T	C	.	PASS	END=624226;ChrB=N2_chrI;StartB=622648;EndB=622648;Parent=SYN1;VarType=ShV;DupType=.
CB_chrI	624256	SNP3499	T	C	.	PASS	END=624256;ChrB=N2_chrI;StartB=622678;EndB=622678;Parent=SYN1;VarType=ShV;DupType=.
CB_chrI	624266	SNP3500	C	T	.	PASS	END=624266;ChrB=N2_chrI;StartB=622688;EndB=622688;Parent=SYN1;VarType=ShV;DupType=.
CB_chrI	624301	INS3501	A	AACATATTTGACGCGCAAAATATCTCGTAGCGAAAACTACAGTAATTATGTAAATGACTACTGTAGCGCTTGTGTGTCGATTTAAGGGCTCAATTTTCAAAAAATCGAGATCCCGTAAATCGACACAAGTGCTATAGTTGTTATTTGAAGAATTACTGTAGTTTTCGCTACGAGATATTTTGCGCGTCAAATATGTTGTGCAATGCGCATTTTCAGAATTTTGTGTAAAAATTTTTGTGTTTAGTGATTTTTGCAGTTTGCGCGTCAAATATGATGTATGACCGGCAGTGTTTGCCCACATCGCCTAAGCACGGTAAAATACACCAGATTTTTCGCGCAAAATGGGATTTTCGGCGAAAAATTCGAATTTCCTGAGAATTTTGGTCGTTTTTACTATTTTTTAATGCAAAAAATGAAAATTTTTAAATTTTCTGAAATTCACCGTCGTTTTTCACGAAATAAAAAAATTTCAAAAAATTGAAAATTCCGCCACATCACATTTGACGCTCAACTTTTTTTAAATGAACAAAATCCGGATTTTTCTGGGAAATTTGAGATTTATTTAGGTCTCGCAGCGAAAAAAAAATTAGAGTTTGCGCGTCAAATATGATGTATGACCGGCAGTGTTTGCACACACATAGCCTAGACACGATAAAATACATCAGATTTTACGCGCAAACTGGCAAAAAAATTGATTTTTTGGCTTTTTCGGACTAAACATTAGAAAAAAAGACTATACTCCAACAATTTTTTTCAGTTTTTTTTTGAAAAATTCCATATTTTCTGAAGTTCAAATAAATATATATTTTTTTAAAGTTCAAAAAATTCAAATTAGCGCGTTAAAAACGACGTATTCAGGCATCACATTTGACGCGCAATTTTTTTTTTAAAGAAGGATTTGCGCGTCAAATCTGGCGAATTAGGTTTGTCGGCGGAAT	.	PASS	END=624301;ChrB=N2_chrI;StartB=622723;EndB=623660;Parent=SYN1;VarType=ShV;DupType=.
CB_chrI	624379	SNP3502	G	A	.	PASS	END=624379;ChrB=N2_chrI;StartB=623738;EndB=623738;Parent=SYN1;VarType=ShV;DupType=.
CB_chrI	624445	SNP3503	A	G	.	PASS	END=624445;ChrB=N2_chrI;StartB=623804;EndB=623804;Parent=SYN1;VarType=ShV;DupType=.
CB_chrI	624447	DEL3504	CG	C	.	PASS	END=624448;ChrB=N2_chrI;StartB=623806;EndB=623806;Parent=SYN1;VarType=ShV;DupType=.
CB_chrI	624470	INS3505	C	CG	.	PASS	END=624470;ChrB=N2_chrI;StartB=623828;EndB=623829;Parent=SYN1;VarType=ShV;DupType=.
CB_chrI	624514	INS3506	C	CA	.	PASS	END=624514;ChrB=N2_chrI;StartB=623873;EndB=623874;Parent=SYN1;VarType=ShV;DupType=.
CB_chrI	624536	INS3507	C	CA	.	PASS	END=624536;ChrB=N2_chrI;StartB=623896;EndB=623897;Parent=SYN1;VarType=ShV;DupType=.
CB_chrI	624537	SNP3508	G	A	.	PASS	END=624537;ChrB=N2_chrI;StartB=623898;EndB=623898;Parent=SYN1;VarType=ShV;DupType=.
CB_chrI	624558	INS3509	C	CA	.	PASS	END=624558;ChrB=N2_chrI;StartB=623919;EndB=623920;Parent=SYN1;VarType=ShV;DupType=.
CB_chrI	624569	SNP3510	A	T	.	PASS	END=624569;ChrB=N2_chrI;StartB=623931;EndB=623931;Parent=SYN1;VarType=ShV;DupType=.
CB_chrI	624604	SNP3511	A	G	.	PASS	END=624604;ChrB=N2_chrI;StartB=623966;EndB=623966;Parent=SYN1;VarType=ShV;DupType=.
CB_chrI	624627	SNP3512	A	G	.	PASS	END=624627;ChrB=N2_chrI;StartB=623989;EndB=623989;Parent=SYN1;VarType=ShV;DupType=.
CB_chrI	624672	SNP3513	G	A	.	PASS	END=624672;ChrB=N2_chrI;StartB=624034;EndB=624034;Parent=SYN1;VarType=ShV;DupType=.
CB_chrI	624694	INS3514	C	CAAAAAAAAATTTAATTTTTCAACAAAAAAAAATTAAATTTTCCAACA	.	PASS	END=624694;ChrB=N2_chrI;StartB=624056;EndB=624103;Parent=SYN1;VarType=ShV;DupType=.
CB_chrI	624695	SNP3515	G	A	.	PASS	END=624695;ChrB=N2_chrI;StartB=624104;EndB=624104;Parent=SYN1;VarType=ShV;DupType=.
CB_chrI	624716	INS3516	C	CA	.	PASS	END=624716;ChrB=N2_chrI;StartB=624125;EndB=624126;Parent=SYN1;VarType=ShV;DupType=.
CB_chrI	624772	SNP3517	T	A	.	PASS	END=624772;ChrB=N2_chrI;StartB=624182;EndB=624182;Parent=SYN1;VarType=ShV;DupType=.
CB_chrI	624857	SNP3518	A	G	.	PASS	END=624857;ChrB=N2_chrI;StartB=624267;EndB=624267;Parent=SYN1;VarType=ShV;DupType=.
CB_chrI	625009	SNP3519	G	T	.	PASS	END=625009;ChrB=N2_chrI;StartB=624419;EndB=624419;Parent=SYN1;VarType=ShV;DupType=.
CB_chrI	625045	SNP3520	A	T	.	PASS	END=625045;ChrB=N2_chrI;StartB=624455;EndB=624455;Parent=SYN1;VarType=ShV;DupType=.
CB_chrI	625059	INS3521	A	AT	.	PASS	END=625059;ChrB=N2_chrI;StartB=624469;EndB=624470;Parent=SYN1;VarType=ShV;DupType=.
CB_chrI	625249	SNP3522	T	A	.	PASS	END=625249;ChrB=N2_chrI;StartB=624660;EndB=624660;Parent=SYN1;VarType=ShV;DupType=.
CB_chrI	625283	DEL3523	TTTCCGC	T	.	PASS	END=625289;ChrB=N2_chrI;StartB=624694;EndB=624694;Parent=SYN1;VarType=ShV;DupType=.
CB_chrI	625323	SNP3524	A	T	.	PASS	END=625323;ChrB=N2_chrI;StartB=624728;EndB=624728;Parent=SYN1;VarType=ShV;DupType=.
CB_chrI	625469	SNP3525	A	T	.	PASS	END=625469;ChrB=N2_chrI;StartB=624874;EndB=624874;Parent=SYN1;VarType=ShV;DupType=.
CB_chrI	625538	INS3526	C	CT	.	PASS	END=625538;ChrB=N2_chrI;StartB=624943;EndB=624944;Parent=SYN1;VarType=ShV;DupType=.
CB_chrI	625598	SNP3527	C	T	.	PASS	END=625598;ChrB=N2_chrI;StartB=625004;EndB=625004;Parent=SYN1;VarType=ShV;DupType=.
CB_chrI	625629	SNP3528	T	A	.	PASS	END=625629;ChrB=N2_chrI;StartB=625035;EndB=625035;Parent=SYN1;VarType=ShV;DupType=.
CB_chrI	625647	DEL3529	AT	A	.	PASS	END=625648;ChrB=N2_chrI;StartB=625053;EndB=625053;Parent=SYN1;VarType=ShV;DupType=.
CB_chrI	625704	DEL3530	AT	A	.	PASS	END=625705;ChrB=N2_chrI;StartB=625109;EndB=625109;Parent=SYN1;VarType=ShV;DupType=.
CB_chrI	625745	DEL3531	TA	T	.	PASS	END=625746;ChrB=N2_chrI;StartB=625149;EndB=625149;Parent=SYN1;VarType=ShV;DupType=.
CB_chrI	625785	SNP3532	A	G	.	PASS	END=625785;ChrB=N2_chrI;StartB=625188;EndB=625188;Parent=SYN1;VarType=ShV;DupType=.
CB_chrI	625902	INS3533	A	ATT	.	PASS	END=625902;ChrB=N2_chrI;StartB=625305;EndB=625307;Parent=SYN1;VarType=ShV;DupType=.
CB_chrI	626492	INS3534	A	AT	.	PASS	END=626492;ChrB=N2_chrI;StartB=625897;EndB=625898;Parent=SYN1;VarType=ShV;DupType=.
CB_chrI	626512	SNP3535	C	T	.	PASS	END=626512;ChrB=N2_chrI;StartB=625918;EndB=625918;Parent=SYN1;VarType=ShV;DupType=.
CB_chrI	626574	DEL3536	TC	T	.	PASS	END=626575;ChrB=N2_chrI;StartB=625980;EndB=625980;Parent=SYN1;VarType=ShV;DupType=.
CB_chrI	626619	INS3537	A	AAAAAAATTCACTGAAAAATCGATAATTATTGATTTTTCCAAAAAAAAAAATCACAAAAGTCGATAATTACTGATTTTTTCCAAGAAAATTTTAAAAAAAAACGACAATTATTGATTTTTTCCGAAAAAATTACAAAAAAATCGACAAGTACTGATTTTTTCTGAAAAAATTACAAAAAATCGATAATTATTGATATTTTACAAAAAATCGATAATTATTGATTTTTTAC	.	PASS	END=626619;ChrB=N2_chrI;StartB=626024;EndB=626253;Parent=SYN1;VarType=ShV;DupType=.
CB_chrI	626699	SNP3538	T	A	.	PASS	END=626699;ChrB=N2_chrI;StartB=626333;EndB=626333;Parent=SYN1;VarType=ShV;DupType=.
CB_chrI	626750	DEL3539	AACAAAAAAAATCGATAATTTTTAATTTTTTTCAAAAAAAAAATC	A	.	PASS	END=626794;ChrB=N2_chrI;StartB=626384;EndB=626384;Parent=SYN1;VarType=ShV;DupType=.
CB_chrI	626815	INS3540	A	ATTTTCCCAGAAAAAATTCACTGAAAAATCGATAATTATTGAT	.	PASS	END=626815;ChrB=N2_chrI;StartB=626405;EndB=626447;Parent=SYN1;VarType=ShV;DupType=.
CB_chrI	626843	SNP3541	C	T	.	PASS	END=626843;ChrB=N2_chrI;StartB=626475;EndB=626475;Parent=SYN1;VarType=ShV;DupType=.
CB_chrI	626900	DEL3542	CA	C	.	PASS	END=626901;ChrB=N2_chrI;StartB=626532;EndB=626532;Parent=SYN1;VarType=ShV;DupType=.
CB_chrI	626953	DEL3543	CA	C	.	PASS	END=626954;ChrB=N2_chrI;StartB=626584;EndB=626584;Parent=SYN1;VarType=ShV;DupType=.
CB_chrI	627015	INS3544	A	AT	.	PASS	END=627015;ChrB=N2_chrI;StartB=626645;EndB=626646;Parent=SYN1;VarType=ShV;DupType=.
CB_chrI	627023	SNP3545	G	A	.	PASS	END=627023;ChrB=N2_chrI;StartB=626654;EndB=626654;Parent=SYN1;VarType=ShV;DupType=.
CB_chrI	627098	SNP3546	A	C	.	PASS	END=627098;ChrB=N2_chrI;StartB=626729;EndB=626729;Parent=SYN1;VarType=ShV;DupType=.
CB_chrI	627111	INS3547	T	TAAAGGCGCATGCGCTCTCCTGGGTCTCACAGCGAAAAGTGGATTTTTCAAATTTTTTGGATAAAATTTCGCTGAAAAACGTATTTTTTTGA	.	PASS	END=627111;ChrB=N2_chrI;StartB=626742;EndB=626833;Parent=SYN1;VarType=ShV;DupType=.
CB_chrI	627140	INS3548	C	CA	.	PASS	END=627140;ChrB=N2_chrI;StartB=626862;EndB=626863;Parent=SYN1;VarType=ShV;DupType=.
CB_chrI	627150	SNP3549	C	T	.	PASS	END=627150;ChrB=N2_chrI;StartB=626873;EndB=626873;Parent=SYN1;VarType=ShV;DupType=.
CB_chrI	627646	SNP3550	G	C	.	PASS	END=627646;ChrB=N2_chrI;StartB=627369;EndB=627369;Parent=SYN1;VarType=ShV;DupType=.
CB_chrI	627866	DEL3551	TTTTAGATAAATTTTTCTATAGTTTA	T	.	PASS	END=627891;ChrB=N2_chrI;StartB=627589;EndB=627589;Parent=SYN1;VarType=ShV;DupType=.
CB_chrI	627956	SNP3552	A	G	.	PASS	END=627956;ChrB=N2_chrI;StartB=627654;EndB=627654;Parent=SYN1;VarType=ShV;DupType=.
CB_chrI	627957	SNP3553	T	G	.	PASS	END=627957;ChrB=N2_chrI;StartB=627655;EndB=627655;Parent=SYN1;VarType=ShV;DupType=.
CB_chrI	628001	DEL3554	ATTTTTTGTGGATTTTTTGAAAAAAATCAATAATTATCGAT	A	.	PASS	END=628041;ChrB=N2_chrI;StartB=627699;EndB=627699;Parent=SYN1;VarType=ShV;DupType=.
CB_chrI	628077	INS3555	C	CGATTTTTTGT	.	PASS	END=628077;ChrB=N2_chrI;StartB=627735;EndB=627745;Parent=SYN1;VarType=ShV;DupType=.
CB_chrI	628187	DEL3556	AT	A	.	PASS	END=628188;ChrB=N2_chrI;StartB=627855;EndB=627855;Parent=SYN1;VarType=ShV;DupType=.
CB_chrI	628263	SNP3557	G	T	.	PASS	END=628263;ChrB=N2_chrI;StartB=627930;EndB=627930;Parent=SYN1;VarType=ShV;DupType=.
CB_chrI	628264	INS3558	T	TTTG	.	PASS	END=628264;ChrB=N2_chrI;StartB=627931;EndB=627934;Parent=SYN1;VarType=ShV;DupType=.
CB_chrI	628265	SNP3559	G	A	.	PASS	END=628265;ChrB=N2_chrI;StartB=627935;EndB=627935;Parent=SYN1;VarType=ShV;DupType=.
CB_chrI	628274	SNP3560	T	A	.	PASS	END=628274;ChrB=N2_chrI;StartB=627944;EndB=627944;Parent=SYN1;VarType=ShV;DupType=.
CB_chrI	628279	SNP3561	T	A	.	PASS	END=628279;ChrB=N2_chrI;StartB=627949;EndB=627949;Parent=SYN1;VarType=ShV;DupType=.
CB_chrI	628290	SNP3562	A	T	.	PASS	END=628290;ChrB=N2_chrI;StartB=627960;EndB=627960;Parent=SYN1;VarType=ShV;DupType=.
CB_chrI	628304	INS3563	A	AT	.	PASS	END=628304;ChrB=N2_chrI;StartB=627974;EndB=627975;Parent=SYN1;VarType=ShV;DupType=.
CB_chrI	628332	SNP3564	A	G	.	PASS	END=628332;ChrB=N2_chrI;StartB=628003;EndB=628003;Parent=SYN1;VarType=ShV;DupType=.
CB_chrI	628381	DEL3565	TGATTTTTTTTTGGAAAAAATCAATAATTATCGATTTTTTTTCGAAAAAATCAAAAATTATCGATTTTTTGTGGATTTTTTGAAAAAAATCAATAATTATCGATTTTTTGTGGATTTTTTGTAAAAAATCAATAGTTTTCGATTTTTTTTTGGTAAAAATCAATAATTATCGATTTTTTGTG	T	.	PASS	END=628562;ChrB=N2_chrI;StartB=628052;EndB=628052;Parent=SYN1;VarType=ShV;DupType=.
CB_chrI	628572	SNP3566	A	T	.	PASS	END=628572;ChrB=N2_chrI;StartB=628062;EndB=628062;Parent=SYN1;VarType=ShV;DupType=.
CB_chrI	628577	SNP3567	A	T	.	PASS	END=628577;ChrB=N2_chrI;StartB=628067;EndB=628067;Parent=SYN1;VarType=ShV;DupType=.
CB_chrI	628642	SNP3568	A	T	.	PASS	END=628642;ChrB=N2_chrI;StartB=628132;EndB=628132;Parent=SYN1;VarType=ShV;DupType=.
CB_chrI	629013	INS3569	G	GT	.	PASS	END=629013;ChrB=N2_chrI;StartB=628503;EndB=628504;Parent=SYN1;VarType=ShV;DupType=.
CB_chrI	629195	SNP3570	T	C	.	PASS	END=629195;ChrB=N2_chrI;StartB=628686;EndB=628686;Parent=SYN1;VarType=ShV;DupType=.
CB_chrI	629552	DEL3571	AT	A	.	PASS	END=629553;ChrB=N2_chrI;StartB=629043;EndB=629043;Parent=SYN1;VarType=ShV;DupType=.
CB_chrI	629975	DEL3572	CTCA	C	.	PASS	END=629978;ChrB=N2_chrI;StartB=629465;EndB=629465;Parent=SYN1;VarType=ShV;DupType=.
CB_chrI	630044	DEL3573	AT	A	.	PASS	END=630045;ChrB=N2_chrI;StartB=629531;EndB=629531;Parent=SYN1;VarType=ShV;DupType=.
CB_chrI	630174	DEL3574	AGG	A	.	PASS	END=630176;ChrB=N2_chrI;StartB=629660;EndB=629660;Parent=SYN1;VarType=ShV;DupType=.
CB_chrI	631095	INS3575	A	AT	.	PASS	END=631095;ChrB=N2_chrI;StartB=630579;EndB=630580;Parent=SYN1;VarType=ShV;DupType=.
CB_chrI	631380	SNP3576	A	G	.	PASS	END=631380;ChrB=N2_chrI;StartB=630865;EndB=630865;Parent=SYN1;VarType=ShV;DupType=.
CB_chrI	631548	SNP3577	C	A	.	PASS	END=631548;ChrB=N2_chrI;StartB=631033;EndB=631033;Parent=SYN1;VarType=ShV;DupType=.
CB_chrI	631637	DEL3578	GA	G	.	PASS	END=631638;ChrB=N2_chrI;StartB=631122;EndB=631122;Parent=SYN1;VarType=ShV;DupType=.
CB_chrI	631934	SNP3579	C	G	.	PASS	END=631934;ChrB=N2_chrI;StartB=631418;EndB=631418;Parent=SYN1;VarType=ShV;DupType=.
CB_chrI	632086	SNP3580	T	C	.	PASS	END=632086;ChrB=N2_chrI;StartB=631570;EndB=631570;Parent=SYN1;VarType=ShV;DupType=.
CB_chrI	632285	SNP3581	T	G	.	PASS	END=632285;ChrB=N2_chrI;StartB=631769;EndB=631769;Parent=SYN1;VarType=ShV;DupType=.
CB_chrI	632300	SNP3582	C	T	.	PASS	END=632300;ChrB=N2_chrI;StartB=631784;EndB=631784;Parent=SYN1;VarType=ShV;DupType=.
CB_chrI	632572	INS3583	A	AT	.	PASS	END=632572;ChrB=N2_chrI;StartB=632056;EndB=632057;Parent=SYN1;VarType=ShV;DupType=.
CB_chrI	632607	INS3584	A	AT	.	PASS	END=632607;ChrB=N2_chrI;StartB=632092;EndB=632093;Parent=SYN1;VarType=ShV;DupType=.
CB_chrI	632938	SNP3585	A	T	.	PASS	END=632938;ChrB=N2_chrI;StartB=632424;EndB=632424;Parent=SYN1;VarType=ShV;DupType=.
CB_chrI	633078	SNP3586	G	A	.	PASS	END=633078;ChrB=N2_chrI;StartB=632564;EndB=632564;Parent=SYN1;VarType=ShV;DupType=.
CB_chrI	633221	INS3587	A	AT	.	PASS	END=633221;ChrB=N2_chrI;StartB=632707;EndB=632708;Parent=SYN1;VarType=ShV;DupType=.
CB_chrI	633341	SNP3588	T	A	.	PASS	END=633341;ChrB=N2_chrI;StartB=632828;EndB=632828;Parent=SYN1;VarType=ShV;DupType=.
CB_chrI	633602	DEL3589	TA	T	.	PASS	END=633603;ChrB=N2_chrI;StartB=633089;EndB=633089;Parent=SYN1;VarType=ShV;DupType=.
CB_chrI	633837	DEL3590	TA	T	.	PASS	END=633838;ChrB=N2_chrI;StartB=633323;EndB=633323;Parent=SYN1;VarType=ShV;DupType=.
CB_chrI	634113	SNP3591	C	T	.	PASS	END=634113;ChrB=N2_chrI;StartB=633598;EndB=633598;Parent=SYN1;VarType=ShV;DupType=.
CB_chrI	634996	SNP3592	G	A	.	PASS	END=634996;ChrB=N2_chrI;StartB=634481;EndB=634481;Parent=SYN1;VarType=ShV;DupType=.
CB_chrI	635304	SNP3593	A	C	.	PASS	END=635304;ChrB=N2_chrI;StartB=634789;EndB=634789;Parent=SYN1;VarType=ShV;DupType=.
CB_chrI	635457	SNP3594	T	C	.	PASS	END=635457;ChrB=N2_chrI;StartB=634942;EndB=634942;Parent=SYN1;VarType=ShV;DupType=.
CB_chrI	635955	DEL3595	TA	T	.	PASS	END=635956;ChrB=N2_chrI;StartB=635440;EndB=635440;Parent=SYN1;VarType=ShV;DupType=.
CB_chrI	636224	SNP3596	A	T	.	PASS	END=636224;ChrB=N2_chrI;StartB=635708;EndB=635708;Parent=SYN1;VarType=ShV;DupType=.
CB_chrI	636245	SNP3597	T	C	.	PASS	END=636245;ChrB=N2_chrI;StartB=635729;EndB=635729;Parent=SYN1;VarType=ShV;DupType=.
CB_chrI	636482	INS3598	G	GA	.	PASS	END=636482;ChrB=N2_chrI;StartB=635966;EndB=635967;Parent=SYN1;VarType=ShV;DupType=.
CB_chrI	636528	SNP3599	C	T	.	PASS	END=636528;ChrB=N2_chrI;StartB=636013;EndB=636013;Parent=SYN1;VarType=ShV;DupType=.
CB_chrI	636695	SNP3600	C	A	.	PASS	END=636695;ChrB=N2_chrI;StartB=636180;EndB=636180;Parent=SYN1;VarType=ShV;DupType=.
CB_chrI	637060	SNP3601	A	T	.	PASS	END=637060;ChrB=N2_chrI;StartB=636545;EndB=636545;Parent=SYN1;VarType=ShV;DupType=.
CB_chrI	637076	DEL3602	AT	A	.	PASS	END=637077;ChrB=N2_chrI;StartB=636561;EndB=636561;Parent=SYN1;VarType=ShV;DupType=.
CB_chrI	637257	SNP3603	C	T	.	PASS	END=637257;ChrB=N2_chrI;StartB=636741;EndB=636741;Parent=SYN1;VarType=ShV;DupType=.
CB_chrI	637789	INS3604	T	TAA	.	PASS	END=637789;ChrB=N2_chrI;StartB=637273;EndB=637275;Parent=SYN1;VarType=ShV;DupType=.
CB_chrI	637796	SNP3605	T	A	.	PASS	END=637796;ChrB=N2_chrI;StartB=637282;EndB=637282;Parent=SYN1;VarType=ShV;DupType=.
CB_chrI	637798	SNP3606	T	A	.	PASS	END=637798;ChrB=N2_chrI;StartB=637284;EndB=637284;Parent=SYN1;VarType=ShV;DupType=.
CB_chrI	637865	SNP3607	G	A	.	PASS	END=637865;ChrB=N2_chrI;StartB=637351;EndB=637351;Parent=SYN1;VarType=ShV;DupType=.
CB_chrI	637898	SNP3608	C	T	.	PASS	END=637898;ChrB=N2_chrI;StartB=637384;EndB=637384;Parent=SYN1;VarType=ShV;DupType=.
CB_chrI	637942	SNP3609	T	A	.	PASS	END=637942;ChrB=N2_chrI;StartB=637428;EndB=637428;Parent=SYN1;VarType=ShV;DupType=.
CB_chrI	638053	SNP3610	A	G	.	PASS	END=638053;ChrB=N2_chrI;StartB=637539;EndB=637539;Parent=SYN1;VarType=ShV;DupType=.
CB_chrI	638291	SNP3611	A	G	.	PASS	END=638291;ChrB=N2_chrI;StartB=637777;EndB=637777;Parent=SYN1;VarType=ShV;DupType=.
CB_chrI	638295	SNP3612	C	T	.	PASS	END=638295;ChrB=N2_chrI;StartB=637781;EndB=637781;Parent=SYN1;VarType=ShV;DupType=.
CB_chrI	638331	INS3613	A	AT	.	PASS	END=638331;ChrB=N2_chrI;StartB=637817;EndB=637818;Parent=SYN1;VarType=ShV;DupType=.
CB_chrI	638553	SNP3614	A	G	.	PASS	END=638553;ChrB=N2_chrI;StartB=638040;EndB=638040;Parent=SYN1;VarType=ShV;DupType=.
CB_chrI	639072	SNP3615	A	T	.	PASS	END=639072;ChrB=N2_chrI;StartB=638559;EndB=638559;Parent=SYN1;VarType=ShV;DupType=.
CB_chrI	639147	SNP3616	T	C	.	PASS	END=639147;ChrB=N2_chrI;StartB=638634;EndB=638634;Parent=SYN1;VarType=ShV;DupType=.
CB_chrI	639230	SNP3617	T	A	.	PASS	END=639230;ChrB=N2_chrI;StartB=638717;EndB=638717;Parent=SYN1;VarType=ShV;DupType=.
CB_chrI	639415	DEL3618	CAA	C	.	PASS	END=639417;ChrB=N2_chrI;StartB=638902;EndB=638902;Parent=SYN1;VarType=ShV;DupType=.
CB_chrI	639452	SNP3619	G	A	.	PASS	END=639452;ChrB=N2_chrI;StartB=638937;EndB=638937;Parent=SYN1;VarType=ShV;DupType=.
CB_chrI	639453	SNP3620	T	A	.	PASS	END=639453;ChrB=N2_chrI;StartB=638938;EndB=638938;Parent=SYN1;VarType=ShV;DupType=.
CB_chrI	639608	SNP3621	A	T	.	PASS	END=639608;ChrB=N2_chrI;StartB=639093;EndB=639093;Parent=SYN1;VarType=ShV;DupType=.
CB_chrI	639624	SNP3622	A	T	.	PASS	END=639624;ChrB=N2_chrI;StartB=639109;EndB=639109;Parent=SYN1;VarType=ShV;DupType=.
CB_chrI	639787	SNP3623	A	T	.	PASS	END=639787;ChrB=N2_chrI;StartB=639272;EndB=639272;Parent=SYN1;VarType=ShV;DupType=.
CB_chrI	639819	SNP3624	A	G	.	PASS	END=639819;ChrB=N2_chrI;StartB=639304;EndB=639304;Parent=SYN1;VarType=ShV;DupType=.
CB_chrI	639836	INS3625	T	TA	.	PASS	END=639836;ChrB=N2_chrI;StartB=639321;EndB=639322;Parent=SYN1;VarType=ShV;DupType=.
CB_chrI	640053	SNP3626	T	A	.	PASS	END=640053;ChrB=N2_chrI;StartB=639539;EndB=639539;Parent=SYN1;VarType=ShV;DupType=.
CB_chrI	640055	INS3627	G	GTTCTGATCGGTTCTGGTCTTCCTCTAAAAT	.	PASS	END=640055;ChrB=N2_chrI;StartB=639541;EndB=639571;Parent=SYN1;VarType=ShV;DupType=.
CB_chrI	640056	SNP3628	G	C	.	PASS	END=640056;ChrB=N2_chrI;StartB=639572;EndB=639572;Parent=SYN1;VarType=ShV;DupType=.
CB_chrI	640391	SNP3629	T	C	.	PASS	END=640391;ChrB=N2_chrI;StartB=639907;EndB=639907;Parent=SYN1;VarType=ShV;DupType=.
CB_chrI	640924	SNP3630	T	G	.	PASS	END=640924;ChrB=N2_chrI;StartB=640440;EndB=640440;Parent=SYN1;VarType=ShV;DupType=.
CB_chrI	641307	SNP3631	T	G	.	PASS	END=641307;ChrB=N2_chrI;StartB=640823;EndB=640823;Parent=SYN1;VarType=ShV;DupType=.
CB_chrI	641559	SNP3632	G	A	.	PASS	END=641559;ChrB=N2_chrI;StartB=641075;EndB=641075;Parent=SYN1;VarType=ShV;DupType=.
CB_chrI	641673	SNP3633	A	G	.	PASS	END=641673;ChrB=N2_chrI;StartB=641189;EndB=641189;Parent=SYN1;VarType=ShV;DupType=.
CB_chrI	642331	DEL3634	GT	G	.	PASS	END=642332;ChrB=N2_chrI;StartB=641847;EndB=641847;Parent=SYN1;VarType=ShV;DupType=.
CB_chrI	642640	SNP3635	C	G	.	PASS	END=642640;ChrB=N2_chrI;StartB=642155;EndB=642155;Parent=SYN1;VarType=ShV;DupType=.
CB_chrI	642837	SNP3636	G	T	.	PASS	END=642837;ChrB=N2_chrI;StartB=642352;EndB=642352;Parent=SYN1;VarType=ShV;DupType=.
CB_chrI	642852	SNP3637	A	T	.	PASS	END=642852;ChrB=N2_chrI;StartB=642367;EndB=642367;Parent=SYN1;VarType=ShV;DupType=.
CB_chrI	643118	INS3638	T	TTTTTTGTAGATCAAACCGTAATGGGACAGCC	.	PASS	END=643118;ChrB=N2_chrI;StartB=642633;EndB=642664;Parent=SYN1;VarType=ShV;DupType=.
CB_chrI	643516	SNP3639	A	G	.	PASS	END=643516;ChrB=N2_chrI;StartB=643062;EndB=643062;Parent=SYN1;VarType=ShV;DupType=.
CB_chrI	643611	INS3640	A	AT	.	PASS	END=643611;ChrB=N2_chrI;StartB=643157;EndB=643158;Parent=SYN1;VarType=ShV;DupType=.
CB_chrI	643755	SNP3641	A	G	.	PASS	END=643755;ChrB=N2_chrI;StartB=643302;EndB=643302;Parent=SYN1;VarType=ShV;DupType=.
CB_chrI	644108	SNP3642	G	A	.	PASS	END=644108;ChrB=N2_chrI;StartB=643655;EndB=643655;Parent=SYN1;VarType=ShV;DupType=.
CB_chrI	644497	SNP3643	A	T	.	PASS	END=644497;ChrB=N2_chrI;StartB=644044;EndB=644044;Parent=SYN1;VarType=ShV;DupType=.
CB_chrI	644601	SNP3644	T	C	.	PASS	END=644601;ChrB=N2_chrI;StartB=644148;EndB=644148;Parent=SYN1;VarType=ShV;DupType=.
CB_chrI	644805	SNP3645	G	T	.	PASS	END=644805;ChrB=N2_chrI;StartB=644352;EndB=644352;Parent=SYN1;VarType=ShV;DupType=.
CB_chrI	644862	SNP3646	C	T	.	PASS	END=644862;ChrB=N2_chrI;StartB=644409;EndB=644409;Parent=SYN1;VarType=ShV;DupType=.
CB_chrI	645035	SNP3647	T	C	.	PASS	END=645035;ChrB=N2_chrI;StartB=644582;EndB=644582;Parent=SYN1;VarType=ShV;DupType=.
CB_chrI	645309	SNP3648	T	A	.	PASS	END=645309;ChrB=N2_chrI;StartB=644856;EndB=644856;Parent=SYN1;VarType=ShV;DupType=.
CB_chrI	645824	SNP3649	C	T	.	PASS	END=645824;ChrB=N2_chrI;StartB=645371;EndB=645371;Parent=SYN1;VarType=ShV;DupType=.
CB_chrI	646018	SNP3650	G	A	.	PASS	END=646018;ChrB=N2_chrI;StartB=645565;EndB=645565;Parent=SYN1;VarType=ShV;DupType=.
CB_chrI	646217	SNP3651	G	A	.	PASS	END=646217;ChrB=N2_chrI;StartB=645764;EndB=645764;Parent=SYN1;VarType=ShV;DupType=.
CB_chrI	646527	DEL3652	AT	A	.	PASS	END=646528;ChrB=N2_chrI;StartB=646074;EndB=646074;Parent=SYN1;VarType=ShV;DupType=.
CB_chrI	646573	SNP3653	T	C	.	PASS	END=646573;ChrB=N2_chrI;StartB=646119;EndB=646119;Parent=SYN1;VarType=ShV;DupType=.
CB_chrI	646586	INS3654	C	CA	.	PASS	END=646586;ChrB=N2_chrI;StartB=646132;EndB=646133;Parent=SYN1;VarType=ShV;DupType=.
CB_chrI	646628	SNP3655	T	C	.	PASS	END=646628;ChrB=N2_chrI;StartB=646175;EndB=646175;Parent=SYN1;VarType=ShV;DupType=.
CB_chrI	646922	SNP3656	G	A	.	PASS	END=646922;ChrB=N2_chrI;StartB=646469;EndB=646469;Parent=SYN1;VarType=ShV;DupType=.
CB_chrI	646979	SNP3657	G	T	.	PASS	END=646979;ChrB=N2_chrI;StartB=646526;EndB=646526;Parent=SYN1;VarType=ShV;DupType=.
CB_chrI	647102	SNP3658	C	T	.	PASS	END=647102;ChrB=N2_chrI;StartB=646649;EndB=646649;Parent=SYN1;VarType=ShV;DupType=.
CB_chrI	647165	DEL3659	AGT	A	.	PASS	END=647167;ChrB=N2_chrI;StartB=646712;EndB=646712;Parent=SYN1;VarType=ShV;DupType=.
CB_chrI	647275	SNP3660	C	T	.	PASS	END=647275;ChrB=N2_chrI;StartB=646820;EndB=646820;Parent=SYN1;VarType=ShV;DupType=.
CB_chrI	647692	SNP3661	G	A	.	PASS	END=647692;ChrB=N2_chrI;StartB=647237;EndB=647237;Parent=SYN1;VarType=ShV;DupType=.
CB_chrI	647765	DEL3662	AT	A	.	PASS	END=647766;ChrB=N2_chrI;StartB=647310;EndB=647310;Parent=SYN1;VarType=ShV;DupType=.
CB_chrI	647770	SNP3663	T	A	.	PASS	END=647770;ChrB=N2_chrI;StartB=647314;EndB=647314;Parent=SYN1;VarType=ShV;DupType=.
CB_chrI	647774	SNP3664	C	A	.	PASS	END=647774;ChrB=N2_chrI;StartB=647318;EndB=647318;Parent=SYN1;VarType=ShV;DupType=.
CB_chrI	647945	SNP3665	C	T	.	PASS	END=647945;ChrB=N2_chrI;StartB=647489;EndB=647489;Parent=SYN1;VarType=ShV;DupType=.
CB_chrI	648007	SNP3666	C	T	.	PASS	END=648007;ChrB=N2_chrI;StartB=647551;EndB=647551;Parent=SYN1;VarType=ShV;DupType=.
CB_chrI	648101	SNP3667	A	T	.	PASS	END=648101;ChrB=N2_chrI;StartB=647645;EndB=647645;Parent=SYN1;VarType=ShV;DupType=.
CB_chrI	648206	SNP3668	A	T	.	PASS	END=648206;ChrB=N2_chrI;StartB=647750;EndB=647750;Parent=SYN1;VarType=ShV;DupType=.
CB_chrI	648663	SNP3669	T	G	.	PASS	END=648663;ChrB=N2_chrI;StartB=648207;EndB=648207;Parent=SYN1;VarType=ShV;DupType=.
CB_chrI	649104	SNP3670	G	T	.	PASS	END=649104;ChrB=N2_chrI;StartB=648648;EndB=648648;Parent=SYN1;VarType=ShV;DupType=.
CB_chrI	649913	SNP3671	C	T	.	PASS	END=649913;ChrB=N2_chrI;StartB=649457;EndB=649457;Parent=SYN1;VarType=ShV;DupType=.
CB_chrI	649996	INS3672	T	TTTATCGATTTTTTGCAAA	.	PASS	END=649996;ChrB=N2_chrI;StartB=649540;EndB=649558;Parent=SYN1;VarType=ShV;DupType=.
CB_chrI	650385	SNP3673	C	T	.	PASS	END=650385;ChrB=N2_chrI;StartB=649947;EndB=649947;Parent=SYN1;VarType=ShV;DupType=.
CB_chrI	650388	SNP3674	A	G	.	PASS	END=650388;ChrB=N2_chrI;StartB=649950;EndB=649950;Parent=SYN1;VarType=ShV;DupType=.
CB_chrI	650389	SNP3675	T	A	.	PASS	END=650389;ChrB=N2_chrI;StartB=649951;EndB=649951;Parent=SYN1;VarType=ShV;DupType=.
CB_chrI	650394	SNP3676	A	G	.	PASS	END=650394;ChrB=N2_chrI;StartB=649956;EndB=649956;Parent=SYN1;VarType=ShV;DupType=.
CB_chrI	650395	SNP3677	T	A	.	PASS	END=650395;ChrB=N2_chrI;StartB=649957;EndB=649957;Parent=SYN1;VarType=ShV;DupType=.
CB_chrI	650397	SNP3678	G	A	.	PASS	END=650397;ChrB=N2_chrI;StartB=649959;EndB=649959;Parent=SYN1;VarType=ShV;DupType=.
CB_chrI	650404	SNP3679	C	T	.	PASS	END=650404;ChrB=N2_chrI;StartB=649966;EndB=649966;Parent=SYN1;VarType=ShV;DupType=.
CB_chrI	650408	SNP3680	T	A	.	PASS	END=650408;ChrB=N2_chrI;StartB=649970;EndB=649970;Parent=SYN1;VarType=ShV;DupType=.
CB_chrI	650432	SNP3681	T	G	.	PASS	END=650432;ChrB=N2_chrI;StartB=649994;EndB=649994;Parent=SYN1;VarType=ShV;DupType=.
CB_chrI	650441	SNP3682	T	A	.	PASS	END=650441;ChrB=N2_chrI;StartB=650003;EndB=650003;Parent=SYN1;VarType=ShV;DupType=.
CB_chrI	650482	SNP3683	C	G	.	PASS	END=650482;ChrB=N2_chrI;StartB=650044;EndB=650044;Parent=SYN1;VarType=ShV;DupType=.
CB_chrI	650533	SNP3684	C	T	.	PASS	END=650533;ChrB=N2_chrI;StartB=650095;EndB=650095;Parent=SYN1;VarType=ShV;DupType=.
CB_chrI	650861	DEL3685	AT	A	.	PASS	END=650862;ChrB=N2_chrI;StartB=650423;EndB=650423;Parent=SYN1;VarType=ShV;DupType=.
CB_chrI	650901	DEL3686	AT	A	.	PASS	END=650902;ChrB=N2_chrI;StartB=650462;EndB=650462;Parent=SYN1;VarType=ShV;DupType=.
CB_chrI	650931	INS3687	A	AATAATTATCAATTTTTTCCGATAATTATCAATTTTTCCGATAATTATCGATTTTTCGGATAATTATCGATTTTTTCCGATAATTATCGATTTTCCCGATAATTATCGATTTTTCCGGTAATTATCGATTTTTTCCGATAATTATCGATTTTTCCGATAATAATCGACTTTTCCGATAGTTATCGATTTTTCCGATAATTATCGATTTTTTTTCGATAATTATCGACTTTTCGGGTAATTATCGATTTTCCCGATAATTATCGATTTTTCCGGTAATTATCGATTTTTTCCGATAATTATCGATTTTTCCGATAATAATCGACTTTTCCGATAGTTATCGATTTTTCCGATAATTATCGATTTTTTTCGATAATTATCGACTTTTCGGGTAATTATCGATTTTTTCCGATAATTATCGATTTTTCCGATAATAATCGACTTTTCCGATAGTTATCGATTTTTCCGATAATTATCGATTTTTTTTCGATAATTATCGACTTTTCGGGTAATTATCGATTTTCCCGATAATTATCGATTTTTCCGGTAATTATCGATTTTTTCCGATAATTATCGATTTTTCCGATAATAATCGACTTTTCCGATAGTTATCGATTTTTCCGATAATTATCGATTTTTTTCGATAATTATCGACTTTTCGGGTAATTATCGATTTTTTTCCGGAAATCATGAATTTTTCCAATAATTATCAATTTTTTCCGATAATTATCAATTTTTCCGATAATTATCGATTTTTCGGATAATTATCGATTTTTTCCGATAATTATCGATTTTCCCGATAATTATCGATTTTTCCGGTAATTATCGATTTTTTCCGATAATTATCGATTTTTCCGATAATAATCGACTTTTCCGATAGTTATCGATTTTTCCG	.	PASS	END=650931;ChrB=N2_chrI;StartB=650491;EndB=651382;Parent=SYN1;VarType=ShV;DupType=.
CB_chrI	651097	DEL3688	AT	A	.	PASS	END=651098;ChrB=N2_chrI;StartB=651548;EndB=651548;Parent=SYN1;VarType=ShV;DupType=.
CB_chrI	651137	DEL3689	ATT	A	.	PASS	END=651139;ChrB=N2_chrI;StartB=651587;EndB=651587;Parent=SYN1;VarType=ShV;DupType=.
CB_chrI	651444	DEL3690	GCGTCTCAACTC	G	.	PASS	END=651455;ChrB=N2_chrI;StartB=651892;EndB=651892;Parent=SYN1;VarType=ShV;DupType=.
CB_chrI	652023	SNP3691	A	G	.	PASS	END=652023;ChrB=N2_chrI;StartB=652460;EndB=652460;Parent=SYN1;VarType=ShV;DupType=.
CB_chrI	652334	SNP3692	G	A	.	PASS	END=652334;ChrB=N2_chrI;StartB=652771;EndB=652771;Parent=SYN1;VarType=ShV;DupType=.
CB_chrI	652340	SNP3693	T	C	.	PASS	END=652340;ChrB=N2_chrI;StartB=652777;EndB=652777;Parent=SYN1;VarType=ShV;DupType=.
CB_chrI	653170	SNP3694	G	A	.	PASS	END=653170;ChrB=N2_chrI;StartB=653607;EndB=653607;Parent=SYN1;VarType=ShV;DupType=.
CB_chrI	653532	INS3695	T	TA	.	PASS	END=653532;ChrB=N2_chrI;StartB=653969;EndB=653970;Parent=SYN1;VarType=ShV;DupType=.
CB_chrI	654722	SNP3696	T	C	.	PASS	END=654722;ChrB=N2_chrI;StartB=655160;EndB=655160;Parent=SYN1;VarType=ShV;DupType=.
CB_chrI	654749	DEL3697	GA	G	.	PASS	END=654750;ChrB=N2_chrI;StartB=655187;EndB=655187;Parent=SYN1;VarType=ShV;DupType=.
CB_chrI	654814	INS3698	A	ATTTTTTTTT	.	PASS	END=654814;ChrB=N2_chrI;StartB=655251;EndB=655260;Parent=SYN1;VarType=ShV;DupType=.
CB_chrI	654816	SNP3699	A	T	.	PASS	END=654816;ChrB=N2_chrI;StartB=655262;EndB=655262;Parent=SYN1;VarType=ShV;DupType=.
CB_chrI	655796	SNP3700	A	G	.	PASS	END=655796;ChrB=N2_chrI;StartB=656242;EndB=656242;Parent=SYN1;VarType=ShV;DupType=.
CB_chrI	655833	SNP3701	G	A	.	PASS	END=655833;ChrB=N2_chrI;StartB=656279;EndB=656279;Parent=SYN1;VarType=ShV;DupType=.
CB_chrI	655903	SNP3702	A	C	.	PASS	END=655903;ChrB=N2_chrI;StartB=656349;EndB=656349;Parent=SYN1;VarType=ShV;DupType=.
CB_chrI	655929	SNP3703	T	C	.	PASS	END=655929;ChrB=N2_chrI;StartB=656375;EndB=656375;Parent=SYN1;VarType=ShV;DupType=.
CB_chrI	655975	SNP3704	A	T	.	PASS	END=655975;ChrB=N2_chrI;StartB=656421;EndB=656421;Parent=SYN1;VarType=ShV;DupType=.
CB_chrI	656012	DEL3705	GC	G	.	PASS	END=656013;ChrB=N2_chrI;StartB=656458;EndB=656458;Parent=SYN1;VarType=ShV;DupType=.
CB_chrI	656110	SNP3706	A	T	.	PASS	END=656110;ChrB=N2_chrI;StartB=656555;EndB=656555;Parent=SYN1;VarType=ShV;DupType=.
CB_chrI	656122	SNP3707	T	G	.	PASS	END=656122;ChrB=N2_chrI;StartB=656567;EndB=656567;Parent=SYN1;VarType=ShV;DupType=.
CB_chrI	656435	SNP3708	T	A	.	PASS	END=656435;ChrB=N2_chrI;StartB=656880;EndB=656880;Parent=SYN1;VarType=ShV;DupType=.
CB_chrI	656449	SNP3709	A	T	.	PASS	END=656449;ChrB=N2_chrI;StartB=656894;EndB=656894;Parent=SYN1;VarType=ShV;DupType=.
CB_chrI	656509	SNP3710	A	T	.	PASS	END=656509;ChrB=N2_chrI;StartB=656954;EndB=656954;Parent=SYN1;VarType=ShV;DupType=.
CB_chrI	656510	SNP3711	A	T	.	PASS	END=656510;ChrB=N2_chrI;StartB=656955;EndB=656955;Parent=SYN1;VarType=ShV;DupType=.
CB_chrI	656604	INS3712	G	GTAAAGC	.	PASS	END=656604;ChrB=N2_chrI;StartB=657049;EndB=657055;Parent=SYN1;VarType=ShV;DupType=.
CB_chrI	656797	INS3713	T	TA	.	PASS	END=656797;ChrB=N2_chrI;StartB=657248;EndB=657249;Parent=SYN1;VarType=ShV;DupType=.
CB_chrI	657070	DEL3714	GA	G	.	PASS	END=657071;ChrB=N2_chrI;StartB=657522;EndB=657522;Parent=SYN1;VarType=ShV;DupType=.
CB_chrI	657073	SNP3715	G	T	.	PASS	END=657073;ChrB=N2_chrI;StartB=657524;EndB=657524;Parent=SYN1;VarType=ShV;DupType=.
CB_chrI	657086	INS3716	A	AAAGTTATTGGATTTT	.	PASS	END=657086;ChrB=N2_chrI;StartB=657537;EndB=657552;Parent=SYN1;VarType=ShV;DupType=.
CB_chrI	657155	DEL3717	GTTAT	G	.	PASS	END=657159;ChrB=N2_chrI;StartB=657621;EndB=657621;Parent=SYN1;VarType=ShV;DupType=.
CB_chrI	657160	SNP3718	T	A	.	PASS	END=657160;ChrB=N2_chrI;StartB=657622;EndB=657622;Parent=SYN1;VarType=ShV;DupType=.
CB_chrI	657172	DEL3719	TA	T	.	PASS	END=657173;ChrB=N2_chrI;StartB=657634;EndB=657634;Parent=SYN1;VarType=ShV;DupType=.
CB_chrI	657199	SNP3720	T	A	.	PASS	END=657199;ChrB=N2_chrI;StartB=657660;EndB=657660;Parent=SYN1;VarType=ShV;DupType=.
CB_chrI	657244	DEL3721	GT	G	.	PASS	END=657245;ChrB=N2_chrI;StartB=657705;EndB=657705;Parent=SYN1;VarType=ShV;DupType=.
CB_chrI	657339	SNP3722	T	G	.	PASS	END=657339;ChrB=N2_chrI;StartB=657799;EndB=657799;Parent=SYN1;VarType=ShV;DupType=.
CB_chrI	657349	SNP3723	A	T	.	PASS	END=657349;ChrB=N2_chrI;StartB=657809;EndB=657809;Parent=SYN1;VarType=ShV;DupType=.
CB_chrI	657358	INS3724	A	AT	.	PASS	END=657358;ChrB=N2_chrI;StartB=657818;EndB=657819;Parent=SYN1;VarType=ShV;DupType=.
CB_chrI	657411	DEL3725	AAATAATTCAAAAATT	A	.	PASS	END=657426;ChrB=N2_chrI;StartB=657872;EndB=657872;Parent=SYN1;VarType=ShV;DupType=.
CB_chrI	657448	DEL3726	GA	G	.	PASS	END=657449;ChrB=N2_chrI;StartB=657894;EndB=657894;Parent=SYN1;VarType=ShV;DupType=.
CB_chrI	657505	INS3727	T	TAA	.	PASS	END=657505;ChrB=N2_chrI;StartB=657950;EndB=657952;Parent=SYN1;VarType=ShV;DupType=.
CB_chrI	657541	INS3728	C	CT	.	PASS	END=657541;ChrB=N2_chrI;StartB=657988;EndB=657989;Parent=SYN1;VarType=ShV;DupType=.
CB_chrI	657655	SNP3729	A	G	.	PASS	END=657655;ChrB=N2_chrI;StartB=658103;EndB=658103;Parent=SYN1;VarType=ShV;DupType=.
CB_chrI	657715	SNP3730	A	T	.	PASS	END=657715;ChrB=N2_chrI;StartB=658163;EndB=658163;Parent=SYN1;VarType=ShV;DupType=.
CB_chrI	657755	INS3731	T	TA	.	PASS	END=657755;ChrB=N2_chrI;StartB=658203;EndB=658204;Parent=SYN1;VarType=ShV;DupType=.
CB_chrI	657895	INS3732	T	TA	.	PASS	END=657895;ChrB=N2_chrI;StartB=658344;EndB=658345;Parent=SYN1;VarType=ShV;DupType=.
CB_chrI	657906	SNP3733	T	A	.	PASS	END=657906;ChrB=N2_chrI;StartB=658356;EndB=658356;Parent=SYN1;VarType=ShV;DupType=.
CB_chrI	658028	SNP3734	C	T	.	PASS	END=658028;ChrB=N2_chrI;StartB=658478;EndB=658478;Parent=SYN1;VarType=ShV;DupType=.
CB_chrI	658269	DEL3735	ATTTTTTCTGTGAAAATTTCATTT	A	.	PASS	END=658292;ChrB=N2_chrI;StartB=658719;EndB=658719;Parent=SYN1;VarType=ShV;DupType=.
CB_chrI	658519	SNP3736	T	C	.	PASS	END=658519;ChrB=N2_chrI;StartB=658946;EndB=658946;Parent=SYN1;VarType=ShV;DupType=.
CB_chrI	658753	SNP3737	C	T	.	PASS	END=658753;ChrB=N2_chrI;StartB=659180;EndB=659180;Parent=SYN1;VarType=ShV;DupType=.
CB_chrI	658794	DEL3738	GA	G	.	PASS	END=658795;ChrB=N2_chrI;StartB=659221;EndB=659221;Parent=SYN1;VarType=ShV;DupType=.
CB_chrI	658862	SNP3739	T	C	.	PASS	END=658862;ChrB=N2_chrI;StartB=659288;EndB=659288;Parent=SYN1;VarType=ShV;DupType=.
CB_chrI	658906	DEL3740	CA	C	.	PASS	END=658907;ChrB=N2_chrI;StartB=659332;EndB=659332;Parent=SYN1;VarType=ShV;DupType=.
CB_chrI	658946	SNP3741	A	G	.	PASS	END=658946;ChrB=N2_chrI;StartB=659371;EndB=659371;Parent=SYN1;VarType=ShV;DupType=.
CB_chrI	658970	DEL3742	AT	A	.	PASS	END=658971;ChrB=N2_chrI;StartB=659395;EndB=659395;Parent=SYN1;VarType=ShV;DupType=.
CB_chrI	659066	SNP3743	A	G	.	PASS	END=659066;ChrB=N2_chrI;StartB=659490;EndB=659490;Parent=SYN1;VarType=ShV;DupType=.
CB_chrI	659658	SNP3744	T	C	.	PASS	END=659658;ChrB=N2_chrI;StartB=660082;EndB=660082;Parent=SYN1;VarType=ShV;DupType=.
CB_chrI	659820	SNP3745	A	G	.	PASS	END=659820;ChrB=N2_chrI;StartB=660244;EndB=660244;Parent=SYN1;VarType=ShV;DupType=.
CB_chrI	659926	DEL3746	AT	A	.	PASS	END=659927;ChrB=N2_chrI;StartB=660350;EndB=660350;Parent=SYN1;VarType=ShV;DupType=.
CB_chrI	660024	SNP3747	T	A	.	PASS	END=660024;ChrB=N2_chrI;StartB=660447;EndB=660447;Parent=SYN1;VarType=ShV;DupType=.
CB_chrI	660178	SNP3748	T	C	.	PASS	END=660178;ChrB=N2_chrI;StartB=660601;EndB=660601;Parent=SYN1;VarType=ShV;DupType=.
CB_chrI	660252	SNP3749	A	T	.	PASS	END=660252;ChrB=N2_chrI;StartB=660675;EndB=660675;Parent=SYN1;VarType=ShV;DupType=.
CB_chrI	660287	SNP3750	G	A	.	PASS	END=660287;ChrB=N2_chrI;StartB=660710;EndB=660710;Parent=SYN1;VarType=ShV;DupType=.
CB_chrI	660288	SNP3751	T	A	.	PASS	END=660288;ChrB=N2_chrI;StartB=660711;EndB=660711;Parent=SYN1;VarType=ShV;DupType=.
CB_chrI	660335	DEL3752	GA	G	.	PASS	END=660336;ChrB=N2_chrI;StartB=660758;EndB=660758;Parent=SYN1;VarType=ShV;DupType=.
CB_chrI	660468	INS3753	C	CAA	.	PASS	END=660468;ChrB=N2_chrI;StartB=660890;EndB=660892;Parent=SYN1;VarType=ShV;DupType=.
CB_chrI	660498	INS3754	C	CA	.	PASS	END=660498;ChrB=N2_chrI;StartB=660922;EndB=660923;Parent=SYN1;VarType=ShV;DupType=.
CB_chrI	660526	INS3755	C	CA	.	PASS	END=660526;ChrB=N2_chrI;StartB=660951;EndB=660952;Parent=SYN1;VarType=ShV;DupType=.
CB_chrI	660563	INS3756	C	CA	.	PASS	END=660563;ChrB=N2_chrI;StartB=660989;EndB=660990;Parent=SYN1;VarType=ShV;DupType=.
CB_chrI	660698	INS3757	C	CA	.	PASS	END=660698;ChrB=N2_chrI;StartB=661125;EndB=661126;Parent=SYN1;VarType=ShV;DupType=.
CB_chrI	660729	DEL3758	CA	C	.	PASS	END=660730;ChrB=N2_chrI;StartB=661157;EndB=661157;Parent=SYN1;VarType=ShV;DupType=.
CB_chrI	660913	SNP3759	A	T	.	PASS	END=660913;ChrB=N2_chrI;StartB=661340;EndB=661340;Parent=SYN1;VarType=ShV;DupType=.
CB_chrI	660931	INS3760	T	TC	.	PASS	END=660931;ChrB=N2_chrI;StartB=661358;EndB=661359;Parent=SYN1;VarType=ShV;DupType=.
CB_chrI	661064	SNP3761	C	T	.	PASS	END=661064;ChrB=N2_chrI;StartB=661492;EndB=661492;Parent=SYN1;VarType=ShV;DupType=.
CB_chrI	661760	SNP3762	A	T	.	PASS	END=661760;ChrB=N2_chrI;StartB=662188;EndB=662188;Parent=SYN1;VarType=ShV;DupType=.
CB_chrI	662050	DEL3763	GT	G	.	PASS	END=662051;ChrB=N2_chrI;StartB=662478;EndB=662478;Parent=SYN1;VarType=ShV;DupType=.
CB_chrI	662181	DEL3764	GA	G	.	PASS	END=662182;ChrB=N2_chrI;StartB=662608;EndB=662608;Parent=SYN1;VarType=ShV;DupType=.
CB_chrI	662207	SNP3765	A	T	.	PASS	END=662207;ChrB=N2_chrI;StartB=662633;EndB=662633;Parent=SYN1;VarType=ShV;DupType=.
CB_chrI	662317	DEL3766	AT	A	.	PASS	END=662318;ChrB=N2_chrI;StartB=662743;EndB=662743;Parent=SYN1;VarType=ShV;DupType=.
CB_chrI	662433	DEL3767	GT	G	.	PASS	END=662434;ChrB=N2_chrI;StartB=662858;EndB=662858;Parent=SYN1;VarType=ShV;DupType=.
CB_chrI	662476	SNP3768	C	A	.	PASS	END=662476;ChrB=N2_chrI;StartB=662900;EndB=662900;Parent=SYN1;VarType=ShV;DupType=.
CB_chrI	662486	SNP3769	T	A	.	PASS	END=662486;ChrB=N2_chrI;StartB=662910;EndB=662910;Parent=SYN1;VarType=ShV;DupType=.
CB_chrI	662774	SNP3770	C	T	.	PASS	END=662774;ChrB=N2_chrI;StartB=663198;EndB=663198;Parent=SYN1;VarType=ShV;DupType=.
CB_chrI	663266	SNP3771	T	C	.	PASS	END=663266;ChrB=N2_chrI;StartB=663690;EndB=663690;Parent=SYN1;VarType=ShV;DupType=.
CB_chrI	663337	SNP3772	C	G	.	PASS	END=663337;ChrB=N2_chrI;StartB=663761;EndB=663761;Parent=SYN1;VarType=ShV;DupType=.
CB_chrI	663522	SNP3773	A	G	.	PASS	END=663522;ChrB=N2_chrI;StartB=663946;EndB=663946;Parent=SYN1;VarType=ShV;DupType=.
CB_chrI	663545	SNP3774	T	G	.	PASS	END=663545;ChrB=N2_chrI;StartB=663969;EndB=663969;Parent=SYN1;VarType=ShV;DupType=.
CB_chrI	663549	INS3775	C	CATTTTTCCCATTTTTATGAAAAACAACAATAAAATGAGAAAAATTACATGGGAAAACCGAAGAAACTTAA	.	PASS	END=663549;ChrB=N2_chrI;StartB=663973;EndB=664043;Parent=SYN1;VarType=ShV;DupType=.
CB_chrI	663617	SNP3776	C	T	.	PASS	END=663617;ChrB=N2_chrI;StartB=664111;EndB=664111;Parent=SYN1;VarType=ShV;DupType=.
CB_chrI	664251	SNP3777	G	A	.	PASS	END=664251;ChrB=N2_chrI;StartB=664745;EndB=664745;Parent=SYN1;VarType=ShV;DupType=.
CB_chrI	664378	DEL3778	ACGACATC	A	.	PASS	END=664385;ChrB=N2_chrI;StartB=664872;EndB=664872;Parent=SYN1;VarType=ShV;DupType=.
CB_chrI	664624	SNP3779	A	G	.	PASS	END=664624;ChrB=N2_chrI;StartB=665111;EndB=665111;Parent=SYN1;VarType=ShV;DupType=.
CB_chrI	665353	SNP3780	T	C	.	PASS	END=665353;ChrB=N2_chrI;StartB=665840;EndB=665840;Parent=SYN1;VarType=ShV;DupType=.
CB_chrI	665999	DEL3781	ACAGTG	A	.	PASS	END=666004;ChrB=N2_chrI;StartB=666486;EndB=666486;Parent=SYN1;VarType=ShV;DupType=.
CB_chrI	666005	SNP3782	T	A	.	PASS	END=666005;ChrB=N2_chrI;StartB=666487;EndB=666487;Parent=SYN1;VarType=ShV;DupType=.
CB_chrI	666253	SNP3783	C	A	.	PASS	END=666253;ChrB=N2_chrI;StartB=666735;EndB=666735;Parent=SYN1;VarType=ShV;DupType=.
CB_chrI	666263	SNP3784	G	A	.	PASS	END=666263;ChrB=N2_chrI;StartB=666745;EndB=666745;Parent=SYN1;VarType=ShV;DupType=.
CB_chrI	666279	SNP3785	G	A	.	PASS	END=666279;ChrB=N2_chrI;StartB=666761;EndB=666761;Parent=SYN1;VarType=ShV;DupType=.
CB_chrI	666649	SNP3786	G	C	.	PASS	END=666649;ChrB=N2_chrI;StartB=667131;EndB=667131;Parent=SYN1;VarType=ShV;DupType=.
CB_chrI	666675	SNP3787	T	C	.	PASS	END=666675;ChrB=N2_chrI;StartB=667157;EndB=667157;Parent=SYN1;VarType=ShV;DupType=.
CB_chrI	666698	DEL3788	GA	G	.	PASS	END=666699;ChrB=N2_chrI;StartB=667180;EndB=667180;Parent=SYN1;VarType=ShV;DupType=.
CB_chrI	666749	INS3789	A	AC	.	PASS	END=666749;ChrB=N2_chrI;StartB=667230;EndB=667231;Parent=SYN1;VarType=ShV;DupType=.
CB_chrI	666818	SNP3790	A	G	.	PASS	END=666818;ChrB=N2_chrI;StartB=667300;EndB=667300;Parent=SYN1;VarType=ShV;DupType=.
CB_chrI	666946	SNP3791	T	C	.	PASS	END=666946;ChrB=N2_chrI;StartB=667428;EndB=667428;Parent=SYN1;VarType=ShV;DupType=.
CB_chrI	667005	SNP3792	C	A	.	PASS	END=667005;ChrB=N2_chrI;StartB=667487;EndB=667487;Parent=SYN1;VarType=ShV;DupType=.
CB_chrI	668043	SNP3793	A	G	.	PASS	END=668043;ChrB=N2_chrI;StartB=668525;EndB=668525;Parent=SYN1;VarType=ShV;DupType=.
CB_chrI	668198	INS3794	G	GT	.	PASS	END=668198;ChrB=N2_chrI;StartB=668680;EndB=668681;Parent=SYN1;VarType=ShV;DupType=.
CB_chrI	668286	INS3795	T	TTAA	.	PASS	END=668286;ChrB=N2_chrI;StartB=668769;EndB=668772;Parent=SYN1;VarType=ShV;DupType=.
CB_chrI	668287	DEL3796	ATTTGAGAAAATTTGAATTTCCCGC	A	.	PASS	END=668311;ChrB=N2_chrI;StartB=668773;EndB=668773;Parent=SYN1;VarType=ShV;DupType=.
CB_chrI	668842	SNP3797	A	T	.	PASS	END=668842;ChrB=N2_chrI;StartB=669304;EndB=669304;Parent=SYN1;VarType=ShV;DupType=.
CB_chrI	668864	INS3798	A	AAAAAATCGATTTTCAAAAAGTTTTAAAATTTTTTTAAAATTTGAATTT	.	PASS	END=668864;ChrB=N2_chrI;StartB=669326;EndB=669374;Parent=SYN1;VarType=ShV;DupType=.
CB_chrI	668878	SNP3799	T	A	.	PASS	END=668878;ChrB=N2_chrI;StartB=669388;EndB=669388;Parent=SYN1;VarType=ShV;DupType=.
CB_chrI	668882	SNP3800	T	A	.	PASS	END=668882;ChrB=N2_chrI;StartB=669392;EndB=669392;Parent=SYN1;VarType=ShV;DupType=.
CB_chrI	668981	SNP3801	A	G	.	PASS	END=668981;ChrB=N2_chrI;StartB=669491;EndB=669491;Parent=SYN1;VarType=ShV;DupType=.
CB_chrI	669331	INS3802	A	AAAAAAATTTGCCGGGAATTCAAAATTTCTGAAAATAAATTTAGGCGAGAATTCAAATTTTCAGAGAAAAATTTTGGCGGGAATTCAAATTTTCTGAAAAAAATTTAGGCGAGAATTCAAATTTTCTGAGAAAAATTTTGGCGGGAATTCAAATTTTCAGAGAAAAAATTTTGGCGGGAATTCAAATTTTCTAAGAAAAATTTTGGCGGGAATTCACATTTTCTGAGTAAAACTTTGGCGGGAATTCAAATTTTCTGAGAAAAATTTAGGCGAGAATTCAAATTTTCAGAGAAAAAATTTTGGCGGGAATTCAAATATTCTGAAAAAAAATTTGCCGGGAATTCAAAATTTCTGAAAATAAATTTAGGCGAGAATTCAAATTTTCAGAGAAAAATTTTGGCGGGAATTCAAATTTTCTAAGAAAAATTTTGGCGGGAATTCAAATTTTCTGAGTAAAACTCTCTGGCGGGAATTCAAATTTTCTGAGAAAAATTTAGGCGAGAATTCAAATTTTCAGAGAAAAATTTTGGCGGGAATTCAAATTTTCAGAGAAAAAATTTTGGCGGGAATTCAAATTTTCTGAAAAAAAATTTTGGCGGGAATTCAAATTTTCAGAAAAAAAATTTTGGCGGGAATTCAAATTTTCTGAAAAAAAATTGGCCGGGAATTCAAAATTTTTGAAAAACATTTTCGGCGAGACTTCAGGGGTTCTCATAAGAATTCAAATTTTCTGCAAAAAATTTTGGCGGGAATTCAAAATTTCTGAAAAAAAATTTGCCGGGAATTCAAAATTTCTGAAAATAAATTTTGGCGGGAATTCAAATTTTCTGCAAAAAATTTTGGCGGGAATTCAAATTTTCTGC	.	PASS	END=669331;ChrB=N2_chrI;StartB=669841;EndB=670703;Parent=SYN1;VarType=ShV;DupType=.
CB_chrI	669346	SNP3803	A	G	.	PASS	END=669346;ChrB=N2_chrI;StartB=670718;EndB=670718;Parent=SYN1;VarType=ShV;DupType=.
CB_chrI	669361	SNP3804	A	T	.	PASS	END=669361;ChrB=N2_chrI;StartB=670733;EndB=670733;Parent=SYN1;VarType=ShV;DupType=.
CB_chrI	669397	SNP3805	T	A	.	PASS	END=669397;ChrB=N2_chrI;StartB=670769;EndB=670769;Parent=SYN1;VarType=ShV;DupType=.
CB_chrI	669398	SNP3806	T	A	.	PASS	END=669398;ChrB=N2_chrI;StartB=670770;EndB=670770;Parent=SYN1;VarType=ShV;DupType=.
CB_chrI	669402	SNP3807	C	T	.	PASS	END=669402;ChrB=N2_chrI;StartB=670774;EndB=670774;Parent=SYN1;VarType=ShV;DupType=.
CB_chrI	669406	SNP3808	T	G	.	PASS	END=669406;ChrB=N2_chrI;StartB=670778;EndB=670778;Parent=SYN1;VarType=ShV;DupType=.
CB_chrI	669503	INS3809	A	AGGCGAGAATTCAAATTTTCTGAGAAAAATTTAGGCGAGAATTCAAATTTTCAGAGAAAAATTTTTGGCGGGAATTCAAATATTCTGAAAAAAAATTTT	.	PASS	END=669503;ChrB=N2_chrI;StartB=670875;EndB=670973;Parent=SYN1;VarType=ShV;DupType=.
CB_chrI	669530	SNP3810	C	A	.	PASS	END=669530;ChrB=N2_chrI;StartB=671000;EndB=671000;Parent=SYN1;VarType=ShV;DupType=.
CB_chrI	669534	SNP3811	T	C	.	PASS	END=669534;ChrB=N2_chrI;StartB=671004;EndB=671004;Parent=SYN1;VarType=ShV;DupType=.
CB_chrI	669636	INS3812	A	AGAATTCAAATTTTCAGAGAAAAAATTTTGGCGG	.	PASS	END=669636;ChrB=N2_chrI;StartB=671106;EndB=671139;Parent=SYN1;VarType=ShV;DupType=.
CB_chrI	669794	INS3813	G	GCGGGAATTCAAATTTTCTGAGAAAAATTTAGGCGAGAATTCAAATTTTCTGAGAAAAATTTTGGCGGGAATTCAAAATTTCTGAAAATAAATTTTGGCGGGAATTCAAATTTTCTGCAAAAAATTTTGGCGGGAATTCAAAATTTCTGAAAAAAAATTTGC	.	PASS	END=669794;ChrB=N2_chrI;StartB=671297;EndB=671458;Parent=SYN1;VarType=ShV;DupType=.
CB_chrI	669827	SNP3814	A	G	.	PASS	END=669827;ChrB=N2_chrI;StartB=671491;EndB=671491;Parent=SYN1;VarType=ShV;DupType=.
CB_chrI	669891	SNP3815	A	G	.	PASS	END=669891;ChrB=N2_chrI;StartB=671555;EndB=671555;Parent=SYN1;VarType=ShV;DupType=.
CB_chrI	669927	INS3816	G	GAATTCAAATTTTCTGAGAAAAATTTTGGCGGGAATTCTAATTTTCTGAGAACATTTTTGGCGGA	.	PASS	END=669927;ChrB=N2_chrI;StartB=671591;EndB=671655;Parent=SYN1;VarType=ShV;DupType=.
CB_chrI	669933	SNP3817	T	A	.	PASS	END=669933;ChrB=N2_chrI;StartB=671661;EndB=671661;Parent=SYN1;VarType=ShV;DupType=.
CB_chrI	669959	SNP3818	A	G	.	PASS	END=669959;ChrB=N2_chrI;StartB=671687;EndB=671687;Parent=SYN1;VarType=ShV;DupType=.
CB_chrI	669984	SNP3819	T	G	.	PASS	END=669984;ChrB=N2_chrI;StartB=671712;EndB=671712;Parent=SYN1;VarType=ShV;DupType=.
CB_chrI	670136	SNP3820	A	G	.	PASS	END=670136;ChrB=N2_chrI;StartB=671864;EndB=671864;Parent=SYN1;VarType=ShV;DupType=.
CB_chrI	670288	SNP3821	A	G	.	PASS	END=670288;ChrB=N2_chrI;StartB=672016;EndB=672016;Parent=SYN1;VarType=ShV;DupType=.
CB_chrI	670393	SNP3822	T	A	.	PASS	END=670393;ChrB=N2_chrI;StartB=672121;EndB=672121;Parent=SYN1;VarType=ShV;DupType=.
CB_chrI	670643	DEL3823	GT	G	.	PASS	END=670644;ChrB=N2_chrI;StartB=672371;EndB=672371;Parent=SYN1;VarType=ShV;DupType=.
CB_chrI	670747	SNP3824	C	T	.	PASS	END=670747;ChrB=N2_chrI;StartB=672474;EndB=672474;Parent=SYN1;VarType=ShV;DupType=.
CB_chrI	670766	DEL3825	AAATGCAAATGCAAATGC	A	.	PASS	END=670783;ChrB=N2_chrI;StartB=672493;EndB=672493;Parent=SYN1;VarType=ShV;DupType=.
CB_chrI	670784	SNP3826	A	C	.	PASS	END=670784;ChrB=N2_chrI;StartB=672494;EndB=672494;Parent=SYN1;VarType=ShV;DupType=.
CB_chrI	671035	SNP3827	A	T	.	PASS	END=671035;ChrB=N2_chrI;StartB=672745;EndB=672745;Parent=SYN1;VarType=ShV;DupType=.
CB_chrI	671099	SNP3828	T	G	.	PASS	END=671099;ChrB=N2_chrI;StartB=672809;EndB=672809;Parent=SYN1;VarType=ShV;DupType=.
CB_chrI	671217	INS3829	G	GA	.	PASS	END=671217;ChrB=N2_chrI;StartB=672927;EndB=672928;Parent=SYN1;VarType=ShV;DupType=.
CB_chrI	671442	SNP3830	C	T	.	PASS	END=671442;ChrB=N2_chrI;StartB=673153;EndB=673153;Parent=SYN1;VarType=ShV;DupType=.
CB_chrI	671626	SNP3831	T	C	.	PASS	END=671626;ChrB=N2_chrI;StartB=673337;EndB=673337;Parent=SYN1;VarType=ShV;DupType=.
CB_chrI	671663	SNP3832	G	T	.	PASS	END=671663;ChrB=N2_chrI;StartB=673374;EndB=673374;Parent=SYN1;VarType=ShV;DupType=.
CB_chrI	671798	SNP3833	T	A	.	PASS	END=671798;ChrB=N2_chrI;StartB=673509;EndB=673509;Parent=SYN1;VarType=ShV;DupType=.
CB_chrI	671923	SNP3834	T	C	.	PASS	END=671923;ChrB=N2_chrI;StartB=673634;EndB=673634;Parent=SYN1;VarType=ShV;DupType=.
CB_chrI	672012	SNP3835	G	T	.	PASS	END=672012;ChrB=N2_chrI;StartB=673723;EndB=673723;Parent=SYN1;VarType=ShV;DupType=.
CB_chrI	672100	DEL3836	CTT	C	.	PASS	END=672102;ChrB=N2_chrI;StartB=673811;EndB=673811;Parent=SYN1;VarType=ShV;DupType=.
CB_chrI	672413	SNP3837	T	A	.	PASS	END=672413;ChrB=N2_chrI;StartB=674122;EndB=674122;Parent=SYN1;VarType=ShV;DupType=.
CB_chrI	672696	SNP3838	C	A	.	PASS	END=672696;ChrB=N2_chrI;StartB=674405;EndB=674405;Parent=SYN1;VarType=ShV;DupType=.
CB_chrI	673134	SNP3839	A	T	.	PASS	END=673134;ChrB=N2_chrI;StartB=674843;EndB=674843;Parent=SYN1;VarType=ShV;DupType=.
CB_chrI	673345	SNP3840	A	T	.	PASS	END=673345;ChrB=N2_chrI;StartB=675054;EndB=675054;Parent=SYN1;VarType=ShV;DupType=.
CB_chrI	673364	SNP3841	G	A	.	PASS	END=673364;ChrB=N2_chrI;StartB=675073;EndB=675073;Parent=SYN1;VarType=ShV;DupType=.
CB_chrI	673367	DEL3842	CA	C	.	PASS	END=673368;ChrB=N2_chrI;StartB=675076;EndB=675076;Parent=SYN1;VarType=ShV;DupType=.
CB_chrI	673972	SNP3843	C	A	.	PASS	END=673972;ChrB=N2_chrI;StartB=675680;EndB=675680;Parent=SYN1;VarType=ShV;DupType=.
CB_chrI	674105	SNP3844	A	C	.	PASS	END=674105;ChrB=N2_chrI;StartB=675813;EndB=675813;Parent=SYN1;VarType=ShV;DupType=.
CB_chrI	674147	INS3845	C	CA	.	PASS	END=674147;ChrB=N2_chrI;StartB=675855;EndB=675856;Parent=SYN1;VarType=ShV;DupType=.
CB_chrI	674351	SNP3846	C	T	.	PASS	END=674351;ChrB=N2_chrI;StartB=676060;EndB=676060;Parent=SYN1;VarType=ShV;DupType=.
CB_chrI	674537	SNP3847	C	T	.	PASS	END=674537;ChrB=N2_chrI;StartB=676246;EndB=676246;Parent=SYN1;VarType=ShV;DupType=.
CB_chrI	674579	DEL3848	TG	T	.	PASS	END=674580;ChrB=N2_chrI;StartB=676288;EndB=676288;Parent=SYN1;VarType=ShV;DupType=.
CB_chrI	674670	SNP3849	A	G	.	PASS	END=674670;ChrB=N2_chrI;StartB=676378;EndB=676378;Parent=SYN1;VarType=ShV;DupType=.
CB_chrI	674694	SNP3850	A	C	.	PASS	END=674694;ChrB=N2_chrI;StartB=676402;EndB=676402;Parent=SYN1;VarType=ShV;DupType=.
CB_chrI	674902	INS3851	T	TTCTGATCCTTCAGATAAGAAGGATCGTAAGGGTACCTCCTGATGGTCTGATCCTTCAGATCCAAAGGATCACGAGGCTCTTCCTGATGTTCTGATCCTTCAGCTCCGAAGGATCACATGGGCACCTTCTGATGA	.	PASS	END=674902;ChrB=N2_chrI;StartB=676610;EndB=676744;Parent=SYN1;VarType=ShV;DupType=.
CB_chrI	675069	INS3852	A	AT	.	PASS	END=675069;ChrB=N2_chrI;StartB=676911;EndB=676912;Parent=SYN1;VarType=ShV;DupType=.
CB_chrI	675211	SNP3853	G	C	.	PASS	END=675211;ChrB=N2_chrI;StartB=677054;EndB=677054;Parent=SYN1;VarType=ShV;DupType=.
CB_chrI	675541	HDR6	N	<HDR>	.	PASS	END=675551;ChrB=N2_chrI;StartB=677384;EndB=677469;Parent=SYN1;VarType=ShV;DupType=.
CB_chrI	675552	SYNAL7	N	<SYNAL>	.	PASS	END=853046;ChrB=N2_chrI;StartB=677470;EndB=856973;Parent=SYN1;VarType=.;DupType=.
CB_chrI	675590	SNP3854	A	C	.	PASS	END=675590;ChrB=N2_chrI;StartB=677508;EndB=677508;Parent=SYN1;VarType=ShV;DupType=.
CB_chrI	675657	DEL3855	AATTATATCGAAAAATGGAACAAATACAAATAATTTTTAGGCCTAATCAAATTTCCTCCGG	A	.	PASS	END=675717;ChrB=N2_chrI;StartB=677575;EndB=677575;Parent=SYN1;VarType=ShV;DupType=.
CB_chrI	675785	INS3856	G	GT	.	PASS	END=675785;ChrB=N2_chrI;StartB=677643;EndB=677644;Parent=SYN1;VarType=ShV;DupType=.
CB_chrI	676123	SNP3857	A	G	.	PASS	END=676123;ChrB=N2_chrI;StartB=677982;EndB=677982;Parent=SYN1;VarType=ShV;DupType=.
CB_chrI	676298	SNP3858	A	G	.	PASS	END=676298;ChrB=N2_chrI;StartB=678157;EndB=678157;Parent=SYN1;VarType=ShV;DupType=.
CB_chrI	676532	SNP3859	G	A	.	PASS	END=676532;ChrB=N2_chrI;StartB=678391;EndB=678391;Parent=SYN1;VarType=ShV;DupType=.
CB_chrI	676710	SNP3860	C	G	.	PASS	END=676710;ChrB=N2_chrI;StartB=678569;EndB=678569;Parent=SYN1;VarType=ShV;DupType=.
CB_chrI	676843	INS3861	C	CA	.	PASS	END=676843;ChrB=N2_chrI;StartB=678702;EndB=678703;Parent=SYN1;VarType=ShV;DupType=.
CB_chrI	676909	SNP3862	T	C	.	PASS	END=676909;ChrB=N2_chrI;StartB=678769;EndB=678769;Parent=SYN1;VarType=ShV;DupType=.
CB_chrI	676914	INS3863	A	AAGCTGAAGGATCAGAACATCAGGAGGTACCCATGTGATCATTCGGCTCTGAAAGATCAGATCATCAGGCAGAGCCTCATGTTCTTTTGGAGCTGAAGGATCAGAACATCAGGAAGAGCCTCATGATCCTTTGGATCTGAAGGATCAGACCATCAGGAGGTACCCTTACGATCCTTCTTATCTGAAAGATCAGATCATCAGAAGGTACCATGTGATCCTTCGGATCGGAAGGATCAGATCATCAGGCAGAGCCTCATGTTCTTTTGG	.	PASS	END=676914;ChrB=N2_chrI;StartB=678774;EndB=679040;Parent=SYN1;VarType=ShV;DupType=.
CB_chrI	676963	SNP3864	G	A	.	PASS	END=676963;ChrB=N2_chrI;StartB=679089;EndB=679089;Parent=SYN1;VarType=ShV;DupType=.
CB_chrI	676980	SNP3865	A	G	.	PASS	END=676980;ChrB=N2_chrI;StartB=679106;EndB=679106;Parent=SYN1;VarType=ShV;DupType=.
CB_chrI	676982	SNP3866	T	A	.	PASS	END=676982;ChrB=N2_chrI;StartB=679108;EndB=679108;Parent=SYN1;VarType=ShV;DupType=.
CB_chrI	677139	SNP3867	A	C	.	PASS	END=677139;ChrB=N2_chrI;StartB=679265;EndB=679265;Parent=SYN1;VarType=ShV;DupType=.
CB_chrI	677153	SNP3868	C	G	.	PASS	END=677153;ChrB=N2_chrI;StartB=679279;EndB=679279;Parent=SYN1;VarType=ShV;DupType=.
CB_chrI	677227	SNP3869	T	G	.	PASS	END=677227;ChrB=N2_chrI;StartB=679353;EndB=679353;Parent=SYN1;VarType=ShV;DupType=.
CB_chrI	677335	DEL3870	GC	G	.	PASS	END=677336;ChrB=N2_chrI;StartB=679461;EndB=679461;Parent=SYN1;VarType=ShV;DupType=.
CB_chrI	677380	SNP3871	T	A	.	PASS	END=677380;ChrB=N2_chrI;StartB=679505;EndB=679505;Parent=SYN1;VarType=ShV;DupType=.
CB_chrI	677887	SNP3872	C	T	.	PASS	END=677887;ChrB=N2_chrI;StartB=680012;EndB=680012;Parent=SYN1;VarType=ShV;DupType=.
CB_chrI	677893	SNP3873	A	C	.	PASS	END=677893;ChrB=N2_chrI;StartB=680018;EndB=680018;Parent=SYN1;VarType=ShV;DupType=.
CB_chrI	677999	DEL3874	CTT	C	.	PASS	END=678001;ChrB=N2_chrI;StartB=680124;EndB=680124;Parent=SYN1;VarType=ShV;DupType=.
CB_chrI	678126	INS3875	C	CA	.	PASS	END=678126;ChrB=N2_chrI;StartB=680249;EndB=680250;Parent=SYN1;VarType=ShV;DupType=.
CB_chrI	678142	INS3876	T	TCGTACTCGTC	.	PASS	END=678142;ChrB=N2_chrI;StartB=680266;EndB=680276;Parent=SYN1;VarType=ShV;DupType=.
CB_chrI	678524	DEL3877	ATG	A	.	PASS	END=678526;ChrB=N2_chrI;StartB=680658;EndB=680658;Parent=SYN1;VarType=ShV;DupType=.
CB_chrI	678530	SNP3878	T	A	.	PASS	END=678530;ChrB=N2_chrI;StartB=680662;EndB=680662;Parent=SYN1;VarType=ShV;DupType=.
CB_chrI	678727	SNP3879	T	A	.	PASS	END=678727;ChrB=N2_chrI;StartB=680859;EndB=680859;Parent=SYN1;VarType=ShV;DupType=.
CB_chrI	678728	SNP3880	T	A	.	PASS	END=678728;ChrB=N2_chrI;StartB=680860;EndB=680860;Parent=SYN1;VarType=ShV;DupType=.
CB_chrI	678729	SNP3881	T	A	.	PASS	END=678729;ChrB=N2_chrI;StartB=680861;EndB=680861;Parent=SYN1;VarType=ShV;DupType=.
CB_chrI	678730	SNP3882	T	A	.	PASS	END=678730;ChrB=N2_chrI;StartB=680862;EndB=680862;Parent=SYN1;VarType=ShV;DupType=.
CB_chrI	678731	SNP3883	T	A	.	PASS	END=678731;ChrB=N2_chrI;StartB=680863;EndB=680863;Parent=SYN1;VarType=ShV;DupType=.
CB_chrI	678737	SNP3884	T	A	.	PASS	END=678737;ChrB=N2_chrI;StartB=680869;EndB=680869;Parent=SYN1;VarType=ShV;DupType=.
CB_chrI	678800	SNP3885	A	G	.	PASS	END=678800;ChrB=N2_chrI;StartB=680932;EndB=680932;Parent=SYN1;VarType=ShV;DupType=.
CB_chrI	678924	SNP3886	G	A	.	PASS	END=678924;ChrB=N2_chrI;StartB=681056;EndB=681056;Parent=SYN1;VarType=ShV;DupType=.
CB_chrI	678925	SNP3887	A	C	.	PASS	END=678925;ChrB=N2_chrI;StartB=681057;EndB=681057;Parent=SYN1;VarType=ShV;DupType=.
CB_chrI	678927	SNP3888	T	A	.	PASS	END=678927;ChrB=N2_chrI;StartB=681059;EndB=681059;Parent=SYN1;VarType=ShV;DupType=.
CB_chrI	678930	SNP3889	T	A	.	PASS	END=678930;ChrB=N2_chrI;StartB=681062;EndB=681062;Parent=SYN1;VarType=ShV;DupType=.
CB_chrI	679194	DEL3890	GAAA	G	.	PASS	END=679197;ChrB=N2_chrI;StartB=681326;EndB=681326;Parent=SYN1;VarType=ShV;DupType=.
CB_chrI	679395	SNP3891	A	T	.	PASS	END=679395;ChrB=N2_chrI;StartB=681524;EndB=681524;Parent=SYN1;VarType=ShV;DupType=.
CB_chrI	679730	SNP3892	G	T	.	PASS	END=679730;ChrB=N2_chrI;StartB=681859;EndB=681859;Parent=SYN1;VarType=ShV;DupType=.
CB_chrI	679840	SNP3893	T	G	.	PASS	END=679840;ChrB=N2_chrI;StartB=681969;EndB=681969;Parent=SYN1;VarType=ShV;DupType=.
CB_chrI	680365	SNP3894	C	T	.	PASS	END=680365;ChrB=N2_chrI;StartB=682494;EndB=682494;Parent=SYN1;VarType=ShV;DupType=.
CB_chrI	680460	SNP3895	T	C	.	PASS	END=680460;ChrB=N2_chrI;StartB=682589;EndB=682589;Parent=SYN1;VarType=ShV;DupType=.
CB_chrI	680651	SNP3896	T	G	.	PASS	END=680651;ChrB=N2_chrI;StartB=682780;EndB=682780;Parent=SYN1;VarType=ShV;DupType=.
CB_chrI	680699	INS3897	A	AAT	.	PASS	END=680699;ChrB=N2_chrI;StartB=682828;EndB=682830;Parent=SYN1;VarType=ShV;DupType=.
CB_chrI	681183	SNP3898	G	A	.	PASS	END=681183;ChrB=N2_chrI;StartB=683314;EndB=683314;Parent=SYN1;VarType=ShV;DupType=.
CB_chrI	681456	SNP3899	C	T	.	PASS	END=681456;ChrB=N2_chrI;StartB=683587;EndB=683587;Parent=SYN1;VarType=ShV;DupType=.
CB_chrI	681542	SNP3900	C	A	.	PASS	END=681542;ChrB=N2_chrI;StartB=683673;EndB=683673;Parent=SYN1;VarType=ShV;DupType=.
CB_chrI	681614	SNP3901	G	T	.	PASS	END=681614;ChrB=N2_chrI;StartB=683745;EndB=683745;Parent=SYN1;VarType=ShV;DupType=.
CB_chrI	681649	SNP3902	T	A	.	PASS	END=681649;ChrB=N2_chrI;StartB=683780;EndB=683780;Parent=SYN1;VarType=ShV;DupType=.
CB_chrI	681883	SNP3903	C	T	.	PASS	END=681883;ChrB=N2_chrI;StartB=684014;EndB=684014;Parent=SYN1;VarType=ShV;DupType=.
CB_chrI	682223	DEL3904	ATTCCGAGTACTTAAAACGGACACTTAATAGATTCTAGTTAAAACGTTATTTCCTGAAACGCTGGTCACTTTAGAACACAGT	A	.	PASS	END=682304;ChrB=N2_chrI;StartB=684354;EndB=684354;Parent=SYN1;VarType=ShV;DupType=.
CB_chrI	682305	SNP3905	G	A	.	PASS	END=682305;ChrB=N2_chrI;StartB=684355;EndB=684355;Parent=SYN1;VarType=ShV;DupType=.
CB_chrI	682307	SNP3906	T	A	.	PASS	END=682307;ChrB=N2_chrI;StartB=684357;EndB=684357;Parent=SYN1;VarType=ShV;DupType=.
CB_chrI	682363	SNP3907	T	C	.	PASS	END=682363;ChrB=N2_chrI;StartB=684413;EndB=684413;Parent=SYN1;VarType=ShV;DupType=.
CB_chrI	682376	SNP3908	C	T	.	PASS	END=682376;ChrB=N2_chrI;StartB=684426;EndB=684426;Parent=SYN1;VarType=ShV;DupType=.
CB_chrI	682718	INS3909	G	GA	.	PASS	END=682718;ChrB=N2_chrI;StartB=684768;EndB=684769;Parent=SYN1;VarType=ShV;DupType=.
CB_chrI	682730	INS3910	C	CA	.	PASS	END=682730;ChrB=N2_chrI;StartB=684781;EndB=684782;Parent=SYN1;VarType=ShV;DupType=.
CB_chrI	683052	SNP3911	G	A	.	PASS	END=683052;ChrB=N2_chrI;StartB=685104;EndB=685104;Parent=SYN1;VarType=ShV;DupType=.
CB_chrI	683375	DEL3912	TTACCTA	T	.	PASS	END=683381;ChrB=N2_chrI;StartB=685427;EndB=685427;Parent=SYN1;VarType=ShV;DupType=.
CB_chrI	683494	SNP3913	C	T	.	PASS	END=683494;ChrB=N2_chrI;StartB=685540;EndB=685540;Parent=SYN1;VarType=ShV;DupType=.
CB_chrI	683645	SNP3914	T	C	.	PASS	END=683645;ChrB=N2_chrI;StartB=685691;EndB=685691;Parent=SYN1;VarType=ShV;DupType=.
CB_chrI	683872	SNP3915	A	C	.	PASS	END=683872;ChrB=N2_chrI;StartB=685918;EndB=685918;Parent=SYN1;VarType=ShV;DupType=.
CB_chrI	684097	SNP3916	C	A	.	PASS	END=684097;ChrB=N2_chrI;StartB=686143;EndB=686143;Parent=SYN1;VarType=ShV;DupType=.
CB_chrI	684403	SNP3917	G	A	.	PASS	END=684403;ChrB=N2_chrI;StartB=686449;EndB=686449;Parent=SYN1;VarType=ShV;DupType=.
CB_chrI	684422	SNP3918	G	A	.	PASS	END=684422;ChrB=N2_chrI;StartB=686468;EndB=686468;Parent=SYN1;VarType=ShV;DupType=.
CB_chrI	684758	SNP3919	A	C	.	PASS	END=684758;ChrB=N2_chrI;StartB=686804;EndB=686804;Parent=SYN1;VarType=ShV;DupType=.
CB_chrI	685282	SNP3920	A	T	.	PASS	END=685282;ChrB=N2_chrI;StartB=687328;EndB=687328;Parent=SYN1;VarType=ShV;DupType=.
CB_chrI	685420	SNP3921	A	T	.	PASS	END=685420;ChrB=N2_chrI;StartB=687466;EndB=687466;Parent=SYN1;VarType=ShV;DupType=.
CB_chrI	685926	SNP3922	T	A	.	PASS	END=685926;ChrB=N2_chrI;StartB=687972;EndB=687972;Parent=SYN1;VarType=ShV;DupType=.
CB_chrI	686022	DEL3923	CT	C	.	PASS	END=686023;ChrB=N2_chrI;StartB=688068;EndB=688068;Parent=SYN1;VarType=ShV;DupType=.
CB_chrI	686240	SNP3924	G	A	.	PASS	END=686240;ChrB=N2_chrI;StartB=688285;EndB=688285;Parent=SYN1;VarType=ShV;DupType=.
CB_chrI	686249	INS3925	A	AT	.	PASS	END=686249;ChrB=N2_chrI;StartB=688294;EndB=688295;Parent=SYN1;VarType=ShV;DupType=.
CB_chrI	686439	SNP3926	A	G	.	PASS	END=686439;ChrB=N2_chrI;StartB=688485;EndB=688485;Parent=SYN1;VarType=ShV;DupType=.
CB_chrI	686496	SNP3927	A	C	.	PASS	END=686496;ChrB=N2_chrI;StartB=688542;EndB=688542;Parent=SYN1;VarType=ShV;DupType=.
CB_chrI	686501	INS3928	A	AACC	.	PASS	END=686501;ChrB=N2_chrI;StartB=688547;EndB=688550;Parent=SYN1;VarType=ShV;DupType=.
CB_chrI	686505	SNP3929	T	A	.	PASS	END=686505;ChrB=N2_chrI;StartB=688554;EndB=688554;Parent=SYN1;VarType=ShV;DupType=.
CB_chrI	686527	INS3930	A	AG	.	PASS	END=686527;ChrB=N2_chrI;StartB=688576;EndB=688577;Parent=SYN1;VarType=ShV;DupType=.
CB_chrI	686568	SNP3931	T	A	.	PASS	END=686568;ChrB=N2_chrI;StartB=688618;EndB=688618;Parent=SYN1;VarType=ShV;DupType=.
CB_chrI	686758	INS3932	A	AATTTGCCGGTTTGCCGATTTGCCGGAAATTTTCATTTTCGGCAAATCAGTTTTGCCGGAAATTATAAGACGGAAACACTGTCTTTTTGAATTGTTCCCGTTTTTTCTACATATTTTCATAGAAATTCATAGAGACAATTTGCCGAAATTTTTCGGCAAATTGCCGTTTTTCCGGCAATTTACCGATTTGCCGGAAATTTCCATTCCGACAATTTGCCGATATGCCAATTTGCCGGAAAAAATCGTTTGCCGCCCACCCCTGAATTGTATCCCTTTTTAGTCTCCTGCAATGTCACCTCGATCACGTGAAATGCTGTCAGACAACAAAAAGACGACCGTTGAGGATGATCCAGCAGTTCCAATAACAACAAGTGTCGCTGGAGCAGTCACTTCTACGATTCCTGCTCTCATGTCCACTGAAAACGCGTTTCAGCCACCCAAAGACCTTATCTCGGGAAGAAAGCCAAAAGGTGCTCCGAACTTGTCTGGCAGCGTTCCACTTTCACACAAGAGCTCACTGACTGGAGGTGCAGATAAGTGGGTTGGAGAAGCCGTGGCAAAGAATTGGATGGATTCGATCGGTTAGCATCCTTTTTTTTTTGATTGGAGGCCCCGGCGGCGTAAAAATCGTGCCAGAGTTGCAAGAGTGGGCGTTTTTTTTTGTTTTTCTGTTGTTGGTGGGGCCTTATTATTATTTGGTCGATGGTGATTTTACTTTACTGGTGGAAATCCGCTAATAAAACTAAAAACATCGGGATATAAATAAAAACCCAACTTTAAAAAGCGAACCAATCAGCAGTTTGCTCCGCCCACTATTCAACCAATCCAATGATTGGTTCGAAATTGGGTACTCATTTTAGAGGGAATTCAAACGGAAG	.	PASS	END=686758;ChrB=N2_chrI;StartB=688808;EndB=689685;Parent=SYN1;VarType=ShV;DupType=.
CB_chrI	686799	DEL3933	TTATA	T	.	PASS	END=686803;ChrB=N2_chrI;StartB=689726;EndB=689726;Parent=SYN1;VarType=ShV;DupType=.
CB_chrI	686816	SNP3934	A	T	.	PASS	END=686816;ChrB=N2_chrI;StartB=689739;EndB=689739;Parent=SYN1;VarType=ShV;DupType=.
CB_chrI	686958	SNP3935	T	C	.	PASS	END=686958;ChrB=N2_chrI;StartB=689881;EndB=689881;Parent=SYN1;VarType=ShV;DupType=.
CB_chrI	687099	INS3936	C	CT	.	PASS	END=687099;ChrB=N2_chrI;StartB=690022;EndB=690023;Parent=SYN1;VarType=ShV;DupType=.
CB_chrI	687131	SNP3937	A	G	.	PASS	END=687131;ChrB=N2_chrI;StartB=690055;EndB=690055;Parent=SYN1;VarType=ShV;DupType=.
CB_chrI	687590	SNP3938	G	A	.	PASS	END=687590;ChrB=N2_chrI;StartB=690514;EndB=690514;Parent=SYN1;VarType=ShV;DupType=.
CB_chrI	687853	SNP3939	T	G	.	PASS	END=687853;ChrB=N2_chrI;StartB=690777;EndB=690777;Parent=SYN1;VarType=ShV;DupType=.
CB_chrI	687895	SNP3940	T	G	.	PASS	END=687895;ChrB=N2_chrI;StartB=690819;EndB=690819;Parent=SYN1;VarType=ShV;DupType=.
CB_chrI	688266	SNP3941	A	C	.	PASS	END=688266;ChrB=N2_chrI;StartB=691190;EndB=691190;Parent=SYN1;VarType=ShV;DupType=.
CB_chrI	688288	SNP3942	G	A	.	PASS	END=688288;ChrB=N2_chrI;StartB=691212;EndB=691212;Parent=SYN1;VarType=ShV;DupType=.
CB_chrI	688387	SNP3943	A	G	.	PASS	END=688387;ChrB=N2_chrI;StartB=691311;EndB=691311;Parent=SYN1;VarType=ShV;DupType=.
CB_chrI	688388	SNP3944	A	G	.	PASS	END=688388;ChrB=N2_chrI;StartB=691312;EndB=691312;Parent=SYN1;VarType=ShV;DupType=.
CB_chrI	688465	DEL3945	TA	T	.	PASS	END=688466;ChrB=N2_chrI;StartB=691389;EndB=691389;Parent=SYN1;VarType=ShV;DupType=.
CB_chrI	688471	SNP3946	G	C	.	PASS	END=688471;ChrB=N2_chrI;StartB=691394;EndB=691394;Parent=SYN1;VarType=ShV;DupType=.
CB_chrI	688475	SNP3947	C	G	.	PASS	END=688475;ChrB=N2_chrI;StartB=691398;EndB=691398;Parent=SYN1;VarType=ShV;DupType=.
CB_chrI	688591	SNP3948	A	C	.	PASS	END=688591;ChrB=N2_chrI;StartB=691514;EndB=691514;Parent=SYN1;VarType=ShV;DupType=.
CB_chrI	688671	SNP3949	T	G	.	PASS	END=688671;ChrB=N2_chrI;StartB=691594;EndB=691594;Parent=SYN1;VarType=ShV;DupType=.
CB_chrI	689831	DEL3950	GA	G	.	PASS	END=689832;ChrB=N2_chrI;StartB=692754;EndB=692754;Parent=SYN1;VarType=ShV;DupType=.
CB_chrI	689913	SNP3951	G	A	.	PASS	END=689913;ChrB=N2_chrI;StartB=692835;EndB=692835;Parent=SYN1;VarType=ShV;DupType=.
CB_chrI	691334	SNP3952	C	T	.	PASS	END=691334;ChrB=N2_chrI;StartB=694256;EndB=694256;Parent=SYN1;VarType=ShV;DupType=.
CB_chrI	691699	INS3953	A	AT	.	PASS	END=691699;ChrB=N2_chrI;StartB=694621;EndB=694622;Parent=SYN1;VarType=ShV;DupType=.
CB_chrI	691991	INS3954	T	TGAATGAA	.	PASS	END=691991;ChrB=N2_chrI;StartB=694914;EndB=694921;Parent=SYN1;VarType=ShV;DupType=.
CB_chrI	692589	SNP3955	C	T	.	PASS	END=692589;ChrB=N2_chrI;StartB=695519;EndB=695519;Parent=SYN1;VarType=ShV;DupType=.
CB_chrI	692932	DEL3956	ATT	A	.	PASS	END=692934;ChrB=N2_chrI;StartB=695862;EndB=695862;Parent=SYN1;VarType=ShV;DupType=.
CB_chrI	693068	SNP3957	G	A	.	PASS	END=693068;ChrB=N2_chrI;StartB=695996;EndB=695996;Parent=SYN1;VarType=ShV;DupType=.
CB_chrI	693095	INS3958	G	GA	.	PASS	END=693095;ChrB=N2_chrI;StartB=696023;EndB=696024;Parent=SYN1;VarType=ShV;DupType=.
CB_chrI	693108	SNP3959	G	C	.	PASS	END=693108;ChrB=N2_chrI;StartB=696037;EndB=696037;Parent=SYN1;VarType=ShV;DupType=.
CB_chrI	693224	SNP3960	T	A	.	PASS	END=693224;ChrB=N2_chrI;StartB=696153;EndB=696153;Parent=SYN1;VarType=ShV;DupType=.
CB_chrI	693233	SNP3961	T	C	.	PASS	END=693233;ChrB=N2_chrI;StartB=696162;EndB=696162;Parent=SYN1;VarType=ShV;DupType=.
CB_chrI	693781	SNP3962	G	A	.	PASS	END=693781;ChrB=N2_chrI;StartB=696710;EndB=696710;Parent=SYN1;VarType=ShV;DupType=.
CB_chrI	693788	INS3963	C	CA	.	PASS	END=693788;ChrB=N2_chrI;StartB=696717;EndB=696718;Parent=SYN1;VarType=ShV;DupType=.
CB_chrI	694452	DEL3964	AT	A	.	PASS	END=694453;ChrB=N2_chrI;StartB=697382;EndB=697382;Parent=SYN1;VarType=ShV;DupType=.
CB_chrI	694459	SNP3965	T	A	.	PASS	END=694459;ChrB=N2_chrI;StartB=697388;EndB=697388;Parent=SYN1;VarType=ShV;DupType=.
CB_chrI	694462	SNP3966	A	G	.	PASS	END=694462;ChrB=N2_chrI;StartB=697391;EndB=697391;Parent=SYN1;VarType=ShV;DupType=.
CB_chrI	694707	SNP3967	A	G	.	PASS	END=694707;ChrB=N2_chrI;StartB=697636;EndB=697636;Parent=SYN1;VarType=ShV;DupType=.
CB_chrI	694727	SNP3968	C	T	.	PASS	END=694727;ChrB=N2_chrI;StartB=697656;EndB=697656;Parent=SYN1;VarType=ShV;DupType=.
CB_chrI	694814	SNP3969	T	G	.	PASS	END=694814;ChrB=N2_chrI;StartB=697743;EndB=697743;Parent=SYN1;VarType=ShV;DupType=.
CB_chrI	694902	DEL3970	GATAAAATTATCGATTTTTTCGAGGAAAAATATCGATTTTTTCGGAGAAAAATCTTGTTTTTTTTTTGGATAAAATTATCGATTTTGCTGGACAAATTTATCGATTTTTTTGGAGAACGTTACCGATTTTTTGAAGAATAACATAGATTTTTTTGAGAAAATTATCAATTTTTTTGA	G	.	PASS	END=695078;ChrB=N2_chrI;StartB=697831;EndB=697831;Parent=SYN1;VarType=ShV;DupType=.
CB_chrI	695300	SNP3971	T	A	.	PASS	END=695300;ChrB=N2_chrI;StartB=698053;EndB=698053;Parent=SYN1;VarType=ShV;DupType=.
CB_chrI	695541	SNP3972	T	C	.	PASS	END=695541;ChrB=N2_chrI;StartB=698294;EndB=698294;Parent=SYN1;VarType=ShV;DupType=.
CB_chrI	695665	SNP3973	C	T	.	PASS	END=695665;ChrB=N2_chrI;StartB=698418;EndB=698418;Parent=SYN1;VarType=ShV;DupType=.
CB_chrI	695702	SNP3974	G	C	.	PASS	END=695702;ChrB=N2_chrI;StartB=698455;EndB=698455;Parent=SYN1;VarType=ShV;DupType=.
CB_chrI	695722	SNP3975	T	C	.	PASS	END=695722;ChrB=N2_chrI;StartB=698475;EndB=698475;Parent=SYN1;VarType=ShV;DupType=.
CB_chrI	695732	DEL3976	AT	A	.	PASS	END=695733;ChrB=N2_chrI;StartB=698485;EndB=698485;Parent=SYN1;VarType=ShV;DupType=.
CB_chrI	695752	SNP3977	G	A	.	PASS	END=695752;ChrB=N2_chrI;StartB=698504;EndB=698504;Parent=SYN1;VarType=ShV;DupType=.
CB_chrI	695909	INS3978	A	AAAAAAATCAATAATTTTTTCTAAAATCTTGCAATTTTTTTCTAAAAATCGTTTAATTTTCTTCTAAAATCGATATTTTTCCGGATTTTTTCGTGAAAAAAATCGTCAATTTTATTGAAAATTTTGCTAAATTTCGAAAAAAAATCTTGAAATTTCGATGCACCATGATTTTGAAAATTCTGCTCCGGATCAATTTTTCGAGAAAAATTATCGATTTTTGGAAACTATCATACAAAAATCGATAATTGTGCTCGAAATTTGGCTCTGGAAGGAGGAAAAATCAATAATTTTCTTCTAAAAATCGATTTTTTTTCCAAAAAATCAATAATTTCGTCGAAAAACCGATGTTTTCAGAATAATCAAAAAAAAAATTAAAAAATTAAAAAAAAATCAATAATTTTTTCTAAAATTTTGCAATTTTTTTCTAAAAATCGTTTAATTTTCTTCTAAAATCGATATTTTTCCGGATTTTTTCGTGAAAAAAATCGTCAATTTTATTGAAAATTTTGCTAAATTTCGAAAAAAAATCTTGAAATTTCGATGCACCATGATTTTGAAAATTCTGCTCCGGATCAATTTTTCGAGAAAAATTATCGATTTTTGGAAACTATCATACAAAAATCGATAATTGTGCTCGAAATTTGGCTCTGGAAGGAGGAAAAATCAATAATTTTTTTCTAAAAATCGATTTTTTTTCCAAAAAATCAATAATTTCGTCGAAAAACCGATGTTTTCAGAATAATCAAAACAAATTTCAAAAATAAT	.	PASS	END=695909;ChrB=N2_chrI;StartB=698661;EndB=699425;Parent=SYN1;VarType=ShV;DupType=.
CB_chrI	696182	SNP3979	G	A	.	PASS	END=696182;ChrB=N2_chrI;StartB=699698;EndB=699698;Parent=SYN1;VarType=ShV;DupType=.
CB_chrI	696201	SNP3980	C	T	.	PASS	END=696201;ChrB=N2_chrI;StartB=699717;EndB=699717;Parent=SYN1;VarType=ShV;DupType=.
CB_chrI	696214	DEL3981	AT	A	.	PASS	END=696215;ChrB=N2_chrI;StartB=699730;EndB=699730;Parent=SYN1;VarType=ShV;DupType=.
CB_chrI	696533	DEL3982	GA	G	.	PASS	END=696534;ChrB=N2_chrI;StartB=700048;EndB=700048;Parent=SYN1;VarType=ShV;DupType=.
CB_chrI	696826	INS3983	A	AT	.	PASS	END=696826;ChrB=N2_chrI;StartB=700340;EndB=700341;Parent=SYN1;VarType=ShV;DupType=.
CB_chrI	696916	INS3984	A	AT	.	PASS	END=696916;ChrB=N2_chrI;StartB=700431;EndB=700432;Parent=SYN1;VarType=ShV;DupType=.
CB_chrI	697043	DEL3985	TTTTTGGGTGATAATTTCCAAAAATCGATAATTTTTATAGCAAAATTGATCCGGAGCAGAATTTTCGAAATCATGGTGCATCGATACCAAAATTTCTTCACAAAATTATCGAC	T	.	PASS	END=697155;ChrB=N2_chrI;StartB=700559;EndB=700559;Parent=SYN1;VarType=ShV;DupType=.
CB_chrI	697229	SNP3986	C	A	.	PASS	END=697229;ChrB=N2_chrI;StartB=700633;EndB=700633;Parent=SYN1;VarType=ShV;DupType=.
CB_chrI	697485	SNP3987	T	C	.	PASS	END=697485;ChrB=N2_chrI;StartB=700889;EndB=700889;Parent=SYN1;VarType=ShV;DupType=.
CB_chrI	697538	DEL3988	TA	T	.	PASS	END=697539;ChrB=N2_chrI;StartB=700942;EndB=700942;Parent=SYN1;VarType=ShV;DupType=.
CB_chrI	697590	DEL3989	CA	C	.	PASS	END=697591;ChrB=N2_chrI;StartB=700993;EndB=700993;Parent=SYN1;VarType=ShV;DupType=.
CB_chrI	697650	SNP3990	T	C	.	PASS	END=697650;ChrB=N2_chrI;StartB=701052;EndB=701052;Parent=SYN1;VarType=ShV;DupType=.
CB_chrI	697737	SNP3991	T	C	.	PASS	END=697737;ChrB=N2_chrI;StartB=701139;EndB=701139;Parent=SYN1;VarType=ShV;DupType=.
CB_chrI	697800	SNP3992	A	T	.	PASS	END=697800;ChrB=N2_chrI;StartB=701202;EndB=701202;Parent=SYN1;VarType=ShV;DupType=.
CB_chrI	698018	INS3993	C	CATCG	.	PASS	END=698018;ChrB=N2_chrI;StartB=701420;EndB=701424;Parent=SYN1;VarType=ShV;DupType=.
CB_chrI	698110	SNP3994	T	C	.	PASS	END=698110;ChrB=N2_chrI;StartB=701516;EndB=701516;Parent=SYN1;VarType=ShV;DupType=.
CB_chrI	698111	SNP3995	T	A	.	PASS	END=698111;ChrB=N2_chrI;StartB=701517;EndB=701517;Parent=SYN1;VarType=ShV;DupType=.
CB_chrI	698302	INS3996	G	GA	.	PASS	END=698302;ChrB=N2_chrI;StartB=701708;EndB=701709;Parent=SYN1;VarType=ShV;DupType=.
CB_chrI	701001	SNP3997	G	C	.	PASS	END=701001;ChrB=N2_chrI;StartB=704408;EndB=704408;Parent=SYN1;VarType=ShV;DupType=.
CB_chrI	701213	INS3998	G	GA	.	PASS	END=701213;ChrB=N2_chrI;StartB=704620;EndB=704621;Parent=SYN1;VarType=ShV;DupType=.
CB_chrI	701543	DEL3999	TA	T	.	PASS	END=701544;ChrB=N2_chrI;StartB=704951;EndB=704951;Parent=SYN1;VarType=ShV;DupType=.
CB_chrI	702114	SNP4000	T	C	.	PASS	END=702114;ChrB=N2_chrI;StartB=705521;EndB=705521;Parent=SYN1;VarType=ShV;DupType=.
CB_chrI	702469	DEL4001	AT	A	.	PASS	END=702470;ChrB=N2_chrI;StartB=705876;EndB=705876;Parent=SYN1;VarType=ShV;DupType=.
CB_chrI	702750	SNP4002	G	A	.	PASS	END=702750;ChrB=N2_chrI;StartB=706156;EndB=706156;Parent=SYN1;VarType=ShV;DupType=.
CB_chrI	703517	SNP4003	T	A	.	PASS	END=703517;ChrB=N2_chrI;StartB=706923;EndB=706923;Parent=SYN1;VarType=ShV;DupType=.
CB_chrI	703518	SNP4004	G	T	.	PASS	END=703518;ChrB=N2_chrI;StartB=706924;EndB=706924;Parent=SYN1;VarType=ShV;DupType=.
CB_chrI	703578	SNP4005	A	C	.	PASS	END=703578;ChrB=N2_chrI;StartB=706984;EndB=706984;Parent=SYN1;VarType=ShV;DupType=.
CB_chrI	703886	SNP4006	T	C	.	PASS	END=703886;ChrB=N2_chrI;StartB=707292;EndB=707292;Parent=SYN1;VarType=ShV;DupType=.
CB_chrI	703998	SNP4007	C	G	.	PASS	END=703998;ChrB=N2_chrI;StartB=707404;EndB=707404;Parent=SYN1;VarType=ShV;DupType=.
CB_chrI	703999	SNP4008	C	A	.	PASS	END=703999;ChrB=N2_chrI;StartB=707405;EndB=707405;Parent=SYN1;VarType=ShV;DupType=.
CB_chrI	704049	INS4009	C	CA	.	PASS	END=704049;ChrB=N2_chrI;StartB=707455;EndB=707456;Parent=SYN1;VarType=ShV;DupType=.
CB_chrI	704199	SNP4010	T	C	.	PASS	END=704199;ChrB=N2_chrI;StartB=707606;EndB=707606;Parent=SYN1;VarType=ShV;DupType=.
CB_chrI	704609	SNP4011	T	A	.	PASS	END=704609;ChrB=N2_chrI;StartB=708016;EndB=708016;Parent=SYN1;VarType=ShV;DupType=.
CB_chrI	704947	INS4012	T	TTTTAATTTTTAAAGGGATTTTGGGAAATCGAAAAATTTAAAAACTCGGATTTATGAAGTTTTTGGCAAACCGGCAACTTCTGG	.	PASS	END=704947;ChrB=N2_chrI;StartB=708354;EndB=708437;Parent=SYN1;VarType=ShV;DupType=.
CB_chrI	705506	DEL4013	CA	C	.	PASS	END=705507;ChrB=N2_chrI;StartB=708996;EndB=708996;Parent=SYN1;VarType=ShV;DupType=.
CB_chrI	706087	INS4014	C	CAA	.	PASS	END=706087;ChrB=N2_chrI;StartB=709576;EndB=709578;Parent=SYN1;VarType=ShV;DupType=.
CB_chrI	706104	SNP4015	A	G	.	PASS	END=706104;ChrB=N2_chrI;StartB=709595;EndB=709595;Parent=SYN1;VarType=ShV;DupType=.
CB_chrI	707492	SNP4016	T	C	.	PASS	END=707492;ChrB=N2_chrI;StartB=710983;EndB=710983;Parent=SYN1;VarType=ShV;DupType=.
CB_chrI	707721	SNP4017	T	C	.	PASS	END=707721;ChrB=N2_chrI;StartB=711212;EndB=711212;Parent=SYN1;VarType=ShV;DupType=.
CB_chrI	707906	INS4018	C	CA	.	PASS	END=707906;ChrB=N2_chrI;StartB=711397;EndB=711398;Parent=SYN1;VarType=ShV;DupType=.
CB_chrI	708092	INS4019	T	TAA	.	PASS	END=708092;ChrB=N2_chrI;StartB=711584;EndB=711586;Parent=SYN1;VarType=ShV;DupType=.
CB_chrI	708093	SNP4020	T	A	.	PASS	END=708093;ChrB=N2_chrI;StartB=711587;EndB=711587;Parent=SYN1;VarType=ShV;DupType=.
CB_chrI	708127	DEL4021	GA	G	.	PASS	END=708128;ChrB=N2_chrI;StartB=711621;EndB=711621;Parent=SYN1;VarType=ShV;DupType=.
CB_chrI	709390	SNP4022	T	C	.	PASS	END=709390;ChrB=N2_chrI;StartB=712883;EndB=712883;Parent=SYN1;VarType=ShV;DupType=.
CB_chrI	710229	SNP4023	A	G	.	PASS	END=710229;ChrB=N2_chrI;StartB=713722;EndB=713722;Parent=SYN1;VarType=ShV;DupType=.
CB_chrI	710439	SNP4024	G	T	.	PASS	END=710439;ChrB=N2_chrI;StartB=713932;EndB=713932;Parent=SYN1;VarType=ShV;DupType=.
CB_chrI	711014	INS4025	G	GT	.	PASS	END=711014;ChrB=N2_chrI;StartB=714507;EndB=714508;Parent=SYN1;VarType=ShV;DupType=.
CB_chrI	711338	SNP4026	C	T	.	PASS	END=711338;ChrB=N2_chrI;StartB=714832;EndB=714832;Parent=SYN1;VarType=ShV;DupType=.
CB_chrI	711541	SNP4027	G	A	.	PASS	END=711541;ChrB=N2_chrI;StartB=715035;EndB=715035;Parent=SYN1;VarType=ShV;DupType=.
CB_chrI	711685	DEL4028	CA	C	.	PASS	END=711686;ChrB=N2_chrI;StartB=715179;EndB=715179;Parent=SYN1;VarType=ShV;DupType=.
CB_chrI	711717	SNP4029	A	T	.	PASS	END=711717;ChrB=N2_chrI;StartB=715210;EndB=715210;Parent=SYN1;VarType=ShV;DupType=.
CB_chrI	711975	INS4030	A	AT	.	PASS	END=711975;ChrB=N2_chrI;StartB=715468;EndB=715469;Parent=SYN1;VarType=ShV;DupType=.
CB_chrI	711996	SNP4031	C	A	.	PASS	END=711996;ChrB=N2_chrI;StartB=715490;EndB=715490;Parent=SYN1;VarType=ShV;DupType=.
CB_chrI	712178	SNP4032	T	C	.	PASS	END=712178;ChrB=N2_chrI;StartB=715672;EndB=715672;Parent=SYN1;VarType=ShV;DupType=.
CB_chrI	712635	DEL4033	AT	A	.	PASS	END=712636;ChrB=N2_chrI;StartB=716129;EndB=716129;Parent=SYN1;VarType=ShV;DupType=.
CB_chrI	713613	INS4034	T	TCCCCTCCC	.	PASS	END=713613;ChrB=N2_chrI;StartB=717106;EndB=717114;Parent=SYN1;VarType=ShV;DupType=.
CB_chrI	713630	SNP4035	T	A	.	PASS	END=713630;ChrB=N2_chrI;StartB=717131;EndB=717131;Parent=SYN1;VarType=ShV;DupType=.
CB_chrI	714843	INS4036	C	CT	.	PASS	END=714843;ChrB=N2_chrI;StartB=718344;EndB=718345;Parent=SYN1;VarType=ShV;DupType=.
CB_chrI	715083	SNP4037	A	G	.	PASS	END=715083;ChrB=N2_chrI;StartB=718585;EndB=718585;Parent=SYN1;VarType=ShV;DupType=.
CB_chrI	716486	SNP4038	T	C	.	PASS	END=716486;ChrB=N2_chrI;StartB=719988;EndB=719988;Parent=SYN1;VarType=ShV;DupType=.
CB_chrI	717546	DEL4039	GT	G	.	PASS	END=717547;ChrB=N2_chrI;StartB=721048;EndB=721048;Parent=SYN1;VarType=ShV;DupType=.
CB_chrI	717781	SNP4040	G	T	.	PASS	END=717781;ChrB=N2_chrI;StartB=721282;EndB=721282;Parent=SYN1;VarType=ShV;DupType=.
CB_chrI	718187	DEL4041	AT	A	.	PASS	END=718188;ChrB=N2_chrI;StartB=721688;EndB=721688;Parent=SYN1;VarType=ShV;DupType=.
CB_chrI	718195	SNP4042	G	C	.	PASS	END=718195;ChrB=N2_chrI;StartB=721695;EndB=721695;Parent=SYN1;VarType=ShV;DupType=.
CB_chrI	718291	SNP4043	C	G	.	PASS	END=718291;ChrB=N2_chrI;StartB=721791;EndB=721791;Parent=SYN1;VarType=ShV;DupType=.
CB_chrI	718351	SNP4044	G	A	.	PASS	END=718351;ChrB=N2_chrI;StartB=721851;EndB=721851;Parent=SYN1;VarType=ShV;DupType=.
CB_chrI	718787	DEL4045	AAAATG	A	.	PASS	END=718792;ChrB=N2_chrI;StartB=722287;EndB=722287;Parent=SYN1;VarType=ShV;DupType=.
CB_chrI	719210	SNP4046	C	T	.	PASS	END=719210;ChrB=N2_chrI;StartB=722705;EndB=722705;Parent=SYN1;VarType=ShV;DupType=.
CB_chrI	719451	SNP4047	C	A	.	PASS	END=719451;ChrB=N2_chrI;StartB=722946;EndB=722946;Parent=SYN1;VarType=ShV;DupType=.
CB_chrI	720258	SNP4048	T	A	.	PASS	END=720258;ChrB=N2_chrI;StartB=723753;EndB=723753;Parent=SYN1;VarType=ShV;DupType=.
CB_chrI	722807	DEL4049	CA	C	.	PASS	END=722808;ChrB=N2_chrI;StartB=726302;EndB=726302;Parent=SYN1;VarType=ShV;DupType=.
CB_chrI	723594	SNP4050	T	A	.	PASS	END=723594;ChrB=N2_chrI;StartB=727088;EndB=727088;Parent=SYN1;VarType=ShV;DupType=.
CB_chrI	723666	INS4051	G	GA	.	PASS	END=723666;ChrB=N2_chrI;StartB=727160;EndB=727161;Parent=SYN1;VarType=ShV;DupType=.
CB_chrI	723701	INS4052	G	GT	.	PASS	END=723701;ChrB=N2_chrI;StartB=727196;EndB=727197;Parent=SYN1;VarType=ShV;DupType=.
CB_chrI	723759	DEL4053	TA	T	.	PASS	END=723760;ChrB=N2_chrI;StartB=727255;EndB=727255;Parent=SYN1;VarType=ShV;DupType=.
CB_chrI	724013	SNP4054	T	C	.	PASS	END=724013;ChrB=N2_chrI;StartB=727508;EndB=727508;Parent=SYN1;VarType=ShV;DupType=.
CB_chrI	724186	SNP4055	G	A	.	PASS	END=724186;ChrB=N2_chrI;StartB=727681;EndB=727681;Parent=SYN1;VarType=ShV;DupType=.
CB_chrI	724630	SNP4056	T	C	.	PASS	END=724630;ChrB=N2_chrI;StartB=728125;EndB=728125;Parent=SYN1;VarType=ShV;DupType=.
CB_chrI	724812	SNP4057	A	G	.	PASS	END=724812;ChrB=N2_chrI;StartB=728307;EndB=728307;Parent=SYN1;VarType=ShV;DupType=.
CB_chrI	725005	SNP4058	C	T	.	PASS	END=725005;ChrB=N2_chrI;StartB=728500;EndB=728500;Parent=SYN1;VarType=ShV;DupType=.
CB_chrI	725974	DEL4059	AC	A	.	PASS	END=725975;ChrB=N2_chrI;StartB=729469;EndB=729469;Parent=SYN1;VarType=ShV;DupType=.
CB_chrI	726278	INS4060	A	AAC	.	PASS	END=726278;ChrB=N2_chrI;StartB=729772;EndB=729774;Parent=SYN1;VarType=ShV;DupType=.
CB_chrI	726507	SNP4061	A	T	.	PASS	END=726507;ChrB=N2_chrI;StartB=730003;EndB=730003;Parent=SYN1;VarType=ShV;DupType=.
CB_chrI	727520	SNP4062	C	T	.	PASS	END=727520;ChrB=N2_chrI;StartB=731016;EndB=731016;Parent=SYN1;VarType=ShV;DupType=.
CB_chrI	727561	INS4063	T	TC	.	PASS	END=727561;ChrB=N2_chrI;StartB=731057;EndB=731058;Parent=SYN1;VarType=ShV;DupType=.
CB_chrI	728291	SNP4064	A	G	.	PASS	END=728291;ChrB=N2_chrI;StartB=731788;EndB=731788;Parent=SYN1;VarType=ShV;DupType=.
CB_chrI	729439	SNP4065	T	G	.	PASS	END=729439;ChrB=N2_chrI;StartB=732936;EndB=732936;Parent=SYN1;VarType=ShV;DupType=.
CB_chrI	730190	DEL4066	AT	A	.	PASS	END=730191;ChrB=N2_chrI;StartB=733687;EndB=733687;Parent=SYN1;VarType=ShV;DupType=.
CB_chrI	730220	DEL4067	CAGGTAGGTAGGTAGGTAGGTAGGTAGGTAGGTAGGT	C	.	PASS	END=730256;ChrB=N2_chrI;StartB=733716;EndB=733716;Parent=SYN1;VarType=ShV;DupType=.
CB_chrI	730693	SNP4068	C	T	.	PASS	END=730693;ChrB=N2_chrI;StartB=734153;EndB=734153;Parent=SYN1;VarType=ShV;DupType=.
CB_chrI	731014	INS4069	T	TGGTAGGTAGGTAGGTA	.	PASS	END=731014;ChrB=N2_chrI;StartB=734474;EndB=734490;Parent=SYN1;VarType=ShV;DupType=.
CB_chrI	731169	DEL4070	AAAAAAT	A	.	PASS	END=731175;ChrB=N2_chrI;StartB=734645;EndB=734645;Parent=SYN1;VarType=ShV;DupType=.
CB_chrI	731176	SNP4071	A	G	.	PASS	END=731176;ChrB=N2_chrI;StartB=734646;EndB=734646;Parent=SYN1;VarType=ShV;DupType=.
CB_chrI	731177	SNP4072	A	T	.	PASS	END=731177;ChrB=N2_chrI;StartB=734647;EndB=734647;Parent=SYN1;VarType=ShV;DupType=.
CB_chrI	731352	SNP4073	T	C	.	PASS	END=731352;ChrB=N2_chrI;StartB=734822;EndB=734822;Parent=SYN1;VarType=ShV;DupType=.
CB_chrI	732631	DEL4074	ATAGG	A	.	PASS	END=732635;ChrB=N2_chrI;StartB=736101;EndB=736101;Parent=SYN1;VarType=ShV;DupType=.
CB_chrI	733383	INS4075	T	TA	.	PASS	END=733383;ChrB=N2_chrI;StartB=736849;EndB=736850;Parent=SYN1;VarType=ShV;DupType=.
CB_chrI	733384	SNP4076	T	G	.	PASS	END=733384;ChrB=N2_chrI;StartB=736851;EndB=736851;Parent=SYN1;VarType=ShV;DupType=.
CB_chrI	733544	SNP4077	T	G	.	PASS	END=733544;ChrB=N2_chrI;StartB=737011;EndB=737011;Parent=SYN1;VarType=ShV;DupType=.
CB_chrI	733570	INS4078	G	GTAAAGTTCCTA	.	PASS	END=733570;ChrB=N2_chrI;StartB=737037;EndB=737048;Parent=SYN1;VarType=ShV;DupType=.
CB_chrI	733896	DEL4079	TAGGCAGGTAGGCGC	T	.	PASS	END=733910;ChrB=N2_chrI;StartB=737374;EndB=737374;Parent=SYN1;VarType=ShV;DupType=.
CB_chrI	734296	SNP4080	A	T	.	PASS	END=734296;ChrB=N2_chrI;StartB=737760;EndB=737760;Parent=SYN1;VarType=ShV;DupType=.
CB_chrI	734616	SNP4081	T	G	.	PASS	END=734616;ChrB=N2_chrI;StartB=738080;EndB=738080;Parent=SYN1;VarType=ShV;DupType=.
CB_chrI	734663	SNP4082	G	A	.	PASS	END=734663;ChrB=N2_chrI;StartB=738127;EndB=738127;Parent=SYN1;VarType=ShV;DupType=.
CB_chrI	734744	SNP4083	G	A	.	PASS	END=734744;ChrB=N2_chrI;StartB=738208;EndB=738208;Parent=SYN1;VarType=ShV;DupType=.
CB_chrI	735810	SNP4084	T	C	.	PASS	END=735810;ChrB=N2_chrI;StartB=739274;EndB=739274;Parent=SYN1;VarType=ShV;DupType=.
CB_chrI	737478	SNP4085	C	T	.	PASS	END=737478;ChrB=N2_chrI;StartB=740942;EndB=740942;Parent=SYN1;VarType=ShV;DupType=.
CB_chrI	738407	SNP4086	G	T	.	PASS	END=738407;ChrB=N2_chrI;StartB=741871;EndB=741871;Parent=SYN1;VarType=ShV;DupType=.
CB_chrI	738538	SNP4087	T	G	.	PASS	END=738538;ChrB=N2_chrI;StartB=742002;EndB=742002;Parent=SYN1;VarType=ShV;DupType=.
CB_chrI	738584	DEL4088	TA	T	.	PASS	END=738585;ChrB=N2_chrI;StartB=742048;EndB=742048;Parent=SYN1;VarType=ShV;DupType=.
CB_chrI	741094	SNP4089	T	C	.	PASS	END=741094;ChrB=N2_chrI;StartB=744557;EndB=744557;Parent=SYN1;VarType=ShV;DupType=.
CB_chrI	741096	SNP4090	T	A	.	PASS	END=741096;ChrB=N2_chrI;StartB=744559;EndB=744559;Parent=SYN1;VarType=ShV;DupType=.
CB_chrI	741184	SNP4091	G	A	.	PASS	END=741184;ChrB=N2_chrI;StartB=744647;EndB=744647;Parent=SYN1;VarType=ShV;DupType=.
CB_chrI	741422	SNP4092	C	T	.	PASS	END=741422;ChrB=N2_chrI;StartB=744885;EndB=744885;Parent=SYN1;VarType=ShV;DupType=.
CB_chrI	741578	SNP4093	C	T	.	PASS	END=741578;ChrB=N2_chrI;StartB=745041;EndB=745041;Parent=SYN1;VarType=ShV;DupType=.
CB_chrI	742130	SNP4094	C	T	.	PASS	END=742130;ChrB=N2_chrI;StartB=745593;EndB=745593;Parent=SYN1;VarType=ShV;DupType=.
CB_chrI	743080	SNP4095	A	G	.	PASS	END=743080;ChrB=N2_chrI;StartB=746543;EndB=746543;Parent=SYN1;VarType=ShV;DupType=.
CB_chrI	743298	SNP4096	T	C	.	PASS	END=743298;ChrB=N2_chrI;StartB=746761;EndB=746761;Parent=SYN1;VarType=ShV;DupType=.
CB_chrI	743954	SNP4097	T	C	.	PASS	END=743954;ChrB=N2_chrI;StartB=747417;EndB=747417;Parent=SYN1;VarType=ShV;DupType=.
CB_chrI	745406	SNP4098	A	T	.	PASS	END=745406;ChrB=N2_chrI;StartB=748869;EndB=748869;Parent=SYN1;VarType=ShV;DupType=.
CB_chrI	745917	INS4099	G	GCTTTCAGGCTTTCAGGCTTTCAGGCTTTCAGGCTTTCAGGCTTTCAGGCTTTCAGGCTTTCAGGCTTTCAGGCTTTCAGGCTTTCAGGCTTTCAGGCTTTCAGGCTTTCAGGCTTTCAGGCTTTCAGGCTTTCAGGCTTTCAGGCTTTCAGGCTTTCAGGCTTTCAGGCTTTCAAGCTTTCAGGGTTTCAGGGTTTCAGGCTTTTAGGCTTTCAGGCTTTCAGGCTTTCAGGCTTTCAGGCTTTCAGGCTTTCAGGCTTTCAGGCTTTCAGGCTTTCAGGCTTTCAGGCTTTCAGGCTTTCAAACTTTCAGGCTTTCAGGCTTTCAGACTTTCAGGCTTTCAGGCTTTCAGGCTTTCAGGCTTTCAGGCTTTCAGGCTTTCAGGCTTTCAGGCTTTCAGGCTTTCAAGCTTTCAGGCTTTCAGGCTTTCAGGCTTTCAGGCTTTCAGGCTTTCAGGCTTTCAAACTTTCAGGCTTTCAAACTTTCAGGCTTTCAGGCTTTCAGA	.	PASS	END=745917;ChrB=N2_chrI;StartB=749380;EndB=749884;Parent=SYN1;VarType=ShV;DupType=.
CB_chrI	745946	SNP4100	T	C	.	PASS	END=745946;ChrB=N2_chrI;StartB=749913;EndB=749913;Parent=SYN1;VarType=ShV;DupType=.
CB_chrI	745947	SNP4101	C	A	.	PASS	END=745947;ChrB=N2_chrI;StartB=749914;EndB=749914;Parent=SYN1;VarType=ShV;DupType=.
CB_chrI	747218	SNP4102	A	T	.	PASS	END=747218;ChrB=N2_chrI;StartB=751185;EndB=751185;Parent=SYN1;VarType=ShV;DupType=.
CB_chrI	747879	DEL4103	AT	A	.	PASS	END=747880;ChrB=N2_chrI;StartB=751846;EndB=751846;Parent=SYN1;VarType=ShV;DupType=.
CB_chrI	749059	SNP4104	T	C	.	PASS	END=749059;ChrB=N2_chrI;StartB=753025;EndB=753025;Parent=SYN1;VarType=ShV;DupType=.
CB_chrI	749165	DEL4105	GA	G	.	PASS	END=749166;ChrB=N2_chrI;StartB=753131;EndB=753131;Parent=SYN1;VarType=ShV;DupType=.
CB_chrI	749336	SNP4106	T	C	.	PASS	END=749336;ChrB=N2_chrI;StartB=753301;EndB=753301;Parent=SYN1;VarType=ShV;DupType=.
CB_chrI	750401	SNP4107	T	G	.	PASS	END=750401;ChrB=N2_chrI;StartB=754366;EndB=754366;Parent=SYN1;VarType=ShV;DupType=.
CB_chrI	751216	SNP4108	T	G	.	PASS	END=751216;ChrB=N2_chrI;StartB=755181;EndB=755181;Parent=SYN1;VarType=ShV;DupType=.
CB_chrI	751924	DEL4109	TA	T	.	PASS	END=751925;ChrB=N2_chrI;StartB=755889;EndB=755889;Parent=SYN1;VarType=ShV;DupType=.
CB_chrI	751961	SNP4110	T	G	.	PASS	END=751961;ChrB=N2_chrI;StartB=755925;EndB=755925;Parent=SYN1;VarType=ShV;DupType=.
CB_chrI	751963	SNP4111	A	C	.	PASS	END=751963;ChrB=N2_chrI;StartB=755927;EndB=755927;Parent=SYN1;VarType=ShV;DupType=.
CB_chrI	752055	SNP4112	C	A	.	PASS	END=752055;ChrB=N2_chrI;StartB=756019;EndB=756019;Parent=SYN1;VarType=ShV;DupType=.
CB_chrI	752098	INS4113	T	TA	.	PASS	END=752098;ChrB=N2_chrI;StartB=756062;EndB=756063;Parent=SYN1;VarType=ShV;DupType=.
CB_chrI	752138	SNP4114	C	T	.	PASS	END=752138;ChrB=N2_chrI;StartB=756103;EndB=756103;Parent=SYN1;VarType=ShV;DupType=.
CB_chrI	752237	SNP4115	C	T	.	PASS	END=752237;ChrB=N2_chrI;StartB=756202;EndB=756202;Parent=SYN1;VarType=ShV;DupType=.
CB_chrI	752275	SNP4116	G	A	.	PASS	END=752275;ChrB=N2_chrI;StartB=756240;EndB=756240;Parent=SYN1;VarType=ShV;DupType=.
CB_chrI	752306	SNP4117	T	G	.	PASS	END=752306;ChrB=N2_chrI;StartB=756271;EndB=756271;Parent=SYN1;VarType=ShV;DupType=.
CB_chrI	752592	INS4118	A	AT	.	PASS	END=752592;ChrB=N2_chrI;StartB=756557;EndB=756558;Parent=SYN1;VarType=ShV;DupType=.
CB_chrI	752596	SNP4119	A	T	.	PASS	END=752596;ChrB=N2_chrI;StartB=756562;EndB=756562;Parent=SYN1;VarType=ShV;DupType=.
CB_chrI	752597	SNP4120	A	T	.	PASS	END=752597;ChrB=N2_chrI;StartB=756563;EndB=756563;Parent=SYN1;VarType=ShV;DupType=.
CB_chrI	752598	SNP4121	A	G	.	PASS	END=752598;ChrB=N2_chrI;StartB=756564;EndB=756564;Parent=SYN1;VarType=ShV;DupType=.
CB_chrI	752608	SNP4122	A	T	.	PASS	END=752608;ChrB=N2_chrI;StartB=756574;EndB=756574;Parent=SYN1;VarType=ShV;DupType=.
CB_chrI	752710	SNP4123	T	C	.	PASS	END=752710;ChrB=N2_chrI;StartB=756676;EndB=756676;Parent=SYN1;VarType=ShV;DupType=.
CB_chrI	753219	SNP4124	C	T	.	PASS	END=753219;ChrB=N2_chrI;StartB=757185;EndB=757185;Parent=SYN1;VarType=ShV;DupType=.
CB_chrI	753272	INS4125	T	TAGAAGA	.	PASS	END=753272;ChrB=N2_chrI;StartB=757238;EndB=757244;Parent=SYN1;VarType=ShV;DupType=.
CB_chrI	753851	DEL4126	GCTTAAGA	G	.	PASS	END=753858;ChrB=N2_chrI;StartB=757823;EndB=757823;Parent=SYN1;VarType=ShV;DupType=.
CB_chrI	754295	SNP4127	A	T	.	PASS	END=754295;ChrB=N2_chrI;StartB=758260;EndB=758260;Parent=SYN1;VarType=ShV;DupType=.
CB_chrI	754296	SNP4128	A	T	.	PASS	END=754296;ChrB=N2_chrI;StartB=758261;EndB=758261;Parent=SYN1;VarType=ShV;DupType=.
CB_chrI	754360	DEL4129	CT	C	.	PASS	END=754361;ChrB=N2_chrI;StartB=758325;EndB=758325;Parent=SYN1;VarType=ShV;DupType=.
CB_chrI	754613	SNP4130	T	C	.	PASS	END=754613;ChrB=N2_chrI;StartB=758577;EndB=758577;Parent=SYN1;VarType=ShV;DupType=.
CB_chrI	755131	SNP4131	T	C	.	PASS	END=755131;ChrB=N2_chrI;StartB=759095;EndB=759095;Parent=SYN1;VarType=ShV;DupType=.
CB_chrI	755224	INS4132	A	AT	.	PASS	END=755224;ChrB=N2_chrI;StartB=759188;EndB=759189;Parent=SYN1;VarType=ShV;DupType=.
CB_chrI	755488	INS4133	G	GCCGCCAAAAAATTGTTTTCTCATAAAATCTGAATTTCCCACCAAAATTTTTTCTCAGAAAATTTGAAATTCCCGCTAAAAAATTTTTCTCAGAAAATTTGAATTTC	.	PASS	END=755488;ChrB=N2_chrI;StartB=759453;EndB=759559;Parent=SYN1;VarType=ShV;DupType=.
CB_chrI	755672	SNP4134	C	A	.	PASS	END=755672;ChrB=N2_chrI;StartB=759743;EndB=759743;Parent=SYN1;VarType=ShV;DupType=.
CB_chrI	755717	SNP4135	C	T	.	PASS	END=755717;ChrB=N2_chrI;StartB=759788;EndB=759788;Parent=SYN1;VarType=ShV;DupType=.
CB_chrI	756171	INS4136	G	GT	.	PASS	END=756171;ChrB=N2_chrI;StartB=760242;EndB=760243;Parent=SYN1;VarType=ShV;DupType=.
CB_chrI	757002	SNP4137	A	G	.	PASS	END=757002;ChrB=N2_chrI;StartB=761074;EndB=761074;Parent=SYN1;VarType=ShV;DupType=.
CB_chrI	757388	SNP4138	G	A	.	PASS	END=757388;ChrB=N2_chrI;StartB=761460;EndB=761460;Parent=SYN1;VarType=ShV;DupType=.
CB_chrI	759023	SNP4139	T	C	.	PASS	END=759023;ChrB=N2_chrI;StartB=763095;EndB=763095;Parent=SYN1;VarType=ShV;DupType=.
CB_chrI	759035	SNP4140	T	G	.	PASS	END=759035;ChrB=N2_chrI;StartB=763107;EndB=763107;Parent=SYN1;VarType=ShV;DupType=.
CB_chrI	759256	SNP4141	G	A	.	PASS	END=759256;ChrB=N2_chrI;StartB=763328;EndB=763328;Parent=SYN1;VarType=ShV;DupType=.
CB_chrI	760319	SNP4142	T	C	.	PASS	END=760319;ChrB=N2_chrI;StartB=764391;EndB=764391;Parent=SYN1;VarType=ShV;DupType=.
CB_chrI	761677	SNP4143	G	A	.	PASS	END=761677;ChrB=N2_chrI;StartB=765749;EndB=765749;Parent=SYN1;VarType=ShV;DupType=.
CB_chrI	761680	SNP4144	G	C	.	PASS	END=761680;ChrB=N2_chrI;StartB=765752;EndB=765752;Parent=SYN1;VarType=ShV;DupType=.
CB_chrI	761701	INS4145	A	AGTCTAG	.	PASS	END=761701;ChrB=N2_chrI;StartB=765773;EndB=765779;Parent=SYN1;VarType=ShV;DupType=.
CB_chrI	761918	INS4146	A	ATCTAGGTCTAGGTCTAGGTCTAGGTCTAGGTCTAGGTCTATG	.	PASS	END=761918;ChrB=N2_chrI;StartB=765996;EndB=766038;Parent=SYN1;VarType=ShV;DupType=.
CB_chrI	762140	SNP4147	T	A	.	PASS	END=762140;ChrB=N2_chrI;StartB=766260;EndB=766260;Parent=SYN1;VarType=ShV;DupType=.
CB_chrI	762418	DEL4148	ACCCC	A	.	PASS	END=762422;ChrB=N2_chrI;StartB=766538;EndB=766538;Parent=SYN1;VarType=ShV;DupType=.
CB_chrI	763065	SNP4149	T	C	.	PASS	END=763065;ChrB=N2_chrI;StartB=767181;EndB=767181;Parent=SYN1;VarType=ShV;DupType=.
CB_chrI	763763	INS4150	T	TTATTTTCTCGGCCACCGAAATTTTTCGCGGTCATCGATATACTCTCGTTCACGGATATTTTTCCCAGCAACAGATTTTTTTCTCGGTCACCGA	.	PASS	END=763763;ChrB=N2_chrI;StartB=767879;EndB=767972;Parent=SYN1;VarType=ShV;DupType=.
CB_chrI	764935	DEL4151	GA	G	.	PASS	END=764936;ChrB=N2_chrI;StartB=769144;EndB=769144;Parent=SYN1;VarType=ShV;DupType=.
CB_chrI	765000	SNP4152	A	T	.	PASS	END=765000;ChrB=N2_chrI;StartB=769208;EndB=769208;Parent=SYN1;VarType=ShV;DupType=.
CB_chrI	765306	SNP4153	C	T	.	PASS	END=765306;ChrB=N2_chrI;StartB=769514;EndB=769514;Parent=SYN1;VarType=ShV;DupType=.
CB_chrI	765323	SNP4154	G	A	.	PASS	END=765323;ChrB=N2_chrI;StartB=769531;EndB=769531;Parent=SYN1;VarType=ShV;DupType=.
CB_chrI	766000	DEL4155	CTTTTTCTCGGCCACAGATT	C	.	PASS	END=766019;ChrB=N2_chrI;StartB=770208;EndB=770208;Parent=SYN1;VarType=ShV;DupType=.
CB_chrI	766309	DEL4156	ACCC	A	.	PASS	END=766312;ChrB=N2_chrI;StartB=770498;EndB=770498;Parent=SYN1;VarType=ShV;DupType=.
CB_chrI	766610	INS4157	T	TA	.	PASS	END=766610;ChrB=N2_chrI;StartB=770796;EndB=770797;Parent=SYN1;VarType=ShV;DupType=.
CB_chrI	767089	SNP4158	G	C	.	PASS	END=767089;ChrB=N2_chrI;StartB=771276;EndB=771276;Parent=SYN1;VarType=ShV;DupType=.
CB_chrI	767630	SNP4159	A	G	.	PASS	END=767630;ChrB=N2_chrI;StartB=771817;EndB=771817;Parent=SYN1;VarType=ShV;DupType=.
CB_chrI	768250	DEL4160	TG	T	.	PASS	END=768251;ChrB=N2_chrI;StartB=772437;EndB=772437;Parent=SYN1;VarType=ShV;DupType=.
CB_chrI	768274	SNP4161	G	A	.	PASS	END=768274;ChrB=N2_chrI;StartB=772460;EndB=772460;Parent=SYN1;VarType=ShV;DupType=.
CB_chrI	768670	SNP4162	T	C	.	PASS	END=768670;ChrB=N2_chrI;StartB=772856;EndB=772856;Parent=SYN1;VarType=ShV;DupType=.
CB_chrI	768737	SNP4163	C	T	.	PASS	END=768737;ChrB=N2_chrI;StartB=772923;EndB=772923;Parent=SYN1;VarType=ShV;DupType=.
CB_chrI	768969	SNP4164	A	G	.	PASS	END=768969;ChrB=N2_chrI;StartB=773155;EndB=773155;Parent=SYN1;VarType=ShV;DupType=.
CB_chrI	769457	SNP4165	T	C	.	PASS	END=769457;ChrB=N2_chrI;StartB=773643;EndB=773643;Parent=SYN1;VarType=ShV;DupType=.
CB_chrI	769600	SNP4166	A	T	.	PASS	END=769600;ChrB=N2_chrI;StartB=773786;EndB=773786;Parent=SYN1;VarType=ShV;DupType=.
CB_chrI	769800	SNP4167	A	T	.	PASS	END=769800;ChrB=N2_chrI;StartB=773986;EndB=773986;Parent=SYN1;VarType=ShV;DupType=.
CB_chrI	769930	DEL4168	TAATTTTTGAAAATTAAAAAAAAAAATTTTTTGAAAATTTTTTTTAAAAATAAA	T	.	PASS	END=769983;ChrB=N2_chrI;StartB=774116;EndB=774116;Parent=SYN1;VarType=ShV;DupType=.
CB_chrI	770042	INS4169	A	AT	.	PASS	END=770042;ChrB=N2_chrI;StartB=774175;EndB=774176;Parent=SYN1;VarType=ShV;DupType=.
CB_chrI	770428	SNP4170	A	G	.	PASS	END=770428;ChrB=N2_chrI;StartB=774562;EndB=774562;Parent=SYN1;VarType=ShV;DupType=.
CB_chrI	770711	SNP4171	A	T	.	PASS	END=770711;ChrB=N2_chrI;StartB=774845;EndB=774845;Parent=SYN1;VarType=ShV;DupType=.
CB_chrI	771463	SNP4172	T	C	.	PASS	END=771463;ChrB=N2_chrI;StartB=775597;EndB=775597;Parent=SYN1;VarType=ShV;DupType=.
CB_chrI	771525	SNP4173	A	T	.	PASS	END=771525;ChrB=N2_chrI;StartB=775659;EndB=775659;Parent=SYN1;VarType=ShV;DupType=.
CB_chrI	771692	DEL4174	TTAGGCG	T	.	PASS	END=771698;ChrB=N2_chrI;StartB=775826;EndB=775826;Parent=SYN1;VarType=ShV;DupType=.
CB_chrI	772055	SNP4175	T	G	.	PASS	END=772055;ChrB=N2_chrI;StartB=776183;EndB=776183;Parent=SYN1;VarType=ShV;DupType=.
CB_chrI	772692	SNP4176	T	C	.	PASS	END=772692;ChrB=N2_chrI;StartB=776820;EndB=776820;Parent=SYN1;VarType=ShV;DupType=.
CB_chrI	773150	SNP4177	G	T	.	PASS	END=773150;ChrB=N2_chrI;StartB=777278;EndB=777278;Parent=SYN1;VarType=ShV;DupType=.
CB_chrI	773308	SNP4178	C	T	.	PASS	END=773308;ChrB=N2_chrI;StartB=777436;EndB=777436;Parent=SYN1;VarType=ShV;DupType=.
CB_chrI	773866	INS4179	G	GTTTTGAAAACATTTAGGCGGGAATTCAAACATTTATTTTTAAAACCATCTTGGCGGGAATTCAAATTCTAGTT	.	PASS	END=773866;ChrB=N2_chrI;StartB=777994;EndB=778067;Parent=SYN1;VarType=ShV;DupType=.
CB_chrI	774067	DEL4180	TGAGAAAATTCTGGAATGTTTTGGAACCTTCTGGAAAATTCGAGAAAATTCTGGAATGTTCTAGAACCTTCTGAAAAATTTGAGAAAATTCTGGAATGTTCTAGACCCTTCTGGAAATCC	T	.	PASS	END=774186;ChrB=N2_chrI;StartB=778268;EndB=778268;Parent=SYN1;VarType=ShV;DupType=.
CB_chrI	774474	DEL4181	AT	A	.	PASS	END=774475;ChrB=N2_chrI;StartB=778556;EndB=778556;Parent=SYN1;VarType=ShV;DupType=.
CB_chrI	775115	INS4182	A	ATTTATGGAAGTTTCTCTTTTTTCTCCCCCCCTCGAGCCTAAGCCTAAGCCTAAGCCTAAGCCTAAGCCTAAGCCTAAGCCTAAGCCTAAGCCTAAGCTTAAGCCTAAGCCTAAGCCTAAGCCTAAGCCTAGGCCTAAGCCTAAGTCTAAGCCTAAGCCTGAGCTTAAGCTTAAGCCAAAGCCTAAGCCTAAGCCTACTCCTATGCCTGAGCCTAAGCCTAAGCTTAAGCCTAGGCCTAGGCTAAAATAAGCTCGGCCCCTTTCTGGGCCAAAATTTCATGTACCTCCTAAAATTGTTTCATCCTAAATAGCCAAAAAACTTGG	.	PASS	END=775115;ChrB=N2_chrI;StartB=779196;EndB=779519;Parent=SYN1;VarType=ShV;DupType=.
CB_chrI	775564	DEL4183	GTTTTTAAGGTCAAATTTCAAGTGAAACACTCCACCAAGT	G	.	PASS	END=775603;ChrB=N2_chrI;StartB=779968;EndB=779968;Parent=SYN1;VarType=ShV;DupType=.
CB_chrI	776189	SNP4184	T	G	.	PASS	END=776189;ChrB=N2_chrI;StartB=780554;EndB=780554;Parent=SYN1;VarType=ShV;DupType=.
CB_chrI	776641	DEL4185	TTCTAGAACATTCCAGAATTTTCTCGAATTTCCCAAAAGATTCTAGAACATTCCAGAATATTCTCGAATTTTTCAGAAGGC	T	.	PASS	END=776721;ChrB=N2_chrI;StartB=781006;EndB=781006;Parent=SYN1;VarType=ShV;DupType=.
CB_chrI	776913	SNP4186	A	G	.	PASS	END=776913;ChrB=N2_chrI;StartB=781198;EndB=781198;Parent=SYN1;VarType=ShV;DupType=.
CB_chrI	777213	INS4187	T	TA	.	PASS	END=777213;ChrB=N2_chrI;StartB=781498;EndB=781499;Parent=SYN1;VarType=ShV;DupType=.
CB_chrI	777342	SNP4188	C	T	.	PASS	END=777342;ChrB=N2_chrI;StartB=781628;EndB=781628;Parent=SYN1;VarType=ShV;DupType=.
CB_chrI	777458	SNP4189	A	G	.	PASS	END=777458;ChrB=N2_chrI;StartB=781744;EndB=781744;Parent=SYN1;VarType=ShV;DupType=.
CB_chrI	777662	SNP4190	T	C	.	PASS	END=777662;ChrB=N2_chrI;StartB=781948;EndB=781948;Parent=SYN1;VarType=ShV;DupType=.
CB_chrI	778084	SNP4191	C	G	.	PASS	END=778084;ChrB=N2_chrI;StartB=782370;EndB=782370;Parent=SYN1;VarType=ShV;DupType=.
CB_chrI	778107	SNP4192	C	A	.	PASS	END=778107;ChrB=N2_chrI;StartB=782393;EndB=782393;Parent=SYN1;VarType=ShV;DupType=.
CB_chrI	779070	SNP4193	C	T	.	PASS	END=779070;ChrB=N2_chrI;StartB=783356;EndB=783356;Parent=SYN1;VarType=ShV;DupType=.
CB_chrI	779928	INS4194	G	GGCT	.	PASS	END=779928;ChrB=N2_chrI;StartB=784214;EndB=784217;Parent=SYN1;VarType=ShV;DupType=.
CB_chrI	780082	SNP4195	A	C	.	PASS	END=780082;ChrB=N2_chrI;StartB=784371;EndB=784371;Parent=SYN1;VarType=ShV;DupType=.
CB_chrI	780314	INS4196	T	TAGGCTTAGGCGTAGGCTTAGGTTTAGTCTCGGGCTTAGGCTTATGGTCAGGGTC	.	PASS	END=780314;ChrB=N2_chrI;StartB=784603;EndB=784657;Parent=SYN1;VarType=ShV;DupType=.
CB_chrI	780376	DEL4197	TGCTTAG	T	.	PASS	END=780382;ChrB=N2_chrI;StartB=784719;EndB=784719;Parent=SYN1;VarType=ShV;DupType=.
CB_chrI	780742	SNP4198	A	G	.	PASS	END=780742;ChrB=N2_chrI;StartB=785079;EndB=785079;Parent=SYN1;VarType=ShV;DupType=.
CB_chrI	780760	SNP4199	A	T	.	PASS	END=780760;ChrB=N2_chrI;StartB=785097;EndB=785097;Parent=SYN1;VarType=ShV;DupType=.
CB_chrI	780830	SNP4200	C	T	.	PASS	END=780830;ChrB=N2_chrI;StartB=785167;EndB=785167;Parent=SYN1;VarType=ShV;DupType=.
CB_chrI	781020	DEL4201	CT	C	.	PASS	END=781021;ChrB=N2_chrI;StartB=785357;EndB=785357;Parent=SYN1;VarType=ShV;DupType=.
CB_chrI	781409	SNP4202	A	C	.	PASS	END=781409;ChrB=N2_chrI;StartB=785745;EndB=785745;Parent=SYN1;VarType=ShV;DupType=.
CB_chrI	782010	SNP4203	A	T	.	PASS	END=782010;ChrB=N2_chrI;StartB=786346;EndB=786346;Parent=SYN1;VarType=ShV;DupType=.
CB_chrI	783041	SNP4204	T	A	.	PASS	END=783041;ChrB=N2_chrI;StartB=787377;EndB=787377;Parent=SYN1;VarType=ShV;DupType=.
CB_chrI	783206	SNP4205	G	A	.	PASS	END=783206;ChrB=N2_chrI;StartB=787542;EndB=787542;Parent=SYN1;VarType=ShV;DupType=.
CB_chrI	783350	SNP4206	T	A	.	PASS	END=783350;ChrB=N2_chrI;StartB=787686;EndB=787686;Parent=SYN1;VarType=ShV;DupType=.
CB_chrI	783656	SNP4207	G	A	.	PASS	END=783656;ChrB=N2_chrI;StartB=787992;EndB=787992;Parent=SYN1;VarType=ShV;DupType=.
CB_chrI	783896	SNP4208	T	C	.	PASS	END=783896;ChrB=N2_chrI;StartB=788232;EndB=788232;Parent=SYN1;VarType=ShV;DupType=.
CB_chrI	783922	DEL4209	TTG	T	.	PASS	END=783924;ChrB=N2_chrI;StartB=788258;EndB=788258;Parent=SYN1;VarType=ShV;DupType=.
CB_chrI	783940	SNP4210	A	T	.	PASS	END=783940;ChrB=N2_chrI;StartB=788274;EndB=788274;Parent=SYN1;VarType=ShV;DupType=.
CB_chrI	784351	DEL4211	CAAATG	C	.	PASS	END=784356;ChrB=N2_chrI;StartB=788685;EndB=788685;Parent=SYN1;VarType=ShV;DupType=.
CB_chrI	784381	SNP4212	C	T	.	PASS	END=784381;ChrB=N2_chrI;StartB=788710;EndB=788710;Parent=SYN1;VarType=ShV;DupType=.
CB_chrI	785466	SNP4213	A	G	.	PASS	END=785466;ChrB=N2_chrI;StartB=789795;EndB=789795;Parent=SYN1;VarType=ShV;DupType=.
CB_chrI	785513	SNP4214	T	G	.	PASS	END=785513;ChrB=N2_chrI;StartB=789842;EndB=789842;Parent=SYN1;VarType=ShV;DupType=.
CB_chrI	785860	INS4215	C	CA	.	PASS	END=785860;ChrB=N2_chrI;StartB=790189;EndB=790190;Parent=SYN1;VarType=ShV;DupType=.
CB_chrI	786151	SNP4216	C	T	.	PASS	END=786151;ChrB=N2_chrI;StartB=790481;EndB=790481;Parent=SYN1;VarType=ShV;DupType=.
CB_chrI	787519	SNP4217	A	T	.	PASS	END=787519;ChrB=N2_chrI;StartB=791849;EndB=791849;Parent=SYN1;VarType=ShV;DupType=.
CB_chrI	787831	SNP4218	A	T	.	PASS	END=787831;ChrB=N2_chrI;StartB=792161;EndB=792161;Parent=SYN1;VarType=ShV;DupType=.
CB_chrI	787984	INS4219	T	TA	.	PASS	END=787984;ChrB=N2_chrI;StartB=792314;EndB=792315;Parent=SYN1;VarType=ShV;DupType=.
CB_chrI	787985	SNP4220	T	A	.	PASS	END=787985;ChrB=N2_chrI;StartB=792316;EndB=792316;Parent=SYN1;VarType=ShV;DupType=.
CB_chrI	788050	SNP4221	A	T	.	PASS	END=788050;ChrB=N2_chrI;StartB=792381;EndB=792381;Parent=SYN1;VarType=ShV;DupType=.
CB_chrI	788325	DEL4222	TACAGTTTGATCTACAAAAAATGTGGGA	T	.	PASS	END=788352;ChrB=N2_chrI;StartB=792656;EndB=792656;Parent=SYN1;VarType=ShV;DupType=.
CB_chrI	788353	INS4223	A	ATTTTTTCTTTTTTTTT	.	PASS	END=788353;ChrB=N2_chrI;StartB=792657;EndB=792673;Parent=SYN1;VarType=ShV;DupType=.
CB_chrI	788611	DEL4224	TA	T	.	PASS	END=788612;ChrB=N2_chrI;StartB=792931;EndB=792931;Parent=SYN1;VarType=ShV;DupType=.
CB_chrI	788730	SNP4225	T	C	.	PASS	END=788730;ChrB=N2_chrI;StartB=793049;EndB=793049;Parent=SYN1;VarType=ShV;DupType=.
CB_chrI	788834	DEL4226	TTG	T	.	PASS	END=788836;ChrB=N2_chrI;StartB=793153;EndB=793153;Parent=SYN1;VarType=ShV;DupType=.
CB_chrI	788893	INS4227	C	CA	.	PASS	END=788893;ChrB=N2_chrI;StartB=793210;EndB=793211;Parent=SYN1;VarType=ShV;DupType=.
CB_chrI	789463	INS4228	C	CAAAAAAAAATGGGCGAAGCCTAAAATTACAGAAATTGGACCATAAAAGTTTCCAATTTTTTCTTCACAACTTTTTTCAAAATTGCTGAAATAAAAAAAAACTATTATTTAAATTTAAATTTCAGAAATCCTAATTTTGACGCCGATTTTTAAAATTATA	.	PASS	END=789463;ChrB=N2_chrI;StartB=793781;EndB=793940;Parent=SYN1;VarType=ShV;DupType=.
CB_chrI	789703	INS4229	T	TG	.	PASS	END=789703;ChrB=N2_chrI;StartB=794180;EndB=794181;Parent=SYN1;VarType=ShV;DupType=.
CB_chrI	789806	SNP4230	C	G	.	PASS	END=789806;ChrB=N2_chrI;StartB=794284;EndB=794284;Parent=SYN1;VarType=ShV;DupType=.
CB_chrI	790743	INS4231	C	CA	.	PASS	END=790743;ChrB=N2_chrI;StartB=795221;EndB=795222;Parent=SYN1;VarType=ShV;DupType=.
CB_chrI	791451	DEL4232	GACACAC	G	.	PASS	END=791457;ChrB=N2_chrI;StartB=795930;EndB=795930;Parent=SYN1;VarType=ShV;DupType=.
CB_chrI	792292	SNP4233	C	T	.	PASS	END=792292;ChrB=N2_chrI;StartB=796765;EndB=796765;Parent=SYN1;VarType=ShV;DupType=.
CB_chrI	792394	SNP4234	C	T	.	PASS	END=792394;ChrB=N2_chrI;StartB=796867;EndB=796867;Parent=SYN1;VarType=ShV;DupType=.
CB_chrI	792768	DEL4235	GCCCCC	G	.	PASS	END=792773;ChrB=N2_chrI;StartB=797241;EndB=797241;Parent=SYN1;VarType=ShV;DupType=.
CB_chrI	792774	SNP4236	C	G	.	PASS	END=792774;ChrB=N2_chrI;StartB=797242;EndB=797242;Parent=SYN1;VarType=ShV;DupType=.
CB_chrI	792853	SNP4237	A	G	.	PASS	END=792853;ChrB=N2_chrI;StartB=797321;EndB=797321;Parent=SYN1;VarType=ShV;DupType=.
CB_chrI	793303	SNP4238	C	T	.	PASS	END=793303;ChrB=N2_chrI;StartB=797771;EndB=797771;Parent=SYN1;VarType=ShV;DupType=.
CB_chrI	794646	SNP4239	A	C	.	PASS	END=794646;ChrB=N2_chrI;StartB=799114;EndB=799114;Parent=SYN1;VarType=ShV;DupType=.
CB_chrI	794913	SNP4240	G	A	.	PASS	END=794913;ChrB=N2_chrI;StartB=799381;EndB=799381;Parent=SYN1;VarType=ShV;DupType=.
CB_chrI	794983	SNP4241	C	T	.	PASS	END=794983;ChrB=N2_chrI;StartB=799451;EndB=799451;Parent=SYN1;VarType=ShV;DupType=.
CB_chrI	795644	DEL4242	AGG	A	.	PASS	END=795646;ChrB=N2_chrI;StartB=800112;EndB=800112;Parent=SYN1;VarType=ShV;DupType=.
CB_chrI	796117	SNP4243	A	T	.	PASS	END=796117;ChrB=N2_chrI;StartB=800583;EndB=800583;Parent=SYN1;VarType=ShV;DupType=.
CB_chrI	796246	INS4244	G	GA	.	PASS	END=796246;ChrB=N2_chrI;StartB=800712;EndB=800713;Parent=SYN1;VarType=ShV;DupType=.
CB_chrI	796557	SNP4245	G	A	.	PASS	END=796557;ChrB=N2_chrI;StartB=801024;EndB=801024;Parent=SYN1;VarType=ShV;DupType=.
CB_chrI	797005	DEL4246	GCCC	G	.	PASS	END=797008;ChrB=N2_chrI;StartB=801472;EndB=801472;Parent=SYN1;VarType=ShV;DupType=.
CB_chrI	797441	DEL4247	CA	C	.	PASS	END=797442;ChrB=N2_chrI;StartB=801905;EndB=801905;Parent=SYN1;VarType=ShV;DupType=.
CB_chrI	797471	SNP4248	C	T	.	PASS	END=797471;ChrB=N2_chrI;StartB=801934;EndB=801934;Parent=SYN1;VarType=ShV;DupType=.
CB_chrI	797507	SNP4249	T	C	.	PASS	END=797507;ChrB=N2_chrI;StartB=801970;EndB=801970;Parent=SYN1;VarType=ShV;DupType=.
CB_chrI	797553	SNP4250	G	A	.	PASS	END=797553;ChrB=N2_chrI;StartB=802016;EndB=802016;Parent=SYN1;VarType=ShV;DupType=.
CB_chrI	797787	INS4251	C	CAGCCTA	.	PASS	END=797787;ChrB=N2_chrI;StartB=802250;EndB=802256;Parent=SYN1;VarType=ShV;DupType=.
CB_chrI	797881	SNP4252	A	G	.	PASS	END=797881;ChrB=N2_chrI;StartB=802350;EndB=802350;Parent=SYN1;VarType=ShV;DupType=.
CB_chrI	798520	INS4253	G	GT	.	PASS	END=798520;ChrB=N2_chrI;StartB=802989;EndB=802990;Parent=SYN1;VarType=ShV;DupType=.
CB_chrI	798555	SNP4254	T	A	.	PASS	END=798555;ChrB=N2_chrI;StartB=803025;EndB=803025;Parent=SYN1;VarType=ShV;DupType=.
CB_chrI	798831	INS4255	T	TC	.	PASS	END=798831;ChrB=N2_chrI;StartB=803301;EndB=803302;Parent=SYN1;VarType=ShV;DupType=.
CB_chrI	799132	SNP4256	A	T	.	PASS	END=799132;ChrB=N2_chrI;StartB=803603;EndB=803603;Parent=SYN1;VarType=ShV;DupType=.
CB_chrI	799174	SNP4257	C	T	.	PASS	END=799174;ChrB=N2_chrI;StartB=803645;EndB=803645;Parent=SYN1;VarType=ShV;DupType=.
CB_chrI	799587	DEL4258	TCCATGTAGGCG	T	.	PASS	END=799598;ChrB=N2_chrI;StartB=804058;EndB=804058;Parent=SYN1;VarType=ShV;DupType=.
CB_chrI	799826	SNP4259	A	G	.	PASS	END=799826;ChrB=N2_chrI;StartB=804286;EndB=804286;Parent=SYN1;VarType=ShV;DupType=.
CB_chrI	799927	SNP4260	T	C	.	PASS	END=799927;ChrB=N2_chrI;StartB=804387;EndB=804387;Parent=SYN1;VarType=ShV;DupType=.
CB_chrI	800268	SNP4261	T	C	.	PASS	END=800268;ChrB=N2_chrI;StartB=804728;EndB=804728;Parent=SYN1;VarType=ShV;DupType=.
CB_chrI	800430	SNP4262	C	T	.	PASS	END=800430;ChrB=N2_chrI;StartB=804890;EndB=804890;Parent=SYN1;VarType=ShV;DupType=.
CB_chrI	800518	DEL4263	TGGGGG	T	.	PASS	END=800523;ChrB=N2_chrI;StartB=804978;EndB=804978;Parent=SYN1;VarType=ShV;DupType=.
CB_chrI	801210	SNP4264	C	T	.	PASS	END=801210;ChrB=N2_chrI;StartB=805665;EndB=805665;Parent=SYN1;VarType=ShV;DupType=.
CB_chrI	801645	SNP4265	T	C	.	PASS	END=801645;ChrB=N2_chrI;StartB=806100;EndB=806100;Parent=SYN1;VarType=ShV;DupType=.
CB_chrI	801820	SNP4266	A	G	.	PASS	END=801820;ChrB=N2_chrI;StartB=806275;EndB=806275;Parent=SYN1;VarType=ShV;DupType=.
CB_chrI	802232	SNP4267	G	C	.	PASS	END=802232;ChrB=N2_chrI;StartB=806687;EndB=806687;Parent=SYN1;VarType=ShV;DupType=.
CB_chrI	802610	DEL4268	ACCCC	A	.	PASS	END=802614;ChrB=N2_chrI;StartB=807065;EndB=807065;Parent=SYN1;VarType=ShV;DupType=.
CB_chrI	803470	INS4269	G	GT	.	PASS	END=803470;ChrB=N2_chrI;StartB=807921;EndB=807922;Parent=SYN1;VarType=ShV;DupType=.
CB_chrI	804331	SNP4270	G	A	.	PASS	END=804331;ChrB=N2_chrI;StartB=808783;EndB=808783;Parent=SYN1;VarType=ShV;DupType=.
CB_chrI	804335	DEL4271	TACCTTAAAATTTTGTCAGTTTG	T	.	PASS	END=804357;ChrB=N2_chrI;StartB=808787;EndB=808787;Parent=SYN1;VarType=ShV;DupType=.
CB_chrI	804595	DEL4272	TTC	T	.	PASS	END=804597;ChrB=N2_chrI;StartB=809025;EndB=809025;Parent=SYN1;VarType=ShV;DupType=.
CB_chrI	804834	SNP4273	G	C	.	PASS	END=804834;ChrB=N2_chrI;StartB=809262;EndB=809262;Parent=SYN1;VarType=ShV;DupType=.
CB_chrI	805052	INS4274	A	AGGGGGGGGGGGG	.	PASS	END=805052;ChrB=N2_chrI;StartB=809480;EndB=809492;Parent=SYN1;VarType=ShV;DupType=.
CB_chrI	805601	SNP4275	A	C	.	PASS	END=805601;ChrB=N2_chrI;StartB=810041;EndB=810041;Parent=SYN1;VarType=ShV;DupType=.
CB_chrI	805654	DEL4276	TAACTATAAGTACTTAAGATTTAAGACCTAGATCTTATTACATAAAAATTTTCATCTTAGATACCTACTCAAGATCCTACCTAAGATGCATGCCTACCTATGACCTACTTACTTAAGATACCTGCCTACCCAAACCATACTACCTAGCGCTAGCGCCCACCTACCTAAGATACCTACTTACCTATAATTTACCTACACAAGACTTGCCTACCTACGCAAGGCATGATTTCTTATTGTTAGACCTACCTACCTAACTATAA	T	.	PASS	END=805913;ChrB=N2_chrI;StartB=810094;EndB=810094;Parent=SYN1;VarType=ShV;DupType=.
CB_chrI	805950	SNP4277	A	G	.	PASS	END=805950;ChrB=N2_chrI;StartB=810131;EndB=810131;Parent=SYN1;VarType=ShV;DupType=.
CB_chrI	805986	SNP4278	T	A	.	PASS	END=805986;ChrB=N2_chrI;StartB=810167;EndB=810167;Parent=SYN1;VarType=ShV;DupType=.
CB_chrI	806684	DEL4279	ACC	A	.	PASS	END=806686;ChrB=N2_chrI;StartB=810865;EndB=810865;Parent=SYN1;VarType=ShV;DupType=.
CB_chrI	807335	INS4280	C	CT	.	PASS	END=807335;ChrB=N2_chrI;StartB=811514;EndB=811515;Parent=SYN1;VarType=ShV;DupType=.
CB_chrI	808382	INS4281	A	ACCCCCCCC	.	PASS	END=808382;ChrB=N2_chrI;StartB=812562;EndB=812570;Parent=SYN1;VarType=ShV;DupType=.
CB_chrI	809462	SNP4282	C	T	.	PASS	END=809462;ChrB=N2_chrI;StartB=813650;EndB=813650;Parent=SYN1;VarType=ShV;DupType=.
CB_chrI	809496	INS4283	T	TA	.	PASS	END=809496;ChrB=N2_chrI;StartB=813684;EndB=813685;Parent=SYN1;VarType=ShV;DupType=.
CB_chrI	809585	DEL4284	AT	A	.	PASS	END=809586;ChrB=N2_chrI;StartB=813774;EndB=813774;Parent=SYN1;VarType=ShV;DupType=.
CB_chrI	809656	SNP4285	G	C	.	PASS	END=809656;ChrB=N2_chrI;StartB=813844;EndB=813844;Parent=SYN1;VarType=ShV;DupType=.
CB_chrI	809663	SNP4286	A	T	.	PASS	END=809663;ChrB=N2_chrI;StartB=813851;EndB=813851;Parent=SYN1;VarType=ShV;DupType=.
CB_chrI	810031	SNP4287	C	T	.	PASS	END=810031;ChrB=N2_chrI;StartB=814219;EndB=814219;Parent=SYN1;VarType=ShV;DupType=.
CB_chrI	810070	INS4288	C	CGA	.	PASS	END=810070;ChrB=N2_chrI;StartB=814258;EndB=814260;Parent=SYN1;VarType=ShV;DupType=.
CB_chrI	810179	SNP4289	G	A	.	PASS	END=810179;ChrB=N2_chrI;StartB=814369;EndB=814369;Parent=SYN1;VarType=ShV;DupType=.
CB_chrI	810378	SNP4290	G	A	.	PASS	END=810378;ChrB=N2_chrI;StartB=814568;EndB=814568;Parent=SYN1;VarType=ShV;DupType=.
CB_chrI	810972	INS4291	A	AGGAGGTAC	.	PASS	END=810972;ChrB=N2_chrI;StartB=815162;EndB=815170;Parent=SYN1;VarType=ShV;DupType=.
CB_chrI	811243	SNP4292	C	T	.	PASS	END=811243;ChrB=N2_chrI;StartB=815441;EndB=815441;Parent=SYN1;VarType=ShV;DupType=.
CB_chrI	811290	SNP4293	A	C	.	PASS	END=811290;ChrB=N2_chrI;StartB=815488;EndB=815488;Parent=SYN1;VarType=ShV;DupType=.
CB_chrI	811825	INS4294	G	GTATA	.	PASS	END=811825;ChrB=N2_chrI;StartB=816023;EndB=816027;Parent=SYN1;VarType=ShV;DupType=.
CB_chrI	811866	SNP4295	G	T	.	PASS	END=811866;ChrB=N2_chrI;StartB=816068;EndB=816068;Parent=SYN1;VarType=ShV;DupType=.
CB_chrI	812250	DEL4296	TAAG	T	.	PASS	END=812253;ChrB=N2_chrI;StartB=816452;EndB=816452;Parent=SYN1;VarType=ShV;DupType=.
CB_chrI	812512	SNP4297	A	T	.	PASS	END=812512;ChrB=N2_chrI;StartB=816711;EndB=816711;Parent=SYN1;VarType=ShV;DupType=.
CB_chrI	812870	SNP4298	G	T	.	PASS	END=812870;ChrB=N2_chrI;StartB=817069;EndB=817069;Parent=SYN1;VarType=ShV;DupType=.
CB_chrI	813359	SNP4299	C	T	.	PASS	END=813359;ChrB=N2_chrI;StartB=817558;EndB=817558;Parent=SYN1;VarType=ShV;DupType=.
CB_chrI	813380	INS4300	A	ATTTTCAATTCCCTTTATTTGCCGGGTTGCAAATTTGCCAGAAAT	.	PASS	END=813380;ChrB=N2_chrI;StartB=817579;EndB=817623;Parent=SYN1;VarType=ShV;DupType=.
CB_chrI	813730	INS4301	T	TGGGGGGGGGGGGGGGG	.	PASS	END=813730;ChrB=N2_chrI;StartB=817973;EndB=817989;Parent=SYN1;VarType=ShV;DupType=.
CB_chrI	813999	DEL4302	AAG	A	.	PASS	END=814001;ChrB=N2_chrI;StartB=818258;EndB=818258;Parent=SYN1;VarType=ShV;DupType=.
CB_chrI	814080	INS4303	T	TCCCCCCC	.	PASS	END=814080;ChrB=N2_chrI;StartB=818337;EndB=818344;Parent=SYN1;VarType=ShV;DupType=.
CB_chrI	814211	DEL4304	GCCCCC	G	.	PASS	END=814216;ChrB=N2_chrI;StartB=818475;EndB=818475;Parent=SYN1;VarType=ShV;DupType=.
CB_chrI	814358	INS4305	G	GA	.	PASS	END=814358;ChrB=N2_chrI;StartB=818617;EndB=818618;Parent=SYN1;VarType=ShV;DupType=.
CB_chrI	814641	SNP4306	G	A	.	PASS	END=814641;ChrB=N2_chrI;StartB=818901;EndB=818901;Parent=SYN1;VarType=ShV;DupType=.
CB_chrI	814654	SNP4307	G	A	.	PASS	END=814654;ChrB=N2_chrI;StartB=818914;EndB=818914;Parent=SYN1;VarType=ShV;DupType=.
CB_chrI	814812	DEL4308	CAAATTTTTTAGGCCAAATCTAATGACCAAATTTATTTAGGGGCCAAATCTGGTGACCAAATGTTTTTAGGGCCAAATCTGGTGACCAAAATTTTTTAAGGCCAAATCTAGTTACCAAATTTTTTAAGGCCAAATCTGATGACA	C	.	PASS	END=814955;ChrB=N2_chrI;StartB=819072;EndB=819072;Parent=SYN1;VarType=ShV;DupType=.
CB_chrI	815128	INS4309	A	ATTTTTTTAAAAAT	.	PASS	END=815128;ChrB=N2_chrI;StartB=819245;EndB=819258;Parent=SYN1;VarType=ShV;DupType=.
CB_chrI	815134	DEL4310	TAGGC	T	.	PASS	END=815138;ChrB=N2_chrI;StartB=819264;EndB=819264;Parent=SYN1;VarType=ShV;DupType=.
CB_chrI	815294	SNP4311	G	T	.	PASS	END=815294;ChrB=N2_chrI;StartB=819420;EndB=819420;Parent=SYN1;VarType=ShV;DupType=.
CB_chrI	815389	DEL4312	GT	G	.	PASS	END=815390;ChrB=N2_chrI;StartB=819515;EndB=819515;Parent=SYN1;VarType=ShV;DupType=.
CB_chrI	815706	DEL4313	ATG	A	.	PASS	END=815708;ChrB=N2_chrI;StartB=819831;EndB=819831;Parent=SYN1;VarType=ShV;DupType=.
CB_chrI	816489	SNP4314	G	T	.	PASS	END=816489;ChrB=N2_chrI;StartB=820612;EndB=820612;Parent=SYN1;VarType=ShV;DupType=.
CB_chrI	817355	INS4315	G	GT	.	PASS	END=817355;ChrB=N2_chrI;StartB=821478;EndB=821479;Parent=SYN1;VarType=ShV;DupType=.
CB_chrI	817429	SNP4316	A	T	.	PASS	END=817429;ChrB=N2_chrI;StartB=821553;EndB=821553;Parent=SYN1;VarType=ShV;DupType=.
CB_chrI	817559	INS4317	C	CG	.	PASS	END=817559;ChrB=N2_chrI;StartB=821683;EndB=821684;Parent=SYN1;VarType=ShV;DupType=.
CB_chrI	817707	DEL4318	ACCCCCC	A	.	PASS	END=817713;ChrB=N2_chrI;StartB=821832;EndB=821832;Parent=SYN1;VarType=ShV;DupType=.
CB_chrI	817818	SNP4319	T	C	.	PASS	END=817818;ChrB=N2_chrI;StartB=821937;EndB=821937;Parent=SYN1;VarType=ShV;DupType=.
CB_chrI	818328	SNP4320	C	G	.	PASS	END=818328;ChrB=N2_chrI;StartB=822447;EndB=822447;Parent=SYN1;VarType=ShV;DupType=.
CB_chrI	818676	SNP4321	G	A	.	PASS	END=818676;ChrB=N2_chrI;StartB=822795;EndB=822795;Parent=SYN1;VarType=ShV;DupType=.
CB_chrI	818932	SNP4322	A	G	.	PASS	END=818932;ChrB=N2_chrI;StartB=823051;EndB=823051;Parent=SYN1;VarType=ShV;DupType=.
CB_chrI	819021	DEL4323	TCCCCCCC	T	.	PASS	END=819028;ChrB=N2_chrI;StartB=823140;EndB=823140;Parent=SYN1;VarType=ShV;DupType=.
CB_chrI	820153	DEL4324	TAC	T	.	PASS	END=820155;ChrB=N2_chrI;StartB=824265;EndB=824265;Parent=SYN1;VarType=ShV;DupType=.
CB_chrI	820159	SNP4325	G	A	.	PASS	END=820159;ChrB=N2_chrI;StartB=824269;EndB=824269;Parent=SYN1;VarType=ShV;DupType=.
CB_chrI	820598	SNP4326	C	T	.	PASS	END=820598;ChrB=N2_chrI;StartB=824708;EndB=824708;Parent=SYN1;VarType=ShV;DupType=.
CB_chrI	821005	SNP4327	T	A	.	PASS	END=821005;ChrB=N2_chrI;StartB=825115;EndB=825115;Parent=SYN1;VarType=ShV;DupType=.
CB_chrI	821170	SNP4328	T	C	.	PASS	END=821170;ChrB=N2_chrI;StartB=825280;EndB=825280;Parent=SYN1;VarType=ShV;DupType=.
CB_chrI	821487	SNP4329	C	T	.	PASS	END=821487;ChrB=N2_chrI;StartB=825597;EndB=825597;Parent=SYN1;VarType=ShV;DupType=.
CB_chrI	821488	SNP4330	T	G	.	PASS	END=821488;ChrB=N2_chrI;StartB=825598;EndB=825598;Parent=SYN1;VarType=ShV;DupType=.
CB_chrI	821929	SNP4331	T	C	.	PASS	END=821929;ChrB=N2_chrI;StartB=826039;EndB=826039;Parent=SYN1;VarType=ShV;DupType=.
CB_chrI	822341	SNP4332	A	C	.	PASS	END=822341;ChrB=N2_chrI;StartB=826451;EndB=826451;Parent=SYN1;VarType=ShV;DupType=.
CB_chrI	822436	SNP4333	C	T	.	PASS	END=822436;ChrB=N2_chrI;StartB=826546;EndB=826546;Parent=SYN1;VarType=ShV;DupType=.
CB_chrI	822554	DEL4334	AGGGGGGGGGG	A	.	PASS	END=822564;ChrB=N2_chrI;StartB=826664;EndB=826664;Parent=SYN1;VarType=ShV;DupType=.
CB_chrI	822815	DEL4335	TC	T	.	PASS	END=822816;ChrB=N2_chrI;StartB=826915;EndB=826915;Parent=SYN1;VarType=ShV;DupType=.
CB_chrI	823188	SNP4336	C	A	.	PASS	END=823188;ChrB=N2_chrI;StartB=827287;EndB=827287;Parent=SYN1;VarType=ShV;DupType=.
CB_chrI	824823	INS4337	G	GTGA	.	PASS	END=824823;ChrB=N2_chrI;StartB=828922;EndB=828925;Parent=SYN1;VarType=ShV;DupType=.
CB_chrI	825280	INS4338	C	CAAGCCTAAGCCT	.	PASS	END=825280;ChrB=N2_chrI;StartB=829382;EndB=829394;Parent=SYN1;VarType=ShV;DupType=.
CB_chrI	826070	SNP4339	T	A	.	PASS	END=826070;ChrB=N2_chrI;StartB=830184;EndB=830184;Parent=SYN1;VarType=ShV;DupType=.
CB_chrI	826843	SNP4340	C	A	.	PASS	END=826843;ChrB=N2_chrI;StartB=830957;EndB=830957;Parent=SYN1;VarType=ShV;DupType=.
CB_chrI	827016	SNP4341	A	G	.	PASS	END=827016;ChrB=N2_chrI;StartB=831130;EndB=831130;Parent=SYN1;VarType=ShV;DupType=.
CB_chrI	828647	SNP4342	C	A	.	PASS	END=828647;ChrB=N2_chrI;StartB=832761;EndB=832761;Parent=SYN1;VarType=ShV;DupType=.
CB_chrI	829115	DEL4343	CTT	C	.	PASS	END=829117;ChrB=N2_chrI;StartB=833229;EndB=833229;Parent=SYN1;VarType=ShV;DupType=.
CB_chrI	829357	INS4344	G	GA	.	PASS	END=829357;ChrB=N2_chrI;StartB=833469;EndB=833470;Parent=SYN1;VarType=ShV;DupType=.
CB_chrI	829442	SNP4345	T	C	.	PASS	END=829442;ChrB=N2_chrI;StartB=833555;EndB=833555;Parent=SYN1;VarType=ShV;DupType=.
CB_chrI	829691	INS4346	A	ACTTAGG	.	PASS	END=829691;ChrB=N2_chrI;StartB=833804;EndB=833810;Parent=SYN1;VarType=ShV;DupType=.
CB_chrI	829709	SNP4347	A	G	.	PASS	END=829709;ChrB=N2_chrI;StartB=833828;EndB=833828;Parent=SYN1;VarType=ShV;DupType=.
CB_chrI	829782	SNP4348	T	C	.	PASS	END=829782;ChrB=N2_chrI;StartB=833901;EndB=833901;Parent=SYN1;VarType=ShV;DupType=.
CB_chrI	830007	SNP4349	C	T	.	PASS	END=830007;ChrB=N2_chrI;StartB=834126;EndB=834126;Parent=SYN1;VarType=ShV;DupType=.
CB_chrI	830063	SNP4350	A	G	.	PASS	END=830063;ChrB=N2_chrI;StartB=834182;EndB=834182;Parent=SYN1;VarType=ShV;DupType=.
CB_chrI	830414	DEL4351	TTAGGCTTAGGCTTAGGCTTAGACG	T	.	PASS	END=830438;ChrB=N2_chrI;StartB=834533;EndB=834533;Parent=SYN1;VarType=ShV;DupType=.
CB_chrI	830509	INS4352	C	CAA	.	PASS	END=830509;ChrB=N2_chrI;StartB=834604;EndB=834606;Parent=SYN1;VarType=ShV;DupType=.
CB_chrI	830727	DEL4353	GTCTCTCTCTC	G	.	PASS	END=830737;ChrB=N2_chrI;StartB=834824;EndB=834824;Parent=SYN1;VarType=ShV;DupType=.
CB_chrI	830927	INS4354	T	TC	.	PASS	END=830927;ChrB=N2_chrI;StartB=835014;EndB=835015;Parent=SYN1;VarType=ShV;DupType=.
CB_chrI	831066	SNP4355	T	C	.	PASS	END=831066;ChrB=N2_chrI;StartB=835154;EndB=835154;Parent=SYN1;VarType=ShV;DupType=.
CB_chrI	831070	INS4356	A	AG	.	PASS	END=831070;ChrB=N2_chrI;StartB=835158;EndB=835159;Parent=SYN1;VarType=ShV;DupType=.
CB_chrI	831378	SNP4357	T	A	.	PASS	END=831378;ChrB=N2_chrI;StartB=835467;EndB=835467;Parent=SYN1;VarType=ShV;DupType=.
CB_chrI	831424	SNP4358	A	T	.	PASS	END=831424;ChrB=N2_chrI;StartB=835513;EndB=835513;Parent=SYN1;VarType=ShV;DupType=.
CB_chrI	831508	SNP4359	C	T	.	PASS	END=831508;ChrB=N2_chrI;StartB=835597;EndB=835597;Parent=SYN1;VarType=ShV;DupType=.
CB_chrI	831560	INS4360	C	CA	.	PASS	END=831560;ChrB=N2_chrI;StartB=835649;EndB=835650;Parent=SYN1;VarType=ShV;DupType=.
CB_chrI	831613	DEL4361	ATTTTGTCAATGTCTCAGCGGTTGGAAGTTTTAGAAGTTTTTTTTTGAAATCGCCGTCTAATTTTCGATATACAAGTTAATTCTGGCGTTTTCGTCTCGATTTAGGTACATTTAAGGCAAGGATGGGCCGAAAAATTCGGCAAATCGGCAAATTGCTGGTTTGTCAATTTGCCGGAAATTTTCAATTCCGGCAATGTGCCGGTTTGCCGATTTGCCGGAAGTTTTCGTTTTCGGCAAATTGCCGGTTCGCCGATTTGCCGGAAATTTTCAATTCTGCCAATTTGCCAGTTTGCCGTTTGCCGGATCTCAGATTTGCCGGAAATGTTTAAAGGGATTTTTTATAAGAAGG	A	.	PASS	END=831961;ChrB=N2_chrI;StartB=835703;EndB=835703;Parent=SYN1;VarType=ShV;DupType=.
CB_chrI	831963	INS4362	A	AAG	.	PASS	END=831963;ChrB=N2_chrI;StartB=835705;EndB=835707;Parent=SYN1;VarType=ShV;DupType=.
CB_chrI	832104	INS4363	C	CA	.	PASS	END=832104;ChrB=N2_chrI;StartB=835848;EndB=835849;Parent=SYN1;VarType=ShV;DupType=.
CB_chrI	832188	SNP4364	A	G	.	PASS	END=832188;ChrB=N2_chrI;StartB=835933;EndB=835933;Parent=SYN1;VarType=ShV;DupType=.
CB_chrI	832365	INS4365	C	CA	.	PASS	END=832365;ChrB=N2_chrI;StartB=836110;EndB=836111;Parent=SYN1;VarType=ShV;DupType=.
CB_chrI	832403	DEL4366	TCTCAATA	T	.	PASS	END=832410;ChrB=N2_chrI;StartB=836149;EndB=836149;Parent=SYN1;VarType=ShV;DupType=.
CB_chrI	832451	INS4367	G	GAC	.	PASS	END=832451;ChrB=N2_chrI;StartB=836190;EndB=836192;Parent=SYN1;VarType=ShV;DupType=.
CB_chrI	832705	SNP4368	C	T	.	PASS	END=832705;ChrB=N2_chrI;StartB=836446;EndB=836446;Parent=SYN1;VarType=ShV;DupType=.
CB_chrI	832770	SNP4369	T	C	.	PASS	END=832770;ChrB=N2_chrI;StartB=836511;EndB=836511;Parent=SYN1;VarType=ShV;DupType=.
CB_chrI	832939	SNP4370	G	T	.	PASS	END=832939;ChrB=N2_chrI;StartB=836680;EndB=836680;Parent=SYN1;VarType=ShV;DupType=.
CB_chrI	833026	SNP4371	T	C	.	PASS	END=833026;ChrB=N2_chrI;StartB=836767;EndB=836767;Parent=SYN1;VarType=ShV;DupType=.
CB_chrI	833292	SNP4372	G	A	.	PASS	END=833292;ChrB=N2_chrI;StartB=837033;EndB=837033;Parent=SYN1;VarType=ShV;DupType=.
CB_chrI	833480	SNP4373	A	G	.	PASS	END=833480;ChrB=N2_chrI;StartB=837221;EndB=837221;Parent=SYN1;VarType=ShV;DupType=.
CB_chrI	834255	SNP4374	A	G	.	PASS	END=834255;ChrB=N2_chrI;StartB=837996;EndB=837996;Parent=SYN1;VarType=ShV;DupType=.
CB_chrI	834274	SNP4375	T	G	.	PASS	END=834274;ChrB=N2_chrI;StartB=838015;EndB=838015;Parent=SYN1;VarType=ShV;DupType=.
CB_chrI	834391	SNP4376	C	G	.	PASS	END=834391;ChrB=N2_chrI;StartB=838132;EndB=838132;Parent=SYN1;VarType=ShV;DupType=.
CB_chrI	834410	SNP4377	T	C	.	PASS	END=834410;ChrB=N2_chrI;StartB=838151;EndB=838151;Parent=SYN1;VarType=ShV;DupType=.
CB_chrI	834861	SNP4378	C	T	.	PASS	END=834861;ChrB=N2_chrI;StartB=838602;EndB=838602;Parent=SYN1;VarType=ShV;DupType=.
CB_chrI	835571	SNP4379	G	A	.	PASS	END=835571;ChrB=N2_chrI;StartB=839312;EndB=839312;Parent=SYN1;VarType=ShV;DupType=.
CB_chrI	835654	INS4380	C	CA	.	PASS	END=835654;ChrB=N2_chrI;StartB=839395;EndB=839396;Parent=SYN1;VarType=ShV;DupType=.
CB_chrI	836279	SNP4381	G	A	.	PASS	END=836279;ChrB=N2_chrI;StartB=840021;EndB=840021;Parent=SYN1;VarType=ShV;DupType=.
CB_chrI	836874	SNP4382	A	G	.	PASS	END=836874;ChrB=N2_chrI;StartB=840616;EndB=840616;Parent=SYN1;VarType=ShV;DupType=.
CB_chrI	838270	SNP4383	A	C	.	PASS	END=838270;ChrB=N2_chrI;StartB=842012;EndB=842012;Parent=SYN1;VarType=ShV;DupType=.
CB_chrI	838544	SNP4384	T	G	.	PASS	END=838544;ChrB=N2_chrI;StartB=842286;EndB=842286;Parent=SYN1;VarType=ShV;DupType=.
CB_chrI	838870	SNP4385	C	A	.	PASS	END=838870;ChrB=N2_chrI;StartB=842612;EndB=842612;Parent=SYN1;VarType=ShV;DupType=.
CB_chrI	839749	SNP4386	C	T	.	PASS	END=839749;ChrB=N2_chrI;StartB=843491;EndB=843491;Parent=SYN1;VarType=ShV;DupType=.
CB_chrI	840035	SNP4387	T	C	.	PASS	END=840035;ChrB=N2_chrI;StartB=843777;EndB=843777;Parent=SYN1;VarType=ShV;DupType=.
CB_chrI	840507	SNP4388	T	C	.	PASS	END=840507;ChrB=N2_chrI;StartB=844249;EndB=844249;Parent=SYN1;VarType=ShV;DupType=.
CB_chrI	841302	SNP4389	G	C	.	PASS	END=841302;ChrB=N2_chrI;StartB=845044;EndB=845044;Parent=SYN1;VarType=ShV;DupType=.
CB_chrI	841351	INS4390	A	ATT	.	PASS	END=841351;ChrB=N2_chrI;StartB=845093;EndB=845095;Parent=SYN1;VarType=ShV;DupType=.
CB_chrI	841555	SNP4391	T	C	.	PASS	END=841555;ChrB=N2_chrI;StartB=845299;EndB=845299;Parent=SYN1;VarType=ShV;DupType=.
CB_chrI	841742	INS4392	A	AATTTTTCCCCCAGAAAAACGTGACGTCAGCACACTCTTAACCATGCGATACCAGTTGAAAAGTCTGCGTCTCTTCTCCCGCATTTCTCGGAGATCAAACCAAAATGAGGCACTTTGACACCACGTGGTAAGTTATAACAAACATAACAAGGTGTCGAAACTACTGTAATT	.	PASS	END=841742;ChrB=N2_chrI;StartB=845486;EndB=845656;Parent=SYN1;VarType=ShV;DupType=.
CB_chrI	842392	DEL4393	CGGCTTA	C	.	PASS	END=842398;ChrB=N2_chrI;StartB=846306;EndB=846306;Parent=SYN1;VarType=ShV;DupType=.
CB_chrI	842847	SNP4394	C	T	.	PASS	END=842847;ChrB=N2_chrI;StartB=846755;EndB=846755;Parent=SYN1;VarType=ShV;DupType=.
CB_chrI	843002	DEL4395	CGG	C	.	PASS	END=843004;ChrB=N2_chrI;StartB=846910;EndB=846910;Parent=SYN1;VarType=ShV;DupType=.
CB_chrI	843256	SNP4396	T	C	.	PASS	END=843256;ChrB=N2_chrI;StartB=847162;EndB=847162;Parent=SYN1;VarType=ShV;DupType=.
CB_chrI	844614	SNP4397	A	C	.	PASS	END=844614;ChrB=N2_chrI;StartB=848520;EndB=848520;Parent=SYN1;VarType=ShV;DupType=.
CB_chrI	844876	SNP4398	T	C	.	PASS	END=844876;ChrB=N2_chrI;StartB=848782;EndB=848782;Parent=SYN1;VarType=ShV;DupType=.
CB_chrI	845258	SNP4399	G	A	.	PASS	END=845258;ChrB=N2_chrI;StartB=849164;EndB=849164;Parent=SYN1;VarType=ShV;DupType=.
CB_chrI	845528	INS4400	T	TCCC	.	PASS	END=845528;ChrB=N2_chrI;StartB=849434;EndB=849437;Parent=SYN1;VarType=ShV;DupType=.
[truncated: 30,004,858 more chars]
