# Supplementary material for: Transposable elements and heterochromatic regions are enriched for structural variation and sequence divergence in the genome of wild-type Caenorhabditis elegans
Source: G3 (Bethesda). 2025 Apr 30;15(7):jkaf092. doi: 10.1093/g3journal/jkaf092 (PMC12239620; doi:10.1093/g3journal/jkaf092)
Supplement: jkaf092_Supplementary_Data [file jkaf092_supplementary_data.zip › 28833551/Supplemental_Data_File_S4.vcf]

##fileformat=VCFv4.3
##fileDate=20221006
##source=syri
##ALT=<ID=SYN,Description="Syntenic region">
##ALT=<ID=INV,Description="Inversion">
##ALT=<ID=TRANS,Description="Translocation">
##ALT=<ID=INVTR,Description="Inverted Translocation">
##ALT=<ID=DUP,Description="Duplication">
##ALT=<ID=INVDP,Description="Inverted Duplication">
##ALT=<ID=SYNAL,Description="Syntenic alignment">
##ALT=<ID=INVAL,Description="Inversion alignment">
##ALT=<ID=TRANSAL,Description="Translocation alignment">
##ALT=<ID=INVTRAL,Description="Inverted Translocation alignment">
##ALT=<ID=DUPAL,Description="Duplication alignment">
##ALT=<ID=INVDPAL,Description="Inverted Duplication alignment">
##ALT=<ID=HDR,Description="Highly diverged regions">
##ALT=<ID=INS,Description="Insertion in non-reference genome">
##ALT=<ID=DEL,Description="Deletion in non-reference genome">
##ALT=<ID=CPG,Description="Copy gain in non-reference genome">
##ALT=<ID=CPL,Description="Copy loss in non-reference genome">
##ALT=<ID=SNP,Description="Single nucleotide polymorphism">
##ALT=<ID=TDM,Description="Tandem repeat">
##ALT=<ID=NOTAL,Description="Not Aligned region">
##INFO=<ID=END,Number=1,Type=Integer,Description="End position on reference genome">
##INFO=<ID=ChrB,Number=1,Type=String,Description="Chromoosme ID on the non-reference genome">
##INFO=<ID=StartB,Number=1,Type=Integer,Description="Start position on non-reference genome">
##INFO=<ID=EndB,Number=1,Type=Integer,Description="End position on non-reference genome">
##INFO=<ID=Parent,Number=1,Type=String,Description="ID of the parent SR">
##INFO=<ID=VarType,Number=1,Type=String,Description="Start position on non-reference genome">
##INFO=<ID=DupType,Number=1,Type=String,Description="Copy gain or loss in the non-reference genome">
#CHROM	POS	ID	REF	ALT	QUAL	FILTER	INFO
N2_chrI	1	NOTAL1	N	<NOTAL>	.	PASS	END=887;ChrB=.;StartB=.;EndB=.;Parent=.;VarType=.;DupType=.
N2_chrI	888	SYNAL1	N	<SYNAL>	.	PASS	END=280552;ChrB=CB_chrI;StartB=486;EndB=282980;Parent=SYN1;VarType=.;DupType=.
N2_chrI	888	SYN1	N	<SYN>	.	PASS	END=1711264;ChrB=CB_chrI;StartB=486;EndB=1705981;Parent=.;VarType=SR;DupType=-
N2_chrI	921	SNP1325	G	A	.	PASS	END=921;ChrB=CB_chrI;StartB=519;EndB=519;Parent=SYN1;VarType=ShV;DupType=.
N2_chrI	936	SNP1326	C	A	.	PASS	END=936;ChrB=CB_chrI;StartB=534;EndB=534;Parent=SYN1;VarType=ShV;DupType=.
N2_chrI	962	SNP1327	G	T	.	PASS	END=962;ChrB=CB_chrI;StartB=560;EndB=560;Parent=SYN1;VarType=ShV;DupType=.
N2_chrI	967	SNP1328	G	A	.	PASS	END=967;ChrB=CB_chrI;StartB=565;EndB=565;Parent=SYN1;VarType=ShV;DupType=.
N2_chrI	1216	SNP1329	A	T	.	PASS	END=1216;ChrB=CB_chrI;StartB=814;EndB=814;Parent=SYN1;VarType=ShV;DupType=.
N2_chrI	1222	SNP1330	A	C	.	PASS	END=1222;ChrB=CB_chrI;StartB=820;EndB=820;Parent=SYN1;VarType=ShV;DupType=.
N2_chrI	1309	SNP1331	A	T	.	PASS	END=1309;ChrB=CB_chrI;StartB=907;EndB=907;Parent=SYN1;VarType=ShV;DupType=.
N2_chrI	1367	INS1332	T	TACTTATTATTGATGTCAAAGA	.	PASS	END=1367;ChrB=CB_chrI;StartB=965;EndB=986;Parent=SYN1;VarType=ShV;DupType=.
N2_chrI	1370	DEL1333	CTTCTTTGACATCAATAAG	C	.	PASS	END=1388;ChrB=CB_chrI;StartB=989;EndB=989;Parent=SYN1;VarType=ShV;DupType=.
N2_chrI	1713	SNP1334	T	G	.	PASS	END=1713;ChrB=CB_chrI;StartB=1314;EndB=1314;Parent=SYN1;VarType=ShV;DupType=.
N2_chrI	1933	SNP1335	C	G	.	PASS	END=1933;ChrB=CB_chrI;StartB=1534;EndB=1534;Parent=SYN1;VarType=ShV;DupType=.
N2_chrI	1943	INS1336	A	ACAT	.	PASS	END=1943;ChrB=CB_chrI;StartB=1544;EndB=1547;Parent=SYN1;VarType=ShV;DupType=.
N2_chrI	2209	INS1337	T	TAA	.	PASS	END=2209;ChrB=CB_chrI;StartB=1813;EndB=1815;Parent=SYN1;VarType=ShV;DupType=.
N2_chrI	2210	SNP1338	T	A	.	PASS	END=2210;ChrB=CB_chrI;StartB=1816;EndB=1816;Parent=SYN1;VarType=ShV;DupType=.
N2_chrI	2568	SNP1339	A	T	.	PASS	END=2568;ChrB=CB_chrI;StartB=2174;EndB=2174;Parent=SYN1;VarType=ShV;DupType=.
N2_chrI	2622	SNP1340	T	A	.	PASS	END=2622;ChrB=CB_chrI;StartB=2228;EndB=2228;Parent=SYN1;VarType=ShV;DupType=.
N2_chrI	2651	SNP1341	T	A	.	PASS	END=2651;ChrB=CB_chrI;StartB=2257;EndB=2257;Parent=SYN1;VarType=ShV;DupType=.
N2_chrI	3048	SNP1342	C	G	.	PASS	END=3048;ChrB=CB_chrI;StartB=2654;EndB=2654;Parent=SYN1;VarType=ShV;DupType=.
N2_chrI	3439	SNP1343	G	A	.	PASS	END=3439;ChrB=CB_chrI;StartB=3045;EndB=3045;Parent=SYN1;VarType=ShV;DupType=.
N2_chrI	3535	SNP1344	C	A	.	PASS	END=3535;ChrB=CB_chrI;StartB=3141;EndB=3141;Parent=SYN1;VarType=ShV;DupType=.
N2_chrI	3611	SNP1345	T	A	.	PASS	END=3611;ChrB=CB_chrI;StartB=3217;EndB=3217;Parent=SYN1;VarType=ShV;DupType=.
N2_chrI	3659	SNP1346	C	T	.	PASS	END=3659;ChrB=CB_chrI;StartB=3265;EndB=3265;Parent=SYN1;VarType=ShV;DupType=.
N2_chrI	3731	SNP1347	T	A	.	PASS	END=3731;ChrB=CB_chrI;StartB=3337;EndB=3337;Parent=SYN1;VarType=ShV;DupType=.
N2_chrI	4101	SNP1348	A	G	.	PASS	END=4101;ChrB=CB_chrI;StartB=3707;EndB=3707;Parent=SYN1;VarType=ShV;DupType=.
N2_chrI	4182	INS1349	G	GT	.	PASS	END=4182;ChrB=CB_chrI;StartB=3788;EndB=3789;Parent=SYN1;VarType=ShV;DupType=.
N2_chrI	4776	SNP1350	T	A	.	PASS	END=4776;ChrB=CB_chrI;StartB=4383;EndB=4383;Parent=SYN1;VarType=ShV;DupType=.
N2_chrI	4791	DEL1351	CT	C	.	PASS	END=4792;ChrB=CB_chrI;StartB=4398;EndB=4398;Parent=SYN1;VarType=ShV;DupType=.
N2_chrI	4998	INS1352	C	CA	.	PASS	END=4998;ChrB=CB_chrI;StartB=4604;EndB=4605;Parent=SYN1;VarType=ShV;DupType=.
N2_chrI	5026	SNP1353	T	A	.	PASS	END=5026;ChrB=CB_chrI;StartB=4633;EndB=4633;Parent=SYN1;VarType=ShV;DupType=.
N2_chrI	5611	DEL1354	GA	G	.	PASS	END=5612;ChrB=CB_chrI;StartB=5218;EndB=5218;Parent=SYN1;VarType=ShV;DupType=.
N2_chrI	5868	SNP1355	T	A	.	PASS	END=5868;ChrB=CB_chrI;StartB=5474;EndB=5474;Parent=SYN1;VarType=ShV;DupType=.
N2_chrI	6313	SNP1356	G	T	.	PASS	END=6313;ChrB=CB_chrI;StartB=5919;EndB=5919;Parent=SYN1;VarType=ShV;DupType=.
N2_chrI	6314	SNP1357	T	G	.	PASS	END=6314;ChrB=CB_chrI;StartB=5920;EndB=5920;Parent=SYN1;VarType=ShV;DupType=.
N2_chrI	6415	SNP1358	C	T	.	PASS	END=6415;ChrB=CB_chrI;StartB=6021;EndB=6021;Parent=SYN1;VarType=ShV;DupType=.
N2_chrI	6580	SNP1359	T	A	.	PASS	END=6580;ChrB=CB_chrI;StartB=6186;EndB=6186;Parent=SYN1;VarType=ShV;DupType=.
N2_chrI	6581	SNP1360	T	C	.	PASS	END=6581;ChrB=CB_chrI;StartB=6187;EndB=6187;Parent=SYN1;VarType=ShV;DupType=.
N2_chrI	6737	DEL1361	GT	G	.	PASS	END=6738;ChrB=CB_chrI;StartB=6343;EndB=6343;Parent=SYN1;VarType=ShV;DupType=.
N2_chrI	6942	DEL1362	GAAAATAAAATTTTCTACGGCTCAT	G	.	PASS	END=6966;ChrB=CB_chrI;StartB=6547;EndB=6547;Parent=SYN1;VarType=ShV;DupType=.
N2_chrI	7236	SNP1363	C	T	.	PASS	END=7236;ChrB=CB_chrI;StartB=6817;EndB=6817;Parent=SYN1;VarType=ShV;DupType=.
N2_chrI	7641	SNP1364	G	A	.	PASS	END=7641;ChrB=CB_chrI;StartB=7222;EndB=7222;Parent=SYN1;VarType=ShV;DupType=.
N2_chrI	7825	SNP1365	T	A	.	PASS	END=7825;ChrB=CB_chrI;StartB=7406;EndB=7406;Parent=SYN1;VarType=ShV;DupType=.
N2_chrI	7996	SNP1366	T	A	.	PASS	END=7996;ChrB=CB_chrI;StartB=7577;EndB=7577;Parent=SYN1;VarType=ShV;DupType=.
N2_chrI	8175	SNP1367	C	T	.	PASS	END=8175;ChrB=CB_chrI;StartB=7756;EndB=7756;Parent=SYN1;VarType=ShV;DupType=.
N2_chrI	8242	SNP1368	A	G	.	PASS	END=8242;ChrB=CB_chrI;StartB=7823;EndB=7823;Parent=SYN1;VarType=ShV;DupType=.
N2_chrI	8459	INS1369	G	GT	.	PASS	END=8459;ChrB=CB_chrI;StartB=8040;EndB=8041;Parent=SYN1;VarType=ShV;DupType=.
N2_chrI	8541	DEL1370	CA	C	.	PASS	END=8542;ChrB=CB_chrI;StartB=8123;EndB=8123;Parent=SYN1;VarType=ShV;DupType=.
N2_chrI	8860	INS1371	A	AGGGGG	.	PASS	END=8860;ChrB=CB_chrI;StartB=8441;EndB=8446;Parent=SYN1;VarType=ShV;DupType=.
N2_chrI	8932	SNP1372	G	A	.	PASS	END=8932;ChrB=CB_chrI;StartB=8518;EndB=8518;Parent=SYN1;VarType=ShV;DupType=.
N2_chrI	8933	SNP1373	A	G	.	PASS	END=8933;ChrB=CB_chrI;StartB=8519;EndB=8519;Parent=SYN1;VarType=ShV;DupType=.
N2_chrI	8968	DEL1374	CCT	C	.	PASS	END=8970;ChrB=CB_chrI;StartB=8554;EndB=8554;Parent=SYN1;VarType=ShV;DupType=.
N2_chrI	8971	SNP1375	T	G	.	PASS	END=8971;ChrB=CB_chrI;StartB=8555;EndB=8555;Parent=SYN1;VarType=ShV;DupType=.
N2_chrI	9009	SNP1376	A	T	.	PASS	END=9009;ChrB=CB_chrI;StartB=8593;EndB=8593;Parent=SYN1;VarType=ShV;DupType=.
N2_chrI	9207	INS1377	A	AT	.	PASS	END=9207;ChrB=CB_chrI;StartB=8791;EndB=8792;Parent=SYN1;VarType=ShV;DupType=.
N2_chrI	9214	SNP1378	C	T	.	PASS	END=9214;ChrB=CB_chrI;StartB=8799;EndB=8799;Parent=SYN1;VarType=ShV;DupType=.
N2_chrI	9216	SNP1379	T	C	.	PASS	END=9216;ChrB=CB_chrI;StartB=8801;EndB=8801;Parent=SYN1;VarType=ShV;DupType=.
N2_chrI	9240	SNP1380	A	C	.	PASS	END=9240;ChrB=CB_chrI;StartB=8825;EndB=8825;Parent=SYN1;VarType=ShV;DupType=.
N2_chrI	9493	INS1381	G	GA	.	PASS	END=9493;ChrB=CB_chrI;StartB=9078;EndB=9079;Parent=SYN1;VarType=ShV;DupType=.
N2_chrI	10023	DEL1382	GT	G	.	PASS	END=10024;ChrB=CB_chrI;StartB=9609;EndB=9609;Parent=SYN1;VarType=ShV;DupType=.
N2_chrI	10293	SNP1383	C	G	.	PASS	END=10293;ChrB=CB_chrI;StartB=9878;EndB=9878;Parent=SYN1;VarType=ShV;DupType=.
N2_chrI	10349	SNP1384	G	A	.	PASS	END=10349;ChrB=CB_chrI;StartB=9934;EndB=9934;Parent=SYN1;VarType=ShV;DupType=.
N2_chrI	10369	SNP1385	T	C	.	PASS	END=10369;ChrB=CB_chrI;StartB=9954;EndB=9954;Parent=SYN1;VarType=ShV;DupType=.
N2_chrI	11132	INS1386	G	GA	.	PASS	END=11132;ChrB=CB_chrI;StartB=10717;EndB=10718;Parent=SYN1;VarType=ShV;DupType=.
N2_chrI	11243	INS1387	A	ACCCC	.	PASS	END=11243;ChrB=CB_chrI;StartB=10829;EndB=10833;Parent=SYN1;VarType=ShV;DupType=.
N2_chrI	11515	SNP1388	A	G	.	PASS	END=11515;ChrB=CB_chrI;StartB=11105;EndB=11105;Parent=SYN1;VarType=ShV;DupType=.
N2_chrI	11576	SNP1389	A	T	.	PASS	END=11576;ChrB=CB_chrI;StartB=11166;EndB=11166;Parent=SYN1;VarType=ShV;DupType=.
N2_chrI	12120	SNP1390	C	T	.	PASS	END=12120;ChrB=CB_chrI;StartB=11710;EndB=11710;Parent=SYN1;VarType=ShV;DupType=.
N2_chrI	12839	SNP1391	T	C	.	PASS	END=12839;ChrB=CB_chrI;StartB=12429;EndB=12429;Parent=SYN1;VarType=ShV;DupType=.
N2_chrI	12858	SNP1392	C	T	.	PASS	END=12858;ChrB=CB_chrI;StartB=12448;EndB=12448;Parent=SYN1;VarType=ShV;DupType=.
N2_chrI	14361	DEL1393	AT	A	.	PASS	END=14362;ChrB=CB_chrI;StartB=13951;EndB=13951;Parent=SYN1;VarType=ShV;DupType=.
N2_chrI	15026	SNP1394	A	G	.	PASS	END=15026;ChrB=CB_chrI;StartB=14615;EndB=14615;Parent=SYN1;VarType=ShV;DupType=.
N2_chrI	15957	SNP1395	G	A	.	PASS	END=15957;ChrB=CB_chrI;StartB=15546;EndB=15546;Parent=SYN1;VarType=ShV;DupType=.
N2_chrI	15959	SNP1396	A	C	.	PASS	END=15959;ChrB=CB_chrI;StartB=15548;EndB=15548;Parent=SYN1;VarType=ShV;DupType=.
N2_chrI	16372	DEL1397	TAGTTTAGACGCTATGAACTCTCGAAAATCAGATTTTTTCA	T	.	PASS	END=16412;ChrB=CB_chrI;StartB=15961;EndB=15961;Parent=SYN1;VarType=ShV;DupType=.
N2_chrI	16458	SNP1398	A	G	.	PASS	END=16458;ChrB=CB_chrI;StartB=16007;EndB=16007;Parent=SYN1;VarType=ShV;DupType=.
N2_chrI	16958	SNP1399	A	G	.	PASS	END=16958;ChrB=CB_chrI;StartB=16507;EndB=16507;Parent=SYN1;VarType=ShV;DupType=.
N2_chrI	17162	SNP1400	G	A	.	PASS	END=17162;ChrB=CB_chrI;StartB=16711;EndB=16711;Parent=SYN1;VarType=ShV;DupType=.
N2_chrI	17202	SNP1401	G	A	.	PASS	END=17202;ChrB=CB_chrI;StartB=16751;EndB=16751;Parent=SYN1;VarType=ShV;DupType=.
N2_chrI	17248	SNP1402	A	G	.	PASS	END=17248;ChrB=CB_chrI;StartB=16797;EndB=16797;Parent=SYN1;VarType=ShV;DupType=.
N2_chrI	17852	DEL1403	AT	A	.	PASS	END=17853;ChrB=CB_chrI;StartB=17401;EndB=17401;Parent=SYN1;VarType=ShV;DupType=.
N2_chrI	17890	DEL1404	TA	T	.	PASS	END=17891;ChrB=CB_chrI;StartB=17438;EndB=17438;Parent=SYN1;VarType=ShV;DupType=.
N2_chrI	18299	SNP1405	T	A	.	PASS	END=18299;ChrB=CB_chrI;StartB=17846;EndB=17846;Parent=SYN1;VarType=ShV;DupType=.
N2_chrI	18347	INS1406	G	GA	.	PASS	END=18347;ChrB=CB_chrI;StartB=17894;EndB=17895;Parent=SYN1;VarType=ShV;DupType=.
N2_chrI	18468	SNP1407	T	A	.	PASS	END=18468;ChrB=CB_chrI;StartB=18016;EndB=18016;Parent=SYN1;VarType=ShV;DupType=.
N2_chrI	18681	SNP1408	G	A	.	PASS	END=18681;ChrB=CB_chrI;StartB=18229;EndB=18229;Parent=SYN1;VarType=ShV;DupType=.
N2_chrI	18802	DEL1409	GA	G	.	PASS	END=18803;ChrB=CB_chrI;StartB=18350;EndB=18350;Parent=SYN1;VarType=ShV;DupType=.
N2_chrI	18976	SNP1410	A	T	.	PASS	END=18976;ChrB=CB_chrI;StartB=18523;EndB=18523;Parent=SYN1;VarType=ShV;DupType=.
N2_chrI	18984	SNP1411	T	C	.	PASS	END=18984;ChrB=CB_chrI;StartB=18531;EndB=18531;Parent=SYN1;VarType=ShV;DupType=.
N2_chrI	19286	SNP1412	A	T	.	PASS	END=19286;ChrB=CB_chrI;StartB=18833;EndB=18833;Parent=SYN1;VarType=ShV;DupType=.
N2_chrI	19287	SNP1413	C	T	.	PASS	END=19287;ChrB=CB_chrI;StartB=18834;EndB=18834;Parent=SYN1;VarType=ShV;DupType=.
N2_chrI	19428	SNP1414	A	T	.	PASS	END=19428;ChrB=CB_chrI;StartB=18975;EndB=18975;Parent=SYN1;VarType=ShV;DupType=.
N2_chrI	19584	SNP1415	G	T	.	PASS	END=19584;ChrB=CB_chrI;StartB=19131;EndB=19131;Parent=SYN1;VarType=ShV;DupType=.
N2_chrI	19648	SNP1416	A	T	.	PASS	END=19648;ChrB=CB_chrI;StartB=19195;EndB=19195;Parent=SYN1;VarType=ShV;DupType=.
N2_chrI	19823	INS1417	G	GT	.	PASS	END=19823;ChrB=CB_chrI;StartB=19370;EndB=19371;Parent=SYN1;VarType=ShV;DupType=.
N2_chrI	20007	DEL1418	CAA	C	.	PASS	END=20009;ChrB=CB_chrI;StartB=19555;EndB=19555;Parent=SYN1;VarType=ShV;DupType=.
N2_chrI	20089	DEL1419	AT	A	.	PASS	END=20090;ChrB=CB_chrI;StartB=19635;EndB=19635;Parent=SYN1;VarType=ShV;DupType=.
N2_chrI	20106	DEL1420	GAAATTTTTTTTCCGCAAAATCAGGAAAAATTCAGAAAAAGACAGTCAAAAAATTGT	G	.	PASS	END=20162;ChrB=CB_chrI;StartB=19651;EndB=19651;Parent=SYN1;VarType=ShV;DupType=.
N2_chrI	20164	SNP1421	G	T	.	PASS	END=20164;ChrB=CB_chrI;StartB=19653;EndB=19653;Parent=SYN1;VarType=ShV;DupType=.
N2_chrI	20165	SNP1422	A	C	.	PASS	END=20165;ChrB=CB_chrI;StartB=19654;EndB=19654;Parent=SYN1;VarType=ShV;DupType=.
N2_chrI	20234	SNP1423	G	T	.	PASS	END=20234;ChrB=CB_chrI;StartB=19723;EndB=19723;Parent=SYN1;VarType=ShV;DupType=.
N2_chrI	20816	INS1424	A	AT	.	PASS	END=20816;ChrB=CB_chrI;StartB=20305;EndB=20306;Parent=SYN1;VarType=ShV;DupType=.
N2_chrI	20896	SNP1425	A	G	.	PASS	END=20896;ChrB=CB_chrI;StartB=20386;EndB=20386;Parent=SYN1;VarType=ShV;DupType=.
N2_chrI	21306	SNP1426	C	G	.	PASS	END=21306;ChrB=CB_chrI;StartB=20796;EndB=20796;Parent=SYN1;VarType=ShV;DupType=.
N2_chrI	21353	INS1427	T	TA	.	PASS	END=21353;ChrB=CB_chrI;StartB=20843;EndB=20844;Parent=SYN1;VarType=ShV;DupType=.
N2_chrI	21433	SNP1428	A	T	.	PASS	END=21433;ChrB=CB_chrI;StartB=20924;EndB=20924;Parent=SYN1;VarType=ShV;DupType=.
N2_chrI	21475	DEL1429	CCGACAAAAAT	C	.	PASS	END=21485;ChrB=CB_chrI;StartB=20966;EndB=20966;Parent=SYN1;VarType=ShV;DupType=.
N2_chrI	21514	DEL1430	CTTAG	C	.	PASS	END=21518;ChrB=CB_chrI;StartB=20995;EndB=20995;Parent=SYN1;VarType=ShV;DupType=.
N2_chrI	21535	SNP1431	C	T	.	PASS	END=21535;ChrB=CB_chrI;StartB=21012;EndB=21012;Parent=SYN1;VarType=ShV;DupType=.
N2_chrI	21743	SNP1432	G	A	.	PASS	END=21743;ChrB=CB_chrI;StartB=21220;EndB=21220;Parent=SYN1;VarType=ShV;DupType=.
N2_chrI	22063	SNP1433	T	C	.	PASS	END=22063;ChrB=CB_chrI;StartB=21540;EndB=21540;Parent=SYN1;VarType=ShV;DupType=.
N2_chrI	22136	SNP1434	A	G	.	PASS	END=22136;ChrB=CB_chrI;StartB=21613;EndB=21613;Parent=SYN1;VarType=ShV;DupType=.
N2_chrI	23397	SNP1435	C	T	.	PASS	END=23397;ChrB=CB_chrI;StartB=22874;EndB=22874;Parent=SYN1;VarType=ShV;DupType=.
N2_chrI	23944	INS1436	A	AG	.	PASS	END=23944;ChrB=CB_chrI;StartB=23421;EndB=23422;Parent=SYN1;VarType=ShV;DupType=.
N2_chrI	24094	SNP1437	A	G	.	PASS	END=24094;ChrB=CB_chrI;StartB=23572;EndB=23572;Parent=SYN1;VarType=ShV;DupType=.
N2_chrI	24251	SNP1438	T	A	.	PASS	END=24251;ChrB=CB_chrI;StartB=23729;EndB=23729;Parent=SYN1;VarType=ShV;DupType=.
N2_chrI	24255	SNP1439	T	A	.	PASS	END=24255;ChrB=CB_chrI;StartB=23733;EndB=23733;Parent=SYN1;VarType=ShV;DupType=.
N2_chrI	24256	SNP1440	T	A	.	PASS	END=24256;ChrB=CB_chrI;StartB=23734;EndB=23734;Parent=SYN1;VarType=ShV;DupType=.
N2_chrI	24257	SNP1441	A	T	.	PASS	END=24257;ChrB=CB_chrI;StartB=23735;EndB=23735;Parent=SYN1;VarType=ShV;DupType=.
N2_chrI	24345	SNP1442	T	C	.	PASS	END=24345;ChrB=CB_chrI;StartB=23823;EndB=23823;Parent=SYN1;VarType=ShV;DupType=.
N2_chrI	24358	SNP1443	T	C	.	PASS	END=24358;ChrB=CB_chrI;StartB=23836;EndB=23836;Parent=SYN1;VarType=ShV;DupType=.
N2_chrI	24497	SNP1444	C	A	.	PASS	END=24497;ChrB=CB_chrI;StartB=23975;EndB=23975;Parent=SYN1;VarType=ShV;DupType=.
N2_chrI	24503	SNP1445	A	T	.	PASS	END=24503;ChrB=CB_chrI;StartB=23981;EndB=23981;Parent=SYN1;VarType=ShV;DupType=.
N2_chrI	24908	DEL1446	CT	C	.	PASS	END=24909;ChrB=CB_chrI;StartB=24386;EndB=24386;Parent=SYN1;VarType=ShV;DupType=.
N2_chrI	25118	SNP1447	C	A	.	PASS	END=25118;ChrB=CB_chrI;StartB=24595;EndB=24595;Parent=SYN1;VarType=ShV;DupType=.
N2_chrI	25193	SNP1448	T	C	.	PASS	END=25193;ChrB=CB_chrI;StartB=24670;EndB=24670;Parent=SYN1;VarType=ShV;DupType=.
N2_chrI	25740	INS1449	C	CA	.	PASS	END=25740;ChrB=CB_chrI;StartB=25217;EndB=25218;Parent=SYN1;VarType=ShV;DupType=.
N2_chrI	26567	SNP1450	T	C	.	PASS	END=26567;ChrB=CB_chrI;StartB=26045;EndB=26045;Parent=SYN1;VarType=ShV;DupType=.
N2_chrI	26829	SNP1451	G	A	.	PASS	END=26829;ChrB=CB_chrI;StartB=26307;EndB=26307;Parent=SYN1;VarType=ShV;DupType=.
N2_chrI	27026	SNP1452	T	C	.	PASS	END=27026;ChrB=CB_chrI;StartB=26504;EndB=26504;Parent=SYN1;VarType=ShV;DupType=.
N2_chrI	27557	INS1453	A	AT	.	PASS	END=27557;ChrB=CB_chrI;StartB=27035;EndB=27036;Parent=SYN1;VarType=ShV;DupType=.
N2_chrI	27639	INS1454	G	GA	.	PASS	END=27639;ChrB=CB_chrI;StartB=27118;EndB=27119;Parent=SYN1;VarType=ShV;DupType=.
N2_chrI	28468	INS1455	A	AATGT	.	PASS	END=28468;ChrB=CB_chrI;StartB=27948;EndB=27952;Parent=SYN1;VarType=ShV;DupType=.
N2_chrI	28557	INS1456	A	AT	.	PASS	END=28557;ChrB=CB_chrI;StartB=28041;EndB=28042;Parent=SYN1;VarType=ShV;DupType=.
N2_chrI	28952	DEL1457	AT	A	.	PASS	END=28953;ChrB=CB_chrI;StartB=28437;EndB=28437;Parent=SYN1;VarType=ShV;DupType=.
N2_chrI	30543	DEL1458	AT	A	.	PASS	END=30544;ChrB=CB_chrI;StartB=30027;EndB=30027;Parent=SYN1;VarType=ShV;DupType=.
N2_chrI	30613	SNP1459	G	A	.	PASS	END=30613;ChrB=CB_chrI;StartB=30096;EndB=30096;Parent=SYN1;VarType=ShV;DupType=.
N2_chrI	30614	SNP1460	G	A	.	PASS	END=30614;ChrB=CB_chrI;StartB=30097;EndB=30097;Parent=SYN1;VarType=ShV;DupType=.
N2_chrI	30645	INS1461	C	CAGGTCCCTTCGCTACGAGATATTTGCCGCCAGAAAAGTAGGCATTCTCATGATCTCATGGTCCCGTAATACATTCAAATCTTTTTGTTGTTTTTCCAA	.	PASS	END=30645;ChrB=CB_chrI;StartB=30128;EndB=30226;Parent=SYN1;VarType=ShV;DupType=.
N2_chrI	30657	SNP1462	T	A	.	PASS	END=30657;ChrB=CB_chrI;StartB=30238;EndB=30238;Parent=SYN1;VarType=ShV;DupType=.
N2_chrI	30672	SNP1463	T	A	.	PASS	END=30672;ChrB=CB_chrI;StartB=30253;EndB=30253;Parent=SYN1;VarType=ShV;DupType=.
N2_chrI	30673	SNP1464	T	A	.	PASS	END=30673;ChrB=CB_chrI;StartB=30254;EndB=30254;Parent=SYN1;VarType=ShV;DupType=.
N2_chrI	30711	INS1465	T	TA	.	PASS	END=30711;ChrB=CB_chrI;StartB=30292;EndB=30293;Parent=SYN1;VarType=ShV;DupType=.
N2_chrI	31503	SNP1466	G	T	.	PASS	END=31503;ChrB=CB_chrI;StartB=31085;EndB=31085;Parent=SYN1;VarType=ShV;DupType=.
N2_chrI	32143	SNP1467	C	A	.	PASS	END=32143;ChrB=CB_chrI;StartB=31725;EndB=31725;Parent=SYN1;VarType=ShV;DupType=.
N2_chrI	32242	SNP1468	C	T	.	PASS	END=32242;ChrB=CB_chrI;StartB=31824;EndB=31824;Parent=SYN1;VarType=ShV;DupType=.
N2_chrI	32820	SNP1469	T	A	.	PASS	END=32820;ChrB=CB_chrI;StartB=32402;EndB=32402;Parent=SYN1;VarType=ShV;DupType=.
N2_chrI	32841	SNP1470	A	T	.	PASS	END=32841;ChrB=CB_chrI;StartB=32423;EndB=32423;Parent=SYN1;VarType=ShV;DupType=.
N2_chrI	32929	SNP1471	G	A	.	PASS	END=32929;ChrB=CB_chrI;StartB=32511;EndB=32511;Parent=SYN1;VarType=ShV;DupType=.
N2_chrI	33462	SNP1472	C	T	.	PASS	END=33462;ChrB=CB_chrI;StartB=33044;EndB=33044;Parent=SYN1;VarType=ShV;DupType=.
N2_chrI	33557	DEL1473	GGGA	G	.	PASS	END=33560;ChrB=CB_chrI;StartB=33139;EndB=33139;Parent=SYN1;VarType=ShV;DupType=.
N2_chrI	33677	INS1474	A	AAC	.	PASS	END=33677;ChrB=CB_chrI;StartB=33256;EndB=33258;Parent=SYN1;VarType=ShV;DupType=.
N2_chrI	34062	DEL1475	AT	A	.	PASS	END=34063;ChrB=CB_chrI;StartB=33643;EndB=33643;Parent=SYN1;VarType=ShV;DupType=.
N2_chrI	34252	SNP1476	G	A	.	PASS	END=34252;ChrB=CB_chrI;StartB=33832;EndB=33832;Parent=SYN1;VarType=ShV;DupType=.
N2_chrI	34253	SNP1477	G	T	.	PASS	END=34253;ChrB=CB_chrI;StartB=33833;EndB=33833;Parent=SYN1;VarType=ShV;DupType=.
N2_chrI	34545	SNP1478	A	T	.	PASS	END=34545;ChrB=CB_chrI;StartB=34125;EndB=34125;Parent=SYN1;VarType=ShV;DupType=.
N2_chrI	34606	SNP1479	C	T	.	PASS	END=34606;ChrB=CB_chrI;StartB=34186;EndB=34186;Parent=SYN1;VarType=ShV;DupType=.
N2_chrI	35737	SNP1480	T	G	.	PASS	END=35737;ChrB=CB_chrI;StartB=35317;EndB=35317;Parent=SYN1;VarType=ShV;DupType=.
N2_chrI	36065	SNP1481	T	C	.	PASS	END=36065;ChrB=CB_chrI;StartB=35645;EndB=35645;Parent=SYN1;VarType=ShV;DupType=.
N2_chrI	36174	DEL1482	GT	G	.	PASS	END=36175;ChrB=CB_chrI;StartB=35754;EndB=35754;Parent=SYN1;VarType=ShV;DupType=.
N2_chrI	36183	SNP1483	T	G	.	PASS	END=36183;ChrB=CB_chrI;StartB=35762;EndB=35762;Parent=SYN1;VarType=ShV;DupType=.
N2_chrI	36355	DEL1484	GT	G	.	PASS	END=36356;ChrB=CB_chrI;StartB=35934;EndB=35934;Parent=SYN1;VarType=ShV;DupType=.
N2_chrI	36779	SNP1485	T	C	.	PASS	END=36779;ChrB=CB_chrI;StartB=36357;EndB=36357;Parent=SYN1;VarType=ShV;DupType=.
N2_chrI	37100	SNP1486	C	T	.	PASS	END=37100;ChrB=CB_chrI;StartB=36678;EndB=36678;Parent=SYN1;VarType=ShV;DupType=.
N2_chrI	37228	INS1487	A	AT	.	PASS	END=37228;ChrB=CB_chrI;StartB=36806;EndB=36807;Parent=SYN1;VarType=ShV;DupType=.
N2_chrI	37402	INS1488	A	AT	.	PASS	END=37402;ChrB=CB_chrI;StartB=36981;EndB=36982;Parent=SYN1;VarType=ShV;DupType=.
N2_chrI	38418	SNP1489	A	G	.	PASS	END=38418;ChrB=CB_chrI;StartB=37998;EndB=37998;Parent=SYN1;VarType=ShV;DupType=.
N2_chrI	38485	SNP1490	A	C	.	PASS	END=38485;ChrB=CB_chrI;StartB=38065;EndB=38065;Parent=SYN1;VarType=ShV;DupType=.
N2_chrI	39045	SNP1491	G	A	.	PASS	END=39045;ChrB=CB_chrI;StartB=38625;EndB=38625;Parent=SYN1;VarType=ShV;DupType=.
N2_chrI	39098	SNP1492	G	A	.	PASS	END=39098;ChrB=CB_chrI;StartB=38678;EndB=38678;Parent=SYN1;VarType=ShV;DupType=.
N2_chrI	39455	SNP1493	G	T	.	PASS	END=39455;ChrB=CB_chrI;StartB=39035;EndB=39035;Parent=SYN1;VarType=ShV;DupType=.
N2_chrI	39545	SNP1494	A	T	.	PASS	END=39545;ChrB=CB_chrI;StartB=39125;EndB=39125;Parent=SYN1;VarType=ShV;DupType=.
N2_chrI	39721	SNP1495	C	T	.	PASS	END=39721;ChrB=CB_chrI;StartB=39301;EndB=39301;Parent=SYN1;VarType=ShV;DupType=.
N2_chrI	39812	SNP1496	A	T	.	PASS	END=39812;ChrB=CB_chrI;StartB=39392;EndB=39392;Parent=SYN1;VarType=ShV;DupType=.
N2_chrI	39823	DEL1497	GT	G	.	PASS	END=39824;ChrB=CB_chrI;StartB=39403;EndB=39403;Parent=SYN1;VarType=ShV;DupType=.
N2_chrI	39897	INS1498	G	GGTTAGAGAAA	.	PASS	END=39897;ChrB=CB_chrI;StartB=39476;EndB=39486;Parent=SYN1;VarType=ShV;DupType=.
N2_chrI	40083	INS1499	A	AAGTGGAGG	.	PASS	END=40083;ChrB=CB_chrI;StartB=39672;EndB=39680;Parent=SYN1;VarType=ShV;DupType=.
N2_chrI	40678	SNP1500	T	C	.	PASS	END=40678;ChrB=CB_chrI;StartB=40275;EndB=40275;Parent=SYN1;VarType=ShV;DupType=.
N2_chrI	41048	SNP1501	A	C	.	PASS	END=41048;ChrB=CB_chrI;StartB=40645;EndB=40645;Parent=SYN1;VarType=ShV;DupType=.
N2_chrI	41121	DEL1502	TA	T	.	PASS	END=41122;ChrB=CB_chrI;StartB=40718;EndB=40718;Parent=SYN1;VarType=ShV;DupType=.
N2_chrI	41661	SNP1503	A	C	.	PASS	END=41661;ChrB=CB_chrI;StartB=41257;EndB=41257;Parent=SYN1;VarType=ShV;DupType=.
N2_chrI	41722	INS1504	T	TA	.	PASS	END=41722;ChrB=CB_chrI;StartB=41318;EndB=41319;Parent=SYN1;VarType=ShV;DupType=.
N2_chrI	42052	SNP1505	G	T	.	PASS	END=42052;ChrB=CB_chrI;StartB=41649;EndB=41649;Parent=SYN1;VarType=ShV;DupType=.
N2_chrI	42468	SNP1506	G	T	.	PASS	END=42468;ChrB=CB_chrI;StartB=42065;EndB=42065;Parent=SYN1;VarType=ShV;DupType=.
N2_chrI	43102	SNP1507	G	T	.	PASS	END=43102;ChrB=CB_chrI;StartB=42699;EndB=42699;Parent=SYN1;VarType=ShV;DupType=.
N2_chrI	43143	SNP1508	C	T	.	PASS	END=43143;ChrB=CB_chrI;StartB=42740;EndB=42740;Parent=SYN1;VarType=ShV;DupType=.
N2_chrI	43216	SNP1509	T	G	.	PASS	END=43216;ChrB=CB_chrI;StartB=42813;EndB=42813;Parent=SYN1;VarType=ShV;DupType=.
N2_chrI	43449	SNP1510	C	G	.	PASS	END=43449;ChrB=CB_chrI;StartB=43046;EndB=43046;Parent=SYN1;VarType=ShV;DupType=.
N2_chrI	43545	INS1511	A	AACCATATCATACTAACTCCTATTAAGTCATAGTTAGGCAGCTCTAAACATAGTTAGGAAGAGTTAGTCAGAGTAAATCAGATCGACAAAGTACAATCAGACCAATTCCGAGCTAGGCATAGTTAGGCAGATCTAGGAAGAGGAAATCAGAGTAAAGTAACTAAGAAATTTTATTGAATGAAGGGGTAGAGCTAGGCATAGCTAAGCAGAGCTAAGCAGAGCTAGGCAGAGCTAGGCAGAGTGAAGCATTTCTGATTTACTATGGAATCGATTGTTTTTCTGATTCATTTTCCACATCCTATAT	.	PASS	END=43545;ChrB=CB_chrI;StartB=43142;EndB=43445;Parent=SYN1;VarType=ShV;DupType=.
N2_chrI	43546	SNP1512	T	A	.	PASS	END=43546;ChrB=CB_chrI;StartB=43446;EndB=43446;Parent=SYN1;VarType=ShV;DupType=.
N2_chrI	44548	SNP1513	C	G	.	PASS	END=44548;ChrB=CB_chrI;StartB=44448;EndB=44448;Parent=SYN1;VarType=ShV;DupType=.
N2_chrI	44773	DEL1514	GTT	G	.	PASS	END=44775;ChrB=CB_chrI;StartB=44673;EndB=44673;Parent=SYN1;VarType=ShV;DupType=.
N2_chrI	45168	SNP1515	C	G	.	PASS	END=45168;ChrB=CB_chrI;StartB=45066;EndB=45066;Parent=SYN1;VarType=ShV;DupType=.
N2_chrI	45219	INS1516	T	TAAGGGATGGGA	.	PASS	END=45219;ChrB=CB_chrI;StartB=45117;EndB=45128;Parent=SYN1;VarType=ShV;DupType=.
N2_chrI	45220	DEL1517	TCAGGAAATGATGC	T	.	PASS	END=45233;ChrB=CB_chrI;StartB=45129;EndB=45129;Parent=SYN1;VarType=ShV;DupType=.
N2_chrI	45570	INS1518	A	AGAGCTGGTCAGAGCTAGTCAGGCCTAGTCATAGTAAAGCT	.	PASS	END=45570;ChrB=CB_chrI;StartB=45466;EndB=45506;Parent=SYN1;VarType=ShV;DupType=.
N2_chrI	46118	SNP1519	G	T	.	PASS	END=46118;ChrB=CB_chrI;StartB=46054;EndB=46054;Parent=SYN1;VarType=ShV;DupType=.
N2_chrI	46575	SNP1520	G	T	.	PASS	END=46575;ChrB=CB_chrI;StartB=46511;EndB=46511;Parent=SYN1;VarType=ShV;DupType=.
N2_chrI	47666	SNP1521	T	G	.	PASS	END=47666;ChrB=CB_chrI;StartB=47602;EndB=47602;Parent=SYN1;VarType=ShV;DupType=.
N2_chrI	48097	DEL1522	TA	T	.	PASS	END=48098;ChrB=CB_chrI;StartB=48033;EndB=48033;Parent=SYN1;VarType=ShV;DupType=.
N2_chrI	48099	SNP1523	A	T	.	PASS	END=48099;ChrB=CB_chrI;StartB=48034;EndB=48034;Parent=SYN1;VarType=ShV;DupType=.
N2_chrI	48124	DEL1524	AT	A	.	PASS	END=48125;ChrB=CB_chrI;StartB=48059;EndB=48059;Parent=SYN1;VarType=ShV;DupType=.
N2_chrI	48175	SNP1525	T	C	.	PASS	END=48175;ChrB=CB_chrI;StartB=48109;EndB=48109;Parent=SYN1;VarType=ShV;DupType=.
N2_chrI	48700	SNP1526	A	G	.	PASS	END=48700;ChrB=CB_chrI;StartB=48634;EndB=48634;Parent=SYN1;VarType=ShV;DupType=.
N2_chrI	48908	SNP1527	A	G	.	PASS	END=48908;ChrB=CB_chrI;StartB=48842;EndB=48842;Parent=SYN1;VarType=ShV;DupType=.
N2_chrI	49019	DEL1528	GA	G	.	PASS	END=49020;ChrB=CB_chrI;StartB=48953;EndB=48953;Parent=SYN1;VarType=ShV;DupType=.
N2_chrI	49531	SNP1529	G	T	.	PASS	END=49531;ChrB=CB_chrI;StartB=49464;EndB=49464;Parent=SYN1;VarType=ShV;DupType=.
N2_chrI	50150	SNP1530	T	C	.	PASS	END=50150;ChrB=CB_chrI;StartB=50083;EndB=50083;Parent=SYN1;VarType=ShV;DupType=.
N2_chrI	50392	DEL1531	GT	G	.	PASS	END=50393;ChrB=CB_chrI;StartB=50325;EndB=50325;Parent=SYN1;VarType=ShV;DupType=.
N2_chrI	50489	INS1532	A	AGGC	.	PASS	END=50489;ChrB=CB_chrI;StartB=50421;EndB=50424;Parent=SYN1;VarType=ShV;DupType=.
N2_chrI	50529	SNP1533	A	C	.	PASS	END=50529;ChrB=CB_chrI;StartB=50464;EndB=50464;Parent=SYN1;VarType=ShV;DupType=.
N2_chrI	50531	SNP1534	A	T	.	PASS	END=50531;ChrB=CB_chrI;StartB=50466;EndB=50466;Parent=SYN1;VarType=ShV;DupType=.
N2_chrI	51054	DEL1535	AAAAATCGATAAATCGATAAAAACCGACAATTTTGAGAATTTTCATTTCAAATTTGAGTCCCACATGCGCCTTTAAATATGGTGTACT	A	.	PASS	END=51141;ChrB=CB_chrI;StartB=50989;EndB=50989;Parent=SYN1;VarType=ShV;DupType=.
N2_chrI	51343	SNP1536	A	T	.	PASS	END=51343;ChrB=CB_chrI;StartB=51191;EndB=51191;Parent=SYN1;VarType=ShV;DupType=.
N2_chrI	51358	SNP1537	G	A	.	PASS	END=51358;ChrB=CB_chrI;StartB=51206;EndB=51206;Parent=SYN1;VarType=ShV;DupType=.
N2_chrI	51637	INS1538	T	TA	.	PASS	END=51637;ChrB=CB_chrI;StartB=51485;EndB=51486;Parent=SYN1;VarType=ShV;DupType=.
N2_chrI	51971	SNP1539	T	C	.	PASS	END=51971;ChrB=CB_chrI;StartB=51820;EndB=51820;Parent=SYN1;VarType=ShV;DupType=.
N2_chrI	52028	INS1540	A	AT	.	PASS	END=52028;ChrB=CB_chrI;StartB=51877;EndB=51878;Parent=SYN1;VarType=ShV;DupType=.
N2_chrI	52167	SNP1541	A	G	.	PASS	END=52167;ChrB=CB_chrI;StartB=52017;EndB=52017;Parent=SYN1;VarType=ShV;DupType=.
N2_chrI	52320	SNP1542	T	C	.	PASS	END=52320;ChrB=CB_chrI;StartB=52170;EndB=52170;Parent=SYN1;VarType=ShV;DupType=.
N2_chrI	54131	SNP1543	T	A	.	PASS	END=54131;ChrB=CB_chrI;StartB=53981;EndB=53981;Parent=SYN1;VarType=ShV;DupType=.
N2_chrI	54255	SNP1544	T	G	.	PASS	END=54255;ChrB=CB_chrI;StartB=54105;EndB=54105;Parent=SYN1;VarType=ShV;DupType=.
N2_chrI	55179	INS1545	C	CGGGGGGGG	.	PASS	END=55179;ChrB=CB_chrI;StartB=55029;EndB=55037;Parent=SYN1;VarType=ShV;DupType=.
N2_chrI	55270	INS1546	G	GT	.	PASS	END=55270;ChrB=CB_chrI;StartB=55128;EndB=55129;Parent=SYN1;VarType=ShV;DupType=.
N2_chrI	55496	INS1547	T	TCAGG	.	PASS	END=55496;ChrB=CB_chrI;StartB=55355;EndB=55359;Parent=SYN1;VarType=ShV;DupType=.
N2_chrI	55887	SNP1548	C	T	.	PASS	END=55887;ChrB=CB_chrI;StartB=55750;EndB=55750;Parent=SYN1;VarType=ShV;DupType=.
N2_chrI	56684	SNP1549	A	G	.	PASS	END=56684;ChrB=CB_chrI;StartB=56547;EndB=56547;Parent=SYN1;VarType=ShV;DupType=.
N2_chrI	56758	INS1550	T	TG	.	PASS	END=56758;ChrB=CB_chrI;StartB=56621;EndB=56622;Parent=SYN1;VarType=ShV;DupType=.
N2_chrI	56852	SNP1551	C	T	.	PASS	END=56852;ChrB=CB_chrI;StartB=56716;EndB=56716;Parent=SYN1;VarType=ShV;DupType=.
N2_chrI	56982	SNP1552	A	G	.	PASS	END=56982;ChrB=CB_chrI;StartB=56846;EndB=56846;Parent=SYN1;VarType=ShV;DupType=.
N2_chrI	57181	SNP1553	C	A	.	PASS	END=57181;ChrB=CB_chrI;StartB=57045;EndB=57045;Parent=SYN1;VarType=ShV;DupType=.
N2_chrI	57472	SNP1554	C	A	.	PASS	END=57472;ChrB=CB_chrI;StartB=57336;EndB=57336;Parent=SYN1;VarType=ShV;DupType=.
N2_chrI	57473	SNP1555	A	C	.	PASS	END=57473;ChrB=CB_chrI;StartB=57337;EndB=57337;Parent=SYN1;VarType=ShV;DupType=.
N2_chrI	58268	SNP1556	A	C	.	PASS	END=58268;ChrB=CB_chrI;StartB=58132;EndB=58132;Parent=SYN1;VarType=ShV;DupType=.
N2_chrI	58271	INS1557	C	CCGCGCCTTATGCTCAATCCGCGCCTTATGATTTTTCTCCGGGAACTTGAGACGATTTGGTTGTTGGGAGAAGAAGTGCGGAATGTGGAGCGTTTGTTGAGAAAAGATAAAATTTGGAATTTTTTTGATTTTCACCCGAAAACCTTTCTTTAGAATGTCTGCCTCTTGCCTCAATCCGCGCCTTATGCTCAATCCG	.	PASS	END=58271;ChrB=CB_chrI;StartB=58135;EndB=58330;Parent=SYN1;VarType=ShV;DupType=.
N2_chrI	58635	SNP1558	G	A	.	PASS	END=58635;ChrB=CB_chrI;StartB=58694;EndB=58694;Parent=SYN1;VarType=ShV;DupType=.
N2_chrI	58893	SNP1559	C	T	.	PASS	END=58893;ChrB=CB_chrI;StartB=58952;EndB=58952;Parent=SYN1;VarType=ShV;DupType=.
N2_chrI	58908	SNP1560	T	C	.	PASS	END=58908;ChrB=CB_chrI;StartB=58967;EndB=58967;Parent=SYN1;VarType=ShV;DupType=.
N2_chrI	59062	SNP1561	A	G	.	PASS	END=59062;ChrB=CB_chrI;StartB=59121;EndB=59121;Parent=SYN1;VarType=ShV;DupType=.
N2_chrI	59606	SNP1562	T	C	.	PASS	END=59606;ChrB=CB_chrI;StartB=59665;EndB=59665;Parent=SYN1;VarType=ShV;DupType=.
N2_chrI	59676	DEL1563	CA	C	.	PASS	END=59677;ChrB=CB_chrI;StartB=59735;EndB=59735;Parent=SYN1;VarType=ShV;DupType=.
N2_chrI	60092	SNP1564	C	T	.	PASS	END=60092;ChrB=CB_chrI;StartB=60150;EndB=60150;Parent=SYN1;VarType=ShV;DupType=.
N2_chrI	60555	SNP1565	A	T	.	PASS	END=60555;ChrB=CB_chrI;StartB=60613;EndB=60613;Parent=SYN1;VarType=ShV;DupType=.
N2_chrI	60687	SNP1566	A	T	.	PASS	END=60687;ChrB=CB_chrI;StartB=60745;EndB=60745;Parent=SYN1;VarType=ShV;DupType=.
N2_chrI	60972	SNP1567	A	C	.	PASS	END=60972;ChrB=CB_chrI;StartB=61030;EndB=61030;Parent=SYN1;VarType=ShV;DupType=.
N2_chrI	61258	SNP1568	A	C	.	PASS	END=61258;ChrB=CB_chrI;StartB=61316;EndB=61316;Parent=SYN1;VarType=ShV;DupType=.
N2_chrI	61284	SNP1569	T	C	.	PASS	END=61284;ChrB=CB_chrI;StartB=61342;EndB=61342;Parent=SYN1;VarType=ShV;DupType=.
N2_chrI	62255	SNP1570	G	A	.	PASS	END=62255;ChrB=CB_chrI;StartB=62313;EndB=62313;Parent=SYN1;VarType=ShV;DupType=.
N2_chrI	62259	SNP1571	A	T	.	PASS	END=62259;ChrB=CB_chrI;StartB=62317;EndB=62317;Parent=SYN1;VarType=ShV;DupType=.
N2_chrI	62310	SNP1572	G	A	.	PASS	END=62310;ChrB=CB_chrI;StartB=62368;EndB=62368;Parent=SYN1;VarType=ShV;DupType=.
N2_chrI	62648	SNP1573	T	C	.	PASS	END=62648;ChrB=CB_chrI;StartB=62706;EndB=62706;Parent=SYN1;VarType=ShV;DupType=.
N2_chrI	62719	INS1574	C	CA	.	PASS	END=62719;ChrB=CB_chrI;StartB=62777;EndB=62778;Parent=SYN1;VarType=ShV;DupType=.
N2_chrI	63006	SNP1575	T	A	.	PASS	END=63006;ChrB=CB_chrI;StartB=63065;EndB=63065;Parent=SYN1;VarType=ShV;DupType=.
N2_chrI	63067	SNP1576	C	A	.	PASS	END=63067;ChrB=CB_chrI;StartB=63126;EndB=63126;Parent=SYN1;VarType=ShV;DupType=.
N2_chrI	63148	INS1577	A	AT	.	PASS	END=63148;ChrB=CB_chrI;StartB=63207;EndB=63208;Parent=SYN1;VarType=ShV;DupType=.
N2_chrI	63690	SNP1578	T	C	.	PASS	END=63690;ChrB=CB_chrI;StartB=63750;EndB=63750;Parent=SYN1;VarType=ShV;DupType=.
N2_chrI	63702	SNP1579	T	A	.	PASS	END=63702;ChrB=CB_chrI;StartB=63762;EndB=63762;Parent=SYN1;VarType=ShV;DupType=.
N2_chrI	63781	SNP1580	T	A	.	PASS	END=63781;ChrB=CB_chrI;StartB=63841;EndB=63841;Parent=SYN1;VarType=ShV;DupType=.
N2_chrI	64167	SNP1581	T	G	.	PASS	END=64167;ChrB=CB_chrI;StartB=64227;EndB=64227;Parent=SYN1;VarType=ShV;DupType=.
N2_chrI	65212	SNP1582	A	G	.	PASS	END=65212;ChrB=CB_chrI;StartB=65272;EndB=65272;Parent=SYN1;VarType=ShV;DupType=.
N2_chrI	65388	SNP1583	T	A	.	PASS	END=65388;ChrB=CB_chrI;StartB=65448;EndB=65448;Parent=SYN1;VarType=ShV;DupType=.
N2_chrI	65711	SNP1584	A	G	.	PASS	END=65711;ChrB=CB_chrI;StartB=65771;EndB=65771;Parent=SYN1;VarType=ShV;DupType=.
N2_chrI	66413	SNP1585	G	A	.	PASS	END=66413;ChrB=CB_chrI;StartB=66473;EndB=66473;Parent=SYN1;VarType=ShV;DupType=.
N2_chrI	66434	SNP1586	G	C	.	PASS	END=66434;ChrB=CB_chrI;StartB=66494;EndB=66494;Parent=SYN1;VarType=ShV;DupType=.
N2_chrI	66607	INS1587	G	GATGAAGCGTATAA	.	PASS	END=66607;ChrB=CB_chrI;StartB=66667;EndB=66680;Parent=SYN1;VarType=ShV;DupType=.
N2_chrI	66608	SNP1588	C	G	.	PASS	END=66608;ChrB=CB_chrI;StartB=66681;EndB=66681;Parent=SYN1;VarType=ShV;DupType=.
N2_chrI	66648	SNP1589	A	G	.	PASS	END=66648;ChrB=CB_chrI;StartB=66721;EndB=66721;Parent=SYN1;VarType=ShV;DupType=.
N2_chrI	66758	INS1590	T	TGCGCAAGTTTACGTAGCAACCGCTGTAGTTTATGTAGATGGTTAGACAGGAGCGGAGTGGAATTCCGGCGCTATTCATTCTGTTTTCAGTGTTTATCCCTTTTTGATAGACAGACGACCTATAGTTATATCGAGTTTCCGCACAAAGACGGCTATTCGTACATCAAGATTCG	.	PASS	END=66758;ChrB=CB_chrI;StartB=66831;EndB=67003;Parent=SYN1;VarType=ShV;DupType=.
N2_chrI	66776	SNP1591	T	G	.	PASS	END=66776;ChrB=CB_chrI;StartB=67021;EndB=67021;Parent=SYN1;VarType=ShV;DupType=.
N2_chrI	66944	SNP1592	A	G	.	PASS	END=66944;ChrB=CB_chrI;StartB=67189;EndB=67189;Parent=SYN1;VarType=ShV;DupType=.
N2_chrI	67038	SNP1593	G	A	.	PASS	END=67038;ChrB=CB_chrI;StartB=67283;EndB=67283;Parent=SYN1;VarType=ShV;DupType=.
N2_chrI	67543	SNP1594	A	C	.	PASS	END=67543;ChrB=CB_chrI;StartB=67788;EndB=67788;Parent=SYN1;VarType=ShV;DupType=.
N2_chrI	67552	SNP1595	G	T	.	PASS	END=67552;ChrB=CB_chrI;StartB=67797;EndB=67797;Parent=SYN1;VarType=ShV;DupType=.
N2_chrI	67968	SNP1596	A	G	.	PASS	END=67968;ChrB=CB_chrI;StartB=68213;EndB=68213;Parent=SYN1;VarType=ShV;DupType=.
N2_chrI	68221	SNP1597	G	A	.	PASS	END=68221;ChrB=CB_chrI;StartB=68466;EndB=68466;Parent=SYN1;VarType=ShV;DupType=.
N2_chrI	68278	SNP1598	G	T	.	PASS	END=68278;ChrB=CB_chrI;StartB=68523;EndB=68523;Parent=SYN1;VarType=ShV;DupType=.
N2_chrI	68390	INS1599	T	TTGGATAAA	.	PASS	END=68390;ChrB=CB_chrI;StartB=68635;EndB=68643;Parent=SYN1;VarType=ShV;DupType=.
N2_chrI	68652	DEL1600	GA	G	.	PASS	END=68653;ChrB=CB_chrI;StartB=68905;EndB=68905;Parent=SYN1;VarType=ShV;DupType=.
N2_chrI	68917	SNP1601	A	G	.	PASS	END=68917;ChrB=CB_chrI;StartB=69169;EndB=69169;Parent=SYN1;VarType=ShV;DupType=.
N2_chrI	69458	DEL1602	GTTTTCAAGGTCAA	G	.	PASS	END=69471;ChrB=CB_chrI;StartB=69710;EndB=69710;Parent=SYN1;VarType=ShV;DupType=.
N2_chrI	69509	INS1603	T	TA	.	PASS	END=69509;ChrB=CB_chrI;StartB=69748;EndB=69749;Parent=SYN1;VarType=ShV;DupType=.
N2_chrI	69839	SNP1604	G	A	.	PASS	END=69839;ChrB=CB_chrI;StartB=70079;EndB=70079;Parent=SYN1;VarType=ShV;DupType=.
N2_chrI	70366	DEL1605	TA	T	.	PASS	END=70367;ChrB=CB_chrI;StartB=70606;EndB=70606;Parent=SYN1;VarType=ShV;DupType=.
N2_chrI	70439	SNP1606	T	G	.	PASS	END=70439;ChrB=CB_chrI;StartB=70678;EndB=70678;Parent=SYN1;VarType=ShV;DupType=.
N2_chrI	70845	SNP1607	T	A	.	PASS	END=70845;ChrB=CB_chrI;StartB=71084;EndB=71084;Parent=SYN1;VarType=ShV;DupType=.
N2_chrI	70955	SNP1608	G	A	.	PASS	END=70955;ChrB=CB_chrI;StartB=71194;EndB=71194;Parent=SYN1;VarType=ShV;DupType=.
N2_chrI	71055	SNP1609	A	T	.	PASS	END=71055;ChrB=CB_chrI;StartB=71294;EndB=71294;Parent=SYN1;VarType=ShV;DupType=.
N2_chrI	71112	SNP1610	A	G	.	PASS	END=71112;ChrB=CB_chrI;StartB=71351;EndB=71351;Parent=SYN1;VarType=ShV;DupType=.
N2_chrI	71360	SNP1611	C	A	.	PASS	END=71360;ChrB=CB_chrI;StartB=71599;EndB=71599;Parent=SYN1;VarType=ShV;DupType=.
N2_chrI	72083	SNP1612	T	C	.	PASS	END=72083;ChrB=CB_chrI;StartB=72322;EndB=72322;Parent=SYN1;VarType=ShV;DupType=.
N2_chrI	72308	SNP1613	C	T	.	PASS	END=72308;ChrB=CB_chrI;StartB=72547;EndB=72547;Parent=SYN1;VarType=ShV;DupType=.
N2_chrI	72361	SNP1614	A	G	.	PASS	END=72361;ChrB=CB_chrI;StartB=72600;EndB=72600;Parent=SYN1;VarType=ShV;DupType=.
N2_chrI	72380	INS1615	G	GA	.	PASS	END=72380;ChrB=CB_chrI;StartB=72619;EndB=72620;Parent=SYN1;VarType=ShV;DupType=.
N2_chrI	72612	SNP1616	T	G	.	PASS	END=72612;ChrB=CB_chrI;StartB=72852;EndB=72852;Parent=SYN1;VarType=ShV;DupType=.
N2_chrI	72666	SNP1617	G	A	.	PASS	END=72666;ChrB=CB_chrI;StartB=72906;EndB=72906;Parent=SYN1;VarType=ShV;DupType=.
N2_chrI	73103	DEL1618	TGA	T	.	PASS	END=73105;ChrB=CB_chrI;StartB=73343;EndB=73343;Parent=SYN1;VarType=ShV;DupType=.
N2_chrI	73112	SNP1619	G	T	.	PASS	END=73112;ChrB=CB_chrI;StartB=73350;EndB=73350;Parent=SYN1;VarType=ShV;DupType=.
N2_chrI	73868	SNP1620	G	T	.	PASS	END=73868;ChrB=CB_chrI;StartB=74106;EndB=74106;Parent=SYN1;VarType=ShV;DupType=.
N2_chrI	74428	SNP1621	A	G	.	PASS	END=74428;ChrB=CB_chrI;StartB=74666;EndB=74666;Parent=SYN1;VarType=ShV;DupType=.
N2_chrI	74649	SNP1622	G	A	.	PASS	END=74649;ChrB=CB_chrI;StartB=74887;EndB=74887;Parent=SYN1;VarType=ShV;DupType=.
N2_chrI	74905	SNP1623	G	A	.	PASS	END=74905;ChrB=CB_chrI;StartB=75143;EndB=75143;Parent=SYN1;VarType=ShV;DupType=.
N2_chrI	75063	SNP1624	A	C	.	PASS	END=75063;ChrB=CB_chrI;StartB=75301;EndB=75301;Parent=SYN1;VarType=ShV;DupType=.
N2_chrI	75729	SNP1625	A	T	.	PASS	END=75729;ChrB=CB_chrI;StartB=75967;EndB=75967;Parent=SYN1;VarType=ShV;DupType=.
N2_chrI	76308	SNP1626	A	G	.	PASS	END=76308;ChrB=CB_chrI;StartB=76546;EndB=76546;Parent=SYN1;VarType=ShV;DupType=.
N2_chrI	76676	SNP1627	G	A	.	PASS	END=76676;ChrB=CB_chrI;StartB=76914;EndB=76914;Parent=SYN1;VarType=ShV;DupType=.
N2_chrI	76896	INS1628	C	CAAACTTTTTATTTAAAA	.	PASS	END=76896;ChrB=CB_chrI;StartB=77134;EndB=77151;Parent=SYN1;VarType=ShV;DupType=.
N2_chrI	77117	SNP1629	A	G	.	PASS	END=77117;ChrB=CB_chrI;StartB=77372;EndB=77372;Parent=SYN1;VarType=ShV;DupType=.
N2_chrI	77823	INS1630	A	AT	.	PASS	END=77823;ChrB=CB_chrI;StartB=78078;EndB=78079;Parent=SYN1;VarType=ShV;DupType=.
N2_chrI	77945	SNP1631	G	A	.	PASS	END=77945;ChrB=CB_chrI;StartB=78201;EndB=78201;Parent=SYN1;VarType=ShV;DupType=.
N2_chrI	78094	SNP1632	G	A	.	PASS	END=78094;ChrB=CB_chrI;StartB=78350;EndB=78350;Parent=SYN1;VarType=ShV;DupType=.
N2_chrI	78247	DEL1633	CATCTCACT	C	.	PASS	END=78255;ChrB=CB_chrI;StartB=78503;EndB=78503;Parent=SYN1;VarType=ShV;DupType=.
N2_chrI	78339	INS1634	G	GT	.	PASS	END=78339;ChrB=CB_chrI;StartB=78587;EndB=78588;Parent=SYN1;VarType=ShV;DupType=.
N2_chrI	78826	INS1635	C	CA	.	PASS	END=78826;ChrB=CB_chrI;StartB=79075;EndB=79076;Parent=SYN1;VarType=ShV;DupType=.
N2_chrI	78882	INS1636	A	AT	.	PASS	END=78882;ChrB=CB_chrI;StartB=79132;EndB=79133;Parent=SYN1;VarType=ShV;DupType=.
N2_chrI	79082	INS1637	G	GA	.	PASS	END=79082;ChrB=CB_chrI;StartB=79333;EndB=79334;Parent=SYN1;VarType=ShV;DupType=.
N2_chrI	79285	SNP1638	A	T	.	PASS	END=79285;ChrB=CB_chrI;StartB=79537;EndB=79537;Parent=SYN1;VarType=ShV;DupType=.
N2_chrI	79490	SNP1639	A	G	.	PASS	END=79490;ChrB=CB_chrI;StartB=79742;EndB=79742;Parent=SYN1;VarType=ShV;DupType=.
N2_chrI	79839	SNP1640	A	T	.	PASS	END=79839;ChrB=CB_chrI;StartB=80091;EndB=80091;Parent=SYN1;VarType=ShV;DupType=.
N2_chrI	79849	INS1641	T	TA	.	PASS	END=79849;ChrB=CB_chrI;StartB=80101;EndB=80102;Parent=SYN1;VarType=ShV;DupType=.
N2_chrI	79852	SNP1642	T	A	.	PASS	END=79852;ChrB=CB_chrI;StartB=80105;EndB=80105;Parent=SYN1;VarType=ShV;DupType=.
N2_chrI	79994	SNP1643	G	C	.	PASS	END=79994;ChrB=CB_chrI;StartB=80247;EndB=80247;Parent=SYN1;VarType=ShV;DupType=.
N2_chrI	80180	INS1644	G	GT	.	PASS	END=80180;ChrB=CB_chrI;StartB=80433;EndB=80434;Parent=SYN1;VarType=ShV;DupType=.
N2_chrI	80587	SNP1645	T	C	.	PASS	END=80587;ChrB=CB_chrI;StartB=80841;EndB=80841;Parent=SYN1;VarType=ShV;DupType=.
N2_chrI	80601	SNP1646	A	T	.	PASS	END=80601;ChrB=CB_chrI;StartB=80855;EndB=80855;Parent=SYN1;VarType=ShV;DupType=.
N2_chrI	80636	DEL1647	CA	C	.	PASS	END=80637;ChrB=CB_chrI;StartB=80890;EndB=80890;Parent=SYN1;VarType=ShV;DupType=.
N2_chrI	81589	INS1648	G	GT	.	PASS	END=81589;ChrB=CB_chrI;StartB=81842;EndB=81843;Parent=SYN1;VarType=ShV;DupType=.
N2_chrI	82254	SNP1649	C	A	.	PASS	END=82254;ChrB=CB_chrI;StartB=82508;EndB=82508;Parent=SYN1;VarType=ShV;DupType=.
N2_chrI	82822	SNP1650	C	T	.	PASS	END=82822;ChrB=CB_chrI;StartB=83076;EndB=83076;Parent=SYN1;VarType=ShV;DupType=.
N2_chrI	83034	SNP1651	G	A	.	PASS	END=83034;ChrB=CB_chrI;StartB=83288;EndB=83288;Parent=SYN1;VarType=ShV;DupType=.
N2_chrI	83179	SNP1652	T	A	.	PASS	END=83179;ChrB=CB_chrI;StartB=83433;EndB=83433;Parent=SYN1;VarType=ShV;DupType=.
N2_chrI	83293	SNP1653	T	C	.	PASS	END=83293;ChrB=CB_chrI;StartB=83547;EndB=83547;Parent=SYN1;VarType=ShV;DupType=.
N2_chrI	84128	SNP1654	C	A	.	PASS	END=84128;ChrB=CB_chrI;StartB=84382;EndB=84382;Parent=SYN1;VarType=ShV;DupType=.
N2_chrI	84167	SNP1655	G	T	.	PASS	END=84167;ChrB=CB_chrI;StartB=84421;EndB=84421;Parent=SYN1;VarType=ShV;DupType=.
N2_chrI	84186	SNP1656	C	T	.	PASS	END=84186;ChrB=CB_chrI;StartB=84440;EndB=84440;Parent=SYN1;VarType=ShV;DupType=.
N2_chrI	84598	SNP1657	G	A	.	PASS	END=84598;ChrB=CB_chrI;StartB=84852;EndB=84852;Parent=SYN1;VarType=ShV;DupType=.
N2_chrI	84768	SNP1658	A	T	.	PASS	END=84768;ChrB=CB_chrI;StartB=85022;EndB=85022;Parent=SYN1;VarType=ShV;DupType=.
N2_chrI	85166	SNP1659	C	T	.	PASS	END=85166;ChrB=CB_chrI;StartB=85420;EndB=85420;Parent=SYN1;VarType=ShV;DupType=.
N2_chrI	85262	SNP1660	A	T	.	PASS	END=85262;ChrB=CB_chrI;StartB=85516;EndB=85516;Parent=SYN1;VarType=ShV;DupType=.
N2_chrI	85919	INS1661	C	CT	.	PASS	END=85919;ChrB=CB_chrI;StartB=86173;EndB=86174;Parent=SYN1;VarType=ShV;DupType=.
N2_chrI	87215	SNP1662	A	C	.	PASS	END=87215;ChrB=CB_chrI;StartB=87470;EndB=87470;Parent=SYN1;VarType=ShV;DupType=.
N2_chrI	87240	INS1663	T	TA	.	PASS	END=87240;ChrB=CB_chrI;StartB=87495;EndB=87496;Parent=SYN1;VarType=ShV;DupType=.
N2_chrI	87324	SNP1664	T	A	.	PASS	END=87324;ChrB=CB_chrI;StartB=87580;EndB=87580;Parent=SYN1;VarType=ShV;DupType=.
N2_chrI	87483	SNP1665	A	T	.	PASS	END=87483;ChrB=CB_chrI;StartB=87739;EndB=87739;Parent=SYN1;VarType=ShV;DupType=.
N2_chrI	88227	SNP1666	G	A	.	PASS	END=88227;ChrB=CB_chrI;StartB=88483;EndB=88483;Parent=SYN1;VarType=ShV;DupType=.
N2_chrI	89517	SNP1667	C	T	.	PASS	END=89517;ChrB=CB_chrI;StartB=89773;EndB=89773;Parent=SYN1;VarType=ShV;DupType=.
N2_chrI	89740	SNP1668	A	T	.	PASS	END=89740;ChrB=CB_chrI;StartB=89996;EndB=89996;Parent=SYN1;VarType=ShV;DupType=.
N2_chrI	89892	SNP1669	A	T	.	PASS	END=89892;ChrB=CB_chrI;StartB=90148;EndB=90148;Parent=SYN1;VarType=ShV;DupType=.
N2_chrI	90952	SNP1670	A	C	.	PASS	END=90952;ChrB=CB_chrI;StartB=91208;EndB=91208;Parent=SYN1;VarType=ShV;DupType=.
N2_chrI	90968	DEL1671	AT	A	.	PASS	END=90969;ChrB=CB_chrI;StartB=91224;EndB=91224;Parent=SYN1;VarType=ShV;DupType=.
N2_chrI	91046	SNP1672	A	T	.	PASS	END=91046;ChrB=CB_chrI;StartB=91301;EndB=91301;Parent=SYN1;VarType=ShV;DupType=.
N2_chrI	91294	INS1673	A	AT	.	PASS	END=91294;ChrB=CB_chrI;StartB=91549;EndB=91550;Parent=SYN1;VarType=ShV;DupType=.
N2_chrI	91364	DEL1674	ACCCC	A	.	PASS	END=91368;ChrB=CB_chrI;StartB=91620;EndB=91620;Parent=SYN1;VarType=ShV;DupType=.
N2_chrI	91638	SNP1675	G	T	.	PASS	END=91638;ChrB=CB_chrI;StartB=91890;EndB=91890;Parent=SYN1;VarType=ShV;DupType=.
N2_chrI	91723	SNP1676	T	C	.	PASS	END=91723;ChrB=CB_chrI;StartB=91975;EndB=91975;Parent=SYN1;VarType=ShV;DupType=.
N2_chrI	91980	SNP1677	T	C	.	PASS	END=91980;ChrB=CB_chrI;StartB=92232;EndB=92232;Parent=SYN1;VarType=ShV;DupType=.
N2_chrI	92086	INS1678	G	GT	.	PASS	END=92086;ChrB=CB_chrI;StartB=92338;EndB=92339;Parent=SYN1;VarType=ShV;DupType=.
N2_chrI	92132	SNP1679	G	A	.	PASS	END=92132;ChrB=CB_chrI;StartB=92385;EndB=92385;Parent=SYN1;VarType=ShV;DupType=.
N2_chrI	92194	SNP1680	A	G	.	PASS	END=92194;ChrB=CB_chrI;StartB=92447;EndB=92447;Parent=SYN1;VarType=ShV;DupType=.
N2_chrI	93085	SNP1681	G	T	.	PASS	END=93085;ChrB=CB_chrI;StartB=93338;EndB=93338;Parent=SYN1;VarType=ShV;DupType=.
N2_chrI	94851	INS1682	G	GTAT	.	PASS	END=94851;ChrB=CB_chrI;StartB=95104;EndB=95107;Parent=SYN1;VarType=ShV;DupType=.
N2_chrI	95470	SNP1683	T	G	.	PASS	END=95470;ChrB=CB_chrI;StartB=95726;EndB=95726;Parent=SYN1;VarType=ShV;DupType=.
N2_chrI	95576	DEL1684	ATTATTTTTCTTGCCCAAAAAAAAAAGGACAGTCATTAGATGGCTGAAAAAAAAGTGGGCAAAAATAAAAAGTGTCTAATTTTGTTGAAAACGGGTAATTAATATATGCAGAATTCAGAAAATCTAGGTTTAACCCATCAAAAACCATTAAAAAGTGGCAAAATTTGGCAATTTTTGCAAAAACTCACAATTTTGAAACTCCTCTAAATTGGTTCAATTTGTAGCTAGAGAACTTAAAATTGGTCTCCAAGCCCTAAAAAATTGTCCTTTTTCAAAATATAATAGTTTTAAACGTTTTTAGAAAAT	A	.	PASS	END=95881;ChrB=CB_chrI;StartB=95832;EndB=95832;Parent=SYN1;VarType=ShV;DupType=.
N2_chrI	96150	SNP1685	C	T	.	PASS	END=96150;ChrB=CB_chrI;StartB=96101;EndB=96101;Parent=SYN1;VarType=ShV;DupType=.
N2_chrI	97022	SNP1686	T	A	.	PASS	END=97022;ChrB=CB_chrI;StartB=96973;EndB=96973;Parent=SYN1;VarType=ShV;DupType=.
N2_chrI	97124	DEL1687	CA	C	.	PASS	END=97125;ChrB=CB_chrI;StartB=97075;EndB=97075;Parent=SYN1;VarType=ShV;DupType=.
N2_chrI	97148	INS1688	A	AT	.	PASS	END=97148;ChrB=CB_chrI;StartB=97098;EndB=97099;Parent=SYN1;VarType=ShV;DupType=.
N2_chrI	99123	SNP1689	G	C	.	PASS	END=99123;ChrB=CB_chrI;StartB=99074;EndB=99074;Parent=SYN1;VarType=ShV;DupType=.
N2_chrI	99554	SNP1690	C	A	.	PASS	END=99554;ChrB=CB_chrI;StartB=99505;EndB=99505;Parent=SYN1;VarType=ShV;DupType=.
N2_chrI	99613	SNP1691	T	A	.	PASS	END=99613;ChrB=CB_chrI;StartB=99564;EndB=99564;Parent=SYN1;VarType=ShV;DupType=.
N2_chrI	99918	SNP1692	T	A	.	PASS	END=99918;ChrB=CB_chrI;StartB=99869;EndB=99869;Parent=SYN1;VarType=ShV;DupType=.
N2_chrI	101103	SNP1693	A	T	.	PASS	END=101103;ChrB=CB_chrI;StartB=101054;EndB=101054;Parent=SYN1;VarType=ShV;DupType=.
N2_chrI	101128	SNP1694	A	T	.	PASS	END=101128;ChrB=CB_chrI;StartB=101079;EndB=101079;Parent=SYN1;VarType=ShV;DupType=.
N2_chrI	101186	DEL1695	CA	C	.	PASS	END=101187;ChrB=CB_chrI;StartB=101137;EndB=101137;Parent=SYN1;VarType=ShV;DupType=.
N2_chrI	101281	SNP1696	T	A	.	PASS	END=101281;ChrB=CB_chrI;StartB=101231;EndB=101231;Parent=SYN1;VarType=ShV;DupType=.
N2_chrI	101474	DEL1697	AT	A	.	PASS	END=101475;ChrB=CB_chrI;StartB=101424;EndB=101424;Parent=SYN1;VarType=ShV;DupType=.
N2_chrI	101903	INS1698	G	GTTATTCTTAGCGAAAACTACAGT	.	PASS	END=101903;ChrB=CB_chrI;StartB=101852;EndB=101875;Parent=SYN1;VarType=ShV;DupType=.
N2_chrI	101912	SNP1699	C	A	.	PASS	END=101912;ChrB=CB_chrI;StartB=101884;EndB=101884;Parent=SYN1;VarType=ShV;DupType=.
N2_chrI	101954	SNP1700	T	A	.	PASS	END=101954;ChrB=CB_chrI;StartB=101926;EndB=101926;Parent=SYN1;VarType=ShV;DupType=.
N2_chrI	102915	SNP1701	C	T	.	PASS	END=102915;ChrB=CB_chrI;StartB=102887;EndB=102887;Parent=SYN1;VarType=ShV;DupType=.
N2_chrI	103524	SNP1702	C	T	.	PASS	END=103524;ChrB=CB_chrI;StartB=103496;EndB=103496;Parent=SYN1;VarType=ShV;DupType=.
N2_chrI	104201	SNP1703	T	C	.	PASS	END=104201;ChrB=CB_chrI;StartB=104173;EndB=104173;Parent=SYN1;VarType=ShV;DupType=.
N2_chrI	104294	SNP1704	G	A	.	PASS	END=104294;ChrB=CB_chrI;StartB=104266;EndB=104266;Parent=SYN1;VarType=ShV;DupType=.
N2_chrI	104897	SNP1705	T	A	.	PASS	END=104897;ChrB=CB_chrI;StartB=104869;EndB=104869;Parent=SYN1;VarType=ShV;DupType=.
N2_chrI	105055	INS1706	C	CAA	.	PASS	END=105055;ChrB=CB_chrI;StartB=105027;EndB=105029;Parent=SYN1;VarType=ShV;DupType=.
N2_chrI	105308	SNP1707	C	A	.	PASS	END=105308;ChrB=CB_chrI;StartB=105282;EndB=105282;Parent=SYN1;VarType=ShV;DupType=.
N2_chrI	105345	SNP1708	T	C	.	PASS	END=105345;ChrB=CB_chrI;StartB=105319;EndB=105319;Parent=SYN1;VarType=ShV;DupType=.
N2_chrI	105401	SNP1709	C	T	.	PASS	END=105401;ChrB=CB_chrI;StartB=105375;EndB=105375;Parent=SYN1;VarType=ShV;DupType=.
N2_chrI	105649	SNP1710	G	T	.	PASS	END=105649;ChrB=CB_chrI;StartB=105623;EndB=105623;Parent=SYN1;VarType=ShV;DupType=.
N2_chrI	105897	SNP1711	T	A	.	PASS	END=105897;ChrB=CB_chrI;StartB=105871;EndB=105871;Parent=SYN1;VarType=ShV;DupType=.
N2_chrI	105964	DEL1712	AT	A	.	PASS	END=105965;ChrB=CB_chrI;StartB=105938;EndB=105938;Parent=SYN1;VarType=ShV;DupType=.
N2_chrI	106366	INS1713	G	GT	.	PASS	END=106366;ChrB=CB_chrI;StartB=106339;EndB=106340;Parent=SYN1;VarType=ShV;DupType=.
N2_chrI	106470	INS1714	T	TGAATTTTTTAGTTAAACTTCTACTAAAATTTTTTTTTCGATTTTCCCTGAAAAATCGGACAGAAACTGGGTTGTTTGGAATTTTTTTTTAATGAAAACTATGTTTTTATTTTTATTTTTGAAGGATTGAAGAAATATTTTGTCTATTTTTTGTATCAAAATCTC	.	PASS	END=106470;ChrB=CB_chrI;StartB=106444;EndB=106608;Parent=SYN1;VarType=ShV;DupType=.
N2_chrI	106470	DEL1715	TATAGTAA	T	.	PASS	END=106477;ChrB=CB_chrI;StartB=106608;EndB=106608;Parent=SYN1;VarType=ShV;DupType=.
N2_chrI	106531	SNP1716	A	T	.	PASS	END=106531;ChrB=CB_chrI;StartB=106662;EndB=106662;Parent=SYN1;VarType=ShV;DupType=.
N2_chrI	107203	INS1717	G	GA	.	PASS	END=107203;ChrB=CB_chrI;StartB=107334;EndB=107335;Parent=SYN1;VarType=ShV;DupType=.
N2_chrI	107534	SNP1718	A	G	.	PASS	END=107534;ChrB=CB_chrI;StartB=107666;EndB=107666;Parent=SYN1;VarType=ShV;DupType=.
N2_chrI	108306	SNP1719	T	G	.	PASS	END=108306;ChrB=CB_chrI;StartB=108438;EndB=108438;Parent=SYN1;VarType=ShV;DupType=.
N2_chrI	108368	SNP1720	A	G	.	PASS	END=108368;ChrB=CB_chrI;StartB=108500;EndB=108500;Parent=SYN1;VarType=ShV;DupType=.
N2_chrI	108606	SNP1721	A	G	.	PASS	END=108606;ChrB=CB_chrI;StartB=108738;EndB=108738;Parent=SYN1;VarType=ShV;DupType=.
N2_chrI	108724	DEL1722	GA	G	.	PASS	END=108725;ChrB=CB_chrI;StartB=108856;EndB=108856;Parent=SYN1;VarType=ShV;DupType=.
N2_chrI	108791	SNP1723	G	A	.	PASS	END=108791;ChrB=CB_chrI;StartB=108922;EndB=108922;Parent=SYN1;VarType=ShV;DupType=.
N2_chrI	108809	SNP1724	C	T	.	PASS	END=108809;ChrB=CB_chrI;StartB=108940;EndB=108940;Parent=SYN1;VarType=ShV;DupType=.
N2_chrI	109036	DEL1725	AG	A	.	PASS	END=109037;ChrB=CB_chrI;StartB=109167;EndB=109167;Parent=SYN1;VarType=ShV;DupType=.
N2_chrI	109248	DEL1726	GA	G	.	PASS	END=109249;ChrB=CB_chrI;StartB=109378;EndB=109378;Parent=SYN1;VarType=ShV;DupType=.
N2_chrI	109334	SNP1727	G	T	.	PASS	END=109334;ChrB=CB_chrI;StartB=109463;EndB=109463;Parent=SYN1;VarType=ShV;DupType=.
N2_chrI	109455	DEL1728	GA	G	.	PASS	END=109456;ChrB=CB_chrI;StartB=109584;EndB=109584;Parent=SYN1;VarType=ShV;DupType=.
N2_chrI	109466	SNP1729	A	T	.	PASS	END=109466;ChrB=CB_chrI;StartB=109594;EndB=109594;Parent=SYN1;VarType=ShV;DupType=.
N2_chrI	110210	SNP1730	G	C	.	PASS	END=110210;ChrB=CB_chrI;StartB=110338;EndB=110338;Parent=SYN1;VarType=ShV;DupType=.
N2_chrI	114453	SNP1731	G	A	.	PASS	END=114453;ChrB=CB_chrI;StartB=114581;EndB=114581;Parent=SYN1;VarType=ShV;DupType=.
N2_chrI	115009	SNP1732	G	A	.	PASS	END=115009;ChrB=CB_chrI;StartB=115137;EndB=115137;Parent=SYN1;VarType=ShV;DupType=.
N2_chrI	115064	SNP1733	C	G	.	PASS	END=115064;ChrB=CB_chrI;StartB=115192;EndB=115192;Parent=SYN1;VarType=ShV;DupType=.
N2_chrI	116076	DEL1734	TA	T	.	PASS	END=116077;ChrB=CB_chrI;StartB=116204;EndB=116204;Parent=SYN1;VarType=ShV;DupType=.
N2_chrI	116099	SNP1735	A	G	.	PASS	END=116099;ChrB=CB_chrI;StartB=116226;EndB=116226;Parent=SYN1;VarType=ShV;DupType=.
N2_chrI	116100	DEL1736	TGGCGCATC	T	.	PASS	END=116108;ChrB=CB_chrI;StartB=116227;EndB=116227;Parent=SYN1;VarType=ShV;DupType=.
N2_chrI	116149	DEL1737	CT	C	.	PASS	END=116150;ChrB=CB_chrI;StartB=116268;EndB=116268;Parent=SYN1;VarType=ShV;DupType=.
N2_chrI	116352	SNP1738	A	T	.	PASS	END=116352;ChrB=CB_chrI;StartB=116470;EndB=116470;Parent=SYN1;VarType=ShV;DupType=.
N2_chrI	116404	INS1739	T	TA	.	PASS	END=116404;ChrB=CB_chrI;StartB=116522;EndB=116523;Parent=SYN1;VarType=ShV;DupType=.
N2_chrI	117095	SNP1740	T	C	.	PASS	END=117095;ChrB=CB_chrI;StartB=117214;EndB=117214;Parent=SYN1;VarType=ShV;DupType=.
N2_chrI	119204	SNP1741	T	A	.	PASS	END=119204;ChrB=CB_chrI;StartB=119323;EndB=119323;Parent=SYN1;VarType=ShV;DupType=.
N2_chrI	119314	SNP1742	G	A	.	PASS	END=119314;ChrB=CB_chrI;StartB=119433;EndB=119433;Parent=SYN1;VarType=ShV;DupType=.
N2_chrI	119356	SNP1743	C	A	.	PASS	END=119356;ChrB=CB_chrI;StartB=119475;EndB=119475;Parent=SYN1;VarType=ShV;DupType=.
N2_chrI	119492	SNP1744	A	G	.	PASS	END=119492;ChrB=CB_chrI;StartB=119611;EndB=119611;Parent=SYN1;VarType=ShV;DupType=.
N2_chrI	119594	SNP1745	C	T	.	PASS	END=119594;ChrB=CB_chrI;StartB=119713;EndB=119713;Parent=SYN1;VarType=ShV;DupType=.
N2_chrI	120490	SNP1746	C	T	.	PASS	END=120490;ChrB=CB_chrI;StartB=120609;EndB=120609;Parent=SYN1;VarType=ShV;DupType=.
N2_chrI	120621	SNP1747	C	G	.	PASS	END=120621;ChrB=CB_chrI;StartB=120740;EndB=120740;Parent=SYN1;VarType=ShV;DupType=.
N2_chrI	120744	SNP1748	G	T	.	PASS	END=120744;ChrB=CB_chrI;StartB=120863;EndB=120863;Parent=SYN1;VarType=ShV;DupType=.
N2_chrI	121030	SNP1749	T	C	.	PASS	END=121030;ChrB=CB_chrI;StartB=121149;EndB=121149;Parent=SYN1;VarType=ShV;DupType=.
N2_chrI	121182	INS1750	T	TTATAATTAGCTTTAACTAAGTGATTACTCAAATTTGAGACTGAGCTGAAATTAGCTTCGTTATACCCTGAAATCTTGGAAACTGAAGGTTCCAGAGTAAAATGTGATCAAAGAACGGAATTTTCACTGAAATCACTTTTTAATCACTTTAAATCGCAAAAGAAATAAGATTTTATTGAAAACTTGTGGTTTTAACATCTACCTAAATTTTCTCAATCTCAATAAACTCCGTTTTTCCGCTTA	.	PASS	END=121182;ChrB=CB_chrI;StartB=121301;EndB=121543;Parent=SYN1;VarType=ShV;DupType=.
N2_chrI	121183	SNP1751	C	T	.	PASS	END=121183;ChrB=CB_chrI;StartB=121544;EndB=121544;Parent=SYN1;VarType=ShV;DupType=.
N2_chrI	121184	SNP1752	T	A	.	PASS	END=121184;ChrB=CB_chrI;StartB=121545;EndB=121545;Parent=SYN1;VarType=ShV;DupType=.
N2_chrI	122436	DEL1753	GTC	G	.	PASS	END=122438;ChrB=CB_chrI;StartB=122797;EndB=122797;Parent=SYN1;VarType=ShV;DupType=.
N2_chrI	123284	SNP1754	A	G	.	PASS	END=123284;ChrB=CB_chrI;StartB=123643;EndB=123643;Parent=SYN1;VarType=ShV;DupType=.
N2_chrI	123862	SNP1755	T	C	.	PASS	END=123862;ChrB=CB_chrI;StartB=124221;EndB=124221;Parent=SYN1;VarType=ShV;DupType=.
N2_chrI	123963	INS1756	G	GCCCC	.	PASS	END=123963;ChrB=CB_chrI;StartB=124322;EndB=124326;Parent=SYN1;VarType=ShV;DupType=.
N2_chrI	124350	SNP1757	G	A	.	PASS	END=124350;ChrB=CB_chrI;StartB=124713;EndB=124713;Parent=SYN1;VarType=ShV;DupType=.
N2_chrI	124522	SNP1758	T	A	.	PASS	END=124522;ChrB=CB_chrI;StartB=124885;EndB=124885;Parent=SYN1;VarType=ShV;DupType=.
N2_chrI	124552	SNP1759	A	C	.	PASS	END=124552;ChrB=CB_chrI;StartB=124915;EndB=124915;Parent=SYN1;VarType=ShV;DupType=.
N2_chrI	124694	SNP1760	C	T	.	PASS	END=124694;ChrB=CB_chrI;StartB=125057;EndB=125057;Parent=SYN1;VarType=ShV;DupType=.
N2_chrI	124788	DEL1761	TGG	T	.	PASS	END=124790;ChrB=CB_chrI;StartB=125151;EndB=125151;Parent=SYN1;VarType=ShV;DupType=.
N2_chrI	125084	SNP1762	G	A	.	PASS	END=125084;ChrB=CB_chrI;StartB=125445;EndB=125445;Parent=SYN1;VarType=ShV;DupType=.
N2_chrI	125334	SNP1763	T	A	.	PASS	END=125334;ChrB=CB_chrI;StartB=125695;EndB=125695;Parent=SYN1;VarType=ShV;DupType=.
N2_chrI	126117	SNP1764	A	C	.	PASS	END=126117;ChrB=CB_chrI;StartB=126478;EndB=126478;Parent=SYN1;VarType=ShV;DupType=.
N2_chrI	126313	DEL1765	GA	G	.	PASS	END=126314;ChrB=CB_chrI;StartB=126674;EndB=126674;Parent=SYN1;VarType=ShV;DupType=.
N2_chrI	126466	SNP1766	T	C	.	PASS	END=126466;ChrB=CB_chrI;StartB=126826;EndB=126826;Parent=SYN1;VarType=ShV;DupType=.
N2_chrI	126956	SNP1767	C	T	.	PASS	END=126956;ChrB=CB_chrI;StartB=127316;EndB=127316;Parent=SYN1;VarType=ShV;DupType=.
N2_chrI	127563	SNP1768	T	C	.	PASS	END=127563;ChrB=CB_chrI;StartB=127923;EndB=127923;Parent=SYN1;VarType=ShV;DupType=.
N2_chrI	127749	SNP1769	G	A	.	PASS	END=127749;ChrB=CB_chrI;StartB=128109;EndB=128109;Parent=SYN1;VarType=ShV;DupType=.
N2_chrI	128049	INS1770	G	GT	.	PASS	END=128049;ChrB=CB_chrI;StartB=128409;EndB=128410;Parent=SYN1;VarType=ShV;DupType=.
N2_chrI	128221	DEL1771	CA	C	.	PASS	END=128222;ChrB=CB_chrI;StartB=128582;EndB=128582;Parent=SYN1;VarType=ShV;DupType=.
N2_chrI	129330	SNP1772	C	T	.	PASS	END=129330;ChrB=CB_chrI;StartB=129690;EndB=129690;Parent=SYN1;VarType=ShV;DupType=.
N2_chrI	130386	SNP1773	T	A	.	PASS	END=130386;ChrB=CB_chrI;StartB=130746;EndB=130746;Parent=SYN1;VarType=ShV;DupType=.
N2_chrI	130387	SNP1774	C	T	.	PASS	END=130387;ChrB=CB_chrI;StartB=130747;EndB=130747;Parent=SYN1;VarType=ShV;DupType=.
N2_chrI	130524	INS1775	C	CTT	.	PASS	END=130524;ChrB=CB_chrI;StartB=130884;EndB=130886;Parent=SYN1;VarType=ShV;DupType=.
N2_chrI	130561	INS1776	A	AGGGGG	.	PASS	END=130561;ChrB=CB_chrI;StartB=130923;EndB=130928;Parent=SYN1;VarType=ShV;DupType=.
N2_chrI	130652	SNP1777	T	A	.	PASS	END=130652;ChrB=CB_chrI;StartB=131019;EndB=131019;Parent=SYN1;VarType=ShV;DupType=.
N2_chrI	130815	INS1778	C	CGTGTGTGTGT	.	PASS	END=130815;ChrB=CB_chrI;StartB=131182;EndB=131192;Parent=SYN1;VarType=ShV;DupType=.
N2_chrI	131814	SNP1779	A	G	.	PASS	END=131814;ChrB=CB_chrI;StartB=132191;EndB=132191;Parent=SYN1;VarType=ShV;DupType=.
N2_chrI	131856	SNP1780	A	T	.	PASS	END=131856;ChrB=CB_chrI;StartB=132233;EndB=132233;Parent=SYN1;VarType=ShV;DupType=.
N2_chrI	132326	SNP1781	C	T	.	PASS	END=132326;ChrB=CB_chrI;StartB=132703;EndB=132703;Parent=SYN1;VarType=ShV;DupType=.
N2_chrI	132774	INS1782	A	AT	.	PASS	END=132774;ChrB=CB_chrI;StartB=133151;EndB=133152;Parent=SYN1;VarType=ShV;DupType=.
N2_chrI	132811	DEL1783	TA	T	.	PASS	END=132812;ChrB=CB_chrI;StartB=133189;EndB=133189;Parent=SYN1;VarType=ShV;DupType=.
N2_chrI	133546	SNP1784	C	A	.	PASS	END=133546;ChrB=CB_chrI;StartB=133923;EndB=133923;Parent=SYN1;VarType=ShV;DupType=.
N2_chrI	134132	SNP1785	A	T	.	PASS	END=134132;ChrB=CB_chrI;StartB=134509;EndB=134509;Parent=SYN1;VarType=ShV;DupType=.
N2_chrI	134356	SNP1786	T	G	.	PASS	END=134356;ChrB=CB_chrI;StartB=134733;EndB=134733;Parent=SYN1;VarType=ShV;DupType=.
N2_chrI	134960	SNP1787	C	T	.	PASS	END=134960;ChrB=CB_chrI;StartB=135337;EndB=135337;Parent=SYN1;VarType=ShV;DupType=.
N2_chrI	135282	SNP1788	A	C	.	PASS	END=135282;ChrB=CB_chrI;StartB=135659;EndB=135659;Parent=SYN1;VarType=ShV;DupType=.
N2_chrI	135361	INS1789	A	ATACCGTATATTCTCTATTAGTGCTGCGTATCTAATAGAACGGCGTATCTAATAGAGCTGCACCCAACAGGCATTTCCGAAAATTACAGCGGCAGTCTCCAATAGAGCGGCAGTCTCTAATAGAGCGGCACCCTTTTCGCTGCGAGACCCGCCGCTGCTTTTCAGCTTATTTTTTGAATTTTTTTCAGTTTATTTACTTTTTTTTCAACATTTTTCAATTGTTTTACGTGGTTTTTTTGTTTGAAATCCTTGTATTAAAACTTTACATGTAATTTTGAAGGAAAATGCCAAGCAATTCGACAACTGGTGCTCAAAAATGCTCGAGGAAAGTTCACAGTCTGAAACTCAAGCTAGAAGCAATTGAATATGCTTCGAAATTCAGCAAAACCAAAGCAGCAAGAGATCTGAAGGTCAGCAGACAGTGTATTCAAGACTGGGTGGCACAAAAAACCAAAATTGAGTCTCAGTTGTAAGTTTGAAAATGCTGATTTGTGAATGCTTAGTTATATATTTGAATTATAGGAAATCTACAAATAAAACAGCTCCAAAACGTTTAGAAGGTGGTGGCCGACCAGTCCAACGCGAAACCGTGGACGAAAGTGTGCTTCGCTGGTTTCGGGATCAACGAGAGAAAAAATTCCGTGTGAGCAGAAATTTAATCAGACAAAAAGCTAAAGAAATTTGTGGAGAGGATGACTTCAAGGTAGCAAACTGCGTACTTTGTTAAAGAAATTCAACTCTCATTCAGGCGTCGACCGGCTGGCTCCAAAAGTTCATGCGTAGGCACCACCTCAGTACACGACGAGCTACTACAACTTGTCAAAAAGAGCCTGATGAATTTGCCAAGAAAATCGTTGATTACGTTCTTTTTGTGGAAAAAATGCGACTCCAGAACAAGTATACAGATACTCACATTTTTGCAGCGGACGAGACTGCTGTTTATTTGGACTTTTCGAACTCGTTGACCTTGAACGAAAAAGGTGCTCGAGAGGTGGGAAAAACTAATACTCTTTTTTTCTATTTCAGTCACCCTATGATGAAACGTTGTCTAATACTCTTTCAGGTGCCAGTTAAGACGACAGGTCATGAAAAGATGCATGTTACAGTGCTTCTAACTGCTCGAGCCGATGGATATAAGTGCCGTCCATATGTGCTCCTTCCTCGTACCAGACCTGACAAAGAAATTGCCGCAAGATTCAAGAACAGTCTGCAACTGAGCTGGTGTAATCGAACGTTTTTCAACGATGAAGTGACAGAAGATTACTTGAACACTATCATCGGGCCTCCTTTTTTTGGAAAAAGACTTTTGGCTTGGGACGCATTCAGATGCCATATCAGTGATGCAACAAAACGAGTGCTCAAAAATTTGAAAGTGGATACAGCAGTTGTTCCCGGTGGATGCACAAAGTTTGTACAGGTATGATCATCATCTGAAACGGTACATAAATTGTTCGCTTAGGCTCCCGACGTTTACTGGAATTCTCCTTTCAAAGCTAGCATTCGTCGAAGTTATGAGGATTGGATGGTGCATGGACAGAAAAGCTTCACAAAAAGCAACAACATGCGTCCGCCGTCAATGCTCCAATACTTGGAATGGATTGAAAACGCATAAAATGATCTTCCAAAGGATTTGATCTTGAAATCCTTTAAAGGATGCGCCTTGACAATCGCTACAGATGGAAGTGAAGATAATCAGATTCACTGTTTTGCACCAAACGGATCGATTCCGTCGGGTCTGGATCTTCTCAACAGCACGCGTATAGAAAATTCTCTCGTCGACCTCGTGCAGGATATTGGAATCGATGAAAGTCAAGAAGAAGGCAACGAGTCTGACAATTCTATCATTTCCGTAGGATAATTTTTGTTTTTTTTCTGTTGTTTGTTTTTCTTTGATTTTTTTTTCATTTATGAAAAATTGTTATTTCTACTCCACCATTAATTGAAACTCCTGAAAACAAAAAAAACTCGTTCGAAAATTAGAGCGGCAGTCTCCAGTAGAACGGCAGTCTCTAATAGAGCTGCAATCGAGAAGGCTCTGAAAATTAGAGCGGCATGCAGCACTAATAGAGAATATACGG	.	PASS	END=135361;ChrB=CB_chrI;StartB=135738;EndB=137815;Parent=SYN1;VarType=ShV;DupType=.
N2_chrI	135388	SNP1790	T	A	.	PASS	END=135388;ChrB=CB_chrI;StartB=137842;EndB=137842;Parent=SYN1;VarType=ShV;DupType=.
N2_chrI	135550	SNP1791	T	C	.	PASS	END=135550;ChrB=CB_chrI;StartB=138004;EndB=138004;Parent=SYN1;VarType=ShV;DupType=.
N2_chrI	136151	SNP1792	A	G	.	PASS	END=136151;ChrB=CB_chrI;StartB=138605;EndB=138605;Parent=SYN1;VarType=ShV;DupType=.
N2_chrI	136316	SNP1793	G	A	.	PASS	END=136316;ChrB=CB_chrI;StartB=138770;EndB=138770;Parent=SYN1;VarType=ShV;DupType=.
N2_chrI	136771	SNP1794	A	G	.	PASS	END=136771;ChrB=CB_chrI;StartB=139225;EndB=139225;Parent=SYN1;VarType=ShV;DupType=.
N2_chrI	136888	SNP1795	C	A	.	PASS	END=136888;ChrB=CB_chrI;StartB=139342;EndB=139342;Parent=SYN1;VarType=ShV;DupType=.
N2_chrI	137001	SNP1796	T	C	.	PASS	END=137001;ChrB=CB_chrI;StartB=139455;EndB=139455;Parent=SYN1;VarType=ShV;DupType=.
N2_chrI	137145	INS1797	T	TA	.	PASS	END=137145;ChrB=CB_chrI;StartB=139599;EndB=139600;Parent=SYN1;VarType=ShV;DupType=.
N2_chrI	137695	SNP1798	C	A	.	PASS	END=137695;ChrB=CB_chrI;StartB=140150;EndB=140150;Parent=SYN1;VarType=ShV;DupType=.
N2_chrI	137773	SNP1799	T	C	.	PASS	END=137773;ChrB=CB_chrI;StartB=140228;EndB=140228;Parent=SYN1;VarType=ShV;DupType=.
N2_chrI	138667	SNP1800	T	C	.	PASS	END=138667;ChrB=CB_chrI;StartB=141122;EndB=141122;Parent=SYN1;VarType=ShV;DupType=.
N2_chrI	138799	SNP1801	T	A	.	PASS	END=138799;ChrB=CB_chrI;StartB=141254;EndB=141254;Parent=SYN1;VarType=ShV;DupType=.
N2_chrI	138803	SNP1802	C	T	.	PASS	END=138803;ChrB=CB_chrI;StartB=141258;EndB=141258;Parent=SYN1;VarType=ShV;DupType=.
N2_chrI	140889	SNP1803	C	T	.	PASS	END=140889;ChrB=CB_chrI;StartB=143344;EndB=143344;Parent=SYN1;VarType=ShV;DupType=.
N2_chrI	141335	SNP1804	G	C	.	PASS	END=141335;ChrB=CB_chrI;StartB=143790;EndB=143790;Parent=SYN1;VarType=ShV;DupType=.
N2_chrI	141349	INS1805	C	CT	.	PASS	END=141349;ChrB=CB_chrI;StartB=143804;EndB=143805;Parent=SYN1;VarType=ShV;DupType=.
N2_chrI	141381	SNP1806	C	T	.	PASS	END=141381;ChrB=CB_chrI;StartB=143837;EndB=143837;Parent=SYN1;VarType=ShV;DupType=.
N2_chrI	142081	SNP1807	G	C	.	PASS	END=142081;ChrB=CB_chrI;StartB=144537;EndB=144537;Parent=SYN1;VarType=ShV;DupType=.
N2_chrI	143795	SNP1808	G	A	.	PASS	END=143795;ChrB=CB_chrI;StartB=146251;EndB=146251;Parent=SYN1;VarType=ShV;DupType=.
N2_chrI	144339	SNP1809	G	A	.	PASS	END=144339;ChrB=CB_chrI;StartB=146795;EndB=146795;Parent=SYN1;VarType=ShV;DupType=.
N2_chrI	145267	INS1810	C	CA	.	PASS	END=145267;ChrB=CB_chrI;StartB=147723;EndB=147724;Parent=SYN1;VarType=ShV;DupType=.
N2_chrI	145941	INS1811	G	GA	.	PASS	END=145941;ChrB=CB_chrI;StartB=148398;EndB=148399;Parent=SYN1;VarType=ShV;DupType=.
N2_chrI	146085	SNP1812	A	T	.	PASS	END=146085;ChrB=CB_chrI;StartB=148543;EndB=148543;Parent=SYN1;VarType=ShV;DupType=.
N2_chrI	146369	SNP1813	T	A	.	PASS	END=146369;ChrB=CB_chrI;StartB=148827;EndB=148827;Parent=SYN1;VarType=ShV;DupType=.
N2_chrI	146969	SNP1814	T	C	.	PASS	END=146969;ChrB=CB_chrI;StartB=149427;EndB=149427;Parent=SYN1;VarType=ShV;DupType=.
N2_chrI	148501	SNP1815	A	C	.	PASS	END=148501;ChrB=CB_chrI;StartB=150959;EndB=150959;Parent=SYN1;VarType=ShV;DupType=.
N2_chrI	148549	SNP1816	T	C	.	PASS	END=148549;ChrB=CB_chrI;StartB=151007;EndB=151007;Parent=SYN1;VarType=ShV;DupType=.
N2_chrI	149893	DEL1817	AG	A	.	PASS	END=149894;ChrB=CB_chrI;StartB=152351;EndB=152351;Parent=SYN1;VarType=ShV;DupType=.
N2_chrI	150991	SNP1818	C	T	.	PASS	END=150991;ChrB=CB_chrI;StartB=153448;EndB=153448;Parent=SYN1;VarType=ShV;DupType=.
N2_chrI	152191	SNP1819	C	T	.	PASS	END=152191;ChrB=CB_chrI;StartB=154648;EndB=154648;Parent=SYN1;VarType=ShV;DupType=.
N2_chrI	153745	SNP1820	C	A	.	PASS	END=153745;ChrB=CB_chrI;StartB=156202;EndB=156202;Parent=SYN1;VarType=ShV;DupType=.
N2_chrI	153953	SNP1821	T	C	.	PASS	END=153953;ChrB=CB_chrI;StartB=156410;EndB=156410;Parent=SYN1;VarType=ShV;DupType=.
N2_chrI	154298	INS1822	A	AT	.	PASS	END=154298;ChrB=CB_chrI;StartB=156755;EndB=156756;Parent=SYN1;VarType=ShV;DupType=.
N2_chrI	154440	INS1823	G	GC	.	PASS	END=154440;ChrB=CB_chrI;StartB=156898;EndB=156899;Parent=SYN1;VarType=ShV;DupType=.
N2_chrI	155064	SNP1824	A	G	.	PASS	END=155064;ChrB=CB_chrI;StartB=157523;EndB=157523;Parent=SYN1;VarType=ShV;DupType=.
N2_chrI	155133	SNP1825	A	C	.	PASS	END=155133;ChrB=CB_chrI;StartB=157592;EndB=157592;Parent=SYN1;VarType=ShV;DupType=.
N2_chrI	155203	INS1826	A	AT	.	PASS	END=155203;ChrB=CB_chrI;StartB=157662;EndB=157663;Parent=SYN1;VarType=ShV;DupType=.
N2_chrI	155319	SNP1827	A	C	.	PASS	END=155319;ChrB=CB_chrI;StartB=157779;EndB=157779;Parent=SYN1;VarType=ShV;DupType=.
N2_chrI	155759	SNP1828	G	A	.	PASS	END=155759;ChrB=CB_chrI;StartB=158219;EndB=158219;Parent=SYN1;VarType=ShV;DupType=.
N2_chrI	156423	SNP1829	T	C	.	PASS	END=156423;ChrB=CB_chrI;StartB=158883;EndB=158883;Parent=SYN1;VarType=ShV;DupType=.
N2_chrI	156514	INS1830	G	GA	.	PASS	END=156514;ChrB=CB_chrI;StartB=158974;EndB=158975;Parent=SYN1;VarType=ShV;DupType=.
N2_chrI	157331	SNP1831	A	C	.	PASS	END=157331;ChrB=CB_chrI;StartB=159792;EndB=159792;Parent=SYN1;VarType=ShV;DupType=.
N2_chrI	157404	SNP1832	C	T	.	PASS	END=157404;ChrB=CB_chrI;StartB=159865;EndB=159865;Parent=SYN1;VarType=ShV;DupType=.
N2_chrI	157439	SNP1833	C	T	.	PASS	END=157439;ChrB=CB_chrI;StartB=159900;EndB=159900;Parent=SYN1;VarType=ShV;DupType=.
N2_chrI	157691	DEL1834	AT	A	.	PASS	END=157692;ChrB=CB_chrI;StartB=160152;EndB=160152;Parent=SYN1;VarType=ShV;DupType=.
N2_chrI	157881	SNP1835	A	T	.	PASS	END=157881;ChrB=CB_chrI;StartB=160341;EndB=160341;Parent=SYN1;VarType=ShV;DupType=.
N2_chrI	158272	SNP1836	T	A	.	PASS	END=158272;ChrB=CB_chrI;StartB=160732;EndB=160732;Parent=SYN1;VarType=ShV;DupType=.
N2_chrI	158555	INS1837	C	CA	.	PASS	END=158555;ChrB=CB_chrI;StartB=161015;EndB=161016;Parent=SYN1;VarType=ShV;DupType=.
N2_chrI	158756	SNP1838	T	G	.	PASS	END=158756;ChrB=CB_chrI;StartB=161217;EndB=161217;Parent=SYN1;VarType=ShV;DupType=.
N2_chrI	159097	DEL1839	TGGGGGGGG	T	.	PASS	END=159105;ChrB=CB_chrI;StartB=161558;EndB=161558;Parent=SYN1;VarType=ShV;DupType=.
N2_chrI	159479	SNP1840	G	A	.	PASS	END=159479;ChrB=CB_chrI;StartB=161932;EndB=161932;Parent=SYN1;VarType=ShV;DupType=.
N2_chrI	159482	SNP1841	A	G	.	PASS	END=159482;ChrB=CB_chrI;StartB=161935;EndB=161935;Parent=SYN1;VarType=ShV;DupType=.
N2_chrI	160043	SNP1842	G	A	.	PASS	END=160043;ChrB=CB_chrI;StartB=162496;EndB=162496;Parent=SYN1;VarType=ShV;DupType=.
N2_chrI	160424	SNP1843	A	G	.	PASS	END=160424;ChrB=CB_chrI;StartB=162877;EndB=162877;Parent=SYN1;VarType=ShV;DupType=.
N2_chrI	160567	SNP1844	A	T	.	PASS	END=160567;ChrB=CB_chrI;StartB=163020;EndB=163020;Parent=SYN1;VarType=ShV;DupType=.
N2_chrI	161022	SNP1845	T	A	.	PASS	END=161022;ChrB=CB_chrI;StartB=163475;EndB=163475;Parent=SYN1;VarType=ShV;DupType=.
N2_chrI	161590	INS1846	G	GA	.	PASS	END=161590;ChrB=CB_chrI;StartB=164043;EndB=164044;Parent=SYN1;VarType=ShV;DupType=.
N2_chrI	161903	SNP1847	A	G	.	PASS	END=161903;ChrB=CB_chrI;StartB=164357;EndB=164357;Parent=SYN1;VarType=ShV;DupType=.
N2_chrI	164055	SNP1848	C	G	.	PASS	END=164055;ChrB=CB_chrI;StartB=166509;EndB=166509;Parent=SYN1;VarType=ShV;DupType=.
N2_chrI	164572	SNP1849	C	T	.	PASS	END=164572;ChrB=CB_chrI;StartB=167026;EndB=167026;Parent=SYN1;VarType=ShV;DupType=.
N2_chrI	165077	SNP1850	T	G	.	PASS	END=165077;ChrB=CB_chrI;StartB=167531;EndB=167531;Parent=SYN1;VarType=ShV;DupType=.
N2_chrI	165175	DEL1851	TCATTCATTTTA	T	.	PASS	END=165186;ChrB=CB_chrI;StartB=167629;EndB=167629;Parent=SYN1;VarType=ShV;DupType=.
N2_chrI	165282	SNP1852	T	G	.	PASS	END=165282;ChrB=CB_chrI;StartB=167725;EndB=167725;Parent=SYN1;VarType=ShV;DupType=.
N2_chrI	165492	SNP1853	A	G	.	PASS	END=165492;ChrB=CB_chrI;StartB=167935;EndB=167935;Parent=SYN1;VarType=ShV;DupType=.
N2_chrI	165515	INS1854	G	GCCTGC	.	PASS	END=165515;ChrB=CB_chrI;StartB=167958;EndB=167963;Parent=SYN1;VarType=ShV;DupType=.
N2_chrI	165933	SNP1855	A	T	.	PASS	END=165933;ChrB=CB_chrI;StartB=168381;EndB=168381;Parent=SYN1;VarType=ShV;DupType=.
N2_chrI	165934	SNP1856	A	T	.	PASS	END=165934;ChrB=CB_chrI;StartB=168382;EndB=168382;Parent=SYN1;VarType=ShV;DupType=.
N2_chrI	166044	SNP1857	G	T	.	PASS	END=166044;ChrB=CB_chrI;StartB=168492;EndB=168492;Parent=SYN1;VarType=ShV;DupType=.
N2_chrI	166190	DEL1858	CA	C	.	PASS	END=166191;ChrB=CB_chrI;StartB=168638;EndB=168638;Parent=SYN1;VarType=ShV;DupType=.
N2_chrI	166283	SNP1859	T	C	.	PASS	END=166283;ChrB=CB_chrI;StartB=168730;EndB=168730;Parent=SYN1;VarType=ShV;DupType=.
N2_chrI	166347	SNP1860	G	C	.	PASS	END=166347;ChrB=CB_chrI;StartB=168794;EndB=168794;Parent=SYN1;VarType=ShV;DupType=.
N2_chrI	166601	SNP1861	A	C	.	PASS	END=166601;ChrB=CB_chrI;StartB=169048;EndB=169048;Parent=SYN1;VarType=ShV;DupType=.
N2_chrI	167311	SNP1862	T	A	.	PASS	END=167311;ChrB=CB_chrI;StartB=169758;EndB=169758;Parent=SYN1;VarType=ShV;DupType=.
N2_chrI	167314	SNP1863	T	C	.	PASS	END=167314;ChrB=CB_chrI;StartB=169761;EndB=169761;Parent=SYN1;VarType=ShV;DupType=.
N2_chrI	167318	INS1864	G	GTGAACTAGAAATTTACTTGT	.	PASS	END=167318;ChrB=CB_chrI;StartB=169765;EndB=169785;Parent=SYN1;VarType=ShV;DupType=.
N2_chrI	167320	SNP1865	A	G	.	PASS	END=167320;ChrB=CB_chrI;StartB=169787;EndB=169787;Parent=SYN1;VarType=ShV;DupType=.
N2_chrI	167331	SNP1866	G	T	.	PASS	END=167331;ChrB=CB_chrI;StartB=169798;EndB=169798;Parent=SYN1;VarType=ShV;DupType=.
N2_chrI	167332	SNP1867	T	C	.	PASS	END=167332;ChrB=CB_chrI;StartB=169799;EndB=169799;Parent=SYN1;VarType=ShV;DupType=.
N2_chrI	167334	SNP1868	C	T	.	PASS	END=167334;ChrB=CB_chrI;StartB=169801;EndB=169801;Parent=SYN1;VarType=ShV;DupType=.
N2_chrI	167340	SNP1869	G	A	.	PASS	END=167340;ChrB=CB_chrI;StartB=169807;EndB=169807;Parent=SYN1;VarType=ShV;DupType=.
N2_chrI	168055	INS1870	T	TG	.	PASS	END=168055;ChrB=CB_chrI;StartB=170522;EndB=170523;Parent=SYN1;VarType=ShV;DupType=.
N2_chrI	168296	DEL1871	GA	G	.	PASS	END=168297;ChrB=CB_chrI;StartB=170764;EndB=170764;Parent=SYN1;VarType=ShV;DupType=.
N2_chrI	168478	SNP1872	T	A	.	PASS	END=168478;ChrB=CB_chrI;StartB=170945;EndB=170945;Parent=SYN1;VarType=ShV;DupType=.
N2_chrI	168686	SNP1873	G	A	.	PASS	END=168686;ChrB=CB_chrI;StartB=171153;EndB=171153;Parent=SYN1;VarType=ShV;DupType=.
N2_chrI	168764	SNP1874	G	A	.	PASS	END=168764;ChrB=CB_chrI;StartB=171231;EndB=171231;Parent=SYN1;VarType=ShV;DupType=.
N2_chrI	168814	SNP1875	T	A	.	PASS	END=168814;ChrB=CB_chrI;StartB=171281;EndB=171281;Parent=SYN1;VarType=ShV;DupType=.
N2_chrI	169024	SNP1876	T	G	.	PASS	END=169024;ChrB=CB_chrI;StartB=171491;EndB=171491;Parent=SYN1;VarType=ShV;DupType=.
N2_chrI	169388	SNP1877	G	C	.	PASS	END=169388;ChrB=CB_chrI;StartB=171855;EndB=171855;Parent=SYN1;VarType=ShV;DupType=.
N2_chrI	169551	DEL1878	CT	C	.	PASS	END=169552;ChrB=CB_chrI;StartB=172018;EndB=172018;Parent=SYN1;VarType=ShV;DupType=.
N2_chrI	169672	SNP1879	C	A	.	PASS	END=169672;ChrB=CB_chrI;StartB=172138;EndB=172138;Parent=SYN1;VarType=ShV;DupType=.
N2_chrI	170316	SNP1880	G	A	.	PASS	END=170316;ChrB=CB_chrI;StartB=172782;EndB=172782;Parent=SYN1;VarType=ShV;DupType=.
N2_chrI	170575	SNP1881	T	A	.	PASS	END=170575;ChrB=CB_chrI;StartB=173041;EndB=173041;Parent=SYN1;VarType=ShV;DupType=.
N2_chrI	171040	SNP1882	A	G	.	PASS	END=171040;ChrB=CB_chrI;StartB=173506;EndB=173506;Parent=SYN1;VarType=ShV;DupType=.
N2_chrI	171471	INS1883	C	CG	.	PASS	END=171471;ChrB=CB_chrI;StartB=173937;EndB=173938;Parent=SYN1;VarType=ShV;DupType=.
N2_chrI	171663	SNP1884	A	T	.	PASS	END=171663;ChrB=CB_chrI;StartB=174130;EndB=174130;Parent=SYN1;VarType=ShV;DupType=.
N2_chrI	172517	SNP1885	C	T	.	PASS	END=172517;ChrB=CB_chrI;StartB=174984;EndB=174984;Parent=SYN1;VarType=ShV;DupType=.
N2_chrI	172764	SNP1886	C	G	.	PASS	END=172764;ChrB=CB_chrI;StartB=175231;EndB=175231;Parent=SYN1;VarType=ShV;DupType=.
N2_chrI	172844	SNP1887	T	C	.	PASS	END=172844;ChrB=CB_chrI;StartB=175311;EndB=175311;Parent=SYN1;VarType=ShV;DupType=.
N2_chrI	173049	SNP1888	T	A	.	PASS	END=173049;ChrB=CB_chrI;StartB=175516;EndB=175516;Parent=SYN1;VarType=ShV;DupType=.
N2_chrI	173191	SNP1889	T	C	.	PASS	END=173191;ChrB=CB_chrI;StartB=175658;EndB=175658;Parent=SYN1;VarType=ShV;DupType=.
N2_chrI	175043	SNP1890	A	G	.	PASS	END=175043;ChrB=CB_chrI;StartB=177510;EndB=177510;Parent=SYN1;VarType=ShV;DupType=.
N2_chrI	176489	SNP1891	A	C	.	PASS	END=176489;ChrB=CB_chrI;StartB=178956;EndB=178956;Parent=SYN1;VarType=ShV;DupType=.
N2_chrI	176519	SNP1892	A	T	.	PASS	END=176519;ChrB=CB_chrI;StartB=178986;EndB=178986;Parent=SYN1;VarType=ShV;DupType=.
N2_chrI	177089	INS1893	A	ATACAGTGTGGGAAAGTTCTATAGGACCCCCCCTAATTTGAAGGTTTGAGGAACTTCCGAAAATTTTTTTGAAAAACTGCTAATGCCATTCGTTTTTAAATTGAAAAAACCTATATACATTTTTTTCCAGAAGTTTATCTCAAAAACTGAGGTCGCGCTGGAAAAAACGTCAAAATCCAGTGTGAAACTTCTATAGGACCCCCCGTTTTTTTTCACGATTTTTACTAAAATCAACAGATTTTGGAATTTTTGACAAAGCTCAAATCAAGTTTGAGTTAGAAATGAGTTCAGATAAGCAGTTTTGACTTTAAAAAATTAATACGAAATGTTCTCGTGGGATCTCCAGACTGGTTCTGATTCTTCCGATCTTTGATGTTCAAGTCTGTTTCAAGCTTCCTGGTGCTCTCGGTAATGCCAAAACTTGATAAACTCTCTTTAACAAGTTCCTACTAAAATTCCTAGCACACACACCATAAACATTTTTACGCCATCCCCAAGAAACCAGTCAGAAACAGCGTATTAACAAGTTGCAGTTATTTTTGATCAACAACAGAACATTCATATACTAAAATCAAGAAAGGATCAATAGTTAATCGGGTTTCCTTGTGTGCGGATGATTTCAAACAGTCTGTCCTCCATTGATATGACCAAACTTTTCAGCTGGTTGTCCGGAATAGACTTCCAAGCGTCGAGAATTCCTTGCTTCAACGATGCAACTGTTGGGTAAGTCTTGTTCTGAGCATACACGATACGGACAAGAATCCCCCACAAATTTTCGATTGGATTGAGATCAGGACTTCGAGCTGGCCAATCAAGAAGGTTGATCTTCTTGAGCTTGAAATAGTCGCGGGTTGAGTTGCTCACATGGATTGTCGCATTATCCTGCTGAAATCTAAAGTCTTTTCTGGAGTAGTGACGAAGATATTTGGAGAGCTCCAGTTCCAAGACGTTCTGATAGTCAGTGCTGTTCATCTTGCTACTGACGAACTGTATCTCAAGCTTCTTCTTCTCCGTGAACGCTCCCCAAACCATCACCGTTCCTCCTCCAAAATTACGTCTCGAAAAAACCATTGGTTCCTTGCGCAAATCGCGCCAATAGTAGCGGCAACCGTCAGGCCCATCGAGATTGAATTTCTTTTCATCGGAGAAGACAACCTAAAACAATGATCCTAATTATTCACTCTTGCTTTTTTAAATTCTCACTTTACTCCAATTCGTTCCCATATTGTTCTTAGCAAATTCCAATCGCTTGAGTTTATGGTCTGCAGAGAGTAACGGAGCAGGGCGAAGTTTCTGACGAACGATTACACCAGATCGTTTGATGACATTGAGGATGGTCCTTTTTGAAGCAGACAATTGAAGCTCATTGCGAATATCTCTTGCCGTCTTACAGGAGTTGGAGGCAGCACGAATCACATTTCGTTCGTCACGCACGGAGAGAGCTTTGCGACGAGGAGCTCTTTTAGATGTACCGTAGCTCACCGGATCCTTCAGATACTCGCGAATACAGTGTCGAGAACGGGAAATTTTCCTACTCATTTCATGCAGGGACACATTGAGCAATTTCATAACATCCAGCTGAGCGCGTTCAGTGTCCGAAAGGGCAGATCCTCGAGGCATTGCAAGTTAGACTGCATTCGAAGTAAGCTTTCCAGCCTCTATATGTGTGCCACAACACATGCCACAATTCCACATTTAATAATTCACGCAAAAAATAGTAAATAACATCTGTGAGGGACAATTTAACTTGAAATATTGGTCCCATGGAACCTTGTAATCAAAGAAAAACGATTTGATTCCTGATAAGCCTTCCATTGTTTCCTGCTGCATATTTTGCCAAATCAGCTTGACTACACAGTCGAAACATCTAAAGTGCGTGCTAGGAATTTTAGTAGGAACTTGTTAAAGAGAGTTTATCAAGTTTTGGCATTACCGAGAGCACCAGGAAGCTTGAAACAGACTTGAACATCAAAGATCGGAAGAATCAGAACCAGTCTGGAGATCCCACGAGAACATTTCGTATTAATTTTTTAAAGTCAAAACTGCTTATATGAACTCATTTCTAACTCAAACTTGATTTGAGCTTTGTCAAAAATTCCAAAATCTGTTGATTTTAGTAAAAATCGTGAAAAAAAACGGGGGGTCCTATAGAAGTTTCACACTGGATTTTGACGTTTTTTCCAGCGCGACCTCAGTTTTTGAGATAAACTTCTGGAAAAAAATTTATATAGGTTTTTTTCAATTTAAAAACGAACGGCATTAGCAGTTTTTCGAAAAAATTTTCGGAAGTTCCTCAAACCTTCAAATTAGGGGGGGTCCTATAGAACTTTCCCACACTG	.	PASS	END=177089;ChrB=CB_chrI;StartB=179556;EndB=181894;Parent=SYN1;VarType=ShV;DupType=.
N2_chrI	177271	SNP1894	T	A	.	PASS	END=177271;ChrB=CB_chrI;StartB=182076;EndB=182076;Parent=SYN1;VarType=ShV;DupType=.
N2_chrI	177340	SNP1895	C	T	.	PASS	END=177340;ChrB=CB_chrI;StartB=182145;EndB=182145;Parent=SYN1;VarType=ShV;DupType=.
N2_chrI	177545	SNP1896	C	T	.	PASS	END=177545;ChrB=CB_chrI;StartB=182350;EndB=182350;Parent=SYN1;VarType=ShV;DupType=.
N2_chrI	177818	SNP1897	C	A	.	PASS	END=177818;ChrB=CB_chrI;StartB=182623;EndB=182623;Parent=SYN1;VarType=ShV;DupType=.
N2_chrI	178003	SNP1898	A	C	.	PASS	END=178003;ChrB=CB_chrI;StartB=182808;EndB=182808;Parent=SYN1;VarType=ShV;DupType=.
N2_chrI	178005	SNP1899	A	T	.	PASS	END=178005;ChrB=CB_chrI;StartB=182810;EndB=182810;Parent=SYN1;VarType=ShV;DupType=.
N2_chrI	178008	SNP1900	T	G	.	PASS	END=178008;ChrB=CB_chrI;StartB=182813;EndB=182813;Parent=SYN1;VarType=ShV;DupType=.
N2_chrI	178011	SNP1901	A	T	.	PASS	END=178011;ChrB=CB_chrI;StartB=182816;EndB=182816;Parent=SYN1;VarType=ShV;DupType=.
N2_chrI	178720	SNP1902	C	T	.	PASS	END=178720;ChrB=CB_chrI;StartB=183525;EndB=183525;Parent=SYN1;VarType=ShV;DupType=.
N2_chrI	179749	DEL1903	AGAAATAATTTGTTTCGTGCCAAGACCCATTTTTCCTTTAAGAACTAGAAACCTCCCTTGTTTACAACTGTACTTAAAATCGAATTAGTTTGTTCGCTAAACATGTTTTTCGCGCGAAATTTC	A	.	PASS	END=179871;ChrB=CB_chrI;StartB=184554;EndB=184554;Parent=SYN1;VarType=ShV;DupType=.
N2_chrI	180008	DEL1904	GA	G	.	PASS	END=180009;ChrB=CB_chrI;StartB=184691;EndB=184691;Parent=SYN1;VarType=ShV;DupType=.
N2_chrI	180131	DEL1905	TA	T	.	PASS	END=180132;ChrB=CB_chrI;StartB=184813;EndB=184813;Parent=SYN1;VarType=ShV;DupType=.
N2_chrI	180518	SNP1906	A	T	.	PASS	END=180518;ChrB=CB_chrI;StartB=185199;EndB=185199;Parent=SYN1;VarType=ShV;DupType=.
N2_chrI	181122	SNP1907	A	T	.	PASS	END=181122;ChrB=CB_chrI;StartB=185803;EndB=185803;Parent=SYN1;VarType=ShV;DupType=.
N2_chrI	181217	SNP1908	A	G	.	PASS	END=181217;ChrB=CB_chrI;StartB=185898;EndB=185898;Parent=SYN1;VarType=ShV;DupType=.
N2_chrI	181449	SNP1909	T	C	.	PASS	END=181449;ChrB=CB_chrI;StartB=186130;EndB=186130;Parent=SYN1;VarType=ShV;DupType=.
N2_chrI	181788	SNP1910	A	G	.	PASS	END=181788;ChrB=CB_chrI;StartB=186469;EndB=186469;Parent=SYN1;VarType=ShV;DupType=.
N2_chrI	182648	INS1911	A	AT	.	PASS	END=182648;ChrB=CB_chrI;StartB=187329;EndB=187330;Parent=SYN1;VarType=ShV;DupType=.
N2_chrI	183142	SNP1912	A	G	.	PASS	END=183142;ChrB=CB_chrI;StartB=187824;EndB=187824;Parent=SYN1;VarType=ShV;DupType=.
N2_chrI	183252	SNP1913	A	G	.	PASS	END=183252;ChrB=CB_chrI;StartB=187934;EndB=187934;Parent=SYN1;VarType=ShV;DupType=.
N2_chrI	183582	SNP1914	G	A	.	PASS	END=183582;ChrB=CB_chrI;StartB=188264;EndB=188264;Parent=SYN1;VarType=ShV;DupType=.
N2_chrI	183695	SNP1915	A	T	.	PASS	END=183695;ChrB=CB_chrI;StartB=188377;EndB=188377;Parent=SYN1;VarType=ShV;DupType=.
N2_chrI	183719	INS1916	C	CA	.	PASS	END=183719;ChrB=CB_chrI;StartB=188401;EndB=188402;Parent=SYN1;VarType=ShV;DupType=.
N2_chrI	184235	SNP1917	C	T	.	PASS	END=184235;ChrB=CB_chrI;StartB=188918;EndB=188918;Parent=SYN1;VarType=ShV;DupType=.
N2_chrI	184477	SNP1918	G	A	.	PASS	END=184477;ChrB=CB_chrI;StartB=189160;EndB=189160;Parent=SYN1;VarType=ShV;DupType=.
N2_chrI	184657	SNP1919	A	T	.	PASS	END=184657;ChrB=CB_chrI;StartB=189340;EndB=189340;Parent=SYN1;VarType=ShV;DupType=.
N2_chrI	185048	SNP1920	A	G	.	PASS	END=185048;ChrB=CB_chrI;StartB=189731;EndB=189731;Parent=SYN1;VarType=ShV;DupType=.
N2_chrI	185102	DEL1921	CTCACTAGGGAATGACCAGAATAAATGGAGCGATATTCAAAAAAAATATATTGTATCGGAAAGCTGGCATTCTCTACTATAAGAATATGACTGAAATTTTTGCCCGTTCGGGCTGGAAATCTGAAATTTTTACGTCTGAAATTCTACACTGAAATCAGTGCATTTCCTATGGTTAACAGTGGATTTTTGTCTCTGGCGCCAACAGAAGTCTCACCACAATGGTGGAAGGGCGAAAACATCGGTTCGGTGGTCGAGTGGTGAACGCGTTCGCCTCTTGAGCAGAAGTTTGTGGGTTCGGTTCCCATACATGGTTTAACTTTTGGCCTTTTTTATACAAAATTTTCAGAACGGGAAACAAGTATTTAGAACATTTTTTTGAGGGTTTTACATAATTTTTTTGCTTTTTAATTGAACCATAATTACCCTGGAAACTTTTCAGAAATTTTAATTTTTTTCGAAAATTGTCACTTTTTTCTCCACCAAACCCATGAGAAAATTTGATCGAAAAATTTTTTTTTGAAATTTTTTTAAAAATGCATGAAATATTTTAGAGTGTCACAAATAACCTATTTTTCATTATTTTCAATGACCGAATCATTGATTCTGATGCCTTATCAAGACGTTTTACCAAATCGATATTGGCAAAACATCTTGTTTTTGAGGCTCCATATCTCTGCAGGAAAAAATCGCACTAAAAAGTGATCAACTAGAAACTTGTTAAACACAATGTGATCTAAAACATTTCAGTTGAACACTTTTTTGTAAAAAATTTCGTTGCCGAGTTGGAACCAATTGATTTGAGCTTCATTATTTTTGAATATTCTAAATAGTTAAAGATCTATATCTTGGCAACGAAATTTTTTACAAAAAAGTGTTCAACTGAAAAGTTTCAGATTACATTGTGTTTAACAAGTTTTCAGTTAATCACTTTTTAGTGCGATTTTTTCCTGCAGAGATATGGAGCCTCAAAAACAAGATGTTTTGCCAATATCGATTTGGTAAAACTTTATTTTAATTTTTTTTTTTCATATTATTGTTTTTATATTGGGTCAAAACGTATTTGCTCTGCTAAATAGTTAGCTGGCGCTAATTTTTAATTTTATTATTTTCGTATTTTGATAAATTTCACTGAAATTGTCACTTTAATAGTTTACATTCTATTGGTTTTCTTTTATTCAATGTCTTTTGATATCGGAAACGTGATGTTTGCCTTGCATCGTCATTTTCCCAATCCCCTCCCATCAAATCCCTCGATTTCGAGACATGAGCAGAAGGTGGCAGATCATTTGGCAAGCATTATAAAGGAATCTTATTATGGAGATACCAGTGTGGAAGAATCCGAATATTTGGTTCAAGAAGAATATGGCGATTGGGAGCCAGAAGTTTTTGAGGTATGTTGGTTTCGACACTATTAATTGTCATTTAAAAAACCTTTCAGCCGTATGACTGTGTGTTGCCGGATCAAGATGATGTATTGTTCGGTGAGAAAGCTGTATCAAGGGAAGAGTTGGATAAAGCGATCACCTTCTACCGTAGCGGAAAAATTGGAAGTAGGCCGATAACGACTATGCACCATAGTTATCGCTGGATACGAACCGATGCTCATATGAACAAACTGCGCAAGTACGAGAAAGATAAAAAAGCGTTCCAAGAAAGCGTGCGGGTTCGTTTGGCACAGCTTACACAACGGCTTTATGAGGAGGTCAAGGAGAAACTTGATAATGGTAACGAACATTAATATAACAAGTTTTAATATAAATATTTCAGGAGTCAATTTGCATGATTCTGATTTGATGGCTATGGCACTGGAAATCAACACCCGCGAAATGAAGTTGCAAAAACAAAACGAAATGAAGTTGCAAAAAGCGTCACAATCCTGGATAACCCGATGGAAGCAAAGCCACAGGTATGTAATAAATTGCGGAGTATGTTAGATATATATATATATATATATATAATTTCAGAATCGTGAGTCGGAGAGTCACCAAGTTTGTCACACGGAAGTGCCTGATCAATAAAGACGCTATCAAAAAAAACGCGGATGATTTTGTCAAGAATGCCAGAACAGAGATCTCCAACTATCACCCGTCGATGGTCTTCAATTGTGACCAAACCGGAATTCAAAAGGAGCTGTATCCAGCCCGGTCTTTAGCCTTTATGGGCGAAAAAACAGTCGAGAGGTTGGCGCAATCGAAATCGTCGCTGACCCACTCGTTTACGTTTCTCCCGATGATTTTCCTCGATGGCTCAATGGGACCCAAGGCGTTTATGGTAATCGCTGAACCAAAAGGCCAGTTTCCTCCGTCTCGTCCAATTCCAAACTGCCCAAATTTGGAAGTGCGGGCTGGATACAAGACACACATCATGACGAAGCAATTGATGTGCGATTTTTTCGAAAGTTGTGTCTTCATTCCGTCTGTACCGAAAAAACTGTACATCATGCTGGACAGTTGGCCAGCGTTCAAGGACCATACAACGATCAAGAACTTGGTTCCCAATGGTCATGATGTCGTCATTCGCAACATTCCAGAGCACACAACTGGAATGATCCAACCGTTGGATGTCTATTGGAATGCGCCATGGAAGGTATGAATTTAAATCTTTATAACTTTTTGATAGTATTTTCCAGAGCTTGATCAAGAAGTTCACAGCATATGCCCTTCGAACCCAGACGGATTACGTCATCGCACAGAGGAACAACGCAATTTGCATGGTATCTGTGTTGTATCACCAGATCTCGGCAGAGCACTTCCGACCGTTTTTACAGCATTGTTGGAAGAAAGCTGGATACGTGGGTGCTGCGAATACTTCATCAACACCATTTTTGACTCCAGCTCAATATTGCATTGATCATGGTGACACAGTGATTTGCTATCACACTGGATGTAACCATCTCGGATTCATCCGATGCGCAAGATGCAAGATGTTTGTTTGTTTTAATCATTTTGTTGTGTCAAAACAACATCTTTGTTCATCTCCTTGAATAATTAATAAATTCATGATTGCATTACATTCAAGTTTCGCTATGAATAAAATTGTTTATATGAGGGGATCCATGGTTGTAGTGGTCCATGGTTAAGTTTAAATTTTAGGGGAAAAGATGTTGAATGAATCATTATGGTGTTGGTCGACACATTGATCATGCTGATATCGATCAGAAAAATTAAAATTTGGGCTTTTATATAGTTTCGAAAAAACACGTTTAAATTTTTGAAAAACTTTACGTTAGGGTGGAATTGAACCCCAGAGTCCCACCATGCTTGTCATCCACTCTATCCACTCGGCCATCTCGCTGTTGCAGGCAGTACTAATTGGGGATGGTGATAAGTAAAGCACGTCAAAACGAATAATTTCAGACGTAAAAATTTCAGATTTCCAGCCCGAACGGGCAAAAATTTCAGTCATATTCTTATAGTAGAGAATGTCAGCTTTCCGATACAATATTTTTTTTTTGAATATCGCTCCATTTATTCTGGTCATTCCCTAG	C	.	PASS	END=188588;ChrB=CB_chrI;StartB=189785;EndB=189785;Parent=SYN1;VarType=ShV;DupType=.
N2_chrI	188689	SNP1922	T	G	.	PASS	END=188689;ChrB=CB_chrI;StartB=189886;EndB=189886;Parent=SYN1;VarType=ShV;DupType=.
N2_chrI	188784	SNP1923	G	A	.	PASS	END=188784;ChrB=CB_chrI;StartB=189981;EndB=189981;Parent=SYN1;VarType=ShV;DupType=.
N2_chrI	188785	SNP1924	T	C	.	PASS	END=188785;ChrB=CB_chrI;StartB=189982;EndB=189982;Parent=SYN1;VarType=ShV;DupType=.
N2_chrI	188909	SNP1925	T	A	.	PASS	END=188909;ChrB=CB_chrI;StartB=190106;EndB=190106;Parent=SYN1;VarType=ShV;DupType=.
N2_chrI	189642	DEL1926	TC	T	.	PASS	END=189643;ChrB=CB_chrI;StartB=190839;EndB=190839;Parent=SYN1;VarType=ShV;DupType=.
N2_chrI	189923	SNP1927	T	C	.	PASS	END=189923;ChrB=CB_chrI;StartB=191119;EndB=191119;Parent=SYN1;VarType=ShV;DupType=.
N2_chrI	191535	SNP1928	T	G	.	PASS	END=191535;ChrB=CB_chrI;StartB=192731;EndB=192731;Parent=SYN1;VarType=ShV;DupType=.
N2_chrI	191870	INS1929	G	GT	.	PASS	END=191870;ChrB=CB_chrI;StartB=193066;EndB=193067;Parent=SYN1;VarType=ShV;DupType=.
N2_chrI	192100	SNP1930	C	T	.	PASS	END=192100;ChrB=CB_chrI;StartB=193297;EndB=193297;Parent=SYN1;VarType=ShV;DupType=.
N2_chrI	192318	DEL1931	TA	T	.	PASS	END=192319;ChrB=CB_chrI;StartB=193515;EndB=193515;Parent=SYN1;VarType=ShV;DupType=.
N2_chrI	192403	INS1932	T	TTAAATGACTACTG	.	PASS	END=192403;ChrB=CB_chrI;StartB=193599;EndB=193612;Parent=SYN1;VarType=ShV;DupType=.
N2_chrI	192499	SNP1933	G	A	.	PASS	END=192499;ChrB=CB_chrI;StartB=193708;EndB=193708;Parent=SYN1;VarType=ShV;DupType=.
N2_chrI	192957	SNP1934	C	G	.	PASS	END=192957;ChrB=CB_chrI;StartB=194166;EndB=194166;Parent=SYN1;VarType=ShV;DupType=.
N2_chrI	194128	DEL1935	TAGAAAACAACAGTACTAAGCCTTGAAATACAGAA	T	.	PASS	END=194162;ChrB=CB_chrI;StartB=195337;EndB=195337;Parent=SYN1;VarType=ShV;DupType=.
N2_chrI	194442	SNP1936	T	A	.	PASS	END=194442;ChrB=CB_chrI;StartB=195617;EndB=195617;Parent=SYN1;VarType=ShV;DupType=.
N2_chrI	194489	SNP1937	A	T	.	PASS	END=194489;ChrB=CB_chrI;StartB=195664;EndB=195664;Parent=SYN1;VarType=ShV;DupType=.
N2_chrI	194863	DEL1938	GT	G	.	PASS	END=194864;ChrB=CB_chrI;StartB=196038;EndB=196038;Parent=SYN1;VarType=ShV;DupType=.
N2_chrI	195038	SNP1939	T	A	.	PASS	END=195038;ChrB=CB_chrI;StartB=196212;EndB=196212;Parent=SYN1;VarType=ShV;DupType=.
N2_chrI	195318	SNP1940	A	G	.	PASS	END=195318;ChrB=CB_chrI;StartB=196492;EndB=196492;Parent=SYN1;VarType=ShV;DupType=.
N2_chrI	195654	INS1941	C	CA	.	PASS	END=195654;ChrB=CB_chrI;StartB=196828;EndB=196829;Parent=SYN1;VarType=ShV;DupType=.
N2_chrI	195839	DEL1942	CA	C	.	PASS	END=195840;ChrB=CB_chrI;StartB=197014;EndB=197014;Parent=SYN1;VarType=ShV;DupType=.
N2_chrI	196004	SNP1943	T	A	.	PASS	END=196004;ChrB=CB_chrI;StartB=197178;EndB=197178;Parent=SYN1;VarType=ShV;DupType=.
N2_chrI	196567	INS1944	G	GT	.	PASS	END=196567;ChrB=CB_chrI;StartB=197741;EndB=197742;Parent=SYN1;VarType=ShV;DupType=.
N2_chrI	196767	SNP1945	T	G	.	PASS	END=196767;ChrB=CB_chrI;StartB=197942;EndB=197942;Parent=SYN1;VarType=ShV;DupType=.
N2_chrI	196799	SNP1946	T	C	.	PASS	END=196799;ChrB=CB_chrI;StartB=197974;EndB=197974;Parent=SYN1;VarType=ShV;DupType=.
N2_chrI	196888	SNP1947	G	A	.	PASS	END=196888;ChrB=CB_chrI;StartB=198063;EndB=198063;Parent=SYN1;VarType=ShV;DupType=.
N2_chrI	196924	DEL1948	AG	A	.	PASS	END=196925;ChrB=CB_chrI;StartB=198099;EndB=198099;Parent=SYN1;VarType=ShV;DupType=.
N2_chrI	197174	SNP1949	T	C	.	PASS	END=197174;ChrB=CB_chrI;StartB=198348;EndB=198348;Parent=SYN1;VarType=ShV;DupType=.
N2_chrI	197842	INS1950	G	GCCAAAATTT	.	PASS	END=197842;ChrB=CB_chrI;StartB=199016;EndB=199025;Parent=SYN1;VarType=ShV;DupType=.
N2_chrI	197985	SNP1951	T	C	.	PASS	END=197985;ChrB=CB_chrI;StartB=199168;EndB=199168;Parent=SYN1;VarType=ShV;DupType=.
N2_chrI	198747	SNP1952	T	A	.	PASS	END=198747;ChrB=CB_chrI;StartB=199930;EndB=199930;Parent=SYN1;VarType=ShV;DupType=.
N2_chrI	198807	SNP1953	T	G	.	PASS	END=198807;ChrB=CB_chrI;StartB=199990;EndB=199990;Parent=SYN1;VarType=ShV;DupType=.
N2_chrI	198933	SNP1954	G	A	.	PASS	END=198933;ChrB=CB_chrI;StartB=200116;EndB=200116;Parent=SYN1;VarType=ShV;DupType=.
N2_chrI	199039	SNP1955	A	G	.	PASS	END=199039;ChrB=CB_chrI;StartB=200222;EndB=200222;Parent=SYN1;VarType=ShV;DupType=.
N2_chrI	199343	SNP1956	C	T	.	PASS	END=199343;ChrB=CB_chrI;StartB=200526;EndB=200526;Parent=SYN1;VarType=ShV;DupType=.
N2_chrI	199414	SNP1957	G	T	.	PASS	END=199414;ChrB=CB_chrI;StartB=200597;EndB=200597;Parent=SYN1;VarType=ShV;DupType=.
N2_chrI	199474	INS1958	T	TGCGCAGCCCTGGTTTACAACTACCTAACTTTTC	.	PASS	END=199474;ChrB=CB_chrI;StartB=200657;EndB=200690;Parent=SYN1;VarType=ShV;DupType=.
N2_chrI	200583	INS1959	A	AT	.	PASS	END=200583;ChrB=CB_chrI;StartB=201799;EndB=201800;Parent=SYN1;VarType=ShV;DupType=.
N2_chrI	201745	INS1960	C	CAA	.	PASS	END=201745;ChrB=CB_chrI;StartB=202962;EndB=202964;Parent=SYN1;VarType=ShV;DupType=.
N2_chrI	201957	DEL1961	GA	G	.	PASS	END=201958;ChrB=CB_chrI;StartB=203176;EndB=203176;Parent=SYN1;VarType=ShV;DupType=.
N2_chrI	202543	SNP1962	A	G	.	PASS	END=202543;ChrB=CB_chrI;StartB=203761;EndB=203761;Parent=SYN1;VarType=ShV;DupType=.
N2_chrI	203402	SNP1963	A	C	.	PASS	END=203402;ChrB=CB_chrI;StartB=204620;EndB=204620;Parent=SYN1;VarType=ShV;DupType=.
N2_chrI	203544	INS1964	T	TA	.	PASS	END=203544;ChrB=CB_chrI;StartB=204762;EndB=204763;Parent=SYN1;VarType=ShV;DupType=.
N2_chrI	203721	DEL1965	GA	G	.	PASS	END=203722;ChrB=CB_chrI;StartB=204940;EndB=204940;Parent=SYN1;VarType=ShV;DupType=.
N2_chrI	204252	SNP1966	A	T	.	PASS	END=204252;ChrB=CB_chrI;StartB=205470;EndB=205470;Parent=SYN1;VarType=ShV;DupType=.
N2_chrI	204728	SNP1967	A	C	.	PASS	END=204728;ChrB=CB_chrI;StartB=205946;EndB=205946;Parent=SYN1;VarType=ShV;DupType=.
N2_chrI	204896	SNP1968	G	A	.	PASS	END=204896;ChrB=CB_chrI;StartB=206114;EndB=206114;Parent=SYN1;VarType=ShV;DupType=.
N2_chrI	205609	INS1969	G	GT	.	PASS	END=205609;ChrB=CB_chrI;StartB=206827;EndB=206828;Parent=SYN1;VarType=ShV;DupType=.
N2_chrI	206623	DEL1970	GT	G	.	PASS	END=206624;ChrB=CB_chrI;StartB=207842;EndB=207842;Parent=SYN1;VarType=ShV;DupType=.
N2_chrI	206938	SNP1971	A	T	.	PASS	END=206938;ChrB=CB_chrI;StartB=208156;EndB=208156;Parent=SYN1;VarType=ShV;DupType=.
N2_chrI	206975	SNP1972	A	T	.	PASS	END=206975;ChrB=CB_chrI;StartB=208193;EndB=208193;Parent=SYN1;VarType=ShV;DupType=.
N2_chrI	207171	SNP1973	T	C	.	PASS	END=207171;ChrB=CB_chrI;StartB=208389;EndB=208389;Parent=SYN1;VarType=ShV;DupType=.
N2_chrI	207456	SNP1974	A	T	.	PASS	END=207456;ChrB=CB_chrI;StartB=208674;EndB=208674;Parent=SYN1;VarType=ShV;DupType=.
N2_chrI	207489	INS1975	C	CA	.	PASS	END=207489;ChrB=CB_chrI;StartB=208707;EndB=208708;Parent=SYN1;VarType=ShV;DupType=.
N2_chrI	207510	SNP1976	C	T	.	PASS	END=207510;ChrB=CB_chrI;StartB=208729;EndB=208729;Parent=SYN1;VarType=ShV;DupType=.
N2_chrI	207518	SNP1977	G	T	.	PASS	END=207518;ChrB=CB_chrI;StartB=208737;EndB=208737;Parent=SYN1;VarType=ShV;DupType=.
N2_chrI	207692	INS1978	C	CAACA	.	PASS	END=207692;ChrB=CB_chrI;StartB=208911;EndB=208915;Parent=SYN1;VarType=ShV;DupType=.
N2_chrI	208160	SNP1979	T	A	.	PASS	END=208160;ChrB=CB_chrI;StartB=209383;EndB=209383;Parent=SYN1;VarType=ShV;DupType=.
N2_chrI	208252	SNP1980	A	G	.	PASS	END=208252;ChrB=CB_chrI;StartB=209475;EndB=209475;Parent=SYN1;VarType=ShV;DupType=.
N2_chrI	208375	INS1981	G	GA	.	PASS	END=208375;ChrB=CB_chrI;StartB=209598;EndB=209599;Parent=SYN1;VarType=ShV;DupType=.
N2_chrI	208859	INS1982	C	CAGCCATTTTCAGCCAT	.	PASS	END=208859;ChrB=CB_chrI;StartB=210083;EndB=210099;Parent=SYN1;VarType=ShV;DupType=.
N2_chrI	208873	INS1983	T	TTTTTTTGGACAA	.	PASS	END=208873;ChrB=CB_chrI;StartB=210113;EndB=210125;Parent=SYN1;VarType=ShV;DupType=.
N2_chrI	208976	SNP1984	T	C	.	PASS	END=208976;ChrB=CB_chrI;StartB=210228;EndB=210228;Parent=SYN1;VarType=ShV;DupType=.
N2_chrI	209100	INS1985	A	AGAACAATTTTGAAATCATATAATC	.	PASS	END=209100;ChrB=CB_chrI;StartB=210352;EndB=210376;Parent=SYN1;VarType=ShV;DupType=.
N2_chrI	209260	INS1986	A	ACCCCCCCC	.	PASS	END=209260;ChrB=CB_chrI;StartB=210536;EndB=210544;Parent=SYN1;VarType=ShV;DupType=.
N2_chrI	209304	SNP1987	G	A	.	PASS	END=209304;ChrB=CB_chrI;StartB=210588;EndB=210588;Parent=SYN1;VarType=ShV;DupType=.
N2_chrI	210355	SNP1988	A	T	.	PASS	END=210355;ChrB=CB_chrI;StartB=211639;EndB=211639;Parent=SYN1;VarType=ShV;DupType=.
N2_chrI	210609	SNP1989	T	C	.	PASS	END=210609;ChrB=CB_chrI;StartB=211893;EndB=211893;Parent=SYN1;VarType=ShV;DupType=.
N2_chrI	210919	INS1990	G	GTT	.	PASS	END=210919;ChrB=CB_chrI;StartB=212203;EndB=212205;Parent=SYN1;VarType=ShV;DupType=.
N2_chrI	210960	SNP1991	C	T	.	PASS	END=210960;ChrB=CB_chrI;StartB=212246;EndB=212246;Parent=SYN1;VarType=ShV;DupType=.
N2_chrI	211947	DEL1992	GTC	G	.	PASS	END=211949;ChrB=CB_chrI;StartB=213233;EndB=213233;Parent=SYN1;VarType=ShV;DupType=.
N2_chrI	212636	SNP1993	A	G	.	PASS	END=212636;ChrB=CB_chrI;StartB=213920;EndB=213920;Parent=SYN1;VarType=ShV;DupType=.
N2_chrI	213064	SNP1994	A	G	.	PASS	END=213064;ChrB=CB_chrI;StartB=214348;EndB=214348;Parent=SYN1;VarType=ShV;DupType=.
N2_chrI	213079	SNP1995	T	A	.	PASS	END=213079;ChrB=CB_chrI;StartB=214363;EndB=214363;Parent=SYN1;VarType=ShV;DupType=.
N2_chrI	213314	SNP1996	C	T	.	PASS	END=213314;ChrB=CB_chrI;StartB=214598;EndB=214598;Parent=SYN1;VarType=ShV;DupType=.
N2_chrI	213339	SNP1997	G	A	.	PASS	END=213339;ChrB=CB_chrI;StartB=214623;EndB=214623;Parent=SYN1;VarType=ShV;DupType=.
N2_chrI	213534	SNP1998	G	T	.	PASS	END=213534;ChrB=CB_chrI;StartB=214818;EndB=214818;Parent=SYN1;VarType=ShV;DupType=.
N2_chrI	213591	SNP1999	T	C	.	PASS	END=213591;ChrB=CB_chrI;StartB=214875;EndB=214875;Parent=SYN1;VarType=ShV;DupType=.
N2_chrI	214112	DEL2000	ATCCAAGAGCT	A	.	PASS	END=214122;ChrB=CB_chrI;StartB=215396;EndB=215396;Parent=SYN1;VarType=ShV;DupType=.
N2_chrI	214123	SNP2001	C	G	.	PASS	END=214123;ChrB=CB_chrI;StartB=215397;EndB=215397;Parent=SYN1;VarType=ShV;DupType=.
N2_chrI	214124	SNP2002	A	T	.	PASS	END=214124;ChrB=CB_chrI;StartB=215398;EndB=215398;Parent=SYN1;VarType=ShV;DupType=.
N2_chrI	214234	SNP2003	C	T	.	PASS	END=214234;ChrB=CB_chrI;StartB=215508;EndB=215508;Parent=SYN1;VarType=ShV;DupType=.
N2_chrI	214581	INS2004	G	GAA	.	PASS	END=214581;ChrB=CB_chrI;StartB=215855;EndB=215857;Parent=SYN1;VarType=ShV;DupType=.
N2_chrI	214616	SNP2005	T	A	.	PASS	END=214616;ChrB=CB_chrI;StartB=215892;EndB=215892;Parent=SYN1;VarType=ShV;DupType=.
N2_chrI	214852	SNP2006	G	C	.	PASS	END=214852;ChrB=CB_chrI;StartB=216128;EndB=216128;Parent=SYN1;VarType=ShV;DupType=.
N2_chrI	214853	SNP2007	T	C	.	PASS	END=214853;ChrB=CB_chrI;StartB=216129;EndB=216129;Parent=SYN1;VarType=ShV;DupType=.
N2_chrI	214868	SNP2008	C	T	.	PASS	END=214868;ChrB=CB_chrI;StartB=216144;EndB=216144;Parent=SYN1;VarType=ShV;DupType=.
N2_chrI	214897	SNP2009	A	G	.	PASS	END=214897;ChrB=CB_chrI;StartB=216173;EndB=216173;Parent=SYN1;VarType=ShV;DupType=.
N2_chrI	214910	SNP2010	C	G	.	PASS	END=214910;ChrB=CB_chrI;StartB=216186;EndB=216186;Parent=SYN1;VarType=ShV;DupType=.
N2_chrI	215886	SNP2011	A	G	.	PASS	END=215886;ChrB=CB_chrI;StartB=217162;EndB=217162;Parent=SYN1;VarType=ShV;DupType=.
N2_chrI	215936	INS2012	G	GT	.	PASS	END=215936;ChrB=CB_chrI;StartB=217212;EndB=217213;Parent=SYN1;VarType=ShV;DupType=.
N2_chrI	216046	SNP2013	T	C	.	PASS	END=216046;ChrB=CB_chrI;StartB=217323;EndB=217323;Parent=SYN1;VarType=ShV;DupType=.
N2_chrI	216160	SNP2014	C	T	.	PASS	END=216160;ChrB=CB_chrI;StartB=217437;EndB=217437;Parent=SYN1;VarType=ShV;DupType=.
N2_chrI	216199	INS2015	T	TAG	.	PASS	END=216199;ChrB=CB_chrI;StartB=217476;EndB=217478;Parent=SYN1;VarType=ShV;DupType=.
N2_chrI	216475	INS2016	G	GCT	.	PASS	END=216475;ChrB=CB_chrI;StartB=217754;EndB=217756;Parent=SYN1;VarType=ShV;DupType=.
N2_chrI	217687	SNP2017	A	G	.	PASS	END=217687;ChrB=CB_chrI;StartB=218968;EndB=218968;Parent=SYN1;VarType=ShV;DupType=.
N2_chrI	217984	INS2018	C	CTT	.	PASS	END=217984;ChrB=CB_chrI;StartB=219265;EndB=219267;Parent=SYN1;VarType=ShV;DupType=.
N2_chrI	218034	SNP2019	A	T	.	PASS	END=218034;ChrB=CB_chrI;StartB=219317;EndB=219317;Parent=SYN1;VarType=ShV;DupType=.
N2_chrI	218035	SNP2020	T	A	.	PASS	END=218035;ChrB=CB_chrI;StartB=219318;EndB=219318;Parent=SYN1;VarType=ShV;DupType=.
N2_chrI	218104	INS2021	A	AT	.	PASS	END=218104;ChrB=CB_chrI;StartB=219387;EndB=219388;Parent=SYN1;VarType=ShV;DupType=.
N2_chrI	218131	SNP2022	T	C	.	PASS	END=218131;ChrB=CB_chrI;StartB=219415;EndB=219415;Parent=SYN1;VarType=ShV;DupType=.
N2_chrI	218286	INS2023	A	AT	.	PASS	END=218286;ChrB=CB_chrI;StartB=219570;EndB=219571;Parent=SYN1;VarType=ShV;DupType=.
N2_chrI	218371	SNP2024	T	C	.	PASS	END=218371;ChrB=CB_chrI;StartB=219656;EndB=219656;Parent=SYN1;VarType=ShV;DupType=.
N2_chrI	218482	SNP2025	T	A	.	PASS	END=218482;ChrB=CB_chrI;StartB=219767;EndB=219767;Parent=SYN1;VarType=ShV;DupType=.
N2_chrI	218998	DEL2026	GT	G	.	PASS	END=218999;ChrB=CB_chrI;StartB=220283;EndB=220283;Parent=SYN1;VarType=ShV;DupType=.
N2_chrI	219067	SNP2027	A	G	.	PASS	END=219067;ChrB=CB_chrI;StartB=220351;EndB=220351;Parent=SYN1;VarType=ShV;DupType=.
N2_chrI	219090	SNP2028	T	A	.	PASS	END=219090;ChrB=CB_chrI;StartB=220374;EndB=220374;Parent=SYN1;VarType=ShV;DupType=.
N2_chrI	219091	SNP2029	T	A	.	PASS	END=219091;ChrB=CB_chrI;StartB=220375;EndB=220375;Parent=SYN1;VarType=ShV;DupType=.
N2_chrI	219331	INS2030	G	GA	.	PASS	END=219331;ChrB=CB_chrI;StartB=220615;EndB=220616;Parent=SYN1;VarType=ShV;DupType=.
N2_chrI	219388	SNP2031	T	A	.	PASS	END=219388;ChrB=CB_chrI;StartB=220673;EndB=220673;Parent=SYN1;VarType=ShV;DupType=.
N2_chrI	219681	SNP2032	T	A	.	PASS	END=219681;ChrB=CB_chrI;StartB=220966;EndB=220966;Parent=SYN1;VarType=ShV;DupType=.
N2_chrI	220292	INS2033	T	TCAA	.	PASS	END=220292;ChrB=CB_chrI;StartB=221577;EndB=221580;Parent=SYN1;VarType=ShV;DupType=.
N2_chrI	220391	SNP2034	T	A	.	PASS	END=220391;ChrB=CB_chrI;StartB=221679;EndB=221679;Parent=SYN1;VarType=ShV;DupType=.
N2_chrI	220490	INS2035	T	TA	.	PASS	END=220490;ChrB=CB_chrI;StartB=221778;EndB=221779;Parent=SYN1;VarType=ShV;DupType=.
N2_chrI	220602	INS2036	A	AT	.	PASS	END=220602;ChrB=CB_chrI;StartB=221891;EndB=221892;Parent=SYN1;VarType=ShV;DupType=.
N2_chrI	220703	SNP2037	A	G	.	PASS	END=220703;ChrB=CB_chrI;StartB=221993;EndB=221993;Parent=SYN1;VarType=ShV;DupType=.
N2_chrI	220726	SNP2038	A	C	.	PASS	END=220726;ChrB=CB_chrI;StartB=222016;EndB=222016;Parent=SYN1;VarType=ShV;DupType=.
N2_chrI	221762	SNP2039	A	C	.	PASS	END=221762;ChrB=CB_chrI;StartB=223052;EndB=223052;Parent=SYN1;VarType=ShV;DupType=.
N2_chrI	221819	SNP2040	T	C	.	PASS	END=221819;ChrB=CB_chrI;StartB=223109;EndB=223109;Parent=SYN1;VarType=ShV;DupType=.
N2_chrI	221973	SNP2041	A	T	.	PASS	END=221973;ChrB=CB_chrI;StartB=223263;EndB=223263;Parent=SYN1;VarType=ShV;DupType=.
N2_chrI	222470	SNP2042	G	A	.	PASS	END=222470;ChrB=CB_chrI;StartB=223760;EndB=223760;Parent=SYN1;VarType=ShV;DupType=.
N2_chrI	222790	SNP2043	T	G	.	PASS	END=222790;ChrB=CB_chrI;StartB=224080;EndB=224080;Parent=SYN1;VarType=ShV;DupType=.
N2_chrI	222996	SNP2044	G	A	.	PASS	END=222996;ChrB=CB_chrI;StartB=224286;EndB=224286;Parent=SYN1;VarType=ShV;DupType=.
N2_chrI	223794	INS2045	C	CA	.	PASS	END=223794;ChrB=CB_chrI;StartB=225084;EndB=225085;Parent=SYN1;VarType=ShV;DupType=.
N2_chrI	224588	SNP2046	T	C	.	PASS	END=224588;ChrB=CB_chrI;StartB=225879;EndB=225879;Parent=SYN1;VarType=ShV;DupType=.
N2_chrI	224752	SNP2047	G	A	.	PASS	END=224752;ChrB=CB_chrI;StartB=226043;EndB=226043;Parent=SYN1;VarType=ShV;DupType=.
N2_chrI	224973	SNP2048	T	A	.	PASS	END=224973;ChrB=CB_chrI;StartB=226264;EndB=226264;Parent=SYN1;VarType=ShV;DupType=.
N2_chrI	224974	SNP2049	G	T	.	PASS	END=224974;ChrB=CB_chrI;StartB=226265;EndB=226265;Parent=SYN1;VarType=ShV;DupType=.
N2_chrI	224991	DEL2050	GTCAAGAGTGTCTGAGTTTTTCATCAACAAAAACAAAATTTGATTTTTTTGTTAATTTTCTAAACAATCCGATTTT	G	.	PASS	END=225066;ChrB=CB_chrI;StartB=226282;EndB=226282;Parent=SYN1;VarType=ShV;DupType=.
N2_chrI	225090	SNP2051	T	C	.	PASS	END=225090;ChrB=CB_chrI;StartB=226306;EndB=226306;Parent=SYN1;VarType=ShV;DupType=.
N2_chrI	225208	SNP2052	G	T	.	PASS	END=225208;ChrB=CB_chrI;StartB=226424;EndB=226424;Parent=SYN1;VarType=ShV;DupType=.
N2_chrI	225325	DEL2053	ATTCAAACATCTGTTCGACGGTGTTCAT	A	.	PASS	END=225352;ChrB=CB_chrI;StartB=226541;EndB=226541;Parent=SYN1;VarType=ShV;DupType=.
N2_chrI	225895	SNP2054	A	T	.	PASS	END=225895;ChrB=CB_chrI;StartB=227084;EndB=227084;Parent=SYN1;VarType=ShV;DupType=.
N2_chrI	226508	SNP2055	T	C	.	PASS	END=226508;ChrB=CB_chrI;StartB=227697;EndB=227697;Parent=SYN1;VarType=ShV;DupType=.
N2_chrI	226527	INS2056	A	AAAT	.	PASS	END=226527;ChrB=CB_chrI;StartB=227716;EndB=227719;Parent=SYN1;VarType=ShV;DupType=.
N2_chrI	226530	SNP2057	T	G	.	PASS	END=226530;ChrB=CB_chrI;StartB=227722;EndB=227722;Parent=SYN1;VarType=ShV;DupType=.
N2_chrI	226533	SNP2058	C	T	.	PASS	END=226533;ChrB=CB_chrI;StartB=227725;EndB=227725;Parent=SYN1;VarType=ShV;DupType=.
N2_chrI	227152	DEL2059	CGGGG	C	.	PASS	END=227156;ChrB=CB_chrI;StartB=228344;EndB=228344;Parent=SYN1;VarType=ShV;DupType=.
N2_chrI	227548	SNP2060	T	G	.	PASS	END=227548;ChrB=CB_chrI;StartB=228736;EndB=228736;Parent=SYN1;VarType=ShV;DupType=.
N2_chrI	228000	SNP2061	C	G	.	PASS	END=228000;ChrB=CB_chrI;StartB=229188;EndB=229188;Parent=SYN1;VarType=ShV;DupType=.
N2_chrI	229373	SNP2062	T	C	.	PASS	END=229373;ChrB=CB_chrI;StartB=230561;EndB=230561;Parent=SYN1;VarType=ShV;DupType=.
N2_chrI	229457	SNP2063	G	T	.	PASS	END=229457;ChrB=CB_chrI;StartB=230645;EndB=230645;Parent=SYN1;VarType=ShV;DupType=.
N2_chrI	229698	SNP2064	G	A	.	PASS	END=229698;ChrB=CB_chrI;StartB=230886;EndB=230886;Parent=SYN1;VarType=ShV;DupType=.
N2_chrI	230945	SNP2065	A	G	.	PASS	END=230945;ChrB=CB_chrI;StartB=232133;EndB=232133;Parent=SYN1;VarType=ShV;DupType=.
N2_chrI	231052	SNP2066	C	A	.	PASS	END=231052;ChrB=CB_chrI;StartB=232240;EndB=232240;Parent=SYN1;VarType=ShV;DupType=.
N2_chrI	231106	SNP2067	C	T	.	PASS	END=231106;ChrB=CB_chrI;StartB=232294;EndB=232294;Parent=SYN1;VarType=ShV;DupType=.
N2_chrI	231163	INS2068	G	GAATTTTTAAATTGAAATTATAGAAGT	.	PASS	END=231163;ChrB=CB_chrI;StartB=232351;EndB=232377;Parent=SYN1;VarType=ShV;DupType=.
N2_chrI	231535	SNP2069	T	C	.	PASS	END=231535;ChrB=CB_chrI;StartB=232749;EndB=232749;Parent=SYN1;VarType=ShV;DupType=.
N2_chrI	231612	SNP2070	A	T	.	PASS	END=231612;ChrB=CB_chrI;StartB=232826;EndB=232826;Parent=SYN1;VarType=ShV;DupType=.
N2_chrI	231938	SNP2071	G	A	.	PASS	END=231938;ChrB=CB_chrI;StartB=233152;EndB=233152;Parent=SYN1;VarType=ShV;DupType=.
N2_chrI	232962	DEL2072	GA	G	.	PASS	END=232963;ChrB=CB_chrI;StartB=234176;EndB=234176;Parent=SYN1;VarType=ShV;DupType=.
N2_chrI	233053	SNP2073	C	A	.	PASS	END=233053;ChrB=CB_chrI;StartB=234266;EndB=234266;Parent=SYN1;VarType=ShV;DupType=.
N2_chrI	233273	INS2074	T	TA	.	PASS	END=233273;ChrB=CB_chrI;StartB=234486;EndB=234487;Parent=SYN1;VarType=ShV;DupType=.
N2_chrI	233650	SNP2075	C	T	.	PASS	END=233650;ChrB=CB_chrI;StartB=234864;EndB=234864;Parent=SYN1;VarType=ShV;DupType=.
N2_chrI	233711	SNP2076	G	A	.	PASS	END=233711;ChrB=CB_chrI;StartB=234925;EndB=234925;Parent=SYN1;VarType=ShV;DupType=.
N2_chrI	233786	SNP2077	A	T	.	PASS	END=233786;ChrB=CB_chrI;StartB=235000;EndB=235000;Parent=SYN1;VarType=ShV;DupType=.
N2_chrI	234780	SNP2078	A	G	.	PASS	END=234780;ChrB=CB_chrI;StartB=235994;EndB=235994;Parent=SYN1;VarType=ShV;DupType=.
N2_chrI	235215	SNP2079	A	G	.	PASS	END=235215;ChrB=CB_chrI;StartB=236429;EndB=236429;Parent=SYN1;VarType=ShV;DupType=.
N2_chrI	235235	SNP2080	A	G	.	PASS	END=235235;ChrB=CB_chrI;StartB=236449;EndB=236449;Parent=SYN1;VarType=ShV;DupType=.
N2_chrI	235388	SNP2081	T	C	.	PASS	END=235388;ChrB=CB_chrI;StartB=236602;EndB=236602;Parent=SYN1;VarType=ShV;DupType=.
N2_chrI	235811	SNP2082	T	A	.	PASS	END=235811;ChrB=CB_chrI;StartB=237025;EndB=237025;Parent=SYN1;VarType=ShV;DupType=.
N2_chrI	235812	SNP2083	A	T	.	PASS	END=235812;ChrB=CB_chrI;StartB=237026;EndB=237026;Parent=SYN1;VarType=ShV;DupType=.
N2_chrI	236018	SNP2084	C	A	.	PASS	END=236018;ChrB=CB_chrI;StartB=237232;EndB=237232;Parent=SYN1;VarType=ShV;DupType=.
N2_chrI	236230	SNP2085	A	T	.	PASS	END=236230;ChrB=CB_chrI;StartB=237444;EndB=237444;Parent=SYN1;VarType=ShV;DupType=.
N2_chrI	236350	SNP2086	G	C	.	PASS	END=236350;ChrB=CB_chrI;StartB=237564;EndB=237564;Parent=SYN1;VarType=ShV;DupType=.
N2_chrI	236943	SNP2087	A	G	.	PASS	END=236943;ChrB=CB_chrI;StartB=238157;EndB=238157;Parent=SYN1;VarType=ShV;DupType=.
N2_chrI	237468	DEL2088	CATGT	C	.	PASS	END=237472;ChrB=CB_chrI;StartB=238682;EndB=238682;Parent=SYN1;VarType=ShV;DupType=.
N2_chrI	237536	DEL2089	CA	C	.	PASS	END=237537;ChrB=CB_chrI;StartB=238746;EndB=238746;Parent=SYN1;VarType=ShV;DupType=.
N2_chrI	238266	SNP2090	T	A	.	PASS	END=238266;ChrB=CB_chrI;StartB=239475;EndB=239475;Parent=SYN1;VarType=ShV;DupType=.
N2_chrI	238718	INS2091	A	AG	.	PASS	END=238718;ChrB=CB_chrI;StartB=239927;EndB=239928;Parent=SYN1;VarType=ShV;DupType=.
N2_chrI	238933	DEL2092	CGG	C	.	PASS	END=238935;ChrB=CB_chrI;StartB=240143;EndB=240143;Parent=SYN1;VarType=ShV;DupType=.
N2_chrI	238976	SNP2093	A	T	.	PASS	END=238976;ChrB=CB_chrI;StartB=240184;EndB=240184;Parent=SYN1;VarType=ShV;DupType=.
N2_chrI	239040	SNP2094	T	G	.	PASS	END=239040;ChrB=CB_chrI;StartB=240248;EndB=240248;Parent=SYN1;VarType=ShV;DupType=.
N2_chrI	239370	DEL2095	GT	G	.	PASS	END=239371;ChrB=CB_chrI;StartB=240578;EndB=240578;Parent=SYN1;VarType=ShV;DupType=.
N2_chrI	239711	SNP2096	G	T	.	PASS	END=239711;ChrB=CB_chrI;StartB=240918;EndB=240918;Parent=SYN1;VarType=ShV;DupType=.
N2_chrI	239757	SNP2097	C	T	.	PASS	END=239757;ChrB=CB_chrI;StartB=240964;EndB=240964;Parent=SYN1;VarType=ShV;DupType=.
N2_chrI	239827	SNP2098	C	T	.	PASS	END=239827;ChrB=CB_chrI;StartB=241034;EndB=241034;Parent=SYN1;VarType=ShV;DupType=.
N2_chrI	239886	INS2099	T	TA	.	PASS	END=239886;ChrB=CB_chrI;StartB=241093;EndB=241094;Parent=SYN1;VarType=ShV;DupType=.
N2_chrI	240607	SNP2100	A	C	.	PASS	END=240607;ChrB=CB_chrI;StartB=241815;EndB=241815;Parent=SYN1;VarType=ShV;DupType=.
N2_chrI	241747	SNP2101	T	C	.	PASS	END=241747;ChrB=CB_chrI;StartB=242955;EndB=242955;Parent=SYN1;VarType=ShV;DupType=.
N2_chrI	242017	SNP2102	C	T	.	PASS	END=242017;ChrB=CB_chrI;StartB=243225;EndB=243225;Parent=SYN1;VarType=ShV;DupType=.
N2_chrI	242089	DEL2103	GAA	G	.	PASS	END=242091;ChrB=CB_chrI;StartB=243297;EndB=243297;Parent=SYN1;VarType=ShV;DupType=.
N2_chrI	242268	DEL2104	TA	T	.	PASS	END=242269;ChrB=CB_chrI;StartB=243474;EndB=243474;Parent=SYN1;VarType=ShV;DupType=.
N2_chrI	242421	SNP2105	A	G	.	PASS	END=242421;ChrB=CB_chrI;StartB=243626;EndB=243626;Parent=SYN1;VarType=ShV;DupType=.
N2_chrI	242701	INS2106	T	TCTGATTGTTGTGAACTGGGCTCTGCTGTATCGCCCATTTCACAATGTCTCGCTCTCGACTGCTTCAGCAGTTCTCCGAGCGAGGGGTACATTCAATTCGACCTTTTAAGACCAGCTCTTAAGCTTACCATACAGTTAGGAGAAGTTTACTGTATTTCTGCGTCTCTTGCTCCCACACGCTCTCTAACGAGAGTTACACTCGCGCCCCGTAGCAACGATTGGCTGCGCGGCGACTCAATGCGCGACGATACGGAGCGAGCTGCAGCGTCGGTGGCACCAGGAAAGGAACTCTCCTCCCCACTCTAGGTTCGGTTTTGCTGGTCTCTTCCCCCCCCCCGTTATTGACAGCTCCCAGTCAGACTAATTGCCGACGTTTCCTACCTTTCCCTCCCTTTATTTGGAAAGTGTAGTTGACCAAAGACATTATTCTACGAGTCTGCAAAGACCCCGACTATTCATACACTCGACCTTTTCAGACTAAAGACCCGCGTGGCAGGACGTGATATTCTCACACCAGACAATTCCCTCTCTCTTGTGTACGACCCACTCCCCCTCTGTTGATTATCTCCCCTTTGGAGTAATAAACATATTTATTGAAACTGTGTTCTGTTCTTTCCAATACATATACAAATAGACGATGCCATGCTGCACCTCTGACATAGTCTTCGTTGCTCGGTTCCTCTTGAGGCTTAAAGGGTTCGGTCTTCCGCCACTCCGTGGTGCCACAACA	.	PASS	END=242701;ChrB=CB_chrI;StartB=243906;EndB=244635;Parent=SYN1;VarType=ShV;DupType=.
N2_chrI	242726	INS2107	C	CA	.	PASS	END=242726;ChrB=CB_chrI;StartB=244660;EndB=244661;Parent=SYN1;VarType=ShV;DupType=.
N2_chrI	242771	SNP2108	T	C	.	PASS	END=242771;ChrB=CB_chrI;StartB=244706;EndB=244706;Parent=SYN1;VarType=ShV;DupType=.
N2_chrI	243280	SNP2109	A	C	.	PASS	END=243280;ChrB=CB_chrI;StartB=245215;EndB=245215;Parent=SYN1;VarType=ShV;DupType=.
N2_chrI	243485	SNP2110	T	G	.	PASS	END=243485;ChrB=CB_chrI;StartB=245420;EndB=245420;Parent=SYN1;VarType=ShV;DupType=.
N2_chrI	244022	SNP2111	A	T	.	PASS	END=244022;ChrB=CB_chrI;StartB=245957;EndB=245957;Parent=SYN1;VarType=ShV;DupType=.
N2_chrI	244240	SNP2112	C	T	.	PASS	END=244240;ChrB=CB_chrI;StartB=246175;EndB=246175;Parent=SYN1;VarType=ShV;DupType=.
N2_chrI	244710	SNP2113	C	T	.	PASS	END=244710;ChrB=CB_chrI;StartB=246645;EndB=246645;Parent=SYN1;VarType=ShV;DupType=.
N2_chrI	244874	SNP2114	A	G	.	PASS	END=244874;ChrB=CB_chrI;StartB=246809;EndB=246809;Parent=SYN1;VarType=ShV;DupType=.
N2_chrI	245114	SNP2115	A	G	.	PASS	END=245114;ChrB=CB_chrI;StartB=247049;EndB=247049;Parent=SYN1;VarType=ShV;DupType=.
N2_chrI	245225	SNP2116	T	C	.	PASS	END=245225;ChrB=CB_chrI;StartB=247160;EndB=247160;Parent=SYN1;VarType=ShV;DupType=.
N2_chrI	245659	INS2117	G	GT	.	PASS	END=245659;ChrB=CB_chrI;StartB=247594;EndB=247595;Parent=SYN1;VarType=ShV;DupType=.
N2_chrI	245840	SNP2118	T	A	.	PASS	END=245840;ChrB=CB_chrI;StartB=247776;EndB=247776;Parent=SYN1;VarType=ShV;DupType=.
N2_chrI	245932	SNP2119	A	C	.	PASS	END=245932;ChrB=CB_chrI;StartB=247868;EndB=247868;Parent=SYN1;VarType=ShV;DupType=.
N2_chrI	246005	SNP2120	C	T	.	PASS	END=246005;ChrB=CB_chrI;StartB=247941;EndB=247941;Parent=SYN1;VarType=ShV;DupType=.
N2_chrI	246022	SNP2121	A	C	.	PASS	END=246022;ChrB=CB_chrI;StartB=247958;EndB=247958;Parent=SYN1;VarType=ShV;DupType=.
N2_chrI	246140	DEL2122	GCGGCATGTGCCGAACGGCATGTGCCGATGTGCCGAAAATTATTCCACTCGGCACAT	G	.	PASS	END=246196;ChrB=CB_chrI;StartB=248076;EndB=248076;Parent=SYN1;VarType=ShV;DupType=.
N2_chrI	246249	SNP2123	C	A	.	PASS	END=246249;ChrB=CB_chrI;StartB=248129;EndB=248129;Parent=SYN1;VarType=ShV;DupType=.
N2_chrI	246555	SNP2124	T	A	.	PASS	END=246555;ChrB=CB_chrI;StartB=248435;EndB=248435;Parent=SYN1;VarType=ShV;DupType=.
N2_chrI	246949	SNP2125	T	A	.	PASS	END=246949;ChrB=CB_chrI;StartB=248829;EndB=248829;Parent=SYN1;VarType=ShV;DupType=.
N2_chrI	247418	DEL2126	GT	G	.	PASS	END=247419;ChrB=CB_chrI;StartB=249298;EndB=249298;Parent=SYN1;VarType=ShV;DupType=.
N2_chrI	247490	SNP2127	A	G	.	PASS	END=247490;ChrB=CB_chrI;StartB=249369;EndB=249369;Parent=SYN1;VarType=ShV;DupType=.
N2_chrI	247529	INS2128	G	GTGCCGATGTGCCGAGAAAAAAAAATTTCGGCACATCGGCATA	.	PASS	END=247529;ChrB=CB_chrI;StartB=249408;EndB=249450;Parent=SYN1;VarType=ShV;DupType=.
N2_chrI	247761	DEL2129	GTACTCCT	G	.	PASS	END=247768;ChrB=CB_chrI;StartB=249682;EndB=249682;Parent=SYN1;VarType=ShV;DupType=.
N2_chrI	247793	SNP2130	A	T	.	PASS	END=247793;ChrB=CB_chrI;StartB=249707;EndB=249707;Parent=SYN1;VarType=ShV;DupType=.
N2_chrI	248007	SNP2131	T	C	.	PASS	END=248007;ChrB=CB_chrI;StartB=249921;EndB=249921;Parent=SYN1;VarType=ShV;DupType=.
N2_chrI	249494	SNP2132	G	A	.	PASS	END=249494;ChrB=CB_chrI;StartB=251408;EndB=251408;Parent=SYN1;VarType=ShV;DupType=.
N2_chrI	250823	SNP2133	C	A	.	PASS	END=250823;ChrB=CB_chrI;StartB=252737;EndB=252737;Parent=SYN1;VarType=ShV;DupType=.
N2_chrI	250830	SNP2134	A	C	.	PASS	END=250830;ChrB=CB_chrI;StartB=252744;EndB=252744;Parent=SYN1;VarType=ShV;DupType=.
N2_chrI	250831	SNP2135	T	A	.	PASS	END=250831;ChrB=CB_chrI;StartB=252745;EndB=252745;Parent=SYN1;VarType=ShV;DupType=.
N2_chrI	251447	SNP2136	A	G	.	PASS	END=251447;ChrB=CB_chrI;StartB=253361;EndB=253361;Parent=SYN1;VarType=ShV;DupType=.
N2_chrI	251477	SNP2137	A	G	.	PASS	END=251477;ChrB=CB_chrI;StartB=253391;EndB=253391;Parent=SYN1;VarType=ShV;DupType=.
N2_chrI	251610	INS2138	G	GA	.	PASS	END=251610;ChrB=CB_chrI;StartB=253524;EndB=253525;Parent=SYN1;VarType=ShV;DupType=.
N2_chrI	251816	SNP2139	A	C	.	PASS	END=251816;ChrB=CB_chrI;StartB=253731;EndB=253731;Parent=SYN1;VarType=ShV;DupType=.
N2_chrI	251843	SNP2140	T	C	.	PASS	END=251843;ChrB=CB_chrI;StartB=253758;EndB=253758;Parent=SYN1;VarType=ShV;DupType=.
N2_chrI	252062	SNP2141	T	C	.	PASS	END=252062;ChrB=CB_chrI;StartB=253977;EndB=253977;Parent=SYN1;VarType=ShV;DupType=.
N2_chrI	252146	SNP2142	A	G	.	PASS	END=252146;ChrB=CB_chrI;StartB=254061;EndB=254061;Parent=SYN1;VarType=ShV;DupType=.
N2_chrI	252354	SNP2143	A	C	.	PASS	END=252354;ChrB=CB_chrI;StartB=254269;EndB=254269;Parent=SYN1;VarType=ShV;DupType=.
N2_chrI	252655	SNP2144	A	T	.	PASS	END=252655;ChrB=CB_chrI;StartB=254570;EndB=254570;Parent=SYN1;VarType=ShV;DupType=.
N2_chrI	252746	SNP2145	T	C	.	PASS	END=252746;ChrB=CB_chrI;StartB=254661;EndB=254661;Parent=SYN1;VarType=ShV;DupType=.
N2_chrI	253293	SNP2146	T	C	.	PASS	END=253293;ChrB=CB_chrI;StartB=255208;EndB=255208;Parent=SYN1;VarType=ShV;DupType=.
N2_chrI	253302	DEL2147	CA	C	.	PASS	END=253303;ChrB=CB_chrI;StartB=255217;EndB=255217;Parent=SYN1;VarType=ShV;DupType=.
N2_chrI	253566	SNP2148	A	T	.	PASS	END=253566;ChrB=CB_chrI;StartB=255480;EndB=255480;Parent=SYN1;VarType=ShV;DupType=.
N2_chrI	253660	DEL2149	GT	G	.	PASS	END=253661;ChrB=CB_chrI;StartB=255574;EndB=255574;Parent=SYN1;VarType=ShV;DupType=.
N2_chrI	253717	INS2150	C	CTATTTTTTGTGAAAAA	.	PASS	END=253717;ChrB=CB_chrI;StartB=255630;EndB=255646;Parent=SYN1;VarType=ShV;DupType=.
N2_chrI	254064	SNP2151	A	C	.	PASS	END=254064;ChrB=CB_chrI;StartB=255993;EndB=255993;Parent=SYN1;VarType=ShV;DupType=.
N2_chrI	254278	SNP2152	T	A	.	PASS	END=254278;ChrB=CB_chrI;StartB=256207;EndB=256207;Parent=SYN1;VarType=ShV;DupType=.
N2_chrI	254464	SNP2153	T	G	.	PASS	END=254464;ChrB=CB_chrI;StartB=256393;EndB=256393;Parent=SYN1;VarType=ShV;DupType=.
N2_chrI	254479	SNP2154	G	A	.	PASS	END=254479;ChrB=CB_chrI;StartB=256408;EndB=256408;Parent=SYN1;VarType=ShV;DupType=.
N2_chrI	254480	SNP2155	T	G	.	PASS	END=254480;ChrB=CB_chrI;StartB=256409;EndB=256409;Parent=SYN1;VarType=ShV;DupType=.
N2_chrI	254714	INS2156	G	GA	.	PASS	END=254714;ChrB=CB_chrI;StartB=256643;EndB=256644;Parent=SYN1;VarType=ShV;DupType=.
N2_chrI	254870	SNP2157	G	T	.	PASS	END=254870;ChrB=CB_chrI;StartB=256800;EndB=256800;Parent=SYN1;VarType=ShV;DupType=.
N2_chrI	254950	SNP2158	T	A	.	PASS	END=254950;ChrB=CB_chrI;StartB=256880;EndB=256880;Parent=SYN1;VarType=ShV;DupType=.
N2_chrI	255176	SNP2159	C	T	.	PASS	END=255176;ChrB=CB_chrI;StartB=257106;EndB=257106;Parent=SYN1;VarType=ShV;DupType=.
N2_chrI	255804	SNP2160	A	T	.	PASS	END=255804;ChrB=CB_chrI;StartB=257734;EndB=257734;Parent=SYN1;VarType=ShV;DupType=.
N2_chrI	255805	SNP2161	T	C	.	PASS	END=255805;ChrB=CB_chrI;StartB=257735;EndB=257735;Parent=SYN1;VarType=ShV;DupType=.
N2_chrI	255986	INS2162	G	GA	.	PASS	END=255986;ChrB=CB_chrI;StartB=257916;EndB=257917;Parent=SYN1;VarType=ShV;DupType=.
N2_chrI	256102	DEL2163	TAGGCTTAGGCTTAGGCTTAAGCTC	T	.	PASS	END=256126;ChrB=CB_chrI;StartB=258033;EndB=258033;Parent=SYN1;VarType=ShV;DupType=.
N2_chrI	256206	DEL2164	GA	G	.	PASS	END=256207;ChrB=CB_chrI;StartB=258113;EndB=258113;Parent=SYN1;VarType=ShV;DupType=.
N2_chrI	256788	SNP2165	G	A	.	PASS	END=256788;ChrB=CB_chrI;StartB=258694;EndB=258694;Parent=SYN1;VarType=ShV;DupType=.
N2_chrI	257212	SNP2166	T	C	.	PASS	END=257212;ChrB=CB_chrI;StartB=259118;EndB=259118;Parent=SYN1;VarType=ShV;DupType=.
N2_chrI	257384	INS2167	A	AT	.	PASS	END=257384;ChrB=CB_chrI;StartB=259290;EndB=259291;Parent=SYN1;VarType=ShV;DupType=.
N2_chrI	257548	SNP2168	C	T	.	PASS	END=257548;ChrB=CB_chrI;StartB=259455;EndB=259455;Parent=SYN1;VarType=ShV;DupType=.
N2_chrI	257671	SNP2169	A	T	.	PASS	END=257671;ChrB=CB_chrI;StartB=259578;EndB=259578;Parent=SYN1;VarType=ShV;DupType=.
N2_chrI	257700	SNP2170	A	T	.	PASS	END=257700;ChrB=CB_chrI;StartB=259607;EndB=259607;Parent=SYN1;VarType=ShV;DupType=.
N2_chrI	258905	SNP2171	C	G	.	PASS	END=258905;ChrB=CB_chrI;StartB=260812;EndB=260812;Parent=SYN1;VarType=ShV;DupType=.
N2_chrI	258975	SNP2172	T	G	.	PASS	END=258975;ChrB=CB_chrI;StartB=260882;EndB=260882;Parent=SYN1;VarType=ShV;DupType=.
N2_chrI	259456	DEL2173	CT	C	.	PASS	END=259457;ChrB=CB_chrI;StartB=261363;EndB=261363;Parent=SYN1;VarType=ShV;DupType=.
N2_chrI	259610	SNP2174	G	A	.	PASS	END=259610;ChrB=CB_chrI;StartB=261516;EndB=261516;Parent=SYN1;VarType=ShV;DupType=.
N2_chrI	259639	SNP2175	C	A	.	PASS	END=259639;ChrB=CB_chrI;StartB=261545;EndB=261545;Parent=SYN1;VarType=ShV;DupType=.
N2_chrI	260586	SNP2176	G	T	.	PASS	END=260586;ChrB=CB_chrI;StartB=262492;EndB=262492;Parent=SYN1;VarType=ShV;DupType=.
N2_chrI	260661	SNP2177	A	G	.	PASS	END=260661;ChrB=CB_chrI;StartB=262567;EndB=262567;Parent=SYN1;VarType=ShV;DupType=.
N2_chrI	260830	SNP2178	T	C	.	PASS	END=260830;ChrB=CB_chrI;StartB=262736;EndB=262736;Parent=SYN1;VarType=ShV;DupType=.
N2_chrI	260922	INS2179	G	GT	.	PASS	END=260922;ChrB=CB_chrI;StartB=262828;EndB=262829;Parent=SYN1;VarType=ShV;DupType=.
N2_chrI	261042	SNP2180	G	A	.	PASS	END=261042;ChrB=CB_chrI;StartB=262949;EndB=262949;Parent=SYN1;VarType=ShV;DupType=.
N2_chrI	261917	SNP2181	T	A	.	PASS	END=261917;ChrB=CB_chrI;StartB=263824;EndB=263824;Parent=SYN1;VarType=ShV;DupType=.
N2_chrI	262053	INS2182	A	ACCCC	.	PASS	END=262053;ChrB=CB_chrI;StartB=263960;EndB=263964;Parent=SYN1;VarType=ShV;DupType=.
N2_chrI	262385	SNP2183	G	T	.	PASS	END=262385;ChrB=CB_chrI;StartB=264296;EndB=264296;Parent=SYN1;VarType=ShV;DupType=.
N2_chrI	262585	SNP2184	A	G	.	PASS	END=262585;ChrB=CB_chrI;StartB=264496;EndB=264496;Parent=SYN1;VarType=ShV;DupType=.
N2_chrI	262958	SNP2185	C	T	.	PASS	END=262958;ChrB=CB_chrI;StartB=264869;EndB=264869;Parent=SYN1;VarType=ShV;DupType=.
N2_chrI	263161	SNP2186	G	A	.	PASS	END=263161;ChrB=CB_chrI;StartB=265072;EndB=265072;Parent=SYN1;VarType=ShV;DupType=.
N2_chrI	263254	SNP2187	T	C	.	PASS	END=263254;ChrB=CB_chrI;StartB=265165;EndB=265165;Parent=SYN1;VarType=ShV;DupType=.
N2_chrI	264042	INS2188	G	GATGCTAAATGCTAAAAGTACCTGATTTTCATAACGAGACCGCTGAAAAAGTTTTGAGATTTTCATAATTCAACATTTTGTGCCAAAATCTCGACTTTTTCACAAAAAAAGTTGAATTTTGAAAATCTCAAAACTTTTTCAGCGGTCTCGTTATGATAATCAAGTACTTTTAGCATCTAAACAGCATATGTATCATGTTTGGGAAAAAGTTTGGGTTTTTTATTCCCGTAATCCATCATATTACATTGACCACTTTTACCGCTACTTGCCGACTGAATTCACAATTTTTTCATCTGGAAATTATTTTAGCATTAACAAAAATATTTATTTATCAGTTTTCATAAGA	.	PASS	END=264042;ChrB=CB_chrI;StartB=265953;EndB=266298;Parent=SYN1;VarType=ShV;DupType=.
N2_chrI	264381	SNP2189	C	A	.	PASS	END=264381;ChrB=CB_chrI;StartB=266637;EndB=266637;Parent=SYN1;VarType=ShV;DupType=.
N2_chrI	264771	INS2190	T	TTCCAAGTTATAACGATTTGTA	.	PASS	END=264771;ChrB=CB_chrI;StartB=267027;EndB=267048;Parent=SYN1;VarType=ShV;DupType=.
N2_chrI	264772	SNP2191	C	G	.	PASS	END=264772;ChrB=CB_chrI;StartB=267049;EndB=267049;Parent=SYN1;VarType=ShV;DupType=.
N2_chrI	265503	SNP2192	G	A	.	PASS	END=265503;ChrB=CB_chrI;StartB=267780;EndB=267780;Parent=SYN1;VarType=ShV;DupType=.
N2_chrI	265525	SNP2193	A	G	.	PASS	END=265525;ChrB=CB_chrI;StartB=267802;EndB=267802;Parent=SYN1;VarType=ShV;DupType=.
N2_chrI	266123	SNP2194	A	G	.	PASS	END=266123;ChrB=CB_chrI;StartB=268400;EndB=268400;Parent=SYN1;VarType=ShV;DupType=.
N2_chrI	266397	INS2195	C	CTAAAACTCTAACTTTGCCAGTCAATTTATCTCGTTCCTCTAATTAGAGCAAATGCGACTGCAGGCATGTCATGCACAAATAGAACACGAGAAACACAATTTGCTCCCTTCCGATAAGAGATACTTGAGAGCTTGACCGGTCTAGGGGAGCAGAAGA	.	PASS	END=266397;ChrB=CB_chrI;StartB=268674;EndB=268830;Parent=SYN1;VarType=ShV;DupType=.
N2_chrI	266697	SNP2196	A	G	.	PASS	END=266697;ChrB=CB_chrI;StartB=269130;EndB=269130;Parent=SYN1;VarType=ShV;DupType=.
N2_chrI	267123	SNP2197	T	A	.	PASS	END=267123;ChrB=CB_chrI;StartB=269556;EndB=269556;Parent=SYN1;VarType=ShV;DupType=.
N2_chrI	267331	INS2198	C	CT	.	PASS	END=267331;ChrB=CB_chrI;StartB=269764;EndB=269765;Parent=SYN1;VarType=ShV;DupType=.
N2_chrI	267617	SNP2199	T	C	.	PASS	END=267617;ChrB=CB_chrI;StartB=270051;EndB=270051;Parent=SYN1;VarType=ShV;DupType=.
N2_chrI	268357	SNP2200	T	C	.	PASS	END=268357;ChrB=CB_chrI;StartB=270791;EndB=270791;Parent=SYN1;VarType=ShV;DupType=.
N2_chrI	268492	SNP2201	T	A	.	PASS	END=268492;ChrB=CB_chrI;StartB=270926;EndB=270926;Parent=SYN1;VarType=ShV;DupType=.
N2_chrI	269080	INS2202	G	GT	.	PASS	END=269080;ChrB=CB_chrI;StartB=271514;EndB=271515;Parent=SYN1;VarType=ShV;DupType=.
N2_chrI	269119	DEL2203	AT	A	.	PASS	END=269120;ChrB=CB_chrI;StartB=271554;EndB=271554;Parent=SYN1;VarType=ShV;DupType=.
N2_chrI	269259	DEL2204	GT	G	.	PASS	END=269260;ChrB=CB_chrI;StartB=271693;EndB=271693;Parent=SYN1;VarType=ShV;DupType=.
N2_chrI	269300	SNP2205	C	T	.	PASS	END=269300;ChrB=CB_chrI;StartB=271733;EndB=271733;Parent=SYN1;VarType=ShV;DupType=.
N2_chrI	269428	SNP2206	A	G	.	PASS	END=269428;ChrB=CB_chrI;StartB=271861;EndB=271861;Parent=SYN1;VarType=ShV;DupType=.
N2_chrI	269452	SNP2207	A	T	.	PASS	END=269452;ChrB=CB_chrI;StartB=271885;EndB=271885;Parent=SYN1;VarType=ShV;DupType=.
N2_chrI	269561	DEL2208	ACCC	A	.	PASS	END=269564;ChrB=CB_chrI;StartB=271994;EndB=271994;Parent=SYN1;VarType=ShV;DupType=.
N2_chrI	269924	SNP2209	G	A	.	PASS	END=269924;ChrB=CB_chrI;StartB=272354;EndB=272354;Parent=SYN1;VarType=ShV;DupType=.
N2_chrI	269925	SNP2210	A	T	.	PASS	END=269925;ChrB=CB_chrI;StartB=272355;EndB=272355;Parent=SYN1;VarType=ShV;DupType=.
N2_chrI	270320	SNP2211	T	G	.	PASS	END=270320;ChrB=CB_chrI;StartB=272750;EndB=272750;Parent=SYN1;VarType=ShV;DupType=.
N2_chrI	270417	DEL2212	ACC	A	.	PASS	END=270419;ChrB=CB_chrI;StartB=272847;EndB=272847;Parent=SYN1;VarType=ShV;DupType=.
N2_chrI	270600	INS2213	T	TTAATTTTTTGTGAAAA	.	PASS	END=270600;ChrB=CB_chrI;StartB=273028;EndB=273044;Parent=SYN1;VarType=ShV;DupType=.
N2_chrI	271153	SNP2214	A	C	.	PASS	END=271153;ChrB=CB_chrI;StartB=273597;EndB=273597;Parent=SYN1;VarType=ShV;DupType=.
N2_chrI	271620	DEL2215	ACCCC	A	.	PASS	END=271624;ChrB=CB_chrI;StartB=274064;EndB=274064;Parent=SYN1;VarType=ShV;DupType=.
N2_chrI	271812	DEL2216	AT	A	.	PASS	END=271813;ChrB=CB_chrI;StartB=274252;EndB=274252;Parent=SYN1;VarType=ShV;DupType=.
N2_chrI	272029	SNP2217	T	A	.	PASS	END=272029;ChrB=CB_chrI;StartB=274468;EndB=274468;Parent=SYN1;VarType=ShV;DupType=.
N2_chrI	272216	DEL2218	GA	G	.	PASS	END=272217;ChrB=CB_chrI;StartB=274655;EndB=274655;Parent=SYN1;VarType=ShV;DupType=.
N2_chrI	272564	SNP2219	A	T	.	PASS	END=272564;ChrB=CB_chrI;StartB=275002;EndB=275002;Parent=SYN1;VarType=ShV;DupType=.
N2_chrI	272587	SNP2220	C	A	.	PASS	END=272587;ChrB=CB_chrI;StartB=275025;EndB=275025;Parent=SYN1;VarType=ShV;DupType=.
N2_chrI	272913	SNP2221	T	A	.	PASS	END=272913;ChrB=CB_chrI;StartB=275351;EndB=275351;Parent=SYN1;VarType=ShV;DupType=.
N2_chrI	273195	INS2222	A	AC	.	PASS	END=273195;ChrB=CB_chrI;StartB=275633;EndB=275634;Parent=SYN1;VarType=ShV;DupType=.
N2_chrI	274025	SNP2223	A	T	.	PASS	END=274025;ChrB=CB_chrI;StartB=276464;EndB=276464;Parent=SYN1;VarType=ShV;DupType=.
N2_chrI	274302	SNP2224	T	C	.	PASS	END=274302;ChrB=CB_chrI;StartB=276741;EndB=276741;Parent=SYN1;VarType=ShV;DupType=.
N2_chrI	274657	SNP2225	T	G	.	PASS	END=274657;ChrB=CB_chrI;StartB=277096;EndB=277096;Parent=SYN1;VarType=ShV;DupType=.
N2_chrI	274669	DEL2226	AGGGGGGGG	A	.	PASS	END=274677;ChrB=CB_chrI;StartB=277108;EndB=277108;Parent=SYN1;VarType=ShV;DupType=.
N2_chrI	274708	DEL2227	ACCCCCCCCCCC	A	.	PASS	END=274719;ChrB=CB_chrI;StartB=277139;EndB=277139;Parent=SYN1;VarType=ShV;DupType=.
N2_chrI	275648	SNP2228	G	A	.	PASS	END=275648;ChrB=CB_chrI;StartB=278068;EndB=278068;Parent=SYN1;VarType=ShV;DupType=.
N2_chrI	275886	SNP2229	T	A	.	PASS	END=275886;ChrB=CB_chrI;StartB=278306;EndB=278306;Parent=SYN1;VarType=ShV;DupType=.
N2_chrI	276120	SNP2230	G	A	.	PASS	END=276120;ChrB=CB_chrI;StartB=278540;EndB=278540;Parent=SYN1;VarType=ShV;DupType=.
N2_chrI	276454	SNP2231	G	T	.	PASS	END=276454;ChrB=CB_chrI;StartB=278874;EndB=278874;Parent=SYN1;VarType=ShV;DupType=.
N2_chrI	276735	SNP2232	G	A	.	PASS	END=276735;ChrB=CB_chrI;StartB=279155;EndB=279155;Parent=SYN1;VarType=ShV;DupType=.
N2_chrI	276911	DEL2233	TA	T	.	PASS	END=276912;ChrB=CB_chrI;StartB=279331;EndB=279331;Parent=SYN1;VarType=ShV;DupType=.
N2_chrI	277014	SNP2234	T	A	.	PASS	END=277014;ChrB=CB_chrI;StartB=279433;EndB=279433;Parent=SYN1;VarType=ShV;DupType=.
N2_chrI	277015	SNP2235	T	A	.	PASS	END=277015;ChrB=CB_chrI;StartB=279434;EndB=279434;Parent=SYN1;VarType=ShV;DupType=.
N2_chrI	277084	SNP2236	G	A	.	PASS	END=277084;ChrB=CB_chrI;StartB=279503;EndB=279503;Parent=SYN1;VarType=ShV;DupType=.
N2_chrI	277356	SNP2237	A	G	.	PASS	END=277356;ChrB=CB_chrI;StartB=279775;EndB=279775;Parent=SYN1;VarType=ShV;DupType=.
N2_chrI	277460	SNP2238	T	C	.	PASS	END=277460;ChrB=CB_chrI;StartB=279879;EndB=279879;Parent=SYN1;VarType=ShV;DupType=.
N2_chrI	277591	SNP2239	C	A	.	PASS	END=277591;ChrB=CB_chrI;StartB=280010;EndB=280010;Parent=SYN1;VarType=ShV;DupType=.
N2_chrI	277592	SNP2240	C	A	.	PASS	END=277592;ChrB=CB_chrI;StartB=280011;EndB=280011;Parent=SYN1;VarType=ShV;DupType=.
N2_chrI	278025	SNP2241	A	G	.	PASS	END=278025;ChrB=CB_chrI;StartB=280444;EndB=280444;Parent=SYN1;VarType=ShV;DupType=.
N2_chrI	278148	DEL2242	GGGGA	G	.	PASS	END=278152;ChrB=CB_chrI;StartB=280567;EndB=280567;Parent=SYN1;VarType=ShV;DupType=.
N2_chrI	278166	INS2243	A	ACCCCCCC	.	PASS	END=278166;ChrB=CB_chrI;StartB=280581;EndB=280588;Parent=SYN1;VarType=ShV;DupType=.
N2_chrI	278687	SNP2244	T	G	.	PASS	END=278687;ChrB=CB_chrI;StartB=281109;EndB=281109;Parent=SYN1;VarType=ShV;DupType=.
N2_chrI	278842	SNP2245	G	A	.	PASS	END=278842;ChrB=CB_chrI;StartB=281264;EndB=281264;Parent=SYN1;VarType=ShV;DupType=.
N2_chrI	278843	SNP2246	C	A	.	PASS	END=278843;ChrB=CB_chrI;StartB=281265;EndB=281265;Parent=SYN1;VarType=ShV;DupType=.
N2_chrI	278889	DEL2247	GTT	G	.	PASS	END=278891;ChrB=CB_chrI;StartB=281311;EndB=281311;Parent=SYN1;VarType=ShV;DupType=.
N2_chrI	278951	INS2248	A	AAAAAAACC	.	PASS	END=278951;ChrB=CB_chrI;StartB=281371;EndB=281379;Parent=SYN1;VarType=ShV;DupType=.
N2_chrI	279000	SNP2249	T	G	.	PASS	END=279000;ChrB=CB_chrI;StartB=281428;EndB=281428;Parent=SYN1;VarType=ShV;DupType=.
N2_chrI	279070	SNP2250	G	T	.	PASS	END=279070;ChrB=CB_chrI;StartB=281498;EndB=281498;Parent=SYN1;VarType=ShV;DupType=.
N2_chrI	279359	SNP2251	G	A	.	PASS	END=279359;ChrB=CB_chrI;StartB=281787;EndB=281787;Parent=SYN1;VarType=ShV;DupType=.
N2_chrI	280452	SNP2252	A	G	.	PASS	END=280452;ChrB=CB_chrI;StartB=282880;EndB=282880;Parent=SYN1;VarType=ShV;DupType=.
N2_chrI	280553	HDR1	N	<HDR>	.	PASS	END=280913;ChrB=CB_chrI;StartB=282981;EndB=283205;Parent=SYN1;VarType=ShV;DupType=.
N2_chrI	280914	SYNAL2	N	<SYNAL>	.	PASS	END=401180;ChrB=CB_chrI;StartB=283206;EndB=405523;Parent=SYN1;VarType=.;DupType=.
N2_chrI	280969	DEL2253	AT	A	.	PASS	END=280970;ChrB=CB_chrI;StartB=283261;EndB=283261;Parent=SYN1;VarType=ShV;DupType=.
N2_chrI	280973	SNP2254	A	C	.	PASS	END=280973;ChrB=CB_chrI;StartB=283264;EndB=283264;Parent=SYN1;VarType=ShV;DupType=.
N2_chrI	280989	SNP2255	G	T	.	PASS	END=280989;ChrB=CB_chrI;StartB=283280;EndB=283280;Parent=SYN1;VarType=ShV;DupType=.
N2_chrI	280994	SNP2256	T	C	.	PASS	END=280994;ChrB=CB_chrI;StartB=283285;EndB=283285;Parent=SYN1;VarType=ShV;DupType=.
N2_chrI	281063	SNP2257	T	C	.	PASS	END=281063;ChrB=CB_chrI;StartB=283354;EndB=283354;Parent=SYN1;VarType=ShV;DupType=.
N2_chrI	281083	DEL2258	AT	A	.	PASS	END=281084;ChrB=CB_chrI;StartB=283374;EndB=283374;Parent=SYN1;VarType=ShV;DupType=.
N2_chrI	281087	SNP2259	A	C	.	PASS	END=281087;ChrB=CB_chrI;StartB=283377;EndB=283377;Parent=SYN1;VarType=ShV;DupType=.
N2_chrI	281317	SNP2260	T	A	.	PASS	END=281317;ChrB=CB_chrI;StartB=283607;EndB=283607;Parent=SYN1;VarType=ShV;DupType=.
N2_chrI	281433	SNP2261	T	C	.	PASS	END=281433;ChrB=CB_chrI;StartB=283723;EndB=283723;Parent=SYN1;VarType=ShV;DupType=.
N2_chrI	281506	DEL2262	GGTGAGACCCTTCGTGGTGAGACCCATCGTGGTGACACCCATCGTGGTGAGACCCTTCGTA	G	.	PASS	END=281566;ChrB=CB_chrI;StartB=283796;EndB=283796;Parent=SYN1;VarType=ShV;DupType=.
N2_chrI	281576	SNP2263	T	A	.	PASS	END=281576;ChrB=CB_chrI;StartB=283806;EndB=283806;Parent=SYN1;VarType=ShV;DupType=.
N2_chrI	281697	SNP2264	C	T	.	PASS	END=281697;ChrB=CB_chrI;StartB=283927;EndB=283927;Parent=SYN1;VarType=ShV;DupType=.
N2_chrI	282056	DEL2265	TTCGTGGTTAGACCCATCGTGGTGAGATCTTTCGTGGTGAGACCCATCGTGGTGAGACTCATCGTGGTGAGACCCTTCGTGGGGAGACTCTTCGTGGTGAGACCCTTCGTGGTTAGACCCA	T	.	PASS	END=282176;ChrB=CB_chrI;StartB=284286;EndB=284286;Parent=SYN1;VarType=ShV;DupType=.
N2_chrI	282444	INS2266	G	GA	.	PASS	END=282444;ChrB=CB_chrI;StartB=284554;EndB=284555;Parent=SYN1;VarType=ShV;DupType=.
N2_chrI	282783	SNP2267	G	A	.	PASS	END=282783;ChrB=CB_chrI;StartB=284894;EndB=284894;Parent=SYN1;VarType=ShV;DupType=.
N2_chrI	282785	DEL2268	AGTAAGAAGTAAGAAGTAAGAAGTTGACTTAAGAAGTTGACTTTTC	A	.	PASS	END=282830;ChrB=CB_chrI;StartB=284896;EndB=284896;Parent=SYN1;VarType=ShV;DupType=.
N2_chrI	282833	SNP2269	G	A	.	PASS	END=282833;ChrB=CB_chrI;StartB=284899;EndB=284899;Parent=SYN1;VarType=ShV;DupType=.
N2_chrI	283089	INS2270	A	AATGTATATCACGTTTATTTTAATTGGAGAAATTAATTACAATTTAATTTAATTTGAAAATGAGGG	.	PASS	END=283089;ChrB=CB_chrI;StartB=285155;EndB=285220;Parent=SYN1;VarType=ShV;DupType=.
N2_chrI	283090	SNP2271	T	C	.	PASS	END=283090;ChrB=CB_chrI;StartB=285221;EndB=285221;Parent=SYN1;VarType=ShV;DupType=.
N2_chrI	283091	SNP2272	G	A	.	PASS	END=283091;ChrB=CB_chrI;StartB=285222;EndB=285222;Parent=SYN1;VarType=ShV;DupType=.
N2_chrI	283486	SNP2273	C	T	.	PASS	END=283486;ChrB=CB_chrI;StartB=285617;EndB=285617;Parent=SYN1;VarType=ShV;DupType=.
N2_chrI	283718	SNP2274	A	T	.	PASS	END=283718;ChrB=CB_chrI;StartB=285849;EndB=285849;Parent=SYN1;VarType=ShV;DupType=.
N2_chrI	284141	SNP2275	G	T	.	PASS	END=284141;ChrB=CB_chrI;StartB=286272;EndB=286272;Parent=SYN1;VarType=ShV;DupType=.
N2_chrI	284505	SNP2276	A	G	.	PASS	END=284505;ChrB=CB_chrI;StartB=286636;EndB=286636;Parent=SYN1;VarType=ShV;DupType=.
N2_chrI	284512	SNP2277	A	G	.	PASS	END=284512;ChrB=CB_chrI;StartB=286643;EndB=286643;Parent=SYN1;VarType=ShV;DupType=.
N2_chrI	284796	SNP2278	A	G	.	PASS	END=284796;ChrB=CB_chrI;StartB=286927;EndB=286927;Parent=SYN1;VarType=ShV;DupType=.
N2_chrI	285238	SNP2279	G	A	.	PASS	END=285238;ChrB=CB_chrI;StartB=287369;EndB=287369;Parent=SYN1;VarType=ShV;DupType=.
N2_chrI	285535	DEL2280	GGAAGCCT	G	.	PASS	END=285542;ChrB=CB_chrI;StartB=287666;EndB=287666;Parent=SYN1;VarType=ShV;DupType=.
N2_chrI	285785	DEL2281	CA	C	.	PASS	END=285786;ChrB=CB_chrI;StartB=287909;EndB=287909;Parent=SYN1;VarType=ShV;DupType=.
N2_chrI	285838	SNP2282	C	T	.	PASS	END=285838;ChrB=CB_chrI;StartB=287961;EndB=287961;Parent=SYN1;VarType=ShV;DupType=.
N2_chrI	286461	DEL2283	TA	T	.	PASS	END=286462;ChrB=CB_chrI;StartB=288584;EndB=288584;Parent=SYN1;VarType=ShV;DupType=.
N2_chrI	286525	SNP2284	A	T	.	PASS	END=286525;ChrB=CB_chrI;StartB=288647;EndB=288647;Parent=SYN1;VarType=ShV;DupType=.
N2_chrI	286731	DEL2285	GA	G	.	PASS	END=286732;ChrB=CB_chrI;StartB=288853;EndB=288853;Parent=SYN1;VarType=ShV;DupType=.
N2_chrI	287038	INS2286	A	AT	.	PASS	END=287038;ChrB=CB_chrI;StartB=289159;EndB=289160;Parent=SYN1;VarType=ShV;DupType=.
N2_chrI	287433	SNP2287	T	A	.	PASS	END=287433;ChrB=CB_chrI;StartB=289555;EndB=289555;Parent=SYN1;VarType=ShV;DupType=.
N2_chrI	287476	SNP2288	A	G	.	PASS	END=287476;ChrB=CB_chrI;StartB=289598;EndB=289598;Parent=SYN1;VarType=ShV;DupType=.
N2_chrI	288406	INS2289	T	TTTAATTTCTGTTTTTACTAAACTTTTTGTG	.	PASS	END=288406;ChrB=CB_chrI;StartB=290528;EndB=290558;Parent=SYN1;VarType=ShV;DupType=.
N2_chrI	288409	SNP2290	T	A	.	PASS	END=288409;ChrB=CB_chrI;StartB=290561;EndB=290561;Parent=SYN1;VarType=ShV;DupType=.
N2_chrI	288460	SNP2291	T	A	.	PASS	END=288460;ChrB=CB_chrI;StartB=290612;EndB=290612;Parent=SYN1;VarType=ShV;DupType=.
N2_chrI	288519	INS2292	C	CA	.	PASS	END=288519;ChrB=CB_chrI;StartB=290671;EndB=290672;Parent=SYN1;VarType=ShV;DupType=.
N2_chrI	288753	SNP2293	T	A	.	PASS	END=288753;ChrB=CB_chrI;StartB=290906;EndB=290906;Parent=SYN1;VarType=ShV;DupType=.
N2_chrI	289692	SNP2294	C	G	.	PASS	END=289692;ChrB=CB_chrI;StartB=291845;EndB=291845;Parent=SYN1;VarType=ShV;DupType=.
N2_chrI	290944	DEL2295	AT	A	.	PASS	END=290945;ChrB=CB_chrI;StartB=293097;EndB=293097;Parent=SYN1;VarType=ShV;DupType=.
N2_chrI	290949	SNP2296	G	C	.	PASS	END=290949;ChrB=CB_chrI;StartB=293101;EndB=293101;Parent=SYN1;VarType=ShV;DupType=.
N2_chrI	291167	INS2297	A	AT	.	PASS	END=291167;ChrB=CB_chrI;StartB=293319;EndB=293320;Parent=SYN1;VarType=ShV;DupType=.
N2_chrI	291958	SNP2298	A	C	.	PASS	END=291958;ChrB=CB_chrI;StartB=294111;EndB=294111;Parent=SYN1;VarType=ShV;DupType=.
N2_chrI	292135	SNP2299	A	T	.	PASS	END=292135;ChrB=CB_chrI;StartB=294288;EndB=294288;Parent=SYN1;VarType=ShV;DupType=.
N2_chrI	292423	SNP2300	A	C	.	PASS	END=292423;ChrB=CB_chrI;StartB=294576;EndB=294576;Parent=SYN1;VarType=ShV;DupType=.
N2_chrI	292470	SNP2301	A	T	.	PASS	END=292470;ChrB=CB_chrI;StartB=294623;EndB=294623;Parent=SYN1;VarType=ShV;DupType=.
N2_chrI	292675	SNP2302	C	T	.	PASS	END=292675;ChrB=CB_chrI;StartB=294828;EndB=294828;Parent=SYN1;VarType=ShV;DupType=.
N2_chrI	292897	SNP2303	G	T	.	PASS	END=292897;ChrB=CB_chrI;StartB=295050;EndB=295050;Parent=SYN1;VarType=ShV;DupType=.
N2_chrI	293013	SNP2304	T	C	.	PASS	END=293013;ChrB=CB_chrI;StartB=295166;EndB=295166;Parent=SYN1;VarType=ShV;DupType=.
N2_chrI	293126	SNP2305	T	G	.	PASS	END=293126;ChrB=CB_chrI;StartB=295279;EndB=295279;Parent=SYN1;VarType=ShV;DupType=.
N2_chrI	293127	SNP2306	G	T	.	PASS	END=293127;ChrB=CB_chrI;StartB=295280;EndB=295280;Parent=SYN1;VarType=ShV;DupType=.
N2_chrI	293129	SNP2307	A	T	.	PASS	END=293129;ChrB=CB_chrI;StartB=295282;EndB=295282;Parent=SYN1;VarType=ShV;DupType=.
N2_chrI	293130	DEL2308	TAA	T	.	PASS	END=293132;ChrB=CB_chrI;StartB=295283;EndB=295283;Parent=SYN1;VarType=ShV;DupType=.
N2_chrI	293364	SNP2309	T	C	.	PASS	END=293364;ChrB=CB_chrI;StartB=295515;EndB=295515;Parent=SYN1;VarType=ShV;DupType=.
N2_chrI	293450	SNP2310	C	T	.	PASS	END=293450;ChrB=CB_chrI;StartB=295601;EndB=295601;Parent=SYN1;VarType=ShV;DupType=.
N2_chrI	293665	SNP2311	T	C	.	PASS	END=293665;ChrB=CB_chrI;StartB=295816;EndB=295816;Parent=SYN1;VarType=ShV;DupType=.
N2_chrI	293894	SNP2312	G	A	.	PASS	END=293894;ChrB=CB_chrI;StartB=296045;EndB=296045;Parent=SYN1;VarType=ShV;DupType=.
N2_chrI	293956	SNP2313	T	C	.	PASS	END=293956;ChrB=CB_chrI;StartB=296107;EndB=296107;Parent=SYN1;VarType=ShV;DupType=.
N2_chrI	294880	SNP2314	G	C	.	PASS	END=294880;ChrB=CB_chrI;StartB=297031;EndB=297031;Parent=SYN1;VarType=ShV;DupType=.
N2_chrI	295163	INS2315	G	GA	.	PASS	END=295163;ChrB=CB_chrI;StartB=297314;EndB=297315;Parent=SYN1;VarType=ShV;DupType=.
N2_chrI	295752	INS2316	A	ATTCAACTATAATGTTTTCGAACAGTTT	.	PASS	END=295752;ChrB=CB_chrI;StartB=297904;EndB=297931;Parent=SYN1;VarType=ShV;DupType=.
N2_chrI	295933	SNP2317	A	T	.	PASS	END=295933;ChrB=CB_chrI;StartB=298112;EndB=298112;Parent=SYN1;VarType=ShV;DupType=.
N2_chrI	296447	SNP2318	A	C	.	PASS	END=296447;ChrB=CB_chrI;StartB=298626;EndB=298626;Parent=SYN1;VarType=ShV;DupType=.
N2_chrI	296676	SNP2319	A	G	.	PASS	END=296676;ChrB=CB_chrI;StartB=298855;EndB=298855;Parent=SYN1;VarType=ShV;DupType=.
N2_chrI	296935	SNP2320	T	A	.	PASS	END=296935;ChrB=CB_chrI;StartB=299114;EndB=299114;Parent=SYN1;VarType=ShV;DupType=.
N2_chrI	297544	DEL2321	TCGGTCGACCATTGAAC	T	.	PASS	END=297560;ChrB=CB_chrI;StartB=299723;EndB=299723;Parent=SYN1;VarType=ShV;DupType=.
N2_chrI	298043	SNP2322	C	T	.	PASS	END=298043;ChrB=CB_chrI;StartB=300206;EndB=300206;Parent=SYN1;VarType=ShV;DupType=.
N2_chrI	298412	SNP2323	G	A	.	PASS	END=298412;ChrB=CB_chrI;StartB=300575;EndB=300575;Parent=SYN1;VarType=ShV;DupType=.
N2_chrI	298438	SNP2324	C	T	.	PASS	END=298438;ChrB=CB_chrI;StartB=300601;EndB=300601;Parent=SYN1;VarType=ShV;DupType=.
N2_chrI	298751	SNP2325	C	G	.	PASS	END=298751;ChrB=CB_chrI;StartB=300914;EndB=300914;Parent=SYN1;VarType=ShV;DupType=.
N2_chrI	299036	SNP2326	T	A	.	PASS	END=299036;ChrB=CB_chrI;StartB=301199;EndB=301199;Parent=SYN1;VarType=ShV;DupType=.
N2_chrI	299553	SNP2327	T	G	.	PASS	END=299553;ChrB=CB_chrI;StartB=301716;EndB=301716;Parent=SYN1;VarType=ShV;DupType=.
N2_chrI	299720	SNP2328	T	C	.	PASS	END=299720;ChrB=CB_chrI;StartB=301883;EndB=301883;Parent=SYN1;VarType=ShV;DupType=.
N2_chrI	299861	SNP2329	C	T	.	PASS	END=299861;ChrB=CB_chrI;StartB=302024;EndB=302024;Parent=SYN1;VarType=ShV;DupType=.
N2_chrI	300270	SNP2330	T	C	.	PASS	END=300270;ChrB=CB_chrI;StartB=302433;EndB=302433;Parent=SYN1;VarType=ShV;DupType=.
N2_chrI	300475	INS2331	C	CA	.	PASS	END=300475;ChrB=CB_chrI;StartB=302638;EndB=302639;Parent=SYN1;VarType=ShV;DupType=.
N2_chrI	300591	SNP2332	T	A	.	PASS	END=300591;ChrB=CB_chrI;StartB=302755;EndB=302755;Parent=SYN1;VarType=ShV;DupType=.
N2_chrI	301171	SNP2333	C	T	.	PASS	END=301171;ChrB=CB_chrI;StartB=303335;EndB=303335;Parent=SYN1;VarType=ShV;DupType=.
N2_chrI	301205	SNP2334	G	T	.	PASS	END=301205;ChrB=CB_chrI;StartB=303369;EndB=303369;Parent=SYN1;VarType=ShV;DupType=.
N2_chrI	301265	SNP2335	T	C	.	PASS	END=301265;ChrB=CB_chrI;StartB=303429;EndB=303429;Parent=SYN1;VarType=ShV;DupType=.
N2_chrI	302255	SNP2336	G	A	.	PASS	END=302255;ChrB=CB_chrI;StartB=304419;EndB=304419;Parent=SYN1;VarType=ShV;DupType=.
N2_chrI	303067	INS2337	C	CA	.	PASS	END=303067;ChrB=CB_chrI;StartB=305231;EndB=305232;Parent=SYN1;VarType=ShV;DupType=.
N2_chrI	303787	DEL2338	TA	T	.	PASS	END=303788;ChrB=CB_chrI;StartB=305952;EndB=305952;Parent=SYN1;VarType=ShV;DupType=.
N2_chrI	303867	SNP2339	A	G	.	PASS	END=303867;ChrB=CB_chrI;StartB=306031;EndB=306031;Parent=SYN1;VarType=ShV;DupType=.
N2_chrI	304031	SNP2340	A	T	.	PASS	END=304031;ChrB=CB_chrI;StartB=306195;EndB=306195;Parent=SYN1;VarType=ShV;DupType=.
N2_chrI	304090	SNP2341	C	T	.	PASS	END=304090;ChrB=CB_chrI;StartB=306254;EndB=306254;Parent=SYN1;VarType=ShV;DupType=.
N2_chrI	304667	DEL2342	AT	A	.	PASS	END=304668;ChrB=CB_chrI;StartB=306831;EndB=306831;Parent=SYN1;VarType=ShV;DupType=.
N2_chrI	304937	DEL2343	GA	G	.	PASS	END=304938;ChrB=CB_chrI;StartB=307100;EndB=307100;Parent=SYN1;VarType=ShV;DupType=.
N2_chrI	305134	INS2344	C	CT	.	PASS	END=305134;ChrB=CB_chrI;StartB=307296;EndB=307297;Parent=SYN1;VarType=ShV;DupType=.
N2_chrI	305450	SNP2345	T	C	.	PASS	END=305450;ChrB=CB_chrI;StartB=307613;EndB=307613;Parent=SYN1;VarType=ShV;DupType=.
N2_chrI	305501	SNP2346	A	T	.	PASS	END=305501;ChrB=CB_chrI;StartB=307664;EndB=307664;Parent=SYN1;VarType=ShV;DupType=.
N2_chrI	305860	INS2347	T	TTTTCAAA	.	PASS	END=305860;ChrB=CB_chrI;StartB=308023;EndB=308030;Parent=SYN1;VarType=ShV;DupType=.
N2_chrI	306286	DEL2348	CA	C	.	PASS	END=306287;ChrB=CB_chrI;StartB=308456;EndB=308456;Parent=SYN1;VarType=ShV;DupType=.
N2_chrI	307128	SNP2349	G	A	.	PASS	END=307128;ChrB=CB_chrI;StartB=309297;EndB=309297;Parent=SYN1;VarType=ShV;DupType=.
N2_chrI	307754	SNP2350	C	T	.	PASS	END=307754;ChrB=CB_chrI;StartB=309923;EndB=309923;Parent=SYN1;VarType=ShV;DupType=.
N2_chrI	307987	SNP2351	T	G	.	PASS	END=307987;ChrB=CB_chrI;StartB=310156;EndB=310156;Parent=SYN1;VarType=ShV;DupType=.
N2_chrI	308221	INS2352	T	TGGG	.	PASS	END=308221;ChrB=CB_chrI;StartB=310390;EndB=310393;Parent=SYN1;VarType=ShV;DupType=.
N2_chrI	308414	INS2353	G	GCCC	.	PASS	END=308414;ChrB=CB_chrI;StartB=310586;EndB=310589;Parent=SYN1;VarType=ShV;DupType=.
N2_chrI	308848	SNP2354	A	G	.	PASS	END=308848;ChrB=CB_chrI;StartB=311023;EndB=311023;Parent=SYN1;VarType=ShV;DupType=.
N2_chrI	308946	SNP2355	C	G	.	PASS	END=308946;ChrB=CB_chrI;StartB=311121;EndB=311121;Parent=SYN1;VarType=ShV;DupType=.
N2_chrI	309017	SNP2356	G	C	.	PASS	END=309017;ChrB=CB_chrI;StartB=311192;EndB=311192;Parent=SYN1;VarType=ShV;DupType=.
N2_chrI	309750	SNP2357	C	T	.	PASS	END=309750;ChrB=CB_chrI;StartB=311925;EndB=311925;Parent=SYN1;VarType=ShV;DupType=.
N2_chrI	310058	SNP2358	T	A	.	PASS	END=310058;ChrB=CB_chrI;StartB=312233;EndB=312233;Parent=SYN1;VarType=ShV;DupType=.
N2_chrI	310091	SNP2359	T	C	.	PASS	END=310091;ChrB=CB_chrI;StartB=312266;EndB=312266;Parent=SYN1;VarType=ShV;DupType=.
N2_chrI	310242	SNP2360	G	A	.	PASS	END=310242;ChrB=CB_chrI;StartB=312417;EndB=312417;Parent=SYN1;VarType=ShV;DupType=.
N2_chrI	310716	SNP2361	A	G	.	PASS	END=310716;ChrB=CB_chrI;StartB=312891;EndB=312891;Parent=SYN1;VarType=ShV;DupType=.
N2_chrI	310720	SNP2362	G	T	.	PASS	END=310720;ChrB=CB_chrI;StartB=312895;EndB=312895;Parent=SYN1;VarType=ShV;DupType=.
N2_chrI	310989	DEL2363	CGAGAA	C	.	PASS	END=310994;ChrB=CB_chrI;StartB=313164;EndB=313164;Parent=SYN1;VarType=ShV;DupType=.
N2_chrI	311404	INS2364	C	CA	.	PASS	END=311404;ChrB=CB_chrI;StartB=313574;EndB=313575;Parent=SYN1;VarType=ShV;DupType=.
N2_chrI	311834	INS2365	C	CT	.	PASS	END=311834;ChrB=CB_chrI;StartB=314005;EndB=314006;Parent=SYN1;VarType=ShV;DupType=.
N2_chrI	315113	SNP2366	G	A	.	PASS	END=315113;ChrB=CB_chrI;StartB=317285;EndB=317285;Parent=SYN1;VarType=ShV;DupType=.
N2_chrI	315491	SNP2367	T	A	.	PASS	END=315491;ChrB=CB_chrI;StartB=317663;EndB=317663;Parent=SYN1;VarType=ShV;DupType=.
N2_chrI	315575	SNP2368	T	G	.	PASS	END=315575;ChrB=CB_chrI;StartB=317747;EndB=317747;Parent=SYN1;VarType=ShV;DupType=.
N2_chrI	315577	SNP2369	T	C	.	PASS	END=315577;ChrB=CB_chrI;StartB=317749;EndB=317749;Parent=SYN1;VarType=ShV;DupType=.
N2_chrI	315633	SNP2370	G	C	.	PASS	END=315633;ChrB=CB_chrI;StartB=317805;EndB=317805;Parent=SYN1;VarType=ShV;DupType=.
N2_chrI	315635	SNP2371	T	C	.	PASS	END=315635;ChrB=CB_chrI;StartB=317807;EndB=317807;Parent=SYN1;VarType=ShV;DupType=.
N2_chrI	315865	SNP2372	A	G	.	PASS	END=315865;ChrB=CB_chrI;StartB=318037;EndB=318037;Parent=SYN1;VarType=ShV;DupType=.
N2_chrI	316273	SNP2373	C	T	.	PASS	END=316273;ChrB=CB_chrI;StartB=318445;EndB=318445;Parent=SYN1;VarType=ShV;DupType=.
N2_chrI	316729	SNP2374	T	A	.	PASS	END=316729;ChrB=CB_chrI;StartB=318901;EndB=318901;Parent=SYN1;VarType=ShV;DupType=.
N2_chrI	316753	SNP2375	A	T	.	PASS	END=316753;ChrB=CB_chrI;StartB=318925;EndB=318925;Parent=SYN1;VarType=ShV;DupType=.
N2_chrI	316821	SNP2376	G	A	.	PASS	END=316821;ChrB=CB_chrI;StartB=318993;EndB=318993;Parent=SYN1;VarType=ShV;DupType=.
N2_chrI	316972	INS2377	G	GT	.	PASS	END=316972;ChrB=CB_chrI;StartB=319144;EndB=319145;Parent=SYN1;VarType=ShV;DupType=.
N2_chrI	316973	SNP2378	G	C	.	PASS	END=316973;ChrB=CB_chrI;StartB=319146;EndB=319146;Parent=SYN1;VarType=ShV;DupType=.
N2_chrI	317727	INS2379	A	AC	.	PASS	END=317727;ChrB=CB_chrI;StartB=319900;EndB=319901;Parent=SYN1;VarType=ShV;DupType=.
N2_chrI	317733	SNP2380	A	T	.	PASS	END=317733;ChrB=CB_chrI;StartB=319907;EndB=319907;Parent=SYN1;VarType=ShV;DupType=.
N2_chrI	317979	SNP2381	A	G	.	PASS	END=317979;ChrB=CB_chrI;StartB=320153;EndB=320153;Parent=SYN1;VarType=ShV;DupType=.
N2_chrI	319442	SNP2382	A	T	.	PASS	END=319442;ChrB=CB_chrI;StartB=321616;EndB=321616;Parent=SYN1;VarType=ShV;DupType=.
N2_chrI	319696	DEL2383	AAAAAAATAT	A	.	PASS	END=319705;ChrB=CB_chrI;StartB=321870;EndB=321870;Parent=SYN1;VarType=ShV;DupType=.
N2_chrI	320584	DEL2384	AT	A	.	PASS	END=320585;ChrB=CB_chrI;StartB=322749;EndB=322749;Parent=SYN1;VarType=ShV;DupType=.
N2_chrI	320758	SNP2385	A	C	.	PASS	END=320758;ChrB=CB_chrI;StartB=322922;EndB=322922;Parent=SYN1;VarType=ShV;DupType=.
N2_chrI	321036	SNP2386	T	A	.	PASS	END=321036;ChrB=CB_chrI;StartB=323200;EndB=323200;Parent=SYN1;VarType=ShV;DupType=.
N2_chrI	321041	INS2387	G	GAA	.	PASS	END=321041;ChrB=CB_chrI;StartB=323205;EndB=323207;Parent=SYN1;VarType=ShV;DupType=.
N2_chrI	322603	SNP2388	T	C	.	PASS	END=322603;ChrB=CB_chrI;StartB=324769;EndB=324769;Parent=SYN1;VarType=ShV;DupType=.
N2_chrI	323152	SNP2389	C	A	.	PASS	END=323152;ChrB=CB_chrI;StartB=325318;EndB=325318;Parent=SYN1;VarType=ShV;DupType=.
N2_chrI	323419	SNP2390	T	A	.	PASS	END=323419;ChrB=CB_chrI;StartB=325585;EndB=325585;Parent=SYN1;VarType=ShV;DupType=.
N2_chrI	323842	SNP2391	A	T	.	PASS	END=323842;ChrB=CB_chrI;StartB=326008;EndB=326008;Parent=SYN1;VarType=ShV;DupType=.
N2_chrI	323900	SNP2392	G	A	.	PASS	END=323900;ChrB=CB_chrI;StartB=326066;EndB=326066;Parent=SYN1;VarType=ShV;DupType=.
N2_chrI	324333	SNP2393	C	T	.	PASS	END=324333;ChrB=CB_chrI;StartB=326499;EndB=326499;Parent=SYN1;VarType=ShV;DupType=.
N2_chrI	324819	SNP2394	T	C	.	PASS	END=324819;ChrB=CB_chrI;StartB=326985;EndB=326985;Parent=SYN1;VarType=ShV;DupType=.
N2_chrI	325239	SNP2395	G	T	.	PASS	END=325239;ChrB=CB_chrI;StartB=327405;EndB=327405;Parent=SYN1;VarType=ShV;DupType=.
N2_chrI	325251	INS2396	C	CAT	.	PASS	END=325251;ChrB=CB_chrI;StartB=327417;EndB=327419;Parent=SYN1;VarType=ShV;DupType=.
N2_chrI	326338	INS2397	T	TAATCCCCGAATTTTTTACCAAAAAATGTTTTAAAATCCCCGAATTTTTGACCTAAAAATTGCAAGAAAGCCGGTTTTTTTACAAAAAAATGTTTTAA	.	PASS	END=326338;ChrB=CB_chrI;StartB=328506;EndB=328603;Parent=SYN1;VarType=ShV;DupType=.
N2_chrI	326358	SNP2398	T	G	.	PASS	END=326358;ChrB=CB_chrI;StartB=328623;EndB=328623;Parent=SYN1;VarType=ShV;DupType=.
N2_chrI	326372	SNP2399	A	T	.	PASS	END=326372;ChrB=CB_chrI;StartB=328637;EndB=328637;Parent=SYN1;VarType=ShV;DupType=.
N2_chrI	326416	SNP2400	T	G	.	PASS	END=326416;ChrB=CB_chrI;StartB=328681;EndB=328681;Parent=SYN1;VarType=ShV;DupType=.
N2_chrI	326473	INS2401	G	GTT	.	PASS	END=326473;ChrB=CB_chrI;StartB=328738;EndB=328740;Parent=SYN1;VarType=ShV;DupType=.
N2_chrI	326662	SNP2402	A	T	.	PASS	END=326662;ChrB=CB_chrI;StartB=328929;EndB=328929;Parent=SYN1;VarType=ShV;DupType=.
N2_chrI	326716	INS2403	G	GACCAAAAAAAATTGAAAAAAACTCAGAATTTTTTGTCCAAACTATGAAGAAAAATTC	.	PASS	END=326716;ChrB=CB_chrI;StartB=328983;EndB=329040;Parent=SYN1;VarType=ShV;DupType=.
N2_chrI	326806	INS2404	A	AAAAAAATTATTTTATG	.	PASS	END=326806;ChrB=CB_chrI;StartB=329130;EndB=329146;Parent=SYN1;VarType=ShV;DupType=.
N2_chrI	327361	INS2405	G	GA	.	PASS	END=327361;ChrB=CB_chrI;StartB=329701;EndB=329702;Parent=SYN1;VarType=ShV;DupType=.
N2_chrI	327567	SNP2406	A	G	.	PASS	END=327567;ChrB=CB_chrI;StartB=329908;EndB=329908;Parent=SYN1;VarType=ShV;DupType=.
N2_chrI	327715	SNP2407	T	C	.	PASS	END=327715;ChrB=CB_chrI;StartB=330056;EndB=330056;Parent=SYN1;VarType=ShV;DupType=.
N2_chrI	327757	INS2408	T	TA	.	PASS	END=327757;ChrB=CB_chrI;StartB=330098;EndB=330099;Parent=SYN1;VarType=ShV;DupType=.
N2_chrI	327767	SNP2409	T	A	.	PASS	END=327767;ChrB=CB_chrI;StartB=330109;EndB=330109;Parent=SYN1;VarType=ShV;DupType=.
N2_chrI	328052	DEL2410	GT	G	.	PASS	END=328053;ChrB=CB_chrI;StartB=330394;EndB=330394;Parent=SYN1;VarType=ShV;DupType=.
N2_chrI	328064	SNP2411	G	C	.	PASS	END=328064;ChrB=CB_chrI;StartB=330405;EndB=330405;Parent=SYN1;VarType=ShV;DupType=.
N2_chrI	328103	DEL2412	AT	A	.	PASS	END=328104;ChrB=CB_chrI;StartB=330444;EndB=330444;Parent=SYN1;VarType=ShV;DupType=.
N2_chrI	328146	SNP2413	T	C	.	PASS	END=328146;ChrB=CB_chrI;StartB=330486;EndB=330486;Parent=SYN1;VarType=ShV;DupType=.
N2_chrI	328427	SNP2414	A	T	.	PASS	END=328427;ChrB=CB_chrI;StartB=330767;EndB=330767;Parent=SYN1;VarType=ShV;DupType=.
N2_chrI	328780	INS2415	T	TTTTCACTACATAA	.	PASS	END=328780;ChrB=CB_chrI;StartB=331120;EndB=331133;Parent=SYN1;VarType=ShV;DupType=.
N2_chrI	328781	SNP2416	G	A	.	PASS	END=328781;ChrB=CB_chrI;StartB=331134;EndB=331134;Parent=SYN1;VarType=ShV;DupType=.
N2_chrI	328783	SNP2417	G	T	.	PASS	END=328783;ChrB=CB_chrI;StartB=331136;EndB=331136;Parent=SYN1;VarType=ShV;DupType=.
N2_chrI	328784	SNP2418	G	A	.	PASS	END=328784;ChrB=CB_chrI;StartB=331137;EndB=331137;Parent=SYN1;VarType=ShV;DupType=.
N2_chrI	329461	SNP2419	A	G	.	PASS	END=329461;ChrB=CB_chrI;StartB=331814;EndB=331814;Parent=SYN1;VarType=ShV;DupType=.
N2_chrI	329962	SNP2420	A	T	.	PASS	END=329962;ChrB=CB_chrI;StartB=332315;EndB=332315;Parent=SYN1;VarType=ShV;DupType=.
N2_chrI	330438	SNP2421	G	C	.	PASS	END=330438;ChrB=CB_chrI;StartB=332791;EndB=332791;Parent=SYN1;VarType=ShV;DupType=.
N2_chrI	330604	SNP2422	A	G	.	PASS	END=330604;ChrB=CB_chrI;StartB=332957;EndB=332957;Parent=SYN1;VarType=ShV;DupType=.
N2_chrI	330777	SNP2423	T	A	.	PASS	END=330777;ChrB=CB_chrI;StartB=333130;EndB=333130;Parent=SYN1;VarType=ShV;DupType=.
N2_chrI	330783	INS2424	G	GTTTGAAAA	.	PASS	END=330783;ChrB=CB_chrI;StartB=333136;EndB=333144;Parent=SYN1;VarType=ShV;DupType=.
N2_chrI	330817	SNP2425	C	A	.	PASS	END=330817;ChrB=CB_chrI;StartB=333178;EndB=333178;Parent=SYN1;VarType=ShV;DupType=.
N2_chrI	330886	SNP2426	T	A	.	PASS	END=330886;ChrB=CB_chrI;StartB=333247;EndB=333247;Parent=SYN1;VarType=ShV;DupType=.
N2_chrI	330941	DEL2427	ATT	A	.	PASS	END=330943;ChrB=CB_chrI;StartB=333302;EndB=333302;Parent=SYN1;VarType=ShV;DupType=.
N2_chrI	331304	SNP2428	T	G	.	PASS	END=331304;ChrB=CB_chrI;StartB=333663;EndB=333663;Parent=SYN1;VarType=ShV;DupType=.
N2_chrI	331384	SNP2429	C	T	.	PASS	END=331384;ChrB=CB_chrI;StartB=333743;EndB=333743;Parent=SYN1;VarType=ShV;DupType=.
N2_chrI	331387	SNP2430	A	G	.	PASS	END=331387;ChrB=CB_chrI;StartB=333746;EndB=333746;Parent=SYN1;VarType=ShV;DupType=.
N2_chrI	331747	SNP2431	A	C	.	PASS	END=331747;ChrB=CB_chrI;StartB=334106;EndB=334106;Parent=SYN1;VarType=ShV;DupType=.
N2_chrI	332169	SNP2432	T	G	.	PASS	END=332169;ChrB=CB_chrI;StartB=334528;EndB=334528;Parent=SYN1;VarType=ShV;DupType=.
N2_chrI	332212	SNP2433	G	T	.	PASS	END=332212;ChrB=CB_chrI;StartB=334571;EndB=334571;Parent=SYN1;VarType=ShV;DupType=.
N2_chrI	332442	SNP2434	A	C	.	PASS	END=332442;ChrB=CB_chrI;StartB=334801;EndB=334801;Parent=SYN1;VarType=ShV;DupType=.
N2_chrI	332491	SNP2435	T	C	.	PASS	END=332491;ChrB=CB_chrI;StartB=334850;EndB=334850;Parent=SYN1;VarType=ShV;DupType=.
N2_chrI	333320	DEL2436	GA	G	.	PASS	END=333321;ChrB=CB_chrI;StartB=335679;EndB=335679;Parent=SYN1;VarType=ShV;DupType=.
N2_chrI	333341	INS2437	C	CTACAGTGTGGGAAAGTTCTATGGGACCCCCCCTAATTTGAAGGTTTGAGGAACTTCCGAAAATTTTTTCGAAAAACTGCTAATGCCGTTCGTTTTTAAATTGAAAAAAACCTATATAAATTTTTTTCCAGAAGTTTATCTCAAAAACTGAGGTCGCGCTGGAAAAAACGTCAAAATCCAGTGTGAAACTTCTATAGGACCCCCCGTTTTTTTTCACGATTTTTACTAAAATCAACAGATTTTGGAATTTTTGACAAAGCTCAAATCAAGTTTGAGTTAGAAATGAGTTCATATAAGCAGTTTTGACTTTAAAAAATTAATACGAAATGTTCTCGTGGGATCTCCAGACTGGTTCTGATTCTTCCGATCTTTGATGTTCAAGTCTGTTTCAAGCTTCCTGGTGCTCTCGGTAATGCCAAAACTTGATAAACTCTCTTTAACAAGTTCCTACTAAAATTCCTAGCACGCACTTTAGATGTTTCGACTGTGTAGTCAAGCTGATTTGGCAAAATATGCAGCAGGAAACAATGGAAGGCTTATCAGGAATCAAATCGTTTTTCTTTGATTACAAGGTTCCATGGGACCAATATTTCAAGTTAAATTGTCCCTCACAGATGTTATTTACTATTTTTTGCGTGAATTATTAAATGTGGAATTGTGGCATGTGTTGTGGCACACATATAGAGGCTGGAAAGCTTACTTCGAAAGCAGTCTAACTTGCAATGCCTCGAGGATCTGCCCTTTCGGACACTGAACGCGCTCAGCTGGATGTTATGAAATTGCTCAATGTGTCCCTGCATGAAATGAGTAGGAAAATTTCCCGTTCTCGACACTGTATTCGCGAGTATCTGAAGGATCCGGTGAGCTACGGTACATCTAAAAGAGCTCCTCGTCGCAAAGCTCTCTCCGTGCGTGACGAACGAAATGTGATTCGTGCTGCCTCCAACTCCTGTAAGACGGCAAGAGATATTCGCAATGAGCTTCAATTGTCTGCTTCAAAAAGGACCATCCTCAATGTCATCAAACGATCTGGTGTAATCGTTCGTCAGAAACTTCGCCCTGCTCCGTTACTCTCTGCAGACCATAAACTCAAGCGATTGGAATTTGCTAAGAACAATATGGGAACGAATTGGAGTAAAGTGAGAATTTAAAAAAGCAAGAGTGAATAATTAGGATCATTGTTTTAGGTTGTCTTCTCCGATGAAAAGAAATTCAATCTCGATGGGCCTGACGGTTGCCGCTACTATTGGCGCGATTTGCGCAAGGAACCAATGGTTTTTTCGAGACGTAATTTTGGAGGAGGAACGGTGATGGTTTGGGGAGCGTTCACGGAGAAGAAGAAGCTTGAGATACAGTTCGTCAGTAGCAAGATGAACAGCACTGACTATCAGAACGTCTTGGAACTGGAGCTCTCCAAATATCTTCGTCACTACTCCAGAAAAGACTTTAGATTTCAGCAGGATAATGCGACAATCCATGTGAGCAACTCAACCCGCGACTATTTCAAGCTCAAGAAGATCAACCTTCTTGATTGGCCAGCTCGAAGTCCTGATCTCAATCCAATCGAAAATTTGTGGGGGATTCTTGTCCGTATCGTGTATGCTCAGAACAAGACTTACCCAACAGTTGCATCGTTGAAGCAAGGAATTCTCGACGCTTGGAAGTCTATTCCGGACAACCAGCTGAAAAGTTTGGTCATATCAATGGAGGACAGACTGTTTGAAATCATCCGCACACAAGGAAACCCGATTAACTATTGATCCTTTCTTGATTTTAGTATATGAATGTTCTGTTGTTGATCAAAAATAACTGCAACTTGTTAATACGCTGTTTCTGACTGGTTTCTTGGGGATGGCGTAAAAATGTTTATGGTGTGTGTGCTAGGAATTTTAGTAGGAACTTGTTAAAGAGAGTTTATCAAGTTTTGGCATTACCGAGAGCACCAGGAAGCTTGAAACAGACTTGAACATCAAAGATCGGAAGAATCAGAACCAGTCTGGAGATCCCACGAGAACATTTCGTATTAATTTTTTAAAGTCAAAACTGCTTATCTGAACTCATTTCTAACTCAAACTTGATTTGAGCTTTGTCAAAAATTCCAAAATCTGTTGATTTTAGTAAAAATCGTGAAAAAAAACGGGGGGTCCTATAGAAGTTTCACACTGGATTTTGACGTTTTTTCCAGCGCGACCTCAGTTTTTGAGATAAACTTCTGGAAAAAAATGTATATAGGTTTTTTTCAATTTAAAAACGAATGGCATTAGCAGTTTTTCAAAAAAATTTTCGGAAGTTCCTCAAACCTTCAAATTAGGGGGGGTCCTATAGAACTTTCCCACACTG	.	PASS	END=333341;ChrB=CB_chrI;StartB=335699;EndB=338038;Parent=SYN1;VarType=ShV;DupType=.
N2_chrI	333722	SNP2438	A	G	.	PASS	END=333722;ChrB=CB_chrI;StartB=338419;EndB=338419;Parent=SYN1;VarType=ShV;DupType=.
N2_chrI	333723	SNP2439	A	C	.	PASS	END=333723;ChrB=CB_chrI;StartB=338420;EndB=338420;Parent=SYN1;VarType=ShV;DupType=.
N2_chrI	333973	SNP2440	G	A	.	PASS	END=333973;ChrB=CB_chrI;StartB=338670;EndB=338670;Parent=SYN1;VarType=ShV;DupType=.
N2_chrI	334165	INS2441	G	GA	.	PASS	END=334165;ChrB=CB_chrI;StartB=338862;EndB=338863;Parent=SYN1;VarType=ShV;DupType=.
N2_chrI	334614	DEL2442	TA	T	.	PASS	END=334615;ChrB=CB_chrI;StartB=339312;EndB=339312;Parent=SYN1;VarType=ShV;DupType=.
N2_chrI	335147	DEL2443	CATTACAGAATTTTCTCGAAATTTCCAAAAGGTTCTAGAACATTACAGAATTTTCTCGAAATTTTCAGAAGGTTCTAGAATATTTCAGAATTTTCTCGAAATTTCCAAAAGGTTCTAGAACATTTCAGAATTTTCTCGAAATTTTCAGAAGGTTCTAGAATATTTCAGAATTTTCTCGAAATTTCCAAAAGGTTCTAGAACATTACAGAATTTTCTCGAAATTTCCAAAAGGTTCTAGAACATTACAGAATTTTCTCGAAATTTTCAGAAGGTTCTAGAAT	C	.	PASS	END=335427;ChrB=CB_chrI;StartB=339844;EndB=339844;Parent=SYN1;VarType=ShV;DupType=.
N2_chrI	335451	SNP2444	C	T	.	PASS	END=335451;ChrB=CB_chrI;StartB=339868;EndB=339868;Parent=SYN1;VarType=ShV;DupType=.
N2_chrI	335454	SNP2445	A	G	.	PASS	END=335454;ChrB=CB_chrI;StartB=339871;EndB=339871;Parent=SYN1;VarType=ShV;DupType=.
N2_chrI	336678	DEL2446	ACCCAAGTTTCACCCAACTCTTGCC	A	.	PASS	END=336702;ChrB=CB_chrI;StartB=341095;EndB=341095;Parent=SYN1;VarType=ShV;DupType=.
N2_chrI	336702	INS2447	C	CAAAAAAA	.	PASS	END=336702;ChrB=CB_chrI;StartB=341095;EndB=341102;Parent=SYN1;VarType=ShV;DupType=.
N2_chrI	336946	SNP2448	C	T	.	PASS	END=336946;ChrB=CB_chrI;StartB=341346;EndB=341346;Parent=SYN1;VarType=ShV;DupType=.
N2_chrI	337007	DEL2449	TA	T	.	PASS	END=337008;ChrB=CB_chrI;StartB=341407;EndB=341407;Parent=SYN1;VarType=ShV;DupType=.
N2_chrI	337020	SNP2450	T	A	.	PASS	END=337020;ChrB=CB_chrI;StartB=341419;EndB=341419;Parent=SYN1;VarType=ShV;DupType=.
N2_chrI	337033	SNP2451	T	A	.	PASS	END=337033;ChrB=CB_chrI;StartB=341432;EndB=341432;Parent=SYN1;VarType=ShV;DupType=.
N2_chrI	337274	SNP2452	A	T	.	PASS	END=337274;ChrB=CB_chrI;StartB=341673;EndB=341673;Parent=SYN1;VarType=ShV;DupType=.
N2_chrI	337299	SNP2453	C	A	.	PASS	END=337299;ChrB=CB_chrI;StartB=341698;EndB=341698;Parent=SYN1;VarType=ShV;DupType=.
N2_chrI	337323	SNP2454	A	C	.	PASS	END=337323;ChrB=CB_chrI;StartB=341722;EndB=341722;Parent=SYN1;VarType=ShV;DupType=.
N2_chrI	337373	INS2455	C	CATTTCCGGATCTACG	.	PASS	END=337373;ChrB=CB_chrI;StartB=341772;EndB=341787;Parent=SYN1;VarType=ShV;DupType=.
N2_chrI	337517	SNP2456	A	G	.	PASS	END=337517;ChrB=CB_chrI;StartB=341931;EndB=341931;Parent=SYN1;VarType=ShV;DupType=.
N2_chrI	337704	INS2457	G	GA	.	PASS	END=337704;ChrB=CB_chrI;StartB=342118;EndB=342119;Parent=SYN1;VarType=ShV;DupType=.
N2_chrI	338314	SNP2458	T	C	.	PASS	END=338314;ChrB=CB_chrI;StartB=342729;EndB=342729;Parent=SYN1;VarType=ShV;DupType=.
N2_chrI	338430	SNP2459	A	T	.	PASS	END=338430;ChrB=CB_chrI;StartB=342845;EndB=342845;Parent=SYN1;VarType=ShV;DupType=.
N2_chrI	338436	SNP2460	G	A	.	PASS	END=338436;ChrB=CB_chrI;StartB=342851;EndB=342851;Parent=SYN1;VarType=ShV;DupType=.
N2_chrI	338580	INS2461	G	GT	.	PASS	END=338580;ChrB=CB_chrI;StartB=342995;EndB=342996;Parent=SYN1;VarType=ShV;DupType=.
N2_chrI	338622	SNP2462	A	T	.	PASS	END=338622;ChrB=CB_chrI;StartB=343038;EndB=343038;Parent=SYN1;VarType=ShV;DupType=.
N2_chrI	338874	SNP2463	T	A	.	PASS	END=338874;ChrB=CB_chrI;StartB=343290;EndB=343290;Parent=SYN1;VarType=ShV;DupType=.
N2_chrI	338885	SNP2464	T	A	.	PASS	END=338885;ChrB=CB_chrI;StartB=343301;EndB=343301;Parent=SYN1;VarType=ShV;DupType=.
N2_chrI	338893	SNP2465	G	T	.	PASS	END=338893;ChrB=CB_chrI;StartB=343309;EndB=343309;Parent=SYN1;VarType=ShV;DupType=.
N2_chrI	338896	SNP2466	A	G	.	PASS	END=338896;ChrB=CB_chrI;StartB=343312;EndB=343312;Parent=SYN1;VarType=ShV;DupType=.
N2_chrI	338903	SNP2467	T	C	.	PASS	END=338903;ChrB=CB_chrI;StartB=343319;EndB=343319;Parent=SYN1;VarType=ShV;DupType=.
N2_chrI	338964	SNP2468	C	G	.	PASS	END=338964;ChrB=CB_chrI;StartB=343380;EndB=343380;Parent=SYN1;VarType=ShV;DupType=.
N2_chrI	338983	SNP2469	G	A	.	PASS	END=338983;ChrB=CB_chrI;StartB=343399;EndB=343399;Parent=SYN1;VarType=ShV;DupType=.
N2_chrI	339080	SNP2470	A	G	.	PASS	END=339080;ChrB=CB_chrI;StartB=343496;EndB=343496;Parent=SYN1;VarType=ShV;DupType=.
N2_chrI	339156	SNP2471	T	C	.	PASS	END=339156;ChrB=CB_chrI;StartB=343572;EndB=343572;Parent=SYN1;VarType=ShV;DupType=.
N2_chrI	339190	INS2472	G	GAAGGTATCATAAGTGAATACAGAACACCAATTATGCCCGAGAAAAAGATCCAACTCAGAATAAAAACATATTCGAATTTACCGGATGTATAAAGATTCCCGAAGACACTTTCCAATTACCCAAATTGTTCATATTCTAAATGAAATTCTCTTACTAGAACACTCTTGGCCAATGTACGCAGCCT	.	PASS	END=339190;ChrB=CB_chrI;StartB=343606;EndB=343790;Parent=SYN1;VarType=ShV;DupType=.
N2_chrI	339263	SNP2473	T	C	.	PASS	END=339263;ChrB=CB_chrI;StartB=343863;EndB=343863;Parent=SYN1;VarType=ShV;DupType=.
N2_chrI	339264	SNP2474	A	G	.	PASS	END=339264;ChrB=CB_chrI;StartB=343864;EndB=343864;Parent=SYN1;VarType=ShV;DupType=.
N2_chrI	339272	SNP2475	T	C	.	PASS	END=339272;ChrB=CB_chrI;StartB=343872;EndB=343872;Parent=SYN1;VarType=ShV;DupType=.
N2_chrI	339274	SNP2476	G	A	.	PASS	END=339274;ChrB=CB_chrI;StartB=343874;EndB=343874;Parent=SYN1;VarType=ShV;DupType=.
N2_chrI	339458	SNP2477	G	A	.	PASS	END=339458;ChrB=CB_chrI;StartB=344058;EndB=344058;Parent=SYN1;VarType=ShV;DupType=.
N2_chrI	339629	SNP2478	T	G	.	PASS	END=339629;ChrB=CB_chrI;StartB=344229;EndB=344229;Parent=SYN1;VarType=ShV;DupType=.
N2_chrI	339639	SNP2479	A	T	.	PASS	END=339639;ChrB=CB_chrI;StartB=344239;EndB=344239;Parent=SYN1;VarType=ShV;DupType=.
N2_chrI	339642	SNP2480	G	A	.	PASS	END=339642;ChrB=CB_chrI;StartB=344242;EndB=344242;Parent=SYN1;VarType=ShV;DupType=.
N2_chrI	339782	SNP2481	G	A	.	PASS	END=339782;ChrB=CB_chrI;StartB=344382;EndB=344382;Parent=SYN1;VarType=ShV;DupType=.
N2_chrI	339813	SNP2482	T	G	.	PASS	END=339813;ChrB=CB_chrI;StartB=344413;EndB=344413;Parent=SYN1;VarType=ShV;DupType=.
N2_chrI	339826	SNP2483	G	A	.	PASS	END=339826;ChrB=CB_chrI;StartB=344426;EndB=344426;Parent=SYN1;VarType=ShV;DupType=.
N2_chrI	339999	SNP2484	C	T	.	PASS	END=339999;ChrB=CB_chrI;StartB=344599;EndB=344599;Parent=SYN1;VarType=ShV;DupType=.
N2_chrI	340000	SNP2485	A	G	.	PASS	END=340000;ChrB=CB_chrI;StartB=344600;EndB=344600;Parent=SYN1;VarType=ShV;DupType=.
N2_chrI	340110	SNP2486	T	G	.	PASS	END=340110;ChrB=CB_chrI;StartB=344710;EndB=344710;Parent=SYN1;VarType=ShV;DupType=.
N2_chrI	340248	SNP2487	G	A	.	PASS	END=340248;ChrB=CB_chrI;StartB=344848;EndB=344848;Parent=SYN1;VarType=ShV;DupType=.
N2_chrI	340330	SNP2488	C	T	.	PASS	END=340330;ChrB=CB_chrI;StartB=344930;EndB=344930;Parent=SYN1;VarType=ShV;DupType=.
N2_chrI	340367	SNP2489	C	T	.	PASS	END=340367;ChrB=CB_chrI;StartB=344967;EndB=344967;Parent=SYN1;VarType=ShV;DupType=.
N2_chrI	340378	SNP2490	A	G	.	PASS	END=340378;ChrB=CB_chrI;StartB=344978;EndB=344978;Parent=SYN1;VarType=ShV;DupType=.
N2_chrI	340514	SNP2491	C	T	.	PASS	END=340514;ChrB=CB_chrI;StartB=345114;EndB=345114;Parent=SYN1;VarType=ShV;DupType=.
N2_chrI	340549	SNP2492	T	G	.	PASS	END=340549;ChrB=CB_chrI;StartB=345149;EndB=345149;Parent=SYN1;VarType=ShV;DupType=.
N2_chrI	340551	SNP2493	C	T	.	PASS	END=340551;ChrB=CB_chrI;StartB=345151;EndB=345151;Parent=SYN1;VarType=ShV;DupType=.
N2_chrI	340559	SNP2494	A	T	.	PASS	END=340559;ChrB=CB_chrI;StartB=345159;EndB=345159;Parent=SYN1;VarType=ShV;DupType=.
N2_chrI	340680	SNP2495	T	C	.	PASS	END=340680;ChrB=CB_chrI;StartB=345280;EndB=345280;Parent=SYN1;VarType=ShV;DupType=.
N2_chrI	340702	SNP2496	G	A	.	PASS	END=340702;ChrB=CB_chrI;StartB=345302;EndB=345302;Parent=SYN1;VarType=ShV;DupType=.
N2_chrI	340733	SNP2497	T	G	.	PASS	END=340733;ChrB=CB_chrI;StartB=345333;EndB=345333;Parent=SYN1;VarType=ShV;DupType=.
N2_chrI	340736	SNP2498	G	A	.	PASS	END=340736;ChrB=CB_chrI;StartB=345336;EndB=345336;Parent=SYN1;VarType=ShV;DupType=.
N2_chrI	340882	SNP2499	C	T	.	PASS	END=340882;ChrB=CB_chrI;StartB=345482;EndB=345482;Parent=SYN1;VarType=ShV;DupType=.
N2_chrI	340898	SNP2500	A	T	.	PASS	END=340898;ChrB=CB_chrI;StartB=345498;EndB=345498;Parent=SYN1;VarType=ShV;DupType=.
N2_chrI	341255	SNP2501	C	T	.	PASS	END=341255;ChrB=CB_chrI;StartB=345855;EndB=345855;Parent=SYN1;VarType=ShV;DupType=.
N2_chrI	341359	SNP2502	T	A	.	PASS	END=341359;ChrB=CB_chrI;StartB=345959;EndB=345959;Parent=SYN1;VarType=ShV;DupType=.
N2_chrI	341371	SNP2503	A	T	.	PASS	END=341371;ChrB=CB_chrI;StartB=345971;EndB=345971;Parent=SYN1;VarType=ShV;DupType=.
N2_chrI	341372	DEL2504	AATACCTGTGGTAGATCACAAT	A	.	PASS	END=341393;ChrB=CB_chrI;StartB=345972;EndB=345972;Parent=SYN1;VarType=ShV;DupType=.
N2_chrI	341536	SNP2505	G	A	.	PASS	END=341536;ChrB=CB_chrI;StartB=346115;EndB=346115;Parent=SYN1;VarType=ShV;DupType=.
N2_chrI	341642	SNP2506	T	C	.	PASS	END=341642;ChrB=CB_chrI;StartB=346221;EndB=346221;Parent=SYN1;VarType=ShV;DupType=.
N2_chrI	341835	SNP2507	T	C	.	PASS	END=341835;ChrB=CB_chrI;StartB=346414;EndB=346414;Parent=SYN1;VarType=ShV;DupType=.
N2_chrI	342457	SNP2508	C	T	.	PASS	END=342457;ChrB=CB_chrI;StartB=347036;EndB=347036;Parent=SYN1;VarType=ShV;DupType=.
N2_chrI	343341	SNP2509	A	G	.	PASS	END=343341;ChrB=CB_chrI;StartB=347920;EndB=347920;Parent=SYN1;VarType=ShV;DupType=.
N2_chrI	343362	INS2510	C	CA	.	PASS	END=343362;ChrB=CB_chrI;StartB=347941;EndB=347942;Parent=SYN1;VarType=ShV;DupType=.
N2_chrI	343579	INS2511	G	GA	.	PASS	END=343579;ChrB=CB_chrI;StartB=348159;EndB=348160;Parent=SYN1;VarType=ShV;DupType=.
N2_chrI	343727	INS2512	A	AT	.	PASS	END=343727;ChrB=CB_chrI;StartB=348308;EndB=348309;Parent=SYN1;VarType=ShV;DupType=.
N2_chrI	343766	INS2513	G	GT	.	PASS	END=343766;ChrB=CB_chrI;StartB=348348;EndB=348349;Parent=SYN1;VarType=ShV;DupType=.
N2_chrI	343967	SNP2514	A	T	.	PASS	END=343967;ChrB=CB_chrI;StartB=348550;EndB=348550;Parent=SYN1;VarType=ShV;DupType=.
N2_chrI	343970	DEL2515	AT	A	.	PASS	END=343971;ChrB=CB_chrI;StartB=348553;EndB=348553;Parent=SYN1;VarType=ShV;DupType=.
N2_chrI	344001	DEL2516	GT	G	.	PASS	END=344002;ChrB=CB_chrI;StartB=348583;EndB=348583;Parent=SYN1;VarType=ShV;DupType=.
N2_chrI	344347	DEL2517	GTT	G	.	PASS	END=344349;ChrB=CB_chrI;StartB=348928;EndB=348928;Parent=SYN1;VarType=ShV;DupType=.
N2_chrI	344866	INS2518	A	AT	.	PASS	END=344866;ChrB=CB_chrI;StartB=349445;EndB=349446;Parent=SYN1;VarType=ShV;DupType=.
N2_chrI	344902	DEL2519	GT	G	.	PASS	END=344903;ChrB=CB_chrI;StartB=349482;EndB=349482;Parent=SYN1;VarType=ShV;DupType=.
N2_chrI	345644	SNP2520	C	A	.	PASS	END=345644;ChrB=CB_chrI;StartB=350223;EndB=350223;Parent=SYN1;VarType=ShV;DupType=.
N2_chrI	345772	INS2521	G	GAAAAA	.	PASS	END=345772;ChrB=CB_chrI;StartB=350351;EndB=350356;Parent=SYN1;VarType=ShV;DupType=.
N2_chrI	345775	SNP2522	G	A	.	PASS	END=345775;ChrB=CB_chrI;StartB=350359;EndB=350359;Parent=SYN1;VarType=ShV;DupType=.
N2_chrI	345946	DEL2523	GT	G	.	PASS	END=345947;ChrB=CB_chrI;StartB=350530;EndB=350530;Parent=SYN1;VarType=ShV;DupType=.
N2_chrI	346015	SNP2524	C	T	.	PASS	END=346015;ChrB=CB_chrI;StartB=350598;EndB=350598;Parent=SYN1;VarType=ShV;DupType=.
N2_chrI	346018	DEL2525	GT	G	.	PASS	END=346019;ChrB=CB_chrI;StartB=350601;EndB=350601;Parent=SYN1;VarType=ShV;DupType=.
N2_chrI	346053	SNP2526	A	T	.	PASS	END=346053;ChrB=CB_chrI;StartB=350635;EndB=350635;Parent=SYN1;VarType=ShV;DupType=.
N2_chrI	347316	SNP2527	G	T	.	PASS	END=347316;ChrB=CB_chrI;StartB=351898;EndB=351898;Parent=SYN1;VarType=ShV;DupType=.
N2_chrI	347491	INS2528	G	GGTTTTT	.	PASS	END=347491;ChrB=CB_chrI;StartB=352073;EndB=352079;Parent=SYN1;VarType=ShV;DupType=.
N2_chrI	347501	SNP2529	A	T	.	PASS	END=347501;ChrB=CB_chrI;StartB=352089;EndB=352089;Parent=SYN1;VarType=ShV;DupType=.
N2_chrI	347502	SNP2530	A	T	.	PASS	END=347502;ChrB=CB_chrI;StartB=352090;EndB=352090;Parent=SYN1;VarType=ShV;DupType=.
N2_chrI	347760	SNP2531	G	A	.	PASS	END=347760;ChrB=CB_chrI;StartB=352348;EndB=352348;Parent=SYN1;VarType=ShV;DupType=.
N2_chrI	347883	SNP2532	G	A	.	PASS	END=347883;ChrB=CB_chrI;StartB=352471;EndB=352471;Parent=SYN1;VarType=ShV;DupType=.
N2_chrI	348515	SNP2533	C	T	.	PASS	END=348515;ChrB=CB_chrI;StartB=353103;EndB=353103;Parent=SYN1;VarType=ShV;DupType=.
N2_chrI	348971	INS2534	C	CA	.	PASS	END=348971;ChrB=CB_chrI;StartB=353559;EndB=353560;Parent=SYN1;VarType=ShV;DupType=.
N2_chrI	349218	SNP2535	T	A	.	PASS	END=349218;ChrB=CB_chrI;StartB=353807;EndB=353807;Parent=SYN1;VarType=ShV;DupType=.
N2_chrI	349376	SNP2536	C	T	.	PASS	END=349376;ChrB=CB_chrI;StartB=353965;EndB=353965;Parent=SYN1;VarType=ShV;DupType=.
N2_chrI	349452	SNP2537	T	A	.	PASS	END=349452;ChrB=CB_chrI;StartB=354041;EndB=354041;Parent=SYN1;VarType=ShV;DupType=.
N2_chrI	350257	DEL2538	AT	A	.	PASS	END=350258;ChrB=CB_chrI;StartB=354846;EndB=354846;Parent=SYN1;VarType=ShV;DupType=.
N2_chrI	350292	SNP2539	A	T	.	PASS	END=350292;ChrB=CB_chrI;StartB=354880;EndB=354880;Parent=SYN1;VarType=ShV;DupType=.
N2_chrI	350293	SNP2540	A	T	.	PASS	END=350293;ChrB=CB_chrI;StartB=354881;EndB=354881;Parent=SYN1;VarType=ShV;DupType=.
N2_chrI	350294	SNP2541	A	T	.	PASS	END=350294;ChrB=CB_chrI;StartB=354882;EndB=354882;Parent=SYN1;VarType=ShV;DupType=.
N2_chrI	350295	SNP2542	A	T	.	PASS	END=350295;ChrB=CB_chrI;StartB=354883;EndB=354883;Parent=SYN1;VarType=ShV;DupType=.
N2_chrI	350974	INS2543	G	GA	.	PASS	END=350974;ChrB=CB_chrI;StartB=355562;EndB=355563;Parent=SYN1;VarType=ShV;DupType=.
N2_chrI	351134	DEL2544	AT	A	.	PASS	END=351135;ChrB=CB_chrI;StartB=355723;EndB=355723;Parent=SYN1;VarType=ShV;DupType=.
N2_chrI	351216	SNP2545	A	T	.	PASS	END=351216;ChrB=CB_chrI;StartB=355804;EndB=355804;Parent=SYN1;VarType=ShV;DupType=.
N2_chrI	351376	INS2546	G	GA	.	PASS	END=351376;ChrB=CB_chrI;StartB=355964;EndB=355965;Parent=SYN1;VarType=ShV;DupType=.
N2_chrI	351398	SNP2547	T	A	.	PASS	END=351398;ChrB=CB_chrI;StartB=355987;EndB=355987;Parent=SYN1;VarType=ShV;DupType=.
N2_chrI	351470	INS2548	T	TTTTTTTTGGAAAATCGAAAAATTTTGTTTCTCAAAAAAAACAAAATTGGAATTTTTATTTTAAAAAAATTTTTTGATTAACTTAATTGAAATTATTTTAATAATAATAATAATAATTAATTACGCTCGCTGGGAGACGTGAAGGAATACAGAATACAAAAGTTATCATTGTTCGCTTGAACTAGAATTGGTGCAGTCGGGCAATTGTTTCCATTCCATTAGAATGTTGTCCTTGTCCTTGCGTAGACTCCCCCATAGTGGGCGAGCGATTCCCGAGTGAAAATAATCACGGAATGAAAATAATCACGGAATGAAAATAATCACGGAATGAAAATAATCACGGAATGAAAATAATCACGGAATGAAAATAATCACGGAATGAGAATAATCACGGAATGATATATTGAGCTATATTGAATCATTAGGGCTTGTTCTCCGTCAAAAAATTTCTCGAAAAAATTGATTTTTCG	.	PASS	END=351470;ChrB=CB_chrI;StartB=356059;EndB=356528;Parent=SYN1;VarType=ShV;DupType=.
N2_chrI	351551	DEL2549	CA	C	.	PASS	END=351552;ChrB=CB_chrI;StartB=356609;EndB=356609;Parent=SYN1;VarType=ShV;DupType=.
N2_chrI	351596	DEL2550	AT	A	.	PASS	END=351597;ChrB=CB_chrI;StartB=356653;EndB=356653;Parent=SYN1;VarType=ShV;DupType=.
N2_chrI	351612	SNP2551	T	A	.	PASS	END=351612;ChrB=CB_chrI;StartB=356668;EndB=356668;Parent=SYN1;VarType=ShV;DupType=.
N2_chrI	352088	SNP2552	G	A	.	PASS	END=352088;ChrB=CB_chrI;StartB=357144;EndB=357144;Parent=SYN1;VarType=ShV;DupType=.
N2_chrI	352104	SNP2553	G	A	.	PASS	END=352104;ChrB=CB_chrI;StartB=357160;EndB=357160;Parent=SYN1;VarType=ShV;DupType=.
N2_chrI	352490	INS2554	A	AT	.	PASS	END=352490;ChrB=CB_chrI;StartB=357546;EndB=357547;Parent=SYN1;VarType=ShV;DupType=.
N2_chrI	352649	SNP2555	G	A	.	PASS	END=352649;ChrB=CB_chrI;StartB=357706;EndB=357706;Parent=SYN1;VarType=ShV;DupType=.
N2_chrI	352710	SNP2556	G	A	.	PASS	END=352710;ChrB=CB_chrI;StartB=357767;EndB=357767;Parent=SYN1;VarType=ShV;DupType=.
N2_chrI	352788	SNP2557	A	T	.	PASS	END=352788;ChrB=CB_chrI;StartB=357845;EndB=357845;Parent=SYN1;VarType=ShV;DupType=.
N2_chrI	352827	SNP2558	T	A	.	PASS	END=352827;ChrB=CB_chrI;StartB=357884;EndB=357884;Parent=SYN1;VarType=ShV;DupType=.
N2_chrI	352860	SNP2559	T	A	.	PASS	END=352860;ChrB=CB_chrI;StartB=357917;EndB=357917;Parent=SYN1;VarType=ShV;DupType=.
N2_chrI	353567	SNP2560	A	T	.	PASS	END=353567;ChrB=CB_chrI;StartB=358624;EndB=358624;Parent=SYN1;VarType=ShV;DupType=.
N2_chrI	353616	INS2561	A	AT	.	PASS	END=353616;ChrB=CB_chrI;StartB=358673;EndB=358674;Parent=SYN1;VarType=ShV;DupType=.
N2_chrI	354280	INS2562	C	CT	.	PASS	END=354280;ChrB=CB_chrI;StartB=359338;EndB=359339;Parent=SYN1;VarType=ShV;DupType=.
N2_chrI	354666	INS2563	A	ATATCGATTTTCCTGAAATT	.	PASS	END=354666;ChrB=CB_chrI;StartB=359725;EndB=359744;Parent=SYN1;VarType=ShV;DupType=.
N2_chrI	354982	INS2564	C	CCGAGATTTATCGACTTTCCTGAAATTTATCGATTTTCCTGAAATTTATCGATTTTCCTGAAATTTATCGATTTTCCTGAAATTTATCGATTTTTCTGGAATTTATCGATTTTTCTGGAATTTATCGATTTTTCTGGAATTTATCGATTTTTCCGAGAT	.	PASS	END=354982;ChrB=CB_chrI;StartB=360060;EndB=360218;Parent=SYN1;VarType=ShV;DupType=.
N2_chrI	354983	DEL2565	TGGAATA	T	.	PASS	END=354989;ChrB=CB_chrI;StartB=360219;EndB=360219;Parent=SYN1;VarType=ShV;DupType=.
N2_chrI	354996	SNP2566	T	C	.	PASS	END=354996;ChrB=CB_chrI;StartB=360226;EndB=360226;Parent=SYN1;VarType=ShV;DupType=.
N2_chrI	355099	SNP2567	G	A	.	PASS	END=355099;ChrB=CB_chrI;StartB=360329;EndB=360329;Parent=SYN1;VarType=ShV;DupType=.
N2_chrI	355141	SNP2568	A	T	.	PASS	END=355141;ChrB=CB_chrI;StartB=360371;EndB=360371;Parent=SYN1;VarType=ShV;DupType=.
N2_chrI	355142	INS2569	T	TATCGATTTTTCTGGAATATATCGATTTTTCTGGAATTTATCGATTTTTCTGGAATTTATCGATTTTTCCGAGATTTATCGACTTTTCGGGAATTTATCGATTTTTCTGGAATTC	.	PASS	END=355142;ChrB=CB_chrI;StartB=360372;EndB=360486;Parent=SYN1;VarType=ShV;DupType=.
N2_chrI	355509	SNP2570	C	G	.	PASS	END=355509;ChrB=CB_chrI;StartB=360853;EndB=360853;Parent=SYN1;VarType=ShV;DupType=.
N2_chrI	356084	SNP2571	A	T	.	PASS	END=356084;ChrB=CB_chrI;StartB=361428;EndB=361428;Parent=SYN1;VarType=ShV;DupType=.
N2_chrI	356998	DEL2572	AT	A	.	PASS	END=356999;ChrB=CB_chrI;StartB=362342;EndB=362342;Parent=SYN1;VarType=ShV;DupType=.
N2_chrI	357194	SNP2573	A	C	.	PASS	END=357194;ChrB=CB_chrI;StartB=362537;EndB=362537;Parent=SYN1;VarType=ShV;DupType=.
N2_chrI	357487	INS2574	C	CAA	.	PASS	END=357487;ChrB=CB_chrI;StartB=362830;EndB=362832;Parent=SYN1;VarType=ShV;DupType=.
N2_chrI	357601	SNP2575	T	C	.	PASS	END=357601;ChrB=CB_chrI;StartB=362946;EndB=362946;Parent=SYN1;VarType=ShV;DupType=.
N2_chrI	357711	SNP2576	A	T	.	PASS	END=357711;ChrB=CB_chrI;StartB=363056;EndB=363056;Parent=SYN1;VarType=ShV;DupType=.
N2_chrI	358044	SNP2577	T	A	.	PASS	END=358044;ChrB=CB_chrI;StartB=363389;EndB=363389;Parent=SYN1;VarType=ShV;DupType=.
N2_chrI	358045	SNP2578	T	A	.	PASS	END=358045;ChrB=CB_chrI;StartB=363390;EndB=363390;Parent=SYN1;VarType=ShV;DupType=.
N2_chrI	358046	SNP2579	T	A	.	PASS	END=358046;ChrB=CB_chrI;StartB=363391;EndB=363391;Parent=SYN1;VarType=ShV;DupType=.
N2_chrI	358117	DEL2580	GA	G	.	PASS	END=358118;ChrB=CB_chrI;StartB=363462;EndB=363462;Parent=SYN1;VarType=ShV;DupType=.
N2_chrI	358512	SNP2581	T	C	.	PASS	END=358512;ChrB=CB_chrI;StartB=363856;EndB=363856;Parent=SYN1;VarType=ShV;DupType=.
N2_chrI	358772	SNP2582	A	G	.	PASS	END=358772;ChrB=CB_chrI;StartB=364116;EndB=364116;Parent=SYN1;VarType=ShV;DupType=.
N2_chrI	358773	SNP2583	A	G	.	PASS	END=358773;ChrB=CB_chrI;StartB=364117;EndB=364117;Parent=SYN1;VarType=ShV;DupType=.
N2_chrI	358985	INS2584	A	AGTACTACCTTTTAATGTATGTACTACCTTTTAATGTAAGTACTACCTTTTAATGTATGTACTACCTTTTAATGTATGTACTACCTTTTAATGTATGCACTACCTTTTAATGTATGTACTACCTTTTAATGTAAGTACTACCTTTTAATGTATGTACTACCTTTTAATGTAAGTACTACCTTTTAATGTATGTACTACCTTTTAATGTAT	.	PASS	END=358985;ChrB=CB_chrI;StartB=364329;EndB=364538;Parent=SYN1;VarType=ShV;DupType=.
N2_chrI	359042	SNP2585	T	A	.	PASS	END=359042;ChrB=CB_chrI;StartB=364595;EndB=364595;Parent=SYN1;VarType=ShV;DupType=.
N2_chrI	359061	SNP2586	A	T	.	PASS	END=359061;ChrB=CB_chrI;StartB=364614;EndB=364614;Parent=SYN1;VarType=ShV;DupType=.
N2_chrI	359132	SNP2587	A	T	.	PASS	END=359132;ChrB=CB_chrI;StartB=364685;EndB=364685;Parent=SYN1;VarType=ShV;DupType=.
N2_chrI	359661	SNP2588	T	G	.	PASS	END=359661;ChrB=CB_chrI;StartB=365214;EndB=365214;Parent=SYN1;VarType=ShV;DupType=.
N2_chrI	359693	INS2589	A	AG	.	PASS	END=359693;ChrB=CB_chrI;StartB=365246;EndB=365247;Parent=SYN1;VarType=ShV;DupType=.
N2_chrI	360516	SNP2590	T	G	.	PASS	END=360516;ChrB=CB_chrI;StartB=366070;EndB=366070;Parent=SYN1;VarType=ShV;DupType=.
N2_chrI	360750	SNP2591	C	T	.	PASS	END=360750;ChrB=CB_chrI;StartB=366304;EndB=366304;Parent=SYN1;VarType=ShV;DupType=.
N2_chrI	361860	SNP2592	C	T	.	PASS	END=361860;ChrB=CB_chrI;StartB=367414;EndB=367414;Parent=SYN1;VarType=ShV;DupType=.
N2_chrI	362015	DEL2593	TACCGTGCTGAACC	T	.	PASS	END=362028;ChrB=CB_chrI;StartB=367569;EndB=367569;Parent=SYN1;VarType=ShV;DupType=.
N2_chrI	362109	INS2594	A	ATAGGGAGTGCAAGACTGT	.	PASS	END=362109;ChrB=CB_chrI;StartB=367650;EndB=367668;Parent=SYN1;VarType=ShV;DupType=.
N2_chrI	362206	INS2595	A	AT	.	PASS	END=362206;ChrB=CB_chrI;StartB=367765;EndB=367766;Parent=SYN1;VarType=ShV;DupType=.
N2_chrI	362301	SNP2596	G	A	.	PASS	END=362301;ChrB=CB_chrI;StartB=367861;EndB=367861;Parent=SYN1;VarType=ShV;DupType=.
N2_chrI	362443	SNP2597	G	A	.	PASS	END=362443;ChrB=CB_chrI;StartB=368003;EndB=368003;Parent=SYN1;VarType=ShV;DupType=.
N2_chrI	362918	DEL2598	TTA	T	.	PASS	END=362920;ChrB=CB_chrI;StartB=368478;EndB=368478;Parent=SYN1;VarType=ShV;DupType=.
N2_chrI	363268	SNP2599	G	T	.	PASS	END=363268;ChrB=CB_chrI;StartB=368826;EndB=368826;Parent=SYN1;VarType=ShV;DupType=.
N2_chrI	363467	SNP2600	C	A	.	PASS	END=363467;ChrB=CB_chrI;StartB=369025;EndB=369025;Parent=SYN1;VarType=ShV;DupType=.
N2_chrI	363482	SNP2601	C	G	.	PASS	END=363482;ChrB=CB_chrI;StartB=369040;EndB=369040;Parent=SYN1;VarType=ShV;DupType=.
N2_chrI	363669	DEL2602	TA	T	.	PASS	END=363670;ChrB=CB_chrI;StartB=369227;EndB=369227;Parent=SYN1;VarType=ShV;DupType=.
N2_chrI	363808	SNP2603	C	A	.	PASS	END=363808;ChrB=CB_chrI;StartB=369365;EndB=369365;Parent=SYN1;VarType=ShV;DupType=.
N2_chrI	363880	DEL2604	AT	A	.	PASS	END=363881;ChrB=CB_chrI;StartB=369437;EndB=369437;Parent=SYN1;VarType=ShV;DupType=.
N2_chrI	363930	SNP2605	G	A	.	PASS	END=363930;ChrB=CB_chrI;StartB=369486;EndB=369486;Parent=SYN1;VarType=ShV;DupType=.
N2_chrI	364633	SNP2606	T	A	.	PASS	END=364633;ChrB=CB_chrI;StartB=370189;EndB=370189;Parent=SYN1;VarType=ShV;DupType=.
N2_chrI	365526	SNP2607	T	G	.	PASS	END=365526;ChrB=CB_chrI;StartB=371082;EndB=371082;Parent=SYN1;VarType=ShV;DupType=.
N2_chrI	365756	SNP2608	C	G	.	PASS	END=365756;ChrB=CB_chrI;StartB=371312;EndB=371312;Parent=SYN1;VarType=ShV;DupType=.
N2_chrI	366230	SNP2609	C	T	.	PASS	END=366230;ChrB=CB_chrI;StartB=371786;EndB=371786;Parent=SYN1;VarType=ShV;DupType=.
N2_chrI	366401	INS2610	G	GGGGA	.	PASS	END=366401;ChrB=CB_chrI;StartB=371957;EndB=371961;Parent=SYN1;VarType=ShV;DupType=.
N2_chrI	366466	SNP2611	T	A	.	PASS	END=366466;ChrB=CB_chrI;StartB=372026;EndB=372026;Parent=SYN1;VarType=ShV;DupType=.
N2_chrI	366480	SNP2612	G	T	.	PASS	END=366480;ChrB=CB_chrI;StartB=372040;EndB=372040;Parent=SYN1;VarType=ShV;DupType=.
N2_chrI	366569	SNP2613	C	T	.	PASS	END=366569;ChrB=CB_chrI;StartB=372129;EndB=372129;Parent=SYN1;VarType=ShV;DupType=.
N2_chrI	366675	SNP2614	G	A	.	PASS	END=366675;ChrB=CB_chrI;StartB=372235;EndB=372235;Parent=SYN1;VarType=ShV;DupType=.
N2_chrI	367125	DEL2615	CT	C	.	PASS	END=367126;ChrB=CB_chrI;StartB=372685;EndB=372685;Parent=SYN1;VarType=ShV;DupType=.
N2_chrI	367334	SNP2616	C	G	.	PASS	END=367334;ChrB=CB_chrI;StartB=372893;EndB=372893;Parent=SYN1;VarType=ShV;DupType=.
N2_chrI	367914	INS2617	T	TAC	.	PASS	END=367914;ChrB=CB_chrI;StartB=373473;EndB=373475;Parent=SYN1;VarType=ShV;DupType=.
N2_chrI	368149	SNP2618	G	A	.	PASS	END=368149;ChrB=CB_chrI;StartB=373710;EndB=373710;Parent=SYN1;VarType=ShV;DupType=.
N2_chrI	368202	SNP2619	T	A	.	PASS	END=368202;ChrB=CB_chrI;StartB=373763;EndB=373763;Parent=SYN1;VarType=ShV;DupType=.
N2_chrI	368225	DEL2620	CA	C	.	PASS	END=368226;ChrB=CB_chrI;StartB=373786;EndB=373786;Parent=SYN1;VarType=ShV;DupType=.
N2_chrI	368372	SNP2621	C	T	.	PASS	END=368372;ChrB=CB_chrI;StartB=373932;EndB=373932;Parent=SYN1;VarType=ShV;DupType=.
N2_chrI	368409	INS2622	C	CG	.	PASS	END=368409;ChrB=CB_chrI;StartB=373969;EndB=373970;Parent=SYN1;VarType=ShV;DupType=.
N2_chrI	368411	SNP2623	A	T	.	PASS	END=368411;ChrB=CB_chrI;StartB=373972;EndB=373972;Parent=SYN1;VarType=ShV;DupType=.
N2_chrI	369455	SNP2624	T	C	.	PASS	END=369455;ChrB=CB_chrI;StartB=375016;EndB=375016;Parent=SYN1;VarType=ShV;DupType=.
N2_chrI	369650	SNP2625	G	T	.	PASS	END=369650;ChrB=CB_chrI;StartB=375211;EndB=375211;Parent=SYN1;VarType=ShV;DupType=.
N2_chrI	369659	SNP2626	T	C	.	PASS	END=369659;ChrB=CB_chrI;StartB=375220;EndB=375220;Parent=SYN1;VarType=ShV;DupType=.
N2_chrI	369773	SNP2627	C	T	.	PASS	END=369773;ChrB=CB_chrI;StartB=375334;EndB=375334;Parent=SYN1;VarType=ShV;DupType=.
N2_chrI	369774	SNP2628	C	T	.	PASS	END=369774;ChrB=CB_chrI;StartB=375335;EndB=375335;Parent=SYN1;VarType=ShV;DupType=.
N2_chrI	369802	SNP2629	T	A	.	PASS	END=369802;ChrB=CB_chrI;StartB=375363;EndB=375363;Parent=SYN1;VarType=ShV;DupType=.
N2_chrI	369990	DEL2630	CT	C	.	PASS	END=369991;ChrB=CB_chrI;StartB=375551;EndB=375551;Parent=SYN1;VarType=ShV;DupType=.
N2_chrI	370005	SNP2631	G	T	.	PASS	END=370005;ChrB=CB_chrI;StartB=375565;EndB=375565;Parent=SYN1;VarType=ShV;DupType=.
N2_chrI	370245	SNP2632	C	T	.	PASS	END=370245;ChrB=CB_chrI;StartB=375805;EndB=375805;Parent=SYN1;VarType=ShV;DupType=.
N2_chrI	370657	SNP2633	C	A	.	PASS	END=370657;ChrB=CB_chrI;StartB=376217;EndB=376217;Parent=SYN1;VarType=ShV;DupType=.
N2_chrI	370814	DEL2634	TA	T	.	PASS	END=370815;ChrB=CB_chrI;StartB=376374;EndB=376374;Parent=SYN1;VarType=ShV;DupType=.
N2_chrI	370905	SNP2635	A	T	.	PASS	END=370905;ChrB=CB_chrI;StartB=376464;EndB=376464;Parent=SYN1;VarType=ShV;DupType=.
N2_chrI	371204	INS2636	A	AT	.	PASS	END=371204;ChrB=CB_chrI;StartB=376763;EndB=376764;Parent=SYN1;VarType=ShV;DupType=.
N2_chrI	371596	SNP2637	T	A	.	PASS	END=371596;ChrB=CB_chrI;StartB=377156;EndB=377156;Parent=SYN1;VarType=ShV;DupType=.
N2_chrI	371790	SNP2638	T	G	.	PASS	END=371790;ChrB=CB_chrI;StartB=377350;EndB=377350;Parent=SYN1;VarType=ShV;DupType=.
N2_chrI	371881	SNP2639	C	T	.	PASS	END=371881;ChrB=CB_chrI;StartB=377441;EndB=377441;Parent=SYN1;VarType=ShV;DupType=.
N2_chrI	371941	SNP2640	A	C	.	PASS	END=371941;ChrB=CB_chrI;StartB=377501;EndB=377501;Parent=SYN1;VarType=ShV;DupType=.
N2_chrI	372426	INS2641	A	AT	.	PASS	END=372426;ChrB=CB_chrI;StartB=377986;EndB=377987;Parent=SYN1;VarType=ShV;DupType=.
N2_chrI	372858	SNP2642	T	C	.	PASS	END=372858;ChrB=CB_chrI;StartB=378419;EndB=378419;Parent=SYN1;VarType=ShV;DupType=.
N2_chrI	372973	SNP2643	A	C	.	PASS	END=372973;ChrB=CB_chrI;StartB=378534;EndB=378534;Parent=SYN1;VarType=ShV;DupType=.
N2_chrI	373181	SNP2644	T	C	.	PASS	END=373181;ChrB=CB_chrI;StartB=378742;EndB=378742;Parent=SYN1;VarType=ShV;DupType=.
N2_chrI	373275	SNP2645	T	C	.	PASS	END=373275;ChrB=CB_chrI;StartB=378836;EndB=378836;Parent=SYN1;VarType=ShV;DupType=.
N2_chrI	373346	SNP2646	G	T	.	PASS	END=373346;ChrB=CB_chrI;StartB=378907;EndB=378907;Parent=SYN1;VarType=ShV;DupType=.
N2_chrI	373704	DEL2647	CAAAAAATTTCCGAATAATCGAAATTT	C	.	PASS	END=373730;ChrB=CB_chrI;StartB=379265;EndB=379265;Parent=SYN1;VarType=ShV;DupType=.
N2_chrI	373757	SNP2648	T	G	.	PASS	END=373757;ChrB=CB_chrI;StartB=379292;EndB=379292;Parent=SYN1;VarType=ShV;DupType=.
N2_chrI	373845	SNP2649	T	C	.	PASS	END=373845;ChrB=CB_chrI;StartB=379380;EndB=379380;Parent=SYN1;VarType=ShV;DupType=.
N2_chrI	373923	SNP2650	G	A	.	PASS	END=373923;ChrB=CB_chrI;StartB=379458;EndB=379458;Parent=SYN1;VarType=ShV;DupType=.
N2_chrI	373992	SNP2651	T	C	.	PASS	END=373992;ChrB=CB_chrI;StartB=379527;EndB=379527;Parent=SYN1;VarType=ShV;DupType=.
N2_chrI	374093	SNP2652	T	A	.	PASS	END=374093;ChrB=CB_chrI;StartB=379628;EndB=379628;Parent=SYN1;VarType=ShV;DupType=.
N2_chrI	374123	SNP2653	G	T	.	PASS	END=374123;ChrB=CB_chrI;StartB=379658;EndB=379658;Parent=SYN1;VarType=ShV;DupType=.
N2_chrI	374132	INS2654	A	AT	.	PASS	END=374132;ChrB=CB_chrI;StartB=379667;EndB=379668;Parent=SYN1;VarType=ShV;DupType=.
N2_chrI	374150	SNP2655	G	A	.	PASS	END=374150;ChrB=CB_chrI;StartB=379686;EndB=379686;Parent=SYN1;VarType=ShV;DupType=.
N2_chrI	374293	SNP2656	T	A	.	PASS	END=374293;ChrB=CB_chrI;StartB=379829;EndB=379829;Parent=SYN1;VarType=ShV;DupType=.
N2_chrI	374382	SNP2657	T	C	.	PASS	END=374382;ChrB=CB_chrI;StartB=379918;EndB=379918;Parent=SYN1;VarType=ShV;DupType=.
N2_chrI	374694	SNP2658	T	C	.	PASS	END=374694;ChrB=CB_chrI;StartB=380230;EndB=380230;Parent=SYN1;VarType=ShV;DupType=.
N2_chrI	374696	SNP2659	T	A	.	PASS	END=374696;ChrB=CB_chrI;StartB=380232;EndB=380232;Parent=SYN1;VarType=ShV;DupType=.
N2_chrI	374746	DEL2660	CT	C	.	PASS	END=374747;ChrB=CB_chrI;StartB=380282;EndB=380282;Parent=SYN1;VarType=ShV;DupType=.
N2_chrI	374770	SNP2661	G	A	.	PASS	END=374770;ChrB=CB_chrI;StartB=380305;EndB=380305;Parent=SYN1;VarType=ShV;DupType=.
N2_chrI	374978	INS2662	G	GTATC	.	PASS	END=374978;ChrB=CB_chrI;StartB=380513;EndB=380517;Parent=SYN1;VarType=ShV;DupType=.
N2_chrI	375063	SNP2663	T	A	.	PASS	END=375063;ChrB=CB_chrI;StartB=380602;EndB=380602;Parent=SYN1;VarType=ShV;DupType=.
N2_chrI	375150	SNP2664	T	C	.	PASS	END=375150;ChrB=CB_chrI;StartB=380689;EndB=380689;Parent=SYN1;VarType=ShV;DupType=.
N2_chrI	375246	DEL2665	ATTTTTTTTTGACAATTTTCCAAGTTTTGGTTAGGAGTTAGATTTCTTGGAATTTTTTTTTGAATTTTTTTCAAAAATTTTAAAAACTAAAAGAATTTCTGAGATTTTTTCCTTAAAAAAGAGGAATTTTTTAGTTTTTCGACAGATTTCTGCTTGCTTCCAGATTTTTTCTCCAAGTTTTTATATTTAAATCTTTAAAATTTATATTTTTAAATAATATTTCAGATATTATACTCCTAATCGATAAAAATTCGTTTTTTTTTCAAATTTTAATTGAAAAAAATCGATTTTTTCGATAATTTTTTAATTTTTTTAAAATTCGAATTTGAAACTTTTTCATTCAGAAAAGAGAATTTGATTATTTGAAAACAATTTTTAATTTAATTTTTTAATCCTTTAAATTTTCGTAAATTTGAGTGTTTTTTGATTTTTGATTCCAAATTTTTGGATTTTTTTCCAAATTCTCCAAATTCTTATTTTTGCAGAAAATTCTACCTGGCTTTGGTAGAAGCCAAAAATTCGATTTAAGAAGCTTTTTTTTGGTTTTTTTTGACAATTTTCCAAGTTTTAGTTAGGAGTTAAACTTTTTTCAATTTTTTTTTTTGACTTTAAAAAAAAATTTAAAAACTAAAAGTATTTCTTAGTTTTTTCCTTAAAAAAGAGGAATTTTTTAGTTTTTCGACTGACTTCGTTTTTGAATTTTTAAAAATTCAAAAATTGTATTTTTTAAAATTCTAATCGATAAAAATTCGTATTTCGATTTTTGATTTCAAATTTTTGGATTTTTTTCAAACATTTTTCCAGAAATTTTTACCTGGCTCTGCTAGAAGCCGAAAAGTGAGATTTTTTTCCAAAAAAAGATAATTATTTAGTTTTTTTTCTCGAACGTTTTATTATTTGAACTTTAAAATTGTATTTTTAAATAATATTAAAAATTTAAATAATAATATAGAATTTTTTTGAAAATTCCTGAATTTTCTGATTAAAAAAACATTTTCTGATGCATTTTAGAAACTGAAATTTTTTGAAATCTTTTTGGAATTTTGGAAAATTTCGAATTTGTTGATTATACTCTTAATCGATAAAAATTCGTTTTTTTCCAATTTTATTTGAAAAAAATGATTTTTTCGATAATTTTTTTGATTTATTTTCGGGAATTGACTATTTGAAAACAAAAACTTTAAAAAAAAATCAAACTTTTTTTTTGAAATTTTCGTATTTAAATTTGAGTGTTTTTCGATTTTTGATTCTAAATTTTTGGATTTTTTCCAAATTCTCCAAATTCTTATTTTCAGAAAATTCTACCTAGCTCTGGTAGAAGCCAAACATTCGATTTAAGAATCTTTTTTTTTTTTTGGAT	A	.	PASS	END=376605;ChrB=CB_chrI;StartB=380785;EndB=380785;Parent=SYN1;VarType=ShV;DupType=.
N2_chrI	376606	SNP2666	T	G	.	PASS	END=376606;ChrB=CB_chrI;StartB=380786;EndB=380786;Parent=SYN1;VarType=ShV;DupType=.
N2_chrI	376748	SNP2667	G	T	.	PASS	END=376748;ChrB=CB_chrI;StartB=380928;EndB=380928;Parent=SYN1;VarType=ShV;DupType=.
N2_chrI	377612	SNP2668	A	C	.	PASS	END=377612;ChrB=CB_chrI;StartB=381792;EndB=381792;Parent=SYN1;VarType=ShV;DupType=.
N2_chrI	377772	SNP2669	T	C	.	PASS	END=377772;ChrB=CB_chrI;StartB=381952;EndB=381952;Parent=SYN1;VarType=ShV;DupType=.
N2_chrI	377775	SNP2670	G	A	.	PASS	END=377775;ChrB=CB_chrI;StartB=381955;EndB=381955;Parent=SYN1;VarType=ShV;DupType=.
N2_chrI	378088	SNP2671	A	T	.	PASS	END=378088;ChrB=CB_chrI;StartB=382268;EndB=382268;Parent=SYN1;VarType=ShV;DupType=.
N2_chrI	378089	SNP2672	T	A	.	PASS	END=378089;ChrB=CB_chrI;StartB=382269;EndB=382269;Parent=SYN1;VarType=ShV;DupType=.
N2_chrI	378238	SNP2673	A	T	.	PASS	END=378238;ChrB=CB_chrI;StartB=382418;EndB=382418;Parent=SYN1;VarType=ShV;DupType=.
N2_chrI	378297	SNP2674	T	C	.	PASS	END=378297;ChrB=CB_chrI;StartB=382477;EndB=382477;Parent=SYN1;VarType=ShV;DupType=.
N2_chrI	378405	SNP2675	G	T	.	PASS	END=378405;ChrB=CB_chrI;StartB=382585;EndB=382585;Parent=SYN1;VarType=ShV;DupType=.
N2_chrI	378496	SNP2676	A	G	.	PASS	END=378496;ChrB=CB_chrI;StartB=382676;EndB=382676;Parent=SYN1;VarType=ShV;DupType=.
N2_chrI	379825	SNP2677	C	T	.	PASS	END=379825;ChrB=CB_chrI;StartB=384005;EndB=384005;Parent=SYN1;VarType=ShV;DupType=.
N2_chrI	380830	INS2678	G	GA	.	PASS	END=380830;ChrB=CB_chrI;StartB=385010;EndB=385011;Parent=SYN1;VarType=ShV;DupType=.
N2_chrI	380853	SNP2679	T	G	.	PASS	END=380853;ChrB=CB_chrI;StartB=385034;EndB=385034;Parent=SYN1;VarType=ShV;DupType=.
N2_chrI	380863	INS2680	C	CA	.	PASS	END=380863;ChrB=CB_chrI;StartB=385044;EndB=385045;Parent=SYN1;VarType=ShV;DupType=.
N2_chrI	381986	INS2681	A	AT	.	PASS	END=381986;ChrB=CB_chrI;StartB=386168;EndB=386169;Parent=SYN1;VarType=ShV;DupType=.
N2_chrI	382043	SNP2682	C	T	.	PASS	END=382043;ChrB=CB_chrI;StartB=386226;EndB=386226;Parent=SYN1;VarType=ShV;DupType=.
N2_chrI	382087	SNP2683	A	G	.	PASS	END=382087;ChrB=CB_chrI;StartB=386270;EndB=386270;Parent=SYN1;VarType=ShV;DupType=.
N2_chrI	382130	SNP2684	T	G	.	PASS	END=382130;ChrB=CB_chrI;StartB=386313;EndB=386313;Parent=SYN1;VarType=ShV;DupType=.
N2_chrI	382224	SNP2685	T	G	.	PASS	END=382224;ChrB=CB_chrI;StartB=386407;EndB=386407;Parent=SYN1;VarType=ShV;DupType=.
N2_chrI	382702	SNP2686	T	A	.	PASS	END=382702;ChrB=CB_chrI;StartB=386885;EndB=386885;Parent=SYN1;VarType=ShV;DupType=.
N2_chrI	382826	INS2687	G	GT	.	PASS	END=382826;ChrB=CB_chrI;StartB=387009;EndB=387010;Parent=SYN1;VarType=ShV;DupType=.
N2_chrI	383504	DEL2688	CA	C	.	PASS	END=383505;ChrB=CB_chrI;StartB=387688;EndB=387688;Parent=SYN1;VarType=ShV;DupType=.
N2_chrI	383631	INS2689	G	GA	.	PASS	END=383631;ChrB=CB_chrI;StartB=387814;EndB=387815;Parent=SYN1;VarType=ShV;DupType=.
N2_chrI	383652	SNP2690	A	C	.	PASS	END=383652;ChrB=CB_chrI;StartB=387836;EndB=387836;Parent=SYN1;VarType=ShV;DupType=.
N2_chrI	383954	INS2691	C	CATTTTCTAGCTTAAAATTCAAA	.	PASS	END=383954;ChrB=CB_chrI;StartB=388138;EndB=388160;Parent=SYN1;VarType=ShV;DupType=.
N2_chrI	384092	SNP2692	A	T	.	PASS	END=384092;ChrB=CB_chrI;StartB=388298;EndB=388298;Parent=SYN1;VarType=ShV;DupType=.
N2_chrI	384160	SNP2693	C	T	.	PASS	END=384160;ChrB=CB_chrI;StartB=388366;EndB=388366;Parent=SYN1;VarType=ShV;DupType=.
N2_chrI	385169	SNP2694	G	A	.	PASS	END=385169;ChrB=CB_chrI;StartB=389375;EndB=389375;Parent=SYN1;VarType=ShV;DupType=.
N2_chrI	385381	DEL2695	CA	C	.	PASS	END=385382;ChrB=CB_chrI;StartB=389587;EndB=389587;Parent=SYN1;VarType=ShV;DupType=.
N2_chrI	385432	DEL2696	CA	C	.	PASS	END=385433;ChrB=CB_chrI;StartB=389637;EndB=389637;Parent=SYN1;VarType=ShV;DupType=.
N2_chrI	385586	INS2697	C	CT	.	PASS	END=385586;ChrB=CB_chrI;StartB=389790;EndB=389791;Parent=SYN1;VarType=ShV;DupType=.
N2_chrI	385863	SNP2698	T	A	.	PASS	END=385863;ChrB=CB_chrI;StartB=390068;EndB=390068;Parent=SYN1;VarType=ShV;DupType=.
N2_chrI	385910	SNP2699	A	T	.	PASS	END=385910;ChrB=CB_chrI;StartB=390115;EndB=390115;Parent=SYN1;VarType=ShV;DupType=.
N2_chrI	385929	INS2700	A	AT	.	PASS	END=385929;ChrB=CB_chrI;StartB=390134;EndB=390135;Parent=SYN1;VarType=ShV;DupType=.
N2_chrI	386294	INS2701	T	TA	.	PASS	END=386294;ChrB=CB_chrI;StartB=390500;EndB=390501;Parent=SYN1;VarType=ShV;DupType=.
N2_chrI	386700	SNP2702	A	G	.	PASS	END=386700;ChrB=CB_chrI;StartB=390907;EndB=390907;Parent=SYN1;VarType=ShV;DupType=.
N2_chrI	386749	DEL2703	TAA	T	.	PASS	END=386751;ChrB=CB_chrI;StartB=390956;EndB=390956;Parent=SYN1;VarType=ShV;DupType=.
N2_chrI	386975	SNP2704	C	T	.	PASS	END=386975;ChrB=CB_chrI;StartB=391180;EndB=391180;Parent=SYN1;VarType=ShV;DupType=.
N2_chrI	387068	SNP2705	C	G	.	PASS	END=387068;ChrB=CB_chrI;StartB=391273;EndB=391273;Parent=SYN1;VarType=ShV;DupType=.
N2_chrI	387203	DEL2706	GA	G	.	PASS	END=387204;ChrB=CB_chrI;StartB=391408;EndB=391408;Parent=SYN1;VarType=ShV;DupType=.
N2_chrI	387226	SNP2707	T	A	.	PASS	END=387226;ChrB=CB_chrI;StartB=391430;EndB=391430;Parent=SYN1;VarType=ShV;DupType=.
N2_chrI	387273	SNP2708	T	A	.	PASS	END=387273;ChrB=CB_chrI;StartB=391477;EndB=391477;Parent=SYN1;VarType=ShV;DupType=.
N2_chrI	387289	DEL2709	AAT	A	.	PASS	END=387291;ChrB=CB_chrI;StartB=391493;EndB=391493;Parent=SYN1;VarType=ShV;DupType=.
N2_chrI	387296	INS2710	G	GA	.	PASS	END=387296;ChrB=CB_chrI;StartB=391498;EndB=391499;Parent=SYN1;VarType=ShV;DupType=.
N2_chrI	387343	SNP2711	A	T	.	PASS	END=387343;ChrB=CB_chrI;StartB=391546;EndB=391546;Parent=SYN1;VarType=ShV;DupType=.
N2_chrI	387491	SNP2712	T	C	.	PASS	END=387491;ChrB=CB_chrI;StartB=391694;EndB=391694;Parent=SYN1;VarType=ShV;DupType=.
N2_chrI	387526	SNP2713	T	C	.	PASS	END=387526;ChrB=CB_chrI;StartB=391729;EndB=391729;Parent=SYN1;VarType=ShV;DupType=.
N2_chrI	387566	INS2714	G	GA	.	PASS	END=387566;ChrB=CB_chrI;StartB=391769;EndB=391770;Parent=SYN1;VarType=ShV;DupType=.
N2_chrI	387625	SNP2715	G	A	.	PASS	END=387625;ChrB=CB_chrI;StartB=391829;EndB=391829;Parent=SYN1;VarType=ShV;DupType=.
N2_chrI	387698	INS2716	C	CT	.	PASS	END=387698;ChrB=CB_chrI;StartB=391902;EndB=391903;Parent=SYN1;VarType=ShV;DupType=.
N2_chrI	387708	SNP2717	A	T	.	PASS	END=387708;ChrB=CB_chrI;StartB=391913;EndB=391913;Parent=SYN1;VarType=ShV;DupType=.
N2_chrI	387846	SNP2718	G	A	.	PASS	END=387846;ChrB=CB_chrI;StartB=392051;EndB=392051;Parent=SYN1;VarType=ShV;DupType=.
N2_chrI	388088	SNP2719	T	A	.	PASS	END=388088;ChrB=CB_chrI;StartB=392293;EndB=392293;Parent=SYN1;VarType=ShV;DupType=.
N2_chrI	388226	SNP2720	A	T	.	PASS	END=388226;ChrB=CB_chrI;StartB=392431;EndB=392431;Parent=SYN1;VarType=ShV;DupType=.
N2_chrI	388491	DEL2721	TA	T	.	PASS	END=388492;ChrB=CB_chrI;StartB=392696;EndB=392696;Parent=SYN1;VarType=ShV;DupType=.
N2_chrI	388553	SNP2722	A	T	.	PASS	END=388553;ChrB=CB_chrI;StartB=392757;EndB=392757;Parent=SYN1;VarType=ShV;DupType=.
N2_chrI	388594	SNP2723	T	G	.	PASS	END=388594;ChrB=CB_chrI;StartB=392798;EndB=392798;Parent=SYN1;VarType=ShV;DupType=.
N2_chrI	388691	DEL2724	ATTTT	A	.	PASS	END=388695;ChrB=CB_chrI;StartB=392895;EndB=392895;Parent=SYN1;VarType=ShV;DupType=.
N2_chrI	388830	SNP2725	A	G	.	PASS	END=388830;ChrB=CB_chrI;StartB=393030;EndB=393030;Parent=SYN1;VarType=ShV;DupType=.
N2_chrI	388858	SNP2726	T	G	.	PASS	END=388858;ChrB=CB_chrI;StartB=393058;EndB=393058;Parent=SYN1;VarType=ShV;DupType=.
N2_chrI	389154	INS2727	T	TA	.	PASS	END=389154;ChrB=CB_chrI;StartB=393354;EndB=393355;Parent=SYN1;VarType=ShV;DupType=.
N2_chrI	389209	SNP2728	C	T	.	PASS	END=389209;ChrB=CB_chrI;StartB=393410;EndB=393410;Parent=SYN1;VarType=ShV;DupType=.
N2_chrI	389319	SNP2729	A	T	.	PASS	END=389319;ChrB=CB_chrI;StartB=393520;EndB=393520;Parent=SYN1;VarType=ShV;DupType=.
N2_chrI	389649	INS2730	A	AC	.	PASS	END=389649;ChrB=CB_chrI;StartB=393850;EndB=393851;Parent=SYN1;VarType=ShV;DupType=.
N2_chrI	389729	INS2731	G	GA	.	PASS	END=389729;ChrB=CB_chrI;StartB=393931;EndB=393932;Parent=SYN1;VarType=ShV;DupType=.
N2_chrI	389756	SNP2732	G	A	.	PASS	END=389756;ChrB=CB_chrI;StartB=393959;EndB=393959;Parent=SYN1;VarType=ShV;DupType=.
N2_chrI	389885	INS2733	A	AT	.	PASS	END=389885;ChrB=CB_chrI;StartB=394088;EndB=394089;Parent=SYN1;VarType=ShV;DupType=.
N2_chrI	389927	SNP2734	A	C	.	PASS	END=389927;ChrB=CB_chrI;StartB=394131;EndB=394131;Parent=SYN1;VarType=ShV;DupType=.
N2_chrI	390277	SNP2735	T	A	.	PASS	END=390277;ChrB=CB_chrI;StartB=394481;EndB=394481;Parent=SYN1;VarType=ShV;DupType=.
N2_chrI	390537	SNP2736	G	A	.	PASS	END=390537;ChrB=CB_chrI;StartB=394741;EndB=394741;Parent=SYN1;VarType=ShV;DupType=.
N2_chrI	390646	SNP2737	C	T	.	PASS	END=390646;ChrB=CB_chrI;StartB=394850;EndB=394850;Parent=SYN1;VarType=ShV;DupType=.
N2_chrI	390651	INS2738	A	ACT	.	PASS	END=390651;ChrB=CB_chrI;StartB=394855;EndB=394857;Parent=SYN1;VarType=ShV;DupType=.
N2_chrI	390677	DEL2739	CA	C	.	PASS	END=390678;ChrB=CB_chrI;StartB=394883;EndB=394883;Parent=SYN1;VarType=ShV;DupType=.
N2_chrI	390797	SNP2740	T	G	.	PASS	END=390797;ChrB=CB_chrI;StartB=395002;EndB=395002;Parent=SYN1;VarType=ShV;DupType=.
N2_chrI	390888	INS2741	A	AT	.	PASS	END=390888;ChrB=CB_chrI;StartB=395093;EndB=395094;Parent=SYN1;VarType=ShV;DupType=.
N2_chrI	391200	SNP2742	G	A	.	PASS	END=391200;ChrB=CB_chrI;StartB=395406;EndB=395406;Parent=SYN1;VarType=ShV;DupType=.
N2_chrI	391207	INS2743	C	CT	.	PASS	END=391207;ChrB=CB_chrI;StartB=395413;EndB=395414;Parent=SYN1;VarType=ShV;DupType=.
N2_chrI	391280	SNP2744	G	A	.	PASS	END=391280;ChrB=CB_chrI;StartB=395487;EndB=395487;Parent=SYN1;VarType=ShV;DupType=.
N2_chrI	391408	SNP2745	C	T	.	PASS	END=391408;ChrB=CB_chrI;StartB=395615;EndB=395615;Parent=SYN1;VarType=ShV;DupType=.
N2_chrI	391458	SNP2746	T	A	.	PASS	END=391458;ChrB=CB_chrI;StartB=395665;EndB=395665;Parent=SYN1;VarType=ShV;DupType=.
N2_chrI	391462	DEL2747	CA	C	.	PASS	END=391463;ChrB=CB_chrI;StartB=395669;EndB=395669;Parent=SYN1;VarType=ShV;DupType=.
N2_chrI	391472	SNP2748	A	G	.	PASS	END=391472;ChrB=CB_chrI;StartB=395678;EndB=395678;Parent=SYN1;VarType=ShV;DupType=.
N2_chrI	391489	INS2749	G	GT	.	PASS	END=391489;ChrB=CB_chrI;StartB=395695;EndB=395696;Parent=SYN1;VarType=ShV;DupType=.
N2_chrI	391791	DEL2750	TAAA	T	.	PASS	END=391794;ChrB=CB_chrI;StartB=395998;EndB=395998;Parent=SYN1;VarType=ShV;DupType=.
N2_chrI	391795	SNP2751	A	T	.	PASS	END=391795;ChrB=CB_chrI;StartB=395999;EndB=395999;Parent=SYN1;VarType=ShV;DupType=.
N2_chrI	391869	SNP2752	C	G	.	PASS	END=391869;ChrB=CB_chrI;StartB=396073;EndB=396073;Parent=SYN1;VarType=ShV;DupType=.
N2_chrI	391918	SNP2753	G	A	.	PASS	END=391918;ChrB=CB_chrI;StartB=396122;EndB=396122;Parent=SYN1;VarType=ShV;DupType=.
N2_chrI	392002	SNP2754	C	T	.	PASS	END=392002;ChrB=CB_chrI;StartB=396206;EndB=396206;Parent=SYN1;VarType=ShV;DupType=.
N2_chrI	392345	SNP2755	G	A	.	PASS	END=392345;ChrB=CB_chrI;StartB=396549;EndB=396549;Parent=SYN1;VarType=ShV;DupType=.
N2_chrI	393015	SNP2756	C	T	.	PASS	END=393015;ChrB=CB_chrI;StartB=397219;EndB=397219;Parent=SYN1;VarType=ShV;DupType=.
N2_chrI	393408	SNP2757	T	C	.	PASS	END=393408;ChrB=CB_chrI;StartB=397612;EndB=397612;Parent=SYN1;VarType=ShV;DupType=.
N2_chrI	393526	SNP2758	A	G	.	PASS	END=393526;ChrB=CB_chrI;StartB=397730;EndB=397730;Parent=SYN1;VarType=ShV;DupType=.
N2_chrI	393604	INS2759	A	AGAAAAAATTTTGGTGGGACATTAATTTTTTCACATAAAATTTAGCGGGAAATTCAAATTTTCTG	.	PASS	END=393604;ChrB=CB_chrI;StartB=397808;EndB=397872;Parent=SYN1;VarType=ShV;DupType=.
N2_chrI	393643	SNP2760	C	A	.	PASS	END=393643;ChrB=CB_chrI;StartB=397911;EndB=397911;Parent=SYN1;VarType=ShV;DupType=.
N2_chrI	393672	SNP2761	A	T	.	PASS	END=393672;ChrB=CB_chrI;StartB=397940;EndB=397940;Parent=SYN1;VarType=ShV;DupType=.
N2_chrI	393679	SNP2762	A	T	.	PASS	END=393679;ChrB=CB_chrI;StartB=397947;EndB=397947;Parent=SYN1;VarType=ShV;DupType=.
N2_chrI	393688	INS2763	C	CT	.	PASS	END=393688;ChrB=CB_chrI;StartB=397956;EndB=397957;Parent=SYN1;VarType=ShV;DupType=.
N2_chrI	394553	INS2764	C	CA	.	PASS	END=394553;ChrB=CB_chrI;StartB=398822;EndB=398823;Parent=SYN1;VarType=ShV;DupType=.
N2_chrI	394632	INS2765	A	AT	.	PASS	END=394632;ChrB=CB_chrI;StartB=398902;EndB=398903;Parent=SYN1;VarType=ShV;DupType=.
N2_chrI	394876	SNP2766	T	A	.	PASS	END=394876;ChrB=CB_chrI;StartB=399147;EndB=399147;Parent=SYN1;VarType=ShV;DupType=.
N2_chrI	395097	SNP2767	A	C	.	PASS	END=395097;ChrB=CB_chrI;StartB=399368;EndB=399368;Parent=SYN1;VarType=ShV;DupType=.
N2_chrI	395105	DEL2768	GA	G	.	PASS	END=395106;ChrB=CB_chrI;StartB=399376;EndB=399376;Parent=SYN1;VarType=ShV;DupType=.
N2_chrI	395323	SNP2769	T	G	.	PASS	END=395323;ChrB=CB_chrI;StartB=399593;EndB=399593;Parent=SYN1;VarType=ShV;DupType=.
N2_chrI	395546	SNP2770	T	C	.	PASS	END=395546;ChrB=CB_chrI;StartB=399816;EndB=399816;Parent=SYN1;VarType=ShV;DupType=.
N2_chrI	395563	SNP2771	T	A	.	PASS	END=395563;ChrB=CB_chrI;StartB=399833;EndB=399833;Parent=SYN1;VarType=ShV;DupType=.
N2_chrI	395833	SNP2772	T	A	.	PASS	END=395833;ChrB=CB_chrI;StartB=400103;EndB=400103;Parent=SYN1;VarType=ShV;DupType=.
N2_chrI	395842	DEL2773	TC	T	.	PASS	END=395843;ChrB=CB_chrI;StartB=400112;EndB=400112;Parent=SYN1;VarType=ShV;DupType=.
N2_chrI	395876	SNP2774	T	C	.	PASS	END=395876;ChrB=CB_chrI;StartB=400145;EndB=400145;Parent=SYN1;VarType=ShV;DupType=.
N2_chrI	396249	DEL2775	GT	G	.	PASS	END=396250;ChrB=CB_chrI;StartB=400518;EndB=400518;Parent=SYN1;VarType=ShV;DupType=.
N2_chrI	396605	SNP2776	T	C	.	PASS	END=396605;ChrB=CB_chrI;StartB=400873;EndB=400873;Parent=SYN1;VarType=ShV;DupType=.
N2_chrI	396941	SNP2777	A	T	.	PASS	END=396941;ChrB=CB_chrI;StartB=401209;EndB=401209;Parent=SYN1;VarType=ShV;DupType=.
N2_chrI	396997	SNP2778	C	A	.	PASS	END=396997;ChrB=CB_chrI;StartB=401265;EndB=401265;Parent=SYN1;VarType=ShV;DupType=.
N2_chrI	397455	INS2779	C	CAGTAATTCTTTAAATGACTACTGTAGTGCTGTGTTGATTTACGGGAACTCGGTTTTCGAAATGA	.	PASS	END=397455;ChrB=CB_chrI;StartB=401723;EndB=401787;Parent=SYN1;VarType=ShV;DupType=.
N2_chrI	397933	SNP2780	A	G	.	PASS	END=397933;ChrB=CB_chrI;StartB=402265;EndB=402265;Parent=SYN1;VarType=ShV;DupType=.
N2_chrI	397939	DEL2781	GTC	G	.	PASS	END=397941;ChrB=CB_chrI;StartB=402271;EndB=402271;Parent=SYN1;VarType=ShV;DupType=.
N2_chrI	398128	DEL2782	AGT	A	.	PASS	END=398130;ChrB=CB_chrI;StartB=402458;EndB=402458;Parent=SYN1;VarType=ShV;DupType=.
N2_chrI	398141	SNP2783	C	T	.	PASS	END=398141;ChrB=CB_chrI;StartB=402469;EndB=402469;Parent=SYN1;VarType=ShV;DupType=.
N2_chrI	398389	SNP2784	T	C	.	PASS	END=398389;ChrB=CB_chrI;StartB=402717;EndB=402717;Parent=SYN1;VarType=ShV;DupType=.
N2_chrI	398438	SNP2785	A	C	.	PASS	END=398438;ChrB=CB_chrI;StartB=402766;EndB=402766;Parent=SYN1;VarType=ShV;DupType=.
N2_chrI	398496	INS2786	A	AT	.	PASS	END=398496;ChrB=CB_chrI;StartB=402824;EndB=402825;Parent=SYN1;VarType=ShV;DupType=.
N2_chrI	398593	SNP2787	T	G	.	PASS	END=398593;ChrB=CB_chrI;StartB=402922;EndB=402922;Parent=SYN1;VarType=ShV;DupType=.
N2_chrI	398740	SNP2788	G	A	.	PASS	END=398740;ChrB=CB_chrI;StartB=403069;EndB=403069;Parent=SYN1;VarType=ShV;DupType=.
N2_chrI	398782	DEL2789	CT	C	.	PASS	END=398783;ChrB=CB_chrI;StartB=403111;EndB=403111;Parent=SYN1;VarType=ShV;DupType=.
N2_chrI	398978	DEL2790	GA	G	.	PASS	END=398979;ChrB=CB_chrI;StartB=403306;EndB=403306;Parent=SYN1;VarType=ShV;DupType=.
N2_chrI	399298	DEL2791	AT	A	.	PASS	END=399299;ChrB=CB_chrI;StartB=403625;EndB=403625;Parent=SYN1;VarType=ShV;DupType=.
N2_chrI	399525	INS2792	C	CAA	.	PASS	END=399525;ChrB=CB_chrI;StartB=403851;EndB=403853;Parent=SYN1;VarType=ShV;DupType=.
N2_chrI	399598	SNP2793	G	A	.	PASS	END=399598;ChrB=CB_chrI;StartB=403926;EndB=403926;Parent=SYN1;VarType=ShV;DupType=.
N2_chrI	399603	SNP2794	T	G	.	PASS	END=399603;ChrB=CB_chrI;StartB=403931;EndB=403931;Parent=SYN1;VarType=ShV;DupType=.
N2_chrI	399761	SNP2795	C	T	.	PASS	END=399761;ChrB=CB_chrI;StartB=404089;EndB=404089;Parent=SYN1;VarType=ShV;DupType=.
N2_chrI	399863	SNP2796	A	T	.	PASS	END=399863;ChrB=CB_chrI;StartB=404191;EndB=404191;Parent=SYN1;VarType=ShV;DupType=.
N2_chrI	400050	INS2797	T	TA	.	PASS	END=400050;ChrB=CB_chrI;StartB=404378;EndB=404379;Parent=SYN1;VarType=ShV;DupType=.
N2_chrI	400059	SNP2798	T	A	.	PASS	END=400059;ChrB=CB_chrI;StartB=404388;EndB=404388;Parent=SYN1;VarType=ShV;DupType=.
N2_chrI	400102	INS2799	G	GAAAAGGTTTTTTTTTGA	.	PASS	END=400102;ChrB=CB_chrI;StartB=404431;EndB=404448;Parent=SYN1;VarType=ShV;DupType=.
N2_chrI	400158	DEL2800	CT	C	.	PASS	END=400159;ChrB=CB_chrI;StartB=404504;EndB=404504;Parent=SYN1;VarType=ShV;DupType=.
N2_chrI	400161	SNP2801	T	A	.	PASS	END=400161;ChrB=CB_chrI;StartB=404506;EndB=404506;Parent=SYN1;VarType=ShV;DupType=.
N2_chrI	400246	DEL2802	GA	G	.	PASS	END=400247;ChrB=CB_chrI;StartB=404591;EndB=404591;Parent=SYN1;VarType=ShV;DupType=.
N2_chrI	400274	INS2803	A	AT	.	PASS	END=400274;ChrB=CB_chrI;StartB=404618;EndB=404619;Parent=SYN1;VarType=ShV;DupType=.
N2_chrI	400427	SNP2804	C	G	.	PASS	END=400427;ChrB=CB_chrI;StartB=404772;EndB=404772;Parent=SYN1;VarType=ShV;DupType=.
N2_chrI	400429	SNP2805	G	A	.	PASS	END=400429;ChrB=CB_chrI;StartB=404774;EndB=404774;Parent=SYN1;VarType=ShV;DupType=.
N2_chrI	400632	DEL2806	TGGGG	T	.	PASS	END=400636;ChrB=CB_chrI;StartB=404977;EndB=404977;Parent=SYN1;VarType=ShV;DupType=.
N2_chrI	400758	INS2807	A	AT	.	PASS	END=400758;ChrB=CB_chrI;StartB=405099;EndB=405100;Parent=SYN1;VarType=ShV;DupType=.
N2_chrI	401041	INS2808	A	AT	.	PASS	END=401041;ChrB=CB_chrI;StartB=405383;EndB=405384;Parent=SYN1;VarType=ShV;DupType=.
N2_chrI	401122	SNP2809	A	T	.	PASS	END=401122;ChrB=CB_chrI;StartB=405465;EndB=405465;Parent=SYN1;VarType=ShV;DupType=.
N2_chrI	401128	SNP2810	G	A	.	PASS	END=401128;ChrB=CB_chrI;StartB=405471;EndB=405471;Parent=SYN1;VarType=ShV;DupType=.
N2_chrI	401181	HDR2	N	<HDR>	.	PASS	END=401314;ChrB=CB_chrI;StartB=405524;EndB=405655;Parent=SYN1;VarType=ShV;DupType=.
N2_chrI	401315	SYNAL3	N	<SYNAL>	.	PASS	END=402712;ChrB=CB_chrI;StartB=405656;EndB=406989;Parent=SYN1;VarType=.;DupType=.
N2_chrI	401363	INS2811	G	GA	.	PASS	END=401363;ChrB=CB_chrI;StartB=405704;EndB=405705;Parent=SYN1;VarType=ShV;DupType=.
N2_chrI	401388	SNP2812	G	T	.	PASS	END=401388;ChrB=CB_chrI;StartB=405730;EndB=405730;Parent=SYN1;VarType=ShV;DupType=.
N2_chrI	401561	SNP2813	A	G	.	PASS	END=401561;ChrB=CB_chrI;StartB=405903;EndB=405903;Parent=SYN1;VarType=ShV;DupType=.
N2_chrI	401851	INS2814	C	CT	.	PASS	END=401851;ChrB=CB_chrI;StartB=406193;EndB=406194;Parent=SYN1;VarType=ShV;DupType=.
N2_chrI	402127	DEL2815	TTGGAGAAGTGCAAAAATTTAAATTTTTGAATTAAATCTTTAAATCTTCAACAAAATTTAATCGTAA	T	.	PASS	END=402193;ChrB=CB_chrI;StartB=406470;EndB=406470;Parent=SYN1;VarType=ShV;DupType=.
N2_chrI	402382	SNP2816	T	G	.	PASS	END=402382;ChrB=CB_chrI;StartB=406659;EndB=406659;Parent=SYN1;VarType=ShV;DupType=.
N2_chrI	402459	SNP2817	A	G	.	PASS	END=402459;ChrB=CB_chrI;StartB=406736;EndB=406736;Parent=SYN1;VarType=ShV;DupType=.
N2_chrI	402506	SNP2818	G	C	.	PASS	END=402506;ChrB=CB_chrI;StartB=406783;EndB=406783;Parent=SYN1;VarType=ShV;DupType=.
N2_chrI	402713	HDR3	N	<HDR>	.	PASS	END=402785;ChrB=CB_chrI;StartB=406990;EndB=407493;Parent=SYN1;VarType=ShV;DupType=.
N2_chrI	402786	SYNAL4	N	<SYNAL>	.	PASS	END=406202;ChrB=CB_chrI;StartB=407494;EndB=410735;Parent=SYN1;VarType=.;DupType=.
N2_chrI	402813	SNP2819	A	G	.	PASS	END=402813;ChrB=CB_chrI;StartB=407521;EndB=407521;Parent=SYN1;VarType=ShV;DupType=.
N2_chrI	402835	SNP2820	C	T	.	PASS	END=402835;ChrB=CB_chrI;StartB=407543;EndB=407543;Parent=SYN1;VarType=ShV;DupType=.
N2_chrI	403042	SNP2821	A	G	.	PASS	END=403042;ChrB=CB_chrI;StartB=407750;EndB=407750;Parent=SYN1;VarType=ShV;DupType=.
N2_chrI	403074	SNP2822	C	A	.	PASS	END=403074;ChrB=CB_chrI;StartB=407782;EndB=407782;Parent=SYN1;VarType=ShV;DupType=.
N2_chrI	403103	DEL2823	AATTCCCAGAGAAAACAATTTTCGTAGATTTCAACTTCGCGGAGTTTTCTGTCAATTTTTTGAGATTTTTTCTCAAAAAGCTTGAGTAAATACTCACGTAGTTGAAATCCGCGGAATTCGAG	A	.	PASS	END=403224;ChrB=CB_chrI;StartB=407811;EndB=407811;Parent=SYN1;VarType=ShV;DupType=.
N2_chrI	403408	SNP2824	T	A	.	PASS	END=403408;ChrB=CB_chrI;StartB=407995;EndB=407995;Parent=SYN1;VarType=ShV;DupType=.
N2_chrI	403409	SNP2825	T	A	.	PASS	END=403409;ChrB=CB_chrI;StartB=407996;EndB=407996;Parent=SYN1;VarType=ShV;DupType=.
N2_chrI	403444	SNP2826	C	T	.	PASS	END=403444;ChrB=CB_chrI;StartB=408031;EndB=408031;Parent=SYN1;VarType=ShV;DupType=.
N2_chrI	403879	DEL2827	TGTCCCGTTTTTTGGGTGTTTTCGCGGGAACGGGAC	T	.	PASS	END=403914;ChrB=CB_chrI;StartB=408466;EndB=408466;Parent=SYN1;VarType=ShV;DupType=.
N2_chrI	403988	SNP2828	A	G	.	PASS	END=403988;ChrB=CB_chrI;StartB=408540;EndB=408540;Parent=SYN1;VarType=ShV;DupType=.
N2_chrI	404110	DEL2829	CAA	C	.	PASS	END=404112;ChrB=CB_chrI;StartB=408662;EndB=408662;Parent=SYN1;VarType=ShV;DupType=.
N2_chrI	404126	INS2830	G	GA	.	PASS	END=404126;ChrB=CB_chrI;StartB=408676;EndB=408677;Parent=SYN1;VarType=ShV;DupType=.
N2_chrI	404564	INS2831	C	CA	.	PASS	END=404564;ChrB=CB_chrI;StartB=409115;EndB=409116;Parent=SYN1;VarType=ShV;DupType=.
N2_chrI	404608	DEL2832	CAAAAAAAGTCCATCAAAAAACCATCA	C	.	PASS	END=404634;ChrB=CB_chrI;StartB=409160;EndB=409160;Parent=SYN1;VarType=ShV;DupType=.
N2_chrI	404639	INS2833	A	ATTCC	.	PASS	END=404639;ChrB=CB_chrI;StartB=409165;EndB=409169;Parent=SYN1;VarType=ShV;DupType=.
N2_chrI	404653	SNP2834	A	T	.	PASS	END=404653;ChrB=CB_chrI;StartB=409183;EndB=409183;Parent=SYN1;VarType=ShV;DupType=.
N2_chrI	404716	INS2835	T	TTA	.	PASS	END=404716;ChrB=CB_chrI;StartB=409246;EndB=409248;Parent=SYN1;VarType=ShV;DupType=.
N2_chrI	405014	SNP2836	A	G	.	PASS	END=405014;ChrB=CB_chrI;StartB=409546;EndB=409546;Parent=SYN1;VarType=ShV;DupType=.
N2_chrI	405030	SNP2837	A	T	.	PASS	END=405030;ChrB=CB_chrI;StartB=409562;EndB=409562;Parent=SYN1;VarType=ShV;DupType=.
N2_chrI	405204	SNP2838	C	T	.	PASS	END=405204;ChrB=CB_chrI;StartB=409736;EndB=409736;Parent=SYN1;VarType=ShV;DupType=.
N2_chrI	405380	SNP2839	G	A	.	PASS	END=405380;ChrB=CB_chrI;StartB=409912;EndB=409912;Parent=SYN1;VarType=ShV;DupType=.
N2_chrI	405410	DEL2840	GT	G	.	PASS	END=405411;ChrB=CB_chrI;StartB=409942;EndB=409942;Parent=SYN1;VarType=ShV;DupType=.
N2_chrI	405656	INS2841	G	GA	.	PASS	END=405656;ChrB=CB_chrI;StartB=410187;EndB=410188;Parent=SYN1;VarType=ShV;DupType=.
N2_chrI	405673	SNP2842	C	A	.	PASS	END=405673;ChrB=CB_chrI;StartB=410205;EndB=410205;Parent=SYN1;VarType=ShV;DupType=.
N2_chrI	405723	SNP2843	A	G	.	PASS	END=405723;ChrB=CB_chrI;StartB=410255;EndB=410255;Parent=SYN1;VarType=ShV;DupType=.
N2_chrI	405811	SNP2844	T	A	.	PASS	END=405811;ChrB=CB_chrI;StartB=410343;EndB=410343;Parent=SYN1;VarType=ShV;DupType=.
N2_chrI	405958	INS2845	A	AT	.	PASS	END=405958;ChrB=CB_chrI;StartB=410490;EndB=410491;Parent=SYN1;VarType=ShV;DupType=.
N2_chrI	406203	HDR4	N	<HDR>	.	PASS	END=406250;ChrB=CB_chrI;StartB=410736;EndB=410879;Parent=SYN1;VarType=ShV;DupType=.
N2_chrI	406251	SYNAL5	N	<SYNAL>	.	PASS	END=495265;ChrB=CB_chrI;StartB=410880;EndB=499538;Parent=SYN1;VarType=.;DupType=.
N2_chrI	406518	SNP2846	C	T	.	PASS	END=406518;ChrB=CB_chrI;StartB=411147;EndB=411147;Parent=SYN1;VarType=ShV;DupType=.
N2_chrI	406539	INS2847	G	GT	.	PASS	END=406539;ChrB=CB_chrI;StartB=411168;EndB=411169;Parent=SYN1;VarType=ShV;DupType=.
N2_chrI	406552	SNP2848	A	G	.	PASS	END=406552;ChrB=CB_chrI;StartB=411182;EndB=411182;Parent=SYN1;VarType=ShV;DupType=.
N2_chrI	406644	SNP2849	T	C	.	PASS	END=406644;ChrB=CB_chrI;StartB=411274;EndB=411274;Parent=SYN1;VarType=ShV;DupType=.
N2_chrI	406822	SNP2850	G	C	.	PASS	END=406822;ChrB=CB_chrI;StartB=411452;EndB=411452;Parent=SYN1;VarType=ShV;DupType=.
N2_chrI	406898	SNP2851	A	G	.	PASS	END=406898;ChrB=CB_chrI;StartB=411528;EndB=411528;Parent=SYN1;VarType=ShV;DupType=.
N2_chrI	406906	SNP2852	A	T	.	PASS	END=406906;ChrB=CB_chrI;StartB=411536;EndB=411536;Parent=SYN1;VarType=ShV;DupType=.
N2_chrI	407483	INS2853	A	AT	.	PASS	END=407483;ChrB=CB_chrI;StartB=412113;EndB=412114;Parent=SYN1;VarType=ShV;DupType=.
N2_chrI	407569	DEL2854	TG	T	.	PASS	END=407570;ChrB=CB_chrI;StartB=412200;EndB=412200;Parent=SYN1;VarType=ShV;DupType=.
N2_chrI	407657	SNP2855	G	A	.	PASS	END=407657;ChrB=CB_chrI;StartB=412287;EndB=412287;Parent=SYN1;VarType=ShV;DupType=.
N2_chrI	407699	DEL2856	GTT	G	.	PASS	END=407701;ChrB=CB_chrI;StartB=412329;EndB=412329;Parent=SYN1;VarType=ShV;DupType=.
N2_chrI	407766	INS2857	T	TAAGAA	.	PASS	END=407766;ChrB=CB_chrI;StartB=412394;EndB=412399;Parent=SYN1;VarType=ShV;DupType=.
N2_chrI	407766	DEL2858	TTTTT	T	.	PASS	END=407770;ChrB=CB_chrI;StartB=412399;EndB=412399;Parent=SYN1;VarType=ShV;DupType=.
N2_chrI	407853	SNP2859	A	T	.	PASS	END=407853;ChrB=CB_chrI;StartB=412482;EndB=412482;Parent=SYN1;VarType=ShV;DupType=.
N2_chrI	408023	SNP2860	T	C	.	PASS	END=408023;ChrB=CB_chrI;StartB=412652;EndB=412652;Parent=SYN1;VarType=ShV;DupType=.
N2_chrI	408119	SNP2861	A	T	.	PASS	END=408119;ChrB=CB_chrI;StartB=412748;EndB=412748;Parent=SYN1;VarType=ShV;DupType=.
N2_chrI	408120	SNP2862	A	T	.	PASS	END=408120;ChrB=CB_chrI;StartB=412749;EndB=412749;Parent=SYN1;VarType=ShV;DupType=.
N2_chrI	408121	SNP2863	A	T	.	PASS	END=408121;ChrB=CB_chrI;StartB=412750;EndB=412750;Parent=SYN1;VarType=ShV;DupType=.
N2_chrI	408122	SNP2864	A	T	.	PASS	END=408122;ChrB=CB_chrI;StartB=412751;EndB=412751;Parent=SYN1;VarType=ShV;DupType=.
N2_chrI	408190	SNP2865	A	G	.	PASS	END=408190;ChrB=CB_chrI;StartB=412819;EndB=412819;Parent=SYN1;VarType=ShV;DupType=.
N2_chrI	408218	SNP2866	G	A	.	PASS	END=408218;ChrB=CB_chrI;StartB=412847;EndB=412847;Parent=SYN1;VarType=ShV;DupType=.
N2_chrI	408262	SNP2867	T	A	.	PASS	END=408262;ChrB=CB_chrI;StartB=412891;EndB=412891;Parent=SYN1;VarType=ShV;DupType=.
N2_chrI	408295	SNP2868	A	T	.	PASS	END=408295;ChrB=CB_chrI;StartB=412924;EndB=412924;Parent=SYN1;VarType=ShV;DupType=.
N2_chrI	408296	SNP2869	A	T	.	PASS	END=408296;ChrB=CB_chrI;StartB=412925;EndB=412925;Parent=SYN1;VarType=ShV;DupType=.
N2_chrI	408349	SNP2870	C	T	.	PASS	END=408349;ChrB=CB_chrI;StartB=412978;EndB=412978;Parent=SYN1;VarType=ShV;DupType=.
N2_chrI	408373	DEL2871	AT	A	.	PASS	END=408374;ChrB=CB_chrI;StartB=413002;EndB=413002;Parent=SYN1;VarType=ShV;DupType=.
N2_chrI	408399	INS2872	T	TA	.	PASS	END=408399;ChrB=CB_chrI;StartB=413027;EndB=413028;Parent=SYN1;VarType=ShV;DupType=.
N2_chrI	408572	SNP2873	A	G	.	PASS	END=408572;ChrB=CB_chrI;StartB=413201;EndB=413201;Parent=SYN1;VarType=ShV;DupType=.
N2_chrI	408773	SNP2874	T	G	.	PASS	END=408773;ChrB=CB_chrI;StartB=413402;EndB=413402;Parent=SYN1;VarType=ShV;DupType=.
N2_chrI	408900	SNP2875	A	C	.	PASS	END=408900;ChrB=CB_chrI;StartB=413529;EndB=413529;Parent=SYN1;VarType=ShV;DupType=.
N2_chrI	409218	SNP2876	G	A	.	PASS	END=409218;ChrB=CB_chrI;StartB=413847;EndB=413847;Parent=SYN1;VarType=ShV;DupType=.
N2_chrI	409370	SNP2877	C	A	.	PASS	END=409370;ChrB=CB_chrI;StartB=413999;EndB=413999;Parent=SYN1;VarType=ShV;DupType=.
N2_chrI	409432	DEL2878	TA	T	.	PASS	END=409433;ChrB=CB_chrI;StartB=414061;EndB=414061;Parent=SYN1;VarType=ShV;DupType=.
N2_chrI	409467	INS2879	C	CA	.	PASS	END=409467;ChrB=CB_chrI;StartB=414095;EndB=414096;Parent=SYN1;VarType=ShV;DupType=.
N2_chrI	409666	SNP2880	G	A	.	PASS	END=409666;ChrB=CB_chrI;StartB=414295;EndB=414295;Parent=SYN1;VarType=ShV;DupType=.
N2_chrI	409671	DEL2881	TA	T	.	PASS	END=409672;ChrB=CB_chrI;StartB=414300;EndB=414300;Parent=SYN1;VarType=ShV;DupType=.
N2_chrI	409749	SNP2882	C	G	.	PASS	END=409749;ChrB=CB_chrI;StartB=414377;EndB=414377;Parent=SYN1;VarType=ShV;DupType=.
N2_chrI	409800	INS2883	T	TATTAGACTCAAAATTGTCGGAAAACACTGAATTTCATAATGAAACTTCTTGAAAACTTTTCAGAAAAAGTTATGACGGCTTGAAAAATGACCTAAAATTAGTTAAAATCGGAAATTTGACCAATTTATCAA	.	PASS	END=409800;ChrB=CB_chrI;StartB=414428;EndB=414559;Parent=SYN1;VarType=ShV;DupType=.
N2_chrI	410015	SNP2884	A	G	.	PASS	END=410015;ChrB=CB_chrI;StartB=414774;EndB=414774;Parent=SYN1;VarType=ShV;DupType=.
N2_chrI	410184	SNP2885	G	T	.	PASS	END=410184;ChrB=CB_chrI;StartB=414943;EndB=414943;Parent=SYN1;VarType=ShV;DupType=.
N2_chrI	410815	SNP2886	A	T	.	PASS	END=410815;ChrB=CB_chrI;StartB=415574;EndB=415574;Parent=SYN1;VarType=ShV;DupType=.
N2_chrI	411942	SNP2887	A	G	.	PASS	END=411942;ChrB=CB_chrI;StartB=416701;EndB=416701;Parent=SYN1;VarType=ShV;DupType=.
N2_chrI	412018	SNP2888	G	A	.	PASS	END=412018;ChrB=CB_chrI;StartB=416777;EndB=416777;Parent=SYN1;VarType=ShV;DupType=.
N2_chrI	412462	SNP2889	A	G	.	PASS	END=412462;ChrB=CB_chrI;StartB=417221;EndB=417221;Parent=SYN1;VarType=ShV;DupType=.
N2_chrI	412919	SNP2890	G	A	.	PASS	END=412919;ChrB=CB_chrI;StartB=417678;EndB=417678;Parent=SYN1;VarType=ShV;DupType=.
N2_chrI	413082	SNP2891	T	A	.	PASS	END=413082;ChrB=CB_chrI;StartB=417841;EndB=417841;Parent=SYN1;VarType=ShV;DupType=.
N2_chrI	413846	SNP2892	G	C	.	PASS	END=413846;ChrB=CB_chrI;StartB=418605;EndB=418605;Parent=SYN1;VarType=ShV;DupType=.
N2_chrI	414443	SNP2893	A	T	.	PASS	END=414443;ChrB=CB_chrI;StartB=419202;EndB=419202;Parent=SYN1;VarType=ShV;DupType=.
N2_chrI	414692	SNP2894	T	G	.	PASS	END=414692;ChrB=CB_chrI;StartB=419451;EndB=419451;Parent=SYN1;VarType=ShV;DupType=.
N2_chrI	414716	DEL2895	TA	T	.	PASS	END=414717;ChrB=CB_chrI;StartB=419475;EndB=419475;Parent=SYN1;VarType=ShV;DupType=.
N2_chrI	414726	SNP2896	A	C	.	PASS	END=414726;ChrB=CB_chrI;StartB=419484;EndB=419484;Parent=SYN1;VarType=ShV;DupType=.
N2_chrI	415211	DEL2897	AAAAAATTTTTTGGCAAAATGTCATTTTTTGGCCTTTTGTTTTATCACAACTTTTTTCCATTTGCACTTATGAACTCAAACTTTTTTTCAAAAAATCAGTCTCTCTGAGTAGTATCTTGCACATGAGTTTGAAACAAAACAGAGCAAAACCCAAATTTTAATTCAATTAAAACATGCTTTTTTGGGGGTAAAAAGAGCAACAAAAAATTTTTTCAAACTGGGGAAAGCCGTCCTGGGCTCAATTTTGCTCCGAACTTAGTGCCGTTTTCTGCTCCACTGTGGGGCAAAATATTTCTAG	A	.	PASS	END=415508;ChrB=CB_chrI;StartB=419969;EndB=419969;Parent=SYN1;VarType=ShV;DupType=.
N2_chrI	415508	INS2898	G	GTTTGTC	.	PASS	END=415508;ChrB=CB_chrI;StartB=419969;EndB=419975;Parent=SYN1;VarType=ShV;DupType=.
N2_chrI	416492	SNP2899	A	T	.	PASS	END=416492;ChrB=CB_chrI;StartB=420959;EndB=420959;Parent=SYN1;VarType=ShV;DupType=.
N2_chrI	416612	SNP2900	A	C	.	PASS	END=416612;ChrB=CB_chrI;StartB=421079;EndB=421079;Parent=SYN1;VarType=ShV;DupType=.
N2_chrI	417627	DEL2901	CT	C	.	PASS	END=417628;ChrB=CB_chrI;StartB=422094;EndB=422094;Parent=SYN1;VarType=ShV;DupType=.
N2_chrI	418134	SNP2902	C	T	.	PASS	END=418134;ChrB=CB_chrI;StartB=422600;EndB=422600;Parent=SYN1;VarType=ShV;DupType=.
N2_chrI	418269	INS2903	G	GT	.	PASS	END=418269;ChrB=CB_chrI;StartB=422735;EndB=422736;Parent=SYN1;VarType=ShV;DupType=.
N2_chrI	418457	SNP2904	A	G	.	PASS	END=418457;ChrB=CB_chrI;StartB=422924;EndB=422924;Parent=SYN1;VarType=ShV;DupType=.
N2_chrI	418520	SNP2905	A	T	.	PASS	END=418520;ChrB=CB_chrI;StartB=422987;EndB=422987;Parent=SYN1;VarType=ShV;DupType=.
N2_chrI	418521	SNP2906	G	C	.	PASS	END=418521;ChrB=CB_chrI;StartB=422988;EndB=422988;Parent=SYN1;VarType=ShV;DupType=.
N2_chrI	418725	SNP2907	A	T	.	PASS	END=418725;ChrB=CB_chrI;StartB=423192;EndB=423192;Parent=SYN1;VarType=ShV;DupType=.
N2_chrI	418813	DEL2908	ATGCG	A	.	PASS	END=418817;ChrB=CB_chrI;StartB=423280;EndB=423280;Parent=SYN1;VarType=ShV;DupType=.
N2_chrI	418883	SNP2909	C	T	.	PASS	END=418883;ChrB=CB_chrI;StartB=423346;EndB=423346;Parent=SYN1;VarType=ShV;DupType=.
N2_chrI	420283	DEL2910	TA	T	.	PASS	END=420284;ChrB=CB_chrI;StartB=424746;EndB=424746;Parent=SYN1;VarType=ShV;DupType=.
N2_chrI	421139	SNP2911	T	C	.	PASS	END=421139;ChrB=CB_chrI;StartB=425601;EndB=425601;Parent=SYN1;VarType=ShV;DupType=.
N2_chrI	421276	SNP2912	A	G	.	PASS	END=421276;ChrB=CB_chrI;StartB=425738;EndB=425738;Parent=SYN1;VarType=ShV;DupType=.
N2_chrI	421362	DEL2913	TA	T	.	PASS	END=421363;ChrB=CB_chrI;StartB=425824;EndB=425824;Parent=SYN1;VarType=ShV;DupType=.
N2_chrI	421982	SNP2914	A	G	.	PASS	END=421982;ChrB=CB_chrI;StartB=426443;EndB=426443;Parent=SYN1;VarType=ShV;DupType=.
N2_chrI	423167	DEL2915	GA	G	.	PASS	END=423168;ChrB=CB_chrI;StartB=427628;EndB=427628;Parent=SYN1;VarType=ShV;DupType=.
N2_chrI	423239	SNP2916	A	G	.	PASS	END=423239;ChrB=CB_chrI;StartB=427699;EndB=427699;Parent=SYN1;VarType=ShV;DupType=.
N2_chrI	424128	SNP2917	T	C	.	PASS	END=424128;ChrB=CB_chrI;StartB=428588;EndB=428588;Parent=SYN1;VarType=ShV;DupType=.
N2_chrI	424484	SNP2918	A	T	.	PASS	END=424484;ChrB=CB_chrI;StartB=428944;EndB=428944;Parent=SYN1;VarType=ShV;DupType=.
N2_chrI	424693	SNP2919	T	A	.	PASS	END=424693;ChrB=CB_chrI;StartB=429153;EndB=429153;Parent=SYN1;VarType=ShV;DupType=.
N2_chrI	424913	SNP2920	T	C	.	PASS	END=424913;ChrB=CB_chrI;StartB=429373;EndB=429373;Parent=SYN1;VarType=ShV;DupType=.
N2_chrI	425553	DEL2921	AT	A	.	PASS	END=425554;ChrB=CB_chrI;StartB=430013;EndB=430013;Parent=SYN1;VarType=ShV;DupType=.
N2_chrI	425870	SNP2922	T	A	.	PASS	END=425870;ChrB=CB_chrI;StartB=430329;EndB=430329;Parent=SYN1;VarType=ShV;DupType=.
N2_chrI	426354	SNP2923	C	T	.	PASS	END=426354;ChrB=CB_chrI;StartB=430813;EndB=430813;Parent=SYN1;VarType=ShV;DupType=.
N2_chrI	426714	INS2924	A	ATT	.	PASS	END=426714;ChrB=CB_chrI;StartB=431173;EndB=431175;Parent=SYN1;VarType=ShV;DupType=.
N2_chrI	426721	SNP2925	G	T	.	PASS	END=426721;ChrB=CB_chrI;StartB=431182;EndB=431182;Parent=SYN1;VarType=ShV;DupType=.
N2_chrI	427609	SNP2926	C	G	.	PASS	END=427609;ChrB=CB_chrI;StartB=432070;EndB=432070;Parent=SYN1;VarType=ShV;DupType=.
N2_chrI	427848	DEL2927	GT	G	.	PASS	END=427849;ChrB=CB_chrI;StartB=432309;EndB=432309;Parent=SYN1;VarType=ShV;DupType=.
N2_chrI	428412	SNP2928	T	A	.	PASS	END=428412;ChrB=CB_chrI;StartB=432872;EndB=432872;Parent=SYN1;VarType=ShV;DupType=.
N2_chrI	428647	SNP2929	C	T	.	PASS	END=428647;ChrB=CB_chrI;StartB=433107;EndB=433107;Parent=SYN1;VarType=ShV;DupType=.
N2_chrI	429075	SNP2930	A	G	.	PASS	END=429075;ChrB=CB_chrI;StartB=433535;EndB=433535;Parent=SYN1;VarType=ShV;DupType=.
N2_chrI	429235	SNP2931	T	C	.	PASS	END=429235;ChrB=CB_chrI;StartB=433695;EndB=433695;Parent=SYN1;VarType=ShV;DupType=.
N2_chrI	430067	INS2932	C	CA	.	PASS	END=430067;ChrB=CB_chrI;StartB=434527;EndB=434528;Parent=SYN1;VarType=ShV;DupType=.
N2_chrI	430565	SNP2933	T	C	.	PASS	END=430565;ChrB=CB_chrI;StartB=435026;EndB=435026;Parent=SYN1;VarType=ShV;DupType=.
N2_chrI	431158	SNP2934	C	T	.	PASS	END=431158;ChrB=CB_chrI;StartB=435619;EndB=435619;Parent=SYN1;VarType=ShV;DupType=.
N2_chrI	431327	SNP2935	C	A	.	PASS	END=431327;ChrB=CB_chrI;StartB=435788;EndB=435788;Parent=SYN1;VarType=ShV;DupType=.
N2_chrI	432119	SNP2936	A	T	.	PASS	END=432119;ChrB=CB_chrI;StartB=436580;EndB=436580;Parent=SYN1;VarType=ShV;DupType=.
N2_chrI	433049	DEL2937	TGACCGGTACATGTCATTCCGTAAA	T	.	PASS	END=433073;ChrB=CB_chrI;StartB=437510;EndB=437510;Parent=SYN1;VarType=ShV;DupType=.
N2_chrI	433198	SNP2938	G	A	.	PASS	END=433198;ChrB=CB_chrI;StartB=437635;EndB=437635;Parent=SYN1;VarType=ShV;DupType=.
N2_chrI	433642	DEL2939	AAC	A	.	PASS	END=433644;ChrB=CB_chrI;StartB=438079;EndB=438079;Parent=SYN1;VarType=ShV;DupType=.
N2_chrI	433774	INS2940	C	CA	.	PASS	END=433774;ChrB=CB_chrI;StartB=438209;EndB=438210;Parent=SYN1;VarType=ShV;DupType=.
N2_chrI	434079	DEL2941	CAAA	C	.	PASS	END=434082;ChrB=CB_chrI;StartB=438515;EndB=438515;Parent=SYN1;VarType=ShV;DupType=.
N2_chrI	434118	SNP2942	C	G	.	PASS	END=434118;ChrB=CB_chrI;StartB=438551;EndB=438551;Parent=SYN1;VarType=ShV;DupType=.
N2_chrI	434254	SNP2943	C	T	.	PASS	END=434254;ChrB=CB_chrI;StartB=438687;EndB=438687;Parent=SYN1;VarType=ShV;DupType=.
N2_chrI	435084	DEL2944	CA	C	.	PASS	END=435085;ChrB=CB_chrI;StartB=439517;EndB=439517;Parent=SYN1;VarType=ShV;DupType=.
N2_chrI	435500	DEL2945	TTCTCTC	T	.	PASS	END=435506;ChrB=CB_chrI;StartB=439932;EndB=439932;Parent=SYN1;VarType=ShV;DupType=.
N2_chrI	435637	INS2946	A	AC	.	PASS	END=435637;ChrB=CB_chrI;StartB=440063;EndB=440064;Parent=SYN1;VarType=ShV;DupType=.
N2_chrI	435639	SNP2947	A	T	.	PASS	END=435639;ChrB=CB_chrI;StartB=440066;EndB=440066;Parent=SYN1;VarType=ShV;DupType=.
N2_chrI	435759	DEL2948	GT	G	.	PASS	END=435760;ChrB=CB_chrI;StartB=440186;EndB=440186;Parent=SYN1;VarType=ShV;DupType=.
N2_chrI	436578	SNP2949	A	C	.	PASS	END=436578;ChrB=CB_chrI;StartB=441004;EndB=441004;Parent=SYN1;VarType=ShV;DupType=.
N2_chrI	437321	SNP2950	G	T	.	PASS	END=437321;ChrB=CB_chrI;StartB=441747;EndB=441747;Parent=SYN1;VarType=ShV;DupType=.
N2_chrI	438058	DEL2951	ACC	A	.	PASS	END=438060;ChrB=CB_chrI;StartB=442484;EndB=442484;Parent=SYN1;VarType=ShV;DupType=.
N2_chrI	438065	SNP2952	C	T	.	PASS	END=438065;ChrB=CB_chrI;StartB=442489;EndB=442489;Parent=SYN1;VarType=ShV;DupType=.
N2_chrI	438434	SNP2953	A	G	.	PASS	END=438434;ChrB=CB_chrI;StartB=442858;EndB=442858;Parent=SYN1;VarType=ShV;DupType=.
N2_chrI	438993	SNP2954	G	A	.	PASS	END=438993;ChrB=CB_chrI;StartB=443417;EndB=443417;Parent=SYN1;VarType=ShV;DupType=.
N2_chrI	439763	SNP2955	C	G	.	PASS	END=439763;ChrB=CB_chrI;StartB=444187;EndB=444187;Parent=SYN1;VarType=ShV;DupType=.
N2_chrI	440286	SNP2956	G	A	.	PASS	END=440286;ChrB=CB_chrI;StartB=444710;EndB=444710;Parent=SYN1;VarType=ShV;DupType=.
N2_chrI	441677	SNP2957	A	T	.	PASS	END=441677;ChrB=CB_chrI;StartB=446101;EndB=446101;Parent=SYN1;VarType=ShV;DupType=.
N2_chrI	441719	DEL2958	GT	G	.	PASS	END=441720;ChrB=CB_chrI;StartB=446143;EndB=446143;Parent=SYN1;VarType=ShV;DupType=.
N2_chrI	442501	SNP2959	G	T	.	PASS	END=442501;ChrB=CB_chrI;StartB=446924;EndB=446924;Parent=SYN1;VarType=ShV;DupType=.
N2_chrI	442992	SNP2960	G	A	.	PASS	END=442992;ChrB=CB_chrI;StartB=447415;EndB=447415;Parent=SYN1;VarType=ShV;DupType=.
N2_chrI	443058	SNP2961	T	C	.	PASS	END=443058;ChrB=CB_chrI;StartB=447481;EndB=447481;Parent=SYN1;VarType=ShV;DupType=.
N2_chrI	443423	SNP2962	A	T	.	PASS	END=443423;ChrB=CB_chrI;StartB=447846;EndB=447846;Parent=SYN1;VarType=ShV;DupType=.
N2_chrI	443802	SNP2963	G	C	.	PASS	END=443802;ChrB=CB_chrI;StartB=448225;EndB=448225;Parent=SYN1;VarType=ShV;DupType=.
N2_chrI	443858	SNP2964	T	C	.	PASS	END=443858;ChrB=CB_chrI;StartB=448281;EndB=448281;Parent=SYN1;VarType=ShV;DupType=.
N2_chrI	444104	SNP2965	C	T	.	PASS	END=444104;ChrB=CB_chrI;StartB=448527;EndB=448527;Parent=SYN1;VarType=ShV;DupType=.
N2_chrI	444369	SNP2966	G	A	.	PASS	END=444369;ChrB=CB_chrI;StartB=448792;EndB=448792;Parent=SYN1;VarType=ShV;DupType=.
N2_chrI	444480	DEL2967	GT	G	.	PASS	END=444481;ChrB=CB_chrI;StartB=448903;EndB=448903;Parent=SYN1;VarType=ShV;DupType=.
N2_chrI	444512	INS2968	A	AT	.	PASS	END=444512;ChrB=CB_chrI;StartB=448934;EndB=448935;Parent=SYN1;VarType=ShV;DupType=.
N2_chrI	444746	DEL2969	AT	A	.	PASS	END=444747;ChrB=CB_chrI;StartB=449169;EndB=449169;Parent=SYN1;VarType=ShV;DupType=.
N2_chrI	445069	DEL2970	CGGAAAAATT	C	.	PASS	END=445078;ChrB=CB_chrI;StartB=449491;EndB=449491;Parent=SYN1;VarType=ShV;DupType=.
N2_chrI	445308	SNP2971	A	T	.	PASS	END=445308;ChrB=CB_chrI;StartB=449721;EndB=449721;Parent=SYN1;VarType=ShV;DupType=.
N2_chrI	445309	SNP2972	A	T	.	PASS	END=445309;ChrB=CB_chrI;StartB=449722;EndB=449722;Parent=SYN1;VarType=ShV;DupType=.
N2_chrI	445344	SNP2973	T	A	.	PASS	END=445344;ChrB=CB_chrI;StartB=449757;EndB=449757;Parent=SYN1;VarType=ShV;DupType=.
N2_chrI	445873	SNP2974	G	A	.	PASS	END=445873;ChrB=CB_chrI;StartB=450286;EndB=450286;Parent=SYN1;VarType=ShV;DupType=.
N2_chrI	446811	SNP2975	A	T	.	PASS	END=446811;ChrB=CB_chrI;StartB=451224;EndB=451224;Parent=SYN1;VarType=ShV;DupType=.
N2_chrI	447593	INS2976	T	TGGG	.	PASS	END=447593;ChrB=CB_chrI;StartB=452006;EndB=452009;Parent=SYN1;VarType=ShV;DupType=.
N2_chrI	447891	DEL2977	AT	A	.	PASS	END=447892;ChrB=CB_chrI;StartB=452307;EndB=452307;Parent=SYN1;VarType=ShV;DupType=.
N2_chrI	448462	SNP2978	T	C	.	PASS	END=448462;ChrB=CB_chrI;StartB=452877;EndB=452877;Parent=SYN1;VarType=ShV;DupType=.
N2_chrI	449124	SNP2979	T	A	.	PASS	END=449124;ChrB=CB_chrI;StartB=453539;EndB=453539;Parent=SYN1;VarType=ShV;DupType=.
N2_chrI	449304	SNP2980	C	G	.	PASS	END=449304;ChrB=CB_chrI;StartB=453719;EndB=453719;Parent=SYN1;VarType=ShV;DupType=.
N2_chrI	449994	SNP2981	A	T	.	PASS	END=449994;ChrB=CB_chrI;StartB=454409;EndB=454409;Parent=SYN1;VarType=ShV;DupType=.
N2_chrI	450326	SNP2982	T	A	.	PASS	END=450326;ChrB=CB_chrI;StartB=454741;EndB=454741;Parent=SYN1;VarType=ShV;DupType=.
N2_chrI	450777	SNP2983	T	A	.	PASS	END=450777;ChrB=CB_chrI;StartB=455192;EndB=455192;Parent=SYN1;VarType=ShV;DupType=.
N2_chrI	451183	SNP2984	T	C	.	PASS	END=451183;ChrB=CB_chrI;StartB=455598;EndB=455598;Parent=SYN1;VarType=ShV;DupType=.
N2_chrI	451376	SNP2985	C	G	.	PASS	END=451376;ChrB=CB_chrI;StartB=455791;EndB=455791;Parent=SYN1;VarType=ShV;DupType=.
N2_chrI	451385	INS2986	G	GTT	.	PASS	END=451385;ChrB=CB_chrI;StartB=455800;EndB=455802;Parent=SYN1;VarType=ShV;DupType=.
N2_chrI	451476	SNP2987	C	A	.	PASS	END=451476;ChrB=CB_chrI;StartB=455893;EndB=455893;Parent=SYN1;VarType=ShV;DupType=.
N2_chrI	452053	SNP2988	C	A	.	PASS	END=452053;ChrB=CB_chrI;StartB=456470;EndB=456470;Parent=SYN1;VarType=ShV;DupType=.
N2_chrI	452554	SNP2989	G	T	.	PASS	END=452554;ChrB=CB_chrI;StartB=456971;EndB=456971;Parent=SYN1;VarType=ShV;DupType=.
N2_chrI	452956	SNP2990	A	T	.	PASS	END=452956;ChrB=CB_chrI;StartB=457373;EndB=457373;Parent=SYN1;VarType=ShV;DupType=.
N2_chrI	453336	SNP2991	C	T	.	PASS	END=453336;ChrB=CB_chrI;StartB=457753;EndB=457753;Parent=SYN1;VarType=ShV;DupType=.
N2_chrI	453921	SNP2992	T	C	.	PASS	END=453921;ChrB=CB_chrI;StartB=458338;EndB=458338;Parent=SYN1;VarType=ShV;DupType=.
N2_chrI	454010	SNP2993	A	C	.	PASS	END=454010;ChrB=CB_chrI;StartB=458427;EndB=458427;Parent=SYN1;VarType=ShV;DupType=.
N2_chrI	454200	INS2994	G	GT	.	PASS	END=454200;ChrB=CB_chrI;StartB=458617;EndB=458618;Parent=SYN1;VarType=ShV;DupType=.
N2_chrI	454367	SNP2995	T	G	.	PASS	END=454367;ChrB=CB_chrI;StartB=458785;EndB=458785;Parent=SYN1;VarType=ShV;DupType=.
N2_chrI	454903	SNP2996	C	A	.	PASS	END=454903;ChrB=CB_chrI;StartB=459321;EndB=459321;Parent=SYN1;VarType=ShV;DupType=.
N2_chrI	454952	INS2997	C	CA	.	PASS	END=454952;ChrB=CB_chrI;StartB=459370;EndB=459371;Parent=SYN1;VarType=ShV;DupType=.
N2_chrI	455028	DEL2998	AT	A	.	PASS	END=455029;ChrB=CB_chrI;StartB=459447;EndB=459447;Parent=SYN1;VarType=ShV;DupType=.
N2_chrI	455248	SNP2999	A	T	.	PASS	END=455248;ChrB=CB_chrI;StartB=459666;EndB=459666;Parent=SYN1;VarType=ShV;DupType=.
N2_chrI	455252	SNP3000	A	T	.	PASS	END=455252;ChrB=CB_chrI;StartB=459670;EndB=459670;Parent=SYN1;VarType=ShV;DupType=.
N2_chrI	455674	INS3001	C	CT	.	PASS	END=455674;ChrB=CB_chrI;StartB=460092;EndB=460093;Parent=SYN1;VarType=ShV;DupType=.
N2_chrI	455822	INS3002	G	GA	.	PASS	END=455822;ChrB=CB_chrI;StartB=460241;EndB=460242;Parent=SYN1;VarType=ShV;DupType=.
N2_chrI	455838	DEL3003	TA	T	.	PASS	END=455839;ChrB=CB_chrI;StartB=460258;EndB=460258;Parent=SYN1;VarType=ShV;DupType=.
N2_chrI	455877	DEL3004	AT	A	.	PASS	END=455878;ChrB=CB_chrI;StartB=460296;EndB=460296;Parent=SYN1;VarType=ShV;DupType=.
N2_chrI	455909	SNP3005	T	G	.	PASS	END=455909;ChrB=CB_chrI;StartB=460327;EndB=460327;Parent=SYN1;VarType=ShV;DupType=.
N2_chrI	456006	SNP3006	T	C	.	PASS	END=456006;ChrB=CB_chrI;StartB=460424;EndB=460424;Parent=SYN1;VarType=ShV;DupType=.
N2_chrI	456053	SNP3007	A	T	.	PASS	END=456053;ChrB=CB_chrI;StartB=460471;EndB=460471;Parent=SYN1;VarType=ShV;DupType=.
N2_chrI	456054	SNP3008	A	T	.	PASS	END=456054;ChrB=CB_chrI;StartB=460472;EndB=460472;Parent=SYN1;VarType=ShV;DupType=.
N2_chrI	456055	SNP3009	A	T	.	PASS	END=456055;ChrB=CB_chrI;StartB=460473;EndB=460473;Parent=SYN1;VarType=ShV;DupType=.
N2_chrI	456199	DEL3010	TA	T	.	PASS	END=456200;ChrB=CB_chrI;StartB=460617;EndB=460617;Parent=SYN1;VarType=ShV;DupType=.
N2_chrI	456231	DEL3011	GA	G	.	PASS	END=456232;ChrB=CB_chrI;StartB=460648;EndB=460648;Parent=SYN1;VarType=ShV;DupType=.
N2_chrI	456268	DEL3012	ATT	A	.	PASS	END=456270;ChrB=CB_chrI;StartB=460684;EndB=460684;Parent=SYN1;VarType=ShV;DupType=.
N2_chrI	456443	SNP3013	C	A	.	PASS	END=456443;ChrB=CB_chrI;StartB=460857;EndB=460857;Parent=SYN1;VarType=ShV;DupType=.
N2_chrI	456447	SNP3014	T	C	.	PASS	END=456447;ChrB=CB_chrI;StartB=460861;EndB=460861;Parent=SYN1;VarType=ShV;DupType=.
N2_chrI	456557	SNP3015	G	A	.	PASS	END=456557;ChrB=CB_chrI;StartB=460971;EndB=460971;Parent=SYN1;VarType=ShV;DupType=.
N2_chrI	457008	SNP3016	T	A	.	PASS	END=457008;ChrB=CB_chrI;StartB=461422;EndB=461422;Parent=SYN1;VarType=ShV;DupType=.
N2_chrI	457676	SNP3017	G	A	.	PASS	END=457676;ChrB=CB_chrI;StartB=462090;EndB=462090;Parent=SYN1;VarType=ShV;DupType=.
N2_chrI	458241	SNP3018	G	A	.	PASS	END=458241;ChrB=CB_chrI;StartB=462655;EndB=462655;Parent=SYN1;VarType=ShV;DupType=.
N2_chrI	458548	SNP3019	T	A	.	PASS	END=458548;ChrB=CB_chrI;StartB=462962;EndB=462962;Parent=SYN1;VarType=ShV;DupType=.
N2_chrI	458549	SNP3020	T	A	.	PASS	END=458549;ChrB=CB_chrI;StartB=462963;EndB=462963;Parent=SYN1;VarType=ShV;DupType=.
N2_chrI	459347	SNP3021	G	T	.	PASS	END=459347;ChrB=CB_chrI;StartB=463761;EndB=463761;Parent=SYN1;VarType=ShV;DupType=.
N2_chrI	460310	SNP3022	A	T	.	PASS	END=460310;ChrB=CB_chrI;StartB=464724;EndB=464724;Parent=SYN1;VarType=ShV;DupType=.
N2_chrI	460576	DEL3023	AT	A	.	PASS	END=460577;ChrB=CB_chrI;StartB=464990;EndB=464990;Parent=SYN1;VarType=ShV;DupType=.
N2_chrI	460702	SNP3024	A	T	.	PASS	END=460702;ChrB=CB_chrI;StartB=465115;EndB=465115;Parent=SYN1;VarType=ShV;DupType=.
N2_chrI	461475	SNP3025	C	T	.	PASS	END=461475;ChrB=CB_chrI;StartB=465888;EndB=465888;Parent=SYN1;VarType=ShV;DupType=.
N2_chrI	461595	DEL3026	TA	T	.	PASS	END=461596;ChrB=CB_chrI;StartB=466008;EndB=466008;Parent=SYN1;VarType=ShV;DupType=.
N2_chrI	462127	INS3027	A	AT	.	PASS	END=462127;ChrB=CB_chrI;StartB=466539;EndB=466540;Parent=SYN1;VarType=ShV;DupType=.
N2_chrI	462458	SNP3028	T	A	.	PASS	END=462458;ChrB=CB_chrI;StartB=466871;EndB=466871;Parent=SYN1;VarType=ShV;DupType=.
N2_chrI	462595	SNP3029	A	G	.	PASS	END=462595;ChrB=CB_chrI;StartB=467008;EndB=467008;Parent=SYN1;VarType=ShV;DupType=.
N2_chrI	463383	SNP3030	T	C	.	PASS	END=463383;ChrB=CB_chrI;StartB=467796;EndB=467796;Parent=SYN1;VarType=ShV;DupType=.
N2_chrI	463539	SNP3031	G	A	.	PASS	END=463539;ChrB=CB_chrI;StartB=467952;EndB=467952;Parent=SYN1;VarType=ShV;DupType=.
N2_chrI	463561	DEL3032	GA	G	.	PASS	END=463562;ChrB=CB_chrI;StartB=467974;EndB=467974;Parent=SYN1;VarType=ShV;DupType=.
N2_chrI	463838	SNP3033	T	C	.	PASS	END=463838;ChrB=CB_chrI;StartB=468250;EndB=468250;Parent=SYN1;VarType=ShV;DupType=.
N2_chrI	464503	SNP3034	C	T	.	PASS	END=464503;ChrB=CB_chrI;StartB=468915;EndB=468915;Parent=SYN1;VarType=ShV;DupType=.
N2_chrI	464702	SNP3035	C	T	.	PASS	END=464702;ChrB=CB_chrI;StartB=469114;EndB=469114;Parent=SYN1;VarType=ShV;DupType=.
N2_chrI	464858	INS3036	A	ACCCCCCCCC	.	PASS	END=464858;ChrB=CB_chrI;StartB=469270;EndB=469279;Parent=SYN1;VarType=ShV;DupType=.
N2_chrI	464880	SNP3037	A	G	.	PASS	END=464880;ChrB=CB_chrI;StartB=469301;EndB=469301;Parent=SYN1;VarType=ShV;DupType=.
N2_chrI	464933	SNP3038	T	A	.	PASS	END=464933;ChrB=CB_chrI;StartB=469354;EndB=469354;Parent=SYN1;VarType=ShV;DupType=.
N2_chrI	464985	SNP3039	T	C	.	PASS	END=464985;ChrB=CB_chrI;StartB=469406;EndB=469406;Parent=SYN1;VarType=ShV;DupType=.
N2_chrI	465211	INS3040	A	AT	.	PASS	END=465211;ChrB=CB_chrI;StartB=469632;EndB=469633;Parent=SYN1;VarType=ShV;DupType=.
N2_chrI	465536	INS3041	A	AACAC	.	PASS	END=465536;ChrB=CB_chrI;StartB=469958;EndB=469962;Parent=SYN1;VarType=ShV;DupType=.
N2_chrI	465540	SNP3042	C	A	.	PASS	END=465540;ChrB=CB_chrI;StartB=469966;EndB=469966;Parent=SYN1;VarType=ShV;DupType=.
N2_chrI	465979	SNP3043	C	T	.	PASS	END=465979;ChrB=CB_chrI;StartB=470405;EndB=470405;Parent=SYN1;VarType=ShV;DupType=.
N2_chrI	466348	SNP3044	G	A	.	PASS	END=466348;ChrB=CB_chrI;StartB=470774;EndB=470774;Parent=SYN1;VarType=ShV;DupType=.
N2_chrI	467134	SNP3045	A	C	.	PASS	END=467134;ChrB=CB_chrI;StartB=471560;EndB=471560;Parent=SYN1;VarType=ShV;DupType=.
N2_chrI	467156	SNP3046	T	C	.	PASS	END=467156;ChrB=CB_chrI;StartB=471582;EndB=471582;Parent=SYN1;VarType=ShV;DupType=.
N2_chrI	467335	SNP3047	T	C	.	PASS	END=467335;ChrB=CB_chrI;StartB=471761;EndB=471761;Parent=SYN1;VarType=ShV;DupType=.
N2_chrI	467389	SNP3048	A	G	.	PASS	END=467389;ChrB=CB_chrI;StartB=471815;EndB=471815;Parent=SYN1;VarType=ShV;DupType=.
N2_chrI	467600	SNP3049	G	T	.	PASS	END=467600;ChrB=CB_chrI;StartB=472026;EndB=472026;Parent=SYN1;VarType=ShV;DupType=.
N2_chrI	467601	SNP3050	G	T	.	PASS	END=467601;ChrB=CB_chrI;StartB=472027;EndB=472027;Parent=SYN1;VarType=ShV;DupType=.
N2_chrI	467756	SNP3051	G	C	.	PASS	END=467756;ChrB=CB_chrI;StartB=472182;EndB=472182;Parent=SYN1;VarType=ShV;DupType=.
N2_chrI	468090	SNP3052	G	A	.	PASS	END=468090;ChrB=CB_chrI;StartB=472516;EndB=472516;Parent=SYN1;VarType=ShV;DupType=.
N2_chrI	468385	INS3053	T	TG	.	PASS	END=468385;ChrB=CB_chrI;StartB=472811;EndB=472812;Parent=SYN1;VarType=ShV;DupType=.
N2_chrI	468456	SNP3054	C	T	.	PASS	END=468456;ChrB=CB_chrI;StartB=472883;EndB=472883;Parent=SYN1;VarType=ShV;DupType=.
N2_chrI	468686	SNP3055	A	C	.	PASS	END=468686;ChrB=CB_chrI;StartB=473113;EndB=473113;Parent=SYN1;VarType=ShV;DupType=.
N2_chrI	468932	DEL3056	AG	A	.	PASS	END=468933;ChrB=CB_chrI;StartB=473359;EndB=473359;Parent=SYN1;VarType=ShV;DupType=.
N2_chrI	468959	SNP3057	A	G	.	PASS	END=468959;ChrB=CB_chrI;StartB=473385;EndB=473385;Parent=SYN1;VarType=ShV;DupType=.
N2_chrI	469549	DEL3058	ACTTTTTGCACTAATTAATTCATATAGTTGTAGTGCTTCTTTATATTTTAAGAGAAATTGCAAATTTTGCACCCAAAAAAGTAGACGGCCGAGTTATGGGAAAACTCTTC	A	.	PASS	END=469658;ChrB=CB_chrI;StartB=473975;EndB=473975;Parent=SYN1;VarType=ShV;DupType=.
N2_chrI	469737	INS3059	A	AT	.	PASS	END=469737;ChrB=CB_chrI;StartB=474054;EndB=474055;Parent=SYN1;VarType=ShV;DupType=.
N2_chrI	469794	SNP3060	G	A	.	PASS	END=469794;ChrB=CB_chrI;StartB=474112;EndB=474112;Parent=SYN1;VarType=ShV;DupType=.
N2_chrI	469938	INS3061	G	GAATTTTTAA	.	PASS	END=469938;ChrB=CB_chrI;StartB=474256;EndB=474265;Parent=SYN1;VarType=ShV;DupType=.
N2_chrI	470055	SNP3062	C	T	.	PASS	END=470055;ChrB=CB_chrI;StartB=474382;EndB=474382;Parent=SYN1;VarType=ShV;DupType=.
N2_chrI	470561	SNP3063	T	G	.	PASS	END=470561;ChrB=CB_chrI;StartB=474888;EndB=474888;Parent=SYN1;VarType=ShV;DupType=.
N2_chrI	470574	SNP3064	A	T	.	PASS	END=470574;ChrB=CB_chrI;StartB=474901;EndB=474901;Parent=SYN1;VarType=ShV;DupType=.
N2_chrI	471042	SNP3065	A	G	.	PASS	END=471042;ChrB=CB_chrI;StartB=475369;EndB=475369;Parent=SYN1;VarType=ShV;DupType=.
N2_chrI	471424	SNP3066	G	T	.	PASS	END=471424;ChrB=CB_chrI;StartB=475751;EndB=475751;Parent=SYN1;VarType=ShV;DupType=.
N2_chrI	472590	SNP3067	T	C	.	PASS	END=472590;ChrB=CB_chrI;StartB=476917;EndB=476917;Parent=SYN1;VarType=ShV;DupType=.
N2_chrI	472650	INS3068	A	AAAATTGCCGAAAATTCACAAAACCGGCAATTGCCG	.	PASS	END=472650;ChrB=CB_chrI;StartB=476977;EndB=477012;Parent=SYN1;VarType=ShV;DupType=.
N2_chrI	473321	DEL3069	ATTT	A	.	PASS	END=473324;ChrB=CB_chrI;StartB=477683;EndB=477683;Parent=SYN1;VarType=ShV;DupType=.
N2_chrI	473374	INS3070	C	CA	.	PASS	END=473374;ChrB=CB_chrI;StartB=477733;EndB=477734;Parent=SYN1;VarType=ShV;DupType=.
N2_chrI	473727	DEL3071	AT	A	.	PASS	END=473728;ChrB=CB_chrI;StartB=478087;EndB=478087;Parent=SYN1;VarType=ShV;DupType=.
N2_chrI	473905	SNP3072	A	T	.	PASS	END=473905;ChrB=CB_chrI;StartB=478264;EndB=478264;Parent=SYN1;VarType=ShV;DupType=.
N2_chrI	474218	SNP3073	T	C	.	PASS	END=474218;ChrB=CB_chrI;StartB=478577;EndB=478577;Parent=SYN1;VarType=ShV;DupType=.
N2_chrI	474973	DEL3074	AT	A	.	PASS	END=474974;ChrB=CB_chrI;StartB=479332;EndB=479332;Parent=SYN1;VarType=ShV;DupType=.
N2_chrI	475479	SNP3075	T	A	.	PASS	END=475479;ChrB=CB_chrI;StartB=479837;EndB=479837;Parent=SYN1;VarType=ShV;DupType=.
N2_chrI	475551	DEL3076	ATT	A	.	PASS	END=475553;ChrB=CB_chrI;StartB=479909;EndB=479909;Parent=SYN1;VarType=ShV;DupType=.
N2_chrI	475602	SNP3077	A	T	.	PASS	END=475602;ChrB=CB_chrI;StartB=479958;EndB=479958;Parent=SYN1;VarType=ShV;DupType=.
N2_chrI	475604	SNP3078	A	C	.	PASS	END=475604;ChrB=CB_chrI;StartB=479960;EndB=479960;Parent=SYN1;VarType=ShV;DupType=.
N2_chrI	475605	DEL3079	TATTATATATTAAAAAATATTATCCAAATATTCCAAATATTCCAAATATTCCAAATATTCCAAATTCCAAATATTCCAAATATTCCAAATTTATTCCAA	T	.	PASS	END=475703;ChrB=CB_chrI;StartB=479961;EndB=479961;Parent=SYN1;VarType=ShV;DupType=.
N2_chrI	476043	SNP3080	A	T	.	PASS	END=476043;ChrB=CB_chrI;StartB=480301;EndB=480301;Parent=SYN1;VarType=ShV;DupType=.
N2_chrI	476312	SNP3081	G	A	.	PASS	END=476312;ChrB=CB_chrI;StartB=480570;EndB=480570;Parent=SYN1;VarType=ShV;DupType=.
N2_chrI	476626	DEL3082	GT	G	.	PASS	END=476627;ChrB=CB_chrI;StartB=480884;EndB=480884;Parent=SYN1;VarType=ShV;DupType=.
N2_chrI	476831	SNP3083	A	G	.	PASS	END=476831;ChrB=CB_chrI;StartB=481088;EndB=481088;Parent=SYN1;VarType=ShV;DupType=.
N2_chrI	477715	DEL3084	GT	G	.	PASS	END=477716;ChrB=CB_chrI;StartB=481972;EndB=481972;Parent=SYN1;VarType=ShV;DupType=.
N2_chrI	477856	SNP3085	A	G	.	PASS	END=477856;ChrB=CB_chrI;StartB=482112;EndB=482112;Parent=SYN1;VarType=ShV;DupType=.
N2_chrI	477977	SNP3086	G	T	.	PASS	END=477977;ChrB=CB_chrI;StartB=482233;EndB=482233;Parent=SYN1;VarType=ShV;DupType=.
N2_chrI	478008	INS3087	C	CA	.	PASS	END=478008;ChrB=CB_chrI;StartB=482264;EndB=482265;Parent=SYN1;VarType=ShV;DupType=.
N2_chrI	478354	SNP3088	C	T	.	PASS	END=478354;ChrB=CB_chrI;StartB=482611;EndB=482611;Parent=SYN1;VarType=ShV;DupType=.
N2_chrI	479189	SNP3089	A	G	.	PASS	END=479189;ChrB=CB_chrI;StartB=483446;EndB=483446;Parent=SYN1;VarType=ShV;DupType=.
N2_chrI	481135	SNP3090	G	A	.	PASS	END=481135;ChrB=CB_chrI;StartB=485392;EndB=485392;Parent=SYN1;VarType=ShV;DupType=.
N2_chrI	481879	SNP3091	T	C	.	PASS	END=481879;ChrB=CB_chrI;StartB=486136;EndB=486136;Parent=SYN1;VarType=ShV;DupType=.
N2_chrI	482241	SNP3092	C	T	.	PASS	END=482241;ChrB=CB_chrI;StartB=486498;EndB=486498;Parent=SYN1;VarType=ShV;DupType=.
N2_chrI	483063	SNP3093	G	A	.	PASS	END=483063;ChrB=CB_chrI;StartB=487320;EndB=487320;Parent=SYN1;VarType=ShV;DupType=.
N2_chrI	483147	SNP3094	A	T	.	PASS	END=483147;ChrB=CB_chrI;StartB=487404;EndB=487404;Parent=SYN1;VarType=ShV;DupType=.
N2_chrI	483245	DEL3095	CA	C	.	PASS	END=483246;ChrB=CB_chrI;StartB=487502;EndB=487502;Parent=SYN1;VarType=ShV;DupType=.
N2_chrI	483304	SNP3096	C	G	.	PASS	END=483304;ChrB=CB_chrI;StartB=487560;EndB=487560;Parent=SYN1;VarType=ShV;DupType=.
N2_chrI	483316	SNP3097	C	T	.	PASS	END=483316;ChrB=CB_chrI;StartB=487572;EndB=487572;Parent=SYN1;VarType=ShV;DupType=.
N2_chrI	483489	INS3098	G	GT	.	PASS	END=483489;ChrB=CB_chrI;StartB=487745;EndB=487746;Parent=SYN1;VarType=ShV;DupType=.
N2_chrI	483637	INS3099	A	AAAATTCGAAAAAAT	.	PASS	END=483637;ChrB=CB_chrI;StartB=487894;EndB=487908;Parent=SYN1;VarType=ShV;DupType=.
N2_chrI	483679	DEL3100	GA	G	.	PASS	END=483680;ChrB=CB_chrI;StartB=487950;EndB=487950;Parent=SYN1;VarType=ShV;DupType=.
N2_chrI	484215	SNP3101	T	C	.	PASS	END=484215;ChrB=CB_chrI;StartB=488485;EndB=488485;Parent=SYN1;VarType=ShV;DupType=.
N2_chrI	484442	SNP3102	T	C	.	PASS	END=484442;ChrB=CB_chrI;StartB=488712;EndB=488712;Parent=SYN1;VarType=ShV;DupType=.
N2_chrI	484683	SNP3103	A	G	.	PASS	END=484683;ChrB=CB_chrI;StartB=488953;EndB=488953;Parent=SYN1;VarType=ShV;DupType=.
N2_chrI	484784	SNP3104	C	G	.	PASS	END=484784;ChrB=CB_chrI;StartB=489054;EndB=489054;Parent=SYN1;VarType=ShV;DupType=.
N2_chrI	485427	SNP3105	T	A	.	PASS	END=485427;ChrB=CB_chrI;StartB=489697;EndB=489697;Parent=SYN1;VarType=ShV;DupType=.
N2_chrI	485564	INS3106	T	TCCCCCC	.	PASS	END=485564;ChrB=CB_chrI;StartB=489834;EndB=489840;Parent=SYN1;VarType=ShV;DupType=.
N2_chrI	485715	SNP3107	C	T	.	PASS	END=485715;ChrB=CB_chrI;StartB=489991;EndB=489991;Parent=SYN1;VarType=ShV;DupType=.
N2_chrI	486258	SNP3108	G	A	.	PASS	END=486258;ChrB=CB_chrI;StartB=490534;EndB=490534;Parent=SYN1;VarType=ShV;DupType=.
N2_chrI	486337	SNP3109	T	C	.	PASS	END=486337;ChrB=CB_chrI;StartB=490613;EndB=490613;Parent=SYN1;VarType=ShV;DupType=.
N2_chrI	486386	SNP3110	C	T	.	PASS	END=486386;ChrB=CB_chrI;StartB=490662;EndB=490662;Parent=SYN1;VarType=ShV;DupType=.
N2_chrI	486956	SNP3111	T	A	.	PASS	END=486956;ChrB=CB_chrI;StartB=491232;EndB=491232;Parent=SYN1;VarType=ShV;DupType=.
N2_chrI	487393	SNP3112	T	C	.	PASS	END=487393;ChrB=CB_chrI;StartB=491669;EndB=491669;Parent=SYN1;VarType=ShV;DupType=.
N2_chrI	487464	DEL3113	AT	A	.	PASS	END=487465;ChrB=CB_chrI;StartB=491740;EndB=491740;Parent=SYN1;VarType=ShV;DupType=.
N2_chrI	488144	SNP3114	A	T	.	PASS	END=488144;ChrB=CB_chrI;StartB=492419;EndB=492419;Parent=SYN1;VarType=ShV;DupType=.
N2_chrI	488176	SNP3115	A	G	.	PASS	END=488176;ChrB=CB_chrI;StartB=492451;EndB=492451;Parent=SYN1;VarType=ShV;DupType=.
N2_chrI	488410	INS3116	T	TA	.	PASS	END=488410;ChrB=CB_chrI;StartB=492685;EndB=492686;Parent=SYN1;VarType=ShV;DupType=.
N2_chrI	489098	SNP3117	T	A	.	PASS	END=489098;ChrB=CB_chrI;StartB=493374;EndB=493374;Parent=SYN1;VarType=ShV;DupType=.
N2_chrI	489134	SNP3118	G	A	.	PASS	END=489134;ChrB=CB_chrI;StartB=493410;EndB=493410;Parent=SYN1;VarType=ShV;DupType=.
N2_chrI	489302	DEL3119	TA	T	.	PASS	END=489303;ChrB=CB_chrI;StartB=493578;EndB=493578;Parent=SYN1;VarType=ShV;DupType=.
N2_chrI	489320	SNP3120	A	G	.	PASS	END=489320;ChrB=CB_chrI;StartB=493595;EndB=493595;Parent=SYN1;VarType=ShV;DupType=.
N2_chrI	489406	SNP3121	T	A	.	PASS	END=489406;ChrB=CB_chrI;StartB=493681;EndB=493681;Parent=SYN1;VarType=ShV;DupType=.
N2_chrI	489510	INS3122	G	GT	.	PASS	END=489510;ChrB=CB_chrI;StartB=493785;EndB=493786;Parent=SYN1;VarType=ShV;DupType=.
N2_chrI	489601	DEL3123	AT	A	.	PASS	END=489602;ChrB=CB_chrI;StartB=493877;EndB=493877;Parent=SYN1;VarType=ShV;DupType=.
N2_chrI	490508	SNP3124	C	A	.	PASS	END=490508;ChrB=CB_chrI;StartB=494783;EndB=494783;Parent=SYN1;VarType=ShV;DupType=.
N2_chrI	490946	SNP3125	T	G	.	PASS	END=490946;ChrB=CB_chrI;StartB=495221;EndB=495221;Parent=SYN1;VarType=ShV;DupType=.
N2_chrI	491045	DEL3126	TA	T	.	PASS	END=491046;ChrB=CB_chrI;StartB=495320;EndB=495320;Parent=SYN1;VarType=ShV;DupType=.
N2_chrI	491675	SNP3127	T	A	.	PASS	END=491675;ChrB=CB_chrI;StartB=495949;EndB=495949;Parent=SYN1;VarType=ShV;DupType=.
N2_chrI	493637	SNP3128	T	G	.	PASS	END=493637;ChrB=CB_chrI;StartB=497911;EndB=497911;Parent=SYN1;VarType=ShV;DupType=.
N2_chrI	493707	SNP3129	G	A	.	PASS	END=493707;ChrB=CB_chrI;StartB=497981;EndB=497981;Parent=SYN1;VarType=ShV;DupType=.
N2_chrI	494008	SNP3130	A	T	.	PASS	END=494008;ChrB=CB_chrI;StartB=498282;EndB=498282;Parent=SYN1;VarType=ShV;DupType=.
N2_chrI	495077	SNP3131	A	G	.	PASS	END=495077;ChrB=CB_chrI;StartB=499351;EndB=499351;Parent=SYN1;VarType=ShV;DupType=.
N2_chrI	495155	DEL3132	GT	G	.	PASS	END=495156;ChrB=CB_chrI;StartB=499429;EndB=499429;Parent=SYN1;VarType=ShV;DupType=.
N2_chrI	495266	HDR5	N	<HDR>	.	PASS	END=495344;ChrB=CB_chrI;StartB=499539;EndB=499618;Parent=SYN1;VarType=ShV;DupType=.
N2_chrI	495345	SYNAL6	N	<SYNAL>	.	PASS	END=551972;ChrB=CB_chrI;StartB=499619;EndB=556330;Parent=SYN1;VarType=.;DupType=.
N2_chrI	495613	DEL3133	AACACACACACACACACACACACACACACACACACACAC	A	.	PASS	END=495651;ChrB=CB_chrI;StartB=499887;EndB=499887;Parent=SYN1;VarType=ShV;DupType=.
N2_chrI	496026	SNP3134	T	G	.	PASS	END=496026;ChrB=CB_chrI;StartB=500262;EndB=500262;Parent=SYN1;VarType=ShV;DupType=.
N2_chrI	496244	SNP3135	T	C	.	PASS	END=496244;ChrB=CB_chrI;StartB=500480;EndB=500480;Parent=SYN1;VarType=ShV;DupType=.
N2_chrI	496429	SNP3136	C	T	.	PASS	END=496429;ChrB=CB_chrI;StartB=500665;EndB=500665;Parent=SYN1;VarType=ShV;DupType=.
N2_chrI	496511	SNP3137	G	A	.	PASS	END=496511;ChrB=CB_chrI;StartB=500747;EndB=500747;Parent=SYN1;VarType=ShV;DupType=.
N2_chrI	496547	SNP3138	G	A	.	PASS	END=496547;ChrB=CB_chrI;StartB=500783;EndB=500783;Parent=SYN1;VarType=ShV;DupType=.
N2_chrI	496581	INS3139	G	GT	.	PASS	END=496581;ChrB=CB_chrI;StartB=500817;EndB=500818;Parent=SYN1;VarType=ShV;DupType=.
N2_chrI	496745	INS3140	G	GT	.	PASS	END=496745;ChrB=CB_chrI;StartB=500982;EndB=500983;Parent=SYN1;VarType=ShV;DupType=.
N2_chrI	497045	SNP3141	C	T	.	PASS	END=497045;ChrB=CB_chrI;StartB=501283;EndB=501283;Parent=SYN1;VarType=ShV;DupType=.
N2_chrI	497401	DEL3142	ATTTTCGATTTT	A	.	PASS	END=497412;ChrB=CB_chrI;StartB=501639;EndB=501639;Parent=SYN1;VarType=ShV;DupType=.
N2_chrI	497446	SNP3143	C	T	.	PASS	END=497446;ChrB=CB_chrI;StartB=501673;EndB=501673;Parent=SYN1;VarType=ShV;DupType=.
N2_chrI	497470	DEL3144	AT	A	.	PASS	END=497471;ChrB=CB_chrI;StartB=501697;EndB=501697;Parent=SYN1;VarType=ShV;DupType=.
N2_chrI	497910	SNP3145	A	C	.	PASS	END=497910;ChrB=CB_chrI;StartB=502136;EndB=502136;Parent=SYN1;VarType=ShV;DupType=.
N2_chrI	497913	SNP3146	A	T	.	PASS	END=497913;ChrB=CB_chrI;StartB=502139;EndB=502139;Parent=SYN1;VarType=ShV;DupType=.
N2_chrI	497918	SNP3147	C	T	.	PASS	END=497918;ChrB=CB_chrI;StartB=502144;EndB=502144;Parent=SYN1;VarType=ShV;DupType=.
N2_chrI	498275	SNP3148	T	A	.	PASS	END=498275;ChrB=CB_chrI;StartB=502501;EndB=502501;Parent=SYN1;VarType=ShV;DupType=.
N2_chrI	498648	SNP3149	A	G	.	PASS	END=498648;ChrB=CB_chrI;StartB=502874;EndB=502874;Parent=SYN1;VarType=ShV;DupType=.
N2_chrI	498828	INS3150	A	AT	.	PASS	END=498828;ChrB=CB_chrI;StartB=503054;EndB=503055;Parent=SYN1;VarType=ShV;DupType=.
N2_chrI	498995	INS3151	A	AT	.	PASS	END=498995;ChrB=CB_chrI;StartB=503222;EndB=503223;Parent=SYN1;VarType=ShV;DupType=.
N2_chrI	499007	SNP3152	T	A	.	PASS	END=499007;ChrB=CB_chrI;StartB=503235;EndB=503235;Parent=SYN1;VarType=ShV;DupType=.
N2_chrI	499465	DEL3153	GA	G	.	PASS	END=499466;ChrB=CB_chrI;StartB=503693;EndB=503693;Parent=SYN1;VarType=ShV;DupType=.
N2_chrI	500258	DEL3154	GT	G	.	PASS	END=500259;ChrB=CB_chrI;StartB=504485;EndB=504485;Parent=SYN1;VarType=ShV;DupType=.
N2_chrI	500275	INS3155	G	GA	.	PASS	END=500275;ChrB=CB_chrI;StartB=504501;EndB=504502;Parent=SYN1;VarType=ShV;DupType=.
N2_chrI	500507	SNP3156	T	C	.	PASS	END=500507;ChrB=CB_chrI;StartB=504734;EndB=504734;Parent=SYN1;VarType=ShV;DupType=.
N2_chrI	500518	SNP3157	C	G	.	PASS	END=500518;ChrB=CB_chrI;StartB=504745;EndB=504745;Parent=SYN1;VarType=ShV;DupType=.
N2_chrI	502173	SNP3158	C	T	.	PASS	END=502173;ChrB=CB_chrI;StartB=506400;EndB=506400;Parent=SYN1;VarType=ShV;DupType=.
N2_chrI	502261	SNP3159	T	C	.	PASS	END=502261;ChrB=CB_chrI;StartB=506488;EndB=506488;Parent=SYN1;VarType=ShV;DupType=.
N2_chrI	502408	SNP3160	T	A	.	PASS	END=502408;ChrB=CB_chrI;StartB=506635;EndB=506635;Parent=SYN1;VarType=ShV;DupType=.
N2_chrI	502415	SNP3161	T	A	.	PASS	END=502415;ChrB=CB_chrI;StartB=506642;EndB=506642;Parent=SYN1;VarType=ShV;DupType=.
N2_chrI	502454	SNP3162	T	A	.	PASS	END=502454;ChrB=CB_chrI;StartB=506681;EndB=506681;Parent=SYN1;VarType=ShV;DupType=.
N2_chrI	502664	SNP3163	A	C	.	PASS	END=502664;ChrB=CB_chrI;StartB=506891;EndB=506891;Parent=SYN1;VarType=ShV;DupType=.
N2_chrI	502778	INS3164	T	TTC	.	PASS	END=502778;ChrB=CB_chrI;StartB=507005;EndB=507007;Parent=SYN1;VarType=ShV;DupType=.
N2_chrI	503334	SNP3165	T	A	.	PASS	END=503334;ChrB=CB_chrI;StartB=507563;EndB=507563;Parent=SYN1;VarType=ShV;DupType=.
N2_chrI	503467	SNP3166	A	T	.	PASS	END=503467;ChrB=CB_chrI;StartB=507696;EndB=507696;Parent=SYN1;VarType=ShV;DupType=.
N2_chrI	503492	SNP3167	T	G	.	PASS	END=503492;ChrB=CB_chrI;StartB=507721;EndB=507721;Parent=SYN1;VarType=ShV;DupType=.
N2_chrI	503772	SNP3168	A	T	.	PASS	END=503772;ChrB=CB_chrI;StartB=508001;EndB=508001;Parent=SYN1;VarType=ShV;DupType=.
N2_chrI	504125	SNP3169	A	T	.	PASS	END=504125;ChrB=CB_chrI;StartB=508354;EndB=508354;Parent=SYN1;VarType=ShV;DupType=.
N2_chrI	504848	SNP3170	C	T	.	PASS	END=504848;ChrB=CB_chrI;StartB=509077;EndB=509077;Parent=SYN1;VarType=ShV;DupType=.
N2_chrI	504920	DEL3171	CATAATA	C	.	PASS	END=504926;ChrB=CB_chrI;StartB=509149;EndB=509149;Parent=SYN1;VarType=ShV;DupType=.
N2_chrI	505063	SNP3172	A	G	.	PASS	END=505063;ChrB=CB_chrI;StartB=509286;EndB=509286;Parent=SYN1;VarType=ShV;DupType=.
N2_chrI	505291	SNP3173	A	G	.	PASS	END=505291;ChrB=CB_chrI;StartB=509514;EndB=509514;Parent=SYN1;VarType=ShV;DupType=.
N2_chrI	506203	INS3174	T	TG	.	PASS	END=506203;ChrB=CB_chrI;StartB=510426;EndB=510427;Parent=SYN1;VarType=ShV;DupType=.
N2_chrI	506208	SNP3175	T	G	.	PASS	END=506208;ChrB=CB_chrI;StartB=510432;EndB=510432;Parent=SYN1;VarType=ShV;DupType=.
N2_chrI	508045	SNP3176	T	C	.	PASS	END=508045;ChrB=CB_chrI;StartB=512269;EndB=512269;Parent=SYN1;VarType=ShV;DupType=.
N2_chrI	508686	SNP3177	G	A	.	PASS	END=508686;ChrB=CB_chrI;StartB=512910;EndB=512910;Parent=SYN1;VarType=ShV;DupType=.
N2_chrI	508817	SNP3178	C	T	.	PASS	END=508817;ChrB=CB_chrI;StartB=513041;EndB=513041;Parent=SYN1;VarType=ShV;DupType=.
N2_chrI	508897	DEL3179	TCCA	T	.	PASS	END=508900;ChrB=CB_chrI;StartB=513121;EndB=513121;Parent=SYN1;VarType=ShV;DupType=.
N2_chrI	509848	SNP3180	T	C	.	PASS	END=509848;ChrB=CB_chrI;StartB=514069;EndB=514069;Parent=SYN1;VarType=ShV;DupType=.
N2_chrI	509849	SNP3181	T	A	.	PASS	END=509849;ChrB=CB_chrI;StartB=514070;EndB=514070;Parent=SYN1;VarType=ShV;DupType=.
N2_chrI	509993	INS3182	G	GT	.	PASS	END=509993;ChrB=CB_chrI;StartB=514214;EndB=514215;Parent=SYN1;VarType=ShV;DupType=.
N2_chrI	510201	INS3183	T	TA	.	PASS	END=510201;ChrB=CB_chrI;StartB=514423;EndB=514424;Parent=SYN1;VarType=ShV;DupType=.
N2_chrI	510522	SNP3184	G	A	.	PASS	END=510522;ChrB=CB_chrI;StartB=514745;EndB=514745;Parent=SYN1;VarType=ShV;DupType=.
N2_chrI	512288	SNP3185	T	C	.	PASS	END=512288;ChrB=CB_chrI;StartB=516511;EndB=516511;Parent=SYN1;VarType=ShV;DupType=.
N2_chrI	512300	SNP3186	C	T	.	PASS	END=512300;ChrB=CB_chrI;StartB=516523;EndB=516523;Parent=SYN1;VarType=ShV;DupType=.
N2_chrI	512349	INS3187	A	AT	.	PASS	END=512349;ChrB=CB_chrI;StartB=516572;EndB=516573;Parent=SYN1;VarType=ShV;DupType=.
N2_chrI	512351	SNP3188	A	T	.	PASS	END=512351;ChrB=CB_chrI;StartB=516575;EndB=516575;Parent=SYN1;VarType=ShV;DupType=.
N2_chrI	512528	SNP3189	C	T	.	PASS	END=512528;ChrB=CB_chrI;StartB=516752;EndB=516752;Parent=SYN1;VarType=ShV;DupType=.
N2_chrI	513046	SNP3190	A	T	.	PASS	END=513046;ChrB=CB_chrI;StartB=517270;EndB=517270;Parent=SYN1;VarType=ShV;DupType=.
N2_chrI	513590	SNP3191	C	T	.	PASS	END=513590;ChrB=CB_chrI;StartB=517814;EndB=517814;Parent=SYN1;VarType=ShV;DupType=.
N2_chrI	514445	INS3192	A	AT	.	PASS	END=514445;ChrB=CB_chrI;StartB=518669;EndB=518670;Parent=SYN1;VarType=ShV;DupType=.
N2_chrI	514687	SNP3193	C	T	.	PASS	END=514687;ChrB=CB_chrI;StartB=518912;EndB=518912;Parent=SYN1;VarType=ShV;DupType=.
N2_chrI	514841	SNP3194	T	G	.	PASS	END=514841;ChrB=CB_chrI;StartB=519066;EndB=519066;Parent=SYN1;VarType=ShV;DupType=.
N2_chrI	514889	DEL3195	TA	T	.	PASS	END=514890;ChrB=CB_chrI;StartB=519114;EndB=519114;Parent=SYN1;VarType=ShV;DupType=.
N2_chrI	515375	SNP3196	G	A	.	PASS	END=515375;ChrB=CB_chrI;StartB=519599;EndB=519599;Parent=SYN1;VarType=ShV;DupType=.
N2_chrI	515423	INS3197	G	GA	.	PASS	END=515423;ChrB=CB_chrI;StartB=519647;EndB=519648;Parent=SYN1;VarType=ShV;DupType=.
N2_chrI	515826	SNP3198	T	A	.	PASS	END=515826;ChrB=CB_chrI;StartB=520051;EndB=520051;Parent=SYN1;VarType=ShV;DupType=.
N2_chrI	516785	INS3199	C	CGA	.	PASS	END=516785;ChrB=CB_chrI;StartB=521010;EndB=521012;Parent=SYN1;VarType=ShV;DupType=.
N2_chrI	517083	SNP3200	A	T	.	PASS	END=517083;ChrB=CB_chrI;StartB=521310;EndB=521310;Parent=SYN1;VarType=ShV;DupType=.
N2_chrI	517147	INS3201	A	AT	.	PASS	END=517147;ChrB=CB_chrI;StartB=521374;EndB=521375;Parent=SYN1;VarType=ShV;DupType=.
N2_chrI	517585	SNP3202	C	T	.	PASS	END=517585;ChrB=CB_chrI;StartB=521813;EndB=521813;Parent=SYN1;VarType=ShV;DupType=.
N2_chrI	517672	DEL3203	GT	G	.	PASS	END=517673;ChrB=CB_chrI;StartB=521900;EndB=521900;Parent=SYN1;VarType=ShV;DupType=.
N2_chrI	518210	DEL3204	GA	G	.	PASS	END=518211;ChrB=CB_chrI;StartB=522437;EndB=522437;Parent=SYN1;VarType=ShV;DupType=.
N2_chrI	519282	SNP3205	C	T	.	PASS	END=519282;ChrB=CB_chrI;StartB=523508;EndB=523508;Parent=SYN1;VarType=ShV;DupType=.
N2_chrI	519432	SNP3206	G	A	.	PASS	END=519432;ChrB=CB_chrI;StartB=523658;EndB=523658;Parent=SYN1;VarType=ShV;DupType=.
N2_chrI	520085	SNP3207	T	A	.	PASS	END=520085;ChrB=CB_chrI;StartB=524311;EndB=524311;Parent=SYN1;VarType=ShV;DupType=.
N2_chrI	520090	SNP3208	C	A	.	PASS	END=520090;ChrB=CB_chrI;StartB=524316;EndB=524316;Parent=SYN1;VarType=ShV;DupType=.
N2_chrI	520441	SNP3209	G	A	.	PASS	END=520441;ChrB=CB_chrI;StartB=524667;EndB=524667;Parent=SYN1;VarType=ShV;DupType=.
N2_chrI	520878	SNP3210	C	G	.	PASS	END=520878;ChrB=CB_chrI;StartB=525104;EndB=525104;Parent=SYN1;VarType=ShV;DupType=.
N2_chrI	520956	DEL3211	AT	A	.	PASS	END=520957;ChrB=CB_chrI;StartB=525182;EndB=525182;Parent=SYN1;VarType=ShV;DupType=.
N2_chrI	521217	INS3212	G	GA	.	PASS	END=521217;ChrB=CB_chrI;StartB=525442;EndB=525443;Parent=SYN1;VarType=ShV;DupType=.
N2_chrI	521990	INS3213	G	GA	.	PASS	END=521990;ChrB=CB_chrI;StartB=526216;EndB=526217;Parent=SYN1;VarType=ShV;DupType=.
N2_chrI	522027	INS3214	A	AT	.	PASS	END=522027;ChrB=CB_chrI;StartB=526254;EndB=526255;Parent=SYN1;VarType=ShV;DupType=.
N2_chrI	522105	INS3215	C	CCGATTTGCCGAATTTGTCGAGAAAT	.	PASS	END=522105;ChrB=CB_chrI;StartB=526333;EndB=526358;Parent=SYN1;VarType=ShV;DupType=.
N2_chrI	522118	SNP3216	C	T	.	PASS	END=522118;ChrB=CB_chrI;StartB=526371;EndB=526371;Parent=SYN1;VarType=ShV;DupType=.
N2_chrI	522808	SNP3217	A	G	.	PASS	END=522808;ChrB=CB_chrI;StartB=527061;EndB=527061;Parent=SYN1;VarType=ShV;DupType=.
N2_chrI	523356	SNP3218	C	A	.	PASS	END=523356;ChrB=CB_chrI;StartB=527609;EndB=527609;Parent=SYN1;VarType=ShV;DupType=.
N2_chrI	523519	DEL3219	CA	C	.	PASS	END=523520;ChrB=CB_chrI;StartB=527772;EndB=527772;Parent=SYN1;VarType=ShV;DupType=.
N2_chrI	523551	SNP3220	G	T	.	PASS	END=523551;ChrB=CB_chrI;StartB=527803;EndB=527803;Parent=SYN1;VarType=ShV;DupType=.
N2_chrI	523606	DEL3221	CT	C	.	PASS	END=523607;ChrB=CB_chrI;StartB=527858;EndB=527858;Parent=SYN1;VarType=ShV;DupType=.
N2_chrI	523826	DEL3222	TTAG	T	.	PASS	END=523829;ChrB=CB_chrI;StartB=528077;EndB=528077;Parent=SYN1;VarType=ShV;DupType=.
N2_chrI	524352	SNP3223	A	G	.	PASS	END=524352;ChrB=CB_chrI;StartB=528600;EndB=528600;Parent=SYN1;VarType=ShV;DupType=.
N2_chrI	524575	SNP3224	A	G	.	PASS	END=524575;ChrB=CB_chrI;StartB=528823;EndB=528823;Parent=SYN1;VarType=ShV;DupType=.
N2_chrI	525096	SNP3225	T	C	.	PASS	END=525096;ChrB=CB_chrI;StartB=529344;EndB=529344;Parent=SYN1;VarType=ShV;DupType=.
N2_chrI	525200	DEL3226	CA	C	.	PASS	END=525201;ChrB=CB_chrI;StartB=529448;EndB=529448;Parent=SYN1;VarType=ShV;DupType=.
N2_chrI	525428	SNP3227	C	T	.	PASS	END=525428;ChrB=CB_chrI;StartB=529675;EndB=529675;Parent=SYN1;VarType=ShV;DupType=.
N2_chrI	526018	DEL3228	ATATATATATATATATATATATATG	A	.	PASS	END=526042;ChrB=CB_chrI;StartB=530265;EndB=530265;Parent=SYN1;VarType=ShV;DupType=.
N2_chrI	526164	INS3229	T	TC	.	PASS	END=526164;ChrB=CB_chrI;StartB=530387;EndB=530388;Parent=SYN1;VarType=ShV;DupType=.
N2_chrI	527838	SNP3230	C	T	.	PASS	END=527838;ChrB=CB_chrI;StartB=532062;EndB=532062;Parent=SYN1;VarType=ShV;DupType=.
N2_chrI	527929	DEL3231	ACT	A	.	PASS	END=527931;ChrB=CB_chrI;StartB=532153;EndB=532153;Parent=SYN1;VarType=ShV;DupType=.
N2_chrI	528039	DEL3232	AAG	A	.	PASS	END=528041;ChrB=CB_chrI;StartB=532261;EndB=532261;Parent=SYN1;VarType=ShV;DupType=.
N2_chrI	528674	INS3233	C	CGAACTCAAAAAATTTCGGCAACCGGCAATTGCCGAAGTTTCTGAATTCAAAAAATTTCGGCAACCGGCATTTGCCGAAGTTTCT	.	PASS	END=528674;ChrB=CB_chrI;StartB=532894;EndB=532978;Parent=SYN1;VarType=ShV;DupType=.
N2_chrI	529153	SNP3234	A	T	.	PASS	END=529153;ChrB=CB_chrI;StartB=533457;EndB=533457;Parent=SYN1;VarType=ShV;DupType=.
N2_chrI	530053	DEL3235	GC	G	.	PASS	END=530054;ChrB=CB_chrI;StartB=534357;EndB=534357;Parent=SYN1;VarType=ShV;DupType=.
N2_chrI	530640	DEL3236	TTC	T	.	PASS	END=530642;ChrB=CB_chrI;StartB=534943;EndB=534943;Parent=SYN1;VarType=ShV;DupType=.
N2_chrI	530892	SNP3237	T	C	.	PASS	END=530892;ChrB=CB_chrI;StartB=535193;EndB=535193;Parent=SYN1;VarType=ShV;DupType=.
N2_chrI	531269	SNP3238	T	C	.	PASS	END=531269;ChrB=CB_chrI;StartB=535570;EndB=535570;Parent=SYN1;VarType=ShV;DupType=.
N2_chrI	531281	DEL3239	TGGGGGGGGGGGGGGGGGG	T	.	PASS	END=531299;ChrB=CB_chrI;StartB=535582;EndB=535582;Parent=SYN1;VarType=ShV;DupType=.
N2_chrI	532121	SNP3240	C	A	.	PASS	END=532121;ChrB=CB_chrI;StartB=536404;EndB=536404;Parent=SYN1;VarType=ShV;DupType=.
N2_chrI	532455	SNP3241	G	A	.	PASS	END=532455;ChrB=CB_chrI;StartB=536738;EndB=536738;Parent=SYN1;VarType=ShV;DupType=.
N2_chrI	532997	DEL3242	ACCC	A	.	PASS	END=533000;ChrB=CB_chrI;StartB=537280;EndB=537280;Parent=SYN1;VarType=ShV;DupType=.
N2_chrI	533004	SNP3243	C	T	.	PASS	END=533004;ChrB=CB_chrI;StartB=537284;EndB=537284;Parent=SYN1;VarType=ShV;DupType=.
N2_chrI	533127	DEL3244	TCCCCCC	T	.	PASS	END=533133;ChrB=CB_chrI;StartB=537407;EndB=537407;Parent=SYN1;VarType=ShV;DupType=.
N2_chrI	533218	SNP3245	T	C	.	PASS	END=533218;ChrB=CB_chrI;StartB=537492;EndB=537492;Parent=SYN1;VarType=ShV;DupType=.
N2_chrI	533257	DEL3246	CT	C	.	PASS	END=533258;ChrB=CB_chrI;StartB=537531;EndB=537531;Parent=SYN1;VarType=ShV;DupType=.
N2_chrI	533754	SNP3247	C	T	.	PASS	END=533754;ChrB=CB_chrI;StartB=538027;EndB=538027;Parent=SYN1;VarType=ShV;DupType=.
N2_chrI	533894	SNP3248	A	T	.	PASS	END=533894;ChrB=CB_chrI;StartB=538167;EndB=538167;Parent=SYN1;VarType=ShV;DupType=.
N2_chrI	533919	SNP3249	A	C	.	PASS	END=533919;ChrB=CB_chrI;StartB=538192;EndB=538192;Parent=SYN1;VarType=ShV;DupType=.
N2_chrI	535072	INS3250	G	GT	.	PASS	END=535072;ChrB=CB_chrI;StartB=539345;EndB=539346;Parent=SYN1;VarType=ShV;DupType=.
N2_chrI	535234	SNP3251	T	C	.	PASS	END=535234;ChrB=CB_chrI;StartB=539508;EndB=539508;Parent=SYN1;VarType=ShV;DupType=.
N2_chrI	535837	DEL3252	CG	C	.	PASS	END=535838;ChrB=CB_chrI;StartB=540111;EndB=540111;Parent=SYN1;VarType=ShV;DupType=.
N2_chrI	535905	SNP3253	G	A	.	PASS	END=535905;ChrB=CB_chrI;StartB=540178;EndB=540178;Parent=SYN1;VarType=ShV;DupType=.
N2_chrI	536640	DEL3254	CT	C	.	PASS	END=536641;ChrB=CB_chrI;StartB=540913;EndB=540913;Parent=SYN1;VarType=ShV;DupType=.
N2_chrI	537922	SNP3255	A	G	.	PASS	END=537922;ChrB=CB_chrI;StartB=542194;EndB=542194;Parent=SYN1;VarType=ShV;DupType=.
N2_chrI	538708	SNP3256	G	A	.	PASS	END=538708;ChrB=CB_chrI;StartB=542980;EndB=542980;Parent=SYN1;VarType=ShV;DupType=.
N2_chrI	539147	SNP3257	A	T	.	PASS	END=539147;ChrB=CB_chrI;StartB=543419;EndB=543419;Parent=SYN1;VarType=ShV;DupType=.
N2_chrI	539151	SNP3258	G	T	.	PASS	END=539151;ChrB=CB_chrI;StartB=543423;EndB=543423;Parent=SYN1;VarType=ShV;DupType=.
N2_chrI	539332	SNP3259	T	A	.	PASS	END=539332;ChrB=CB_chrI;StartB=543604;EndB=543604;Parent=SYN1;VarType=ShV;DupType=.
N2_chrI	539433	DEL3260	GA	G	.	PASS	END=539434;ChrB=CB_chrI;StartB=543705;EndB=543705;Parent=SYN1;VarType=ShV;DupType=.
N2_chrI	540449	INS3261	G	GT	.	PASS	END=540449;ChrB=CB_chrI;StartB=544720;EndB=544721;Parent=SYN1;VarType=ShV;DupType=.
N2_chrI	540574	INS3262	C	CA	.	PASS	END=540574;ChrB=CB_chrI;StartB=544846;EndB=544847;Parent=SYN1;VarType=ShV;DupType=.
N2_chrI	540635	DEL3263	AT	A	.	PASS	END=540636;ChrB=CB_chrI;StartB=544908;EndB=544908;Parent=SYN1;VarType=ShV;DupType=.
N2_chrI	540737	SNP3264	C	A	.	PASS	END=540737;ChrB=CB_chrI;StartB=545009;EndB=545009;Parent=SYN1;VarType=ShV;DupType=.
N2_chrI	541380	SNP3265	T	A	.	PASS	END=541380;ChrB=CB_chrI;StartB=545652;EndB=545652;Parent=SYN1;VarType=ShV;DupType=.
N2_chrI	541476	SNP3266	A	C	.	PASS	END=541476;ChrB=CB_chrI;StartB=545748;EndB=545748;Parent=SYN1;VarType=ShV;DupType=.
N2_chrI	541560	SNP3267	G	A	.	PASS	END=541560;ChrB=CB_chrI;StartB=545832;EndB=545832;Parent=SYN1;VarType=ShV;DupType=.
N2_chrI	541777	INS3268	C	CT	.	PASS	END=541777;ChrB=CB_chrI;StartB=546049;EndB=546050;Parent=SYN1;VarType=ShV;DupType=.
N2_chrI	541925	DEL3269	GT	G	.	PASS	END=541926;ChrB=CB_chrI;StartB=546198;EndB=546198;Parent=SYN1;VarType=ShV;DupType=.
N2_chrI	541999	INS3270	A	AT	.	PASS	END=541999;ChrB=CB_chrI;StartB=546271;EndB=546272;Parent=SYN1;VarType=ShV;DupType=.
N2_chrI	542210	INS3271	C	CA	.	PASS	END=542210;ChrB=CB_chrI;StartB=546483;EndB=546484;Parent=SYN1;VarType=ShV;DupType=.
N2_chrI	542591	SNP3272	A	T	.	PASS	END=542591;ChrB=CB_chrI;StartB=546865;EndB=546865;Parent=SYN1;VarType=ShV;DupType=.
N2_chrI	542712	SNP3273	T	G	.	PASS	END=542712;ChrB=CB_chrI;StartB=546986;EndB=546986;Parent=SYN1;VarType=ShV;DupType=.
N2_chrI	542837	DEL3274	AATTATAAAAATTTGAATATTTCCGATTAACCC	A	.	PASS	END=542869;ChrB=CB_chrI;StartB=547111;EndB=547111;Parent=SYN1;VarType=ShV;DupType=.
N2_chrI	543069	SNP3275	A	G	.	PASS	END=543069;ChrB=CB_chrI;StartB=547311;EndB=547311;Parent=SYN1;VarType=ShV;DupType=.
N2_chrI	543128	SNP3276	T	A	.	PASS	END=543128;ChrB=CB_chrI;StartB=547370;EndB=547370;Parent=SYN1;VarType=ShV;DupType=.
N2_chrI	543146	SNP3277	C	T	.	PASS	END=543146;ChrB=CB_chrI;StartB=547388;EndB=547388;Parent=SYN1;VarType=ShV;DupType=.
N2_chrI	543350	DEL3278	GA	G	.	PASS	END=543351;ChrB=CB_chrI;StartB=547592;EndB=547592;Parent=SYN1;VarType=ShV;DupType=.
N2_chrI	543491	SNP3279	G	C	.	PASS	END=543491;ChrB=CB_chrI;StartB=547732;EndB=547732;Parent=SYN1;VarType=ShV;DupType=.
N2_chrI	543542	SNP3280	A	G	.	PASS	END=543542;ChrB=CB_chrI;StartB=547783;EndB=547783;Parent=SYN1;VarType=ShV;DupType=.
N2_chrI	543997	INS3281	C	CA	.	PASS	END=543997;ChrB=CB_chrI;StartB=548238;EndB=548239;Parent=SYN1;VarType=ShV;DupType=.
N2_chrI	544294	SNP3282	A	G	.	PASS	END=544294;ChrB=CB_chrI;StartB=548536;EndB=548536;Parent=SYN1;VarType=ShV;DupType=.
N2_chrI	544535	SNP3283	T	C	.	PASS	END=544535;ChrB=CB_chrI;StartB=548777;EndB=548777;Parent=SYN1;VarType=ShV;DupType=.
N2_chrI	544759	SNP3284	C	T	.	PASS	END=544759;ChrB=CB_chrI;StartB=549001;EndB=549001;Parent=SYN1;VarType=ShV;DupType=.
N2_chrI	544911	INS3285	A	AGTGACCTAGATTTTTGATACTTGGCCTAGATTTTTTACATGTGACCTAGATTTTTGACACGTGACCTAGATTTTTTTAGACATGGCCTAGAATTTCGATACTTGGCCTAGATTTTTTTAGAC	.	PASS	END=544911;ChrB=CB_chrI;StartB=549153;EndB=549275;Parent=SYN1;VarType=ShV;DupType=.
N2_chrI	544916	SNP3286	C	G	.	PASS	END=544916;ChrB=CB_chrI;StartB=549280;EndB=549280;Parent=SYN1;VarType=ShV;DupType=.
N2_chrI	545070	SNP3287	C	G	.	PASS	END=545070;ChrB=CB_chrI;StartB=549434;EndB=549434;Parent=SYN1;VarType=ShV;DupType=.
N2_chrI	545240	SNP3288	G	T	.	PASS	END=545240;ChrB=CB_chrI;StartB=549604;EndB=549604;Parent=SYN1;VarType=ShV;DupType=.
N2_chrI	545276	SNP3289	A	C	.	PASS	END=545276;ChrB=CB_chrI;StartB=549640;EndB=549640;Parent=SYN1;VarType=ShV;DupType=.
N2_chrI	545526	SNP3290	C	A	.	PASS	END=545526;ChrB=CB_chrI;StartB=549890;EndB=549890;Parent=SYN1;VarType=ShV;DupType=.
N2_chrI	545729	SNP3291	T	C	.	PASS	END=545729;ChrB=CB_chrI;StartB=550093;EndB=550093;Parent=SYN1;VarType=ShV;DupType=.
N2_chrI	545855	DEL3292	GCCCC	G	.	PASS	END=545859;ChrB=CB_chrI;StartB=550219;EndB=550219;Parent=SYN1;VarType=ShV;DupType=.
N2_chrI	545932	DEL3293	TCCCCC	T	.	PASS	END=545937;ChrB=CB_chrI;StartB=550292;EndB=550292;Parent=SYN1;VarType=ShV;DupType=.
N2_chrI	546575	SNP3294	T	C	.	PASS	END=546575;ChrB=CB_chrI;StartB=550930;EndB=550930;Parent=SYN1;VarType=ShV;DupType=.
N2_chrI	547424	SNP3295	G	C	.	PASS	END=547424;ChrB=CB_chrI;StartB=551779;EndB=551779;Parent=SYN1;VarType=ShV;DupType=.
N2_chrI	547565	SNP3296	G	T	.	PASS	END=547565;ChrB=CB_chrI;StartB=551920;EndB=551920;Parent=SYN1;VarType=ShV;DupType=.
N2_chrI	547895	SNP3297	T	C	.	PASS	END=547895;ChrB=CB_chrI;StartB=552250;EndB=552250;Parent=SYN1;VarType=ShV;DupType=.
N2_chrI	547977	SNP3298	C	T	.	PASS	END=547977;ChrB=CB_chrI;StartB=552332;EndB=552332;Parent=SYN1;VarType=ShV;DupType=.
N2_chrI	548075	SNP3299	A	T	.	PASS	END=548075;ChrB=CB_chrI;StartB=552430;EndB=552430;Parent=SYN1;VarType=ShV;DupType=.
N2_chrI	548366	INS3300	G	GA	.	PASS	END=548366;ChrB=CB_chrI;StartB=552721;EndB=552722;Parent=SYN1;VarType=ShV;DupType=.
N2_chrI	548465	SNP3301	A	C	.	PASS	END=548465;ChrB=CB_chrI;StartB=552821;EndB=552821;Parent=SYN1;VarType=ShV;DupType=.
N2_chrI	548638	SNP3302	T	A	.	PASS	END=548638;ChrB=CB_chrI;StartB=552994;EndB=552994;Parent=SYN1;VarType=ShV;DupType=.
N2_chrI	550154	SNP3303	G	A	.	PASS	END=550154;ChrB=CB_chrI;StartB=554510;EndB=554510;Parent=SYN1;VarType=ShV;DupType=.
N2_chrI	550165	SNP3304	G	T	.	PASS	END=550165;ChrB=CB_chrI;StartB=554521;EndB=554521;Parent=SYN1;VarType=ShV;DupType=.
N2_chrI	550220	SNP3305	T	A	.	PASS	END=550220;ChrB=CB_chrI;StartB=554576;EndB=554576;Parent=SYN1;VarType=ShV;DupType=.
N2_chrI	550317	INS3306	C	CT	.	PASS	END=550317;ChrB=CB_chrI;StartB=554673;EndB=554674;Parent=SYN1;VarType=ShV;DupType=.
N2_chrI	550549	SNP3307	T	C	.	PASS	END=550549;ChrB=CB_chrI;StartB=554906;EndB=554906;Parent=SYN1;VarType=ShV;DupType=.
N2_chrI	551035	INS3308	G	GA	.	PASS	END=551035;ChrB=CB_chrI;StartB=555392;EndB=555393;Parent=SYN1;VarType=ShV;DupType=.
N2_chrI	551179	SNP3309	T	C	.	PASS	END=551179;ChrB=CB_chrI;StartB=555537;EndB=555537;Parent=SYN1;VarType=ShV;DupType=.
N2_chrI	551973	HDR6	N	<HDR>	.	PASS	END=552153;ChrB=CB_chrI;StartB=556331;EndB=556366;Parent=SYN1;VarType=ShV;DupType=.
N2_chrI	552154	SYNAL7	N	<SYNAL>	.	PASS	END=677383;ChrB=CB_chrI;StartB=556367;EndB=675540;Parent=SYN1;VarType=.;DupType=.
N2_chrI	552308	SNP3310	G	A	.	PASS	END=552308;ChrB=CB_chrI;StartB=556521;EndB=556521;Parent=SYN1;VarType=ShV;DupType=.
N2_chrI	552560	SNP3311	C	T	.	PASS	END=552560;ChrB=CB_chrI;StartB=556773;EndB=556773;Parent=SYN1;VarType=ShV;DupType=.
N2_chrI	552996	SNP3312	A	G	.	PASS	END=552996;ChrB=CB_chrI;StartB=557209;EndB=557209;Parent=SYN1;VarType=ShV;DupType=.
N2_chrI	554520	SNP3313	G	A	.	PASS	END=554520;ChrB=CB_chrI;StartB=558733;EndB=558733;Parent=SYN1;VarType=ShV;DupType=.
N2_chrI	555784	SNP3314	T	A	.	PASS	END=555784;ChrB=CB_chrI;StartB=559997;EndB=559997;Parent=SYN1;VarType=ShV;DupType=.
N2_chrI	555896	SNP3315	T	C	.	PASS	END=555896;ChrB=CB_chrI;StartB=560109;EndB=560109;Parent=SYN1;VarType=ShV;DupType=.
N2_chrI	556497	DEL3316	CT	C	.	PASS	END=556498;ChrB=CB_chrI;StartB=560710;EndB=560710;Parent=SYN1;VarType=ShV;DupType=.
N2_chrI	556520	INS3317	T	TA	.	PASS	END=556520;ChrB=CB_chrI;StartB=560732;EndB=560733;Parent=SYN1;VarType=ShV;DupType=.
N2_chrI	556586	SNP3318	G	C	.	PASS	END=556586;ChrB=CB_chrI;StartB=560799;EndB=560799;Parent=SYN1;VarType=ShV;DupType=.
N2_chrI	558034	SNP3319	G	A	.	PASS	END=558034;ChrB=CB_chrI;StartB=562247;EndB=562247;Parent=SYN1;VarType=ShV;DupType=.
N2_chrI	558315	SNP3320	A	T	.	PASS	END=558315;ChrB=CB_chrI;StartB=562528;EndB=562528;Parent=SYN1;VarType=ShV;DupType=.
N2_chrI	558316	SNP3321	A	T	.	PASS	END=558316;ChrB=CB_chrI;StartB=562529;EndB=562529;Parent=SYN1;VarType=ShV;DupType=.
N2_chrI	558830	INS3322	T	TA	.	PASS	END=558830;ChrB=CB_chrI;StartB=563043;EndB=563044;Parent=SYN1;VarType=ShV;DupType=.
N2_chrI	558979	INS3323	A	ATTTCCAAAACCGGCAATCGCCGAAATTGCCGATTGCCGTATC	.	PASS	END=558979;ChrB=CB_chrI;StartB=563193;EndB=563235;Parent=SYN1;VarType=ShV;DupType=.
N2_chrI	559382	SNP3324	G	A	.	PASS	END=559382;ChrB=CB_chrI;StartB=563638;EndB=563638;Parent=SYN1;VarType=ShV;DupType=.
N2_chrI	559553	SNP3325	T	C	.	PASS	END=559553;ChrB=CB_chrI;StartB=563809;EndB=563809;Parent=SYN1;VarType=ShV;DupType=.
N2_chrI	560090	SNP3326	A	T	.	PASS	END=560090;ChrB=CB_chrI;StartB=564346;EndB=564346;Parent=SYN1;VarType=ShV;DupType=.
N2_chrI	560173	INS3327	G	GAATTTCTCGCCAAAATTTATTTTCTGAAAATTTGGATTTCCCGCCAAAATTTTTTTCTCAATAAATTTAAATTTCCCGCCAAAATTTTTCTCTGAAAATTTTAATTTCTTTCCAAATTTTTTTCTTTGAAAATTTGAATTTCCCGCTAAAATTTTATTGTCAAAAAATTTGAATTTCTCTCCAAGACTGTTTTCTCAGAAAATTTGAATTTCCCGCCAAATTGTTAATGTCAGAAAATTTT	.	PASS	END=560173;ChrB=CB_chrI;StartB=564429;EndB=564670;Parent=SYN1;VarType=ShV;DupType=.
N2_chrI	560576	SNP3328	T	A	.	PASS	END=560576;ChrB=CB_chrI;StartB=565073;EndB=565073;Parent=SYN1;VarType=ShV;DupType=.
N2_chrI	561265	SNP3329	C	T	.	PASS	END=561265;ChrB=CB_chrI;StartB=565762;EndB=565762;Parent=SYN1;VarType=ShV;DupType=.
N2_chrI	562256	SNP3330	A	C	.	PASS	END=562256;ChrB=CB_chrI;StartB=566753;EndB=566753;Parent=SYN1;VarType=ShV;DupType=.
N2_chrI	562526	SNP3331	T	C	.	PASS	END=562526;ChrB=CB_chrI;StartB=567023;EndB=567023;Parent=SYN1;VarType=ShV;DupType=.
N2_chrI	562607	SNP3332	T	A	.	PASS	END=562607;ChrB=CB_chrI;StartB=567104;EndB=567104;Parent=SYN1;VarType=ShV;DupType=.
N2_chrI	562624	INS3333	T	TTACTGTAGTACCCCATCC	.	PASS	END=562624;ChrB=CB_chrI;StartB=567121;EndB=567139;Parent=SYN1;VarType=ShV;DupType=.
N2_chrI	562749	SNP3334	C	T	.	PASS	END=562749;ChrB=CB_chrI;StartB=567264;EndB=567264;Parent=SYN1;VarType=ShV;DupType=.
N2_chrI	563020	SNP3335	A	G	.	PASS	END=563020;ChrB=CB_chrI;StartB=567535;EndB=567535;Parent=SYN1;VarType=ShV;DupType=.
N2_chrI	563787	SNP3336	G	T	.	PASS	END=563787;ChrB=CB_chrI;StartB=568302;EndB=568302;Parent=SYN1;VarType=ShV;DupType=.
N2_chrI	563846	SNP3337	C	T	.	PASS	END=563846;ChrB=CB_chrI;StartB=568361;EndB=568361;Parent=SYN1;VarType=ShV;DupType=.
N2_chrI	564097	INS3338	G	GGCAAACCTGCC	.	PASS	END=564097;ChrB=CB_chrI;StartB=568612;EndB=568623;Parent=SYN1;VarType=ShV;DupType=.
N2_chrI	565636	SNP3339	A	C	.	PASS	END=565636;ChrB=CB_chrI;StartB=570162;EndB=570162;Parent=SYN1;VarType=ShV;DupType=.
N2_chrI	565899	SNP3340	A	G	.	PASS	END=565899;ChrB=CB_chrI;StartB=570425;EndB=570425;Parent=SYN1;VarType=ShV;DupType=.
N2_chrI	566090	SNP3341	C	T	.	PASS	END=566090;ChrB=CB_chrI;StartB=570616;EndB=570616;Parent=SYN1;VarType=ShV;DupType=.
N2_chrI	566792	SNP3342	T	C	.	PASS	END=566792;ChrB=CB_chrI;StartB=571318;EndB=571318;Parent=SYN1;VarType=ShV;DupType=.
N2_chrI	566905	DEL3343	GA	G	.	PASS	END=566906;ChrB=CB_chrI;StartB=571431;EndB=571431;Parent=SYN1;VarType=ShV;DupType=.
N2_chrI	567046	INS3344	T	TA	.	PASS	END=567046;ChrB=CB_chrI;StartB=571571;EndB=571572;Parent=SYN1;VarType=ShV;DupType=.
N2_chrI	567048	SNP3345	G	A	.	PASS	END=567048;ChrB=CB_chrI;StartB=571574;EndB=571574;Parent=SYN1;VarType=ShV;DupType=.
N2_chrI	567082	SNP3346	G	T	.	PASS	END=567082;ChrB=CB_chrI;StartB=571608;EndB=571608;Parent=SYN1;VarType=ShV;DupType=.
N2_chrI	567132	SNP3347	C	G	.	PASS	END=567132;ChrB=CB_chrI;StartB=571658;EndB=571658;Parent=SYN1;VarType=ShV;DupType=.
N2_chrI	567138	INS3348	G	GGCTTAC	.	PASS	END=567138;ChrB=CB_chrI;StartB=571664;EndB=571670;Parent=SYN1;VarType=ShV;DupType=.
N2_chrI	567178	SNP3349	C	T	.	PASS	END=567178;ChrB=CB_chrI;StartB=571710;EndB=571710;Parent=SYN1;VarType=ShV;DupType=.
N2_chrI	567278	SNP3350	T	C	.	PASS	END=567278;ChrB=CB_chrI;StartB=571810;EndB=571810;Parent=SYN1;VarType=ShV;DupType=.
N2_chrI	567357	SNP3351	G	A	.	PASS	END=567357;ChrB=CB_chrI;StartB=571889;EndB=571889;Parent=SYN1;VarType=ShV;DupType=.
N2_chrI	567360	INS3352	C	CT	.	PASS	END=567360;ChrB=CB_chrI;StartB=571892;EndB=571893;Parent=SYN1;VarType=ShV;DupType=.
N2_chrI	567441	SNP3353	C	T	.	PASS	END=567441;ChrB=CB_chrI;StartB=571974;EndB=571974;Parent=SYN1;VarType=ShV;DupType=.
N2_chrI	567542	SNP3354	G	T	.	PASS	END=567542;ChrB=CB_chrI;StartB=572075;EndB=572075;Parent=SYN1;VarType=ShV;DupType=.
N2_chrI	567661	SNP3355	T	C	.	PASS	END=567661;ChrB=CB_chrI;StartB=572194;EndB=572194;Parent=SYN1;VarType=ShV;DupType=.
N2_chrI	567805	INS3356	C	CT	.	PASS	END=567805;ChrB=CB_chrI;StartB=572338;EndB=572339;Parent=SYN1;VarType=ShV;DupType=.
N2_chrI	567956	SNP3357	G	A	.	PASS	END=567956;ChrB=CB_chrI;StartB=572490;EndB=572490;Parent=SYN1;VarType=ShV;DupType=.
N2_chrI	567967	INS3358	G	GA	.	PASS	END=567967;ChrB=CB_chrI;StartB=572501;EndB=572502;Parent=SYN1;VarType=ShV;DupType=.
N2_chrI	568392	INS3359	A	AATT	.	PASS	END=568392;ChrB=CB_chrI;StartB=572927;EndB=572930;Parent=SYN1;VarType=ShV;DupType=.
N2_chrI	568466	SNP3360	G	T	.	PASS	END=568466;ChrB=CB_chrI;StartB=573004;EndB=573004;Parent=SYN1;VarType=ShV;DupType=.
N2_chrI	568493	DEL3361	GT	G	.	PASS	END=568494;ChrB=CB_chrI;StartB=573031;EndB=573031;Parent=SYN1;VarType=ShV;DupType=.
N2_chrI	568706	SNP3362	C	A	.	PASS	END=568706;ChrB=CB_chrI;StartB=573243;EndB=573243;Parent=SYN1;VarType=ShV;DupType=.
N2_chrI	568844	SNP3363	G	A	.	PASS	END=568844;ChrB=CB_chrI;StartB=573381;EndB=573381;Parent=SYN1;VarType=ShV;DupType=.
N2_chrI	568901	SNP3364	G	A	.	PASS	END=568901;ChrB=CB_chrI;StartB=573438;EndB=573438;Parent=SYN1;VarType=ShV;DupType=.
N2_chrI	568911	SNP3365	C	T	.	PASS	END=568911;ChrB=CB_chrI;StartB=573448;EndB=573448;Parent=SYN1;VarType=ShV;DupType=.
N2_chrI	569107	SNP3366	T	C	.	PASS	END=569107;ChrB=CB_chrI;StartB=573644;EndB=573644;Parent=SYN1;VarType=ShV;DupType=.
N2_chrI	569145	SNP3367	T	A	.	PASS	END=569145;ChrB=CB_chrI;StartB=573682;EndB=573682;Parent=SYN1;VarType=ShV;DupType=.
N2_chrI	569147	SNP3368	A	T	.	PASS	END=569147;ChrB=CB_chrI;StartB=573684;EndB=573684;Parent=SYN1;VarType=ShV;DupType=.
N2_chrI	569683	SNP3369	T	A	.	PASS	END=569683;ChrB=CB_chrI;StartB=574220;EndB=574220;Parent=SYN1;VarType=ShV;DupType=.
N2_chrI	570240	DEL3370	AT	A	.	PASS	END=570241;ChrB=CB_chrI;StartB=574777;EndB=574777;Parent=SYN1;VarType=ShV;DupType=.
N2_chrI	570871	DEL3371	TTA	T	.	PASS	END=570873;ChrB=CB_chrI;StartB=575407;EndB=575407;Parent=SYN1;VarType=ShV;DupType=.
N2_chrI	571239	SNP3372	T	A	.	PASS	END=571239;ChrB=CB_chrI;StartB=575773;EndB=575773;Parent=SYN1;VarType=ShV;DupType=.
N2_chrI	571368	SNP3373	T	A	.	PASS	END=571368;ChrB=CB_chrI;StartB=575902;EndB=575902;Parent=SYN1;VarType=ShV;DupType=.
N2_chrI	571595	SNP3374	T	A	.	PASS	END=571595;ChrB=CB_chrI;StartB=576129;EndB=576129;Parent=SYN1;VarType=ShV;DupType=.
N2_chrI	571798	SNP3375	A	G	.	PASS	END=571798;ChrB=CB_chrI;StartB=576332;EndB=576332;Parent=SYN1;VarType=ShV;DupType=.
N2_chrI	572046	SNP3376	G	A	.	PASS	END=572046;ChrB=CB_chrI;StartB=576580;EndB=576580;Parent=SYN1;VarType=ShV;DupType=.
N2_chrI	572201	SNP3377	T	G	.	PASS	END=572201;ChrB=CB_chrI;StartB=576735;EndB=576735;Parent=SYN1;VarType=ShV;DupType=.
N2_chrI	572704	INS3378	C	CT	.	PASS	END=572704;ChrB=CB_chrI;StartB=577238;EndB=577239;Parent=SYN1;VarType=ShV;DupType=.
N2_chrI	572747	INS3379	G	GA	.	PASS	END=572747;ChrB=CB_chrI;StartB=577282;EndB=577283;Parent=SYN1;VarType=ShV;DupType=.
N2_chrI	572854	INS3380	A	AGGGG	.	PASS	END=572854;ChrB=CB_chrI;StartB=577390;EndB=577394;Parent=SYN1;VarType=ShV;DupType=.
N2_chrI	573493	SNP3381	C	T	.	PASS	END=573493;ChrB=CB_chrI;StartB=578033;EndB=578033;Parent=SYN1;VarType=ShV;DupType=.
N2_chrI	574421	SNP3382	T	C	.	PASS	END=574421;ChrB=CB_chrI;StartB=578961;EndB=578961;Parent=SYN1;VarType=ShV;DupType=.
N2_chrI	574490	SNP3383	G	A	.	PASS	END=574490;ChrB=CB_chrI;StartB=579030;EndB=579030;Parent=SYN1;VarType=ShV;DupType=.
N2_chrI	575250	SNP3384	A	G	.	PASS	END=575250;ChrB=CB_chrI;StartB=579790;EndB=579790;Parent=SYN1;VarType=ShV;DupType=.
N2_chrI	575374	INS3385	C	CGT	.	PASS	END=575374;ChrB=CB_chrI;StartB=579914;EndB=579916;Parent=SYN1;VarType=ShV;DupType=.
N2_chrI	575586	SNP3386	G	A	.	PASS	END=575586;ChrB=CB_chrI;StartB=580128;EndB=580128;Parent=SYN1;VarType=ShV;DupType=.
N2_chrI	575952	DEL3387	AT	A	.	PASS	END=575953;ChrB=CB_chrI;StartB=580494;EndB=580494;Parent=SYN1;VarType=ShV;DupType=.
N2_chrI	576439	SNP3388	T	C	.	PASS	END=576439;ChrB=CB_chrI;StartB=580980;EndB=580980;Parent=SYN1;VarType=ShV;DupType=.
N2_chrI	577063	DEL3389	GAGA	G	.	PASS	END=577066;ChrB=CB_chrI;StartB=581604;EndB=581604;Parent=SYN1;VarType=ShV;DupType=.
N2_chrI	577750	SNP3390	C	T	.	PASS	END=577750;ChrB=CB_chrI;StartB=582288;EndB=582288;Parent=SYN1;VarType=ShV;DupType=.
N2_chrI	577889	DEL3391	ATTCGGCAAATC	A	.	PASS	END=577900;ChrB=CB_chrI;StartB=582427;EndB=582427;Parent=SYN1;VarType=ShV;DupType=.
N2_chrI	578045	SNP3392	A	G	.	PASS	END=578045;ChrB=CB_chrI;StartB=582572;EndB=582572;Parent=SYN1;VarType=ShV;DupType=.
N2_chrI	578242	SNP3393	C	T	.	PASS	END=578242;ChrB=CB_chrI;StartB=582769;EndB=582769;Parent=SYN1;VarType=ShV;DupType=.
N2_chrI	578489	INS3394	A	AT	.	PASS	END=578489;ChrB=CB_chrI;StartB=583016;EndB=583017;Parent=SYN1;VarType=ShV;DupType=.
N2_chrI	578864	DEL3395	TGGGGGGGG	T	.	PASS	END=578872;ChrB=CB_chrI;StartB=583392;EndB=583392;Parent=SYN1;VarType=ShV;DupType=.
N2_chrI	579076	SNP3396	A	C	.	PASS	END=579076;ChrB=CB_chrI;StartB=583596;EndB=583596;Parent=SYN1;VarType=ShV;DupType=.
N2_chrI	579348	SNP3397	A	C	.	PASS	END=579348;ChrB=CB_chrI;StartB=583868;EndB=583868;Parent=SYN1;VarType=ShV;DupType=.
N2_chrI	579421	SNP3398	T	C	.	PASS	END=579421;ChrB=CB_chrI;StartB=583941;EndB=583941;Parent=SYN1;VarType=ShV;DupType=.
N2_chrI	579480	INS3399	T	TTTTTTTTTGTTGGTATTTTGAGGAAAAAACTGATTTTTTGTG	.	PASS	END=579480;ChrB=CB_chrI;StartB=584000;EndB=584042;Parent=SYN1;VarType=ShV;DupType=.
N2_chrI	579773	INS3400	A	AT	.	PASS	END=579773;ChrB=CB_chrI;StartB=584335;EndB=584336;Parent=SYN1;VarType=ShV;DupType=.
N2_chrI	580100	SNP3401	T	C	.	PASS	END=580100;ChrB=CB_chrI;StartB=584663;EndB=584663;Parent=SYN1;VarType=ShV;DupType=.
N2_chrI	580397	DEL3402	GA	G	.	PASS	END=580398;ChrB=CB_chrI;StartB=584960;EndB=584960;Parent=SYN1;VarType=ShV;DupType=.
N2_chrI	580746	SNP3403	A	T	.	PASS	END=580746;ChrB=CB_chrI;StartB=585308;EndB=585308;Parent=SYN1;VarType=ShV;DupType=.
N2_chrI	580799	SNP3404	A	G	.	PASS	END=580799;ChrB=CB_chrI;StartB=585361;EndB=585361;Parent=SYN1;VarType=ShV;DupType=.
N2_chrI	580805	SNP3405	G	A	.	PASS	END=580805;ChrB=CB_chrI;StartB=585367;EndB=585367;Parent=SYN1;VarType=ShV;DupType=.
N2_chrI	580962	SNP3406	G	A	.	PASS	END=580962;ChrB=CB_chrI;StartB=585524;EndB=585524;Parent=SYN1;VarType=ShV;DupType=.
N2_chrI	580968	SNP3407	A	G	.	PASS	END=580968;ChrB=CB_chrI;StartB=585530;EndB=585530;Parent=SYN1;VarType=ShV;DupType=.
N2_chrI	581036	SNP3408	A	T	.	PASS	END=581036;ChrB=CB_chrI;StartB=585598;EndB=585598;Parent=SYN1;VarType=ShV;DupType=.
N2_chrI	581059	SNP3409	C	T	.	PASS	END=581059;ChrB=CB_chrI;StartB=585621;EndB=585621;Parent=SYN1;VarType=ShV;DupType=.
N2_chrI	581072	SNP3410	A	T	.	PASS	END=581072;ChrB=CB_chrI;StartB=585634;EndB=585634;Parent=SYN1;VarType=ShV;DupType=.
N2_chrI	581145	SNP3411	T	A	.	PASS	END=581145;ChrB=CB_chrI;StartB=585707;EndB=585707;Parent=SYN1;VarType=ShV;DupType=.
N2_chrI	581232	SNP3412	G	T	.	PASS	END=581232;ChrB=CB_chrI;StartB=585794;EndB=585794;Parent=SYN1;VarType=ShV;DupType=.
N2_chrI	581919	SNP3413	T	C	.	PASS	END=581919;ChrB=CB_chrI;StartB=586481;EndB=586481;Parent=SYN1;VarType=ShV;DupType=.
N2_chrI	582346	INS3414	T	TACA	.	PASS	END=582346;ChrB=CB_chrI;StartB=586908;EndB=586911;Parent=SYN1;VarType=ShV;DupType=.
N2_chrI	582347	SNP3415	C	T	.	PASS	END=582347;ChrB=CB_chrI;StartB=586912;EndB=586912;Parent=SYN1;VarType=ShV;DupType=.
N2_chrI	583467	DEL3416	TGGCAAATTTGCCGAGCTCGGCAAATTC	T	.	PASS	END=583494;ChrB=CB_chrI;StartB=588032;EndB=588032;Parent=SYN1;VarType=ShV;DupType=.
N2_chrI	584258	INS3417	A	AT	.	PASS	END=584258;ChrB=CB_chrI;StartB=588796;EndB=588797;Parent=SYN1;VarType=ShV;DupType=.
N2_chrI	584422	SNP3418	T	A	.	PASS	END=584422;ChrB=CB_chrI;StartB=588961;EndB=588961;Parent=SYN1;VarType=ShV;DupType=.
N2_chrI	584686	SNP3419	A	T	.	PASS	END=584686;ChrB=CB_chrI;StartB=589225;EndB=589225;Parent=SYN1;VarType=ShV;DupType=.
N2_chrI	585169	SNP3420	A	T	.	PASS	END=585169;ChrB=CB_chrI;StartB=589708;EndB=589708;Parent=SYN1;VarType=ShV;DupType=.
N2_chrI	585729	INS3421	C	CA	.	PASS	END=585729;ChrB=CB_chrI;StartB=590268;EndB=590269;Parent=SYN1;VarType=ShV;DupType=.
N2_chrI	587725	INS3422	A	AT	.	PASS	END=587725;ChrB=CB_chrI;StartB=592265;EndB=592266;Parent=SYN1;VarType=ShV;DupType=.
N2_chrI	589154	SNP3423	C	T	.	PASS	END=589154;ChrB=CB_chrI;StartB=593695;EndB=593695;Parent=SYN1;VarType=ShV;DupType=.
N2_chrI	589674	SNP3424	G	A	.	PASS	END=589674;ChrB=CB_chrI;StartB=594215;EndB=594215;Parent=SYN1;VarType=ShV;DupType=.
N2_chrI	590455	SNP3425	A	T	.	PASS	END=590455;ChrB=CB_chrI;StartB=594996;EndB=594996;Parent=SYN1;VarType=ShV;DupType=.
N2_chrI	590659	SNP3426	T	G	.	PASS	END=590659;ChrB=CB_chrI;StartB=595200;EndB=595200;Parent=SYN1;VarType=ShV;DupType=.
N2_chrI	591173	SNP3427	T	G	.	PASS	END=591173;ChrB=CB_chrI;StartB=595714;EndB=595714;Parent=SYN1;VarType=ShV;DupType=.
N2_chrI	591519	SNP3428	A	G	.	PASS	END=591519;ChrB=CB_chrI;StartB=596060;EndB=596060;Parent=SYN1;VarType=ShV;DupType=.
N2_chrI	592886	SNP3429	C	T	.	PASS	END=592886;ChrB=CB_chrI;StartB=597427;EndB=597427;Parent=SYN1;VarType=ShV;DupType=.
N2_chrI	593095	SNP3430	C	A	.	PASS	END=593095;ChrB=CB_chrI;StartB=597636;EndB=597636;Parent=SYN1;VarType=ShV;DupType=.
N2_chrI	593267	INS3431	C	CCACA	.	PASS	END=593267;ChrB=CB_chrI;StartB=597808;EndB=597812;Parent=SYN1;VarType=ShV;DupType=.
N2_chrI	593462	SNP3432	G	T	.	PASS	END=593462;ChrB=CB_chrI;StartB=598007;EndB=598007;Parent=SYN1;VarType=ShV;DupType=.
N2_chrI	593965	SNP3433	C	G	.	PASS	END=593965;ChrB=CB_chrI;StartB=598510;EndB=598510;Parent=SYN1;VarType=ShV;DupType=.
N2_chrI	594027	INS3434	A	AATTTGCCGGAAATTTCAATTCAGGCCATTTGCCG	.	PASS	END=594027;ChrB=CB_chrI;StartB=598572;EndB=598606;Parent=SYN1;VarType=ShV;DupType=.
N2_chrI	594214	DEL3435	TTTTCAATTCCGGCAATTTGCCGATTTACCGAAAATTTCAATTCGGCAATTTGTGAATTTTCCAGAAAATTTCAATTCCGGCAATTTGCCGATTTGCCTGGAAAA	T	.	PASS	END=594318;ChrB=CB_chrI;StartB=598793;EndB=598793;Parent=SYN1;VarType=ShV;DupType=.
N2_chrI	594847	SNP3436	C	T	.	PASS	END=594847;ChrB=CB_chrI;StartB=599322;EndB=599322;Parent=SYN1;VarType=ShV;DupType=.
N2_chrI	596562	SNP3437	A	G	.	PASS	END=596562;ChrB=CB_chrI;StartB=601037;EndB=601037;Parent=SYN1;VarType=ShV;DupType=.
N2_chrI	597049	SNP3438	T	C	.	PASS	END=597049;ChrB=CB_chrI;StartB=601524;EndB=601524;Parent=SYN1;VarType=ShV;DupType=.
N2_chrI	597281	SNP3439	G	A	.	PASS	END=597281;ChrB=CB_chrI;StartB=601756;EndB=601756;Parent=SYN1;VarType=ShV;DupType=.
N2_chrI	597287	SNP3440	G	A	.	PASS	END=597287;ChrB=CB_chrI;StartB=601762;EndB=601762;Parent=SYN1;VarType=ShV;DupType=.
N2_chrI	597410	SNP3441	C	T	.	PASS	END=597410;ChrB=CB_chrI;StartB=601885;EndB=601885;Parent=SYN1;VarType=ShV;DupType=.
N2_chrI	597684	SNP3442	T	A	.	PASS	END=597684;ChrB=CB_chrI;StartB=602159;EndB=602159;Parent=SYN1;VarType=ShV;DupType=.
N2_chrI	598097	SNP3443	G	T	.	PASS	END=598097;ChrB=CB_chrI;StartB=602572;EndB=602572;Parent=SYN1;VarType=ShV;DupType=.
N2_chrI	598569	SNP3444	A	C	.	PASS	END=598569;ChrB=CB_chrI;StartB=603044;EndB=603044;Parent=SYN1;VarType=ShV;DupType=.
N2_chrI	598761	DEL3445	ATATATATATATATATATATATATATATGTATATATATACATGTATATATATATATATATACAGTGTGGGAAAGTTCTATAGGACCCCCCCTAATTTGAAGGTTTGAGGAACTTCCGAAAATTTTTTTGAAAAACTGCTAATGCCATTCGTTTTTAAATTGAAAAAAACCTATATACATTTTTTTCCAGAAGTTTATCTCAAAAACTGAGGTCGCGCTGGAAAAAACGTCAAAATCCAGTGTGAAACTTCTATAGGACCCCCCGTTTTTTTTCACGATTTTTACTAAAATCAACAGATTTTGGAATTTTTGACAAAGCTCAAATCAAGTTTGAGTTAGAAATGAGTTCAGATAAGCAGTTTTGACTTTAAAAAATTAATACGAAATGTTCTCGTGGGATCTCCAGACTGGTTCTGATTCTTCCGAACTTTGATGTTCAAGTCTGTTTCAAGCTTCCTGGTGCTCTCGGTAATGCCAAAACTTGATAAACTCTCTTTAACAAGTTCCTACTAAAATTCCTAGCACACACACCATAAAAATTTTTACGCCATCCCCAAGAAACCAGTCAGAAACAGCGTATTAACAAGTTGCAGTTATTTTTGATCAACAACAGAACATTCATATACTAAAATCAAGAAAGGATCAATAGTTAATCGGGTTTCCTTGTGTGCGGATGATCTCAAACAGTCTGTCCTCCATTGATCTGACCAAACTTTTCAGCTGGTTGTCCGGAATAGACTTCCAAGCGTCGAGAATTCCTTGCTTCAACGATGCAACTGTTGGGTAAGTCTTGTTCTGAGCATACACGATACGGACAAGAATCCCCCACAAATTTTCGATTGGATTGAGATCAGGACTTCGAGCTGGCCAATCAAGAAGGTTGATCTTCTTGAGCTTGAAATAGTCGCGGGTTGAGTTGCTCACATGGATTGTCGCATTATCCTGCTGAAATCTAAAGTCTTTTCTGGAGTAGTGACGAAGATATTTGGAGAGCTCCAGTTCCAAGACGTTCTGATAGTCAGTGCTGTTCATCTTGCTACTGACGAACTGTATCTCAAGCTTCTTCTTCTCCGTGAACGCTCCCCAAACCATCACCGTTCCTCCTCCAAAATTACGTCTCGAAAAAACCATTGGTTCCTTGCGCAAATCGCGCCAATAGTAGCGGCAACCGTCAGGCCCATCGAGATTGAATTTCTTTTCATCGGAGAAGACAACCTAAAACAATGATCCTAATTATTCACTCTTGCTTTTTTAAATTCTCACTTTACTCCAATTCGTTCCCATATTGTTCTTAGCAAATTCCAATCGCTTGAGTTTATGGTCTGCAGAGAGTAACGGAGCAGGGCGAAGTTTCTGACGAACGATTACACCAGATCGTTTGATGACATTGAGGATGGTCCTTTTTGAAGCAGACAATTGAAGCTCATTGCGAATATCTCTTGCCGTCTTACAGGAGTTGGAGGCAGCACGAATCACATTTCGTTCGTCACGCACGGAGAGAGCTTTGCGACGAGGAGCTCTTTTAGATGTACCGTAGCTCACCGGATCCTTCAGATACTCGCGAATACAGTGTCGAGAACGGGAAATTTTCCTACTCATTTCATGCAGGGACACATTGAGCAATTTCATAACATCCAGCTGAGCGCGTTCAGTGTCCGAAAGGGCAGATCCTCGAGGCATTGCAAGTTAGACTGCTTTCGAAGTAAGCTTTCCAGCCTCTATATGTGTGCCACAACACATGCCACAATTCCACATTTAATAATTCACGCAAAAAATAGTAAATAACATCTGTGAGGGACAATTTAACTTGAAATATTGGTCCCATGGAACCTTGTAATCAAAGAAAAACGATTTGATTCCTGATAAGCCTTCCATTGTTTCCTGCTGCATATTTTGCCAAATCAGCTTGACTACACAGTCGAAACATCTAAAGTGCGTGCTAGGAATTTTAGTAGGAACTTGTTAAAGAGAGTTTATCAAGTTTTGGCATTACCGAGAGCACCAGGAAGCTTGAAACAGACTTGAACATCAAAGATCGGAAGAATCAGAACCAGTCTGGAGATCCCACGAGAACATTTCGTATTAATTTTTTAAAGTCAAAACTGCTTATCTGAACTCATTTCTAACTCAAACTTGATTTGAGCTTTGTCAAAAATTCCAAAATCTGTTGATTTTAGTAAAAATCGTGAAAAAAAACGGGGGGTCCTATAGAAGTTTCACACTGGATTTTGACGTTTTTTCCAGCGCGACCTCAGTTTTTGAGATAAACTTCTGGAAAAAAATGTATATAGGTTTTTTTCAATTTAAAAACGAATGGCATTAGCAGTTTTTCAAAAAAATTTTCGGAAGTTCCTCAAACCTTCAAATTAGGGGGGGTCCTATAGAACTTTCCCACACTG	A	.	PASS	END=601158;ChrB=CB_chrI;StartB=603236;EndB=603236;Parent=SYN1;VarType=ShV;DupType=.
N2_chrI	601648	INS3446	A	ATATATATG	.	PASS	END=601648;ChrB=CB_chrI;StartB=603726;EndB=603734;Parent=SYN1;VarType=ShV;DupType=.
N2_chrI	601908	SNP3447	G	A	.	PASS	END=601908;ChrB=CB_chrI;StartB=603994;EndB=603994;Parent=SYN1;VarType=ShV;DupType=.
N2_chrI	602373	SNP3448	T	C	.	PASS	END=602373;ChrB=CB_chrI;StartB=604459;EndB=604459;Parent=SYN1;VarType=ShV;DupType=.
N2_chrI	602695	SNP3449	G	A	.	PASS	END=602695;ChrB=CB_chrI;StartB=604781;EndB=604781;Parent=SYN1;VarType=ShV;DupType=.
N2_chrI	603356	INS3450	A	AT	.	PASS	END=603356;ChrB=CB_chrI;StartB=605442;EndB=605443;Parent=SYN1;VarType=ShV;DupType=.
N2_chrI	603752	SNP3451	T	C	.	PASS	END=603752;ChrB=CB_chrI;StartB=605839;EndB=605839;Parent=SYN1;VarType=ShV;DupType=.
N2_chrI	603920	INS3452	A	AT	.	PASS	END=603920;ChrB=CB_chrI;StartB=606007;EndB=606008;Parent=SYN1;VarType=ShV;DupType=.
N2_chrI	604092	SNP3453	C	T	.	PASS	END=604092;ChrB=CB_chrI;StartB=606180;EndB=606180;Parent=SYN1;VarType=ShV;DupType=.
N2_chrI	604160	SNP3454	C	T	.	PASS	END=604160;ChrB=CB_chrI;StartB=606248;EndB=606248;Parent=SYN1;VarType=ShV;DupType=.
N2_chrI	604161	SNP3455	A	T	.	PASS	END=604161;ChrB=CB_chrI;StartB=606249;EndB=606249;Parent=SYN1;VarType=ShV;DupType=.
N2_chrI	604173	INS3456	C	CCAATTCCGGCAATTTGCCGATTTGTCGCAAATGTTCAATTCCGTCAATTTACCAATTTGCAGAAAATTT	.	PASS	END=604173;ChrB=CB_chrI;StartB=606261;EndB=606330;Parent=SYN1;VarType=ShV;DupType=.
N2_chrI	604233	SNP3457	T	C	.	PASS	END=604233;ChrB=CB_chrI;StartB=606390;EndB=606390;Parent=SYN1;VarType=ShV;DupType=.
N2_chrI	604666	INS3458	G	GT	.	PASS	END=604666;ChrB=CB_chrI;StartB=606823;EndB=606824;Parent=SYN1;VarType=ShV;DupType=.
N2_chrI	604674	SNP3459	A	T	.	PASS	END=604674;ChrB=CB_chrI;StartB=606832;EndB=606832;Parent=SYN1;VarType=ShV;DupType=.
N2_chrI	604675	SNP3460	A	T	.	PASS	END=604675;ChrB=CB_chrI;StartB=606833;EndB=606833;Parent=SYN1;VarType=ShV;DupType=.
N2_chrI	604688	INS3461	A	ACTCCAG	.	PASS	END=604688;ChrB=CB_chrI;StartB=606846;EndB=606852;Parent=SYN1;VarType=ShV;DupType=.
N2_chrI	604690	DEL3462	ATT	A	.	PASS	END=604692;ChrB=CB_chrI;StartB=606854;EndB=606854;Parent=SYN1;VarType=ShV;DupType=.
N2_chrI	604694	SNP3463	A	C	.	PASS	END=604694;ChrB=CB_chrI;StartB=606856;EndB=606856;Parent=SYN1;VarType=ShV;DupType=.
N2_chrI	604727	DEL3464	AT	A	.	PASS	END=604728;ChrB=CB_chrI;StartB=606889;EndB=606889;Parent=SYN1;VarType=ShV;DupType=.
N2_chrI	604784	SNP3465	C	T	.	PASS	END=604784;ChrB=CB_chrI;StartB=606945;EndB=606945;Parent=SYN1;VarType=ShV;DupType=.
N2_chrI	604809	SNP3466	A	T	.	PASS	END=604809;ChrB=CB_chrI;StartB=606970;EndB=606970;Parent=SYN1;VarType=ShV;DupType=.
N2_chrI	604810	SNP3467	A	T	.	PASS	END=604810;ChrB=CB_chrI;StartB=606971;EndB=606971;Parent=SYN1;VarType=ShV;DupType=.
N2_chrI	605277	SNP3468	T	G	.	PASS	END=605277;ChrB=CB_chrI;StartB=607438;EndB=607438;Parent=SYN1;VarType=ShV;DupType=.
N2_chrI	605590	SNP3469	A	G	.	PASS	END=605590;ChrB=CB_chrI;StartB=607751;EndB=607751;Parent=SYN1;VarType=ShV;DupType=.
N2_chrI	605882	SNP3470	T	C	.	PASS	END=605882;ChrB=CB_chrI;StartB=608043;EndB=608043;Parent=SYN1;VarType=ShV;DupType=.
N2_chrI	606020	SNP3471	C	T	.	PASS	END=606020;ChrB=CB_chrI;StartB=608181;EndB=608181;Parent=SYN1;VarType=ShV;DupType=.
N2_chrI	606600	DEL3472	CA	C	.	PASS	END=606601;ChrB=CB_chrI;StartB=608761;EndB=608761;Parent=SYN1;VarType=ShV;DupType=.
N2_chrI	606624	SNP3473	C	T	.	PASS	END=606624;ChrB=CB_chrI;StartB=608784;EndB=608784;Parent=SYN1;VarType=ShV;DupType=.
N2_chrI	607050	SNP3474	A	G	.	PASS	END=607050;ChrB=CB_chrI;StartB=609210;EndB=609210;Parent=SYN1;VarType=ShV;DupType=.
N2_chrI	607314	INS3475	A	AT	.	PASS	END=607314;ChrB=CB_chrI;StartB=609474;EndB=609475;Parent=SYN1;VarType=ShV;DupType=.
N2_chrI	607675	SNP3476	A	T	.	PASS	END=607675;ChrB=CB_chrI;StartB=609836;EndB=609836;Parent=SYN1;VarType=ShV;DupType=.
N2_chrI	607723	INS3477	A	AAATGAT	.	PASS	END=607723;ChrB=CB_chrI;StartB=609884;EndB=609890;Parent=SYN1;VarType=ShV;DupType=.
N2_chrI	608005	SNP3478	G	A	.	PASS	END=608005;ChrB=CB_chrI;StartB=610172;EndB=610172;Parent=SYN1;VarType=ShV;DupType=.
N2_chrI	609462	SNP3479	T	C	.	PASS	END=609462;ChrB=CB_chrI;StartB=611629;EndB=611629;Parent=SYN1;VarType=ShV;DupType=.
N2_chrI	609497	DEL3480	ATT	A	.	PASS	END=609499;ChrB=CB_chrI;StartB=611664;EndB=611664;Parent=SYN1;VarType=ShV;DupType=.
N2_chrI	609628	SNP3481	A	G	.	PASS	END=609628;ChrB=CB_chrI;StartB=611793;EndB=611793;Parent=SYN1;VarType=ShV;DupType=.
N2_chrI	610036	DEL3482	TAGGCCACTTGAATTTGGTGACCTGGGAAATGAAAAATGATTTTCTTGGAATTTTTTAGGCCACTTGAATTTGACGGCCTAGGAAATGAAAAATAGTTTTTTGGTAATTTCTAGGCCACTTGAATTTGGTGGCCTGGGAAATGAAAAATGATTTTCTTGGAATTTTTTAGGCCACTTGAATTTGACGGCCTAGGAAATGAAAAACAGTTGTTTTGGAATTTTTTAGGCCACTTGAATTTGACGGCCTAGGAAATGAAAAATAGTTTTTTGGTAATTTCG	T	.	PASS	END=610314;ChrB=CB_chrI;StartB=612201;EndB=612201;Parent=SYN1;VarType=ShV;DupType=.
N2_chrI	610537	SNP3483	A	G	.	PASS	END=610537;ChrB=CB_chrI;StartB=612424;EndB=612424;Parent=SYN1;VarType=ShV;DupType=.
N2_chrI	610590	SNP3484	G	T	.	PASS	END=610590;ChrB=CB_chrI;StartB=612477;EndB=612477;Parent=SYN1;VarType=ShV;DupType=.
N2_chrI	610610	SNP3485	G	A	.	PASS	END=610610;ChrB=CB_chrI;StartB=612497;EndB=612497;Parent=SYN1;VarType=ShV;DupType=.
N2_chrI	610634	DEL3486	CTTGGAATTTTTTAGGCCACTTGAATTTGACGGCCTAGGAAATGAAAAACAGTTGTT	C	.	PASS	END=610690;ChrB=CB_chrI;StartB=612521;EndB=612521;Parent=SYN1;VarType=ShV;DupType=.
N2_chrI	610867	DEL3487	CGAGGCCACTTGAATTTGGTGGCCTGGGAAATGAAAAATGATTTTCTTGGAATTTTT	C	.	PASS	END=610923;ChrB=CB_chrI;StartB=612698;EndB=612698;Parent=SYN1;VarType=ShV;DupType=.
N2_chrI	610927	SNP3488	G	A	.	PASS	END=610927;ChrB=CB_chrI;StartB=612702;EndB=612702;Parent=SYN1;VarType=ShV;DupType=.
N2_chrI	610979	SNP3489	G	T	.	PASS	END=610979;ChrB=CB_chrI;StartB=612754;EndB=612754;Parent=SYN1;VarType=ShV;DupType=.
N2_chrI	611075	DEL3490	TTTTTTGGTAATTTCTAGACCACTTGAATTTGACGGCCTAGGAAATGAAAAATAG	T	.	PASS	END=611129;ChrB=CB_chrI;StartB=612850;EndB=612850;Parent=SYN1;VarType=ShV;DupType=.
N2_chrI	611131	SNP3491	T	G	.	PASS	END=611131;ChrB=CB_chrI;StartB=612852;EndB=612852;Parent=SYN1;VarType=ShV;DupType=.
N2_chrI	611138	SNP3492	T	A	.	PASS	END=611138;ChrB=CB_chrI;StartB=612859;EndB=612859;Parent=SYN1;VarType=ShV;DupType=.
N2_chrI	611140	SNP3493	A	T	.	PASS	END=611140;ChrB=CB_chrI;StartB=612861;EndB=612861;Parent=SYN1;VarType=ShV;DupType=.
N2_chrI	611144	SNP3494	C	T	.	PASS	END=611144;ChrB=CB_chrI;StartB=612865;EndB=612865;Parent=SYN1;VarType=ShV;DupType=.
N2_chrI	611389	SNP3495	T	C	.	PASS	END=611389;ChrB=CB_chrI;StartB=613110;EndB=613110;Parent=SYN1;VarType=ShV;DupType=.
N2_chrI	611503	SNP3496	A	T	.	PASS	END=611503;ChrB=CB_chrI;StartB=613224;EndB=613224;Parent=SYN1;VarType=ShV;DupType=.
N2_chrI	611633	SNP3497	A	G	.	PASS	END=611633;ChrB=CB_chrI;StartB=613354;EndB=613354;Parent=SYN1;VarType=ShV;DupType=.
N2_chrI	611738	INS3498	C	CT	.	PASS	END=611738;ChrB=CB_chrI;StartB=613459;EndB=613460;Parent=SYN1;VarType=ShV;DupType=.
N2_chrI	611905	INS3499	C	CGG	.	PASS	END=611905;ChrB=CB_chrI;StartB=613627;EndB=613629;Parent=SYN1;VarType=ShV;DupType=.
N2_chrI	611936	INS3500	G	GA	.	PASS	END=611936;ChrB=CB_chrI;StartB=613660;EndB=613661;Parent=SYN1;VarType=ShV;DupType=.
N2_chrI	612721	SNP3501	A	T	.	PASS	END=612721;ChrB=CB_chrI;StartB=614446;EndB=614446;Parent=SYN1;VarType=ShV;DupType=.
N2_chrI	612804	SNP3502	T	A	.	PASS	END=612804;ChrB=CB_chrI;StartB=614529;EndB=614529;Parent=SYN1;VarType=ShV;DupType=.
N2_chrI	612823	INS3503	C	CGCCAGACAGGAAGTCTT	.	PASS	END=612823;ChrB=CB_chrI;StartB=614548;EndB=614565;Parent=SYN1;VarType=ShV;DupType=.
N2_chrI	613351	DEL3504	CGAGAGA	C	.	PASS	END=613357;ChrB=CB_chrI;StartB=615093;EndB=615093;Parent=SYN1;VarType=ShV;DupType=.
N2_chrI	613673	SNP3505	T	C	.	PASS	END=613673;ChrB=CB_chrI;StartB=615409;EndB=615409;Parent=SYN1;VarType=ShV;DupType=.
N2_chrI	614136	SNP3506	C	T	.	PASS	END=614136;ChrB=CB_chrI;StartB=615872;EndB=615872;Parent=SYN1;VarType=ShV;DupType=.
N2_chrI	614159	SNP3507	T	C	.	PASS	END=614159;ChrB=CB_chrI;StartB=615895;EndB=615895;Parent=SYN1;VarType=ShV;DupType=.
N2_chrI	614573	SNP3508	C	T	.	PASS	END=614573;ChrB=CB_chrI;StartB=616309;EndB=616309;Parent=SYN1;VarType=ShV;DupType=.
N2_chrI	614684	DEL3509	GAA	G	.	PASS	END=614686;ChrB=CB_chrI;StartB=616420;EndB=616420;Parent=SYN1;VarType=ShV;DupType=.
N2_chrI	614758	SNP3510	A	T	.	PASS	END=614758;ChrB=CB_chrI;StartB=616492;EndB=616492;Parent=SYN1;VarType=ShV;DupType=.
N2_chrI	615304	DEL3511	TGTTGGATG	T	.	PASS	END=615312;ChrB=CB_chrI;StartB=617038;EndB=617038;Parent=SYN1;VarType=ShV;DupType=.
N2_chrI	615313	SNP3512	T	A	.	PASS	END=615313;ChrB=CB_chrI;StartB=617039;EndB=617039;Parent=SYN1;VarType=ShV;DupType=.
N2_chrI	615314	SNP3513	G	A	.	PASS	END=615314;ChrB=CB_chrI;StartB=617040;EndB=617040;Parent=SYN1;VarType=ShV;DupType=.
N2_chrI	615776	SNP3514	A	T	.	PASS	END=615776;ChrB=CB_chrI;StartB=617502;EndB=617502;Parent=SYN1;VarType=ShV;DupType=.
N2_chrI	615827	SNP3515	A	C	.	PASS	END=615827;ChrB=CB_chrI;StartB=617553;EndB=617553;Parent=SYN1;VarType=ShV;DupType=.
N2_chrI	615979	SNP3516	T	C	.	PASS	END=615979;ChrB=CB_chrI;StartB=617705;EndB=617705;Parent=SYN1;VarType=ShV;DupType=.
N2_chrI	616262	SNP3517	A	G	.	PASS	END=616262;ChrB=CB_chrI;StartB=617988;EndB=617988;Parent=SYN1;VarType=ShV;DupType=.
N2_chrI	616612	SNP3518	T	A	.	PASS	END=616612;ChrB=CB_chrI;StartB=618338;EndB=618338;Parent=SYN1;VarType=ShV;DupType=.
N2_chrI	616663	SNP3519	T	C	.	PASS	END=616663;ChrB=CB_chrI;StartB=618389;EndB=618389;Parent=SYN1;VarType=ShV;DupType=.
N2_chrI	616754	INS3520	C	CTA	.	PASS	END=616754;ChrB=CB_chrI;StartB=618480;EndB=618482;Parent=SYN1;VarType=ShV;DupType=.
N2_chrI	617445	SNP3521	T	C	.	PASS	END=617445;ChrB=CB_chrI;StartB=619173;EndB=619173;Parent=SYN1;VarType=ShV;DupType=.
N2_chrI	617501	SNP3522	C	A	.	PASS	END=617501;ChrB=CB_chrI;StartB=619229;EndB=619229;Parent=SYN1;VarType=ShV;DupType=.
N2_chrI	617507	SNP3523	C	A	.	PASS	END=617507;ChrB=CB_chrI;StartB=619235;EndB=619235;Parent=SYN1;VarType=ShV;DupType=.
N2_chrI	617511	DEL3524	TAAGCACGGTAAAATACACCAGATTTTTCGCGCAAAATGGGATTTTCGGCGAAAAATTCGAATTTCCTGAGAATTTTGGTCGTTTTTACTATTTTTTAATCCAAAAAAAAATGAAAATTTTTAAATTTTCTATAAATTTTCTGAAATTCACCGTCGTTTTTCACGAAATAAAAAAATTGATAAA	T	.	PASS	END=617694;ChrB=CB_chrI;StartB=619239;EndB=619239;Parent=SYN1;VarType=ShV;DupType=.
N2_chrI	617696	SNP3525	T	G	.	PASS	END=617696;ChrB=CB_chrI;StartB=619241;EndB=619241;Parent=SYN1;VarType=ShV;DupType=.
N2_chrI	617744	SNP3526	G	T	.	PASS	END=617744;ChrB=CB_chrI;StartB=619289;EndB=619289;Parent=SYN1;VarType=ShV;DupType=.
N2_chrI	617820	DEL3527	AT	A	.	PASS	END=617821;ChrB=CB_chrI;StartB=619365;EndB=619365;Parent=SYN1;VarType=ShV;DupType=.
N2_chrI	618083	INS3528	C	CTTTTTAGTGTTTGGGCTTTTTAGGGCTTTTTAGTG	.	PASS	END=618083;ChrB=CB_chrI;StartB=619627;EndB=619662;Parent=SYN1;VarType=ShV;DupType=.
N2_chrI	618100	SNP3529	A	C	.	PASS	END=618100;ChrB=CB_chrI;StartB=619679;EndB=619679;Parent=SYN1;VarType=ShV;DupType=.
N2_chrI	618142	SNP3530	A	C	.	PASS	END=618142;ChrB=CB_chrI;StartB=619721;EndB=619721;Parent=SYN1;VarType=ShV;DupType=.
N2_chrI	618627	SNP3531	C	T	.	PASS	END=618627;ChrB=CB_chrI;StartB=620206;EndB=620206;Parent=SYN1;VarType=ShV;DupType=.
N2_chrI	619585	SNP3532	C	T	.	PASS	END=619585;ChrB=CB_chrI;StartB=621164;EndB=621164;Parent=SYN1;VarType=ShV;DupType=.
N2_chrI	619906	SNP3533	C	T	.	PASS	END=619906;ChrB=CB_chrI;StartB=621485;EndB=621485;Parent=SYN1;VarType=ShV;DupType=.
N2_chrI	620080	SNP3534	A	G	.	PASS	END=620080;ChrB=CB_chrI;StartB=621659;EndB=621659;Parent=SYN1;VarType=ShV;DupType=.
N2_chrI	621429	SNP3535	C	A	.	PASS	END=621429;ChrB=CB_chrI;StartB=623008;EndB=623008;Parent=SYN1;VarType=ShV;DupType=.
N2_chrI	621524	SNP3536	C	T	.	PASS	END=621524;ChrB=CB_chrI;StartB=623103;EndB=623103;Parent=SYN1;VarType=ShV;DupType=.
N2_chrI	621614	SNP3537	T	A	.	PASS	END=621614;ChrB=CB_chrI;StartB=623193;EndB=623193;Parent=SYN1;VarType=ShV;DupType=.
N2_chrI	621740	SNP3538	G	A	.	PASS	END=621740;ChrB=CB_chrI;StartB=623319;EndB=623319;Parent=SYN1;VarType=ShV;DupType=.
N2_chrI	622008	SNP3539	G	A	.	PASS	END=622008;ChrB=CB_chrI;StartB=623587;EndB=623587;Parent=SYN1;VarType=ShV;DupType=.
N2_chrI	622516	DEL3540	TA	T	.	PASS	END=622517;ChrB=CB_chrI;StartB=624095;EndB=624095;Parent=SYN1;VarType=ShV;DupType=.
N2_chrI	622577	SNP3541	T	C	.	PASS	END=622577;ChrB=CB_chrI;StartB=624155;EndB=624155;Parent=SYN1;VarType=ShV;DupType=.
N2_chrI	622617	SNP3542	A	G	.	PASS	END=622617;ChrB=CB_chrI;StartB=624195;EndB=624195;Parent=SYN1;VarType=ShV;DupType=.
N2_chrI	622648	SNP3543	C	T	.	PASS	END=622648;ChrB=CB_chrI;StartB=624226;EndB=624226;Parent=SYN1;VarType=ShV;DupType=.
N2_chrI	622678	SNP3544	C	T	.	PASS	END=622678;ChrB=CB_chrI;StartB=624256;EndB=624256;Parent=SYN1;VarType=ShV;DupType=.
N2_chrI	622688	SNP3545	T	C	.	PASS	END=622688;ChrB=CB_chrI;StartB=624266;EndB=624266;Parent=SYN1;VarType=ShV;DupType=.
N2_chrI	622723	DEL3546	AACATATTTGACGCGCAAAATATCTCGTAGCGAAAACTACAGTAATTATGTAAATGACTACTGTAGCGCTTGTGTGTCGATTTAAGGGCTCAATTTTCAAAAAATCGAGATCCCGTAAATCGACACAAGTGCTATAGTTGTTATTTGAAGAATTACTGTAGTTTTCGCTACGAGATATTTTGCGCGTCAAATATGTTGTGCAATGCGCATTTTCAGAATTTTGTGTAAAAATTTTTGTGTTTAGTGATTTTTGCAGTTTGCGCGTCAAATATGATGTATGACCGGCAGTGTTTGCCCACATCGCCTAAGCACGGTAAAATACACCAGATTTTTCGCGCAAAATGGGATTTTCGGCGAAAAATTCGAATTTCCTGAGAATTTTGGTCGTTTTTACTATTTTTTAATGCAAAAAATGAAAATTTTTAAATTTTCTGAAATTCACCGTCGTTTTTCACGAAATAAAAAAATTTCAAAAAATTGAAAATTCCGCCACATCACATTTGACGCTCAACTTTTTTTAAATGAACAAAATCCGGATTTTTCTGGGAAATTTGAGATTTATTTAGGTCTCGCAGCGAAAAAAAAATTAGAGTTTGCGCGTCAAATATGATGTATGACCGGCAGTGTTTGCACACACATAGCCTAGACACGATAAAATACATCAGATTTTACGCGCAAACTGGCAAAAAAATTGATTTTTTGGCTTTTTCGGACTAAACATTAGAAAAAAAGACTATACTCCAACAATTTTTTTCAGTTTTTTTTTGAAAAATTCCATATTTTCTGAAGTTCAAATAAATATATATTTTTTTAAAGTTCAAAAAATTCAAATTAGCGCGTTAAAAACGACGTATTCAGGCATCACATTTGACGCGCAATTTTTTTTTTAAAGAAGGATTTGCGCGTCAAATCTGGCGAATTAGGTTTGTCGGCGGAAT	A	.	PASS	END=623660;ChrB=CB_chrI;StartB=624301;EndB=624301;Parent=SYN1;VarType=ShV;DupType=.
N2_chrI	623738	SNP3547	A	G	.	PASS	END=623738;ChrB=CB_chrI;StartB=624379;EndB=624379;Parent=SYN1;VarType=ShV;DupType=.
N2_chrI	623804	SNP3548	G	A	.	PASS	END=623804;ChrB=CB_chrI;StartB=624445;EndB=624445;Parent=SYN1;VarType=ShV;DupType=.
N2_chrI	623806	INS3549	C	CG	.	PASS	END=623806;ChrB=CB_chrI;StartB=624447;EndB=624448;Parent=SYN1;VarType=ShV;DupType=.
N2_chrI	623828	DEL3550	CG	C	.	PASS	END=623829;ChrB=CB_chrI;StartB=624470;EndB=624470;Parent=SYN1;VarType=ShV;DupType=.
N2_chrI	623873	DEL3551	CA	C	.	PASS	END=623874;ChrB=CB_chrI;StartB=624514;EndB=624514;Parent=SYN1;VarType=ShV;DupType=.
N2_chrI	623896	DEL3552	CA	C	.	PASS	END=623897;ChrB=CB_chrI;StartB=624536;EndB=624536;Parent=SYN1;VarType=ShV;DupType=.
N2_chrI	623898	SNP3553	A	G	.	PASS	END=623898;ChrB=CB_chrI;StartB=624537;EndB=624537;Parent=SYN1;VarType=ShV;DupType=.
N2_chrI	623919	DEL3554	CA	C	.	PASS	END=623920;ChrB=CB_chrI;StartB=624558;EndB=624558;Parent=SYN1;VarType=ShV;DupType=.
N2_chrI	623931	SNP3555	T	A	.	PASS	END=623931;ChrB=CB_chrI;StartB=624569;EndB=624569;Parent=SYN1;VarType=ShV;DupType=.
N2_chrI	623966	SNP3556	G	A	.	PASS	END=623966;ChrB=CB_chrI;StartB=624604;EndB=624604;Parent=SYN1;VarType=ShV;DupType=.
N2_chrI	623989	SNP3557	G	A	.	PASS	END=623989;ChrB=CB_chrI;StartB=624627;EndB=624627;Parent=SYN1;VarType=ShV;DupType=.
N2_chrI	624034	SNP3558	A	G	.	PASS	END=624034;ChrB=CB_chrI;StartB=624672;EndB=624672;Parent=SYN1;VarType=ShV;DupType=.
N2_chrI	624056	DEL3559	CAAAAAAAAATTTAATTTTTCAACAAAAAAAAATTAAATTTTCCAACA	C	.	PASS	END=624103;ChrB=CB_chrI;StartB=624694;EndB=624694;Parent=SYN1;VarType=ShV;DupType=.
N2_chrI	624104	SNP3560	A	G	.	PASS	END=624104;ChrB=CB_chrI;StartB=624695;EndB=624695;Parent=SYN1;VarType=ShV;DupType=.
N2_chrI	624125	DEL3561	CA	C	.	PASS	END=624126;ChrB=CB_chrI;StartB=624716;EndB=624716;Parent=SYN1;VarType=ShV;DupType=.
N2_chrI	624182	SNP3562	A	T	.	PASS	END=624182;ChrB=CB_chrI;StartB=624772;EndB=624772;Parent=SYN1;VarType=ShV;DupType=.
N2_chrI	624267	SNP3563	G	A	.	PASS	END=624267;ChrB=CB_chrI;StartB=624857;EndB=624857;Parent=SYN1;VarType=ShV;DupType=.
N2_chrI	624419	SNP3564	T	G	.	PASS	END=624419;ChrB=CB_chrI;StartB=625009;EndB=625009;Parent=SYN1;VarType=ShV;DupType=.
N2_chrI	624455	SNP3565	T	A	.	PASS	END=624455;ChrB=CB_chrI;StartB=625045;EndB=625045;Parent=SYN1;VarType=ShV;DupType=.
N2_chrI	624469	DEL3566	AT	A	.	PASS	END=624470;ChrB=CB_chrI;StartB=625059;EndB=625059;Parent=SYN1;VarType=ShV;DupType=.
N2_chrI	624660	SNP3567	A	T	.	PASS	END=624660;ChrB=CB_chrI;StartB=625249;EndB=625249;Parent=SYN1;VarType=ShV;DupType=.
N2_chrI	624694	INS3568	T	TTTCCGC	.	PASS	END=624694;ChrB=CB_chrI;StartB=625283;EndB=625289;Parent=SYN1;VarType=ShV;DupType=.
N2_chrI	624728	SNP3569	T	A	.	PASS	END=624728;ChrB=CB_chrI;StartB=625323;EndB=625323;Parent=SYN1;VarType=ShV;DupType=.
N2_chrI	624874	SNP3570	T	A	.	PASS	END=624874;ChrB=CB_chrI;StartB=625469;EndB=625469;Parent=SYN1;VarType=ShV;DupType=.
N2_chrI	624943	DEL3571	CT	C	.	PASS	END=624944;ChrB=CB_chrI;StartB=625538;EndB=625538;Parent=SYN1;VarType=ShV;DupType=.
N2_chrI	625004	SNP3572	T	C	.	PASS	END=625004;ChrB=CB_chrI;StartB=625598;EndB=625598;Parent=SYN1;VarType=ShV;DupType=.
N2_chrI	625035	SNP3573	A	T	.	PASS	END=625035;ChrB=CB_chrI;StartB=625629;EndB=625629;Parent=SYN1;VarType=ShV;DupType=.
N2_chrI	625053	INS3574	A	AT	.	PASS	END=625053;ChrB=CB_chrI;StartB=625647;EndB=625648;Parent=SYN1;VarType=ShV;DupType=.
N2_chrI	625109	INS3575	A	AT	.	PASS	END=625109;ChrB=CB_chrI;StartB=625704;EndB=625705;Parent=SYN1;VarType=ShV;DupType=.
N2_chrI	625149	INS3576	T	TA	.	PASS	END=625149;ChrB=CB_chrI;StartB=625745;EndB=625746;Parent=SYN1;VarType=ShV;DupType=.
N2_chrI	625188	SNP3577	G	A	.	PASS	END=625188;ChrB=CB_chrI;StartB=625785;EndB=625785;Parent=SYN1;VarType=ShV;DupType=.
N2_chrI	625305	DEL3578	ATT	A	.	PASS	END=625307;ChrB=CB_chrI;StartB=625902;EndB=625902;Parent=SYN1;VarType=ShV;DupType=.
N2_chrI	625897	DEL3579	AT	A	.	PASS	END=625898;ChrB=CB_chrI;StartB=626492;EndB=626492;Parent=SYN1;VarType=ShV;DupType=.
N2_chrI	625918	SNP3580	T	C	.	PASS	END=625918;ChrB=CB_chrI;StartB=626512;EndB=626512;Parent=SYN1;VarType=ShV;DupType=.
N2_chrI	625980	INS3581	T	TC	.	PASS	END=625980;ChrB=CB_chrI;StartB=626574;EndB=626575;Parent=SYN1;VarType=ShV;DupType=.
N2_chrI	626024	DEL3582	AAAAAAATTCACTGAAAAATCGATAATTATTGATTTTTCCAAAAAAAAAAATCACAAAAGTCGATAATTACTGATTTTTTCCAAGAAAATTTTAAAAAAAAACGACAATTATTGATTTTTTCCGAAAAAATTACAAAAAAATCGACAAGTACTGATTTTTTCTGAAAAAATTACAAAAAATCGATAATTATTGATATTTTACAAAAAATCGATAATTATTGATTTTTTAC	A	.	PASS	END=626253;ChrB=CB_chrI;StartB=626619;EndB=626619;Parent=SYN1;VarType=ShV;DupType=.
N2_chrI	626333	SNP3583	A	T	.	PASS	END=626333;ChrB=CB_chrI;StartB=626699;EndB=626699;Parent=SYN1;VarType=ShV;DupType=.
N2_chrI	626384	INS3584	A	AACAAAAAAAATCGATAATTTTTAATTTTTTTCAAAAAAAAAATC	.	PASS	END=626384;ChrB=CB_chrI;StartB=626750;EndB=626794;Parent=SYN1;VarType=ShV;DupType=.
N2_chrI	626405	DEL3585	ATTTTCCCAGAAAAAATTCACTGAAAAATCGATAATTATTGAT	A	.	PASS	END=626447;ChrB=CB_chrI;StartB=626815;EndB=626815;Parent=SYN1;VarType=ShV;DupType=.
N2_chrI	626475	SNP3586	T	C	.	PASS	END=626475;ChrB=CB_chrI;StartB=626843;EndB=626843;Parent=SYN1;VarType=ShV;DupType=.
N2_chrI	626532	INS3587	C	CA	.	PASS	END=626532;ChrB=CB_chrI;StartB=626900;EndB=626901;Parent=SYN1;VarType=ShV;DupType=.
N2_chrI	626584	INS3588	C	CA	.	PASS	END=626584;ChrB=CB_chrI;StartB=626953;EndB=626954;Parent=SYN1;VarType=ShV;DupType=.
N2_chrI	626645	DEL3589	AT	A	.	PASS	END=626646;ChrB=CB_chrI;StartB=627015;EndB=627015;Parent=SYN1;VarType=ShV;DupType=.
N2_chrI	626654	SNP3590	A	G	.	PASS	END=626654;ChrB=CB_chrI;StartB=627023;EndB=627023;Parent=SYN1;VarType=ShV;DupType=.
N2_chrI	626729	SNP3591	C	A	.	PASS	END=626729;ChrB=CB_chrI;StartB=627098;EndB=627098;Parent=SYN1;VarType=ShV;DupType=.
N2_chrI	626742	DEL3592	TAAAGGCGCATGCGCTCTCCTGGGTCTCACAGCGAAAAGTGGATTTTTCAAATTTTTTGGATAAAATTTCGCTGAAAAACGTATTTTTTTGA	T	.	PASS	END=626833;ChrB=CB_chrI;StartB=627111;EndB=627111;Parent=SYN1;VarType=ShV;DupType=.
N2_chrI	626862	DEL3593	CA	C	.	PASS	END=626863;ChrB=CB_chrI;StartB=627140;EndB=627140;Parent=SYN1;VarType=ShV;DupType=.
N2_chrI	626873	SNP3594	T	C	.	PASS	END=626873;ChrB=CB_chrI;StartB=627150;EndB=627150;Parent=SYN1;VarType=ShV;DupType=.
N2_chrI	627369	SNP3595	C	G	.	PASS	END=627369;ChrB=CB_chrI;StartB=627646;EndB=627646;Parent=SYN1;VarType=ShV;DupType=.
N2_chrI	627589	INS3596	T	TTTTAGATAAATTTTTCTATAGTTTA	.	PASS	END=627589;ChrB=CB_chrI;StartB=627866;EndB=627891;Parent=SYN1;VarType=ShV;DupType=.
N2_chrI	627654	SNP3597	G	A	.	PASS	END=627654;ChrB=CB_chrI;StartB=627956;EndB=627956;Parent=SYN1;VarType=ShV;DupType=.
N2_chrI	627655	SNP3598	G	T	.	PASS	END=627655;ChrB=CB_chrI;StartB=627957;EndB=627957;Parent=SYN1;VarType=ShV;DupType=.
N2_chrI	627699	INS3599	A	ATTTTTTGTGGATTTTTTGAAAAAAATCAATAATTATCGAT	.	PASS	END=627699;ChrB=CB_chrI;StartB=628001;EndB=628041;Parent=SYN1;VarType=ShV;DupType=.
N2_chrI	627735	DEL3600	CGATTTTTTGT	C	.	PASS	END=627745;ChrB=CB_chrI;StartB=628077;EndB=628077;Parent=SYN1;VarType=ShV;DupType=.
N2_chrI	627855	INS3601	A	AT	.	PASS	END=627855;ChrB=CB_chrI;StartB=628187;EndB=628188;Parent=SYN1;VarType=ShV;DupType=.
N2_chrI	627930	SNP3602	T	G	.	PASS	END=627930;ChrB=CB_chrI;StartB=628263;EndB=628263;Parent=SYN1;VarType=ShV;DupType=.
N2_chrI	627931	DEL3603	TTTG	T	.	PASS	END=627934;ChrB=CB_chrI;StartB=628264;EndB=628264;Parent=SYN1;VarType=ShV;DupType=.
N2_chrI	627935	SNP3604	A	G	.	PASS	END=627935;ChrB=CB_chrI;StartB=628265;EndB=628265;Parent=SYN1;VarType=ShV;DupType=.
N2_chrI	627944	SNP3605	A	T	.	PASS	END=627944;ChrB=CB_chrI;StartB=628274;EndB=628274;Parent=SYN1;VarType=ShV;DupType=.
N2_chrI	627949	SNP3606	A	T	.	PASS	END=627949;ChrB=CB_chrI;StartB=628279;EndB=628279;Parent=SYN1;VarType=ShV;DupType=.
N2_chrI	627960	SNP3607	T	A	.	PASS	END=627960;ChrB=CB_chrI;StartB=628290;EndB=628290;Parent=SYN1;VarType=ShV;DupType=.
N2_chrI	627974	DEL3608	AT	A	.	PASS	END=627975;ChrB=CB_chrI;StartB=628304;EndB=628304;Parent=SYN1;VarType=ShV;DupType=.
N2_chrI	628003	SNP3609	G	A	.	PASS	END=628003;ChrB=CB_chrI;StartB=628332;EndB=628332;Parent=SYN1;VarType=ShV;DupType=.
N2_chrI	628052	INS3610	T	TGATTTTTTTTTGGAAAAAATCAATAATTATCGATTTTTTTTCGAAAAAATCAAAAATTATCGATTTTTTGTGGATTTTTTGAAAAAAATCAATAATTATCGATTTTTTGTGGATTTTTTGTAAAAAATCAATAGTTTTCGATTTTTTTTTGGTAAAAATCAATAATTATCGATTTTTTGTG	.	PASS	END=628052;ChrB=CB_chrI;StartB=628381;EndB=628562;Parent=SYN1;VarType=ShV;DupType=.
N2_chrI	628062	SNP3611	T	A	.	PASS	END=628062;ChrB=CB_chrI;StartB=628572;EndB=628572;Parent=SYN1;VarType=ShV;DupType=.
N2_chrI	628067	SNP3612	T	A	.	PASS	END=628067;ChrB=CB_chrI;StartB=628577;EndB=628577;Parent=SYN1;VarType=ShV;DupType=.
N2_chrI	628132	SNP3613	T	A	.	PASS	END=628132;ChrB=CB_chrI;StartB=628642;EndB=628642;Parent=SYN1;VarType=ShV;DupType=.
N2_chrI	628503	DEL3614	GT	G	.	PASS	END=628504;ChrB=CB_chrI;StartB=629013;EndB=629013;Parent=SYN1;VarType=ShV;DupType=.
N2_chrI	628686	SNP3615	C	T	.	PASS	END=628686;ChrB=CB_chrI;StartB=629195;EndB=629195;Parent=SYN1;VarType=ShV;DupType=.
N2_chrI	629043	INS3616	A	AT	.	PASS	END=629043;ChrB=CB_chrI;StartB=629552;EndB=629553;Parent=SYN1;VarType=ShV;DupType=.
N2_chrI	629465	INS3617	C	CTCA	.	PASS	END=629465;ChrB=CB_chrI;StartB=629975;EndB=629978;Parent=SYN1;VarType=ShV;DupType=.
N2_chrI	629531	INS3618	A	AT	.	PASS	END=629531;ChrB=CB_chrI;StartB=630044;EndB=630045;Parent=SYN1;VarType=ShV;DupType=.
N2_chrI	629660	INS3619	A	AGG	.	PASS	END=629660;ChrB=CB_chrI;StartB=630174;EndB=630176;Parent=SYN1;VarType=ShV;DupType=.
N2_chrI	630579	DEL3620	AT	A	.	PASS	END=630580;ChrB=CB_chrI;StartB=631095;EndB=631095;Parent=SYN1;VarType=ShV;DupType=.
N2_chrI	630865	SNP3621	G	A	.	PASS	END=630865;ChrB=CB_chrI;StartB=631380;EndB=631380;Parent=SYN1;VarType=ShV;DupType=.
N2_chrI	631033	SNP3622	A	C	.	PASS	END=631033;ChrB=CB_chrI;StartB=631548;EndB=631548;Parent=SYN1;VarType=ShV;DupType=.
N2_chrI	631122	INS3623	G	GA	.	PASS	END=631122;ChrB=CB_chrI;StartB=631637;EndB=631638;Parent=SYN1;VarType=ShV;DupType=.
N2_chrI	631418	SNP3624	G	C	.	PASS	END=631418;ChrB=CB_chrI;StartB=631934;EndB=631934;Parent=SYN1;VarType=ShV;DupType=.
N2_chrI	631570	SNP3625	C	T	.	PASS	END=631570;ChrB=CB_chrI;StartB=632086;EndB=632086;Parent=SYN1;VarType=ShV;DupType=.
N2_chrI	631769	SNP3626	G	T	.	PASS	END=631769;ChrB=CB_chrI;StartB=632285;EndB=632285;Parent=SYN1;VarType=ShV;DupType=.
N2_chrI	631784	SNP3627	T	C	.	PASS	END=631784;ChrB=CB_chrI;StartB=632300;EndB=632300;Parent=SYN1;VarType=ShV;DupType=.
N2_chrI	632056	DEL3628	AT	A	.	PASS	END=632057;ChrB=CB_chrI;StartB=632572;EndB=632572;Parent=SYN1;VarType=ShV;DupType=.
N2_chrI	632092	DEL3629	AT	A	.	PASS	END=632093;ChrB=CB_chrI;StartB=632607;EndB=632607;Parent=SYN1;VarType=ShV;DupType=.
N2_chrI	632424	SNP3630	T	A	.	PASS	END=632424;ChrB=CB_chrI;StartB=632938;EndB=632938;Parent=SYN1;VarType=ShV;DupType=.
N2_chrI	632564	SNP3631	A	G	.	PASS	END=632564;ChrB=CB_chrI;StartB=633078;EndB=633078;Parent=SYN1;VarType=ShV;DupType=.
N2_chrI	632707	DEL3632	AT	A	.	PASS	END=632708;ChrB=CB_chrI;StartB=633221;EndB=633221;Parent=SYN1;VarType=ShV;DupType=.
N2_chrI	632828	SNP3633	A	T	.	PASS	END=632828;ChrB=CB_chrI;StartB=633341;EndB=633341;Parent=SYN1;VarType=ShV;DupType=.
N2_chrI	633089	INS3634	T	TA	.	PASS	END=633089;ChrB=CB_chrI;StartB=633602;EndB=633603;Parent=SYN1;VarType=ShV;DupType=.
N2_chrI	633323	INS3635	T	TA	.	PASS	END=633323;ChrB=CB_chrI;StartB=633837;EndB=633838;Parent=SYN1;VarType=ShV;DupType=.
N2_chrI	633598	SNP3636	T	C	.	PASS	END=633598;ChrB=CB_chrI;StartB=634113;EndB=634113;Parent=SYN1;VarType=ShV;DupType=.
N2_chrI	634481	SNP3637	A	G	.	PASS	END=634481;ChrB=CB_chrI;StartB=634996;EndB=634996;Parent=SYN1;VarType=ShV;DupType=.
N2_chrI	634789	SNP3638	C	A	.	PASS	END=634789;ChrB=CB_chrI;StartB=635304;EndB=635304;Parent=SYN1;VarType=ShV;DupType=.
N2_chrI	634942	SNP3639	C	T	.	PASS	END=634942;ChrB=CB_chrI;StartB=635457;EndB=635457;Parent=SYN1;VarType=ShV;DupType=.
N2_chrI	635440	INS3640	T	TA	.	PASS	END=635440;ChrB=CB_chrI;StartB=635955;EndB=635956;Parent=SYN1;VarType=ShV;DupType=.
N2_chrI	635708	SNP3641	T	A	.	PASS	END=635708;ChrB=CB_chrI;StartB=636224;EndB=636224;Parent=SYN1;VarType=ShV;DupType=.
N2_chrI	635729	SNP3642	C	T	.	PASS	END=635729;ChrB=CB_chrI;StartB=636245;EndB=636245;Parent=SYN1;VarType=ShV;DupType=.
N2_chrI	635966	DEL3643	GA	G	.	PASS	END=635967;ChrB=CB_chrI;StartB=636482;EndB=636482;Parent=SYN1;VarType=ShV;DupType=.
N2_chrI	636013	SNP3644	T	C	.	PASS	END=636013;ChrB=CB_chrI;StartB=636528;EndB=636528;Parent=SYN1;VarType=ShV;DupType=.
N2_chrI	636180	SNP3645	A	C	.	PASS	END=636180;ChrB=CB_chrI;StartB=636695;EndB=636695;Parent=SYN1;VarType=ShV;DupType=.
N2_chrI	636545	SNP3646	T	A	.	PASS	END=636545;ChrB=CB_chrI;StartB=637060;EndB=637060;Parent=SYN1;VarType=ShV;DupType=.
N2_chrI	636561	INS3647	A	AT	.	PASS	END=636561;ChrB=CB_chrI;StartB=637076;EndB=637077;Parent=SYN1;VarType=ShV;DupType=.
N2_chrI	636741	SNP3648	T	C	.	PASS	END=636741;ChrB=CB_chrI;StartB=637257;EndB=637257;Parent=SYN1;VarType=ShV;DupType=.
N2_chrI	637273	DEL3649	TAA	T	.	PASS	END=637275;ChrB=CB_chrI;StartB=637789;EndB=637789;Parent=SYN1;VarType=ShV;DupType=.
N2_chrI	637282	SNP3650	A	T	.	PASS	END=637282;ChrB=CB_chrI;StartB=637796;EndB=637796;Parent=SYN1;VarType=ShV;DupType=.
N2_chrI	637284	SNP3651	A	T	.	PASS	END=637284;ChrB=CB_chrI;StartB=637798;EndB=637798;Parent=SYN1;VarType=ShV;DupType=.
N2_chrI	637351	SNP3652	A	G	.	PASS	END=637351;ChrB=CB_chrI;StartB=637865;EndB=637865;Parent=SYN1;VarType=ShV;DupType=.
N2_chrI	637384	SNP3653	T	C	.	PASS	END=637384;ChrB=CB_chrI;StartB=637898;EndB=637898;Parent=SYN1;VarType=ShV;DupType=.
N2_chrI	637428	SNP3654	A	T	.	PASS	END=637428;ChrB=CB_chrI;StartB=637942;EndB=637942;Parent=SYN1;VarType=ShV;DupType=.
N2_chrI	637539	SNP3655	G	A	.	PASS	END=637539;ChrB=CB_chrI;StartB=638053;EndB=638053;Parent=SYN1;VarType=ShV;DupType=.
N2_chrI	637777	SNP3656	G	A	.	PASS	END=637777;ChrB=CB_chrI;StartB=638291;EndB=638291;Parent=SYN1;VarType=ShV;DupType=.
N2_chrI	637781	SNP3657	T	C	.	PASS	END=637781;ChrB=CB_chrI;StartB=638295;EndB=638295;Parent=SYN1;VarType=ShV;DupType=.
N2_chrI	637817	DEL3658	AT	A	.	PASS	END=637818;ChrB=CB_chrI;StartB=638331;EndB=638331;Parent=SYN1;VarType=ShV;DupType=.
N2_chrI	638040	SNP3659	G	A	.	PASS	END=638040;ChrB=CB_chrI;StartB=638553;EndB=638553;Parent=SYN1;VarType=ShV;DupType=.
N2_chrI	638559	SNP3660	T	A	.	PASS	END=638559;ChrB=CB_chrI;StartB=639072;EndB=639072;Parent=SYN1;VarType=ShV;DupType=.
N2_chrI	638634	SNP3661	C	T	.	PASS	END=638634;ChrB=CB_chrI;StartB=639147;EndB=639147;Parent=SYN1;VarType=ShV;DupType=.
N2_chrI	638717	SNP3662	A	T	.	PASS	END=638717;ChrB=CB_chrI;StartB=639230;EndB=639230;Parent=SYN1;VarType=ShV;DupType=.
N2_chrI	638902	INS3663	C	CAA	.	PASS	END=638902;ChrB=CB_chrI;StartB=639415;EndB=639417;Parent=SYN1;VarType=ShV;DupType=.
N2_chrI	638937	SNP3664	A	G	.	PASS	END=638937;ChrB=CB_chrI;StartB=639452;EndB=639452;Parent=SYN1;VarType=ShV;DupType=.
N2_chrI	638938	SNP3665	A	T	.	PASS	END=638938;ChrB=CB_chrI;StartB=639453;EndB=639453;Parent=SYN1;VarType=ShV;DupType=.
N2_chrI	639093	SNP3666	T	A	.	PASS	END=639093;ChrB=CB_chrI;StartB=639608;EndB=639608;Parent=SYN1;VarType=ShV;DupType=.
N2_chrI	639109	SNP3667	T	A	.	PASS	END=639109;ChrB=CB_chrI;StartB=639624;EndB=639624;Parent=SYN1;VarType=ShV;DupType=.
N2_chrI	639272	SNP3668	T	A	.	PASS	END=639272;ChrB=CB_chrI;StartB=639787;EndB=639787;Parent=SYN1;VarType=ShV;DupType=.
N2_chrI	639304	SNP3669	G	A	.	PASS	END=639304;ChrB=CB_chrI;StartB=639819;EndB=639819;Parent=SYN1;VarType=ShV;DupType=.
N2_chrI	639321	DEL3670	TA	T	.	PASS	END=639322;ChrB=CB_chrI;StartB=639836;EndB=639836;Parent=SYN1;VarType=ShV;DupType=.
N2_chrI	639539	SNP3671	A	T	.	PASS	END=639539;ChrB=CB_chrI;StartB=640053;EndB=640053;Parent=SYN1;VarType=ShV;DupType=.
N2_chrI	639541	DEL3672	GTTCTGATCGGTTCTGGTCTTCCTCTAAAAT	G	.	PASS	END=639571;ChrB=CB_chrI;StartB=640055;EndB=640055;Parent=SYN1;VarType=ShV;DupType=.
N2_chrI	639572	SNP3673	C	G	.	PASS	END=639572;ChrB=CB_chrI;StartB=640056;EndB=640056;Parent=SYN1;VarType=ShV;DupType=.
N2_chrI	639907	SNP3674	C	T	.	PASS	END=639907;ChrB=CB_chrI;StartB=640391;EndB=640391;Parent=SYN1;VarType=ShV;DupType=.
N2_chrI	640440	SNP3675	G	T	.	PASS	END=640440;ChrB=CB_chrI;StartB=640924;EndB=640924;Parent=SYN1;VarType=ShV;DupType=.
N2_chrI	640823	SNP3676	G	T	.	PASS	END=640823;ChrB=CB_chrI;StartB=641307;EndB=641307;Parent=SYN1;VarType=ShV;DupType=.
N2_chrI	641075	SNP3677	A	G	.	PASS	END=641075;ChrB=CB_chrI;StartB=641559;EndB=641559;Parent=SYN1;VarType=ShV;DupType=.
N2_chrI	641189	SNP3678	G	A	.	PASS	END=641189;ChrB=CB_chrI;StartB=641673;EndB=641673;Parent=SYN1;VarType=ShV;DupType=.
N2_chrI	641847	INS3679	G	GT	.	PASS	END=641847;ChrB=CB_chrI;StartB=642331;EndB=642332;Parent=SYN1;VarType=ShV;DupType=.
N2_chrI	642155	SNP3680	G	C	.	PASS	END=642155;ChrB=CB_chrI;StartB=642640;EndB=642640;Parent=SYN1;VarType=ShV;DupType=.
N2_chrI	642352	SNP3681	T	G	.	PASS	END=642352;ChrB=CB_chrI;StartB=642837;EndB=642837;Parent=SYN1;VarType=ShV;DupType=.
N2_chrI	642367	SNP3682	T	A	.	PASS	END=642367;ChrB=CB_chrI;StartB=642852;EndB=642852;Parent=SYN1;VarType=ShV;DupType=.
N2_chrI	642633	DEL3683	TTTTTTGTAGATCAAACCGTAATGGGACAGCC	T	.	PASS	END=642664;ChrB=CB_chrI;StartB=643118;EndB=643118;Parent=SYN1;VarType=ShV;DupType=.
N2_chrI	643062	SNP3684	G	A	.	PASS	END=643062;ChrB=CB_chrI;StartB=643516;EndB=643516;Parent=SYN1;VarType=ShV;DupType=.
N2_chrI	643157	DEL3685	AT	A	.	PASS	END=643158;ChrB=CB_chrI;StartB=643611;EndB=643611;Parent=SYN1;VarType=ShV;DupType=.
N2_chrI	643302	SNP3686	G	A	.	PASS	END=643302;ChrB=CB_chrI;StartB=643755;EndB=643755;Parent=SYN1;VarType=ShV;DupType=.
N2_chrI	643655	SNP3687	A	G	.	PASS	END=643655;ChrB=CB_chrI;StartB=644108;EndB=644108;Parent=SYN1;VarType=ShV;DupType=.
N2_chrI	644044	SNP3688	T	A	.	PASS	END=644044;ChrB=CB_chrI;StartB=644497;EndB=644497;Parent=SYN1;VarType=ShV;DupType=.
N2_chrI	644148	SNP3689	C	T	.	PASS	END=644148;ChrB=CB_chrI;StartB=644601;EndB=644601;Parent=SYN1;VarType=ShV;DupType=.
N2_chrI	644352	SNP3690	T	G	.	PASS	END=644352;ChrB=CB_chrI;StartB=644805;EndB=644805;Parent=SYN1;VarType=ShV;DupType=.
N2_chrI	644409	SNP3691	T	C	.	PASS	END=644409;ChrB=CB_chrI;StartB=644862;EndB=644862;Parent=SYN1;VarType=ShV;DupType=.
N2_chrI	644582	SNP3692	C	T	.	PASS	END=644582;ChrB=CB_chrI;StartB=645035;EndB=645035;Parent=SYN1;VarType=ShV;DupType=.
N2_chrI	644856	SNP3693	A	T	.	PASS	END=644856;ChrB=CB_chrI;StartB=645309;EndB=645309;Parent=SYN1;VarType=ShV;DupType=.
N2_chrI	645371	SNP3694	T	C	.	PASS	END=645371;ChrB=CB_chrI;StartB=645824;EndB=645824;Parent=SYN1;VarType=ShV;DupType=.
N2_chrI	645565	SNP3695	A	G	.	PASS	END=645565;ChrB=CB_chrI;StartB=646018;EndB=646018;Parent=SYN1;VarType=ShV;DupType=.
N2_chrI	645764	SNP3696	A	G	.	PASS	END=645764;ChrB=CB_chrI;StartB=646217;EndB=646217;Parent=SYN1;VarType=ShV;DupType=.
N2_chrI	646074	INS3697	A	AT	.	PASS	END=646074;ChrB=CB_chrI;StartB=646527;EndB=646528;Parent=SYN1;VarType=ShV;DupType=.
N2_chrI	646119	SNP3698	C	T	.	PASS	END=646119;ChrB=CB_chrI;StartB=646573;EndB=646573;Parent=SYN1;VarType=ShV;DupType=.
N2_chrI	646132	DEL3699	CA	C	.	PASS	END=646133;ChrB=CB_chrI;StartB=646586;EndB=646586;Parent=SYN1;VarType=ShV;DupType=.
N2_chrI	646175	SNP3700	C	T	.	PASS	END=646175;ChrB=CB_chrI;StartB=646628;EndB=646628;Parent=SYN1;VarType=ShV;DupType=.
N2_chrI	646469	SNP3701	A	G	.	PASS	END=646469;ChrB=CB_chrI;StartB=646922;EndB=646922;Parent=SYN1;VarType=ShV;DupType=.
N2_chrI	646526	SNP3702	T	G	.	PASS	END=646526;ChrB=CB_chrI;StartB=646979;EndB=646979;Parent=SYN1;VarType=ShV;DupType=.
N2_chrI	646649	SNP3703	T	C	.	PASS	END=646649;ChrB=CB_chrI;StartB=647102;EndB=647102;Parent=SYN1;VarType=ShV;DupType=.
N2_chrI	646712	INS3704	A	AGT	.	PASS	END=646712;ChrB=CB_chrI;StartB=647165;EndB=647167;Parent=SYN1;VarType=ShV;DupType=.
N2_chrI	646820	SNP3705	T	C	.	PASS	END=646820;ChrB=CB_chrI;StartB=647275;EndB=647275;Parent=SYN1;VarType=ShV;DupType=.
N2_chrI	647237	SNP3706	A	G	.	PASS	END=647237;ChrB=CB_chrI;StartB=647692;EndB=647692;Parent=SYN1;VarType=ShV;DupType=.
N2_chrI	647310	INS3707	A	AT	.	PASS	END=647310;ChrB=CB_chrI;StartB=647765;EndB=647766;Parent=SYN1;VarType=ShV;DupType=.
N2_chrI	647314	SNP3708	A	T	.	PASS	END=647314;ChrB=CB_chrI;StartB=647770;EndB=647770;Parent=SYN1;VarType=ShV;DupType=.
N2_chrI	647318	SNP3709	A	C	.	PASS	END=647318;ChrB=CB_chrI;StartB=647774;EndB=647774;Parent=SYN1;VarType=ShV;DupType=.
N2_chrI	647489	SNP3710	T	C	.	PASS	END=647489;ChrB=CB_chrI;StartB=647945;EndB=647945;Parent=SYN1;VarType=ShV;DupType=.
N2_chrI	647551	SNP3711	T	C	.	PASS	END=647551;ChrB=CB_chrI;StartB=648007;EndB=648007;Parent=SYN1;VarType=ShV;DupType=.
N2_chrI	647645	SNP3712	T	A	.	PASS	END=647645;ChrB=CB_chrI;StartB=648101;EndB=648101;Parent=SYN1;VarType=ShV;DupType=.
N2_chrI	647750	SNP3713	T	A	.	PASS	END=647750;ChrB=CB_chrI;StartB=648206;EndB=648206;Parent=SYN1;VarType=ShV;DupType=.
N2_chrI	648207	SNP3714	G	T	.	PASS	END=648207;ChrB=CB_chrI;StartB=648663;EndB=648663;Parent=SYN1;VarType=ShV;DupType=.
N2_chrI	648648	SNP3715	T	G	.	PASS	END=648648;ChrB=CB_chrI;StartB=649104;EndB=649104;Parent=SYN1;VarType=ShV;DupType=.
N2_chrI	649457	SNP3716	T	C	.	PASS	END=649457;ChrB=CB_chrI;StartB=649913;EndB=649913;Parent=SYN1;VarType=ShV;DupType=.
N2_chrI	649540	DEL3717	TTTATCGATTTTTTGCAAA	T	.	PASS	END=649558;ChrB=CB_chrI;StartB=649996;EndB=649996;Parent=SYN1;VarType=ShV;DupType=.
N2_chrI	649947	SNP3718	T	C	.	PASS	END=649947;ChrB=CB_chrI;StartB=650385;EndB=650385;Parent=SYN1;VarType=ShV;DupType=.
N2_chrI	649950	SNP3719	G	A	.	PASS	END=649950;ChrB=CB_chrI;StartB=650388;EndB=650388;Parent=SYN1;VarType=ShV;DupType=.
N2_chrI	649951	SNP3720	A	T	.	PASS	END=649951;ChrB=CB_chrI;StartB=650389;EndB=650389;Parent=SYN1;VarType=ShV;DupType=.
N2_chrI	649956	SNP3721	G	A	.	PASS	END=649956;ChrB=CB_chrI;StartB=650394;EndB=650394;Parent=SYN1;VarType=ShV;DupType=.
N2_chrI	649957	SNP3722	A	T	.	PASS	END=649957;ChrB=CB_chrI;StartB=650395;EndB=650395;Parent=SYN1;VarType=ShV;DupType=.
N2_chrI	649959	SNP3723	A	G	.	PASS	END=649959;ChrB=CB_chrI;StartB=650397;EndB=650397;Parent=SYN1;VarType=ShV;DupType=.
N2_chrI	649966	SNP3724	T	C	.	PASS	END=649966;ChrB=CB_chrI;StartB=650404;EndB=650404;Parent=SYN1;VarType=ShV;DupType=.
N2_chrI	649970	SNP3725	A	T	.	PASS	END=649970;ChrB=CB_chrI;StartB=650408;EndB=650408;Parent=SYN1;VarType=ShV;DupType=.
N2_chrI	649994	SNP3726	G	T	.	PASS	END=649994;ChrB=CB_chrI;StartB=650432;EndB=650432;Parent=SYN1;VarType=ShV;DupType=.
N2_chrI	650003	SNP3727	A	T	.	PASS	END=650003;ChrB=CB_chrI;StartB=650441;EndB=650441;Parent=SYN1;VarType=ShV;DupType=.
N2_chrI	650044	SNP3728	G	C	.	PASS	END=650044;ChrB=CB_chrI;StartB=650482;EndB=650482;Parent=SYN1;VarType=ShV;DupType=.
N2_chrI	650095	SNP3729	T	C	.	PASS	END=650095;ChrB=CB_chrI;StartB=650533;EndB=650533;Parent=SYN1;VarType=ShV;DupType=.
N2_chrI	650423	INS3730	A	AT	.	PASS	END=650423;ChrB=CB_chrI;StartB=650861;EndB=650862;Parent=SYN1;VarType=ShV;DupType=.
N2_chrI	650462	INS3731	A	AT	.	PASS	END=650462;ChrB=CB_chrI;StartB=650901;EndB=650902;Parent=SYN1;VarType=ShV;DupType=.
N2_chrI	650491	DEL3732	AATAATTATCAATTTTTTCCGATAATTATCAATTTTTCCGATAATTATCGATTTTTCGGATAATTATCGATTTTTTCCGATAATTATCGATTTTCCCGATAATTATCGATTTTTCCGGTAATTATCGATTTTTTCCGATAATTATCGATTTTTCCGATAATAATCGACTTTTCCGATAGTTATCGATTTTTCCGATAATTATCGATTTTTTTTCGATAATTATCGACTTTTCGGGTAATTATCGATTTTCCCGATAATTATCGATTTTTCCGGTAATTATCGATTTTTTCCGATAATTATCGATTTTTCCGATAATAATCGACTTTTCCGATAGTTATCGATTTTTCCGATAATTATCGATTTTTTTCGATAATTATCGACTTTTCGGGTAATTATCGATTTTTTCCGATAATTATCGATTTTTCCGATAATAATCGACTTTTCCGATAGTTATCGATTTTTCCGATAATTATCGATTTTTTTTCGATAATTATCGACTTTTCGGGTAATTATCGATTTTCCCGATAATTATCGATTTTTCCGGTAATTATCGATTTTTTCCGATAATTATCGATTTTTCCGATAATAATCGACTTTTCCGATAGTTATCGATTTTTCCGATAATTATCGATTTTTTTCGATAATTATCGACTTTTCGGGTAATTATCGATTTTTTTCCGGAAATCATGAATTTTTCCAATAATTATCAATTTTTTCCGATAATTATCAATTTTTCCGATAATTATCGATTTTTCGGATAATTATCGATTTTTTCCGATAATTATCGATTTTCCCGATAATTATCGATTTTTCCGGTAATTATCGATTTTTTCCGATAATTATCGATTTTTCCGATAATAATCGACTTTTCCGATAGTTATCGATTTTTCCG	A	.	PASS	END=651382;ChrB=CB_chrI;StartB=650931;EndB=650931;Parent=SYN1;VarType=ShV;DupType=.
N2_chrI	651548	INS3733	A	AT	.	PASS	END=651548;ChrB=CB_chrI;StartB=651097;EndB=651098;Parent=SYN1;VarType=ShV;DupType=.
N2_chrI	651587	INS3734	A	ATT	.	PASS	END=651587;ChrB=CB_chrI;StartB=651137;EndB=651139;Parent=SYN1;VarType=ShV;DupType=.
N2_chrI	651892	INS3735	G	GCGTCTCAACTC	.	PASS	END=651892;ChrB=CB_chrI;StartB=651444;EndB=651455;Parent=SYN1;VarType=ShV;DupType=.
N2_chrI	652460	SNP3736	G	A	.	PASS	END=652460;ChrB=CB_chrI;StartB=652023;EndB=652023;Parent=SYN1;VarType=ShV;DupType=.
N2_chrI	652771	SNP3737	A	G	.	PASS	END=652771;ChrB=CB_chrI;StartB=652334;EndB=652334;Parent=SYN1;VarType=ShV;DupType=.
N2_chrI	652777	SNP3738	C	T	.	PASS	END=652777;ChrB=CB_chrI;StartB=652340;EndB=652340;Parent=SYN1;VarType=ShV;DupType=.
N2_chrI	653607	SNP3739	A	G	.	PASS	END=653607;ChrB=CB_chrI;StartB=653170;EndB=653170;Parent=SYN1;VarType=ShV;DupType=.
N2_chrI	653969	DEL3740	TA	T	.	PASS	END=653970;ChrB=CB_chrI;StartB=653532;EndB=653532;Parent=SYN1;VarType=ShV;DupType=.
N2_chrI	655160	SNP3741	C	T	.	PASS	END=655160;ChrB=CB_chrI;StartB=654722;EndB=654722;Parent=SYN1;VarType=ShV;DupType=.
N2_chrI	655187	INS3742	G	GA	.	PASS	END=655187;ChrB=CB_chrI;StartB=654749;EndB=654750;Parent=SYN1;VarType=ShV;DupType=.
N2_chrI	655251	DEL3743	ATTTTTTTTT	A	.	PASS	END=655260;ChrB=CB_chrI;StartB=654814;EndB=654814;Parent=SYN1;VarType=ShV;DupType=.
N2_chrI	655262	SNP3744	T	A	.	PASS	END=655262;ChrB=CB_chrI;StartB=654816;EndB=654816;Parent=SYN1;VarType=ShV;DupType=.
N2_chrI	656242	SNP3745	G	A	.	PASS	END=656242;ChrB=CB_chrI;StartB=655796;EndB=655796;Parent=SYN1;VarType=ShV;DupType=.
N2_chrI	656279	SNP3746	A	G	.	PASS	END=656279;ChrB=CB_chrI;StartB=655833;EndB=655833;Parent=SYN1;VarType=ShV;DupType=.
N2_chrI	656349	SNP3747	C	A	.	PASS	END=656349;ChrB=CB_chrI;StartB=655903;EndB=655903;Parent=SYN1;VarType=ShV;DupType=.
N2_chrI	656375	SNP3748	C	T	.	PASS	END=656375;ChrB=CB_chrI;StartB=655929;EndB=655929;Parent=SYN1;VarType=ShV;DupType=.
N2_chrI	656421	SNP3749	T	A	.	PASS	END=656421;ChrB=CB_chrI;StartB=655975;EndB=655975;Parent=SYN1;VarType=ShV;DupType=.
N2_chrI	656458	INS3750	G	GC	.	PASS	END=656458;ChrB=CB_chrI;StartB=656012;EndB=656013;Parent=SYN1;VarType=ShV;DupType=.
N2_chrI	656555	SNP3751	T	A	.	PASS	END=656555;ChrB=CB_chrI;StartB=656110;EndB=656110;Parent=SYN1;VarType=ShV;DupType=.
N2_chrI	656567	SNP3752	G	T	.	PASS	END=656567;ChrB=CB_chrI;StartB=656122;EndB=656122;Parent=SYN1;VarType=ShV;DupType=.
N2_chrI	656880	SNP3753	A	T	.	PASS	END=656880;ChrB=CB_chrI;StartB=656435;EndB=656435;Parent=SYN1;VarType=ShV;DupType=.
N2_chrI	656894	SNP3754	T	A	.	PASS	END=656894;ChrB=CB_chrI;StartB=656449;EndB=656449;Parent=SYN1;VarType=ShV;DupType=.
N2_chrI	656954	SNP3755	T	A	.	PASS	END=656954;ChrB=CB_chrI;StartB=656509;EndB=656509;Parent=SYN1;VarType=ShV;DupType=.
N2_chrI	656955	SNP3756	T	A	.	PASS	END=656955;ChrB=CB_chrI;StartB=656510;EndB=656510;Parent=SYN1;VarType=ShV;DupType=.
N2_chrI	657049	DEL3757	GTAAAGC	G	.	PASS	END=657055;ChrB=CB_chrI;StartB=656604;EndB=656604;Parent=SYN1;VarType=ShV;DupType=.
N2_chrI	657248	DEL3758	TA	T	.	PASS	END=657249;ChrB=CB_chrI;StartB=656797;EndB=656797;Parent=SYN1;VarType=ShV;DupType=.
N2_chrI	657522	INS3759	G	GA	.	PASS	END=657522;ChrB=CB_chrI;StartB=657070;EndB=657071;Parent=SYN1;VarType=ShV;DupType=.
N2_chrI	657524	SNP3760	T	G	.	PASS	END=657524;ChrB=CB_chrI;StartB=657073;EndB=657073;Parent=SYN1;VarType=ShV;DupType=.
N2_chrI	657537	DEL3761	AAAGTTATTGGATTTT	A	.	PASS	END=657552;ChrB=CB_chrI;StartB=657086;EndB=657086;Parent=SYN1;VarType=ShV;DupType=.
N2_chrI	657621	INS3762	G	GTTAT	.	PASS	END=657621;ChrB=CB_chrI;StartB=657155;EndB=657159;Parent=SYN1;VarType=ShV;DupType=.
N2_chrI	657622	SNP3763	A	T	.	PASS	END=657622;ChrB=CB_chrI;StartB=657160;EndB=657160;Parent=SYN1;VarType=ShV;DupType=.
N2_chrI	657634	INS3764	T	TA	.	PASS	END=657634;ChrB=CB_chrI;StartB=657172;EndB=657173;Parent=SYN1;VarType=ShV;DupType=.
N2_chrI	657660	SNP3765	A	T	.	PASS	END=657660;ChrB=CB_chrI;StartB=657199;EndB=657199;Parent=SYN1;VarType=ShV;DupType=.
N2_chrI	657705	INS3766	G	GT	.	PASS	END=657705;ChrB=CB_chrI;StartB=657244;EndB=657245;Parent=SYN1;VarType=ShV;DupType=.
N2_chrI	657799	SNP3767	G	T	.	PASS	END=657799;ChrB=CB_chrI;StartB=657339;EndB=657339;Parent=SYN1;VarType=ShV;DupType=.
N2_chrI	657809	SNP3768	T	A	.	PASS	END=657809;ChrB=CB_chrI;StartB=657349;EndB=657349;Parent=SYN1;VarType=ShV;DupType=.
N2_chrI	657818	DEL3769	AT	A	.	PASS	END=657819;ChrB=CB_chrI;StartB=657358;EndB=657358;Parent=SYN1;VarType=ShV;DupType=.
N2_chrI	657872	INS3770	A	AAATAATTCAAAAATT	.	PASS	END=657872;ChrB=CB_chrI;StartB=657411;EndB=657426;Parent=SYN1;VarType=ShV;DupType=.
N2_chrI	657894	INS3771	G	GA	.	PASS	END=657894;ChrB=CB_chrI;StartB=657448;EndB=657449;Parent=SYN1;VarType=ShV;DupType=.
N2_chrI	657950	DEL3772	TAA	T	.	PASS	END=657952;ChrB=CB_chrI;StartB=657505;EndB=657505;Parent=SYN1;VarType=ShV;DupType=.
N2_chrI	657988	DEL3773	CT	C	.	PASS	END=657989;ChrB=CB_chrI;StartB=657541;EndB=657541;Parent=SYN1;VarType=ShV;DupType=.
N2_chrI	658103	SNP3774	G	A	.	PASS	END=658103;ChrB=CB_chrI;StartB=657655;EndB=657655;Parent=SYN1;VarType=ShV;DupType=.
N2_chrI	658163	SNP3775	T	A	.	PASS	END=658163;ChrB=CB_chrI;StartB=657715;EndB=657715;Parent=SYN1;VarType=ShV;DupType=.
N2_chrI	658203	DEL3776	TA	T	.	PASS	END=658204;ChrB=CB_chrI;StartB=657755;EndB=657755;Parent=SYN1;VarType=ShV;DupType=.
N2_chrI	658344	DEL3777	TA	T	.	PASS	END=658345;ChrB=CB_chrI;StartB=657895;EndB=657895;Parent=SYN1;VarType=ShV;DupType=.
N2_chrI	658356	SNP3778	A	T	.	PASS	END=658356;ChrB=CB_chrI;StartB=657906;EndB=657906;Parent=SYN1;VarType=ShV;DupType=.
N2_chrI	658478	SNP3779	T	C	.	PASS	END=658478;ChrB=CB_chrI;StartB=658028;EndB=658028;Parent=SYN1;VarType=ShV;DupType=.
N2_chrI	658719	INS3780	A	ATTTTTTCTGTGAAAATTTCATTT	.	PASS	END=658719;ChrB=CB_chrI;StartB=658269;EndB=658292;Parent=SYN1;VarType=ShV;DupType=.
N2_chrI	658946	SNP3781	C	T	.	PASS	END=658946;ChrB=CB_chrI;StartB=658519;EndB=658519;Parent=SYN1;VarType=ShV;DupType=.
N2_chrI	659180	SNP3782	T	C	.	PASS	END=659180;ChrB=CB_chrI;StartB=658753;EndB=658753;Parent=SYN1;VarType=ShV;DupType=.
N2_chrI	659221	INS3783	G	GA	.	PASS	END=659221;ChrB=CB_chrI;StartB=658794;EndB=658795;Parent=SYN1;VarType=ShV;DupType=.
N2_chrI	659288	SNP3784	C	T	.	PASS	END=659288;ChrB=CB_chrI;StartB=658862;EndB=658862;Parent=SYN1;VarType=ShV;DupType=.
N2_chrI	659332	INS3785	C	CA	.	PASS	END=659332;ChrB=CB_chrI;StartB=658906;EndB=658907;Parent=SYN1;VarType=ShV;DupType=.
N2_chrI	659371	SNP3786	G	A	.	PASS	END=659371;ChrB=CB_chrI;StartB=658946;EndB=658946;Parent=SYN1;VarType=ShV;DupType=.
N2_chrI	659395	INS3787	A	AT	.	PASS	END=659395;ChrB=CB_chrI;StartB=658970;EndB=658971;Parent=SYN1;VarType=ShV;DupType=.
N2_chrI	659490	SNP3788	G	A	.	PASS	END=659490;ChrB=CB_chrI;StartB=659066;EndB=659066;Parent=SYN1;VarType=ShV;DupType=.
N2_chrI	660082	SNP3789	C	T	.	PASS	END=660082;ChrB=CB_chrI;StartB=659658;EndB=659658;Parent=SYN1;VarType=ShV;DupType=.
N2_chrI	660244	SNP3790	G	A	.	PASS	END=660244;ChrB=CB_chrI;StartB=659820;EndB=659820;Parent=SYN1;VarType=ShV;DupType=.
N2_chrI	660350	INS3791	A	AT	.	PASS	END=660350;ChrB=CB_chrI;StartB=659926;EndB=659927;Parent=SYN1;VarType=ShV;DupType=.
N2_chrI	660447	SNP3792	A	T	.	PASS	END=660447;ChrB=CB_chrI;StartB=660024;EndB=660024;Parent=SYN1;VarType=ShV;DupType=.
N2_chrI	660601	SNP3793	C	T	.	PASS	END=660601;ChrB=CB_chrI;StartB=660178;EndB=660178;Parent=SYN1;VarType=ShV;DupType=.
N2_chrI	660675	SNP3794	T	A	.	PASS	END=660675;ChrB=CB_chrI;StartB=660252;EndB=660252;Parent=SYN1;VarType=ShV;DupType=.
N2_chrI	660710	SNP3795	A	G	.	PASS	END=660710;ChrB=CB_chrI;StartB=660287;EndB=660287;Parent=SYN1;VarType=ShV;DupType=.
N2_chrI	660711	SNP3796	A	T	.	PASS	END=660711;ChrB=CB_chrI;StartB=660288;EndB=660288;Parent=SYN1;VarType=ShV;DupType=.
N2_chrI	660758	INS3797	G	GA	.	PASS	END=660758;ChrB=CB_chrI;StartB=660335;EndB=660336;Parent=SYN1;VarType=ShV;DupType=.
N2_chrI	660890	DEL3798	CAA	C	.	PASS	END=660892;ChrB=CB_chrI;StartB=660468;EndB=660468;Parent=SYN1;VarType=ShV;DupType=.
N2_chrI	660922	DEL3799	CA	C	.	PASS	END=660923;ChrB=CB_chrI;StartB=660498;EndB=660498;Parent=SYN1;VarType=ShV;DupType=.
N2_chrI	660951	DEL3800	CA	C	.	PASS	END=660952;ChrB=CB_chrI;StartB=660526;EndB=660526;Parent=SYN1;VarType=ShV;DupType=.
N2_chrI	660989	DEL3801	CA	C	.	PASS	END=660990;ChrB=CB_chrI;StartB=660563;EndB=660563;Parent=SYN1;VarType=ShV;DupType=.
N2_chrI	661125	DEL3802	CA	C	.	PASS	END=661126;ChrB=CB_chrI;StartB=660698;EndB=660698;Parent=SYN1;VarType=ShV;DupType=.
N2_chrI	661157	INS3803	C	CA	.	PASS	END=661157;ChrB=CB_chrI;StartB=660729;EndB=660730;Parent=SYN1;VarType=ShV;DupType=.
N2_chrI	661340	SNP3804	T	A	.	PASS	END=661340;ChrB=CB_chrI;StartB=660913;EndB=660913;Parent=SYN1;VarType=ShV;DupType=.
N2_chrI	661358	DEL3805	TC	T	.	PASS	END=661359;ChrB=CB_chrI;StartB=660931;EndB=660931;Parent=SYN1;VarType=ShV;DupType=.
N2_chrI	661492	SNP3806	T	C	.	PASS	END=661492;ChrB=CB_chrI;StartB=661064;EndB=661064;Parent=SYN1;VarType=ShV;DupType=.
N2_chrI	662188	SNP3807	T	A	.	PASS	END=662188;ChrB=CB_chrI;StartB=661760;EndB=661760;Parent=SYN1;VarType=ShV;DupType=.
N2_chrI	662478	INS3808	G	GT	.	PASS	END=662478;ChrB=CB_chrI;StartB=662050;EndB=662051;Parent=SYN1;VarType=ShV;DupType=.
N2_chrI	662608	INS3809	G	GA	.	PASS	END=662608;ChrB=CB_chrI;StartB=662181;EndB=662182;Parent=SYN1;VarType=ShV;DupType=.
N2_chrI	662633	SNP3810	T	A	.	PASS	END=662633;ChrB=CB_chrI;StartB=662207;EndB=662207;Parent=SYN1;VarType=ShV;DupType=.
N2_chrI	662743	INS3811	A	AT	.	PASS	END=662743;ChrB=CB_chrI;StartB=662317;EndB=662318;Parent=SYN1;VarType=ShV;DupType=.
N2_chrI	662858	INS3812	G	GT	.	PASS	END=662858;ChrB=CB_chrI;StartB=662433;EndB=662434;Parent=SYN1;VarType=ShV;DupType=.
N2_chrI	662900	SNP3813	A	C	.	PASS	END=662900;ChrB=CB_chrI;StartB=662476;EndB=662476;Parent=SYN1;VarType=ShV;DupType=.
N2_chrI	662910	SNP3814	A	T	.	PASS	END=662910;ChrB=CB_chrI;StartB=662486;EndB=662486;Parent=SYN1;VarType=ShV;DupType=.
N2_chrI	663198	SNP3815	T	C	.	PASS	END=663198;ChrB=CB_chrI;StartB=662774;EndB=662774;Parent=SYN1;VarType=ShV;DupType=.
N2_chrI	663690	SNP3816	C	T	.	PASS	END=663690;ChrB=CB_chrI;StartB=663266;EndB=663266;Parent=SYN1;VarType=ShV;DupType=.
N2_chrI	663761	SNP3817	G	C	.	PASS	END=663761;ChrB=CB_chrI;StartB=663337;EndB=663337;Parent=SYN1;VarType=ShV;DupType=.
N2_chrI	663946	SNP3818	G	A	.	PASS	END=663946;ChrB=CB_chrI;StartB=663522;EndB=663522;Parent=SYN1;VarType=ShV;DupType=.
N2_chrI	663969	SNP3819	G	T	.	PASS	END=663969;ChrB=CB_chrI;StartB=663545;EndB=663545;Parent=SYN1;VarType=ShV;DupType=.
N2_chrI	663973	DEL3820	CATTTTTCCCATTTTTATGAAAAACAACAATAAAATGAGAAAAATTACATGGGAAAACCGAAGAAACTTAA	C	.	PASS	END=664043;ChrB=CB_chrI;StartB=663549;EndB=663549;Parent=SYN1;VarType=ShV;DupType=.
N2_chrI	664111	SNP3821	T	C	.	PASS	END=664111;ChrB=CB_chrI;StartB=663617;EndB=663617;Parent=SYN1;VarType=ShV;DupType=.
N2_chrI	664745	SNP3822	A	G	.	PASS	END=664745;ChrB=CB_chrI;StartB=664251;EndB=664251;Parent=SYN1;VarType=ShV;DupType=.
N2_chrI	664872	INS3823	A	ACGACATC	.	PASS	END=664872;ChrB=CB_chrI;StartB=664378;EndB=664385;Parent=SYN1;VarType=ShV;DupType=.
N2_chrI	665111	SNP3824	G	A	.	PASS	END=665111;ChrB=CB_chrI;StartB=664624;EndB=664624;Parent=SYN1;VarType=ShV;DupType=.
N2_chrI	665840	SNP3825	C	T	.	PASS	END=665840;ChrB=CB_chrI;StartB=665353;EndB=665353;Parent=SYN1;VarType=ShV;DupType=.
N2_chrI	666486	INS3826	A	ACAGTG	.	PASS	END=666486;ChrB=CB_chrI;StartB=665999;EndB=666004;Parent=SYN1;VarType=ShV;DupType=.
N2_chrI	666487	SNP3827	A	T	.	PASS	END=666487;ChrB=CB_chrI;StartB=666005;EndB=666005;Parent=SYN1;VarType=ShV;DupType=.
N2_chrI	666735	SNP3828	A	C	.	PASS	END=666735;ChrB=CB_chrI;StartB=666253;EndB=666253;Parent=SYN1;VarType=ShV;DupType=.
N2_chrI	666745	SNP3829	A	G	.	PASS	END=666745;ChrB=CB_chrI;StartB=666263;EndB=666263;Parent=SYN1;VarType=ShV;DupType=.
N2_chrI	666761	SNP3830	A	G	.	PASS	END=666761;ChrB=CB_chrI;StartB=666279;EndB=666279;Parent=SYN1;VarType=ShV;DupType=.
N2_chrI	667131	SNP3831	C	G	.	PASS	END=667131;ChrB=CB_chrI;StartB=666649;EndB=666649;Parent=SYN1;VarType=ShV;DupType=.
N2_chrI	667157	SNP3832	C	T	.	PASS	END=667157;ChrB=CB_chrI;StartB=666675;EndB=666675;Parent=SYN1;VarType=ShV;DupType=.
N2_chrI	667180	INS3833	G	GA	.	PASS	END=667180;ChrB=CB_chrI;StartB=666698;EndB=666699;Parent=SYN1;VarType=ShV;DupType=.
N2_chrI	667230	DEL3834	AC	A	.	PASS	END=667231;ChrB=CB_chrI;StartB=666749;EndB=666749;Parent=SYN1;VarType=ShV;DupType=.
N2_chrI	667300	SNP3835	G	A	.	PASS	END=667300;ChrB=CB_chrI;StartB=666818;EndB=666818;Parent=SYN1;VarType=ShV;DupType=.
N2_chrI	667428	SNP3836	C	T	.	PASS	END=667428;ChrB=CB_chrI;StartB=666946;EndB=666946;Parent=SYN1;VarType=ShV;DupType=.
N2_chrI	667487	SNP3837	A	C	.	PASS	END=667487;ChrB=CB_chrI;StartB=667005;EndB=667005;Parent=SYN1;VarType=ShV;DupType=.
N2_chrI	668525	SNP3838	G	A	.	PASS	END=668525;ChrB=CB_chrI;StartB=668043;EndB=668043;Parent=SYN1;VarType=ShV;DupType=.
N2_chrI	668680	DEL3839	GT	G	.	PASS	END=668681;ChrB=CB_chrI;StartB=668198;EndB=668198;Parent=SYN1;VarType=ShV;DupType=.
N2_chrI	668769	DEL3840	TTAA	T	.	PASS	END=668772;ChrB=CB_chrI;StartB=668286;EndB=668286;Parent=SYN1;VarType=ShV;DupType=.
N2_chrI	668773	INS3841	A	ATTTGAGAAAATTTGAATTTCCCGC	.	PASS	END=668773;ChrB=CB_chrI;StartB=668287;EndB=668311;Parent=SYN1;VarType=ShV;DupType=.
N2_chrI	669304	SNP3842	T	A	.	PASS	END=669304;ChrB=CB_chrI;StartB=668842;EndB=668842;Parent=SYN1;VarType=ShV;DupType=.
N2_chrI	669326	DEL3843	AAAAAATCGATTTTCAAAAAGTTTTAAAATTTTTTTAAAATTTGAATTT	A	.	PASS	END=669374;ChrB=CB_chrI;StartB=668864;EndB=668864;Parent=SYN1;VarType=ShV;DupType=.
N2_chrI	669388	SNP3844	A	T	.	PASS	END=669388;ChrB=CB_chrI;StartB=668878;EndB=668878;Parent=SYN1;VarType=ShV;DupType=.
N2_chrI	669392	SNP3845	A	T	.	PASS	END=669392;ChrB=CB_chrI;StartB=668882;EndB=668882;Parent=SYN1;VarType=ShV;DupType=.
N2_chrI	669491	SNP3846	G	A	.	PASS	END=669491;ChrB=CB_chrI;StartB=668981;EndB=668981;Parent=SYN1;VarType=ShV;DupType=.
N2_chrI	669841	DEL3847	AAAAAAATTTGCCGGGAATTCAAAATTTCTGAAAATAAATTTAGGCGAGAATTCAAATTTTCAGAGAAAAATTTTGGCGGGAATTCAAATTTTCTGAAAAAAATTTAGGCGAGAATTCAAATTTTCTGAGAAAAATTTTGGCGGGAATTCAAATTTTCAGAGAAAAAATTTTGGCGGGAATTCAAATTTTCTAAGAAAAATTTTGGCGGGAATTCACATTTTCTGAGTAAAACTTTGGCGGGAATTCAAATTTTCTGAGAAAAATTTAGGCGAGAATTCAAATTTTCAGAGAAAAAATTTTGGCGGGAATTCAAATATTCTGAAAAAAAATTTGCCGGGAATTCAAAATTTCTGAAAATAAATTTAGGCGAGAATTCAAATTTTCAGAGAAAAATTTTGGCGGGAATTCAAATTTTCTAAGAAAAATTTTGGCGGGAATTCAAATTTTCTGAGTAAAACTCTCTGGCGGGAATTCAAATTTTCTGAGAAAAATTTAGGCGAGAATTCAAATTTTCAGAGAAAAATTTTGGCGGGAATTCAAATTTTCAGAGAAAAAATTTTGGCGGGAATTCAAATTTTCTGAAAAAAAATTTTGGCGGGAATTCAAATTTTCAGAAAAAAAATTTTGGCGGGAATTCAAATTTTCTGAAAAAAAATTGGCCGGGAATTCAAAATTTTTGAAAAACATTTTCGGCGAGACTTCAGGGGTTCTCATAAGAATTCAAATTTTCTGCAAAAAATTTTGGCGGGAATTCAAAATTTCTGAAAAAAAATTTGCCGGGAATTCAAAATTTCTGAAAATAAATTTTGGCGGGAATTCAAATTTTCTGCAAAAAATTTTGGCGGGAATTCAAATTTTCTGC	A	.	PASS	END=670703;ChrB=CB_chrI;StartB=669331;EndB=669331;Parent=SYN1;VarType=ShV;DupType=.
N2_chrI	670718	SNP3848	G	A	.	PASS	END=670718;ChrB=CB_chrI;StartB=669346;EndB=669346;Parent=SYN1;VarType=ShV;DupType=.
N2_chrI	670733	SNP3849	T	A	.	PASS	END=670733;ChrB=CB_chrI;StartB=669361;EndB=669361;Parent=SYN1;VarType=ShV;DupType=.
N2_chrI	670769	SNP3850	A	T	.	PASS	END=670769;ChrB=CB_chrI;StartB=669397;EndB=669397;Parent=SYN1;VarType=ShV;DupType=.
N2_chrI	670770	SNP3851	A	T	.	PASS	END=670770;ChrB=CB_chrI;StartB=669398;EndB=669398;Parent=SYN1;VarType=ShV;DupType=.
N2_chrI	670774	SNP3852	T	C	.	PASS	END=670774;ChrB=CB_chrI;StartB=669402;EndB=669402;Parent=SYN1;VarType=ShV;DupType=.
N2_chrI	670778	SNP3853	G	T	.	PASS	END=670778;ChrB=CB_chrI;StartB=669406;EndB=669406;Parent=SYN1;VarType=ShV;DupType=.
N2_chrI	670875	DEL3854	AGGCGAGAATTCAAATTTTCTGAGAAAAATTTAGGCGAGAATTCAAATTTTCAGAGAAAAATTTTTGGCGGGAATTCAAATATTCTGAAAAAAAATTTT	A	.	PASS	END=670973;ChrB=CB_chrI;StartB=669503;EndB=669503;Parent=SYN1;VarType=ShV;DupType=.
N2_chrI	671000	SNP3855	A	C	.	PASS	END=671000;ChrB=CB_chrI;StartB=669530;EndB=669530;Parent=SYN1;VarType=ShV;DupType=.
N2_chrI	671004	SNP3856	C	T	.	PASS	END=671004;ChrB=CB_chrI;StartB=669534;EndB=669534;Parent=SYN1;VarType=ShV;DupType=.
N2_chrI	671106	DEL3857	AGAATTCAAATTTTCAGAGAAAAAATTTTGGCGG	A	.	PASS	END=671139;ChrB=CB_chrI;StartB=669636;EndB=669636;Parent=SYN1;VarType=ShV;DupType=.
N2_chrI	671297	DEL3858	GCGGGAATTCAAATTTTCTGAGAAAAATTTAGGCGAGAATTCAAATTTTCTGAGAAAAATTTTGGCGGGAATTCAAAATTTCTGAAAATAAATTTTGGCGGGAATTCAAATTTTCTGCAAAAAATTTTGGCGGGAATTCAAAATTTCTGAAAAAAAATTTGC	G	.	PASS	END=671458;ChrB=CB_chrI;StartB=669794;EndB=669794;Parent=SYN1;VarType=ShV;DupType=.
N2_chrI	671491	SNP3859	G	A	.	PASS	END=671491;ChrB=CB_chrI;StartB=669827;EndB=669827;Parent=SYN1;VarType=ShV;DupType=.
N2_chrI	671555	SNP3860	G	A	.	PASS	END=671555;ChrB=CB_chrI;StartB=669891;EndB=669891;Parent=SYN1;VarType=ShV;DupType=.
N2_chrI	671591	DEL3861	GAATTCAAATTTTCTGAGAAAAATTTTGGCGGGAATTCTAATTTTCTGAGAACATTTTTGGCGGA	G	.	PASS	END=671655;ChrB=CB_chrI;StartB=669927;EndB=669927;Parent=SYN1;VarType=ShV;DupType=.
N2_chrI	671661	SNP3862	A	T	.	PASS	END=671661;ChrB=CB_chrI;StartB=669933;EndB=669933;Parent=SYN1;VarType=ShV;DupType=.
N2_chrI	671687	SNP3863	G	A	.	PASS	END=671687;ChrB=CB_chrI;StartB=669959;EndB=669959;Parent=SYN1;VarType=ShV;DupType=.
N2_chrI	671712	SNP3864	G	T	.	PASS	END=671712;ChrB=CB_chrI;StartB=669984;EndB=669984;Parent=SYN1;VarType=ShV;DupType=.
N2_chrI	671864	SNP3865	G	A	.	PASS	END=671864;ChrB=CB_chrI;StartB=670136;EndB=670136;Parent=SYN1;VarType=ShV;DupType=.
N2_chrI	672016	SNP3866	G	A	.	PASS	END=672016;ChrB=CB_chrI;StartB=670288;EndB=670288;Parent=SYN1;VarType=ShV;DupType=.
N2_chrI	672121	SNP3867	A	T	.	PASS	END=672121;ChrB=CB_chrI;StartB=670393;EndB=670393;Parent=SYN1;VarType=ShV;DupType=.
N2_chrI	672371	INS3868	G	GT	.	PASS	END=672371;ChrB=CB_chrI;StartB=670643;EndB=670644;Parent=SYN1;VarType=ShV;DupType=.
N2_chrI	672474	SNP3869	T	C	.	PASS	END=672474;ChrB=CB_chrI;StartB=670747;EndB=670747;Parent=SYN1;VarType=ShV;DupType=.
N2_chrI	672493	INS3870	A	AAATGCAAATGCAAATGC	.	PASS	END=672493;ChrB=CB_chrI;StartB=670766;EndB=670783;Parent=SYN1;VarType=ShV;DupType=.
N2_chrI	672494	SNP3871	C	A	.	PASS	END=672494;ChrB=CB_chrI;StartB=670784;EndB=670784;Parent=SYN1;VarType=ShV;DupType=.
N2_chrI	672745	SNP3872	T	A	.	PASS	END=672745;ChrB=CB_chrI;StartB=671035;EndB=671035;Parent=SYN1;VarType=ShV;DupType=.
N2_chrI	672809	SNP3873	G	T	.	PASS	END=672809;ChrB=CB_chrI;StartB=671099;EndB=671099;Parent=SYN1;VarType=ShV;DupType=.
N2_chrI	672927	DEL3874	GA	G	.	PASS	END=672928;ChrB=CB_chrI;StartB=671217;EndB=671217;Parent=SYN1;VarType=ShV;DupType=.
N2_chrI	673153	SNP3875	T	C	.	PASS	END=673153;ChrB=CB_chrI;StartB=671442;EndB=671442;Parent=SYN1;VarType=ShV;DupType=.
N2_chrI	673337	SNP3876	C	T	.	PASS	END=673337;ChrB=CB_chrI;StartB=671626;EndB=671626;Parent=SYN1;VarType=ShV;DupType=.
N2_chrI	673374	SNP3877	T	G	.	PASS	END=673374;ChrB=CB_chrI;StartB=671663;EndB=671663;Parent=SYN1;VarType=ShV;DupType=.
N2_chrI	673509	SNP3878	A	T	.	PASS	END=673509;ChrB=CB_chrI;StartB=671798;EndB=671798;Parent=SYN1;VarType=ShV;DupType=.
N2_chrI	673634	SNP3879	C	T	.	PASS	END=673634;ChrB=CB_chrI;StartB=671923;EndB=671923;Parent=SYN1;VarType=ShV;DupType=.
N2_chrI	673723	SNP3880	T	G	.	PASS	END=673723;ChrB=CB_chrI;StartB=672012;EndB=672012;Parent=SYN1;VarType=ShV;DupType=.
N2_chrI	673811	INS3881	C	CTT	.	PASS	END=673811;ChrB=CB_chrI;StartB=672100;EndB=672102;Parent=SYN1;VarType=ShV;DupType=.
N2_chrI	674122	SNP3882	A	T	.	PASS	END=674122;ChrB=CB_chrI;StartB=672413;EndB=672413;Parent=SYN1;VarType=ShV;DupType=.
N2_chrI	674405	SNP3883	A	C	.	PASS	END=674405;ChrB=CB_chrI;StartB=672696;EndB=672696;Parent=SYN1;VarType=ShV;DupType=.
N2_chrI	674843	SNP3884	T	A	.	PASS	END=674843;ChrB=CB_chrI;StartB=673134;EndB=673134;Parent=SYN1;VarType=ShV;DupType=.
N2_chrI	675054	SNP3885	T	A	.	PASS	END=675054;ChrB=CB_chrI;StartB=673345;EndB=673345;Parent=SYN1;VarType=ShV;DupType=.
N2_chrI	675073	SNP3886	A	G	.	PASS	END=675073;ChrB=CB_chrI;StartB=673364;EndB=673364;Parent=SYN1;VarType=ShV;DupType=.
N2_chrI	675076	INS3887	C	CA	.	PASS	END=675076;ChrB=CB_chrI;StartB=673367;EndB=673368;Parent=SYN1;VarType=ShV;DupType=.
N2_chrI	675680	SNP3888	A	C	.	PASS	END=675680;ChrB=CB_chrI;StartB=673972;EndB=673972;Parent=SYN1;VarType=ShV;DupType=.
N2_chrI	675813	SNP3889	C	A	.	PASS	END=675813;ChrB=CB_chrI;StartB=674105;EndB=674105;Parent=SYN1;VarType=ShV;DupType=.
N2_chrI	675855	DEL3890	CA	C	.	PASS	END=675856;ChrB=CB_chrI;StartB=674147;EndB=674147;Parent=SYN1;VarType=ShV;DupType=.
N2_chrI	676060	SNP3891	T	C	.	PASS	END=676060;ChrB=CB_chrI;StartB=674351;EndB=674351;Parent=SYN1;VarType=ShV;DupType=.
N2_chrI	676246	SNP3892	T	C	.	PASS	END=676246;ChrB=CB_chrI;StartB=674537;EndB=674537;Parent=SYN1;VarType=ShV;DupType=.
N2_chrI	676288	INS3893	T	TG	.	PASS	END=676288;ChrB=CB_chrI;StartB=674579;EndB=674580;Parent=SYN1;VarType=ShV;DupType=.
N2_chrI	676378	SNP3894	G	A	.	PASS	END=676378;ChrB=CB_chrI;StartB=674670;EndB=674670;Parent=SYN1;VarType=ShV;DupType=.
N2_chrI	676402	SNP3895	C	A	.	PASS	END=676402;ChrB=CB_chrI;StartB=674694;EndB=674694;Parent=SYN1;VarType=ShV;DupType=.
N2_chrI	676610	DEL3896	TTCTGATCCTTCAGATAAGAAGGATCGTAAGGGTACCTCCTGATGGTCTGATCCTTCAGATCCAAAGGATCACGAGGCTCTTCCTGATGTTCTGATCCTTCAGCTCCGAAGGATCACATGGGCACCTTCTGATGA	T	.	PASS	END=676744;ChrB=CB_chrI;StartB=674902;EndB=674902;Parent=SYN1;VarType=ShV;DupType=.
N2_chrI	676911	DEL3897	AT	A	.	PASS	END=676912;ChrB=CB_chrI;StartB=675069;EndB=675069;Parent=SYN1;VarType=ShV;DupType=.
N2_chrI	677054	SNP3898	C	G	.	PASS	END=677054;ChrB=CB_chrI;StartB=675211;EndB=675211;Parent=SYN1;VarType=ShV;DupType=.
N2_chrI	677384	HDR7	N	<HDR>	.	PASS	END=677469;ChrB=CB_chrI;StartB=675541;EndB=675551;Parent=SYN1;VarType=ShV;DupType=.
N2_chrI	677470	SYNAL8	N	<SYNAL>	.	PASS	END=856973;ChrB=CB_chrI;StartB=675552;EndB=853046;Parent=SYN1;VarType=.;DupType=.
N2_chrI	677508	SNP3899	C	A	.	PASS	END=677508;ChrB=CB_chrI;StartB=675590;EndB=675590;Parent=SYN1;VarType=ShV;DupType=.
N2_chrI	677575	INS3900	A	AATTATATCGAAAAATGGAACAAATACAAATAATTTTTAGGCCTAATCAAATTTCCTCCGG	.	PASS	END=677575;ChrB=CB_chrI;StartB=675657;EndB=675717;Parent=SYN1;VarType=ShV;DupType=.
N2_chrI	677643	DEL3901	GT	G	.	PASS	END=677644;ChrB=CB_chrI;StartB=675785;EndB=675785;Parent=SYN1;VarType=ShV;DupType=.
N2_chrI	677982	SNP3902	G	A	.	PASS	END=677982;ChrB=CB_chrI;StartB=676123;EndB=676123;Parent=SYN1;VarType=ShV;DupType=.
N2_chrI	678157	SNP3903	G	A	.	PASS	END=678157;ChrB=CB_chrI;StartB=676298;EndB=676298;Parent=SYN1;VarType=ShV;DupType=.
N2_chrI	678391	SNP3904	A	G	.	PASS	END=678391;ChrB=CB_chrI;StartB=676532;EndB=676532;Parent=SYN1;VarType=ShV;DupType=.
N2_chrI	678569	SNP3905	G	C	.	PASS	END=678569;ChrB=CB_chrI;StartB=676710;EndB=676710;Parent=SYN1;VarType=ShV;DupType=.
N2_chrI	678702	DEL3906	CA	C	.	PASS	END=678703;ChrB=CB_chrI;StartB=676843;EndB=676843;Parent=SYN1;VarType=ShV;DupType=.
N2_chrI	678769	SNP3907	C	T	.	PASS	END=678769;ChrB=CB_chrI;StartB=676909;EndB=676909;Parent=SYN1;VarType=ShV;DupType=.
N2_chrI	678774	DEL3908	AAGCTGAAGGATCAGAACATCAGGAGGTACCCATGTGATCATTCGGCTCTGAAAGATCAGATCATCAGGCAGAGCCTCATGTTCTTTTGGAGCTGAAGGATCAGAACATCAGGAAGAGCCTCATGATCCTTTGGATCTGAAGGATCAGACCATCAGGAGGTACCCTTACGATCCTTCTTATCTGAAAGATCAGATCATCAGAAGGTACCATGTGATCCTTCGGATCGGAAGGATCAGATCATCAGGCAGAGCCTCATGTTCTTTTGG	A	.	PASS	END=679040;ChrB=CB_chrI;StartB=676914;EndB=676914;Parent=SYN1;VarType=ShV;DupType=.
N2_chrI	679089	SNP3909	A	G	.	PASS	END=679089;ChrB=CB_chrI;StartB=676963;EndB=676963;Parent=SYN1;VarType=ShV;DupType=.
N2_chrI	679106	SNP3910	G	A	.	PASS	END=679106;ChrB=CB_chrI;StartB=676980;EndB=676980;Parent=SYN1;VarType=ShV;DupType=.
N2_chrI	679108	SNP3911	A	T	.	PASS	END=679108;ChrB=CB_chrI;StartB=676982;EndB=676982;Parent=SYN1;VarType=ShV;DupType=.
N2_chrI	679265	SNP3912	C	A	.	PASS	END=679265;ChrB=CB_chrI;StartB=677139;EndB=677139;Parent=SYN1;VarType=ShV;DupType=.
N2_chrI	679279	SNP3913	G	C	.	PASS	END=679279;ChrB=CB_chrI;StartB=677153;EndB=677153;Parent=SYN1;VarType=ShV;DupType=.
N2_chrI	679353	SNP3914	G	T	.	PASS	END=679353;ChrB=CB_chrI;StartB=677227;EndB=677227;Parent=SYN1;VarType=ShV;DupType=.
N2_chrI	679461	INS3915	G	GC	.	PASS	END=679461;ChrB=CB_chrI;StartB=677335;EndB=677336;Parent=SYN1;VarType=ShV;DupType=.
N2_chrI	679505	SNP3916	A	T	.	PASS	END=679505;ChrB=CB_chrI;StartB=677380;EndB=677380;Parent=SYN1;VarType=ShV;DupType=.
N2_chrI	680012	SNP3917	T	C	.	PASS	END=680012;ChrB=CB_chrI;StartB=677887;EndB=677887;Parent=SYN1;VarType=ShV;DupType=.
N2_chrI	680018	SNP3918	C	A	.	PASS	END=680018;ChrB=CB_chrI;StartB=677893;EndB=677893;Parent=SYN1;VarType=ShV;DupType=.
N2_chrI	680124	INS3919	C	CTT	.	PASS	END=680124;ChrB=CB_chrI;StartB=677999;EndB=678001;Parent=SYN1;VarType=ShV;DupType=.
N2_chrI	680249	DEL3920	CA	C	.	PASS	END=680250;ChrB=CB_chrI;StartB=678126;EndB=678126;Parent=SYN1;VarType=ShV;DupType=.
N2_chrI	680266	DEL3921	TCGTACTCGTC	T	.	PASS	END=680276;ChrB=CB_chrI;StartB=678142;EndB=678142;Parent=SYN1;VarType=ShV;DupType=.
N2_chrI	680658	INS3922	A	ATG	.	PASS	END=680658;ChrB=CB_chrI;StartB=678524;EndB=678526;Parent=SYN1;VarType=ShV;DupType=.
N2_chrI	680662	SNP3923	A	T	.	PASS	END=680662;ChrB=CB_chrI;StartB=678530;EndB=678530;Parent=SYN1;VarType=ShV;DupType=.
N2_chrI	680859	SNP3924	A	T	.	PASS	END=680859;ChrB=CB_chrI;StartB=678727;EndB=678727;Parent=SYN1;VarType=ShV;DupType=.
N2_chrI	680860	SNP3925	A	T	.	PASS	END=680860;ChrB=CB_chrI;StartB=678728;EndB=678728;Parent=SYN1;VarType=ShV;DupType=.
N2_chrI	680861	SNP3926	A	T	.	PASS	END=680861;ChrB=CB_chrI;StartB=678729;EndB=678729;Parent=SYN1;VarType=ShV;DupType=.
N2_chrI	680862	SNP3927	A	T	.	PASS	END=680862;ChrB=CB_chrI;StartB=678730;EndB=678730;Parent=SYN1;VarType=ShV;DupType=.
N2_chrI	680863	SNP3928	A	T	.	PASS	END=680863;ChrB=CB_chrI;StartB=678731;EndB=678731;Parent=SYN1;VarType=ShV;DupType=.
N2_chrI	680869	SNP3929	A	T	.	PASS	END=680869;ChrB=CB_chrI;StartB=678737;EndB=678737;Parent=SYN1;VarType=ShV;DupType=.
N2_chrI	680932	SNP3930	G	A	.	PASS	END=680932;ChrB=CB_chrI;StartB=678800;EndB=678800;Parent=SYN1;VarType=ShV;DupType=.
N2_chrI	681056	SNP3931	A	G	.	PASS	END=681056;ChrB=CB_chrI;StartB=678924;EndB=678924;Parent=SYN1;VarType=ShV;DupType=.
N2_chrI	681057	SNP3932	C	A	.	PASS	END=681057;ChrB=CB_chrI;StartB=678925;EndB=678925;Parent=SYN1;VarType=ShV;DupType=.
N2_chrI	681059	SNP3933	A	T	.	PASS	END=681059;ChrB=CB_chrI;StartB=678927;EndB=678927;Parent=SYN1;VarType=ShV;DupType=.
N2_chrI	681062	SNP3934	A	T	.	PASS	END=681062;ChrB=CB_chrI;StartB=678930;EndB=678930;Parent=SYN1;VarType=ShV;DupType=.
N2_chrI	681326	INS3935	G	GAAA	.	PASS	END=681326;ChrB=CB_chrI;StartB=679194;EndB=679197;Parent=SYN1;VarType=ShV;DupType=.
N2_chrI	681524	SNP3936	T	A	.	PASS	END=681524;ChrB=CB_chrI;StartB=679395;EndB=679395;Parent=SYN1;VarType=ShV;DupType=.
N2_chrI	681859	SNP3937	T	G	.	PASS	END=681859;ChrB=CB_chrI;StartB=679730;EndB=679730;Parent=SYN1;VarType=ShV;DupType=.
N2_chrI	681969	SNP3938	G	T	.	PASS	END=681969;ChrB=CB_chrI;StartB=679840;EndB=679840;Parent=SYN1;VarType=ShV;DupType=.
N2_chrI	682494	SNP3939	T	C	.	PASS	END=682494;ChrB=CB_chrI;StartB=680365;EndB=680365;Parent=SYN1;VarType=ShV;DupType=.
N2_chrI	682589	SNP3940	C	T	.	PASS	END=682589;ChrB=CB_chrI;StartB=680460;EndB=680460;Parent=SYN1;VarType=ShV;DupType=.
N2_chrI	682780	SNP3941	G	T	.	PASS	END=682780;ChrB=CB_chrI;StartB=680651;EndB=680651;Parent=SYN1;VarType=ShV;DupType=.
N2_chrI	682828	DEL3942	AAT	A	.	PASS	END=682830;ChrB=CB_chrI;StartB=680699;EndB=680699;Parent=SYN1;VarType=ShV;DupType=.
N2_chrI	683314	SNP3943	A	G	.	PASS	END=683314;ChrB=CB_chrI;StartB=681183;EndB=681183;Parent=SYN1;VarType=ShV;DupType=.
N2_chrI	683587	SNP3944	T	C	.	PASS	END=683587;ChrB=CB_chrI;StartB=681456;EndB=681456;Parent=SYN1;VarType=ShV;DupType=.
N2_chrI	683673	SNP3945	A	C	.	PASS	END=683673;ChrB=CB_chrI;StartB=681542;EndB=681542;Parent=SYN1;VarType=ShV;DupType=.
N2_chrI	683745	SNP3946	T	G	.	PASS	END=683745;ChrB=CB_chrI;StartB=681614;EndB=681614;Parent=SYN1;VarType=ShV;DupType=.
N2_chrI	683780	SNP3947	A	T	.	PASS	END=683780;ChrB=CB_chrI;StartB=681649;EndB=681649;Parent=SYN1;VarType=ShV;DupType=.
N2_chrI	684014	SNP3948	T	C	.	PASS	END=684014;ChrB=CB_chrI;StartB=681883;EndB=681883;Parent=SYN1;VarType=ShV;DupType=.
N2_chrI	684354	INS3949	A	ATTCCGAGTACTTAAAACGGACACTTAATAGATTCTAGTTAAAACGTTATTTCCTGAAACGCTGGTCACTTTAGAACACAGT	.	PASS	END=684354;ChrB=CB_chrI;StartB=682223;EndB=682304;Parent=SYN1;VarType=ShV;DupType=.
N2_chrI	684355	SNP3950	A	G	.	PASS	END=684355;ChrB=CB_chrI;StartB=682305;EndB=682305;Parent=SYN1;VarType=ShV;DupType=.
N2_chrI	684357	SNP3951	A	T	.	PASS	END=684357;ChrB=CB_chrI;StartB=682307;EndB=682307;Parent=SYN1;VarType=ShV;DupType=.
N2_chrI	684413	SNP3952	C	T	.	PASS	END=684413;ChrB=CB_chrI;StartB=682363;EndB=682363;Parent=SYN1;VarType=ShV;DupType=.
N2_chrI	684426	SNP3953	T	C	.	PASS	END=684426;ChrB=CB_chrI;StartB=682376;EndB=682376;Parent=SYN1;VarType=ShV;DupType=.
N2_chrI	684768	DEL3954	GA	G	.	PASS	END=684769;ChrB=CB_chrI;StartB=682718;EndB=682718;Parent=SYN1;VarType=ShV;DupType=.
N2_chrI	684781	DEL3955	CA	C	.	PASS	END=684782;ChrB=CB_chrI;StartB=682730;EndB=682730;Parent=SYN1;VarType=ShV;DupType=.
N2_chrI	685104	SNP3956	A	G	.	PASS	END=685104;ChrB=CB_chrI;StartB=683052;EndB=683052;Parent=SYN1;VarType=ShV;DupType=.
N2_chrI	685427	INS3957	T	TTACCTA	.	PASS	END=685427;ChrB=CB_chrI;StartB=683375;EndB=683381;Parent=SYN1;VarType=ShV;DupType=.
N2_chrI	685540	SNP3958	T	C	.	PASS	END=685540;ChrB=CB_chrI;StartB=683494;EndB=683494;Parent=SYN1;VarType=ShV;DupType=.
N2_chrI	685691	SNP3959	C	T	.	PASS	END=685691;ChrB=CB_chrI;StartB=683645;EndB=683645;Parent=SYN1;VarType=ShV;DupType=.
N2_chrI	685918	SNP3960	C	A	.	PASS	END=685918;ChrB=CB_chrI;StartB=683872;EndB=683872;Parent=SYN1;VarType=ShV;DupType=.
N2_chrI	686143	SNP3961	A	C	.	PASS	END=686143;ChrB=CB_chrI;StartB=684097;EndB=684097;Parent=SYN1;VarType=ShV;DupType=.
N2_chrI	686449	SNP3962	A	G	.	PASS	END=686449;ChrB=CB_chrI;StartB=684403;EndB=684403;Parent=SYN1;VarType=ShV;DupType=.
N2_chrI	686468	SNP3963	A	G	.	PASS	END=686468;ChrB=CB_chrI;StartB=684422;EndB=684422;Parent=SYN1;VarType=ShV;DupType=.
N2_chrI	686804	SNP3964	C	A	.	PASS	END=686804;ChrB=CB_chrI;StartB=684758;EndB=684758;Parent=SYN1;VarType=ShV;DupType=.
N2_chrI	687328	SNP3965	T	A	.	PASS	END=687328;ChrB=CB_chrI;StartB=685282;EndB=685282;Parent=SYN1;VarType=ShV;DupType=.
N2_chrI	687466	SNP3966	T	A	.	PASS	END=687466;ChrB=CB_chrI;StartB=685420;EndB=685420;Parent=SYN1;VarType=ShV;DupType=.
N2_chrI	687972	SNP3967	A	T	.	PASS	END=687972;ChrB=CB_chrI;StartB=685926;EndB=685926;Parent=SYN1;VarType=ShV;DupType=.
N2_chrI	688068	INS3968	C	CT	.	PASS	END=688068;ChrB=CB_chrI;StartB=686022;EndB=686023;Parent=SYN1;VarType=ShV;DupType=.
N2_chrI	688285	SNP3969	A	G	.	PASS	END=688285;ChrB=CB_chrI;StartB=686240;EndB=686240;Parent=SYN1;VarType=ShV;DupType=.
N2_chrI	688294	DEL3970	AT	A	.	PASS	END=688295;ChrB=CB_chrI;StartB=686249;EndB=686249;Parent=SYN1;VarType=ShV;DupType=.
N2_chrI	688485	SNP3971	G	A	.	PASS	END=688485;ChrB=CB_chrI;StartB=686439;EndB=686439;Parent=SYN1;VarType=ShV;DupType=.
N2_chrI	688542	SNP3972	C	A	.	PASS	END=688542;ChrB=CB_chrI;StartB=686496;EndB=686496;Parent=SYN1;VarType=ShV;DupType=.
N2_chrI	688547	DEL3973	AACC	A	.	PASS	END=688550;ChrB=CB_chrI;StartB=686501;EndB=686501;Parent=SYN1;VarType=ShV;DupType=.
N2_chrI	688554	SNP3974	A	T	.	PASS	END=688554;ChrB=CB_chrI;StartB=686505;EndB=686505;Parent=SYN1;VarType=ShV;DupType=.
N2_chrI	688576	DEL3975	AG	A	.	PASS	END=688577;ChrB=CB_chrI;StartB=686527;EndB=686527;Parent=SYN1;VarType=ShV;DupType=.
N2_chrI	688618	SNP3976	A	T	.	PASS	END=688618;ChrB=CB_chrI;StartB=686568;EndB=686568;Parent=SYN1;VarType=ShV;DupType=.
N2_chrI	688808	DEL3977	AATTTGCCGGTTTGCCGATTTGCCGGAAATTTTCATTTTCGGCAAATCAGTTTTGCCGGAAATTATAAGACGGAAACACTGTCTTTTTGAATTGTTCCCGTTTTTTCTACATATTTTCATAGAAATTCATAGAGACAATTTGCCGAAATTTTTCGGCAAATTGCCGTTTTTCCGGCAATTTACCGATTTGCCGGAAATTTCCATTCCGACAATTTGCCGATATGCCAATTTGCCGGAAAAAATCGTTTGCCGCCCACCCCTGAATTGTATCCCTTTTTAGTCTCCTGCAATGTCACCTCGATCACGTGAAATGCTGTCAGACAACAAAAAGACGACCGTTGAGGATGATCCAGCAGTTCCAATAACAACAAGTGTCGCTGGAGCAGTCACTTCTACGATTCCTGCTCTCATGTCCACTGAAAACGCGTTTCAGCCACCCAAAGACCTTATCTCGGGAAGAAAGCCAAAAGGTGCTCCGAACTTGTCTGGCAGCGTTCCACTTTCACACAAGAGCTCACTGACTGGAGGTGCAGATAAGTGGGTTGGAGAAGCCGTGGCAAAGAATTGGATGGATTCGATCGGTTAGCATCCTTTTTTTTTTGATTGGAGGCCCCGGCGGCGTAAAAATCGTGCCAGAGTTGCAAGAGTGGGCGTTTTTTTTTGTTTTTCTGTTGTTGGTGGGGCCTTATTATTATTTGGTCGATGGTGATTTTACTTTACTGGTGGAAATCCGCTAATAAAACTAAAAACATCGGGATATAAATAAAAACCCAACTTTAAAAAGCGAACCAATCAGCAGTTTGCTCCGCCCACTATTCAACCAATCCAATGATTGGTTCGAAATTGGGTACTCATTTTAGAGGGAATTCAAACGGAAG	A	.	PASS	END=689685;ChrB=CB_chrI;StartB=686758;EndB=686758;Parent=SYN1;VarType=ShV;DupType=.
N2_chrI	689726	INS3978	T	TTATA	.	PASS	END=689726;ChrB=CB_chrI;StartB=686799;EndB=686803;Parent=SYN1;VarType=ShV;DupType=.
N2_chrI	689739	SNP3979	T	A	.	PASS	END=689739;ChrB=CB_chrI;StartB=686816;EndB=686816;Parent=SYN1;VarType=ShV;DupType=.
N2_chrI	689881	SNP3980	C	T	.	PASS	END=689881;ChrB=CB_chrI;StartB=686958;EndB=686958;Parent=SYN1;VarType=ShV;DupType=.
N2_chrI	690022	DEL3981	CT	C	.	PASS	END=690023;ChrB=CB_chrI;StartB=687099;EndB=687099;Parent=SYN1;VarType=ShV;DupType=.
N2_chrI	690055	SNP3982	G	A	.	PASS	END=690055;ChrB=CB_chrI;StartB=687131;EndB=687131;Parent=SYN1;VarType=ShV;DupType=.
N2_chrI	690514	SNP3983	A	G	.	PASS	END=690514;ChrB=CB_chrI;StartB=687590;EndB=687590;Parent=SYN1;VarType=ShV;DupType=.
N2_chrI	690777	SNP3984	G	T	.	PASS	END=690777;ChrB=CB_chrI;StartB=687853;EndB=687853;Parent=SYN1;VarType=ShV;DupType=.
N2_chrI	690819	SNP3985	G	T	.	PASS	END=690819;ChrB=CB_chrI;StartB=687895;EndB=687895;Parent=SYN1;VarType=ShV;DupType=.
N2_chrI	691190	SNP3986	C	A	.	PASS	END=691190;ChrB=CB_chrI;StartB=688266;EndB=688266;Parent=SYN1;VarType=ShV;DupType=.
N2_chrI	691212	SNP3987	A	G	.	PASS	END=691212;ChrB=CB_chrI;StartB=688288;EndB=688288;Parent=SYN1;VarType=ShV;DupType=.
N2_chrI	691311	SNP3988	G	A	.	PASS	END=691311;ChrB=CB_chrI;StartB=688387;EndB=688387;Parent=SYN1;VarType=ShV;DupType=.
N2_chrI	691312	SNP3989	G	A	.	PASS	END=691312;ChrB=CB_chrI;StartB=688388;EndB=688388;Parent=SYN1;VarType=ShV;DupType=.
N2_chrI	691389	INS3990	T	TA	.	PASS	END=691389;ChrB=CB_chrI;StartB=688465;EndB=688466;Parent=SYN1;VarType=ShV;DupType=.
N2_chrI	691394	SNP3991	C	G	.	PASS	END=691394;ChrB=CB_chrI;StartB=688471;EndB=688471;Parent=SYN1;VarType=ShV;DupType=.
N2_chrI	691398	SNP3992	G	C	.	PASS	END=691398;ChrB=CB_chrI;StartB=688475;EndB=688475;Parent=SYN1;VarType=ShV;DupType=.
N2_chrI	691514	SNP3993	C	A	.	PASS	END=691514;ChrB=CB_chrI;StartB=688591;EndB=688591;Parent=SYN1;VarType=ShV;DupType=.
N2_chrI	691594	SNP3994	G	T	.	PASS	END=691594;ChrB=CB_chrI;StartB=688671;EndB=688671;Parent=SYN1;VarType=ShV;DupType=.
N2_chrI	692754	INS3995	G	GA	.	PASS	END=692754;ChrB=CB_chrI;StartB=689831;EndB=689832;Parent=SYN1;VarType=ShV;DupType=.
N2_chrI	692835	SNP3996	A	G	.	PASS	END=692835;ChrB=CB_chrI;StartB=689913;EndB=689913;Parent=SYN1;VarType=ShV;DupType=.
N2_chrI	694256	SNP3997	T	C	.	PASS	END=694256;ChrB=CB_chrI;StartB=691334;EndB=691334;Parent=SYN1;VarType=ShV;DupType=.
N2_chrI	694621	DEL3998	AT	A	.	PASS	END=694622;ChrB=CB_chrI;StartB=691699;EndB=691699;Parent=SYN1;VarType=ShV;DupType=.
N2_chrI	694914	DEL3999	TGAATGAA	T	.	PASS	END=694921;ChrB=CB_chrI;StartB=691991;EndB=691991;Parent=SYN1;VarType=ShV;DupType=.
N2_chrI	695519	SNP4000	T	C	.	PASS	END=695519;ChrB=CB_chrI;StartB=692589;EndB=692589;Parent=SYN1;VarType=ShV;DupType=.
N2_chrI	695862	INS4001	A	ATT	.	PASS	END=695862;ChrB=CB_chrI;StartB=692932;EndB=692934;Parent=SYN1;VarType=ShV;DupType=.
N2_chrI	695996	SNP4002	A	G	.	PASS	END=695996;ChrB=CB_chrI;StartB=693068;EndB=693068;Parent=SYN1;VarType=ShV;DupType=.
N2_chrI	696023	DEL4003	GA	G	.	PASS	END=696024;ChrB=CB_chrI;StartB=693095;EndB=693095;Parent=SYN1;VarType=ShV;DupType=.
N2_chrI	696037	SNP4004	C	G	.	PASS	END=696037;ChrB=CB_chrI;StartB=693108;EndB=693108;Parent=SYN1;VarType=ShV;DupType=.
N2_chrI	696153	SNP4005	A	T	.	PASS	END=696153;ChrB=CB_chrI;StartB=693224;EndB=693224;Parent=SYN1;VarType=ShV;DupType=.
N2_chrI	696162	SNP4006	C	T	.	PASS	END=696162;ChrB=CB_chrI;StartB=693233;EndB=693233;Parent=SYN1;VarType=ShV;DupType=.
N2_chrI	696710	SNP4007	A	G	.	PASS	END=696710;ChrB=CB_chrI;StartB=693781;EndB=693781;Parent=SYN1;VarType=ShV;DupType=.
N2_chrI	696717	DEL4008	CA	C	.	PASS	END=696718;ChrB=CB_chrI;StartB=693788;EndB=693788;Parent=SYN1;VarType=ShV;DupType=.
N2_chrI	697382	INS4009	A	AT	.	PASS	END=697382;ChrB=CB_chrI;StartB=694452;EndB=694453;Parent=SYN1;VarType=ShV;DupType=.
N2_chrI	697388	SNP4010	A	T	.	PASS	END=697388;ChrB=CB_chrI;StartB=694459;EndB=694459;Parent=SYN1;VarType=ShV;DupType=.
N2_chrI	697391	SNP4011	G	A	.	PASS	END=697391;ChrB=CB_chrI;StartB=694462;EndB=694462;Parent=SYN1;VarType=ShV;DupType=.
N2_chrI	697636	SNP4012	G	A	.	PASS	END=697636;ChrB=CB_chrI;StartB=694707;EndB=694707;Parent=SYN1;VarType=ShV;DupType=.
N2_chrI	697656	SNP4013	T	C	.	PASS	END=697656;ChrB=CB_chrI;StartB=694727;EndB=694727;Parent=SYN1;VarType=ShV;DupType=.
N2_chrI	697743	SNP4014	G	T	.	PASS	END=697743;ChrB=CB_chrI;StartB=694814;EndB=694814;Parent=SYN1;VarType=ShV;DupType=.
N2_chrI	697831	INS4015	G	GATAAAATTATCGATTTTTTCGAGGAAAAATATCGATTTTTTCGGAGAAAAATCTTGTTTTTTTTTTGGATAAAATTATCGATTTTGCTGGACAAATTTATCGATTTTTTTGGAGAACGTTACCGATTTTTTGAAGAATAACATAGATTTTTTTGAGAAAATTATCAATTTTTTTGA	.	PASS	END=697831;ChrB=CB_chrI;StartB=694902;EndB=695078;Parent=SYN1;VarType=ShV;DupType=.
N2_chrI	698053	SNP4016	A	T	.	PASS	END=698053;ChrB=CB_chrI;StartB=695300;EndB=695300;Parent=SYN1;VarType=ShV;DupType=.
N2_chrI	698294	SNP4017	C	T	.	PASS	END=698294;ChrB=CB_chrI;StartB=695541;EndB=695541;Parent=SYN1;VarType=ShV;DupType=.
N2_chrI	698418	SNP4018	T	C	.	PASS	END=698418;ChrB=CB_chrI;StartB=695665;EndB=695665;Parent=SYN1;VarType=ShV;DupType=.
N2_chrI	698455	SNP4019	C	G	.	PASS	END=698455;ChrB=CB_chrI;StartB=695702;EndB=695702;Parent=SYN1;VarType=ShV;DupType=.
N2_chrI	698475	SNP4020	C	T	.	PASS	END=698475;ChrB=CB_chrI;StartB=695722;EndB=695722;Parent=SYN1;VarType=ShV;DupType=.
N2_chrI	698485	INS4021	A	AT	.	PASS	END=698485;ChrB=CB_chrI;StartB=695732;EndB=695733;Parent=SYN1;VarType=ShV;DupType=.
N2_chrI	698504	SNP4022	A	G	.	PASS	END=698504;ChrB=CB_chrI;StartB=695752;EndB=695752;Parent=SYN1;VarType=ShV;DupType=.
N2_chrI	698661	DEL4023	AAAAAAATCAATAATTTTTTCTAAAATCTTGCAATTTTTTTCTAAAAATCGTTTAATTTTCTTCTAAAATCGATATTTTTCCGGATTTTTTCGTGAAAAAAATCGTCAATTTTATTGAAAATTTTGCTAAATTTCGAAAAAAAATCTTGAAATTTCGATGCACCATGATTTTGAAAATTCTGCTCCGGATCAATTTTTCGAGAAAAATTATCGATTTTTGGAAACTATCATACAAAAATCGATAATTGTGCTCGAAATTTGGCTCTGGAAGGAGGAAAAATCAATAATTTTCTTCTAAAAATCGATTTTTTTTCCAAAAAATCAATAATTTCGTCGAAAAACCGATGTTTTCAGAATAATCAAAAAAAAAATTAAAAAATTAAAAAAAAATCAATAATTTTTTCTAAAATTTTGCAATTTTTTTCTAAAAATCGTTTAATTTTCTTCTAAAATCGATATTTTTCCGGATTTTTTCGTGAAAAAAATCGTCAATTTTATTGAAAATTTTGCTAAATTTCGAAAAAAAATCTTGAAATTTCGATGCACCATGATTTTGAAAATTCTGCTCCGGATCAATTTTTCGAGAAAAATTATCGATTTTTGGAAACTATCATACAAAAATCGATAATTGTGCTCGAAATTTGGCTCTGGAAGGAGGAAAAATCAATAATTTTTTTCTAAAAATCGATTTTTTTTCCAAAAAATCAATAATTTCGTCGAAAAACCGATGTTTTCAGAATAATCAAAACAAATTTCAAAAATAAT	A	.	PASS	END=699425;ChrB=CB_chrI;StartB=695909;EndB=695909;Parent=SYN1;VarType=ShV;DupType=.
N2_chrI	699698	SNP4024	A	G	.	PASS	END=699698;ChrB=CB_chrI;StartB=696182;EndB=696182;Parent=SYN1;VarType=ShV;DupType=.
N2_chrI	699717	SNP4025	T	C	.	PASS	END=699717;ChrB=CB_chrI;StartB=696201;EndB=696201;Parent=SYN1;VarType=ShV;DupType=.
N2_chrI	699730	INS4026	A	AT	.	PASS	END=699730;ChrB=CB_chrI;StartB=696214;EndB=696215;Parent=SYN1;VarType=ShV;DupType=.
N2_chrI	700048	INS4027	G	GA	.	PASS	END=700048;ChrB=CB_chrI;StartB=696533;EndB=696534;Parent=SYN1;VarType=ShV;DupType=.
N2_chrI	700340	DEL4028	AT	A	.	PASS	END=700341;ChrB=CB_chrI;StartB=696826;EndB=696826;Parent=SYN1;VarType=ShV;DupType=.
N2_chrI	700431	DEL4029	AT	A	.	PASS	END=700432;ChrB=CB_chrI;StartB=696916;EndB=696916;Parent=SYN1;VarType=ShV;DupType=.
N2_chrI	700559	INS4030	T	TTTTTGGGTGATAATTTCCAAAAATCGATAATTTTTATAGCAAAATTGATCCGGAGCAGAATTTTCGAAATCATGGTGCATCGATACCAAAATTTCTTCACAAAATTATCGAC	.	PASS	END=700559;ChrB=CB_chrI;StartB=697043;EndB=697155;Parent=SYN1;VarType=ShV;DupType=.
N2_chrI	700633	SNP4031	A	C	.	PASS	END=700633;ChrB=CB_chrI;StartB=697229;EndB=697229;Parent=SYN1;VarType=ShV;DupType=.
N2_chrI	700889	SNP4032	C	T	.	PASS	END=700889;ChrB=CB_chrI;StartB=697485;EndB=697485;Parent=SYN1;VarType=ShV;DupType=.
N2_chrI	700942	INS4033	T	TA	.	PASS	END=700942;ChrB=CB_chrI;StartB=697538;EndB=697539;Parent=SYN1;VarType=ShV;DupType=.
N2_chrI	700993	INS4034	C	CA	.	PASS	END=700993;ChrB=CB_chrI;StartB=697590;EndB=697591;Parent=SYN1;VarType=ShV;DupType=.
N2_chrI	701052	SNP4035	C	T	.	PASS	END=701052;ChrB=CB_chrI;StartB=697650;EndB=697650;Parent=SYN1;VarType=ShV;DupType=.
N2_chrI	701139	SNP4036	C	T	.	PASS	END=701139;ChrB=CB_chrI;StartB=697737;EndB=697737;Parent=SYN1;VarType=ShV;DupType=.
N2_chrI	701202	SNP4037	T	A	.	PASS	END=701202;ChrB=CB_chrI;StartB=697800;EndB=697800;Parent=SYN1;VarType=ShV;DupType=.
N2_chrI	701420	DEL4038	CATCG	C	.	PASS	END=701424;ChrB=CB_chrI;StartB=698018;EndB=698018;Parent=SYN1;VarType=ShV;DupType=.
N2_chrI	701516	SNP4039	C	T	.	PASS	END=701516;ChrB=CB_chrI;StartB=698110;EndB=698110;Parent=SYN1;VarType=ShV;DupType=.
N2_chrI	701517	SNP4040	A	T	.	PASS	END=701517;ChrB=CB_chrI;StartB=698111;EndB=698111;Parent=SYN1;VarType=ShV;DupType=.
N2_chrI	701708	DEL4041	GA	G	.	PASS	END=701709;ChrB=CB_chrI;StartB=698302;EndB=698302;Parent=SYN1;VarType=ShV;DupType=.
N2_chrI	704408	SNP4042	C	G	.	PASS	END=704408;ChrB=CB_chrI;StartB=701001;EndB=701001;Parent=SYN1;VarType=ShV;DupType=.
N2_chrI	704620	DEL4043	GA	G	.	PASS	END=704621;ChrB=CB_chrI;StartB=701213;EndB=701213;Parent=SYN1;VarType=ShV;DupType=.
N2_chrI	704951	INS4044	T	TA	.	PASS	END=704951;ChrB=CB_chrI;StartB=701543;EndB=701544;Parent=SYN1;VarType=ShV;DupType=.
N2_chrI	705521	SNP4045	C	T	.	PASS	END=705521;ChrB=CB_chrI;StartB=702114;EndB=702114;Parent=SYN1;VarType=ShV;DupType=.
N2_chrI	705876	INS4046	A	AT	.	PASS	END=705876;ChrB=CB_chrI;StartB=702469;EndB=702470;Parent=SYN1;VarType=ShV;DupType=.
N2_chrI	706156	SNP4047	A	G	.	PASS	END=706156;ChrB=CB_chrI;StartB=702750;EndB=702750;Parent=SYN1;VarType=ShV;DupType=.
N2_chrI	706923	SNP4048	A	T	.	PASS	END=706923;ChrB=CB_chrI;StartB=703517;EndB=703517;Parent=SYN1;VarType=ShV;DupType=.
N2_chrI	706924	SNP4049	T	G	.	PASS	END=706924;ChrB=CB_chrI;StartB=703518;EndB=703518;Parent=SYN1;VarType=ShV;DupType=.
N2_chrI	706984	SNP4050	C	A	.	PASS	END=706984;ChrB=CB_chrI;StartB=703578;EndB=703578;Parent=SYN1;VarType=ShV;DupType=.
N2_chrI	707292	SNP4051	C	T	.	PASS	END=707292;ChrB=CB_chrI;StartB=703886;EndB=703886;Parent=SYN1;VarType=ShV;DupType=.
N2_chrI	707404	SNP4052	G	C	.	PASS	END=707404;ChrB=CB_chrI;StartB=703998;EndB=703998;Parent=SYN1;VarType=ShV;DupType=.
N2_chrI	707405	SNP4053	A	C	.	PASS	END=707405;ChrB=CB_chrI;StartB=703999;EndB=703999;Parent=SYN1;VarType=ShV;DupType=.
N2_chrI	707455	DEL4054	CA	C	.	PASS	END=707456;ChrB=CB_chrI;StartB=704049;EndB=704049;Parent=SYN1;VarType=ShV;DupType=.
N2_chrI	707606	SNP4055	C	T	.	PASS	END=707606;ChrB=CB_chrI;StartB=704199;EndB=704199;Parent=SYN1;VarType=ShV;DupType=.
N2_chrI	708016	SNP4056	A	T	.	PASS	END=708016;ChrB=CB_chrI;StartB=704609;EndB=704609;Parent=SYN1;VarType=ShV;DupType=.
N2_chrI	708354	DEL4057	TTTTAATTTTTAAAGGGATTTTGGGAAATCGAAAAATTTAAAAACTCGGATTTATGAAGTTTTTGGCAAACCGGCAACTTCTGG	T	.	PASS	END=708437;ChrB=CB_chrI;StartB=704947;EndB=704947;Parent=SYN1;VarType=ShV;DupType=.
N2_chrI	708996	INS4058	C	CA	.	PASS	END=708996;ChrB=CB_chrI;StartB=705506;EndB=705507;Parent=SYN1;VarType=ShV;DupType=.
N2_chrI	709576	DEL4059	CAA	C	.	PASS	END=709578;ChrB=CB_chrI;StartB=706087;EndB=706087;Parent=SYN1;VarType=ShV;DupType=.
N2_chrI	709595	SNP4060	G	A	.	PASS	END=709595;ChrB=CB_chrI;StartB=706104;EndB=706104;Parent=SYN1;VarType=ShV;DupType=.
N2_chrI	710983	SNP4061	C	T	.	PASS	END=710983;ChrB=CB_chrI;StartB=707492;EndB=707492;Parent=SYN1;VarType=ShV;DupType=.
N2_chrI	711212	SNP4062	C	T	.	PASS	END=711212;ChrB=CB_chrI;StartB=707721;EndB=707721;Parent=SYN1;VarType=ShV;DupType=.
N2_chrI	711397	DEL4063	CA	C	.	PASS	END=711398;ChrB=CB_chrI;StartB=707906;EndB=707906;Parent=SYN1;VarType=ShV;DupType=.
N2_chrI	711584	DEL4064	TAA	T	.	PASS	END=711586;ChrB=CB_chrI;StartB=708092;EndB=708092;Parent=SYN1;VarType=ShV;DupType=.
N2_chrI	711587	SNP4065	A	T	.	PASS	END=711587;ChrB=CB_chrI;StartB=708093;EndB=708093;Parent=SYN1;VarType=ShV;DupType=.
N2_chrI	711621	INS4066	G	GA	.	PASS	END=711621;ChrB=CB_chrI;StartB=708127;EndB=708128;Parent=SYN1;VarType=ShV;DupType=.
N2_chrI	712883	SNP4067	C	T	.	PASS	END=712883;ChrB=CB_chrI;StartB=709390;EndB=709390;Parent=SYN1;VarType=ShV;DupType=.
N2_chrI	713722	SNP4068	G	A	.	PASS	END=713722;ChrB=CB_chrI;StartB=710229;EndB=710229;Parent=SYN1;VarType=ShV;DupType=.
N2_chrI	713932	SNP4069	T	G	.	PASS	END=713932;ChrB=CB_chrI;StartB=710439;EndB=710439;Parent=SYN1;VarType=ShV;DupType=.
N2_chrI	714507	DEL4070	GT	G	.	PASS	END=714508;ChrB=CB_chrI;StartB=711014;EndB=711014;Parent=SYN1;VarType=ShV;DupType=.
N2_chrI	714832	SNP4071	T	C	.	PASS	END=714832;ChrB=CB_chrI;StartB=711338;EndB=711338;Parent=SYN1;VarType=ShV;DupType=.
N2_chrI	715035	SNP4072	A	G	.	PASS	END=715035;ChrB=CB_chrI;StartB=711541;EndB=711541;Parent=SYN1;VarType=ShV;DupType=.
N2_chrI	715179	INS4073	C	CA	.	PASS	END=715179;ChrB=CB_chrI;StartB=711685;EndB=711686;Parent=SYN1;VarType=ShV;DupType=.
N2_chrI	715210	SNP4074	T	A	.	PASS	END=715210;ChrB=CB_chrI;StartB=711717;EndB=711717;Parent=SYN1;VarType=ShV;DupType=.
N2_chrI	715468	DEL4075	AT	A	.	PASS	END=715469;ChrB=CB_chrI;StartB=711975;EndB=711975;Parent=SYN1;VarType=ShV;DupType=.
N2_chrI	715490	SNP4076	A	C	.	PASS	END=715490;ChrB=CB_chrI;StartB=711996;EndB=711996;Parent=SYN1;VarType=ShV;DupType=.
N2_chrI	715672	SNP4077	C	T	.	PASS	END=715672;ChrB=CB_chrI;StartB=712178;EndB=712178;Parent=SYN1;VarType=ShV;DupType=.
N2_chrI	716129	INS4078	A	AT	.	PASS	END=716129;ChrB=CB_chrI;StartB=712635;EndB=712636;Parent=SYN1;VarType=ShV;DupType=.
N2_chrI	717106	DEL4079	TCCCCTCCC	T	.	PASS	END=717114;ChrB=CB_chrI;StartB=713613;EndB=713613;Parent=SYN1;VarType=ShV;DupType=.
N2_chrI	717131	SNP4080	A	T	.	PASS	END=717131;ChrB=CB_chrI;StartB=713630;EndB=713630;Parent=SYN1;VarType=ShV;DupType=.
N2_chrI	718344	DEL4081	CT	C	.	PASS	END=718345;ChrB=CB_chrI;StartB=714843;EndB=714843;Parent=SYN1;VarType=ShV;DupType=.
N2_chrI	718585	SNP4082	G	A	.	PASS	END=718585;ChrB=CB_chrI;StartB=715083;EndB=715083;Parent=SYN1;VarType=ShV;DupType=.
N2_chrI	719988	SNP4083	C	T	.	PASS	END=719988;ChrB=CB_chrI;StartB=716486;EndB=716486;Parent=SYN1;VarType=ShV;DupType=.
N2_chrI	721048	INS4084	G	GT	.	PASS	END=721048;ChrB=CB_chrI;StartB=717546;EndB=717547;Parent=SYN1;VarType=ShV;DupType=.
N2_chrI	721282	SNP4085	T	G	.	PASS	END=721282;ChrB=CB_chrI;StartB=717781;EndB=717781;Parent=SYN1;VarType=ShV;DupType=.
N2_chrI	721688	INS4086	A	AT	.	PASS	END=721688;ChrB=CB_chrI;StartB=718187;EndB=718188;Parent=SYN1;VarType=ShV;DupType=.
N2_chrI	721695	SNP4087	C	G	.	PASS	END=721695;ChrB=CB_chrI;StartB=718195;EndB=718195;Parent=SYN1;VarType=ShV;DupType=.
N2_chrI	721791	SNP4088	G	C	.	PASS	END=721791;ChrB=CB_chrI;StartB=718291;EndB=718291;Parent=SYN1;VarType=ShV;DupType=.
N2_chrI	721851	SNP4089	A	G	.	PASS	END=721851;ChrB=CB_chrI;StartB=718351;EndB=718351;Parent=SYN1;VarType=ShV;DupType=.
N2_chrI	722287	INS4090	A	AAAATG	.	PASS	END=722287;ChrB=CB_chrI;StartB=718787;EndB=718792;Parent=SYN1;VarType=ShV;DupType=.
N2_chrI	722705	SNP4091	T	C	.	PASS	END=722705;ChrB=CB_chrI;StartB=719210;EndB=719210;Parent=SYN1;VarType=ShV;DupType=.
N2_chrI	722946	SNP4092	A	C	.	PASS	END=722946;ChrB=CB_chrI;StartB=719451;EndB=719451;Parent=SYN1;VarType=ShV;DupType=.
N2_chrI	723753	SNP4093	A	T	.	PASS	END=723753;ChrB=CB_chrI;StartB=720258;EndB=720258;Parent=SYN1;VarType=ShV;DupType=.
N2_chrI	726302	INS4094	C	CA	.	PASS	END=726302;ChrB=CB_chrI;StartB=722807;EndB=722808;Parent=SYN1;VarType=ShV;DupType=.
N2_chrI	727088	SNP4095	A	T	.	PASS	END=727088;ChrB=CB_chrI;StartB=723594;EndB=723594;Parent=SYN1;VarType=ShV;DupType=.
N2_chrI	727160	DEL4096	GA	G	.	PASS	END=727161;ChrB=CB_chrI;StartB=723666;EndB=723666;Parent=SYN1;VarType=ShV;DupType=.
N2_chrI	727196	DEL4097	GT	G	.	PASS	END=727197;ChrB=CB_chrI;StartB=723701;EndB=723701;Parent=SYN1;VarType=ShV;DupType=.
N2_chrI	727255	INS4098	T	TA	.	PASS	END=727255;ChrB=CB_chrI;StartB=723759;EndB=723760;Parent=SYN1;VarType=ShV;DupType=.
N2_chrI	727508	SNP4099	C	T	.	PASS	END=727508;ChrB=CB_chrI;StartB=724013;EndB=724013;Parent=SYN1;VarType=ShV;DupType=.
N2_chrI	727681	SNP4100	A	G	.	PASS	END=727681;ChrB=CB_chrI;StartB=724186;EndB=724186;Parent=SYN1;VarType=ShV;DupType=.
N2_chrI	728125	SNP4101	C	T	.	PASS	END=728125;ChrB=CB_chrI;StartB=724630;EndB=724630;Parent=SYN1;VarType=ShV;DupType=.
N2_chrI	728307	SNP4102	G	A	.	PASS	END=728307;ChrB=CB_chrI;StartB=724812;EndB=724812;Parent=SYN1;VarType=ShV;DupType=.
N2_chrI	728500	SNP4103	T	C	.	PASS	END=728500;ChrB=CB_chrI;StartB=725005;EndB=725005;Parent=SYN1;VarType=ShV;DupType=.
N2_chrI	729469	INS4104	A	AC	.	PASS	END=729469;ChrB=CB_chrI;StartB=725974;EndB=725975;Parent=SYN1;VarType=ShV;DupType=.
N2_chrI	729772	DEL4105	AAC	A	.	PASS	END=729774;ChrB=CB_chrI;StartB=726278;EndB=726278;Parent=SYN1;VarType=ShV;DupType=.
N2_chrI	730003	SNP4106	T	A	.	PASS	END=730003;ChrB=CB_chrI;StartB=726507;EndB=726507;Parent=SYN1;VarType=ShV;DupType=.
N2_chrI	731016	SNP4107	T	C	.	PASS	END=731016;ChrB=CB_chrI;StartB=727520;EndB=727520;Parent=SYN1;VarType=ShV;DupType=.
N2_chrI	731057	DEL4108	TC	T	.	PASS	END=731058;ChrB=CB_chrI;StartB=727561;EndB=727561;Parent=SYN1;VarType=ShV;DupType=.
N2_chrI	731788	SNP4109	G	A	.	PASS	END=731788;ChrB=CB_chrI;StartB=728291;EndB=728291;Parent=SYN1;VarType=ShV;DupType=.
N2_chrI	732936	SNP4110	G	T	.	PASS	END=732936;ChrB=CB_chrI;StartB=729439;EndB=729439;Parent=SYN1;VarType=ShV;DupType=.
N2_chrI	733687	INS4111	A	AT	.	PASS	END=733687;ChrB=CB_chrI;StartB=730190;EndB=730191;Parent=SYN1;VarType=ShV;DupType=.
N2_chrI	733716	INS4112	C	CAGGTAGGTAGGTAGGTAGGTAGGTAGGTAGGTAGGT	.	PASS	END=733716;ChrB=CB_chrI;StartB=730220;EndB=730256;Parent=SYN1;VarType=ShV;DupType=.
N2_chrI	734153	SNP4113	T	C	.	PASS	END=734153;ChrB=CB_chrI;StartB=730693;EndB=730693;Parent=SYN1;VarType=ShV;DupType=.
N2_chrI	734474	DEL4114	TGGTAGGTAGGTAGGTA	T	.	PASS	END=734490;ChrB=CB_chrI;StartB=731014;EndB=731014;Parent=SYN1;VarType=ShV;DupType=.
N2_chrI	734645	INS4115	A	AAAAAAT	.	PASS	END=734645;ChrB=CB_chrI;StartB=731169;EndB=731175;Parent=SYN1;VarType=ShV;DupType=.
N2_chrI	734646	SNP4116	G	A	.	PASS	END=734646;ChrB=CB_chrI;StartB=731176;EndB=731176;Parent=SYN1;VarType=ShV;DupType=.
N2_chrI	734647	SNP4117	T	A	.	PASS	END=734647;ChrB=CB_chrI;StartB=731177;EndB=731177;Parent=SYN1;VarType=ShV;DupType=.
N2_chrI	734822	SNP4118	C	T	.	PASS	END=734822;ChrB=CB_chrI;StartB=731352;EndB=731352;Parent=SYN1;VarType=ShV;DupType=.
N2_chrI	736101	INS4119	A	ATAGG	.	PASS	END=736101;ChrB=CB_chrI;StartB=732631;EndB=732635;Parent=SYN1;VarType=ShV;DupType=.
N2_chrI	736849	DEL4120	TA	T	.	PASS	END=736850;ChrB=CB_chrI;StartB=733383;EndB=733383;Parent=SYN1;VarType=ShV;DupType=.
N2_chrI	736851	SNP4121	G	T	.	PASS	END=736851;ChrB=CB_chrI;StartB=733384;EndB=733384;Parent=SYN1;VarType=ShV;DupType=.
N2_chrI	737011	SNP4122	G	T	.	PASS	END=737011;ChrB=CB_chrI;StartB=733544;EndB=733544;Parent=SYN1;VarType=ShV;DupType=.
N2_chrI	737037	DEL4123	GTAAAGTTCCTA	G	.	PASS	END=737048;ChrB=CB_chrI;StartB=733570;EndB=733570;Parent=SYN1;VarType=ShV;DupType=.
N2_chrI	737374	INS4124	T	TAGGCAGGTAGGCGC	.	PASS	END=737374;ChrB=CB_chrI;StartB=733896;EndB=733910;Parent=SYN1;VarType=ShV;DupType=.
N2_chrI	737760	SNP4125	T	A	.	PASS	END=737760;ChrB=CB_chrI;StartB=734296;EndB=734296;Parent=SYN1;VarType=ShV;DupType=.
N2_chrI	738080	SNP4126	G	T	.	PASS	END=738080;ChrB=CB_chrI;StartB=734616;EndB=734616;Parent=SYN1;VarType=ShV;DupType=.
N2_chrI	738127	SNP4127	A	G	.	PASS	END=738127;ChrB=CB_chrI;StartB=734663;EndB=734663;Parent=SYN1;VarType=ShV;DupType=.
N2_chrI	738208	SNP4128	A	G	.	PASS	END=738208;ChrB=CB_chrI;StartB=734744;EndB=734744;Parent=SYN1;VarType=ShV;DupType=.
N2_chrI	739274	SNP4129	C	T	.	PASS	END=739274;ChrB=CB_chrI;StartB=735810;EndB=735810;Parent=SYN1;VarType=ShV;DupType=.
N2_chrI	740942	SNP4130	T	C	.	PASS	END=740942;ChrB=CB_chrI;StartB=737478;EndB=737478;Parent=SYN1;VarType=ShV;DupType=.
N2_chrI	741871	SNP4131	T	G	.	PASS	END=741871;ChrB=CB_chrI;StartB=738407;EndB=738407;Parent=SYN1;VarType=ShV;DupType=.
N2_chrI	742002	SNP4132	G	T	.	PASS	END=742002;ChrB=CB_chrI;StartB=738538;EndB=738538;Parent=SYN1;VarType=ShV;DupType=.
N2_chrI	742048	INS4133	T	TA	.	PASS	END=742048;ChrB=CB_chrI;StartB=738584;EndB=738585;Parent=SYN1;VarType=ShV;DupType=.
N2_chrI	744557	SNP4134	C	T	.	PASS	END=744557;ChrB=CB_chrI;StartB=741094;EndB=741094;Parent=SYN1;VarType=ShV;DupType=.
N2_chrI	744559	SNP4135	A	T	.	PASS	END=744559;ChrB=CB_chrI;StartB=741096;EndB=741096;Parent=SYN1;VarType=ShV;DupType=.
N2_chrI	744647	SNP4136	A	G	.	PASS	END=744647;ChrB=CB_chrI;StartB=741184;EndB=741184;Parent=SYN1;VarType=ShV;DupType=.
N2_chrI	744885	SNP4137	T	C	.	PASS	END=744885;ChrB=CB_chrI;StartB=741422;EndB=741422;Parent=SYN1;VarType=ShV;DupType=.
N2_chrI	745041	SNP4138	T	C	.	PASS	END=745041;ChrB=CB_chrI;StartB=741578;EndB=741578;Parent=SYN1;VarType=ShV;DupType=.
N2_chrI	745593	SNP4139	T	C	.	PASS	END=745593;ChrB=CB_chrI;StartB=742130;EndB=742130;Parent=SYN1;VarType=ShV;DupType=.
N2_chrI	746543	SNP4140	G	A	.	PASS	END=746543;ChrB=CB_chrI;StartB=743080;EndB=743080;Parent=SYN1;VarType=ShV;DupType=.
N2_chrI	746761	SNP4141	C	T	.	PASS	END=746761;ChrB=CB_chrI;StartB=743298;EndB=743298;Parent=SYN1;VarType=ShV;DupType=.
N2_chrI	747417	SNP4142	C	T	.	PASS	END=747417;ChrB=CB_chrI;StartB=743954;EndB=743954;Parent=SYN1;VarType=ShV;DupType=.
N2_chrI	748869	SNP4143	T	A	.	PASS	END=748869;ChrB=CB_chrI;StartB=745406;EndB=745406;Parent=SYN1;VarType=ShV;DupType=.
N2_chrI	749380	DEL4144	GCTTTCAGGCTTTCAGGCTTTCAGGCTTTCAGGCTTTCAGGCTTTCAGGCTTTCAGGCTTTCAGGCTTTCAGGCTTTCAGGCTTTCAGGCTTTCAGGCTTTCAGGCTTTCAGGCTTTCAGGCTTTCAGGCTTTCAGGCTTTCAGGCTTTCAGGCTTTCAGGCTTTCAGGCTTTCAAGCTTTCAGGGTTTCAGGGTTTCAGGCTTTTAGGCTTTCAGGCTTTCAGGCTTTCAGGCTTTCAGGCTTTCAGGCTTTCAGGCTTTCAGGCTTTCAGGCTTTCAGGCTTTCAGGCTTTCAGGCTTTCAAACTTTCAGGCTTTCAGGCTTTCAGACTTTCAGGCTTTCAGGCTTTCAGGCTTTCAGGCTTTCAGGCTTTCAGGCTTTCAGGCTTTCAGGCTTTCAGGCTTTCAAGCTTTCAGGCTTTCAGGCTTTCAGGCTTTCAGGCTTTCAGGCTTTCAGGCTTTCAAACTTTCAGGCTTTCAAACTTTCAGGCTTTCAGGCTTTCAGA	G	.	PASS	END=749884;ChrB=CB_chrI;StartB=745917;EndB=745917;Parent=SYN1;VarType=ShV;DupType=.
N2_chrI	749913	SNP4145	C	T	.	PASS	END=749913;ChrB=CB_chrI;StartB=745946;EndB=745946;Parent=SYN1;VarType=ShV;DupType=.
N2_chrI	749914	SNP4146	A	C	.	PASS	END=749914;ChrB=CB_chrI;StartB=745947;EndB=745947;Parent=SYN1;VarType=ShV;DupType=.
N2_chrI	751185	SNP4147	T	A	.	PASS	END=751185;ChrB=CB_chrI;StartB=747218;EndB=747218;Parent=SYN1;VarType=ShV;DupType=.
N2_chrI	751846	INS4148	A	AT	.	PASS	END=751846;ChrB=CB_chrI;StartB=747879;EndB=747880;Parent=SYN1;VarType=ShV;DupType=.
N2_chrI	753025	SNP4149	C	T	.	PASS	END=753025;ChrB=CB_chrI;StartB=749059;EndB=749059;Parent=SYN1;VarType=ShV;DupType=.
N2_chrI	753131	INS4150	G	GA	.	PASS	END=753131;ChrB=CB_chrI;StartB=749165;EndB=749166;Parent=SYN1;VarType=ShV;DupType=.
N2_chrI	753301	SNP4151	C	T	.	PASS	END=753301;ChrB=CB_chrI;StartB=749336;EndB=749336;Parent=SYN1;VarType=ShV;DupType=.
N2_chrI	754366	SNP4152	G	T	.	PASS	END=754366;ChrB=CB_chrI;StartB=750401;EndB=750401;Parent=SYN1;VarType=ShV;DupType=.
N2_chrI	755181	SNP4153	G	T	.	PASS	END=755181;ChrB=CB_chrI;StartB=751216;EndB=751216;Parent=SYN1;VarType=ShV;DupType=.
N2_chrI	755889	INS4154	T	TA	.	PASS	END=755889;ChrB=CB_chrI;StartB=751924;EndB=751925;Parent=SYN1;VarType=ShV;DupType=.
N2_chrI	755925	SNP4155	G	T	.	PASS	END=755925;ChrB=CB_chrI;StartB=751961;EndB=751961;Parent=SYN1;VarType=ShV;DupType=.
N2_chrI	755927	SNP4156	C	A	.	PASS	END=755927;ChrB=CB_chrI;StartB=751963;EndB=751963;Parent=SYN1;VarType=ShV;DupType=.
N2_chrI	756019	SNP4157	A	C	.	PASS	END=756019;ChrB=CB_chrI;StartB=752055;EndB=752055;Parent=SYN1;VarType=ShV;DupType=.
N2_chrI	756062	DEL4158	TA	T	.	PASS	END=756063;ChrB=CB_chrI;StartB=752098;EndB=752098;Parent=SYN1;VarType=ShV;DupType=.
N2_chrI	756103	SNP4159	T	C	.	PASS	END=756103;ChrB=CB_chrI;StartB=752138;EndB=752138;Parent=SYN1;VarType=ShV;DupType=.
N2_chrI	756202	SNP4160	T	C	.	PASS	END=756202;ChrB=CB_chrI;StartB=752237;EndB=752237;Parent=SYN1;VarType=ShV;DupType=.
N2_chrI	756240	SNP4161	A	G	.	PASS	END=756240;ChrB=CB_chrI;StartB=752275;EndB=752275;Parent=SYN1;VarType=ShV;DupType=.
N2_chrI	756271	SNP4162	G	T	.	PASS	END=756271;ChrB=CB_chrI;StartB=752306;EndB=752306;Parent=SYN1;VarType=ShV;DupType=.
N2_chrI	756557	DEL4163	AT	A	.	PASS	END=756558;ChrB=CB_chrI;StartB=752592;EndB=752592;Parent=SYN1;VarType=ShV;DupType=.
N2_chrI	756562	SNP4164	T	A	.	PASS	END=756562;ChrB=CB_chrI;StartB=752596;EndB=752596;Parent=SYN1;VarType=ShV;DupType=.
N2_chrI	756563	SNP4165	T	A	.	PASS	END=756563;ChrB=CB_chrI;StartB=752597;EndB=752597;Parent=SYN1;VarType=ShV;DupType=.
N2_chrI	756564	SNP4166	G	A	.	PASS	END=756564;ChrB=CB_chrI;StartB=752598;EndB=752598;Parent=SYN1;VarType=ShV;DupType=.
N2_chrI	756574	SNP4167	T	A	.	PASS	END=756574;ChrB=CB_chrI;StartB=752608;EndB=752608;Parent=SYN1;VarType=ShV;DupType=.
N2_chrI	756676	SNP4168	C	T	.	PASS	END=756676;ChrB=CB_chrI;StartB=752710;EndB=752710;Parent=SYN1;VarType=ShV;DupType=.
N2_chrI	757185	SNP4169	T	C	.	PASS	END=757185;ChrB=CB_chrI;StartB=753219;EndB=753219;Parent=SYN1;VarType=ShV;DupType=.
N2_chrI	757238	DEL4170	TAGAAGA	T	.	PASS	END=757244;ChrB=CB_chrI;StartB=753272;EndB=753272;Parent=SYN1;VarType=ShV;DupType=.
N2_chrI	757823	INS4171	G	GCTTAAGA	.	PASS	END=757823;ChrB=CB_chrI;StartB=753851;EndB=753858;Parent=SYN1;VarType=ShV;DupType=.
N2_chrI	758260	SNP4172	T	A	.	PASS	END=758260;ChrB=CB_chrI;StartB=754295;EndB=754295;Parent=SYN1;VarType=ShV;DupType=.
N2_chrI	758261	SNP4173	T	A	.	PASS	END=758261;ChrB=CB_chrI;StartB=754296;EndB=754296;Parent=SYN1;VarType=ShV;DupType=.
N2_chrI	758325	INS4174	C	CT	.	PASS	END=758325;ChrB=CB_chrI;StartB=754360;EndB=754361;Parent=SYN1;VarType=ShV;DupType=.
N2_chrI	758577	SNP4175	C	T	.	PASS	END=758577;ChrB=CB_chrI;StartB=754613;EndB=754613;Parent=SYN1;VarType=ShV;DupType=.
N2_chrI	759095	SNP4176	C	T	.	PASS	END=759095;ChrB=CB_chrI;StartB=755131;EndB=755131;Parent=SYN1;VarType=ShV;DupType=.
N2_chrI	759188	DEL4177	AT	A	.	PASS	END=759189;ChrB=CB_chrI;StartB=755224;EndB=755224;Parent=SYN1;VarType=ShV;DupType=.
N2_chrI	759453	DEL4178	GCCGCCAAAAAATTGTTTTCTCATAAAATCTGAATTTCCCACCAAAATTTTTTCTCAGAAAATTTGAAATTCCCGCTAAAAAATTTTTCTCAGAAAATTTGAATTTC	G	.	PASS	END=759559;ChrB=CB_chrI;StartB=755488;EndB=755488;Parent=SYN1;VarType=ShV;DupType=.
N2_chrI	759743	SNP4179	A	C	.	PASS	END=759743;ChrB=CB_chrI;StartB=755672;EndB=755672;Parent=SYN1;VarType=ShV;DupType=.
N2_chrI	759788	SNP4180	T	C	.	PASS	END=759788;ChrB=CB_chrI;StartB=755717;EndB=755717;Parent=SYN1;VarType=ShV;DupType=.
N2_chrI	760242	DEL4181	GT	G	.	PASS	END=760243;ChrB=CB_chrI;StartB=756171;EndB=756171;Parent=SYN1;VarType=ShV;DupType=.
N2_chrI	761074	SNP4182	G	A	.	PASS	END=761074;ChrB=CB_chrI;StartB=757002;EndB=757002;Parent=SYN1;VarType=ShV;DupType=.
N2_chrI	761460	SNP4183	A	G	.	PASS	END=761460;ChrB=CB_chrI;StartB=757388;EndB=757388;Parent=SYN1;VarType=ShV;DupType=.
N2_chrI	763095	SNP4184	C	T	.	PASS	END=763095;ChrB=CB_chrI;StartB=759023;EndB=759023;Parent=SYN1;VarType=ShV;DupType=.
N2_chrI	763107	SNP4185	G	T	.	PASS	END=763107;ChrB=CB_chrI;StartB=759035;EndB=759035;Parent=SYN1;VarType=ShV;DupType=.
N2_chrI	763328	SNP4186	A	G	.	PASS	END=763328;ChrB=CB_chrI;StartB=759256;EndB=759256;Parent=SYN1;VarType=ShV;DupType=.
N2_chrI	764391	SNP4187	C	T	.	PASS	END=764391;ChrB=CB_chrI;StartB=760319;EndB=760319;Parent=SYN1;VarType=ShV;DupType=.
N2_chrI	765749	SNP4188	A	G	.	PASS	END=765749;ChrB=CB_chrI;StartB=761677;EndB=761677;Parent=SYN1;VarType=ShV;DupType=.
N2_chrI	765752	SNP4189	C	G	.	PASS	END=765752;ChrB=CB_chrI;StartB=761680;EndB=761680;Parent=SYN1;VarType=ShV;DupType=.
N2_chrI	765773	DEL4190	AGTCTAG	A	.	PASS	END=765779;ChrB=CB_chrI;StartB=761701;EndB=761701;Parent=SYN1;VarType=ShV;DupType=.
N2_chrI	765996	DEL4191	ATCTAGGTCTAGGTCTAGGTCTAGGTCTAGGTCTAGGTCTATG	A	.	PASS	END=766038;ChrB=CB_chrI;StartB=761918;EndB=761918;Parent=SYN1;VarType=ShV;DupType=.
N2_chrI	766260	SNP4192	A	T	.	PASS	END=766260;ChrB=CB_chrI;StartB=762140;EndB=762140;Parent=SYN1;VarType=ShV;DupType=.
N2_chrI	766538	INS4193	A	ACCCC	.	PASS	END=766538;ChrB=CB_chrI;StartB=762418;EndB=762422;Parent=SYN1;VarType=ShV;DupType=.
N2_chrI	767181	SNP4194	C	T	.	PASS	END=767181;ChrB=CB_chrI;StartB=763065;EndB=763065;Parent=SYN1;VarType=ShV;DupType=.
N2_chrI	767879	DEL4195	TTATTTTCTCGGCCACCGAAATTTTTCGCGGTCATCGATATACTCTCGTTCACGGATATTTTTCCCAGCAACAGATTTTTTTCTCGGTCACCGA	T	.	PASS	END=767972;ChrB=CB_chrI;StartB=763763;EndB=763763;Parent=SYN1;VarType=ShV;DupType=.
N2_chrI	769144	INS4196	G	GA	.	PASS	END=769144;ChrB=CB_chrI;StartB=764935;EndB=764936;Parent=SYN1;VarType=ShV;DupType=.
N2_chrI	769208	SNP4197	T	A	.	PASS	END=769208;ChrB=CB_chrI;StartB=765000;EndB=765000;Parent=SYN1;VarType=ShV;DupType=.
N2_chrI	769514	SNP4198	T	C	.	PASS	END=769514;ChrB=CB_chrI;StartB=765306;EndB=765306;Parent=SYN1;VarType=ShV;DupType=.
N2_chrI	769531	SNP4199	A	G	.	PASS	END=769531;ChrB=CB_chrI;StartB=765323;EndB=765323;Parent=SYN1;VarType=ShV;DupType=.
N2_chrI	770208	INS4200	C	CTTTTTCTCGGCCACAGATT	.	PASS	END=770208;ChrB=CB_chrI;StartB=766000;EndB=766019;Parent=SYN1;VarType=ShV;DupType=.
N2_chrI	770498	INS4201	A	ACCC	.	PASS	END=770498;ChrB=CB_chrI;StartB=766309;EndB=766312;Parent=SYN1;VarType=ShV;DupType=.
N2_chrI	770796	DEL4202	TA	T	.	PASS	END=770797;ChrB=CB_chrI;StartB=766610;EndB=766610;Parent=SYN1;VarType=ShV;DupType=.
N2_chrI	771276	SNP4203	C	G	.	PASS	END=771276;ChrB=CB_chrI;StartB=767089;EndB=767089;Parent=SYN1;VarType=ShV;DupType=.
N2_chrI	771817	SNP4204	G	A	.	PASS	END=771817;ChrB=CB_chrI;StartB=767630;EndB=767630;Parent=SYN1;VarType=ShV;DupType=.
N2_chrI	772437	INS4205	T	TG	.	PASS	END=772437;ChrB=CB_chrI;StartB=768250;EndB=768251;Parent=SYN1;VarType=ShV;DupType=.
N2_chrI	772460	SNP4206	A	G	.	PASS	END=772460;ChrB=CB_chrI;StartB=768274;EndB=768274;Parent=SYN1;VarType=ShV;DupType=.
N2_chrI	772856	SNP4207	C	T	.	PASS	END=772856;ChrB=CB_chrI;StartB=768670;EndB=768670;Parent=SYN1;VarType=ShV;DupType=.
N2_chrI	772923	SNP4208	T	C	.	PASS	END=772923;ChrB=CB_chrI;StartB=768737;EndB=768737;Parent=SYN1;VarType=ShV;DupType=.
N2_chrI	773155	SNP4209	G	A	.	PASS	END=773155;ChrB=CB_chrI;StartB=768969;EndB=768969;Parent=SYN1;VarType=ShV;DupType=.
N2_chrI	773643	SNP4210	C	T	.	PASS	END=773643;ChrB=CB_chrI;StartB=769457;EndB=769457;Parent=SYN1;VarType=ShV;DupType=.
N2_chrI	773786	SNP4211	T	A	.	PASS	END=773786;ChrB=CB_chrI;StartB=769600;EndB=769600;Parent=SYN1;VarType=ShV;DupType=.
N2_chrI	773986	SNP4212	T	A	.	PASS	END=773986;ChrB=CB_chrI;StartB=769800;EndB=769800;Parent=SYN1;VarType=ShV;DupType=.
N2_chrI	774116	INS4213	T	TAATTTTTGAAAATTAAAAAAAAAAATTTTTTGAAAATTTTTTTTAAAAATAAA	.	PASS	END=774116;ChrB=CB_chrI;StartB=769930;EndB=769983;Parent=SYN1;VarType=ShV;DupType=.
N2_chrI	774175	DEL4214	AT	A	.	PASS	END=774176;ChrB=CB_chrI;StartB=770042;EndB=770042;Parent=SYN1;VarType=ShV;DupType=.
N2_chrI	774562	SNP4215	G	A	.	PASS	END=774562;ChrB=CB_chrI;StartB=770428;EndB=770428;Parent=SYN1;VarType=ShV;DupType=.
N2_chrI	774845	SNP4216	T	A	.	PASS	END=774845;ChrB=CB_chrI;StartB=770711;EndB=770711;Parent=SYN1;VarType=ShV;DupType=.
N2_chrI	775597	SNP4217	C	T	.	PASS	END=775597;ChrB=CB_chrI;StartB=771463;EndB=771463;Parent=SYN1;VarType=ShV;DupType=.
N2_chrI	775659	SNP4218	T	A	.	PASS	END=775659;ChrB=CB_chrI;StartB=771525;EndB=771525;Parent=SYN1;VarType=ShV;DupType=.
N2_chrI	775826	INS4219	T	TTAGGCG	.	PASS	END=775826;ChrB=CB_chrI;StartB=771692;EndB=771698;Parent=SYN1;VarType=ShV;DupType=.
N2_chrI	776183	SNP4220	G	T	.	PASS	END=776183;ChrB=CB_chrI;StartB=772055;EndB=772055;Parent=SYN1;VarType=ShV;DupType=.
N2_chrI	776820	SNP4221	C	T	.	PASS	END=776820;ChrB=CB_chrI;StartB=772692;EndB=772692;Parent=SYN1;VarType=ShV;DupType=.
N2_chrI	777278	SNP4222	T	G	.	PASS	END=777278;ChrB=CB_chrI;StartB=773150;EndB=773150;Parent=SYN1;VarType=ShV;DupType=.
N2_chrI	777436	SNP4223	T	C	.	PASS	END=777436;ChrB=CB_chrI;StartB=773308;EndB=773308;Parent=SYN1;VarType=ShV;DupType=.
N2_chrI	777994	DEL4224	GTTTTGAAAACATTTAGGCGGGAATTCAAACATTTATTTTTAAAACCATCTTGGCGGGAATTCAAATTCTAGTT	G	.	PASS	END=778067;ChrB=CB_chrI;StartB=773866;EndB=773866;Parent=SYN1;VarType=ShV;DupType=.
N2_chrI	778268	INS4225	T	TGAGAAAATTCTGGAATGTTTTGGAACCTTCTGGAAAATTCGAGAAAATTCTGGAATGTTCTAGAACCTTCTGAAAAATTTGAGAAAATTCTGGAATGTTCTAGACCCTTCTGGAAATCC	.	PASS	END=778268;ChrB=CB_chrI;StartB=774067;EndB=774186;Parent=SYN1;VarType=ShV;DupType=.
N2_chrI	778556	INS4226	A	AT	.	PASS	END=778556;ChrB=CB_chrI;StartB=774474;EndB=774475;Parent=SYN1;VarType=ShV;DupType=.
N2_chrI	779196	DEL4227	ATTTATGGAAGTTTCTCTTTTTTCTCCCCCCCTCGAGCCTAAGCCTAAGCCTAAGCCTAAGCCTAAGCCTAAGCCTAAGCCTAAGCCTAAGCCTAAGCTTAAGCCTAAGCCTAAGCCTAAGCCTAAGCCTAGGCCTAAGCCTAAGTCTAAGCCTAAGCCTGAGCTTAAGCTTAAGCCAAAGCCTAAGCCTAAGCCTACTCCTATGCCTGAGCCTAAGCCTAAGCTTAAGCCTAGGCCTAGGCTAAAATAAGCTCGGCCCCTTTCTGGGCCAAAATTTCATGTACCTCCTAAAATTGTTTCATCCTAAATAGCCAAAAAACTTGG	A	.	PASS	END=779519;ChrB=CB_chrI;StartB=775115;EndB=775115;Parent=SYN1;VarType=ShV;DupType=.
N2_chrI	779968	INS4228	G	GTTTTTAAGGTCAAATTTCAAGTGAAACACTCCACCAAGT	.	PASS	END=779968;ChrB=CB_chrI;StartB=775564;EndB=775603;Parent=SYN1;VarType=ShV;DupType=.
N2_chrI	780554	SNP4229	G	T	.	PASS	END=780554;ChrB=CB_chrI;StartB=776189;EndB=776189;Parent=SYN1;VarType=ShV;DupType=.
N2_chrI	781006	INS4230	T	TTCTAGAACATTCCAGAATTTTCTCGAATTTCCCAAAAGATTCTAGAACATTCCAGAATATTCTCGAATTTTTCAGAAGGC	.	PASS	END=781006;ChrB=CB_chrI;StartB=776641;EndB=776721;Parent=SYN1;VarType=ShV;DupType=.
N2_chrI	781198	SNP4231	G	A	.	PASS	END=781198;ChrB=CB_chrI;StartB=776913;EndB=776913;Parent=SYN1;VarType=ShV;DupType=.
N2_chrI	781498	DEL4232	TA	T	.	PASS	END=781499;ChrB=CB_chrI;StartB=777213;EndB=777213;Parent=SYN1;VarType=ShV;DupType=.
N2_chrI	781628	SNP4233	T	C	.	PASS	END=781628;ChrB=CB_chrI;StartB=777342;EndB=777342;Parent=SYN1;VarType=ShV;DupType=.
N2_chrI	781744	SNP4234	G	A	.	PASS	END=781744;ChrB=CB_chrI;StartB=777458;EndB=777458;Parent=SYN1;VarType=ShV;DupType=.
N2_chrI	781948	SNP4235	C	T	.	PASS	END=781948;ChrB=CB_chrI;StartB=777662;EndB=777662;Parent=SYN1;VarType=ShV;DupType=.
N2_chrI	782370	SNP4236	G	C	.	PASS	END=782370;ChrB=CB_chrI;StartB=778084;EndB=778084;Parent=SYN1;VarType=ShV;DupType=.
N2_chrI	782393	SNP4237	A	C	.	PASS	END=782393;ChrB=CB_chrI;StartB=778107;EndB=778107;Parent=SYN1;VarType=ShV;DupType=.
N2_chrI	783356	SNP4238	T	C	.	PASS	END=783356;ChrB=CB_chrI;StartB=779070;EndB=779070;Parent=SYN1;VarType=ShV;DupType=.
N2_chrI	784214	DEL4239	GGCT	G	.	PASS	END=784217;ChrB=CB_chrI;StartB=779928;EndB=779928;Parent=SYN1;VarType=ShV;DupType=.
N2_chrI	784371	SNP4240	C	A	.	PASS	END=784371;ChrB=CB_chrI;StartB=780082;EndB=780082;Parent=SYN1;VarType=ShV;DupType=.
N2_chrI	784603	DEL4241	TAGGCTTAGGCGTAGGCTTAGGTTTAGTCTCGGGCTTAGGCTTATGGTCAGGGTC	T	.	PASS	END=784657;ChrB=CB_chrI;StartB=780314;EndB=780314;Parent=SYN1;VarType=ShV;DupType=.
N2_chrI	784719	INS4242	T	TGCTTAG	.	PASS	END=784719;ChrB=CB_chrI;StartB=780376;EndB=780382;Parent=SYN1;VarType=ShV;DupType=.
N2_chrI	785079	SNP4243	G	A	.	PASS	END=785079;ChrB=CB_chrI;StartB=780742;EndB=780742;Parent=SYN1;VarType=ShV;DupType=.
N2_chrI	785097	SNP4244	T	A	.	PASS	END=785097;ChrB=CB_chrI;StartB=780760;EndB=780760;Parent=SYN1;VarType=ShV;DupType=.
N2_chrI	785167	SNP4245	T	C	.	PASS	END=785167;ChrB=CB_chrI;StartB=780830;EndB=780830;Parent=SYN1;VarType=ShV;DupType=.
N2_chrI	785357	INS4246	C	CT	.	PASS	END=785357;ChrB=CB_chrI;StartB=781020;EndB=781021;Parent=SYN1;VarType=ShV;DupType=.
N2_chrI	785745	SNP4247	C	A	.	PASS	END=785745;ChrB=CB_chrI;StartB=781409;EndB=781409;Parent=SYN1;VarType=ShV;DupType=.
N2_chrI	786346	SNP4248	T	A	.	PASS	END=786346;ChrB=CB_chrI;StartB=782010;EndB=782010;Parent=SYN1;VarType=ShV;DupType=.
N2_chrI	787377	SNP4249	A	T	.	PASS	END=787377;ChrB=CB_chrI;StartB=783041;EndB=783041;Parent=SYN1;VarType=ShV;DupType=.
N2_chrI	787542	SNP4250	A	G	.	PASS	END=787542;ChrB=CB_chrI;StartB=783206;EndB=783206;Parent=SYN1;VarType=ShV;DupType=.
N2_chrI	787686	SNP4251	A	T	.	PASS	END=787686;ChrB=CB_chrI;StartB=783350;EndB=783350;Parent=SYN1;VarType=ShV;DupType=.
N2_chrI	787992	SNP4252	A	G	.	PASS	END=787992;ChrB=CB_chrI;StartB=783656;EndB=783656;Parent=SYN1;VarType=ShV;DupType=.
N2_chrI	788232	SNP4253	C	T	.	PASS	END=788232;ChrB=CB_chrI;StartB=783896;EndB=783896;Parent=SYN1;VarType=ShV;DupType=.
N2_chrI	788258	INS4254	T	TTG	.	PASS	END=788258;ChrB=CB_chrI;StartB=783922;EndB=783924;Parent=SYN1;VarType=ShV;DupType=.
N2_chrI	788274	SNP4255	T	A	.	PASS	END=788274;ChrB=CB_chrI;StartB=783940;EndB=783940;Parent=SYN1;VarType=ShV;DupType=.
N2_chrI	788685	INS4256	C	CAAATG	.	PASS	END=788685;ChrB=CB_chrI;StartB=784351;EndB=784356;Parent=SYN1;VarType=ShV;DupType=.
N2_chrI	788710	SNP4257	T	C	.	PASS	END=788710;ChrB=CB_chrI;StartB=784381;EndB=784381;Parent=SYN1;VarType=ShV;DupType=.
N2_chrI	789795	SNP4258	G	A	.	PASS	END=789795;ChrB=CB_chrI;StartB=785466;EndB=785466;Parent=SYN1;VarType=ShV;DupType=.
N2_chrI	789842	SNP4259	G	T	.	PASS	END=789842;ChrB=CB_chrI;StartB=785513;EndB=785513;Parent=SYN1;VarType=ShV;DupType=.
N2_chrI	790189	DEL4260	CA	C	.	PASS	END=790190;ChrB=CB_chrI;StartB=785860;EndB=785860;Parent=SYN1;VarType=ShV;DupType=.
N2_chrI	790481	SNP4261	T	C	.	PASS	END=790481;ChrB=CB_chrI;StartB=786151;EndB=786151;Parent=SYN1;VarType=ShV;DupType=.
N2_chrI	791849	SNP4262	T	A	.	PASS	END=791849;ChrB=CB_chrI;StartB=787519;EndB=787519;Parent=SYN1;VarType=ShV;DupType=.
N2_chrI	792161	SNP4263	T	A	.	PASS	END=792161;ChrB=CB_chrI;StartB=787831;EndB=787831;Parent=SYN1;VarType=ShV;DupType=.
N2_chrI	792314	DEL4264	TA	T	.	PASS	END=792315;ChrB=CB_chrI;StartB=787984;EndB=787984;Parent=SYN1;VarType=ShV;DupType=.
N2_chrI	792316	SNP4265	A	T	.	PASS	END=792316;ChrB=CB_chrI;StartB=787985;EndB=787985;Parent=SYN1;VarType=ShV;DupType=.
N2_chrI	792381	SNP4266	T	A	.	PASS	END=792381;ChrB=CB_chrI;StartB=788050;EndB=788050;Parent=SYN1;VarType=ShV;DupType=.
N2_chrI	792656	INS4267	T	TACAGTTTGATCTACAAAAAATGTGGGA	.	PASS	END=792656;ChrB=CB_chrI;StartB=788325;EndB=788352;Parent=SYN1;VarType=ShV;DupType=.
N2_chrI	792657	DEL4268	ATTTTTTCTTTTTTTTT	A	.	PASS	END=792673;ChrB=CB_chrI;StartB=788353;EndB=788353;Parent=SYN1;VarType=ShV;DupType=.
N2_chrI	792931	INS4269	T	TA	.	PASS	END=792931;ChrB=CB_chrI;StartB=788611;EndB=788612;Parent=SYN1;VarType=ShV;DupType=.
N2_chrI	793049	SNP4270	C	T	.	PASS	END=793049;ChrB=CB_chrI;StartB=788730;EndB=788730;Parent=SYN1;VarType=ShV;DupType=.
N2_chrI	793153	INS4271	T	TTG	.	PASS	END=793153;ChrB=CB_chrI;StartB=788834;EndB=788836;Parent=SYN1;VarType=ShV;DupType=.
N2_chrI	793210	DEL4272	CA	C	.	PASS	END=793211;ChrB=CB_chrI;StartB=788893;EndB=788893;Parent=SYN1;VarType=ShV;DupType=.
N2_chrI	793781	DEL4273	CAAAAAAAAATGGGCGAAGCCTAAAATTACAGAAATTGGACCATAAAAGTTTCCAATTTTTTCTTCACAACTTTTTTCAAAATTGCTGAAATAAAAAAAAACTATTATTTAAATTTAAATTTCAGAAATCCTAATTTTGACGCCGATTTTTAAAATTATA	C	.	PASS	END=793940;ChrB=CB_chrI;StartB=789463;EndB=789463;Parent=SYN1;VarType=ShV;DupType=.
N2_chrI	794180	DEL4274	TG	T	.	PASS	END=794181;ChrB=CB_chrI;StartB=789703;EndB=789703;Parent=SYN1;VarType=ShV;DupType=.
N2_chrI	794284	SNP4275	G	C	.	PASS	END=794284;ChrB=CB_chrI;StartB=789806;EndB=789806;Parent=SYN1;VarType=ShV;DupType=.
N2_chrI	795221	DEL4276	CA	C	.	PASS	END=795222;ChrB=CB_chrI;StartB=790743;EndB=790743;Parent=SYN1;VarType=ShV;DupType=.
N2_chrI	795930	INS4277	G	GACACAC	.	PASS	END=795930;ChrB=CB_chrI;StartB=791451;EndB=791457;Parent=SYN1;VarType=ShV;DupType=.
N2_chrI	796765	SNP4278	T	C	.	PASS	END=796765;ChrB=CB_chrI;StartB=792292;EndB=792292;Parent=SYN1;VarType=ShV;DupType=.
N2_chrI	796867	SNP4279	T	C	.	PASS	END=796867;ChrB=CB_chrI;StartB=792394;EndB=792394;Parent=SYN1;VarType=ShV;DupType=.
N2_chrI	797241	INS4280	G	GCCCCC	.	PASS	END=797241;ChrB=CB_chrI;StartB=792768;EndB=792773;Parent=SYN1;VarType=ShV;DupType=.
N2_chrI	797242	SNP4281	G	C	.	PASS	END=797242;ChrB=CB_chrI;StartB=792774;EndB=792774;Parent=SYN1;VarType=ShV;DupType=.
N2_chrI	797321	SNP4282	G	A	.	PASS	END=797321;ChrB=CB_chrI;StartB=792853;EndB=792853;Parent=SYN1;VarType=ShV;DupType=.
N2_chrI	797771	SNP4283	T	C	.	PASS	END=797771;ChrB=CB_chrI;StartB=793303;EndB=793303;Parent=SYN1;VarType=ShV;DupType=.
N2_chrI	799114	SNP4284	C	A	.	PASS	END=799114;ChrB=CB_chrI;StartB=794646;EndB=794646;Parent=SYN1;VarType=ShV;DupType=.
N2_chrI	799381	SNP4285	A	G	.	PASS	END=799381;ChrB=CB_chrI;StartB=794913;EndB=794913;Parent=SYN1;VarType=ShV;DupType=.
N2_chrI	799451	SNP4286	T	C	.	PASS	END=799451;ChrB=CB_chrI;StartB=794983;EndB=794983;Parent=SYN1;VarType=ShV;DupType=.
N2_chrI	800112	INS4287	A	AGG	.	PASS	END=800112;ChrB=CB_chrI;StartB=795644;EndB=795646;Parent=SYN1;VarType=ShV;DupType=.
N2_chrI	800583	SNP4288	T	A	.	PASS	END=800583;ChrB=CB_chrI;StartB=796117;EndB=796117;Parent=SYN1;VarType=ShV;DupType=.
N2_chrI	800712	DEL4289	GA	G	.	PASS	END=800713;ChrB=CB_chrI;StartB=796246;EndB=796246;Parent=SYN1;VarType=ShV;DupType=.
N2_chrI	801024	SNP4290	A	G	.	PASS	END=801024;ChrB=CB_chrI;StartB=796557;EndB=796557;Parent=SYN1;VarType=ShV;DupType=.
N2_chrI	801472	INS4291	G	GCCC	.	PASS	END=801472;ChrB=CB_chrI;StartB=797005;EndB=797008;Parent=SYN1;VarType=ShV;DupType=.
N2_chrI	801905	INS4292	C	CA	.	PASS	END=801905;ChrB=CB_chrI;StartB=797441;EndB=797442;Parent=SYN1;VarType=ShV;DupType=.
N2_chrI	801934	SNP4293	T	C	.	PASS	END=801934;ChrB=CB_chrI;StartB=797471;EndB=797471;Parent=SYN1;VarType=ShV;DupType=.
N2_chrI	801970	SNP4294	C	T	.	PASS	END=801970;ChrB=CB_chrI;StartB=797507;EndB=797507;Parent=SYN1;VarType=ShV;DupType=.
N2_chrI	802016	SNP4295	A	G	.	PASS	END=802016;ChrB=CB_chrI;StartB=797553;EndB=797553;Parent=SYN1;VarType=ShV;DupType=.
N2_chrI	802250	DEL4296	CAGCCTA	C	.	PASS	END=802256;ChrB=CB_chrI;StartB=797787;EndB=797787;Parent=SYN1;VarType=ShV;DupType=.
N2_chrI	802350	SNP4297	G	A	.	PASS	END=802350;ChrB=CB_chrI;StartB=797881;EndB=797881;Parent=SYN1;VarType=ShV;DupType=.
N2_chrI	802989	DEL4298	GT	G	.	PASS	END=802990;ChrB=CB_chrI;StartB=798520;EndB=798520;Parent=SYN1;VarType=ShV;DupType=.
N2_chrI	803025	SNP4299	A	T	.	PASS	END=803025;ChrB=CB_chrI;StartB=798555;EndB=798555;Parent=SYN1;VarType=ShV;DupType=.
N2_chrI	803301	DEL4300	TC	T	.	PASS	END=803302;ChrB=CB_chrI;StartB=798831;EndB=798831;Parent=SYN1;VarType=ShV;DupType=.
N2_chrI	803603	SNP4301	T	A	.	PASS	END=803603;ChrB=CB_chrI;StartB=799132;EndB=799132;Parent=SYN1;VarType=ShV;DupType=.
N2_chrI	803645	SNP4302	T	C	.	PASS	END=803645;ChrB=CB_chrI;StartB=799174;EndB=799174;Parent=SYN1;VarType=ShV;DupType=.
N2_chrI	804058	INS4303	T	TCCATGTAGGCG	.	PASS	END=804058;ChrB=CB_chrI;StartB=799587;EndB=799598;Parent=SYN1;VarType=ShV;DupType=.
N2_chrI	804286	SNP4304	G	A	.	PASS	END=804286;ChrB=CB_chrI;StartB=799826;EndB=799826;Parent=SYN1;VarType=ShV;DupType=.
N2_chrI	804387	SNP4305	C	T	.	PASS	END=804387;ChrB=CB_chrI;StartB=799927;EndB=799927;Parent=SYN1;VarType=ShV;DupType=.
N2_chrI	804728	SNP4306	C	T	.	PASS	END=804728;ChrB=CB_chrI;StartB=800268;EndB=800268;Parent=SYN1;VarType=ShV;DupType=.
N2_chrI	804890	SNP4307	T	C	.	PASS	END=804890;ChrB=CB_chrI;StartB=800430;EndB=800430;Parent=SYN1;VarType=ShV;DupType=.
N2_chrI	804978	INS4308	T	TGGGGG	.	PASS	END=804978;ChrB=CB_chrI;StartB=800518;EndB=800523;Parent=SYN1;VarType=ShV;DupType=.
N2_chrI	805665	SNP4309	T	C	.	PASS	END=805665;ChrB=CB_chrI;StartB=801210;EndB=801210;Parent=SYN1;VarType=ShV;DupType=.
N2_chrI	806100	SNP4310	C	T	.	PASS	END=806100;ChrB=CB_chrI;StartB=801645;EndB=801645;Parent=SYN1;VarType=ShV;DupType=.
N2_chrI	806275	SNP4311	G	A	.	PASS	END=806275;ChrB=CB_chrI;StartB=801820;EndB=801820;Parent=SYN1;VarType=ShV;DupType=.
N2_chrI	806687	SNP4312	C	G	.	PASS	END=806687;ChrB=CB_chrI;StartB=802232;EndB=802232;Parent=SYN1;VarType=ShV;DupType=.
N2_chrI	807065	INS4313	A	ACCCC	.	PASS	END=807065;ChrB=CB_chrI;StartB=802610;EndB=802614;Parent=SYN1;VarType=ShV;DupType=.
N2_chrI	807921	DEL4314	GT	G	.	PASS	END=807922;ChrB=CB_chrI;StartB=803470;EndB=803470;Parent=SYN1;VarType=ShV;DupType=.
N2_chrI	808783	SNP4315	A	G	.	PASS	END=808783;ChrB=CB_chrI;StartB=804331;EndB=804331;Parent=SYN1;VarType=ShV;DupType=.
N2_chrI	808787	INS4316	T	TACCTTAAAATTTTGTCAGTTTG	.	PASS	END=808787;ChrB=CB_chrI;StartB=804335;EndB=804357;Parent=SYN1;VarType=ShV;DupType=.
N2_chrI	809025	INS4317	T	TTC	.	PASS	END=809025;ChrB=CB_chrI;StartB=804595;EndB=804597;Parent=SYN1;VarType=ShV;DupType=.
N2_chrI	809262	SNP4318	C	G	.	PASS	END=809262;ChrB=CB_chrI;StartB=804834;EndB=804834;Parent=SYN1;VarType=ShV;DupType=.
N2_chrI	809480	DEL4319	AGGGGGGGGGGGG	A	.	PASS	END=809492;ChrB=CB_chrI;StartB=805052;EndB=805052;Parent=SYN1;VarType=ShV;DupType=.
N2_chrI	810041	SNP4320	C	A	.	PASS	END=810041;ChrB=CB_chrI;StartB=805601;EndB=805601;Parent=SYN1;VarType=ShV;DupType=.
N2_chrI	810094	INS4321	T	TAACTATAAGTACTTAAGATTTAAGACCTAGATCTTATTACATAAAAATTTTCATCTTAGATACCTACTCAAGATCCTACCTAAGATGCATGCCTACCTATGACCTACTTACTTAAGATACCTGCCTACCCAAACCATACTACCTAGCGCTAGCGCCCACCTACCTAAGATACCTACTTACCTATAATTTACCTACACAAGACTTGCCTACCTACGCAAGGCATGATTTCTTATTGTTAGACCTACCTACCTAACTATAA	.	PASS	END=810094;ChrB=CB_chrI;StartB=805654;EndB=805913;Parent=SYN1;VarType=ShV;DupType=.
N2_chrI	810131	SNP4322	G	A	.	PASS	END=810131;ChrB=CB_chrI;StartB=805950;EndB=805950;Parent=SYN1;VarType=ShV;DupType=.
N2_chrI	810167	SNP4323	A	T	.	PASS	END=810167;ChrB=CB_chrI;StartB=805986;EndB=805986;Parent=SYN1;VarType=ShV;DupType=.
N2_chrI	810865	INS4324	A	ACC	.	PASS	END=810865;ChrB=CB_chrI;StartB=806684;EndB=806686;Parent=SYN1;VarType=ShV;DupType=.
N2_chrI	811514	DEL4325	CT	C	.	PASS	END=811515;ChrB=CB_chrI;StartB=807335;EndB=807335;Parent=SYN1;VarType=ShV;DupType=.
N2_chrI	812562	DEL4326	ACCCCCCCC	A	.	PASS	END=812570;ChrB=CB_chrI;StartB=808382;EndB=808382;Parent=SYN1;VarType=ShV;DupType=.
N2_chrI	813650	SNP4327	T	C	.	PASS	END=813650;ChrB=CB_chrI;StartB=809462;EndB=809462;Parent=SYN1;VarType=ShV;DupType=.
N2_chrI	813684	DEL4328	TA	T	.	PASS	END=813685;ChrB=CB_chrI;StartB=809496;EndB=809496;Parent=SYN1;VarType=ShV;DupType=.
N2_chrI	813774	INS4329	A	AT	.	PASS	END=813774;ChrB=CB_chrI;StartB=809585;EndB=809586;Parent=SYN1;VarType=ShV;DupType=.
N2_chrI	813844	SNP4330	C	G	.	PASS	END=813844;ChrB=CB_chrI;StartB=809656;EndB=809656;Parent=SYN1;VarType=ShV;DupType=.
N2_chrI	813851	SNP4331	T	A	.	PASS	END=813851;ChrB=CB_chrI;StartB=809663;EndB=809663;Parent=SYN1;VarType=ShV;DupType=.
N2_chrI	814219	SNP4332	T	C	.	PASS	END=814219;ChrB=CB_chrI;StartB=810031;EndB=810031;Parent=SYN1;VarType=ShV;DupType=.
N2_chrI	814258	DEL4333	CGA	C	.	PASS	END=814260;ChrB=CB_chrI;StartB=810070;EndB=810070;Parent=SYN1;VarType=ShV;DupType=.
N2_chrI	814369	SNP4334	A	G	.	PASS	END=814369;ChrB=CB_chrI;StartB=810179;EndB=810179;Parent=SYN1;VarType=ShV;DupType=.
N2_chrI	814568	SNP4335	A	G	.	PASS	END=814568;ChrB=CB_chrI;StartB=810378;EndB=810378;Parent=SYN1;VarType=ShV;DupType=.
N2_chrI	815162	DEL4336	AGGAGGTAC	A	.	PASS	END=815170;ChrB=CB_chrI;StartB=810972;EndB=810972;Parent=SYN1;VarType=ShV;DupType=.
N2_chrI	815441	SNP4337	T	C	.	PASS	END=815441;ChrB=CB_chrI;StartB=811243;EndB=811243;Parent=SYN1;VarType=ShV;DupType=.
N2_chrI	815488	SNP4338	C	A	.	PASS	END=815488;ChrB=CB_chrI;StartB=811290;EndB=811290;Parent=SYN1;VarType=ShV;DupType=.
N2_chrI	816023	DEL4339	GTATA	G	.	PASS	END=816027;ChrB=CB_chrI;StartB=811825;EndB=811825;Parent=SYN1;VarType=ShV;DupType=.
N2_chrI	816068	SNP4340	T	G	.	PASS	END=816068;ChrB=CB_chrI;StartB=811866;EndB=811866;Parent=SYN1;VarType=ShV;DupType=.
N2_chrI	816452	INS4341	T	TAAG	.	PASS	END=816452;ChrB=CB_chrI;StartB=812250;EndB=812253;Parent=SYN1;VarType=ShV;DupType=.
N2_chrI	816711	SNP4342	T	A	.	PASS	END=816711;ChrB=CB_chrI;StartB=812512;EndB=812512;Parent=SYN1;VarType=ShV;DupType=.
N2_chrI	817069	SNP4343	T	G	.	PASS	END=817069;ChrB=CB_chrI;StartB=812870;EndB=812870;Parent=SYN1;VarType=ShV;DupType=.
N2_chrI	817558	SNP4344	T	C	.	PASS	END=817558;ChrB=CB_chrI;StartB=813359;EndB=813359;Parent=SYN1;VarType=ShV;DupType=.
N2_chrI	817579	DEL4345	ATTTTCAATTCCCTTTATTTGCCGGGTTGCAAATTTGCCAGAAAT	A	.	PASS	END=817623;ChrB=CB_chrI;StartB=813380;EndB=813380;Parent=SYN1;VarType=ShV;DupType=.
N2_chrI	817973	DEL4346	TGGGGGGGGGGGGGGGG	T	.	PASS	END=817989;ChrB=CB_chrI;StartB=813730;EndB=813730;Parent=SYN1;VarType=ShV;DupType=.
N2_chrI	818258	INS4347	A	AAG	.	PASS	END=818258;ChrB=CB_chrI;StartB=813999;EndB=814001;Parent=SYN1;VarType=ShV;DupType=.
N2_chrI	818337	DEL4348	TCCCCCCC	T	.	PASS	END=818344;ChrB=CB_chrI;StartB=814080;EndB=814080;Parent=SYN1;VarType=ShV;DupType=.
N2_chrI	818475	INS4349	G	GCCCCC	.	PASS	END=818475;ChrB=CB_chrI;StartB=814211;EndB=814216;Parent=SYN1;VarType=ShV;DupType=.
N2_chrI	818617	DEL4350	GA	G	.	PASS	END=818618;ChrB=CB_chrI;StartB=814358;EndB=814358;Parent=SYN1;VarType=ShV;DupType=.
N2_chrI	818901	SNP4351	A	G	.	PASS	END=818901;ChrB=CB_chrI;StartB=814641;EndB=814641;Parent=SYN1;VarType=ShV;DupType=.
N2_chrI	818914	SNP4352	A	G	.	PASS	END=818914;ChrB=CB_chrI;StartB=814654;EndB=814654;Parent=SYN1;VarType=ShV;DupType=.
N2_chrI	819072	INS4353	C	CAAATTTTTTAGGCCAAATCTAATGACCAAATTTATTTAGGGGCCAAATCTGGTGACCAAATGTTTTTAGGGCCAAATCTGGTGACCAAAATTTTTTAAGGCCAAATCTAGTTACCAAATTTTTTAAGGCCAAATCTGATGACA	.	PASS	END=819072;ChrB=CB_chrI;StartB=814812;EndB=814955;Parent=SYN1;VarType=ShV;DupType=.
N2_chrI	819251	INS4354	T	TAGGC	.	PASS	END=819251;ChrB=CB_chrI;StartB=815134;EndB=815138;Parent=SYN1;VarType=ShV;DupType=.
N2_chrI	819251	DEL4355	TTAAAAATTTTTTT	T	.	PASS	END=819264;ChrB=CB_chrI;StartB=815138;EndB=815138;Parent=SYN1;VarType=ShV;DupType=.
N2_chrI	819420	SNP4356	T	G	.	PASS	END=819420;ChrB=CB_chrI;StartB=815294;EndB=815294;Parent=SYN1;VarType=ShV;DupType=.
N2_chrI	819515	INS4357	G	GT	.	PASS	END=819515;ChrB=CB_chrI;StartB=815389;EndB=815390;Parent=SYN1;VarType=ShV;DupType=.
N2_chrI	819831	INS4358	A	ATG	.	PASS	END=819831;ChrB=CB_chrI;StartB=815706;EndB=815708;Parent=SYN1;VarType=ShV;DupType=.
N2_chrI	820612	SNP4359	T	G	.	PASS	END=820612;ChrB=CB_chrI;StartB=816489;EndB=816489;Parent=SYN1;VarType=ShV;DupType=.
N2_chrI	821478	DEL4360	GT	G	.	PASS	END=821479;ChrB=CB_chrI;StartB=817355;EndB=817355;Parent=SYN1;VarType=ShV;DupType=.
N2_chrI	821553	SNP4361	T	A	.	PASS	END=821553;ChrB=CB_chrI;StartB=817429;EndB=817429;Parent=SYN1;VarType=ShV;DupType=.
N2_chrI	821683	DEL4362	CG	C	.	PASS	END=821684;ChrB=CB_chrI;StartB=817559;EndB=817559;Parent=SYN1;VarType=ShV;DupType=.
N2_chrI	821832	INS4363	A	ACCCCCC	.	PASS	END=821832;ChrB=CB_chrI;StartB=817707;EndB=817713;Parent=SYN1;VarType=ShV;DupType=.
N2_chrI	821937	SNP4364	C	T	.	PASS	END=821937;ChrB=CB_chrI;StartB=817818;EndB=817818;Parent=SYN1;VarType=ShV;DupType=.
N2_chrI	822447	SNP4365	G	C	.	PASS	END=822447;ChrB=CB_chrI;StartB=818328;EndB=818328;Parent=SYN1;VarType=ShV;DupType=.
N2_chrI	822795	SNP4366	A	G	.	PASS	END=822795;ChrB=CB_chrI;StartB=818676;EndB=818676;Parent=SYN1;VarType=ShV;DupType=.
N2_chrI	823051	SNP4367	G	A	.	PASS	END=823051;ChrB=CB_chrI;StartB=818932;EndB=818932;Parent=SYN1;VarType=ShV;DupType=.
N2_chrI	823140	INS4368	T	TCCCCCCC	.	PASS	END=823140;ChrB=CB_chrI;StartB=819021;EndB=819028;Parent=SYN1;VarType=ShV;DupType=.
N2_chrI	824265	INS4369	T	TAC	.	PASS	END=824265;ChrB=CB_chrI;StartB=820153;EndB=820155;Parent=SYN1;VarType=ShV;DupType=.
N2_chrI	824269	SNP4370	A	G	.	PASS	END=824269;ChrB=CB_chrI;StartB=820159;EndB=820159;Parent=SYN1;VarType=ShV;DupType=.
N2_chrI	824708	SNP4371	T	C	.	PASS	END=824708;ChrB=CB_chrI;StartB=820598;EndB=820598;Parent=SYN1;VarType=ShV;DupType=.
N2_chrI	825115	SNP4372	A	T	.	PASS	END=825115;ChrB=CB_chrI;StartB=821005;EndB=821005;Parent=SYN1;VarType=ShV;DupType=.
N2_chrI	825280	SNP4373	C	T	.	PASS	END=825280;ChrB=CB_chrI;StartB=821170;EndB=821170;Parent=SYN1;VarType=ShV;DupType=.
N2_chrI	825597	SNP4374	T	C	.	PASS	END=825597;ChrB=CB_chrI;StartB=821487;EndB=821487;Parent=SYN1;VarType=ShV;DupType=.
N2_chrI	825598	SNP4375	G	T	.	PASS	END=825598;ChrB=CB_chrI;StartB=821488;EndB=821488;Parent=SYN1;VarType=ShV;DupType=.
N2_chrI	826039	SNP4376	C	T	.	PASS	END=826039;ChrB=CB_chrI;StartB=821929;EndB=821929;Parent=SYN1;VarType=ShV;DupType=.
N2_chrI	826451	SNP4377	C	A	.	PASS	END=826451;ChrB=CB_chrI;StartB=822341;EndB=822341;Parent=SYN1;VarType=ShV;DupType=.
N2_chrI	826546	SNP4378	T	C	.	PASS	END=826546;ChrB=CB_chrI;StartB=822436;EndB=822436;Parent=SYN1;VarType=ShV;DupType=.
N2_chrI	826664	INS4379	A	AGGGGGGGGGG	.	PASS	END=826664;ChrB=CB_chrI;StartB=822554;EndB=822564;Parent=SYN1;VarType=ShV;DupType=.
N2_chrI	826915	INS4380	T	TC	.	PASS	END=826915;ChrB=CB_chrI;StartB=822815;EndB=822816;Parent=SYN1;VarType=ShV;DupType=.
N2_chrI	827287	SNP4381	A	C	.	PASS	END=827287;ChrB=CB_chrI;StartB=823188;EndB=823188;Parent=SYN1;VarType=ShV;DupType=.
N2_chrI	828922	DEL4382	GTGA	G	.	PASS	END=828925;ChrB=CB_chrI;StartB=824823;EndB=824823;Parent=SYN1;VarType=ShV;DupType=.
N2_chrI	829382	DEL4383	CAAGCCTAAGCCT	C	.	PASS	END=829394;ChrB=CB_chrI;StartB=825280;EndB=825280;Parent=SYN1;VarType=ShV;DupType=.
N2_chrI	830184	SNP4384	A	T	.	PASS	END=830184;ChrB=CB_chrI;StartB=826070;EndB=826070;Parent=SYN1;VarType=ShV;DupType=.
N2_chrI	830957	SNP4385	A	C	.	PASS	END=830957;ChrB=CB_chrI;StartB=826843;EndB=826843;Parent=SYN1;VarType=ShV;DupType=.
N2_chrI	831130	SNP4386	G	A	.	PASS	END=831130;ChrB=CB_chrI;StartB=827016;EndB=827016;Parent=SYN1;VarType=ShV;DupType=.
N2_chrI	832761	SNP4387	A	C	.	PASS	END=832761;ChrB=CB_chrI;StartB=828647;EndB=828647;Parent=SYN1;VarType=ShV;DupType=.
N2_chrI	833229	INS4388	C	CTT	.	PASS	END=833229;ChrB=CB_chrI;StartB=829115;EndB=829117;Parent=SYN1;VarType=ShV;DupType=.
N2_chrI	833469	DEL4389	GA	G	.	PASS	END=833470;ChrB=CB_chrI;StartB=829357;EndB=829357;Parent=SYN1;VarType=ShV;DupType=.
N2_chrI	833555	SNP4390	C	T	.	PASS	END=833555;ChrB=CB_chrI;StartB=829442;EndB=829442;Parent=SYN1;VarType=ShV;DupType=.
N2_chrI	833804	DEL4391	ACTTAGG	A	.	PASS	END=833810;ChrB=CB_chrI;StartB=829691;EndB=829691;Parent=SYN1;VarType=ShV;DupType=.
N2_chrI	833828	SNP4392	G	A	.	PASS	END=833828;ChrB=CB_chrI;StartB=829709;EndB=829709;Parent=SYN1;VarType=ShV;DupType=.
N2_chrI	833901	SNP4393	C	T	.	PASS	END=833901;ChrB=CB_chrI;StartB=829782;EndB=829782;Parent=SYN1;VarType=ShV;DupType=.
N2_chrI	834126	SNP4394	T	C	.	PASS	END=834126;ChrB=CB_chrI;StartB=830007;EndB=830007;Parent=SYN1;VarType=ShV;DupType=.
N2_chrI	834182	SNP4395	G	A	.	PASS	END=834182;ChrB=CB_chrI;StartB=830063;EndB=830063;Parent=SYN1;VarType=ShV;DupType=.
N2_chrI	834533	INS4396	T	TTAGGCTTAGGCTTAGGCTTAGACG	.	PASS	END=834533;ChrB=CB_chrI;StartB=830414;EndB=830438;Parent=SYN1;VarType=ShV;DupType=.
N2_chrI	834604	DEL4397	CAA	C	.	PASS	END=834606;ChrB=CB_chrI;StartB=830509;EndB=830509;Parent=SYN1;VarType=ShV;DupType=.
N2_chrI	834824	INS4398	G	GTCTCTCTCTC	.	PASS	END=834824;ChrB=CB_chrI;StartB=830727;EndB=830737;Parent=SYN1;VarType=ShV;DupType=.
N2_chrI	835014	DEL4399	TC	T	.	PASS	END=835015;ChrB=CB_chrI;StartB=830927;EndB=830927;Parent=SYN1;VarType=ShV;DupType=.
N2_chrI	835154	SNP4400	C	T	.	PASS	END=835154;ChrB=CB_chrI;StartB=831066;EndB=831066;Parent=SYN1;VarType=ShV;DupType=.
N2_chrI	835158	DEL4401	AG	A	.	PASS	END=835159;ChrB=CB_chrI;StartB=831070;EndB=831070;Parent=SYN1;VarType=ShV;DupType=.
N2_chrI	835467	SNP4402	A	T	.	PASS	END=835467;ChrB=CB_chrI;StartB=831378;EndB=831378;Parent=SYN1;VarType=ShV;DupType=.
N2_chrI	835513	SNP4403	T	A	.	PASS	END=835513;ChrB=CB_chrI;StartB=831424;EndB=831424;Parent=SYN1;VarType=ShV;DupType=.
N2_chrI	835597	SNP4404	T	C	.	PASS	END=835597;ChrB=CB_chrI;StartB=831508;EndB=831508;Parent=SYN1;VarType=ShV;DupType=.
N2_chrI	835649	DEL4405	CA	C	.	PASS	END=835650;ChrB=CB_chrI;StartB=831560;EndB=831560;Parent=SYN1;VarType=ShV;DupType=.
N2_chrI	835703	INS4406	A	ATTTTGTCAATGTCTCAGCGGTTGGAAGTTTTAGAAGTTTTTTTTTGAAATCGCCGTCTAATTTTCGATATACAAGTTAATTCTGGCGTTTTCGTCTCGATTTAGGTACATTTAAGGCAAGGATGGGCCGAAAAATTCGGCAAATCGGCAAATTGCTGGTTTGTCAATTTGCCGGAAATTTTCAATTCCGGCAATGTGCCGGTTTGCCGATTTGCCGGAAGTTTTCGTTTTCGGCAAATTGCCGGTTCGCCGATTTGCCGGAAATTTTCAATTCTGCCAATTTGCCAGTTTGCCGTTTGCCGGATCTCAGATTTGCCGGAAATGTTTAAAGGGATTTTTTATAAGAAGG	.	PASS	END=835703;ChrB=CB_chrI;StartB=831613;EndB=831961;Parent=SYN1;VarType=ShV;DupType=.
N2_chrI	835705	DEL4407	AAG	A	.	PASS	END=835707;ChrB=CB_chrI;StartB=831963;EndB=831963;Parent=SYN1;VarType=ShV;DupType=.
N2_chrI	835848	DEL4408	CA	C	.	PASS	END=835849;ChrB=CB_chrI;StartB=832104;EndB=832104;Parent=SYN1;VarType=ShV;DupType=.
N2_chrI	835933	SNP4409	G	A	.	PASS	END=835933;ChrB=CB_chrI;StartB=832188;EndB=832188;Parent=SYN1;VarType=ShV;DupType=.
N2_chrI	836110	DEL4410	CA	C	.	PASS	END=836111;ChrB=CB_chrI;StartB=832365;EndB=832365;Parent=SYN1;VarType=ShV;DupType=.
N2_chrI	836149	INS4411	T	TCTCAATA	.	PASS	END=836149;ChrB=CB_chrI;StartB=832403;EndB=832410;Parent=SYN1;VarType=ShV;DupType=.
N2_chrI	836190	DEL4412	GAC	G	.	PASS	END=836192;ChrB=CB_chrI;StartB=832451;EndB=832451;Parent=SYN1;VarType=ShV;DupType=.
N2_chrI	836446	SNP4413	T	C	.	PASS	END=836446;ChrB=CB_chrI;StartB=832705;EndB=832705;Parent=SYN1;VarType=ShV;DupType=.
[truncated: 29,987,158 more chars]
