# Supplementary material for: Transposable elements and heterochromatic regions are enriched for structural variation and sequence divergence in the genome of wild-type Caenorhabditis elegans
Source: G3 (Bethesda). 2025 Apr 30;15(7):jkaf092. doi: 10.1093/g3journal/jkaf092 (PMC12239620; doi:10.1093/g3journal/jkaf092)
Supplement: jkaf092_Supplementary_Data [file jkaf092_supplementary_data.zip › 28833551/Supplemental_Data_File_S5.gff3]

# /Users/zac/opt/anaconda3/envs/liftoff/bin/liftoff -g ./cel235_gffs/cel235_ensembl_chrI.gff3 -o cel235_to_N2_genes_chrI.remapped.gff3 -u cel235_to_N2_genes_chrI.unmapped.gff3 -flank 0.25 -mm2_options=-ax asm5 -t 8 ./reference_genomes/N2/libuda_N2_chrI.fasta ./reference_genomes/cel235/cel235_chrI.fasta
# Liftoff v1.6.2
##gff-version 3
N2_chrI	Liftoff	gene	4116	10232	.	-	.	ID=gene:WBGene00022277;Name=homt-1;biotype=protein_coding;description=Alpha N-terminal protein methyltransferase 1 [Source:UniProtKB/Swiss-Prot%3BAcc:Q9N4D9];gene_id=WBGene00022277;logic_name=wormbase;coverage=1.0;sequence_ID=1.0;valid_ORFs=1;extra_copy_number=0;copy_num_ID=gene:WBGene00022277_0
N2_chrI	Liftoff	mRNA	4116	10232	.	-	.	ID=transcript:Y74C9A.3.1;Parent=gene:WBGene00022277;biotype=protein_coding;transcript_id=Y74C9A.3.1;matches_ref_protein=True;valid_ORF=True;extra_copy_number=0
N2_chrI	Liftoff	exon	4116	4358	.	-	.	ID=exon_2;Parent=transcript:Y74C9A.3.1;Name=Y74C9A.3.1.e5;constitutive=1;ensembl_end_phase=-1;ensembl_phase=0;exon_id=Y74C9A.3.1.e5;rank=5;extra_copy_number=0
N2_chrI	Liftoff	exon	5195	5296	.	-	.	ID=exon_3;Parent=transcript:Y74C9A.3.1;Name=Y74C9A.3.1.e4;constitutive=1;ensembl_end_phase=0;ensembl_phase=0;exon_id=Y74C9A.3.1.e4;rank=4;extra_copy_number=0
N2_chrI	Liftoff	exon	6037	6327	.	-	.	ID=exon_4;Parent=transcript:Y74C9A.3.1;Name=Y74C9A.3.1.e3;constitutive=1;ensembl_end_phase=0;ensembl_phase=0;exon_id=Y74C9A.3.1.e3;rank=3;extra_copy_number=0
N2_chrI	Liftoff	exon	9729	9848	.	-	.	ID=exon_5;Parent=transcript:Y74C9A.3.1;Name=Y74C9A.3.1.e2;constitutive=1;ensembl_end_phase=0;ensembl_phase=0;exon_id=Y74C9A.3.1.e2;rank=2;extra_copy_number=0
N2_chrI	Liftoff	exon	10097	10232	.	-	.	ID=exon_6;Parent=transcript:Y74C9A.3.1;Name=Y74C9A.3.1.e1;constitutive=1;ensembl_end_phase=0;ensembl_phase=-1;exon_id=Y74C9A.3.1.e1;rank=1;extra_copy_number=0
N2_chrI	Liftoff	CDS	4221	4358	.	-	.	ID=CDS:Y74C9A.3.1;Parent=transcript:Y74C9A.3.1;protein_id=Y74C9A.3.1;extra_copy_number=0
N2_chrI	Liftoff	CDS	5195	5296	.	-	.	ID=CDS:Y74C9A.3.1;Parent=transcript:Y74C9A.3.1;protein_id=Y74C9A.3.1;extra_copy_number=0
N2_chrI	Liftoff	CDS	6037	6327	.	-	.	ID=CDS:Y74C9A.3.1;Parent=transcript:Y74C9A.3.1;protein_id=Y74C9A.3.1;extra_copy_number=0
N2_chrI	Liftoff	CDS	9729	9848	.	-	.	ID=CDS:Y74C9A.3.1;Parent=transcript:Y74C9A.3.1;protein_id=Y74C9A.3.1;extra_copy_number=0
N2_chrI	Liftoff	CDS	10097	10150	.	-	.	ID=CDS:Y74C9A.3.1;Parent=transcript:Y74C9A.3.1;protein_id=Y74C9A.3.1;extra_copy_number=0
N2_chrI	Liftoff	five_prime_UTR	10151	10232	.	-	.	ID=five_prime_UTR_1;Parent=transcript:Y74C9A.3.1;extra_copy_number=0
N2_chrI	Liftoff	three_prime_UTR	4116	4220	.	-	.	ID=three_prime_UTR_1;Parent=transcript:Y74C9A.3.1;extra_copy_number=0
N2_chrI	Liftoff	gene	11497	16839	.	+	.	ID=gene:WBGene00022276;Name=nlp-40;biotype=protein_coding;description=Neuropeptide-like peptides nlp-40 Peptide P1 Peptide P2 Peptide P3 Peptide P4 [Source:UniProtKB/Swiss-Prot%3BAcc:Q9N4D8];gene_id=WBGene00022276;logic_name=wormbase;coverage=1.0;sequence_ID=1.0;valid_ORFs=6;extra_copy_number=0;copy_num_ID=gene:WBGene00022276_0
N2_chrI	Liftoff	mRNA	11497	16795	.	+	.	ID=transcript:Y74C9A.2a.3;Parent=gene:WBGene00022276;biotype=protein_coding;transcript_id=Y74C9A.2a.3;matches_ref_protein=True;valid_ORF=True;extra_copy_number=0
N2_chrI	Liftoff	exon	11497	11563	.	+	.	ID=exon_7;Parent=transcript:Y74C9A.2a.3;Name=Y74C9A.2a.1.e1;constitutive=0;ensembl_end_phase=-1;ensembl_phase=-1;exon_id=Y74C9A.2a.1.e1;rank=1;extra_copy_number=0
N2_chrI	Liftoff	exon	11620	11691	.	+	.	ID=exon_8;Parent=transcript:Y74C9A.2a.3;Name=Y74C9A.2a.1.e2;constitutive=0;ensembl_end_phase=1;ensembl_phase=-1;exon_id=Y74C9A.2a.1.e2;rank=2;extra_copy_number=0
N2_chrI	Liftoff	exon	14953	15162	.	+	.	ID=exon_9;Parent=transcript:Y74C9A.2a.3;Name=Y74C9A.2a.1.e3;constitutive=0;ensembl_end_phase=1;ensembl_phase=1;exon_id=Y74C9A.2a.1.e3;rank=3;extra_copy_number=0
N2_chrI	Liftoff	exon	16475	16587	.	+	.	ID=exon_10;Parent=transcript:Y74C9A.2a.3;Name=Y74C9A.2a.3.e4;constitutive=0;ensembl_end_phase=0;ensembl_phase=1;exon_id=Y74C9A.2a.3.e4;rank=4;extra_copy_number=0
N2_chrI	Liftoff	exon	16704	16795	.	+	.	ID=exon_11;Parent=transcript:Y74C9A.2a.3;Name=Y74C9A.2a.3.e5;constitutive=0;ensembl_end_phase=-1;ensembl_phase=-1;exon_id=Y74C9A.2a.3.e5;rank=5;extra_copy_number=0
N2_chrI	Liftoff	CDS	11643	11691	.	+	.	ID=CDS:Y74C9A.2a.3;Parent=transcript:Y74C9A.2a.3;protein_id=Y74C9A.2a.3;extra_copy_number=0
N2_chrI	Liftoff	CDS	14953	15162	.	+	.	ID=CDS:Y74C9A.2a.3;Parent=transcript:Y74C9A.2a.3;protein_id=Y74C9A.2a.3;extra_copy_number=0
N2_chrI	Liftoff	CDS	16475	16587	.	+	.	ID=CDS:Y74C9A.2a.3;Parent=transcript:Y74C9A.2a.3;protein_id=Y74C9A.2a.3;extra_copy_number=0
N2_chrI	Liftoff	five_prime_UTR	11497	11563	.	+	.	ID=five_prime_UTR_2;Parent=transcript:Y74C9A.2a.3;extra_copy_number=0
N2_chrI	Liftoff	five_prime_UTR	11620	11642	.	+	.	ID=five_prime_UTR_3;Parent=transcript:Y74C9A.2a.3;extra_copy_number=0
N2_chrI	Liftoff	three_prime_UTR	16704	16795	.	+	.	ID=three_prime_UTR_2;Parent=transcript:Y74C9A.2a.3;extra_copy_number=0
N2_chrI	Liftoff	mRNA	11497	16839	.	+	.	ID=transcript:Y74C9A.2a.1;Parent=gene:WBGene00022276;biotype=protein_coding;transcript_id=Y74C9A.2a.1;matches_ref_protein=True;valid_ORF=True;extra_copy_number=0
N2_chrI	Liftoff	exon	11497	11563	.	+	.	ID=exon_12;Parent=transcript:Y74C9A.2a.1;Name=Y74C9A.2a.1.e1;constitutive=0;ensembl_end_phase=-1;ensembl_phase=-1;exon_id=Y74C9A.2a.1.e1;rank=1;extra_copy_number=0
N2_chrI	Liftoff	exon	11620	11691	.	+	.	ID=exon_13;Parent=transcript:Y74C9A.2a.1;Name=Y74C9A.2a.1.e2;constitutive=0;ensembl_end_phase=1;ensembl_phase=-1;exon_id=Y74C9A.2a.1.e2;rank=2;extra_copy_number=0
N2_chrI	Liftoff	exon	14953	15162	.	+	.	ID=exon_14;Parent=transcript:Y74C9A.2a.1;Name=Y74C9A.2a.1.e3;constitutive=0;ensembl_end_phase=1;ensembl_phase=1;exon_id=Y74C9A.2a.1.e3;rank=3;extra_copy_number=0
N2_chrI	Liftoff	exon	16475	16839	.	+	.	ID=exon_15;Parent=transcript:Y74C9A.2a.1;Name=Y74C9A.2a.1.e4;constitutive=0;ensembl_end_phase=-1;ensembl_phase=1;exon_id=Y74C9A.2a.1.e4;rank=4;extra_copy_number=0
N2_chrI	Liftoff	CDS	11643	11691	.	+	.	ID=CDS:Y74C9A.2a.1;Parent=transcript:Y74C9A.2a.1;protein_id=Y74C9A.2a.1;extra_copy_number=0
N2_chrI	Liftoff	CDS	14953	15162	.	+	.	ID=CDS:Y74C9A.2a.1;Parent=transcript:Y74C9A.2a.1;protein_id=Y74C9A.2a.1;extra_copy_number=0
N2_chrI	Liftoff	CDS	16475	16587	.	+	.	ID=CDS:Y74C9A.2a.1;Parent=transcript:Y74C9A.2a.1;protein_id=Y74C9A.2a.1;extra_copy_number=0
N2_chrI	Liftoff	five_prime_UTR	11497	11563	.	+	.	ID=five_prime_UTR_4;Parent=transcript:Y74C9A.2a.1;extra_copy_number=0
N2_chrI	Liftoff	five_prime_UTR	11620	11642	.	+	.	ID=five_prime_UTR_5;Parent=transcript:Y74C9A.2a.1;extra_copy_number=0
N2_chrI	Liftoff	three_prime_UTR	16588	16839	.	+	.	ID=three_prime_UTR_3;Parent=transcript:Y74C9A.2a.1;extra_copy_number=0
N2_chrI	Liftoff	mRNA	11501	16839	.	+	.	ID=transcript:Y74C9A.2a.4;Parent=gene:WBGene00022276;biotype=protein_coding;transcript_id=Y74C9A.2a.4;matches_ref_protein=True;valid_ORF=True;extra_copy_number=0
N2_chrI	Liftoff	exon	11501	11559	.	+	.	ID=exon_16;Parent=transcript:Y74C9A.2a.4;Name=Y74C9A.2a.4.e1;constitutive=0;ensembl_end_phase=-1;ensembl_phase=-1;exon_id=Y74C9A.2a.4.e1;rank=1;extra_copy_number=0
N2_chrI	Liftoff	exon	11620	11691	.	+	.	ID=exon_17;Parent=transcript:Y74C9A.2a.4;Name=Y74C9A.2a.1.e2;constitutive=0;ensembl_end_phase=1;ensembl_phase=-1;exon_id=Y74C9A.2a.1.e2;rank=2;extra_copy_number=0
N2_chrI	Liftoff	exon	14953	15162	.	+	.	ID=exon_18;Parent=transcript:Y74C9A.2a.4;Name=Y74C9A.2a.1.e3;constitutive=0;ensembl_end_phase=1;ensembl_phase=1;exon_id=Y74C9A.2a.1.e3;rank=3;extra_copy_number=0
N2_chrI	Liftoff	exon	16475	16839	.	+	.	ID=exon_19;Parent=transcript:Y74C9A.2a.4;Name=Y74C9A.2a.1.e4;constitutive=0;ensembl_end_phase=-1;ensembl_phase=1;exon_id=Y74C9A.2a.1.e4;rank=4;extra_copy_number=0
N2_chrI	Liftoff	CDS	11643	11691	.	+	.	ID=CDS:Y74C9A.2a.4;Parent=transcript:Y74C9A.2a.4;protein_id=Y74C9A.2a.4;extra_copy_number=0
N2_chrI	Liftoff	CDS	14953	15162	.	+	.	ID=CDS:Y74C9A.2a.4;Parent=transcript:Y74C9A.2a.4;protein_id=Y74C9A.2a.4;extra_copy_number=0
N2_chrI	Liftoff	CDS	16475	16587	.	+	.	ID=CDS:Y74C9A.2a.4;Parent=transcript:Y74C9A.2a.4;protein_id=Y74C9A.2a.4;extra_copy_number=0
N2_chrI	Liftoff	five_prime_UTR	11501	11559	.	+	.	ID=five_prime_UTR_6;Parent=transcript:Y74C9A.2a.4;extra_copy_number=0
N2_chrI	Liftoff	five_prime_UTR	11620	11642	.	+	.	ID=five_prime_UTR_7;Parent=transcript:Y74C9A.2a.4;extra_copy_number=0
N2_chrI	Liftoff	three_prime_UTR	16588	16839	.	+	.	ID=three_prime_UTR_4;Parent=transcript:Y74C9A.2a.4;extra_copy_number=0
N2_chrI	Liftoff	mRNA	11507	16839	.	+	.	ID=transcript:Y74C9A.2a.5;Parent=gene:WBGene00022276;biotype=protein_coding;transcript_id=Y74C9A.2a.5;matches_ref_protein=True;valid_ORF=True;extra_copy_number=0
N2_chrI	Liftoff	exon	11507	11563	.	+	.	ID=exon_20;Parent=transcript:Y74C9A.2a.5;Name=Y74C9A.2a.5.e1;constitutive=0;ensembl_end_phase=-1;ensembl_phase=-1;exon_id=Y74C9A.2a.5.e1;rank=1;extra_copy_number=0
N2_chrI	Liftoff	exon	11625	11691	.	+	.	ID=exon_21;Parent=transcript:Y74C9A.2a.5;Name=Y74C9A.2a.5.e2;constitutive=0;ensembl_end_phase=1;ensembl_phase=-1;exon_id=Y74C9A.2a.5.e2;rank=2;extra_copy_number=0
N2_chrI	Liftoff	exon	14953	15162	.	+	.	ID=exon_22;Parent=transcript:Y74C9A.2a.5;Name=Y74C9A.2a.1.e3;constitutive=0;ensembl_end_phase=1;ensembl_phase=1;exon_id=Y74C9A.2a.1.e3;rank=3;extra_copy_number=0
N2_chrI	Liftoff	exon	16475	16839	.	+	.	ID=exon_23;Parent=transcript:Y74C9A.2a.5;Name=Y74C9A.2a.1.e4;constitutive=0;ensembl_end_phase=-1;ensembl_phase=1;exon_id=Y74C9A.2a.1.e4;rank=4;extra_copy_number=0
N2_chrI	Liftoff	CDS	11643	11691	.	+	.	ID=CDS:Y74C9A.2a.5;Parent=transcript:Y74C9A.2a.5;protein_id=Y74C9A.2a.5;extra_copy_number=0
N2_chrI	Liftoff	CDS	14953	15162	.	+	.	ID=CDS:Y74C9A.2a.5;Parent=transcript:Y74C9A.2a.5;protein_id=Y74C9A.2a.5;extra_copy_number=0
N2_chrI	Liftoff	CDS	16475	16587	.	+	.	ID=CDS:Y74C9A.2a.5;Parent=transcript:Y74C9A.2a.5;protein_id=Y74C9A.2a.5;extra_copy_number=0
N2_chrI	Liftoff	five_prime_UTR	11507	11563	.	+	.	ID=five_prime_UTR_8;Parent=transcript:Y74C9A.2a.5;extra_copy_number=0
N2_chrI	Liftoff	five_prime_UTR	11625	11642	.	+	.	ID=five_prime_UTR_9;Parent=transcript:Y74C9A.2a.5;extra_copy_number=0
N2_chrI	Liftoff	three_prime_UTR	16588	16839	.	+	.	ID=three_prime_UTR_5;Parent=transcript:Y74C9A.2a.5;extra_copy_number=0
N2_chrI	Liftoff	mRNA	11620	16839	.	+	.	ID=transcript:Y74C9A.2a.2;Parent=gene:WBGene00022276;biotype=protein_coding;transcript_id=Y74C9A.2a.2;matches_ref_protein=True;valid_ORF=True;extra_copy_number=0
N2_chrI	Liftoff	exon	11620	11691	.	+	.	ID=exon_24;Parent=transcript:Y74C9A.2a.2;Name=Y74C9A.2a.1.e2;constitutive=0;ensembl_end_phase=1;ensembl_phase=-1;exon_id=Y74C9A.2a.1.e2;rank=1;extra_copy_number=0
N2_chrI	Liftoff	exon	14953	15162	.	+	.	ID=exon_25;Parent=transcript:Y74C9A.2a.2;Name=Y74C9A.2a.1.e3;constitutive=0;ensembl_end_phase=1;ensembl_phase=1;exon_id=Y74C9A.2a.1.e3;rank=2;extra_copy_number=0
N2_chrI	Liftoff	exon	16475	16839	.	+	.	ID=exon_26;Parent=transcript:Y74C9A.2a.2;Name=Y74C9A.2a.1.e4;constitutive=0;ensembl_end_phase=-1;ensembl_phase=1;exon_id=Y74C9A.2a.1.e4;rank=3;extra_copy_number=0
N2_chrI	Liftoff	CDS	11643	11691	.	+	.	ID=CDS:Y74C9A.2a.2;Parent=transcript:Y74C9A.2a.2;protein_id=Y74C9A.2a.2;extra_copy_number=0
N2_chrI	Liftoff	CDS	14953	15162	.	+	.	ID=CDS:Y74C9A.2a.2;Parent=transcript:Y74C9A.2a.2;protein_id=Y74C9A.2a.2;extra_copy_number=0
N2_chrI	Liftoff	CDS	16475	16587	.	+	.	ID=CDS:Y74C9A.2a.2;Parent=transcript:Y74C9A.2a.2;protein_id=Y74C9A.2a.2;extra_copy_number=0
N2_chrI	Liftoff	five_prime_UTR	11620	11642	.	+	.	ID=five_prime_UTR_10;Parent=transcript:Y74C9A.2a.2;extra_copy_number=0
N2_chrI	Liftoff	three_prime_UTR	16588	16839	.	+	.	ID=three_prime_UTR_6;Parent=transcript:Y74C9A.2a.2;extra_copy_number=0
N2_chrI	Liftoff	mRNA	11625	16839	.	+	.	ID=transcript:Y74C9A.2b.1;Parent=gene:WBGene00022276;biotype=protein_coding;transcript_id=Y74C9A.2b.1;matches_ref_protein=True;valid_ORF=True;extra_copy_number=0
N2_chrI	Liftoff	exon	11625	11688	.	+	.	ID=exon_27;Parent=transcript:Y74C9A.2b.1;Name=Y74C9A.2b.1.e1;constitutive=0;ensembl_end_phase=-1;ensembl_phase=-1;exon_id=Y74C9A.2b.1.e1;rank=1;extra_copy_number=0
N2_chrI	Liftoff	exon	14952	15162	.	+	.	ID=exon_28;Parent=transcript:Y74C9A.2b.1;Name=Y74C9A.2b.1.e2;constitutive=0;ensembl_end_phase=1;ensembl_phase=-1;exon_id=Y74C9A.2b.1.e2;rank=2;extra_copy_number=0
N2_chrI	Liftoff	exon	16475	16839	.	+	.	ID=exon_29;Parent=transcript:Y74C9A.2b.1;Name=Y74C9A.2a.1.e4;constitutive=0;ensembl_end_phase=-1;ensembl_phase=1;exon_id=Y74C9A.2a.1.e4;rank=3;extra_copy_number=0
N2_chrI	Liftoff	CDS	15105	15162	.	+	.	ID=CDS:Y74C9A.2b.1;Parent=transcript:Y74C9A.2b.1;protein_id=Y74C9A.2b.1;extra_copy_number=0
N2_chrI	Liftoff	CDS	16475	16587	.	+	.	ID=CDS:Y74C9A.2b.1;Parent=transcript:Y74C9A.2b.1;protein_id=Y74C9A.2b.1;extra_copy_number=0
N2_chrI	Liftoff	five_prime_UTR	11625	11688	.	+	.	ID=five_prime_UTR_11;Parent=transcript:Y74C9A.2b.1;extra_copy_number=0
N2_chrI	Liftoff	five_prime_UTR	14952	15104	.	+	.	ID=five_prime_UTR_12;Parent=transcript:Y74C9A.2b.1;extra_copy_number=0
N2_chrI	Liftoff	three_prime_UTR	16588	16839	.	+	.	ID=three_prime_UTR_7;Parent=transcript:Y74C9A.2b.1;extra_copy_number=0
N2_chrI	Liftoff	gene	17489	26783	.	-	.	ID=gene:WBGene00022278;Name=rcor-1;biotype=protein_coding;description=RCOR (REST CO-Repressor) homolog [Source:UniProtKB/TrEMBL%3BAcc:H2KZI1];gene_id=WBGene00022278;logic_name=wormbase;coverage=1.0;sequence_ID=1.0;valid_ORFs=4;extra_copy_number=0;copy_num_ID=gene:WBGene00022278_0
N2_chrI	Liftoff	mRNA	17489	26783	.	-	.	ID=transcript:Y74C9A.4b.1;Parent=gene:WBGene00022278;biotype=protein_coding;transcript_id=Y74C9A.4b.1;matches_ref_protein=True;valid_ORF=True;extra_copy_number=0
N2_chrI	Liftoff	exon	17489	17960	.	-	.	ID=exon_30;Parent=transcript:Y74C9A.4b.1;Name=Y74C9A.4b.1.e12;constitutive=0;ensembl_end_phase=-1;ensembl_phase=0;exon_id=Y74C9A.4b.1.e12;rank=12;extra_copy_number=0
N2_chrI	Liftoff	exon	18008	18117	.	-	.	ID=exon_31;Parent=transcript:Y74C9A.4b.1;Name=Y74C9A.4a.1.e11;constitutive=1;ensembl_end_phase=0;ensembl_phase=1;exon_id=Y74C9A.4a.1.e11;rank=11;extra_copy_number=0
N2_chrI	Liftoff	exon	19017	19243	.	-	.	ID=exon_32;Parent=transcript:Y74C9A.4b.1;Name=Y74C9A.4a.1.e10;constitutive=1;ensembl_end_phase=1;ensembl_phase=2;exon_id=Y74C9A.4a.1.e10;rank=10;extra_copy_number=0
N2_chrI	Liftoff	exon	20273	20480	.	-	.	ID=exon_33;Parent=transcript:Y74C9A.4b.1;Name=Y74C9A.4a.1.e9;constitutive=1;ensembl_end_phase=2;ensembl_phase=1;exon_id=Y74C9A.4a.1.e9;rank=9;extra_copy_number=0
N2_chrI	Liftoff	exon	20850	20966	.	-	.	ID=exon_34;Parent=transcript:Y74C9A.4b.1;Name=Y74C9A.4a.1.e8;constitutive=1;ensembl_end_phase=1;ensembl_phase=1;exon_id=Y74C9A.4a.1.e8;rank=8;extra_copy_number=0
N2_chrI	Liftoff	exon	21015	21141	.	-	.	ID=exon_35;Parent=transcript:Y74C9A.4b.1;Name=Y74C9A.4a.1.e7;constitutive=0;ensembl_end_phase=1;ensembl_phase=0;exon_id=Y74C9A.4a.1.e7;rank=7;extra_copy_number=0
N2_chrI	Liftoff	exon	24653	24847	.	-	.	ID=exon_36;Parent=transcript:Y74C9A.4b.1;Name=Y74C9A.4a.1.e6;constitutive=0;ensembl_end_phase=0;ensembl_phase=0;exon_id=Y74C9A.4a.1.e6;rank=6;extra_copy_number=0
N2_chrI	Liftoff	exon	24931	25092	.	-	.	ID=exon_37;Parent=transcript:Y74C9A.4b.1;Name=Y74C9A.4a.1.e5;constitutive=0;ensembl_end_phase=0;ensembl_phase=0;exon_id=Y74C9A.4a.1.e5;rank=5;extra_copy_number=0
N2_chrI	Liftoff	exon	25275	25474	.	-	.	ID=exon_38;Parent=transcript:Y74C9A.4b.1;Name=Y74C9A.4a.1.e4;constitutive=0;ensembl_end_phase=0;ensembl_phase=1;exon_id=Y74C9A.4a.1.e4;rank=4;extra_copy_number=0
N2_chrI	Liftoff	exon	26373	26526	.	-	.	ID=exon_39;Parent=transcript:Y74C9A.4b.1;Name=Y74C9A.4a.1.e3;constitutive=0;ensembl_end_phase=1;ensembl_phase=0;exon_id=Y74C9A.4a.1.e3;rank=3;extra_copy_number=0
N2_chrI	Liftoff	exon	26592	26692	.	-	.	ID=exon_40;Parent=transcript:Y74C9A.4b.1;Name=Y74C9A.4b.1.e2;constitutive=0;ensembl_end_phase=0;ensembl_phase=1;exon_id=Y74C9A.4b.1.e2;rank=2;extra_copy_number=0
N2_chrI	Liftoff	exon	26735	26783	.	-	.	ID=exon_41;Parent=transcript:Y74C9A.4b.1;Name=Y74C9A.4a.1.e1;constitutive=0;ensembl_end_phase=1;ensembl_phase=-1;exon_id=Y74C9A.4a.1.e1;rank=1;extra_copy_number=0
N2_chrI	Liftoff	CDS	17913	17960	.	-	.	ID=CDS:Y74C9A.4b.1;Parent=transcript:Y74C9A.4b.1;protein_id=Y74C9A.4b.1;extra_copy_number=0
N2_chrI	Liftoff	CDS	18008	18117	.	-	.	ID=CDS:Y74C9A.4b.1;Parent=transcript:Y74C9A.4b.1;protein_id=Y74C9A.4b.1;extra_copy_number=0
N2_chrI	Liftoff	CDS	19017	19243	.	-	.	ID=CDS:Y74C9A.4b.1;Parent=transcript:Y74C9A.4b.1;protein_id=Y74C9A.4b.1;extra_copy_number=0
N2_chrI	Liftoff	CDS	20273	20480	.	-	.	ID=CDS:Y74C9A.4b.1;Parent=transcript:Y74C9A.4b.1;protein_id=Y74C9A.4b.1;extra_copy_number=0
N2_chrI	Liftoff	CDS	20850	20966	.	-	.	ID=CDS:Y74C9A.4b.1;Parent=transcript:Y74C9A.4b.1;protein_id=Y74C9A.4b.1;extra_copy_number=0
N2_chrI	Liftoff	CDS	21015	21141	.	-	.	ID=CDS:Y74C9A.4b.1;Parent=transcript:Y74C9A.4b.1;protein_id=Y74C9A.4b.1;extra_copy_number=0
N2_chrI	Liftoff	CDS	24653	24847	.	-	.	ID=CDS:Y74C9A.4b.1;Parent=transcript:Y74C9A.4b.1;protein_id=Y74C9A.4b.1;extra_copy_number=0
N2_chrI	Liftoff	CDS	24931	25092	.	-	.	ID=CDS:Y74C9A.4b.1;Parent=transcript:Y74C9A.4b.1;protein_id=Y74C9A.4b.1;extra_copy_number=0
N2_chrI	Liftoff	CDS	25275	25474	.	-	.	ID=CDS:Y74C9A.4b.1;Parent=transcript:Y74C9A.4b.1;protein_id=Y74C9A.4b.1;extra_copy_number=0
N2_chrI	Liftoff	CDS	26373	26526	.	-	.	ID=CDS:Y74C9A.4b.1;Parent=transcript:Y74C9A.4b.1;protein_id=Y74C9A.4b.1;extra_copy_number=0
N2_chrI	Liftoff	CDS	26592	26692	.	-	.	ID=CDS:Y74C9A.4b.1;Parent=transcript:Y74C9A.4b.1;protein_id=Y74C9A.4b.1;extra_copy_number=0
N2_chrI	Liftoff	CDS	26735	26780	.	-	.	ID=CDS:Y74C9A.4b.1;Parent=transcript:Y74C9A.4b.1;protein_id=Y74C9A.4b.1;extra_copy_number=0
N2_chrI	Liftoff	five_prime_UTR	26781	26783	.	-	.	ID=five_prime_UTR_13;Parent=transcript:Y74C9A.4b.1;extra_copy_number=0
N2_chrI	Liftoff	three_prime_UTR	17489	17912	.	-	.	ID=three_prime_UTR_8;Parent=transcript:Y74C9A.4b.1;extra_copy_number=0
N2_chrI	Liftoff	mRNA	17499	24798	.	-	.	ID=transcript:Y74C9A.4d.1;Parent=gene:WBGene00022278;biotype=protein_coding;transcript_id=Y74C9A.4d.1;matches_ref_protein=True;valid_ORF=True;extra_copy_number=0
N2_chrI	Liftoff	exon	17499	17960	.	-	.	ID=exon_42;Parent=transcript:Y74C9A.4d.1;Name=Y74C9A.4a.1.e12;constitutive=0;ensembl_end_phase=-1;ensembl_phase=0;exon_id=Y74C9A.4a.1.e12;rank=7;extra_copy_number=0
N2_chrI	Liftoff	exon	18008	18117	.	-	.	ID=exon_43;Parent=transcript:Y74C9A.4d.1;Name=Y74C9A.4a.1.e11;constitutive=1;ensembl_end_phase=0;ensembl_phase=1;exon_id=Y74C9A.4a.1.e11;rank=6;extra_copy_number=0
N2_chrI	Liftoff	exon	19017	19243	.	-	.	ID=exon_44;Parent=transcript:Y74C9A.4d.1;Name=Y74C9A.4a.1.e10;constitutive=1;ensembl_end_phase=1;ensembl_phase=2;exon_id=Y74C9A.4a.1.e10;rank=5;extra_copy_number=0
N2_chrI	Liftoff	exon	20273	20480	.	-	.	ID=exon_45;Parent=transcript:Y74C9A.4d.1;Name=Y74C9A.4a.1.e9;constitutive=1;ensembl_end_phase=2;ensembl_phase=1;exon_id=Y74C9A.4a.1.e9;rank=4;extra_copy_number=0
N2_chrI	Liftoff	exon	20850	20966	.	-	.	ID=exon_46;Parent=transcript:Y74C9A.4d.1;Name=Y74C9A.4a.1.e8;constitutive=1;ensembl_end_phase=1;ensembl_phase=1;exon_id=Y74C9A.4a.1.e8;rank=3;extra_copy_number=0
N2_chrI	Liftoff	exon	21015	21138	.	-	.	ID=exon_47;Parent=transcript:Y74C9A.4d.1;Name=Y74C9A.4d.1.e2;constitutive=0;ensembl_end_phase=1;ensembl_phase=-1;exon_id=Y74C9A.4d.1.e2;rank=2;extra_copy_number=0
N2_chrI	Liftoff	exon	24653	24798	.	-	.	ID=exon_48;Parent=transcript:Y74C9A.4d.1;Name=Y74C9A.4d.1.e1;constitutive=0;ensembl_end_phase=-1;ensembl_phase=-1;exon_id=Y74C9A.4d.1.e1;rank=1;extra_copy_number=0
N2_chrI	Liftoff	CDS	17913	17960	.	-	.	ID=CDS:Y74C9A.4d.1;Parent=transcript:Y74C9A.4d.1;protein_id=Y74C9A.4d.1;extra_copy_number=0
N2_chrI	Liftoff	CDS	18008	18117	.	-	.	ID=CDS:Y74C9A.4d.1;Parent=transcript:Y74C9A.4d.1;protein_id=Y74C9A.4d.1;extra_copy_number=0
N2_chrI	Liftoff	CDS	19017	19243	.	-	.	ID=CDS:Y74C9A.4d.1;Parent=transcript:Y74C9A.4d.1;protein_id=Y74C9A.4d.1;extra_copy_number=0
N2_chrI	Liftoff	CDS	20273	20480	.	-	.	ID=CDS:Y74C9A.4d.1;Parent=transcript:Y74C9A.4d.1;protein_id=Y74C9A.4d.1;extra_copy_number=0
N2_chrI	Liftoff	CDS	20850	20966	.	-	.	ID=CDS:Y74C9A.4d.1;Parent=transcript:Y74C9A.4d.1;protein_id=Y74C9A.4d.1;extra_copy_number=0
N2_chrI	Liftoff	CDS	21015	21129	.	-	.	ID=CDS:Y74C9A.4d.1;Parent=transcript:Y74C9A.4d.1;protein_id=Y74C9A.4d.1;extra_copy_number=0
N2_chrI	Liftoff	five_prime_UTR	21130	21138	.	-	.	ID=five_prime_UTR_14;Parent=transcript:Y74C9A.4d.1;extra_copy_number=0
N2_chrI	Liftoff	five_prime_UTR	24653	24798	.	-	.	ID=five_prime_UTR_15;Parent=transcript:Y74C9A.4d.1;extra_copy_number=0
N2_chrI	Liftoff	three_prime_UTR	17499	17912	.	-	.	ID=three_prime_UTR_9;Parent=transcript:Y74C9A.4d.1;extra_copy_number=0
N2_chrI	Liftoff	mRNA	17499	26645	.	-	.	ID=transcript:Y74C9A.4c.1;Parent=gene:WBGene00022278;biotype=protein_coding;transcript_id=Y74C9A.4c.1;matches_ref_protein=True;valid_ORF=True;extra_copy_number=0
N2_chrI	Liftoff	exon	17499	17960	.	-	.	ID=exon_49;Parent=transcript:Y74C9A.4c.1;Name=Y74C9A.4a.1.e12;constitutive=0;ensembl_end_phase=-1;ensembl_phase=0;exon_id=Y74C9A.4a.1.e12;rank=11;extra_copy_number=0
N2_chrI	Liftoff	exon	18008	18117	.	-	.	ID=exon_50;Parent=transcript:Y74C9A.4c.1;Name=Y74C9A.4a.1.e11;constitutive=1;ensembl_end_phase=0;ensembl_phase=1;exon_id=Y74C9A.4a.1.e11;rank=10;extra_copy_number=0
N2_chrI	Liftoff	exon	19017	19243	.	-	.	ID=exon_51;Parent=transcript:Y74C9A.4c.1;Name=Y74C9A.4a.1.e10;constitutive=1;ensembl_end_phase=1;ensembl_phase=2;exon_id=Y74C9A.4a.1.e10;rank=9;extra_copy_number=0
N2_chrI	Liftoff	exon	20273	20480	.	-	.	ID=exon_52;Parent=transcript:Y74C9A.4c.1;Name=Y74C9A.4a.1.e9;constitutive=1;ensembl_end_phase=2;ensembl_phase=1;exon_id=Y74C9A.4a.1.e9;rank=8;extra_copy_number=0
N2_chrI	Liftoff	exon	20850	20966	.	-	.	ID=exon_53;Parent=transcript:Y74C9A.4c.1;Name=Y74C9A.4a.1.e8;constitutive=1;ensembl_end_phase=1;ensembl_phase=1;exon_id=Y74C9A.4a.1.e8;rank=7;extra_copy_number=0
N2_chrI	Liftoff	exon	21015	21141	.	-	.	ID=exon_54;Parent=transcript:Y74C9A.4c.1;Name=Y74C9A.4a.1.e7;constitutive=0;ensembl_end_phase=1;ensembl_phase=0;exon_id=Y74C9A.4a.1.e7;rank=6;extra_copy_number=0
N2_chrI	Liftoff	exon	24653	24847	.	-	.	ID=exon_55;Parent=transcript:Y74C9A.4c.1;Name=Y74C9A.4a.1.e6;constitutive=0;ensembl_end_phase=0;ensembl_phase=0;exon_id=Y74C9A.4a.1.e6;rank=5;extra_copy_number=0
N2_chrI	Liftoff	exon	24931	25092	.	-	.	ID=exon_56;Parent=transcript:Y74C9A.4c.1;Name=Y74C9A.4a.1.e5;constitutive=0;ensembl_end_phase=0;ensembl_phase=0;exon_id=Y74C9A.4a.1.e5;rank=4;extra_copy_number=0
N2_chrI	Liftoff	exon	25275	25474	.	-	.	ID=exon_57;Parent=transcript:Y74C9A.4c.1;Name=Y74C9A.4a.1.e4;constitutive=0;ensembl_end_phase=0;ensembl_phase=1;exon_id=Y74C9A.4a.1.e4;rank=3;extra_copy_number=0
N2_chrI	Liftoff	exon	26373	26526	.	-	.	ID=exon_58;Parent=transcript:Y74C9A.4c.1;Name=Y74C9A.4a.1.e3;constitutive=0;ensembl_end_phase=1;ensembl_phase=0;exon_id=Y74C9A.4a.1.e3;rank=2;extra_copy_number=0
N2_chrI	Liftoff	exon	26592	26645	.	-	.	ID=exon_59;Parent=transcript:Y74C9A.4c.1;Name=Y74C9A.4c.1.e1;constitutive=0;ensembl_end_phase=0;ensembl_phase=0;exon_id=Y74C9A.4c.1.e1;rank=1;extra_copy_number=0
N2_chrI	Liftoff	CDS	17913	17960	.	-	.	ID=CDS:Y74C9A.4c.1;Parent=transcript:Y74C9A.4c.1;protein_id=Y74C9A.4c.1;extra_copy_number=0
N2_chrI	Liftoff	CDS	18008	18117	.	-	.	ID=CDS:Y74C9A.4c.1;Parent=transcript:Y74C9A.4c.1;protein_id=Y74C9A.4c.1;extra_copy_number=0
N2_chrI	Liftoff	CDS	19017	19243	.	-	.	ID=CDS:Y74C9A.4c.1;Parent=transcript:Y74C9A.4c.1;protein_id=Y74C9A.4c.1;extra_copy_number=0
N2_chrI	Liftoff	CDS	20273	20480	.	-	.	ID=CDS:Y74C9A.4c.1;Parent=transcript:Y74C9A.4c.1;protein_id=Y74C9A.4c.1;extra_copy_number=0
N2_chrI	Liftoff	CDS	20850	20966	.	-	.	ID=CDS:Y74C9A.4c.1;Parent=transcript:Y74C9A.4c.1;protein_id=Y74C9A.4c.1;extra_copy_number=0
N2_chrI	Liftoff	CDS	21015	21141	.	-	.	ID=CDS:Y74C9A.4c.1;Parent=transcript:Y74C9A.4c.1;protein_id=Y74C9A.4c.1;extra_copy_number=0
N2_chrI	Liftoff	CDS	24653	24847	.	-	.	ID=CDS:Y74C9A.4c.1;Parent=transcript:Y74C9A.4c.1;protein_id=Y74C9A.4c.1;extra_copy_number=0
N2_chrI	Liftoff	CDS	24931	25092	.	-	.	ID=CDS:Y74C9A.4c.1;Parent=transcript:Y74C9A.4c.1;protein_id=Y74C9A.4c.1;extra_copy_number=0
N2_chrI	Liftoff	CDS	25275	25474	.	-	.	ID=CDS:Y74C9A.4c.1;Parent=transcript:Y74C9A.4c.1;protein_id=Y74C9A.4c.1;extra_copy_number=0
N2_chrI	Liftoff	CDS	26373	26526	.	-	.	ID=CDS:Y74C9A.4c.1;Parent=transcript:Y74C9A.4c.1;protein_id=Y74C9A.4c.1;extra_copy_number=0
N2_chrI	Liftoff	CDS	26592	26645	.	-	.	ID=CDS:Y74C9A.4c.1;Parent=transcript:Y74C9A.4c.1;protein_id=Y74C9A.4c.1;extra_copy_number=0
N2_chrI	Liftoff	three_prime_UTR	17499	17912	.	-	.	ID=three_prime_UTR_10;Parent=transcript:Y74C9A.4c.1;extra_copy_number=0
N2_chrI	Liftoff	mRNA	17499	26783	.	-	.	ID=transcript:Y74C9A.4a.1;Parent=gene:WBGene00022278;biotype=protein_coding;transcript_id=Y74C9A.4a.1;matches_ref_protein=True;valid_ORF=True;extra_copy_number=0
N2_chrI	Liftoff	exon	17499	17960	.	-	.	ID=exon_60;Parent=transcript:Y74C9A.4a.1;Name=Y74C9A.4a.1.e12;constitutive=0;ensembl_end_phase=-1;ensembl_phase=0;exon_id=Y74C9A.4a.1.e12;rank=12;extra_copy_number=0
N2_chrI	Liftoff	exon	18008	18117	.	-	.	ID=exon_61;Parent=transcript:Y74C9A.4a.1;Name=Y74C9A.4a.1.e11;constitutive=1;ensembl_end_phase=0;ensembl_phase=1;exon_id=Y74C9A.4a.1.e11;rank=11;extra_copy_number=0
N2_chrI	Liftoff	exon	19017	19243	.	-	.	ID=exon_62;Parent=transcript:Y74C9A.4a.1;Name=Y74C9A.4a.1.e10;constitutive=1;ensembl_end_phase=1;ensembl_phase=2;exon_id=Y74C9A.4a.1.e10;rank=10;extra_copy_number=0
N2_chrI	Liftoff	exon	20273	20480	.	-	.	ID=exon_63;Parent=transcript:Y74C9A.4a.1;Name=Y74C9A.4a.1.e9;constitutive=1;ensembl_end_phase=2;ensembl_phase=1;exon_id=Y74C9A.4a.1.e9;rank=9;extra_copy_number=0
N2_chrI	Liftoff	exon	20850	20966	.	-	.	ID=exon_64;Parent=transcript:Y74C9A.4a.1;Name=Y74C9A.4a.1.e8;constitutive=1;ensembl_end_phase=1;ensembl_phase=1;exon_id=Y74C9A.4a.1.e8;rank=8;extra_copy_number=0
N2_chrI	Liftoff	exon	21015	21141	.	-	.	ID=exon_65;Parent=transcript:Y74C9A.4a.1;Name=Y74C9A.4a.1.e7;constitutive=0;ensembl_end_phase=1;ensembl_phase=0;exon_id=Y74C9A.4a.1.e7;rank=7;extra_copy_number=0
N2_chrI	Liftoff	exon	24653	24847	.	-	.	ID=exon_66;Parent=transcript:Y74C9A.4a.1;Name=Y74C9A.4a.1.e6;constitutive=0;ensembl_end_phase=0;ensembl_phase=0;exon_id=Y74C9A.4a.1.e6;rank=6;extra_copy_number=0
N2_chrI	Liftoff	exon	24931	25092	.	-	.	ID=exon_67;Parent=transcript:Y74C9A.4a.1;Name=Y74C9A.4a.1.e5;constitutive=0;ensembl_end_phase=0;ensembl_phase=0;exon_id=Y74C9A.4a.1.e5;rank=5;extra_copy_number=0
N2_chrI	Liftoff	exon	25275	25474	.	-	.	ID=exon_68;Parent=transcript:Y74C9A.4a.1;Name=Y74C9A.4a.1.e4;constitutive=0;ensembl_end_phase=0;ensembl_phase=1;exon_id=Y74C9A.4a.1.e4;rank=4;extra_copy_number=0
N2_chrI	Liftoff	exon	26373	26526	.	-	.	ID=exon_69;Parent=transcript:Y74C9A.4a.1;Name=Y74C9A.4a.1.e3;constitutive=0;ensembl_end_phase=1;ensembl_phase=0;exon_id=Y74C9A.4a.1.e3;rank=3;extra_copy_number=0
N2_chrI	Liftoff	exon	26592	26683	.	-	.	ID=exon_70;Parent=transcript:Y74C9A.4a.1;Name=Y74C9A.4a.1.e2;constitutive=0;ensembl_end_phase=0;ensembl_phase=1;exon_id=Y74C9A.4a.1.e2;rank=2;extra_copy_number=0
N2_chrI	Liftoff	exon	26735	26783	.	-	.	ID=exon_71;Parent=transcript:Y74C9A.4a.1;Name=Y74C9A.4a.1.e1;constitutive=0;ensembl_end_phase=1;ensembl_phase=-1;exon_id=Y74C9A.4a.1.e1;rank=1;extra_copy_number=0
N2_chrI	Liftoff	CDS	17913	17960	.	-	.	ID=CDS:Y74C9A.4a.1;Parent=transcript:Y74C9A.4a.1;protein_id=Y74C9A.4a.1;extra_copy_number=0
N2_chrI	Liftoff	CDS	18008	18117	.	-	.	ID=CDS:Y74C9A.4a.1;Parent=transcript:Y74C9A.4a.1;protein_id=Y74C9A.4a.1;extra_copy_number=0
N2_chrI	Liftoff	CDS	19017	19243	.	-	.	ID=CDS:Y74C9A.4a.1;Parent=transcript:Y74C9A.4a.1;protein_id=Y74C9A.4a.1;extra_copy_number=0
N2_chrI	Liftoff	CDS	20273	20480	.	-	.	ID=CDS:Y74C9A.4a.1;Parent=transcript:Y74C9A.4a.1;protein_id=Y74C9A.4a.1;extra_copy_number=0
N2_chrI	Liftoff	CDS	20850	20966	.	-	.	ID=CDS:Y74C9A.4a.1;Parent=transcript:Y74C9A.4a.1;protein_id=Y74C9A.4a.1;extra_copy_number=0
N2_chrI	Liftoff	CDS	21015	21141	.	-	.	ID=CDS:Y74C9A.4a.1;Parent=transcript:Y74C9A.4a.1;protein_id=Y74C9A.4a.1;extra_copy_number=0
N2_chrI	Liftoff	CDS	24653	24847	.	-	.	ID=CDS:Y74C9A.4a.1;Parent=transcript:Y74C9A.4a.1;protein_id=Y74C9A.4a.1;extra_copy_number=0
N2_chrI	Liftoff	CDS	24931	25092	.	-	.	ID=CDS:Y74C9A.4a.1;Parent=transcript:Y74C9A.4a.1;protein_id=Y74C9A.4a.1;extra_copy_number=0
N2_chrI	Liftoff	CDS	25275	25474	.	-	.	ID=CDS:Y74C9A.4a.1;Parent=transcript:Y74C9A.4a.1;protein_id=Y74C9A.4a.1;extra_copy_number=0
N2_chrI	Liftoff	CDS	26373	26526	.	-	.	ID=CDS:Y74C9A.4a.1;Parent=transcript:Y74C9A.4a.1;protein_id=Y74C9A.4a.1;extra_copy_number=0
N2_chrI	Liftoff	CDS	26592	26683	.	-	.	ID=CDS:Y74C9A.4a.1;Parent=transcript:Y74C9A.4a.1;protein_id=Y74C9A.4a.1;extra_copy_number=0
N2_chrI	Liftoff	CDS	26735	26780	.	-	.	ID=CDS:Y74C9A.4a.1;Parent=transcript:Y74C9A.4a.1;protein_id=Y74C9A.4a.1;extra_copy_number=0
N2_chrI	Liftoff	five_prime_UTR	26781	26783	.	-	.	ID=five_prime_UTR_16;Parent=transcript:Y74C9A.4a.1;extra_copy_number=0
N2_chrI	Liftoff	three_prime_UTR	17499	17912	.	-	.	ID=three_prime_UTR_11;Parent=transcript:Y74C9A.4a.1;extra_copy_number=0
N2_chrI	Liftoff	gene	27593	32546	.	-	.	ID=gene:WBGene00022279;Name=sesn-1;biotype=protein_coding;description=Sestrin homolog [Source:UniProtKB/Swiss-Prot%3BAcc:Q9N4D6];gene_id=WBGene00022279;logic_name=wormbase;coverage=1.0;sequence_ID=1.0;valid_ORFs=1;extra_copy_number=0;copy_num_ID=gene:WBGene00022279_0
N2_chrI	Liftoff	mRNA	27593	32546	.	-	.	ID=transcript:Y74C9A.5.1;Parent=gene:WBGene00022279;biotype=protein_coding;transcript_id=Y74C9A.5.1;matches_ref_protein=True;valid_ORF=True;extra_copy_number=0
N2_chrI	Liftoff	exon	27593	28407	.	-	.	ID=exon_73;Parent=transcript:Y74C9A.5.1;Name=Y74C9A.5.1.e5;constitutive=1;ensembl_end_phase=-1;ensembl_phase=0;exon_id=Y74C9A.5.1.e5;rank=5;extra_copy_number=0
N2_chrI	Liftoff	exon	29102	29369	.	-	.	ID=exon_74;Parent=transcript:Y74C9A.5.1;Name=Y74C9A.5.1.e4;constitutive=1;ensembl_end_phase=0;ensembl_phase=2;exon_id=Y74C9A.5.1.e4;rank=4;extra_copy_number=0
N2_chrI	Liftoff	exon	29771	30426	.	-	.	ID=exon_75;Parent=transcript:Y74C9A.5.1;Name=Y74C9A.5.1.e3;constitutive=1;ensembl_end_phase=2;ensembl_phase=0;exon_id=Y74C9A.5.1.e3;rank=3;extra_copy_number=0
N2_chrI	Liftoff	exon	31771	32074	.	-	.	ID=exon_76;Parent=transcript:Y74C9A.5.1;Name=Y74C9A.5.1.e2;constitutive=1;ensembl_end_phase=0;ensembl_phase=2;exon_id=Y74C9A.5.1.e2;rank=2;extra_copy_number=0
N2_chrI	Liftoff	exon	32414	32546	.	-	.	ID=exon_77;Parent=transcript:Y74C9A.5.1;Name=Y74C9A.5.1.e1;constitutive=1;ensembl_end_phase=2;ensembl_phase=-1;exon_id=Y74C9A.5.1.e1;rank=1;extra_copy_number=0
N2_chrI	Liftoff	CDS	28282	28407	.	-	.	ID=CDS:Y74C9A.5.1;Parent=transcript:Y74C9A.5.1;protein_id=Y74C9A.5.1;extra_copy_number=0
N2_chrI	Liftoff	CDS	29102	29369	.	-	.	ID=CDS:Y74C9A.5.1;Parent=transcript:Y74C9A.5.1;protein_id=Y74C9A.5.1;extra_copy_number=0
N2_chrI	Liftoff	CDS	29771	30426	.	-	.	ID=CDS:Y74C9A.5.1;Parent=transcript:Y74C9A.5.1;protein_id=Y74C9A.5.1;extra_copy_number=0
N2_chrI	Liftoff	CDS	31771	32074	.	-	.	ID=CDS:Y74C9A.5.1;Parent=transcript:Y74C9A.5.1;protein_id=Y74C9A.5.1;extra_copy_number=0
N2_chrI	Liftoff	CDS	32414	32484	.	-	.	ID=CDS:Y74C9A.5.1;Parent=transcript:Y74C9A.5.1;protein_id=Y74C9A.5.1;extra_copy_number=0
N2_chrI	Liftoff	five_prime_UTR	32485	32546	.	-	.	ID=five_prime_UTR_17;Parent=transcript:Y74C9A.5.1;extra_copy_number=0
N2_chrI	Liftoff	three_prime_UTR	27593	28281	.	-	.	ID=three_prime_UTR_12;Parent=transcript:Y74C9A.5.1;extra_copy_number=0
N2_chrI	Liftoff	gene	43737	44681	.	+	.	ID=gene:WBGene00022275;Name=Y74C9A.1;biotype=protein_coding;gene_id=WBGene00022275;logic_name=wormbase;coverage=1.0;sequence_ID=1.0;valid_ORFs=1;extra_copy_number=0;copy_num_ID=gene:WBGene00022275_0
N2_chrI	Liftoff	mRNA	43737	44681	.	+	.	ID=transcript:Y74C9A.1.1;Parent=gene:WBGene00022275;biotype=protein_coding;transcript_id=Y74C9A.1.1;matches_ref_protein=True;valid_ORF=True;extra_copy_number=0
N2_chrI	Liftoff	exon	43737	43965	.	+	.	ID=exon_80;Parent=transcript:Y74C9A.1.1;Name=Y74C9A.1.1.e1;constitutive=1;ensembl_end_phase=1;ensembl_phase=0;exon_id=Y74C9A.1.1.e1;rank=1;extra_copy_number=0
N2_chrI	Liftoff	exon	44034	44238	.	+	.	ID=exon_81;Parent=transcript:Y74C9A.1.1;Name=Y74C9A.1.1.e2;constitutive=1;ensembl_end_phase=2;ensembl_phase=1;exon_id=Y74C9A.1.1.e2;rank=2;extra_copy_number=0
N2_chrI	Liftoff	exon	44285	44328	.	+	.	ID=exon_82;Parent=transcript:Y74C9A.1.1;Name=Y74C9A.1.1.e3;constitutive=1;ensembl_end_phase=1;ensembl_phase=2;exon_id=Y74C9A.1.1.e3;rank=3;extra_copy_number=0
N2_chrI	Liftoff	exon	44376	44472	.	+	.	ID=exon_83;Parent=transcript:Y74C9A.1.1;Name=Y74C9A.1.1.e4;constitutive=1;ensembl_end_phase=2;ensembl_phase=1;exon_id=Y74C9A.1.1.e4;rank=4;extra_copy_number=0
N2_chrI	Liftoff	exon	44525	44681	.	+	.	ID=exon_84;Parent=transcript:Y74C9A.1.1;Name=Y74C9A.1.1.e5;constitutive=1;ensembl_end_phase=0;ensembl_phase=2;exon_id=Y74C9A.1.1.e5;rank=5;extra_copy_number=0
N2_chrI	Liftoff	CDS	43737	43965	.	+	.	ID=CDS:Y74C9A.1.1;Parent=transcript:Y74C9A.1.1;protein_id=Y74C9A.1.1;extra_copy_number=0
N2_chrI	Liftoff	CDS	44034	44238	.	+	.	ID=CDS:Y74C9A.1.1;Parent=transcript:Y74C9A.1.1;protein_id=Y74C9A.1.1;extra_copy_number=0
N2_chrI	Liftoff	CDS	44285	44328	.	+	.	ID=CDS:Y74C9A.1.1;Parent=transcript:Y74C9A.1.1;protein_id=Y74C9A.1.1;extra_copy_number=0
N2_chrI	Liftoff	CDS	44376	44472	.	+	.	ID=CDS:Y74C9A.1.1;Parent=transcript:Y74C9A.1.1;protein_id=Y74C9A.1.1;extra_copy_number=0
N2_chrI	Liftoff	CDS	44525	44681	.	+	.	ID=CDS:Y74C9A.1.1;Parent=transcript:Y74C9A.1.1;protein_id=Y74C9A.1.1;extra_copy_number=0
N2_chrI	Liftoff	gene	47471	49861	.	+	.	ID=gene:WBGene00044345;Name=Y48G1C.12;biotype=protein_coding;gene_id=WBGene00044345;logic_name=wormbase;coverage=1.0;sequence_ID=1.0;valid_ORFs=1;extra_copy_number=0;copy_num_ID=gene:WBGene00044345_0
N2_chrI	Liftoff	mRNA	47471	49861	.	+	.	ID=transcript:Y48G1C.12.1;Parent=gene:WBGene00044345;biotype=protein_coding;transcript_id=Y48G1C.12.1;matches_ref_protein=True;valid_ORF=True;extra_copy_number=0
N2_chrI	Liftoff	exon	47471	47614	.	+	.	ID=exon_85;Parent=transcript:Y48G1C.12.1;Name=Y48G1C.12.1.e1;constitutive=1;ensembl_end_phase=1;ensembl_phase=-1;exon_id=Y48G1C.12.1.e1;rank=1;extra_copy_number=0
N2_chrI	Liftoff	exon	47700	47862	.	+	.	ID=exon_86;Parent=transcript:Y48G1C.12.1;Name=Y48G1C.12.1.e2;constitutive=1;ensembl_end_phase=2;ensembl_phase=1;exon_id=Y48G1C.12.1.e2;rank=2;extra_copy_number=0
N2_chrI	Liftoff	exon	48352	48534	.	+	.	ID=exon_87;Parent=transcript:Y48G1C.12.1;Name=Y48G1C.12.1.e3;constitutive=1;ensembl_end_phase=2;ensembl_phase=2;exon_id=Y48G1C.12.1.e3;rank=3;extra_copy_number=0
N2_chrI	Liftoff	exon	49255	49861	.	+	.	ID=exon_88;Parent=transcript:Y48G1C.12.1;Name=Y48G1C.12.1.e4;constitutive=1;ensembl_end_phase=-1;ensembl_phase=2;exon_id=Y48G1C.12.1.e4;rank=4;extra_copy_number=0
N2_chrI	Liftoff	CDS	47476	47614	.	+	.	ID=CDS:Y48G1C.12.1;Parent=transcript:Y48G1C.12.1;protein_id=Y48G1C.12.1;extra_copy_number=0
N2_chrI	Liftoff	CDS	47700	47862	.	+	.	ID=CDS:Y48G1C.12.1;Parent=transcript:Y48G1C.12.1;protein_id=Y48G1C.12.1;extra_copy_number=0
N2_chrI	Liftoff	CDS	48352	48534	.	+	.	ID=CDS:Y48G1C.12.1;Parent=transcript:Y48G1C.12.1;protein_id=Y48G1C.12.1;extra_copy_number=0
N2_chrI	Liftoff	CDS	49255	49420	.	+	.	ID=CDS:Y48G1C.12.1;Parent=transcript:Y48G1C.12.1;protein_id=Y48G1C.12.1;extra_copy_number=0
N2_chrI	Liftoff	five_prime_UTR	47471	47475	.	+	.	ID=five_prime_UTR_18;Parent=transcript:Y48G1C.12.1;extra_copy_number=0
N2_chrI	Liftoff	three_prime_UTR	49421	49861	.	+	.	ID=three_prime_UTR_13;Parent=transcript:Y48G1C.12.1;extra_copy_number=0
N2_chrI	Liftoff	gene	49923	54430	.	+	.	ID=gene:WBGene00021677;Name=pgs-1;biotype=protein_coding;description=CDP-diacylglycerol--glycerol-3-phosphate 3-phosphatidyltransferase [Source:UniProtKB/TrEMBL%3BAcc:V6CIR3];gene_id=WBGene00021677;logic_name=wormbase;coverage=1.0;sequence_ID=1.0;valid_ORFs=2;extra_copy_number=0;copy_num_ID=gene:WBGene00021677_0
N2_chrI	Liftoff	mRNA	49923	54430	.	+	.	ID=transcript:Y48G1C.4a.1;Parent=gene:WBGene00021677;biotype=protein_coding;transcript_id=Y48G1C.4a.1;matches_ref_protein=True;valid_ORF=True;extra_copy_number=0
N2_chrI	Liftoff	exon	49923	50020	.	+	.	ID=exon_89;Parent=transcript:Y48G1C.4a.1;Name=Y48G1C.4a.1.e1;constitutive=0;ensembl_end_phase=0;ensembl_phase=-1;exon_id=Y48G1C.4a.1.e1;rank=1;extra_copy_number=0
N2_chrI	Liftoff	exon	50819	51034	.	+	.	ID=exon_90;Parent=transcript:Y48G1C.4a.1;Name=Y48G1C.4a.1.e2;constitutive=0;ensembl_end_phase=0;ensembl_phase=0;exon_id=Y48G1C.4a.1.e2;rank=2;extra_copy_number=0
N2_chrI	Liftoff	exon	52287	52414	.	+	.	ID=exon_91;Parent=transcript:Y48G1C.4a.1;Name=Y48G1C.4a.1.e3;constitutive=0;ensembl_end_phase=2;ensembl_phase=0;exon_id=Y48G1C.4a.1.e3;rank=3;extra_copy_number=0
N2_chrI	Liftoff	exon	52470	52576	.	+	.	ID=exon_92;Parent=transcript:Y48G1C.4a.1;Name=Y48G1C.4a.1.e4;constitutive=1;ensembl_end_phase=1;ensembl_phase=2;exon_id=Y48G1C.4a.1.e4;rank=4;extra_copy_number=0
N2_chrI	Liftoff	exon	53270	53341	.	+	.	ID=exon_93;Parent=transcript:Y48G1C.4a.1;Name=Y48G1C.4a.1.e5;constitutive=1;ensembl_end_phase=1;ensembl_phase=1;exon_id=Y48G1C.4a.1.e5;rank=5;extra_copy_number=0
N2_chrI	Liftoff	exon	53395	53699	.	+	.	ID=exon_94;Parent=transcript:Y48G1C.4a.1;Name=Y48G1C.4a.1.e6;constitutive=1;ensembl_end_phase=0;ensembl_phase=1;exon_id=Y48G1C.4a.1.e6;rank=6;extra_copy_number=0
N2_chrI	Liftoff	exon	53948	54430	.	+	.	ID=exon_95;Parent=transcript:Y48G1C.4a.1;Name=Y48G1C.4a.1.e7;constitutive=0;ensembl_end_phase=-1;ensembl_phase=0;exon_id=Y48G1C.4a.1.e7;rank=7;extra_copy_number=0
N2_chrI	Liftoff	CDS	49925	50020	.	+	.	ID=CDS:Y48G1C.4a.1;Parent=transcript:Y48G1C.4a.1;protein_id=Y48G1C.4a.1;extra_copy_number=0
N2_chrI	Liftoff	CDS	50819	51034	.	+	.	ID=CDS:Y48G1C.4a.1;Parent=transcript:Y48G1C.4a.1;protein_id=Y48G1C.4a.1;extra_copy_number=0
N2_chrI	Liftoff	CDS	52287	52414	.	+	.	ID=CDS:Y48G1C.4a.1;Parent=transcript:Y48G1C.4a.1;protein_id=Y48G1C.4a.1;extra_copy_number=0
N2_chrI	Liftoff	CDS	52470	52576	.	+	.	ID=CDS:Y48G1C.4a.1;Parent=transcript:Y48G1C.4a.1;protein_id=Y48G1C.4a.1;extra_copy_number=0
N2_chrI	Liftoff	CDS	53270	53341	.	+	.	ID=CDS:Y48G1C.4a.1;Parent=transcript:Y48G1C.4a.1;protein_id=Y48G1C.4a.1;extra_copy_number=0
N2_chrI	Liftoff	CDS	53395	53699	.	+	.	ID=CDS:Y48G1C.4a.1;Parent=transcript:Y48G1C.4a.1;protein_id=Y48G1C.4a.1;extra_copy_number=0
N2_chrI	Liftoff	CDS	53948	54364	.	+	.	ID=CDS:Y48G1C.4a.1;Parent=transcript:Y48G1C.4a.1;protein_id=Y48G1C.4a.1;extra_copy_number=0
N2_chrI	Liftoff	five_prime_UTR	49923	49924	.	+	.	ID=five_prime_UTR_19;Parent=transcript:Y48G1C.4a.1;extra_copy_number=0
N2_chrI	Liftoff	three_prime_UTR	54365	54430	.	+	.	ID=three_prime_UTR_14;Parent=transcript:Y48G1C.4a.1;extra_copy_number=0
N2_chrI	Liftoff	mRNA	52296	54364	.	+	.	ID=transcript:Y48G1C.4b.1;Parent=gene:WBGene00021677;biotype=protein_coding;transcript_id=Y48G1C.4b.1;matches_ref_protein=True;valid_ORF=True;extra_copy_number=0
N2_chrI	Liftoff	exon	52296	52414	.	+	.	ID=exon_96;Parent=transcript:Y48G1C.4b.1;Name=Y48G1C.4b.1.e1;constitutive=0;ensembl_end_phase=2;ensembl_phase=-1;exon_id=Y48G1C.4b.1.e1;rank=1;extra_copy_number=0
N2_chrI	Liftoff	exon	52470	52576	.	+	.	ID=exon_97;Parent=transcript:Y48G1C.4b.1;Name=Y48G1C.4a.1.e4;constitutive=1;ensembl_end_phase=1;ensembl_phase=2;exon_id=Y48G1C.4a.1.e4;rank=2;extra_copy_number=0
N2_chrI	Liftoff	exon	53270	53341	.	+	.	ID=exon_98;Parent=transcript:Y48G1C.4b.1;Name=Y48G1C.4a.1.e5;constitutive=1;ensembl_end_phase=1;ensembl_phase=1;exon_id=Y48G1C.4a.1.e5;rank=3;extra_copy_number=0
N2_chrI	Liftoff	exon	53395	53699	.	+	.	ID=exon_99;Parent=transcript:Y48G1C.4b.1;Name=Y48G1C.4a.1.e6;constitutive=1;ensembl_end_phase=0;ensembl_phase=1;exon_id=Y48G1C.4a.1.e6;rank=4;extra_copy_number=0
N2_chrI	Liftoff	exon	53948	54364	.	+	.	ID=exon_100;Parent=transcript:Y48G1C.4b.1;Name=Y48G1C.4b.1.e5;constitutive=0;ensembl_end_phase=0;ensembl_phase=0;exon_id=Y48G1C.4b.1.e5;rank=5;extra_copy_number=0
N2_chrI	Liftoff	CDS	52374	52414	.	+	.	ID=CDS:Y48G1C.4b.1;Parent=transcript:Y48G1C.4b.1;protein_id=Y48G1C.4b.1;extra_copy_number=0
N2_chrI	Liftoff	CDS	52470	52576	.	+	.	ID=CDS:Y48G1C.4b.1;Parent=transcript:Y48G1C.4b.1;protein_id=Y48G1C.4b.1;extra_copy_number=0
N2_chrI	Liftoff	CDS	53270	53341	.	+	.	ID=CDS:Y48G1C.4b.1;Parent=transcript:Y48G1C.4b.1;protein_id=Y48G1C.4b.1;extra_copy_number=0
N2_chrI	Liftoff	CDS	53395	53699	.	+	.	ID=CDS:Y48G1C.4b.1;Parent=transcript:Y48G1C.4b.1;protein_id=Y48G1C.4b.1;extra_copy_number=0
N2_chrI	Liftoff	CDS	53948	54364	.	+	.	ID=CDS:Y48G1C.4b.1;Parent=transcript:Y48G1C.4b.1;protein_id=Y48G1C.4b.1;extra_copy_number=0
N2_chrI	Liftoff	five_prime_UTR	52296	52373	.	+	.	ID=five_prime_UTR_20;Parent=transcript:Y48G1C.4b.1;extra_copy_number=0
N2_chrI	Liftoff	gene	55299	64072	.	-	.	ID=gene:WBGene00021678;Name=Y48G1C.5;biotype=protein_coding;gene_id=WBGene00021678;logic_name=wormbase;coverage=1.0;sequence_ID=1.0;valid_ORFs=1;extra_copy_number=0;copy_num_ID=gene:WBGene00021678_0
N2_chrI	Liftoff	mRNA	55299	64072	.	-	.	ID=transcript:Y48G1C.5.1;Parent=gene:WBGene00021678;biotype=protein_coding;transcript_id=Y48G1C.5.1;matches_ref_protein=True;valid_ORF=True;extra_copy_number=0
N2_chrI	Liftoff	exon	55299	55456	.	-	.	ID=exon_101;Parent=transcript:Y48G1C.5.1;Name=Y48G1C.5.1.e12;constitutive=1;ensembl_end_phase=-1;ensembl_phase=0;exon_id=Y48G1C.5.1.e12;rank=12;extra_copy_number=0
N2_chrI	Liftoff	exon	55896	56053	.	-	.	ID=exon_102;Parent=transcript:Y48G1C.5.1;Name=Y48G1C.5.1.e11;constitutive=1;ensembl_end_phase=0;ensembl_phase=1;exon_id=Y48G1C.5.1.e11;rank=11;extra_copy_number=0
N2_chrI	Liftoff	exon	56130	56299	.	-	.	ID=exon_103;Parent=transcript:Y48G1C.5.1;Name=Y48G1C.5.1.e10;constitutive=1;ensembl_end_phase=1;ensembl_phase=2;exon_id=Y48G1C.5.1.e10;rank=10;extra_copy_number=0
N2_chrI	Liftoff	exon	56543	56693	.	-	.	ID=exon_104;Parent=transcript:Y48G1C.5.1;Name=Y48G1C.5.1.e9;constitutive=1;ensembl_end_phase=2;ensembl_phase=1;exon_id=Y48G1C.5.1.e9;rank=9;extra_copy_number=0
N2_chrI	Liftoff	exon	56878	57059	.	-	.	ID=exon_105;Parent=transcript:Y48G1C.5.1;Name=Y48G1C.5.1.e8;constitutive=1;ensembl_end_phase=1;ensembl_phase=2;exon_id=Y48G1C.5.1.e8;rank=8;extra_copy_number=0
N2_chrI	Liftoff	exon	57263	57631	.	-	.	ID=exon_106;Parent=transcript:Y48G1C.5.1;Name=Y48G1C.5.1.e7;constitutive=1;ensembl_end_phase=2;ensembl_phase=2;exon_id=Y48G1C.5.1.e7;rank=7;extra_copy_number=0
N2_chrI	Liftoff	exon	59051	60242	.	-	.	ID=exon_107;Parent=transcript:Y48G1C.5.1;Name=Y48G1C.5.1.e6;constitutive=1;ensembl_end_phase=2;ensembl_phase=1;exon_id=Y48G1C.5.1.e6;rank=6;extra_copy_number=0
N2_chrI	Liftoff	exon	61242	62057	.	-	.	ID=exon_108;Parent=transcript:Y48G1C.5.1;Name=Y48G1C.5.1.e5;constitutive=1;ensembl_end_phase=1;ensembl_phase=1;exon_id=Y48G1C.5.1.e5;rank=5;extra_copy_number=0
N2_chrI	Liftoff	exon	62780	62980	.	-	.	ID=exon_109;Parent=transcript:Y48G1C.5.1;Name=Y48G1C.5.1.e4;constitutive=1;ensembl_end_phase=1;ensembl_phase=1;exon_id=Y48G1C.5.1.e4;rank=4;extra_copy_number=0
N2_chrI	Liftoff	exon	63803	63862	.	-	.	ID=exon_110;Parent=transcript:Y48G1C.5.1;Name=Y48G1C.5.1.e3;constitutive=1;ensembl_end_phase=1;ensembl_phase=1;exon_id=Y48G1C.5.1.e3;rank=3;extra_copy_number=0
N2_chrI	Liftoff	exon	63910	63978	.	-	.	ID=exon_111;Parent=transcript:Y48G1C.5.1;Name=Y48G1C.5.1.e2;constitutive=1;ensembl_end_phase=1;ensembl_phase=1;exon_id=Y48G1C.5.1.e2;rank=2;extra_copy_number=0
N2_chrI	Liftoff	exon	64024	64072	.	-	.	ID=exon_112;Parent=transcript:Y48G1C.5.1;Name=Y48G1C.5.1.e1;constitutive=1;ensembl_end_phase=1;ensembl_phase=-1;exon_id=Y48G1C.5.1.e1;rank=1;extra_copy_number=0
N2_chrI	Liftoff	CDS	55343	55456	.	-	.	ID=CDS:Y48G1C.5.1;Parent=transcript:Y48G1C.5.1;protein_id=Y48G1C.5.1;extra_copy_number=0
N2_chrI	Liftoff	CDS	55896	56053	.	-	.	ID=CDS:Y48G1C.5.1;Parent=transcript:Y48G1C.5.1;protein_id=Y48G1C.5.1;extra_copy_number=0
N2_chrI	Liftoff	CDS	56130	56299	.	-	.	ID=CDS:Y48G1C.5.1;Parent=transcript:Y48G1C.5.1;protein_id=Y48G1C.5.1;extra_copy_number=0
N2_chrI	Liftoff	CDS	56543	56693	.	-	.	ID=CDS:Y48G1C.5.1;Parent=transcript:Y48G1C.5.1;protein_id=Y48G1C.5.1;extra_copy_number=0
N2_chrI	Liftoff	CDS	56878	57059	.	-	.	ID=CDS:Y48G1C.5.1;Parent=transcript:Y48G1C.5.1;protein_id=Y48G1C.5.1;extra_copy_number=0
N2_chrI	Liftoff	CDS	57263	57631	.	-	.	ID=CDS:Y48G1C.5.1;Parent=transcript:Y48G1C.5.1;protein_id=Y48G1C.5.1;extra_copy_number=0
N2_chrI	Liftoff	CDS	59051	60242	.	-	.	ID=CDS:Y48G1C.5.1;Parent=transcript:Y48G1C.5.1;protein_id=Y48G1C.5.1;extra_copy_number=0
N2_chrI	Liftoff	CDS	61242	62057	.	-	.	ID=CDS:Y48G1C.5.1;Parent=transcript:Y48G1C.5.1;protein_id=Y48G1C.5.1;extra_copy_number=0
N2_chrI	Liftoff	CDS	62780	62980	.	-	.	ID=CDS:Y48G1C.5.1;Parent=transcript:Y48G1C.5.1;protein_id=Y48G1C.5.1;extra_copy_number=0
N2_chrI	Liftoff	CDS	63803	63862	.	-	.	ID=CDS:Y48G1C.5.1;Parent=transcript:Y48G1C.5.1;protein_id=Y48G1C.5.1;extra_copy_number=0
N2_chrI	Liftoff	CDS	63910	63978	.	-	.	ID=CDS:Y48G1C.5.1;Parent=transcript:Y48G1C.5.1;protein_id=Y48G1C.5.1;extra_copy_number=0
N2_chrI	Liftoff	CDS	64024	64027	.	-	.	ID=CDS:Y48G1C.5.1;Parent=transcript:Y48G1C.5.1;protein_id=Y48G1C.5.1;extra_copy_number=0
N2_chrI	Liftoff	five_prime_UTR	64028	64072	.	-	.	ID=five_prime_UTR_21;Parent=transcript:Y48G1C.5.1;extra_copy_number=0
N2_chrI	Liftoff	three_prime_UTR	55299	55342	.	-	.	ID=three_prime_UTR_15;Parent=transcript:Y48G1C.5.1;extra_copy_number=0
N2_chrI	Liftoff	gene	71431	81077	.	+	.	ID=gene:WBGene00000812;Name=csk-1;biotype=protein_coding;description=Tyrosine-protein kinase csk-1 [Source:UniProtKB/Swiss-Prot%3BAcc:G5ECJ6];gene_id=WBGene00000812;logic_name=wormbase;coverage=1.0;sequence_ID=1.0;valid_ORFs=5;extra_copy_number=0;copy_num_ID=gene:WBGene00000812_0
N2_chrI	Liftoff	mRNA	71431	81069	.	+	.	ID=transcript:Y48G1C.2b.2;Parent=gene:WBGene00000812;biotype=protein_coding;transcript_id=Y48G1C.2b.2;matches_ref_protein=True;valid_ORF=True;extra_copy_number=0
N2_chrI	Liftoff	exon	71431	71517	.	+	.	ID=exon_113;Parent=transcript:Y48G1C.2b.2;Name=Y48G1C.2b.1.e1;constitutive=0;ensembl_end_phase=0;ensembl_phase=0;exon_id=Y48G1C.2b.1.e1;rank=1;extra_copy_number=0
N2_chrI	Liftoff	exon	71853	71938	.	+	.	ID=exon_114;Parent=transcript:Y48G1C.2b.2;Name=Y48G1C.2b.1.e2;constitutive=0;ensembl_end_phase=2;ensembl_phase=0;exon_id=Y48G1C.2b.1.e2;rank=2;extra_copy_number=0
N2_chrI	Liftoff	exon	72517	72596	.	+	.	ID=exon_115;Parent=transcript:Y48G1C.2b.2;Name=Y48G1C.2b.1.e3;constitutive=0;ensembl_end_phase=1;ensembl_phase=2;exon_id=Y48G1C.2b.1.e3;rank=3;extra_copy_number=0
N2_chrI	Liftoff	exon	72653	72903	.	+	.	ID=exon_116;Parent=transcript:Y48G1C.2b.2;Name=Y48G1C.2b.1.e4;constitutive=0;ensembl_end_phase=0;ensembl_phase=1;exon_id=Y48G1C.2b.1.e4;rank=4;extra_copy_number=0
N2_chrI	Liftoff	exon	72947	73023	.	+	.	ID=exon_117;Parent=transcript:Y48G1C.2b.2;Name=Y48G1C.2a.1.e3;constitutive=0;ensembl_end_phase=2;ensembl_phase=0;exon_id=Y48G1C.2a.1.e3;rank=5;extra_copy_number=0
N2_chrI	Liftoff	exon	73611	73772	.	+	.	ID=exon_118;Parent=transcript:Y48G1C.2b.2;Name=Y48G1C.2a.1.e4;constitutive=0;ensembl_end_phase=2;ensembl_phase=2;exon_id=Y48G1C.2a.1.e4;rank=6;extra_copy_number=0
N2_chrI	Liftoff	exon	74631	74814	.	+	.	ID=exon_119;Parent=transcript:Y48G1C.2b.2;Name=Y48G1C.2a.1.e5;constitutive=0;ensembl_end_phase=0;ensembl_phase=2;exon_id=Y48G1C.2a.1.e5;rank=7;extra_copy_number=0
N2_chrI	Liftoff	exon	75177	75496	.	+	.	ID=exon_120;Parent=transcript:Y48G1C.2b.2;Name=Y48G1C.2a.1.e6;constitutive=0;ensembl_end_phase=2;ensembl_phase=0;exon_id=Y48G1C.2a.1.e6;rank=8;extra_copy_number=0
N2_chrI	Liftoff	exon	75957	76118	.	+	.	ID=exon_121;Parent=transcript:Y48G1C.2b.2;Name=Y48G1C.2a.1.e7;constitutive=0;ensembl_end_phase=2;ensembl_phase=2;exon_id=Y48G1C.2a.1.e7;rank=9;extra_copy_number=0
N2_chrI	Liftoff	exon	76955	77159	.	+	.	ID=exon_122;Parent=transcript:Y48G1C.2b.2;Name=Y48G1C.2a.1.e8;constitutive=0;ensembl_end_phase=0;ensembl_phase=2;exon_id=Y48G1C.2a.1.e8;rank=10;extra_copy_number=0
N2_chrI	Liftoff	exon	77719	77805	.	+	.	ID=exon_123;Parent=transcript:Y48G1C.2b.2;Name=Y48G1C.2a.1.e9;constitutive=0;ensembl_end_phase=0;ensembl_phase=0;exon_id=Y48G1C.2a.1.e9;rank=11;extra_copy_number=0
N2_chrI	Liftoff	exon	79319	79453	.	+	.	ID=exon_124;Parent=transcript:Y48G1C.2b.2;Name=Y48G1C.2a.1.e10;constitutive=0;ensembl_end_phase=0;ensembl_phase=0;exon_id=Y48G1C.2a.1.e10;rank=12;extra_copy_number=0
N2_chrI	Liftoff	exon	80312	80567	.	+	.	ID=exon_125;Parent=transcript:Y48G1C.2b.2;Name=Y48G1C.2a.1.e11;constitutive=0;ensembl_end_phase=-1;ensembl_phase=0;exon_id=Y48G1C.2a.1.e11;rank=13;extra_copy_number=0
N2_chrI	Liftoff	exon	80820	81069	.	+	.	ID=exon_126;Parent=transcript:Y48G1C.2b.2;Name=Y48G1C.2a.1.e12;constitutive=0;ensembl_end_phase=-1;ensembl_phase=-1;exon_id=Y48G1C.2a.1.e12;rank=14;extra_copy_number=0
N2_chrI	Liftoff	CDS	71431	71517	.	+	.	ID=CDS:Y48G1C.2b.2;Parent=transcript:Y48G1C.2b.2;protein_id=Y48G1C.2b.2;extra_copy_number=0
N2_chrI	Liftoff	CDS	71853	71938	.	+	.	ID=CDS:Y48G1C.2b.2;Parent=transcript:Y48G1C.2b.2;protein_id=Y48G1C.2b.2;extra_copy_number=0
N2_chrI	Liftoff	CDS	72517	72596	.	+	.	ID=CDS:Y48G1C.2b.2;Parent=transcript:Y48G1C.2b.2;protein_id=Y48G1C.2b.2;extra_copy_number=0
N2_chrI	Liftoff	CDS	72653	72903	.	+	.	ID=CDS:Y48G1C.2b.2;Parent=transcript:Y48G1C.2b.2;protein_id=Y48G1C.2b.2;extra_copy_number=0
N2_chrI	Liftoff	CDS	72947	73023	.	+	.	ID=CDS:Y48G1C.2b.2;Parent=transcript:Y48G1C.2b.2;protein_id=Y48G1C.2b.2;extra_copy_number=0
N2_chrI	Liftoff	CDS	73611	73772	.	+	.	ID=CDS:Y48G1C.2b.2;Parent=transcript:Y48G1C.2b.2;protein_id=Y48G1C.2b.2;extra_copy_number=0
N2_chrI	Liftoff	CDS	74631	74814	.	+	.	ID=CDS:Y48G1C.2b.2;Parent=transcript:Y48G1C.2b.2;protein_id=Y48G1C.2b.2;extra_copy_number=0
N2_chrI	Liftoff	CDS	75177	75496	.	+	.	ID=CDS:Y48G1C.2b.2;Parent=transcript:Y48G1C.2b.2;protein_id=Y48G1C.2b.2;extra_copy_number=0
N2_chrI	Liftoff	CDS	75957	76118	.	+	.	ID=CDS:Y48G1C.2b.2;Parent=transcript:Y48G1C.2b.2;protein_id=Y48G1C.2b.2;extra_copy_number=0
N2_chrI	Liftoff	CDS	76955	77159	.	+	.	ID=CDS:Y48G1C.2b.2;Parent=transcript:Y48G1C.2b.2;protein_id=Y48G1C.2b.2;extra_copy_number=0
N2_chrI	Liftoff	CDS	77719	77805	.	+	.	ID=CDS:Y48G1C.2b.2;Parent=transcript:Y48G1C.2b.2;protein_id=Y48G1C.2b.2;extra_copy_number=0
N2_chrI	Liftoff	CDS	79319	79453	.	+	.	ID=CDS:Y48G1C.2b.2;Parent=transcript:Y48G1C.2b.2;protein_id=Y48G1C.2b.2;extra_copy_number=0
N2_chrI	Liftoff	CDS	80312	80350	.	+	.	ID=CDS:Y48G1C.2b.2;Parent=transcript:Y48G1C.2b.2;protein_id=Y48G1C.2b.2;extra_copy_number=0
N2_chrI	Liftoff	three_prime_UTR	80351	80567	.	+	.	ID=three_prime_UTR_16;Parent=transcript:Y48G1C.2b.2;extra_copy_number=0
N2_chrI	Liftoff	three_prime_UTR	80820	81069	.	+	.	ID=three_prime_UTR_17;Parent=transcript:Y48G1C.2b.2;extra_copy_number=0
N2_chrI	Liftoff	mRNA	71431	81077	.	+	.	ID=transcript:Y48G1C.2b.1;Parent=gene:WBGene00000812;biotype=protein_coding;transcript_id=Y48G1C.2b.1;matches_ref_protein=True;valid_ORF=True;extra_copy_number=0
N2_chrI	Liftoff	exon	71431	71517	.	+	.	ID=exon_127;Parent=transcript:Y48G1C.2b.1;Name=Y48G1C.2b.1.e1;constitutive=0;ensembl_end_phase=0;ensembl_phase=0;exon_id=Y48G1C.2b.1.e1;rank=1;extra_copy_number=0
N2_chrI	Liftoff	exon	71853	71938	.	+	.	ID=exon_128;Parent=transcript:Y48G1C.2b.1;Name=Y48G1C.2b.1.e2;constitutive=0;ensembl_end_phase=2;ensembl_phase=0;exon_id=Y48G1C.2b.1.e2;rank=2;extra_copy_number=0
N2_chrI	Liftoff	exon	72517	72596	.	+	.	ID=exon_129;Parent=transcript:Y48G1C.2b.1;Name=Y48G1C.2b.1.e3;constitutive=0;ensembl_end_phase=1;ensembl_phase=2;exon_id=Y48G1C.2b.1.e3;rank=3;extra_copy_number=0
N2_chrI	Liftoff	exon	72653	72903	.	+	.	ID=exon_130;Parent=transcript:Y48G1C.2b.1;Name=Y48G1C.2b.1.e4;constitutive=0;ensembl_end_phase=0;ensembl_phase=1;exon_id=Y48G1C.2b.1.e4;rank=4;extra_copy_number=0
N2_chrI	Liftoff	exon	72947	73023	.	+	.	ID=exon_131;Parent=transcript:Y48G1C.2b.1;Name=Y48G1C.2a.1.e3;constitutive=0;ensembl_end_phase=2;ensembl_phase=0;exon_id=Y48G1C.2a.1.e3;rank=5;extra_copy_number=0
N2_chrI	Liftoff	exon	73611	73772	.	+	.	ID=exon_132;Parent=transcript:Y48G1C.2b.1;Name=Y48G1C.2a.1.e4;constitutive=0;ensembl_end_phase=2;ensembl_phase=2;exon_id=Y48G1C.2a.1.e4;rank=6;extra_copy_number=0
N2_chrI	Liftoff	exon	74631	74814	.	+	.	ID=exon_133;Parent=transcript:Y48G1C.2b.1;Name=Y48G1C.2a.1.e5;constitutive=0;ensembl_end_phase=0;ensembl_phase=2;exon_id=Y48G1C.2a.1.e5;rank=7;extra_copy_number=0
N2_chrI	Liftoff	exon	75177	75496	.	+	.	ID=exon_134;Parent=transcript:Y48G1C.2b.1;Name=Y48G1C.2a.1.e6;constitutive=0;ensembl_end_phase=2;ensembl_phase=0;exon_id=Y48G1C.2a.1.e6;rank=8;extra_copy_number=0
N2_chrI	Liftoff	exon	75957	76118	.	+	.	ID=exon_135;Parent=transcript:Y48G1C.2b.1;Name=Y48G1C.2a.1.e7;constitutive=0;ensembl_end_phase=2;ensembl_phase=2;exon_id=Y48G1C.2a.1.e7;rank=9;extra_copy_number=0
N2_chrI	Liftoff	exon	76955	77159	.	+	.	ID=exon_136;Parent=transcript:Y48G1C.2b.1;Name=Y48G1C.2a.1.e8;constitutive=0;ensembl_end_phase=0;ensembl_phase=2;exon_id=Y48G1C.2a.1.e8;rank=10;extra_copy_number=0
N2_chrI	Liftoff	exon	77719	77805	.	+	.	ID=exon_137;Parent=transcript:Y48G1C.2b.1;Name=Y48G1C.2a.1.e9;constitutive=0;ensembl_end_phase=0;ensembl_phase=0;exon_id=Y48G1C.2a.1.e9;rank=11;extra_copy_number=0
N2_chrI	Liftoff	exon	79319	79453	.	+	.	ID=exon_138;Parent=transcript:Y48G1C.2b.1;Name=Y48G1C.2a.1.e10;constitutive=0;ensembl_end_phase=0;ensembl_phase=0;exon_id=Y48G1C.2a.1.e10;rank=12;extra_copy_number=0
N2_chrI	Liftoff	exon	80312	81077	.	+	.	ID=exon_139;Parent=transcript:Y48G1C.2b.1;Name=Y48G1C.2b.1.e13;constitutive=0;ensembl_end_phase=-1;ensembl_phase=0;exon_id=Y48G1C.2b.1.e13;rank=13;extra_copy_number=0
N2_chrI	Liftoff	CDS	71431	71517	.	+	.	ID=CDS:Y48G1C.2b.1;Parent=transcript:Y48G1C.2b.1;protein_id=Y48G1C.2b.1;extra_copy_number=0
N2_chrI	Liftoff	CDS	71853	71938	.	+	.	ID=CDS:Y48G1C.2b.1;Parent=transcript:Y48G1C.2b.1;protein_id=Y48G1C.2b.1;extra_copy_number=0
N2_chrI	Liftoff	CDS	72517	72596	.	+	.	ID=CDS:Y48G1C.2b.1;Parent=transcript:Y48G1C.2b.1;protein_id=Y48G1C.2b.1;extra_copy_number=0
N2_chrI	Liftoff	CDS	72653	72903	.	+	.	ID=CDS:Y48G1C.2b.1;Parent=transcript:Y48G1C.2b.1;protein_id=Y48G1C.2b.1;extra_copy_number=0
N2_chrI	Liftoff	CDS	72947	73023	.	+	.	ID=CDS:Y48G1C.2b.1;Parent=transcript:Y48G1C.2b.1;protein_id=Y48G1C.2b.1;extra_copy_number=0
N2_chrI	Liftoff	CDS	73611	73772	.	+	.	ID=CDS:Y48G1C.2b.1;Parent=transcript:Y48G1C.2b.1;protein_id=Y48G1C.2b.1;extra_copy_number=0
N2_chrI	Liftoff	CDS	74631	74814	.	+	.	ID=CDS:Y48G1C.2b.1;Parent=transcript:Y48G1C.2b.1;protein_id=Y48G1C.2b.1;extra_copy_number=0
N2_chrI	Liftoff	CDS	75177	75496	.	+	.	ID=CDS:Y48G1C.2b.1;Parent=transcript:Y48G1C.2b.1;protein_id=Y48G1C.2b.1;extra_copy_number=0
N2_chrI	Liftoff	CDS	75957	76118	.	+	.	ID=CDS:Y48G1C.2b.1;Parent=transcript:Y48G1C.2b.1;protein_id=Y48G1C.2b.1;extra_copy_number=0
N2_chrI	Liftoff	CDS	76955	77159	.	+	.	ID=CDS:Y48G1C.2b.1;Parent=transcript:Y48G1C.2b.1;protein_id=Y48G1C.2b.1;extra_copy_number=0
N2_chrI	Liftoff	CDS	77719	77805	.	+	.	ID=CDS:Y48G1C.2b.1;Parent=transcript:Y48G1C.2b.1;protein_id=Y48G1C.2b.1;extra_copy_number=0
N2_chrI	Liftoff	CDS	79319	79453	.	+	.	ID=CDS:Y48G1C.2b.1;Parent=transcript:Y48G1C.2b.1;protein_id=Y48G1C.2b.1;extra_copy_number=0
N2_chrI	Liftoff	CDS	80312	80350	.	+	.	ID=CDS:Y48G1C.2b.1;Parent=transcript:Y48G1C.2b.1;protein_id=Y48G1C.2b.1;extra_copy_number=0
N2_chrI	Liftoff	three_prime_UTR	80351	81077	.	+	.	ID=three_prime_UTR_18;Parent=transcript:Y48G1C.2b.1;extra_copy_number=0
N2_chrI	Liftoff	mRNA	71851	80639	.	+	.	ID=transcript:Y48G1C.2a.2;Parent=gene:WBGene00000812;biotype=protein_coding;transcript_id=Y48G1C.2a.2;matches_ref_protein=True;valid_ORF=True;extra_copy_number=0
N2_chrI	Liftoff	exon	71851	71938	.	+	.	ID=exon_140;Parent=transcript:Y48G1C.2a.2;Name=Y48G1C.2a.2.e1;constitutive=0;ensembl_end_phase=-1;ensembl_phase=-1;exon_id=Y48G1C.2a.2.e1;rank=1;extra_copy_number=0
N2_chrI	Liftoff	exon	72517	72596	.	+	.	ID=exon_141;Parent=transcript:Y48G1C.2a.2;Name=Y48G1C.2a.1.e1;constitutive=0;ensembl_end_phase=-1;ensembl_phase=-1;exon_id=Y48G1C.2a.1.e1;rank=2;extra_copy_number=0
N2_chrI	Liftoff	exon	72653	72903	.	+	.	ID=exon_142;Parent=transcript:Y48G1C.2a.2;Name=Y48G1C.2a.1.e2;constitutive=0;ensembl_end_phase=0;ensembl_phase=-1;exon_id=Y48G1C.2a.1.e2;rank=3;extra_copy_number=0
N2_chrI	Liftoff	exon	72947	73023	.	+	.	ID=exon_143;Parent=transcript:Y48G1C.2a.2;Name=Y48G1C.2a.1.e3;constitutive=0;ensembl_end_phase=2;ensembl_phase=0;exon_id=Y48G1C.2a.1.e3;rank=4;extra_copy_number=0
N2_chrI	Liftoff	exon	73611	73772	.	+	.	ID=exon_144;Parent=transcript:Y48G1C.2a.2;Name=Y48G1C.2a.1.e4;constitutive=0;ensembl_end_phase=2;ensembl_phase=2;exon_id=Y48G1C.2a.1.e4;rank=5;extra_copy_number=0
N2_chrI	Liftoff	exon	74631	74814	.	+	.	ID=exon_145;Parent=transcript:Y48G1C.2a.2;Name=Y48G1C.2a.1.e5;constitutive=0;ensembl_end_phase=0;ensembl_phase=2;exon_id=Y48G1C.2a.1.e5;rank=6;extra_copy_number=0
N2_chrI	Liftoff	exon	75177	75496	.	+	.	ID=exon_146;Parent=transcript:Y48G1C.2a.2;Name=Y48G1C.2a.1.e6;constitutive=0;ensembl_end_phase=2;ensembl_phase=0;exon_id=Y48G1C.2a.1.e6;rank=7;extra_copy_number=0
N2_chrI	Liftoff	exon	75957	76118	.	+	.	ID=exon_147;Parent=transcript:Y48G1C.2a.2;Name=Y48G1C.2a.1.e7;constitutive=0;ensembl_end_phase=2;ensembl_phase=2;exon_id=Y48G1C.2a.1.e7;rank=8;extra_copy_number=0
N2_chrI	Liftoff	exon	76955	77159	.	+	.	ID=exon_148;Parent=transcript:Y48G1C.2a.2;Name=Y48G1C.2a.1.e8;constitutive=0;ensembl_end_phase=0;ensembl_phase=2;exon_id=Y48G1C.2a.1.e8;rank=9;extra_copy_number=0
N2_chrI	Liftoff	exon	77719	77805	.	+	.	ID=exon_149;Parent=transcript:Y48G1C.2a.2;Name=Y48G1C.2a.1.e9;constitutive=0;ensembl_end_phase=0;ensembl_phase=0;exon_id=Y48G1C.2a.1.e9;rank=10;extra_copy_number=0
N2_chrI	Liftoff	exon	79319	79453	.	+	.	ID=exon_150;Parent=transcript:Y48G1C.2a.2;Name=Y48G1C.2a.1.e10;constitutive=0;ensembl_end_phase=0;ensembl_phase=0;exon_id=Y48G1C.2a.1.e10;rank=11;extra_copy_number=0
N2_chrI	Liftoff	exon	80312	80639	.	+	.	ID=exon_151;Parent=transcript:Y48G1C.2a.2;Name=Y48G1C.2a.2.e12;constitutive=0;ensembl_end_phase=-1;ensembl_phase=0;exon_id=Y48G1C.2a.2.e12;rank=12;extra_copy_number=0
N2_chrI	Liftoff	CDS	72655	72903	.	+	.	ID=CDS:Y48G1C.2a.2;Parent=transcript:Y48G1C.2a.2;protein_id=Y48G1C.2a.2;extra_copy_number=0
N2_chrI	Liftoff	CDS	72947	73023	.	+	.	ID=CDS:Y48G1C.2a.2;Parent=transcript:Y48G1C.2a.2;protein_id=Y48G1C.2a.2;extra_copy_number=0
N2_chrI	Liftoff	CDS	73611	73772	.	+	.	ID=CDS:Y48G1C.2a.2;Parent=transcript:Y48G1C.2a.2;protein_id=Y48G1C.2a.2;extra_copy_number=0
N2_chrI	Liftoff	CDS	74631	74814	.	+	.	ID=CDS:Y48G1C.2a.2;Parent=transcript:Y48G1C.2a.2;protein_id=Y48G1C.2a.2;extra_copy_number=0
N2_chrI	Liftoff	CDS	75177	75496	.	+	.	ID=CDS:Y48G1C.2a.2;Parent=transcript:Y48G1C.2a.2;protein_id=Y48G1C.2a.2;extra_copy_number=0
N2_chrI	Liftoff	CDS	75957	76118	.	+	.	ID=CDS:Y48G1C.2a.2;Parent=transcript:Y48G1C.2a.2;protein_id=Y48G1C.2a.2;extra_copy_number=0
N2_chrI	Liftoff	CDS	76955	77159	.	+	.	ID=CDS:Y48G1C.2a.2;Parent=transcript:Y48G1C.2a.2;protein_id=Y48G1C.2a.2;extra_copy_number=0
N2_chrI	Liftoff	CDS	77719	77805	.	+	.	ID=CDS:Y48G1C.2a.2;Parent=transcript:Y48G1C.2a.2;protein_id=Y48G1C.2a.2;extra_copy_number=0
N2_chrI	Liftoff	CDS	79319	79453	.	+	.	ID=CDS:Y48G1C.2a.2;Parent=transcript:Y48G1C.2a.2;protein_id=Y48G1C.2a.2;extra_copy_number=0
N2_chrI	Liftoff	CDS	80312	80350	.	+	.	ID=CDS:Y48G1C.2a.2;Parent=transcript:Y48G1C.2a.2;protein_id=Y48G1C.2a.2;extra_copy_number=0
N2_chrI	Liftoff	five_prime_UTR	71851	71938	.	+	.	ID=five_prime_UTR_22;Parent=transcript:Y48G1C.2a.2;extra_copy_number=0
N2_chrI	Liftoff	five_prime_UTR	72517	72596	.	+	.	ID=five_prime_UTR_23;Parent=transcript:Y48G1C.2a.2;extra_copy_number=0
N2_chrI	Liftoff	five_prime_UTR	72653	72654	.	+	.	ID=five_prime_UTR_24;Parent=transcript:Y48G1C.2a.2;extra_copy_number=0
N2_chrI	Liftoff	three_prime_UTR	80351	80639	.	+	.	ID=three_prime_UTR_19;Parent=transcript:Y48G1C.2a.2;extra_copy_number=0
N2_chrI	Liftoff	mRNA	71851	80639	.	+	.	ID=transcript:Y48G1C.2c.1;Parent=gene:WBGene00000812;biotype=protein_coding;transcript_id=Y48G1C.2c.1;matches_ref_protein=True;valid_ORF=True;extra_copy_number=0
N2_chrI	Liftoff	exon	71851	71938	.	+	.	ID=exon_152;Parent=transcript:Y48G1C.2c.1;Name=Y48G1C.2a.2.e1;constitutive=0;ensembl_end_phase=-1;ensembl_phase=-1;exon_id=Y48G1C.2a.2.e1;rank=1;extra_copy_number=0
N2_chrI	Liftoff	exon	72517	72596	.	+	.	ID=exon_153;Parent=transcript:Y48G1C.2c.1;Name=Y48G1C.2a.1.e1;constitutive=0;ensembl_end_phase=-1;ensembl_phase=-1;exon_id=Y48G1C.2a.1.e1;rank=2;extra_copy_number=0
N2_chrI	Liftoff	exon	72653	72903	.	+	.	ID=exon_154;Parent=transcript:Y48G1C.2c.1;Name=Y48G1C.2c.1.e3;constitutive=0;ensembl_end_phase=-1;ensembl_phase=-1;exon_id=Y48G1C.2c.1.e3;rank=3;extra_copy_number=0
N2_chrI	Liftoff	exon	72947	73023	.	+	.	ID=exon_155;Parent=transcript:Y48G1C.2c.1;Name=Y48G1C.2c.1.e4;constitutive=0;ensembl_end_phase=-1;ensembl_phase=-1;exon_id=Y48G1C.2c.1.e4;rank=4;extra_copy_number=0
N2_chrI	Liftoff	exon	73611	73772	.	+	.	ID=exon_156;Parent=transcript:Y48G1C.2c.1;Name=Y48G1C.2c.1.e5;constitutive=0;ensembl_end_phase=-1;ensembl_phase=-1;exon_id=Y48G1C.2c.1.e5;rank=5;extra_copy_number=0
N2_chrI	Liftoff	exon	74631	74814	.	+	.	ID=exon_157;Parent=transcript:Y48G1C.2c.1;Name=Y48G1C.2c.1.e6;constitutive=0;ensembl_end_phase=-1;ensembl_phase=-1;exon_id=Y48G1C.2c.1.e6;rank=6;extra_copy_number=0
N2_chrI	Liftoff	exon	75177	75496	.	+	.	ID=exon_158;Parent=transcript:Y48G1C.2c.1;Name=Y48G1C.2c.1.e7;constitutive=0;ensembl_end_phase=-1;ensembl_phase=-1;exon_id=Y48G1C.2c.1.e7;rank=7;extra_copy_number=0
N2_chrI	Liftoff	exon	75957	76118	.	+	.	ID=exon_159;Parent=transcript:Y48G1C.2c.1;Name=Y48G1C.2c.1.e8;constitutive=0;ensembl_end_phase=-1;ensembl_phase=-1;exon_id=Y48G1C.2c.1.e8;rank=8;extra_copy_number=0
N2_chrI	Liftoff	exon	76955	77159	.	+	.	ID=exon_160;Parent=transcript:Y48G1C.2c.1;Name=Y48G1C.2c.1.e9;constitutive=0;ensembl_end_phase=-1;ensembl_phase=-1;exon_id=Y48G1C.2c.1.e9;rank=9;extra_copy_number=0
N2_chrI	Liftoff	exon	77719	77805	.	+	.	ID=exon_161;Parent=transcript:Y48G1C.2c.1;Name=Y48G1C.2c.1.e10;constitutive=0;ensembl_end_phase=-1;ensembl_phase=-1;exon_id=Y48G1C.2c.1.e10;rank=10;extra_copy_number=0
N2_chrI	Liftoff	exon	79319	79453	.	+	.	ID=exon_162;Parent=transcript:Y48G1C.2c.1;Name=Y48G1C.2c.1.e11;constitutive=0;ensembl_end_phase=0;ensembl_phase=-1;exon_id=Y48G1C.2c.1.e11;rank=11;extra_copy_number=0
N2_chrI	Liftoff	exon	80312	80639	.	+	.	ID=exon_163;Parent=transcript:Y48G1C.2c.1;Name=Y48G1C.2a.2.e12;constitutive=0;ensembl_end_phase=-1;ensembl_phase=0;exon_id=Y48G1C.2a.2.e12;rank=12;extra_copy_number=0
N2_chrI	Liftoff	CDS	79361	79453	.	+	.	ID=CDS:Y48G1C.2c.1;Parent=transcript:Y48G1C.2c.1;protein_id=Y48G1C.2c.1;extra_copy_number=0
N2_chrI	Liftoff	CDS	80312	80350	.	+	.	ID=CDS:Y48G1C.2c.1;Parent=transcript:Y48G1C.2c.1;protein_id=Y48G1C.2c.1;extra_copy_number=0
N2_chrI	Liftoff	five_prime_UTR	71851	71938	.	+	.	ID=five_prime_UTR_25;Parent=transcript:Y48G1C.2c.1;extra_copy_number=0
N2_chrI	Liftoff	five_prime_UTR	72517	72596	.	+	.	ID=five_prime_UTR_26;Parent=transcript:Y48G1C.2c.1;extra_copy_number=0
N2_chrI	Liftoff	five_prime_UTR	72653	72903	.	+	.	ID=five_prime_UTR_27;Parent=transcript:Y48G1C.2c.1;extra_copy_number=0
N2_chrI	Liftoff	five_prime_UTR	72947	73023	.	+	.	ID=five_prime_UTR_28;Parent=transcript:Y48G1C.2c.1;extra_copy_number=0
N2_chrI	Liftoff	five_prime_UTR	73611	73772	.	+	.	ID=five_prime_UTR_29;Parent=transcript:Y48G1C.2c.1;extra_copy_number=0
N2_chrI	Liftoff	five_prime_UTR	74631	74814	.	+	.	ID=five_prime_UTR_30;Parent=transcript:Y48G1C.2c.1;extra_copy_number=0
N2_chrI	Liftoff	five_prime_UTR	75177	75496	.	+	.	ID=five_prime_UTR_31;Parent=transcript:Y48G1C.2c.1;extra_copy_number=0
N2_chrI	Liftoff	five_prime_UTR	75957	76118	.	+	.	ID=five_prime_UTR_32;Parent=transcript:Y48G1C.2c.1;extra_copy_number=0
N2_chrI	Liftoff	five_prime_UTR	76955	77159	.	+	.	ID=five_prime_UTR_33;Parent=transcript:Y48G1C.2c.1;extra_copy_number=0
N2_chrI	Liftoff	five_prime_UTR	77719	77805	.	+	.	ID=five_prime_UTR_34;Parent=transcript:Y48G1C.2c.1;extra_copy_number=0
N2_chrI	Liftoff	five_prime_UTR	79319	79360	.	+	.	ID=five_prime_UTR_35;Parent=transcript:Y48G1C.2c.1;extra_copy_number=0
N2_chrI	Liftoff	three_prime_UTR	80351	80639	.	+	.	ID=three_prime_UTR_20;Parent=transcript:Y48G1C.2c.1;extra_copy_number=0
N2_chrI	Liftoff	mRNA	72517	81069	.	+	.	ID=transcript:Y48G1C.2a.1;Parent=gene:WBGene00000812;biotype=protein_coding;transcript_id=Y48G1C.2a.1;matches_ref_protein=True;valid_ORF=True;extra_copy_number=0
N2_chrI	Liftoff	exon	72517	72596	.	+	.	ID=exon_164;Parent=transcript:Y48G1C.2a.1;Name=Y48G1C.2a.1.e1;constitutive=0;ensembl_end_phase=-1;ensembl_phase=-1;exon_id=Y48G1C.2a.1.e1;rank=1;extra_copy_number=0
N2_chrI	Liftoff	exon	72653	72903	.	+	.	ID=exon_165;Parent=transcript:Y48G1C.2a.1;Name=Y48G1C.2a.1.e2;constitutive=0;ensembl_end_phase=0;ensembl_phase=-1;exon_id=Y48G1C.2a.1.e2;rank=2;extra_copy_number=0
N2_chrI	Liftoff	exon	72947	73023	.	+	.	ID=exon_166;Parent=transcript:Y48G1C.2a.1;Name=Y48G1C.2a.1.e3;constitutive=0;ensembl_end_phase=2;ensembl_phase=0;exon_id=Y48G1C.2a.1.e3;rank=3;extra_copy_number=0
N2_chrI	Liftoff	exon	73611	73772	.	+	.	ID=exon_167;Parent=transcript:Y48G1C.2a.1;Name=Y48G1C.2a.1.e4;constitutive=0;ensembl_end_phase=2;ensembl_phase=2;exon_id=Y48G1C.2a.1.e4;rank=4;extra_copy_number=0
N2_chrI	Liftoff	exon	74631	74814	.	+	.	ID=exon_168;Parent=transcript:Y48G1C.2a.1;Name=Y48G1C.2a.1.e5;constitutive=0;ensembl_end_phase=0;ensembl_phase=2;exon_id=Y48G1C.2a.1.e5;rank=5;extra_copy_number=0
N2_chrI	Liftoff	exon	75177	75496	.	+	.	ID=exon_169;Parent=transcript:Y48G1C.2a.1;Name=Y48G1C.2a.1.e6;constitutive=0;ensembl_end_phase=2;ensembl_phase=0;exon_id=Y48G1C.2a.1.e6;rank=6;extra_copy_number=0
N2_chrI	Liftoff	exon	75957	76118	.	+	.	ID=exon_170;Parent=transcript:Y48G1C.2a.1;Name=Y48G1C.2a.1.e7;constitutive=0;ensembl_end_phase=2;ensembl_phase=2;exon_id=Y48G1C.2a.1.e7;rank=7;extra_copy_number=0
N2_chrI	Liftoff	exon	76955	77159	.	+	.	ID=exon_171;Parent=transcript:Y48G1C.2a.1;Name=Y48G1C.2a.1.e8;constitutive=0;ensembl_end_phase=0;ensembl_phase=2;exon_id=Y48G1C.2a.1.e8;rank=8;extra_copy_number=0
N2_chrI	Liftoff	exon	77719	77805	.	+	.	ID=exon_172;Parent=transcript:Y48G1C.2a.1;Name=Y48G1C.2a.1.e9;constitutive=0;ensembl_end_phase=0;ensembl_phase=0;exon_id=Y48G1C.2a.1.e9;rank=9;extra_copy_number=0
N2_chrI	Liftoff	exon	79319	79453	.	+	.	ID=exon_173;Parent=transcript:Y48G1C.2a.1;Name=Y48G1C.2a.1.e10;constitutive=0;ensembl_end_phase=0;ensembl_phase=0;exon_id=Y48G1C.2a.1.e10;rank=10;extra_copy_number=0
N2_chrI	Liftoff	exon	80312	80567	.	+	.	ID=exon_174;Parent=transcript:Y48G1C.2a.1;Name=Y48G1C.2a.1.e11;constitutive=0;ensembl_end_phase=-1;ensembl_phase=0;exon_id=Y48G1C.2a.1.e11;rank=11;extra_copy_number=0
N2_chrI	Liftoff	exon	80820	81069	.	+	.	ID=exon_175;Parent=transcript:Y48G1C.2a.1;Name=Y48G1C.2a.1.e12;constitutive=0;ensembl_end_phase=-1;ensembl_phase=-1;exon_id=Y48G1C.2a.1.e12;rank=12;extra_copy_number=0
N2_chrI	Liftoff	CDS	72655	72903	.	+	.	ID=CDS:Y48G1C.2a.1;Parent=transcript:Y48G1C.2a.1;protein_id=Y48G1C.2a.1;extra_copy_number=0
N2_chrI	Liftoff	CDS	72947	73023	.	+	.	ID=CDS:Y48G1C.2a.1;Parent=transcript:Y48G1C.2a.1;protein_id=Y48G1C.2a.1;extra_copy_number=0
N2_chrI	Liftoff	CDS	73611	73772	.	+	.	ID=CDS:Y48G1C.2a.1;Parent=transcript:Y48G1C.2a.1;protein_id=Y48G1C.2a.1;extra_copy_number=0
N2_chrI	Liftoff	CDS	74631	74814	.	+	.	ID=CDS:Y48G1C.2a.1;Parent=transcript:Y48G1C.2a.1;protein_id=Y48G1C.2a.1;extra_copy_number=0
N2_chrI	Liftoff	CDS	75177	75496	.	+	.	ID=CDS:Y48G1C.2a.1;Parent=transcript:Y48G1C.2a.1;protein_id=Y48G1C.2a.1;extra_copy_number=0
N2_chrI	Liftoff	CDS	75957	76118	.	+	.	ID=CDS:Y48G1C.2a.1;Parent=transcript:Y48G1C.2a.1;protein_id=Y48G1C.2a.1;extra_copy_number=0
N2_chrI	Liftoff	CDS	76955	77159	.	+	.	ID=CDS:Y48G1C.2a.1;Parent=transcript:Y48G1C.2a.1;protein_id=Y48G1C.2a.1;extra_copy_number=0
N2_chrI	Liftoff	CDS	77719	77805	.	+	.	ID=CDS:Y48G1C.2a.1;Parent=transcript:Y48G1C.2a.1;protein_id=Y48G1C.2a.1;extra_copy_number=0
N2_chrI	Liftoff	CDS	79319	79453	.	+	.	ID=CDS:Y48G1C.2a.1;Parent=transcript:Y48G1C.2a.1;protein_id=Y48G1C.2a.1;extra_copy_number=0
N2_chrI	Liftoff	CDS	80312	80350	.	+	.	ID=CDS:Y48G1C.2a.1;Parent=transcript:Y48G1C.2a.1;protein_id=Y48G1C.2a.1;extra_copy_number=0
N2_chrI	Liftoff	five_prime_UTR	72517	72596	.	+	.	ID=five_prime_UTR_36;Parent=transcript:Y48G1C.2a.1;extra_copy_number=0
N2_chrI	Liftoff	five_prime_UTR	72653	72654	.	+	.	ID=five_prime_UTR_37;Parent=transcript:Y48G1C.2a.1;extra_copy_number=0
N2_chrI	Liftoff	three_prime_UTR	80351	80567	.	+	.	ID=three_prime_UTR_21;Parent=transcript:Y48G1C.2a.1;extra_copy_number=0
N2_chrI	Liftoff	three_prime_UTR	80820	81069	.	+	.	ID=three_prime_UTR_22;Parent=transcript:Y48G1C.2a.1;extra_copy_number=0
N2_chrI	Liftoff	gene	81199	91026	.	+	.	ID=gene:WBGene00021683;Name=Y48G1C.10;biotype=protein_coding;gene_id=WBGene00021683;logic_name=wormbase;coverage=1.0;sequence_ID=1.0;valid_ORFs=6;extra_copy_number=0;copy_num_ID=gene:WBGene00021683_0
N2_chrI	Liftoff	mRNA	81199	90963	.	+	.	ID=transcript:Y48G1C.10a.2;Parent=gene:WBGene00021683;biotype=protein_coding;transcript_id=Y48G1C.10a.2;matches_ref_protein=True;valid_ORF=True;extra_copy_number=0
N2_chrI	Liftoff	exon	81199	81278	.	+	.	ID=exon_176;Parent=transcript:Y48G1C.10a.2;Name=Y48G1C.10a.1.e1;constitutive=0;ensembl_end_phase=0;ensembl_phase=-1;exon_id=Y48G1C.10a.1.e1;rank=1;extra_copy_number=0
N2_chrI	Liftoff	exon	81891	81969	.	+	.	ID=exon_177;Parent=transcript:Y48G1C.10a.2;Name=Y48G1C.10a.1.e2;constitutive=0;ensembl_end_phase=1;ensembl_phase=0;exon_id=Y48G1C.10a.1.e2;rank=2;extra_copy_number=0
N2_chrI	Liftoff	exon	82022	82143	.	+	.	ID=exon_178;Parent=transcript:Y48G1C.10a.2;Name=Y48G1C.10a.1.e3;constitutive=0;ensembl_end_phase=0;ensembl_phase=1;exon_id=Y48G1C.10a.1.e3;rank=3;extra_copy_number=0
N2_chrI	Liftoff	exon	82592	82682	.	+	.	ID=exon_179;Parent=transcript:Y48G1C.10a.2;Name=Y48G1C.10a.1.e4;constitutive=0;ensembl_end_phase=1;ensembl_phase=0;exon_id=Y48G1C.10a.1.e4;rank=4;extra_copy_number=0
N2_chrI	Liftoff	exon	83187	83426	.	+	.	ID=exon_180;Parent=transcript:Y48G1C.10a.2;Name=Y48G1C.10a.1.e5;constitutive=0;ensembl_end_phase=1;ensembl_phase=1;exon_id=Y48G1C.10a.1.e5;rank=5;extra_copy_number=0
N2_chrI	Liftoff	exon	84196	84319	.	+	.	ID=exon_181;Parent=transcript:Y48G1C.10a.2;Name=Y48G1C.10a.1.e6;constitutive=0;ensembl_end_phase=2;ensembl_phase=1;exon_id=Y48G1C.10a.1.e6;rank=6;extra_copy_number=0
N2_chrI	Liftoff	exon	84394	84573	.	+	.	ID=exon_182;Parent=transcript:Y48G1C.10a.2;Name=Y48G1C.10a.1.e7;constitutive=0;ensembl_end_phase=2;ensembl_phase=2;exon_id=Y48G1C.10a.1.e7;rank=7;extra_copy_number=0
N2_chrI	Liftoff	exon	84620	84744	.	+	.	ID=exon_183;Parent=transcript:Y48G1C.10a.2;Name=Y48G1C.10a.1.e8;constitutive=0;ensembl_end_phase=1;ensembl_phase=2;exon_id=Y48G1C.10a.1.e8;rank=8;extra_copy_number=0
N2_chrI	Liftoff	exon	84842	84991	.	+	.	ID=exon_184;Parent=transcript:Y48G1C.10a.2;Name=Y48G1C.10a.1.e9;constitutive=0;ensembl_end_phase=1;ensembl_phase=1;exon_id=Y48G1C.10a.1.e9;rank=9;extra_copy_number=0
N2_chrI	Liftoff	exon	86830	86910	.	+	.	ID=exon_185;Parent=transcript:Y48G1C.10a.2;Name=Y48G1C.10a.1.e10;constitutive=0;ensembl_end_phase=1;ensembl_phase=1;exon_id=Y48G1C.10a.1.e10;rank=10;extra_copy_number=0
N2_chrI	Liftoff	exon	87040	87229	.	+	.	ID=exon_186;Parent=transcript:Y48G1C.10a.2;Name=Y48G1C.10a.1.e11;constitutive=0;ensembl_end_phase=2;ensembl_phase=1;exon_id=Y48G1C.10a.1.e11;rank=11;extra_copy_number=0
N2_chrI	Liftoff	exon	87526	87740	.	+	.	ID=exon_187;Parent=transcript:Y48G1C.10a.2;Name=Y48G1C.10a.1.e12;constitutive=0;ensembl_end_phase=1;ensembl_phase=2;exon_id=Y48G1C.10a.1.e12;rank=12;extra_copy_number=0
N2_chrI	Liftoff	exon	88274	88506	.	+	.	ID=exon_188;Parent=transcript:Y48G1C.10a.2;Name=Y48G1C.10a.1.e13;constitutive=0;ensembl_end_phase=0;ensembl_phase=1;exon_id=Y48G1C.10a.1.e13;rank=13;extra_copy_number=0
N2_chrI	Liftoff	exon	88572	88712	.	+	.	ID=exon_189;Parent=transcript:Y48G1C.10a.2;Name=Y48G1C.10a.1.e14;constitutive=0;ensembl_end_phase=0;ensembl_phase=0;exon_id=Y48G1C.10a.1.e14;rank=14;extra_copy_number=0
N2_chrI	Liftoff	exon	89378	89590	.	+	.	ID=exon_190;Parent=transcript:Y48G1C.10a.2;Name=Y48G1C.10a.1.e15;constitutive=0;ensembl_end_phase=0;ensembl_phase=0;exon_id=Y48G1C.10a.1.e15;rank=15;extra_copy_number=0
N2_chrI	Liftoff	exon	90425	90963	.	+	.	ID=exon_191;Parent=transcript:Y48G1C.10a.2;Name=Y48G1C.10a.2.e16;constitutive=0;ensembl_end_phase=-1;ensembl_phase=0;exon_id=Y48G1C.10a.2.e16;rank=16;extra_copy_number=0
N2_chrI	Liftoff	CDS	81240	81278	.	+	.	ID=CDS:Y48G1C.10a.2;Parent=transcript:Y48G1C.10a.2;protein_id=Y48G1C.10a.2;extra_copy_number=0
N2_chrI	Liftoff	CDS	81891	81969	.	+	.	ID=CDS:Y48G1C.10a.2;Parent=transcript:Y48G1C.10a.2;protein_id=Y48G1C.10a.2;extra_copy_number=0
N2_chrI	Liftoff	CDS	82022	82143	.	+	.	ID=CDS:Y48G1C.10a.2;Parent=transcript:Y48G1C.10a.2;protein_id=Y48G1C.10a.2;extra_copy_number=0
N2_chrI	Liftoff	CDS	82592	82682	.	+	.	ID=CDS:Y48G1C.10a.2;Parent=transcript:Y48G1C.10a.2;protein_id=Y48G1C.10a.2;extra_copy_number=0
N2_chrI	Liftoff	CDS	83187	83426	.	+	.	ID=CDS:Y48G1C.10a.2;Parent=transcript:Y48G1C.10a.2;protein_id=Y48G1C.10a.2;extra_copy_number=0
N2_chrI	Liftoff	CDS	84196	84319	.	+	.	ID=CDS:Y48G1C.10a.2;Parent=transcript:Y48G1C.10a.2;protein_id=Y48G1C.10a.2;extra_copy_number=0
N2_chrI	Liftoff	CDS	84394	84573	.	+	.	ID=CDS:Y48G1C.10a.2;Parent=transcript:Y48G1C.10a.2;protein_id=Y48G1C.10a.2;extra_copy_number=0
N2_chrI	Liftoff	CDS	84620	84744	.	+	.	ID=CDS:Y48G1C.10a.2;Parent=transcript:Y48G1C.10a.2;protein_id=Y48G1C.10a.2;extra_copy_number=0
N2_chrI	Liftoff	CDS	84842	84991	.	+	.	ID=CDS:Y48G1C.10a.2;Parent=transcript:Y48G1C.10a.2;protein_id=Y48G1C.10a.2;extra_copy_number=0
N2_chrI	Liftoff	CDS	86830	86910	.	+	.	ID=CDS:Y48G1C.10a.2;Parent=transcript:Y48G1C.10a.2;protein_id=Y48G1C.10a.2;extra_copy_number=0
N2_chrI	Liftoff	CDS	87040	87229	.	+	.	ID=CDS:Y48G1C.10a.2;Parent=transcript:Y48G1C.10a.2;protein_id=Y48G1C.10a.2;extra_copy_number=0
N2_chrI	Liftoff	CDS	87526	87740	.	+	.	ID=CDS:Y48G1C.10a.2;Parent=transcript:Y48G1C.10a.2;protein_id=Y48G1C.10a.2;extra_copy_number=0
N2_chrI	Liftoff	CDS	88274	88506	.	+	.	ID=CDS:Y48G1C.10a.2;Parent=transcript:Y48G1C.10a.2;protein_id=Y48G1C.10a.2;extra_copy_number=0
N2_chrI	Liftoff	CDS	88572	88712	.	+	.	ID=CDS:Y48G1C.10a.2;Parent=transcript:Y48G1C.10a.2;protein_id=Y48G1C.10a.2;extra_copy_number=0
N2_chrI	Liftoff	CDS	89378	89590	.	+	.	ID=CDS:Y48G1C.10a.2;Parent=transcript:Y48G1C.10a.2;protein_id=Y48G1C.10a.2;extra_copy_number=0
N2_chrI	Liftoff	CDS	90425	90613	.	+	.	ID=CDS:Y48G1C.10a.2;Parent=transcript:Y48G1C.10a.2;protein_id=Y48G1C.10a.2;extra_copy_number=0
N2_chrI	Liftoff	five_prime_UTR	81199	81239	.	+	.	ID=five_prime_UTR_38;Parent=transcript:Y48G1C.10a.2;extra_copy_number=0
N2_chrI	Liftoff	three_prime_UTR	90614	90963	.	+	.	ID=three_prime_UTR_23;Parent=transcript:Y48G1C.10a.2;extra_copy_number=0
N2_chrI	Liftoff	mRNA	81199	91026	.	+	.	ID=transcript:Y48G1C.10a.1;Parent=gene:WBGene00021683;biotype=protein_coding;transcript_id=Y48G1C.10a.1;matches_ref_protein=True;valid_ORF=True;extra_copy_number=0
N2_chrI	Liftoff	exon	81199	81278	.	+	.	ID=exon_192;Parent=transcript:Y48G1C.10a.1;Name=Y48G1C.10a.1.e1;constitutive=0;ensembl_end_phase=0;ensembl_phase=-1;exon_id=Y48G1C.10a.1.e1;rank=1;extra_copy_number=0
N2_chrI	Liftoff	exon	81891	81969	.	+	.	ID=exon_193;Parent=transcript:Y48G1C.10a.1;Name=Y48G1C.10a.1.e2;constitutive=0;ensembl_end_phase=1;ensembl_phase=0;exon_id=Y48G1C.10a.1.e2;rank=2;extra_copy_number=0
N2_chrI	Liftoff	exon	82022	82143	.	+	.	ID=exon_194;Parent=transcript:Y48G1C.10a.1;Name=Y48G1C.10a.1.e3;constitutive=0;ensembl_end_phase=0;ensembl_phase=1;exon_id=Y48G1C.10a.1.e3;rank=3;extra_copy_number=0
N2_chrI	Liftoff	exon	82592	82682	.	+	.	ID=exon_195;Parent=transcript:Y48G1C.10a.1;Name=Y48G1C.10a.1.e4;constitutive=0;ensembl_end_phase=1;ensembl_phase=0;exon_id=Y48G1C.10a.1.e4;rank=4;extra_copy_number=0
N2_chrI	Liftoff	exon	83187	83426	.	+	.	ID=exon_196;Parent=transcript:Y48G1C.10a.1;Name=Y48G1C.10a.1.e5;constitutive=0;ensembl_end_phase=1;ensembl_phase=1;exon_id=Y48G1C.10a.1.e5;rank=5;extra_copy_number=0
N2_chrI	Liftoff	exon	84196	84319	.	+	.	ID=exon_197;Parent=transcript:Y48G1C.10a.1;Name=Y48G1C.10a.1.e6;constitutive=0;ensembl_end_phase=2;ensembl_phase=1;exon_id=Y48G1C.10a.1.e6;rank=6;extra_copy_number=0
N2_chrI	Liftoff	exon	84394	84573	.	+	.	ID=exon_198;Parent=transcript:Y48G1C.10a.1;Name=Y48G1C.10a.1.e7;constitutive=0;ensembl_end_phase=2;ensembl_phase=2;exon_id=Y48G1C.10a.1.e7;rank=7;extra_copy_number=0
N2_chrI	Liftoff	exon	84620	84744	.	+	.	ID=exon_199;Parent=transcript:Y48G1C.10a.1;Name=Y48G1C.10a.1.e8;constitutive=0;ensembl_end_phase=1;ensembl_phase=2;exon_id=Y48G1C.10a.1.e8;rank=8;extra_copy_number=0
N2_chrI	Liftoff	exon	84842	84991	.	+	.	ID=exon_200;Parent=transcript:Y48G1C.10a.1;Name=Y48G1C.10a.1.e9;constitutive=0;ensembl_end_phase=1;ensembl_phase=1;exon_id=Y48G1C.10a.1.e9;rank=9;extra_copy_number=0
N2_chrI	Liftoff	exon	86830	86910	.	+	.	ID=exon_201;Parent=transcript:Y48G1C.10a.1;Name=Y48G1C.10a.1.e10;constitutive=0;ensembl_end_phase=1;ensembl_phase=1;exon_id=Y48G1C.10a.1.e10;rank=10;extra_copy_number=0
N2_chrI	Liftoff	exon	87040	87229	.	+	.	ID=exon_202;Parent=transcript:Y48G1C.10a.1;Name=Y48G1C.10a.1.e11;constitutive=0;ensembl_end_phase=2;ensembl_phase=1;exon_id=Y48G1C.10a.1.e11;rank=11;extra_copy_number=0
N2_chrI	Liftoff	exon	87526	87740	.	+	.	ID=exon_203;Parent=transcript:Y48G1C.10a.1;Name=Y48G1C.10a.1.e12;constitutive=0;ensembl_end_phase=1;ensembl_phase=2;exon_id=Y48G1C.10a.1.e12;rank=12;extra_copy_number=0
N2_chrI	Liftoff	exon	88274	88506	.	+	.	ID=exon_204;Parent=transcript:Y48G1C.10a.1;Name=Y48G1C.10a.1.e13;constitutive=0;ensembl_end_phase=0;ensembl_phase=1;exon_id=Y48G1C.10a.1.e13;rank=13;extra_copy_number=0
N2_chrI	Liftoff	exon	88572	88712	.	+	.	ID=exon_205;Parent=transcript:Y48G1C.10a.1;Name=Y48G1C.10a.1.e14;constitutive=0;ensembl_end_phase=0;ensembl_phase=0;exon_id=Y48G1C.10a.1.e14;rank=14;extra_copy_number=0
N2_chrI	Liftoff	exon	89378	89590	.	+	.	ID=exon_206;Parent=transcript:Y48G1C.10a.1;Name=Y48G1C.10a.1.e15;constitutive=0;ensembl_end_phase=0;ensembl_phase=0;exon_id=Y48G1C.10a.1.e15;rank=15;extra_copy_number=0
N2_chrI	Liftoff	exon	90425	90798	.	+	.	ID=exon_207;Parent=transcript:Y48G1C.10a.1;Name=Y48G1C.10a.1.e16;constitutive=0;ensembl_end_phase=-1;ensembl_phase=0;exon_id=Y48G1C.10a.1.e16;rank=16;extra_copy_number=0
N2_chrI	Liftoff	exon	90828	90878	.	+	.	ID=exon_208;Parent=transcript:Y48G1C.10a.1;Name=Y48G1C.10a.1.e17;constitutive=0;ensembl_end_phase=-1;ensembl_phase=-1;exon_id=Y48G1C.10a.1.e17;rank=17;extra_copy_number=0
N2_chrI	Liftoff	exon	90974	91026	.	+	.	ID=exon_209;Parent=transcript:Y48G1C.10a.1;Name=Y48G1C.10a.1.e18;constitutive=0;ensembl_end_phase=-1;ensembl_phase=-1;exon_id=Y48G1C.10a.1.e18;rank=18;extra_copy_number=0
N2_chrI	Liftoff	CDS	81240	81278	.	+	.	ID=CDS:Y48G1C.10a.1;Parent=transcript:Y48G1C.10a.1;protein_id=Y48G1C.10a.1;extra_copy_number=0
N2_chrI	Liftoff	CDS	81891	81969	.	+	.	ID=CDS:Y48G1C.10a.1;Parent=transcript:Y48G1C.10a.1;protein_id=Y48G1C.10a.1;extra_copy_number=0
N2_chrI	Liftoff	CDS	82022	82143	.	+	.	ID=CDS:Y48G1C.10a.1;Parent=transcript:Y48G1C.10a.1;protein_id=Y48G1C.10a.1;extra_copy_number=0
N2_chrI	Liftoff	CDS	82592	82682	.	+	.	ID=CDS:Y48G1C.10a.1;Parent=transcript:Y48G1C.10a.1;protein_id=Y48G1C.10a.1;extra_copy_number=0
N2_chrI	Liftoff	CDS	83187	83426	.	+	.	ID=CDS:Y48G1C.10a.1;Parent=transcript:Y48G1C.10a.1;protein_id=Y48G1C.10a.1;extra_copy_number=0
N2_chrI	Liftoff	CDS	84196	84319	.	+	.	ID=CDS:Y48G1C.10a.1;Parent=transcript:Y48G1C.10a.1;protein_id=Y48G1C.10a.1;extra_copy_number=0
N2_chrI	Liftoff	CDS	84394	84573	.	+	.	ID=CDS:Y48G1C.10a.1;Parent=transcript:Y48G1C.10a.1;protein_id=Y48G1C.10a.1;extra_copy_number=0
N2_chrI	Liftoff	CDS	84620	84744	.	+	.	ID=CDS:Y48G1C.10a.1;Parent=transcript:Y48G1C.10a.1;protein_id=Y48G1C.10a.1;extra_copy_number=0
N2_chrI	Liftoff	CDS	84842	84991	.	+	.	ID=CDS:Y48G1C.10a.1;Parent=transcript:Y48G1C.10a.1;protein_id=Y48G1C.10a.1;extra_copy_number=0
N2_chrI	Liftoff	CDS	86830	86910	.	+	.	ID=CDS:Y48G1C.10a.1;Parent=transcript:Y48G1C.10a.1;protein_id=Y48G1C.10a.1;extra_copy_number=0
N2_chrI	Liftoff	CDS	87040	87229	.	+	.	ID=CDS:Y48G1C.10a.1;Parent=transcript:Y48G1C.10a.1;protein_id=Y48G1C.10a.1;extra_copy_number=0
N2_chrI	Liftoff	CDS	87526	87740	.	+	.	ID=CDS:Y48G1C.10a.1;Parent=transcript:Y48G1C.10a.1;protein_id=Y48G1C.10a.1;extra_copy_number=0
N2_chrI	Liftoff	CDS	88274	88506	.	+	.	ID=CDS:Y48G1C.10a.1;Parent=transcript:Y48G1C.10a.1;protein_id=Y48G1C.10a.1;extra_copy_number=0
N2_chrI	Liftoff	CDS	88572	88712	.	+	.	ID=CDS:Y48G1C.10a.1;Parent=transcript:Y48G1C.10a.1;protein_id=Y48G1C.10a.1;extra_copy_number=0
N2_chrI	Liftoff	CDS	89378	89590	.	+	.	ID=CDS:Y48G1C.10a.1;Parent=transcript:Y48G1C.10a.1;protein_id=Y48G1C.10a.1;extra_copy_number=0
N2_chrI	Liftoff	CDS	90425	90613	.	+	.	ID=CDS:Y48G1C.10a.1;Parent=transcript:Y48G1C.10a.1;protein_id=Y48G1C.10a.1;extra_copy_number=0
N2_chrI	Liftoff	five_prime_UTR	81199	81239	.	+	.	ID=five_prime_UTR_39;Parent=transcript:Y48G1C.10a.1;extra_copy_number=0
N2_chrI	Liftoff	three_prime_UTR	90614	90798	.	+	.	ID=three_prime_UTR_24;Parent=transcript:Y48G1C.10a.1;extra_copy_number=0
N2_chrI	Liftoff	three_prime_UTR	90828	90878	.	+	.	ID=three_prime_UTR_25;Parent=transcript:Y48G1C.10a.1;extra_copy_number=0
N2_chrI	Liftoff	three_prime_UTR	90974	91026	.	+	.	ID=three_prime_UTR_26;Parent=transcript:Y48G1C.10a.1;extra_copy_number=0
N2_chrI	Liftoff	mRNA	81209	91026	.	+	.	ID=transcript:Y48G1C.10a.3;Parent=gene:WBGene00021683;biotype=protein_coding;transcript_id=Y48G1C.10a.3;matches_ref_protein=True;valid_ORF=True;extra_copy_number=0
N2_chrI	Liftoff	exon	81209	81278	.	+	.	ID=exon_210;Parent=transcript:Y48G1C.10a.3;Name=Y48G1C.10a.3.e1;constitutive=0;ensembl_end_phase=0;ensembl_phase=-1;exon_id=Y48G1C.10a.3.e1;rank=1;extra_copy_number=0
N2_chrI	Liftoff	exon	81891	81969	.	+	.	ID=exon_211;Parent=transcript:Y48G1C.10a.3;Name=Y48G1C.10a.1.e2;constitutive=0;ensembl_end_phase=1;ensembl_phase=0;exon_id=Y48G1C.10a.1.e2;rank=2;extra_copy_number=0
N2_chrI	Liftoff	exon	82022	82143	.	+	.	ID=exon_212;Parent=transcript:Y48G1C.10a.3;Name=Y48G1C.10a.1.e3;constitutive=0;ensembl_end_phase=0;ensembl_phase=1;exon_id=Y48G1C.10a.1.e3;rank=3;extra_copy_number=0
N2_chrI	Liftoff	exon	82592	82682	.	+	.	ID=exon_213;Parent=transcript:Y48G1C.10a.3;Name=Y48G1C.10a.1.e4;constitutive=0;ensembl_end_phase=1;ensembl_phase=0;exon_id=Y48G1C.10a.1.e4;rank=4;extra_copy_number=0
N2_chrI	Liftoff	exon	83187	83426	.	+	.	ID=exon_214;Parent=transcript:Y48G1C.10a.3;Name=Y48G1C.10a.1.e5;constitutive=0;ensembl_end_phase=1;ensembl_phase=1;exon_id=Y48G1C.10a.1.e5;rank=5;extra_copy_number=0
N2_chrI	Liftoff	exon	84196	84319	.	+	.	ID=exon_215;Parent=transcript:Y48G1C.10a.3;Name=Y48G1C.10a.1.e6;constitutive=0;ensembl_end_phase=2;ensembl_phase=1;exon_id=Y48G1C.10a.1.e6;rank=6;extra_copy_number=0
N2_chrI	Liftoff	exon	84394	84573	.	+	.	ID=exon_216;Parent=transcript:Y48G1C.10a.3;Name=Y48G1C.10a.1.e7;constitutive=0;ensembl_end_phase=2;ensembl_phase=2;exon_id=Y48G1C.10a.1.e7;rank=7;extra_copy_number=0
N2_chrI	Liftoff	exon	84620	84744	.	+	.	ID=exon_217;Parent=transcript:Y48G1C.10a.3;Name=Y48G1C.10a.1.e8;constitutive=0;ensembl_end_phase=1;ensembl_phase=2;exon_id=Y48G1C.10a.1.e8;rank=8;extra_copy_number=0
N2_chrI	Liftoff	exon	84842	84991	.	+	.	ID=exon_218;Parent=transcript:Y48G1C.10a.3;Name=Y48G1C.10a.1.e9;constitutive=0;ensembl_end_phase=1;ensembl_phase=1;exon_id=Y48G1C.10a.1.e9;rank=9;extra_copy_number=0
N2_chrI	Liftoff	exon	86830	86910	.	+	.	ID=exon_219;Parent=transcript:Y48G1C.10a.3;Name=Y48G1C.10a.1.e10;constitutive=0;ensembl_end_phase=1;ensembl_phase=1;exon_id=Y48G1C.10a.1.e10;rank=10;extra_copy_number=0
N2_chrI	Liftoff	exon	87040	87229	.	+	.	ID=exon_220;Parent=transcript:Y48G1C.10a.3;Name=Y48G1C.10a.1.e11;constitutive=0;ensembl_end_phase=2;ensembl_phase=1;exon_id=Y48G1C.10a.1.e11;rank=11;extra_copy_number=0
N2_chrI	Liftoff	exon	87526	87740	.	+	.	ID=exon_221;Parent=transcript:Y48G1C.10a.3;Name=Y48G1C.10a.1.e12;constitutive=0;ensembl_end_phase=1;ensembl_phase=2;exon_id=Y48G1C.10a.1.e12;rank=12;extra_copy_number=0
N2_chrI	Liftoff	exon	88274	88506	.	+	.	ID=exon_222;Parent=transcript:Y48G1C.10a.3;Name=Y48G1C.10a.1.e13;constitutive=0;ensembl_end_phase=0;ensembl_phase=1;exon_id=Y48G1C.10a.1.e13;rank=13;extra_copy_number=0
N2_chrI	Liftoff	exon	88572	88712	.	+	.	ID=exon_223;Parent=transcript:Y48G1C.10a.3;Name=Y48G1C.10a.1.e14;constitutive=0;ensembl_end_phase=0;ensembl_phase=0;exon_id=Y48G1C.10a.1.e14;rank=14;extra_copy_number=0
N2_chrI	Liftoff	exon	89378	89590	.	+	.	ID=exon_224;Parent=transcript:Y48G1C.10a.3;Name=Y48G1C.10a.1.e15;constitutive=0;ensembl_end_phase=0;ensembl_phase=0;exon_id=Y48G1C.10a.1.e15;rank=15;extra_copy_number=0
N2_chrI	Liftoff	exon	90425	90798	.	+	.	ID=exon_225;Parent=transcript:Y48G1C.10a.3;Name=Y48G1C.10a.1.e16;constitutive=0;ensembl_end_phase=-1;ensembl_phase=0;exon_id=Y48G1C.10a.1.e16;rank=16;extra_copy_number=0
N2_chrI	Liftoff	exon	90828	90878	.	+	.	ID=exon_226;Parent=transcript:Y48G1C.10a.3;Name=Y48G1C.10a.1.e17;constitutive=0;ensembl_end_phase=-1;ensembl_phase=-1;exon_id=Y48G1C.10a.1.e17;rank=17;extra_copy_number=0
N2_chrI	Liftoff	exon	90974	91026	.	+	.	ID=exon_227;Parent=transcript:Y48G1C.10a.3;Name=Y48G1C.10a.1.e18;constitutive=0;ensembl_end_phase=-1;ensembl_phase=-1;exon_id=Y48G1C.10a.1.e18;rank=18;extra_copy_number=0
N2_chrI	Liftoff	CDS	81240	81278	.	+	.	ID=CDS:Y48G1C.10a.3;Parent=transcript:Y48G1C.10a.3;protein_id=Y48G1C.10a.3;extra_copy_number=0
N2_chrI	Liftoff	CDS	81891	81969	.	+	.	ID=CDS:Y48G1C.10a.3;Parent=transcript:Y48G1C.10a.3;protein_id=Y48G1C.10a.3;extra_copy_number=0
N2_chrI	Liftoff	CDS	82022	82143	.	+	.	ID=CDS:Y48G1C.10a.3;Parent=transcript:Y48G1C.10a.3;protein_id=Y48G1C.10a.3;extra_copy_number=0
N2_chrI	Liftoff	CDS	82592	82682	.	+	.	ID=CDS:Y48G1C.10a.3;Parent=transcript:Y48G1C.10a.3;protein_id=Y48G1C.10a.3;extra_copy_number=0
N2_chrI	Liftoff	CDS	83187	83426	.	+	.	ID=CDS:Y48G1C.10a.3;Parent=transcript:Y48G1C.10a.3;protein_id=Y48G1C.10a.3;extra_copy_number=0
N2_chrI	Liftoff	CDS	84196	84319	.	+	.	ID=CDS:Y48G1C.10a.3;Parent=transcript:Y48G1C.10a.3;protein_id=Y48G1C.10a.3;extra_copy_number=0
N2_chrI	Liftoff	CDS	84394	84573	.	+	.	ID=CDS:Y48G1C.10a.3;Parent=transcript:Y48G1C.10a.3;protein_id=Y48G1C.10a.3;extra_copy_number=0
N2_chrI	Liftoff	CDS	84620	84744	.	+	.	ID=CDS:Y48G1C.10a.3;Parent=transcript:Y48G1C.10a.3;protein_id=Y48G1C.10a.3;extra_copy_number=0
N2_chrI	Liftoff	CDS	84842	84991	.	+	.	ID=CDS:Y48G1C.10a.3;Parent=transcript:Y48G1C.10a.3;protein_id=Y48G1C.10a.3;extra_copy_number=0
N2_chrI	Liftoff	CDS	86830	86910	.	+	.	ID=CDS:Y48G1C.10a.3;Parent=transcript:Y48G1C.10a.3;protein_id=Y48G1C.10a.3;extra_copy_number=0
N2_chrI	Liftoff	CDS	87040	87229	.	+	.	ID=CDS:Y48G1C.10a.3;Parent=transcript:Y48G1C.10a.3;protein_id=Y48G1C.10a.3;extra_copy_number=0
N2_chrI	Liftoff	CDS	87526	87740	.	+	.	ID=CDS:Y48G1C.10a.3;Parent=transcript:Y48G1C.10a.3;protein_id=Y48G1C.10a.3;extra_copy_number=0
N2_chrI	Liftoff	CDS	88274	88506	.	+	.	ID=CDS:Y48G1C.10a.3;Parent=transcript:Y48G1C.10a.3;protein_id=Y48G1C.10a.3;extra_copy_number=0
N2_chrI	Liftoff	CDS	88572	88712	.	+	.	ID=CDS:Y48G1C.10a.3;Parent=transcript:Y48G1C.10a.3;protein_id=Y48G1C.10a.3;extra_copy_number=0
N2_chrI	Liftoff	CDS	89378	89590	.	+	.	ID=CDS:Y48G1C.10a.3;Parent=transcript:Y48G1C.10a.3;protein_id=Y48G1C.10a.3;extra_copy_number=0
N2_chrI	Liftoff	CDS	90425	90613	.	+	.	ID=CDS:Y48G1C.10a.3;Parent=transcript:Y48G1C.10a.3;protein_id=Y48G1C.10a.3;extra_copy_number=0
N2_chrI	Liftoff	five_prime_UTR	81209	81239	.	+	.	ID=five_prime_UTR_40;Parent=transcript:Y48G1C.10a.3;extra_copy_number=0
N2_chrI	Liftoff	three_prime_UTR	90614	90798	.	+	.	ID=three_prime_UTR_27;Parent=transcript:Y48G1C.10a.3;extra_copy_number=0
N2_chrI	Liftoff	three_prime_UTR	90828	90878	.	+	.	ID=three_prime_UTR_28;Parent=transcript:Y48G1C.10a.3;extra_copy_number=0
N2_chrI	Liftoff	three_prime_UTR	90974	91026	.	+	.	ID=three_prime_UTR_29;Parent=transcript:Y48G1C.10a.3;extra_copy_number=0
N2_chrI	Liftoff	mRNA	86832	90963	.	+	.	ID=transcript:Y48G1C.10b.2;Parent=gene:WBGene00021683;biotype=protein_coding;transcript_id=Y48G1C.10b.2;matches_ref_protein=True;valid_ORF=True;extra_copy_number=0
N2_chrI	Liftoff	exon	86832	86910	.	+	.	ID=exon_228;Parent=transcript:Y48G1C.10b.2;Name=Y48G1C.10b.1.e1;constitutive=0;ensembl_end_phase=1;ensembl_phase=-1;exon_id=Y48G1C.10b.1.e1;rank=1;extra_copy_number=0
N2_chrI	Liftoff	exon	87040	87229	.	+	.	ID=exon_229;Parent=transcript:Y48G1C.10b.2;Name=Y48G1C.10a.1.e11;constitutive=0;ensembl_end_phase=2;ensembl_phase=1;exon_id=Y48G1C.10a.1.e11;rank=2;extra_copy_number=0
N2_chrI	Liftoff	exon	87526	87740	.	+	.	ID=exon_230;Parent=transcript:Y48G1C.10b.2;Name=Y48G1C.10a.1.e12;constitutive=0;ensembl_end_phase=1;ensembl_phase=2;exon_id=Y48G1C.10a.1.e12;rank=3;extra_copy_number=0
N2_chrI	Liftoff	exon	88274	88506	.	+	.	ID=exon_231;Parent=transcript:Y48G1C.10b.2;Name=Y48G1C.10a.1.e13;constitutive=0;ensembl_end_phase=0;ensembl_phase=1;exon_id=Y48G1C.10a.1.e13;rank=4;extra_copy_number=0
N2_chrI	Liftoff	exon	88572	88712	.	+	.	ID=exon_232;Parent=transcript:Y48G1C.10b.2;Name=Y48G1C.10a.1.e14;constitutive=0;ensembl_end_phase=0;ensembl_phase=0;exon_id=Y48G1C.10a.1.e14;rank=5;extra_copy_number=0
N2_chrI	Liftoff	exon	89378	89590	.	+	.	ID=exon_233;Parent=transcript:Y48G1C.10b.2;Name=Y48G1C.10a.1.e15;constitutive=0;ensembl_end_phase=0;ensembl_phase=0;exon_id=Y48G1C.10a.1.e15;rank=6;extra_copy_number=0
N2_chrI	Liftoff	exon	90425	90963	.	+	.	ID=exon_234;Parent=transcript:Y48G1C.10b.2;Name=Y48G1C.10a.2.e16;constitutive=0;ensembl_end_phase=-1;ensembl_phase=0;exon_id=Y48G1C.10a.2.e16;rank=7;extra_copy_number=0
N2_chrI	Liftoff	CDS	86847	86910	.	+	.	ID=CDS:Y48G1C.10b.2;Parent=transcript:Y48G1C.10b.2;protein_id=Y48G1C.10b.2;extra_copy_number=0
N2_chrI	Liftoff	CDS	87040	87229	.	+	.	ID=CDS:Y48G1C.10b.2;Parent=transcript:Y48G1C.10b.2;protein_id=Y48G1C.10b.2;extra_copy_number=0
N2_chrI	Liftoff	CDS	87526	87740	.	+	.	ID=CDS:Y48G1C.10b.2;Parent=transcript:Y48G1C.10b.2;protein_id=Y48G1C.10b.2;extra_copy_number=0
N2_chrI	Liftoff	CDS	88274	88506	.	+	.	ID=CDS:Y48G1C.10b.2;Parent=transcript:Y48G1C.10b.2;protein_id=Y48G1C.10b.2;extra_copy_number=0
N2_chrI	Liftoff	CDS	88572	88712	.	+	.	ID=CDS:Y48G1C.10b.2;Parent=transcript:Y48G1C.10b.2;protein_id=Y48G1C.10b.2;extra_copy_number=0
N2_chrI	Liftoff	CDS	89378	89590	.	+	.	ID=CDS:Y48G1C.10b.2;Parent=transcript:Y48G1C.10b.2;protein_id=Y48G1C.10b.2;extra_copy_number=0
N2_chrI	Liftoff	CDS	90425	90613	.	+	.	ID=CDS:Y48G1C.10b.2;Parent=transcript:Y48G1C.10b.2;protein_id=Y48G1C.10b.2;extra_copy_number=0
N2_chrI	Liftoff	five_prime_UTR	86832	86846	.	+	.	ID=five_prime_UTR_41;Parent=transcript:Y48G1C.10b.2;extra_copy_number=0
N2_chrI	Liftoff	three_prime_UTR	90614	90963	.	+	.	ID=three_prime_UTR_30;Parent=transcript:Y48G1C.10b.2;extra_copy_number=0
N2_chrI	Liftoff	mRNA	86832	91026	.	+	.	ID=transcript:Y48G1C.10b.1;Parent=gene:WBGene00021683;biotype=protein_coding;transcript_id=Y48G1C.10b.1;matches_ref_protein=True;valid_ORF=True;extra_copy_number=0
N2_chrI	Liftoff	exon	86832	86910	.	+	.	ID=exon_235;Parent=transcript:Y48G1C.10b.1;Name=Y48G1C.10b.1.e1;constitutive=0;ensembl_end_phase=1;ensembl_phase=-1;exon_id=Y48G1C.10b.1.e1;rank=1;extra_copy_number=0
N2_chrI	Liftoff	exon	87040	87229	.	+	.	ID=exon_236;Parent=transcript:Y48G1C.10b.1;Name=Y48G1C.10a.1.e11;constitutive=0;ensembl_end_phase=2;ensembl_phase=1;exon_id=Y48G1C.10a.1.e11;rank=2;extra_copy_number=0
N2_chrI	Liftoff	exon	87526	87740	.	+	.	ID=exon_237;Parent=transcript:Y48G1C.10b.1;Name=Y48G1C.10a.1.e12;constitutive=0;ensembl_end_phase=1;ensembl_phase=2;exon_id=Y48G1C.10a.1.e12;rank=3;extra_copy_number=0
N2_chrI	Liftoff	exon	88274	88506	.	+	.	ID=exon_238;Parent=transcript:Y48G1C.10b.1;Name=Y48G1C.10a.1.e13;constitutive=0;ensembl_end_phase=0;ensembl_phase=1;exon_id=Y48G1C.10a.1.e13;rank=4;extra_copy_number=0
N2_chrI	Liftoff	exon	88572	88712	.	+	.	ID=exon_239;Parent=transcript:Y48G1C.10b.1;Name=Y48G1C.10a.1.e14;constitutive=0;ensembl_end_phase=0;ensembl_phase=0;exon_id=Y48G1C.10a.1.e14;rank=5;extra_copy_number=0
N2_chrI	Liftoff	exon	89378	89590	.	+	.	ID=exon_240;Parent=transcript:Y48G1C.10b.1;Name=Y48G1C.10a.1.e15;constitutive=0;ensembl_end_phase=0;ensembl_phase=0;exon_id=Y48G1C.10a.1.e15;rank=6;extra_copy_number=0
N2_chrI	Liftoff	exon	90425	90798	.	+	.	ID=exon_241;Parent=transcript:Y48G1C.10b.1;Name=Y48G1C.10a.1.e16;constitutive=0;ensembl_end_phase=-1;ensembl_phase=0;exon_id=Y48G1C.10a.1.e16;rank=7;extra_copy_number=0
N2_chrI	Liftoff	exon	90828	90878	.	+	.	ID=exon_242;Parent=transcript:Y48G1C.10b.1;Name=Y48G1C.10a.1.e17;constitutive=0;ensembl_end_phase=-1;ensembl_phase=-1;exon_id=Y48G1C.10a.1.e17;rank=8;extra_copy_number=0
N2_chrI	Liftoff	exon	90974	91026	.	+	.	ID=exon_243;Parent=transcript:Y48G1C.10b.1;Name=Y48G1C.10a.1.e18;constitutive=0;ensembl_end_phase=-1;ensembl_phase=-1;exon_id=Y48G1C.10a.1.e18;rank=9;extra_copy_number=0
N2_chrI	Liftoff	CDS	86847	86910	.	+	.	ID=CDS:Y48G1C.10b.1;Parent=transcript:Y48G1C.10b.1;protein_id=Y48G1C.10b.1;extra_copy_number=0
N2_chrI	Liftoff	CDS	87040	87229	.	+	.	ID=CDS:Y48G1C.10b.1;Parent=transcript:Y48G1C.10b.1;protein_id=Y48G1C.10b.1;extra_copy_number=0
N2_chrI	Liftoff	CDS	87526	87740	.	+	.	ID=CDS:Y48G1C.10b.1;Parent=transcript:Y48G1C.10b.1;protein_id=Y48G1C.10b.1;extra_copy_number=0
N2_chrI	Liftoff	CDS	88274	88506	.	+	.	ID=CDS:Y48G1C.10b.1;Parent=transcript:Y48G1C.10b.1;protein_id=Y48G1C.10b.1;extra_copy_number=0
N2_chrI	Liftoff	CDS	88572	88712	.	+	.	ID=CDS:Y48G1C.10b.1;Parent=transcript:Y48G1C.10b.1;protein_id=Y48G1C.10b.1;extra_copy_number=0
N2_chrI	Liftoff	CDS	89378	89590	.	+	.	ID=CDS:Y48G1C.10b.1;Parent=transcript:Y48G1C.10b.1;protein_id=Y48G1C.10b.1;extra_copy_number=0
N2_chrI	Liftoff	CDS	90425	90613	.	+	.	ID=CDS:Y48G1C.10b.1;Parent=transcript:Y48G1C.10b.1;protein_id=Y48G1C.10b.1;extra_copy_number=0
N2_chrI	Liftoff	five_prime_UTR	86832	86846	.	+	.	ID=five_prime_UTR_42;Parent=transcript:Y48G1C.10b.1;extra_copy_number=0
N2_chrI	Liftoff	three_prime_UTR	90614	90798	.	+	.	ID=three_prime_UTR_31;Parent=transcript:Y48G1C.10b.1;extra_copy_number=0
N2_chrI	Liftoff	three_prime_UTR	90828	90878	.	+	.	ID=three_prime_UTR_32;Parent=transcript:Y48G1C.10b.1;extra_copy_number=0
N2_chrI	Liftoff	three_prime_UTR	90974	91026	.	+	.	ID=three_prime_UTR_33;Parent=transcript:Y48G1C.10b.1;extra_copy_number=0
N2_chrI	Liftoff	mRNA	89486	90963	.	+	.	ID=transcript:Y48G1C.10c.1;Parent=gene:WBGene00021683;biotype=protein_coding;transcript_id=Y48G1C.10c.1;matches_ref_protein=True;valid_ORF=True;extra_copy_number=0
N2_chrI	Liftoff	exon	89486	89590	.	+	.	ID=exon_244;Parent=transcript:Y48G1C.10c.1;Name=Y48G1C.10c.1.e1;constitutive=0;ensembl_end_phase=0;ensembl_phase=0;exon_id=Y48G1C.10c.1.e1;rank=1;extra_copy_number=0
N2_chrI	Liftoff	exon	90425	90963	.	+	.	ID=exon_245;Parent=transcript:Y48G1C.10c.1;Name=Y48G1C.10a.2.e16;constitutive=0;ensembl_end_phase=-1;ensembl_phase=0;exon_id=Y48G1C.10a.2.e16;rank=2;extra_copy_number=0
N2_chrI	Liftoff	CDS	89486	89590	.	+	.	ID=CDS:Y48G1C.10c.1;Parent=transcript:Y48G1C.10c.1;protein_id=Y48G1C.10c.1;extra_copy_number=0
N2_chrI	Liftoff	CDS	90425	90613	.	+	.	ID=CDS:Y48G1C.10c.1;Parent=transcript:Y48G1C.10c.1;protein_id=Y48G1C.10c.1;extra_copy_number=0
N2_chrI	Liftoff	three_prime_UTR	90614	90963	.	+	.	ID=three_prime_UTR_34;Parent=transcript:Y48G1C.10c.1;extra_copy_number=0
N2_chrI	Liftoff	gene	84997	86299	.	-	.	ID=gene:WBGene00021679;Name=Y48G1C.6;biotype=protein_coding;gene_id=WBGene00021679;logic_name=wormbase;coverage=1.0;sequence_ID=1.0;valid_ORFs=1;extra_copy_number=0;copy_num_ID=gene:WBGene00021679_0
N2_chrI	Liftoff	mRNA	84997	86299	.	-	.	ID=transcript:Y48G1C.6.1;Parent=gene:WBGene00021679;biotype=protein_coding;transcript_id=Y48G1C.6.1;matches_ref_protein=True;valid_ORF=True;extra_copy_number=0
N2_chrI	Liftoff	exon	84997	85360	.	-	.	ID=exon_246;Parent=transcript:Y48G1C.6.1;Name=Y48G1C.6.1.e3;constitutive=1;ensembl_end_phase=-1;ensembl_phase=0;exon_id=Y48G1C.6.1.e3;rank=3;extra_copy_number=0
N2_chrI	Liftoff	exon	85447	85627	.	-	.	ID=exon_247;Parent=transcript:Y48G1C.6.1;Name=Y48G1C.6.1.e2;constitutive=1;ensembl_end_phase=0;ensembl_phase=2;exon_id=Y48G1C.6.1.e2;rank=2;extra_copy_number=0
N2_chrI	Liftoff	exon	86103	86299	.	-	.	ID=exon_248;Parent=transcript:Y48G1C.6.1;Name=Y48G1C.6.1.e1;constitutive=1;ensembl_end_phase=2;ensembl_phase=-1;exon_id=Y48G1C.6.1.e1;rank=1;extra_copy_number=0
N2_chrI	Liftoff	CDS	85058	85360	.	-	.	ID=CDS:Y48G1C.6.1;Parent=transcript:Y48G1C.6.1;protein_id=Y48G1C.6.1;extra_copy_number=0
N2_chrI	Liftoff	CDS	85447	85627	.	-	.	ID=CDS:Y48G1C.6.1;Parent=transcript:Y48G1C.6.1;protein_id=Y48G1C.6.1;extra_copy_number=0
N2_chrI	Liftoff	CDS	86103	86290	.	-	.	ID=CDS:Y48G1C.6.1;Parent=transcript:Y48G1C.6.1;protein_id=Y48G1C.6.1;extra_copy_number=0
N2_chrI	Liftoff	five_prime_UTR	86291	86299	.	-	.	ID=five_prime_UTR_43;Parent=transcript:Y48G1C.6.1;extra_copy_number=0
N2_chrI	Liftoff	three_prime_UTR	84997	85057	.	-	.	ID=three_prime_UTR_35;Parent=transcript:Y48G1C.6.1;extra_copy_number=0
N2_chrI	Liftoff	gene	91386	92883	.	+	.	ID=gene:WBGene00021682;Name=Y48G1C.9;biotype=protein_coding;gene_id=WBGene00021682;logic_name=wormbase;coverage=1.0;sequence_ID=1.0;valid_ORFs=3;extra_copy_number=0;copy_num_ID=gene:WBGene00021682_0
N2_chrI	Liftoff	mRNA	91386	92726	.	+	.	ID=transcript:Y48G1C.9.2;Parent=gene:WBGene00021682;biotype=protein_coding;transcript_id=Y48G1C.9.2;matches_ref_protein=True;valid_ORF=True;extra_copy_number=0
N2_chrI	Liftoff	exon	91386	91600	.	+	.	ID=exon_249;Parent=transcript:Y48G1C.9.2;Name=Y48G1C.9.2.e1;constitutive=0;ensembl_end_phase=0;ensembl_phase=-1;exon_id=Y48G1C.9.2.e1;rank=1;extra_copy_number=0
N2_chrI	Liftoff	exon	92529	92726	.	+	.	ID=exon_250;Parent=transcript:Y48G1C.9.2;Name=Y48G1C.9.1.e2;constitutive=0;ensembl_end_phase=-1;ensembl_phase=0;exon_id=Y48G1C.9.1.e2;rank=2;extra_copy_number=0
N2_chrI	Liftoff	CDS	91415	91600	.	+	.	ID=CDS:Y48G1C.9.2;Parent=transcript:Y48G1C.9.2;protein_id=Y48G1C.9.2;extra_copy_number=0
N2_chrI	Liftoff	CDS	92529	92654	.	+	.	ID=CDS:Y48G1C.9.2;Parent=transcript:Y48G1C.9.2;protein_id=Y48G1C.9.2;extra_copy_number=0
N2_chrI	Liftoff	five_prime_UTR	91386	91414	.	+	.	ID=five_prime_UTR_44;Parent=transcript:Y48G1C.9.2;extra_copy_number=0
N2_chrI	Liftoff	three_prime_UTR	92655	92726	.	+	.	ID=three_prime_UTR_36;Parent=transcript:Y48G1C.9.2;extra_copy_number=0
N2_chrI	Liftoff	mRNA	91410	92726	.	+	.	ID=transcript:Y48G1C.9.1;Parent=gene:WBGene00021682;biotype=protein_coding;transcript_id=Y48G1C.9.1;matches_ref_protein=True;valid_ORF=True;extra_copy_number=0
N2_chrI	Liftoff	exon	91410	91600	.	+	.	ID=exon_251;Parent=transcript:Y48G1C.9.1;Name=Y48G1C.9.1.e1;constitutive=0;ensembl_end_phase=0;ensembl_phase=-1;exon_id=Y48G1C.9.1.e1;rank=1;extra_copy_number=0
N2_chrI	Liftoff	exon	92529	92726	.	+	.	ID=exon_252;Parent=transcript:Y48G1C.9.1;Name=Y48G1C.9.1.e2;constitutive=0;ensembl_end_phase=-1;ensembl_phase=0;exon_id=Y48G1C.9.1.e2;rank=2;extra_copy_number=0
N2_chrI	Liftoff	CDS	91415	91600	.	+	.	ID=CDS:Y48G1C.9.1;Parent=transcript:Y48G1C.9.1;protein_id=Y48G1C.9.1;extra_copy_number=0
N2_chrI	Liftoff	CDS	92529	92654	.	+	.	ID=CDS:Y48G1C.9.1;Parent=transcript:Y48G1C.9.1;protein_id=Y48G1C.9.1;extra_copy_number=0
N2_chrI	Liftoff	five_prime_UTR	91410	91414	.	+	.	ID=five_prime_UTR_45;Parent=transcript:Y48G1C.9.1;extra_copy_number=0
N2_chrI	Liftoff	three_prime_UTR	92655	92726	.	+	.	ID=three_prime_UTR_37;Parent=transcript:Y48G1C.9.1;extra_copy_number=0
N2_chrI	Liftoff	mRNA	91410	92883	.	+	.	ID=transcript:Y48G1C.9.3;Parent=gene:WBGene00021682;biotype=protein_coding;transcript_id=Y48G1C.9.3;matches_ref_protein=True;valid_ORF=True;extra_copy_number=0
N2_chrI	Liftoff	exon	91410	91600	.	+	.	ID=exon_253;Parent=transcript:Y48G1C.9.3;Name=Y48G1C.9.1.e1;constitutive=0;ensembl_end_phase=0;ensembl_phase=-1;exon_id=Y48G1C.9.1.e1;rank=1;extra_copy_number=0
N2_chrI	Liftoff	exon	92529	92883	.	+	.	ID=exon_254;Parent=transcript:Y48G1C.9.3;Name=Y48G1C.9.3.e2;constitutive=0;ensembl_end_phase=-1;ensembl_phase=0;exon_id=Y48G1C.9.3.e2;rank=2;extra_copy_number=0
N2_chrI	Liftoff	CDS	91415	91600	.	+	.	ID=CDS:Y48G1C.9.3;Parent=transcript:Y48G1C.9.3;protein_id=Y48G1C.9.3;extra_copy_number=0
N2_chrI	Liftoff	CDS	92529	92654	.	+	.	ID=CDS:Y48G1C.9.3;Parent=transcript:Y48G1C.9.3;protein_id=Y48G1C.9.3;extra_copy_number=0
N2_chrI	Liftoff	five_prime_UTR	91410	91414	.	+	.	ID=five_prime_UTR_46;Parent=transcript:Y48G1C.9.3;extra_copy_number=0
N2_chrI	Liftoff	three_prime_UTR	92655	92883	.	+	.	ID=three_prime_UTR_38;Parent=transcript:Y48G1C.9.3;extra_copy_number=0
N2_chrI	Liftoff	gene	93030	94890	.	+	.	ID=gene:WBGene00021676;Name=pid-2;biotype=protein_coding;gene_id=WBGene00021676;logic_name=wormbase;coverage=1.0;sequence_ID=1.0;valid_ORFs=1;extra_copy_number=0;copy_num_ID=gene:WBGene00021676_0
N2_chrI	Liftoff	mRNA	93030	94890	.	+	.	ID=transcript:Y48G1C.1.1;Parent=gene:WBGene00021676;biotype=protein_coding;transcript_id=Y48G1C.1.1;matches_ref_protein=True;valid_ORF=True;extra_copy_number=0
N2_chrI	Liftoff	exon	93030	93142	.	+	.	ID=exon_255;Parent=transcript:Y48G1C.1.1;Name=Y48G1C.1.1.e1;constitutive=1;ensembl_end_phase=0;ensembl_phase=-1;exon_id=Y48G1C.1.1.e1;rank=1;extra_copy_number=0
N2_chrI	Liftoff	exon	93188	93562	.	+	.	ID=exon_256;Parent=transcript:Y48G1C.1.1;Name=Y48G1C.1.1.e2;constitutive=1;ensembl_end_phase=0;ensembl_phase=0;exon_id=Y48G1C.1.1.e2;rank=2;extra_copy_number=0
N2_chrI	Liftoff	exon	93615	94021	.	+	.	ID=exon_257;Parent=transcript:Y48G1C.1.1;Name=Y48G1C.1.1.e3;constitutive=1;ensembl_end_phase=2;ensembl_phase=0;exon_id=Y48G1C.1.1.e3;rank=3;extra_copy_number=0
N2_chrI	Liftoff	exon	94070	94214	.	+	.	ID=exon_258;Parent=transcript:Y48G1C.1.1;Name=Y48G1C.1.1.e4;constitutive=1;ensembl_end_phase=0;ensembl_phase=2;exon_id=Y48G1C.1.1.e4;rank=4;extra_copy_number=0
N2_chrI	Liftoff	exon	94275	94574	.	+	.	ID=exon_259;Parent=transcript:Y48G1C.1.1;Name=Y48G1C.1.1.e5;constitutive=1;ensembl_end_phase=0;ensembl_phase=0;exon_id=Y48G1C.1.1.e5;rank=5;extra_copy_number=0
N2_chrI	Liftoff	exon	94628	94890	.	+	.	ID=exon_260;Parent=transcript:Y48G1C.1.1;Name=Y48G1C.1.1.e6;constitutive=1;ensembl_end_phase=-1;ensembl_phase=0;exon_id=Y48G1C.1.1.e6;rank=6;extra_copy_number=0
N2_chrI	Liftoff	CDS	93098	93142	.	+	.	ID=CDS:Y48G1C.1.1;Parent=transcript:Y48G1C.1.1;protein_id=Y48G1C.1.1;extra_copy_number=0
N2_chrI	Liftoff	CDS	93188	93562	.	+	.	ID=CDS:Y48G1C.1.1;Parent=transcript:Y48G1C.1.1;protein_id=Y48G1C.1.1;extra_copy_number=0
N2_chrI	Liftoff	CDS	93615	94021	.	+	.	ID=CDS:Y48G1C.1.1;Parent=transcript:Y48G1C.1.1;protein_id=Y48G1C.1.1;extra_copy_number=0
N2_chrI	Liftoff	CDS	94070	94214	.	+	.	ID=CDS:Y48G1C.1.1;Parent=transcript:Y48G1C.1.1;protein_id=Y48G1C.1.1;extra_copy_number=0
N2_chrI	Liftoff	CDS	94275	94574	.	+	.	ID=CDS:Y48G1C.1.1;Parent=transcript:Y48G1C.1.1;protein_id=Y48G1C.1.1;extra_copy_number=0
N2_chrI	Liftoff	CDS	94628	94720	.	+	.	ID=CDS:Y48G1C.1.1;Parent=transcript:Y48G1C.1.1;protein_id=Y48G1C.1.1;extra_copy_number=0
N2_chrI	Liftoff	five_prime_UTR	93030	93097	.	+	.	ID=five_prime_UTR_47;Parent=transcript:Y48G1C.1.1;extra_copy_number=0
N2_chrI	Liftoff	three_prime_UTR	94721	94890	.	+	.	ID=three_prime_UTR_39;Parent=transcript:Y48G1C.1.1;extra_copy_number=0
N2_chrI	Liftoff	gene	94834	95373	.	-	.	ID=gene:WBGene00189949;Name=Y48G1C.13;biotype=protein_coding;gene_id=WBGene00189949;logic_name=wormbase;coverage=1.0;sequence_ID=1.0;valid_ORFs=1;extra_copy_number=0;copy_num_ID=gene:WBGene00189949_0
N2_chrI	Liftoff	mRNA	94834	95373	.	-	.	ID=transcript:Y48G1C.13.1;Parent=gene:WBGene00189949;biotype=protein_coding;transcript_id=Y48G1C.13.1;matches_ref_protein=True;valid_ORF=True;extra_copy_number=0
N2_chrI	Liftoff	exon	94834	94935	.	-	.	ID=exon_261;Parent=transcript:Y48G1C.13.1;Name=Y48G1C.13.1.e3;constitutive=1;ensembl_end_phase=-1;ensembl_phase=0;exon_id=Y48G1C.13.1.e3;rank=3;extra_copy_number=0
N2_chrI	Liftoff	exon	94982	95124	.	-	.	ID=exon_262;Parent=transcript:Y48G1C.13.1;Name=Y48G1C.13.1.e2;constitutive=1;ensembl_end_phase=0;ensembl_phase=1;exon_id=Y48G1C.13.1.e2;rank=2;extra_copy_number=0
N2_chrI	Liftoff	exon	95243	95373	.	-	.	ID=exon_263;Parent=transcript:Y48G1C.13.1;Name=Y48G1C.13.1.e1;constitutive=1;ensembl_end_phase=1;ensembl_phase=-1;exon_id=Y48G1C.13.1.e1;rank=1;extra_copy_number=0
N2_chrI	Liftoff	CDS	94870	94935	.	-	.	ID=CDS:Y48G1C.13.1;Parent=transcript:Y48G1C.13.1;protein_id=Y48G1C.13.1;extra_copy_number=0
N2_chrI	Liftoff	CDS	94982	95124	.	-	.	ID=CDS:Y48G1C.13.1;Parent=transcript:Y48G1C.13.1;protein_id=Y48G1C.13.1;extra_copy_number=0
N2_chrI	Liftoff	CDS	95243	95318	.	-	.	ID=CDS:Y48G1C.13.1;Parent=transcript:Y48G1C.13.1;protein_id=Y48G1C.13.1;extra_copy_number=0
N2_chrI	Liftoff	five_prime_UTR	95319	95373	.	-	.	ID=five_prime_UTR_48;Parent=transcript:Y48G1C.13.1;extra_copy_number=0
N2_chrI	Liftoff	three_prime_UTR	94834	94869	.	-	.	ID=three_prime_UTR_40;Parent=transcript:Y48G1C.13.1;extra_copy_number=0
N2_chrI	Liftoff	gene	96550	108229	.	-	.	ID=gene:WBGene00021681;Name=Y48G1C.8;biotype=protein_coding;gene_id=WBGene00021681;logic_name=wormbase;coverage=1.0;sequence_ID=1.0;valid_ORFs=2;extra_copy_number=0;copy_num_ID=gene:WBGene00021681_0
N2_chrI	Liftoff	mRNA	96550	108229	.	-	.	ID=transcript:Y48G1C.8a.1;Parent=gene:WBGene00021681;biotype=protein_coding;transcript_id=Y48G1C.8a.1;matches_ref_protein=True;valid_ORF=True;extra_copy_number=0
N2_chrI	Liftoff	exon	96550	96998	.	-	.	ID=exon_264;Parent=transcript:Y48G1C.8a.1;Name=Y48G1C.8a.1.e14;constitutive=1;ensembl_end_phase=-1;ensembl_phase=1;exon_id=Y48G1C.8a.1.e14;rank=14;extra_copy_number=0
N2_chrI	Liftoff	exon	97606	97966	.	-	.	ID=exon_265;Parent=transcript:Y48G1C.8a.1;Name=Y48G1C.8a.1.e13;constitutive=1;ensembl_end_phase=1;ensembl_phase=0;exon_id=Y48G1C.8a.1.e13;rank=13;extra_copy_number=0
N2_chrI	Liftoff	exon	98301	99064	.	-	.	ID=exon_266;Parent=transcript:Y48G1C.8a.1;Name=Y48G1C.8a.1.e12;constitutive=1;ensembl_end_phase=0;ensembl_phase=1;exon_id=Y48G1C.8a.1.e12;rank=12;extra_copy_number=0
N2_chrI	Liftoff	exon	99635	99795	.	-	.	ID=exon_267;Parent=transcript:Y48G1C.8a.1;Name=Y48G1C.8a.1.e11;constitutive=1;ensembl_end_phase=1;ensembl_phase=2;exon_id=Y48G1C.8a.1.e11;rank=11;extra_copy_number=0
N2_chrI	Liftoff	exon	100145	100329	.	-	.	ID=exon_268;Parent=transcript:Y48G1C.8a.1;Name=Y48G1C.8a.1.e10;constitutive=0;ensembl_end_phase=2;ensembl_phase=0;exon_id=Y48G1C.8a.1.e10;rank=10;extra_copy_number=0
N2_chrI	Liftoff	exon	100401	100631	.	-	.	ID=exon_269;Parent=transcript:Y48G1C.8a.1;Name=Y48G1C.8a.1.e9;constitutive=1;ensembl_end_phase=0;ensembl_phase=0;exon_id=Y48G1C.8a.1.e9;rank=9;extra_copy_number=0
N2_chrI	Liftoff	exon	101511	101739	.	-	.	ID=exon_270;Parent=transcript:Y48G1C.8a.1;Name=Y48G1C.8a.1.e8;constitutive=1;ensembl_end_phase=0;ensembl_phase=2;exon_id=Y48G1C.8a.1.e8;rank=8;extra_copy_number=0
N2_chrI	Liftoff	exon	102454	103222	.	-	.	ID=exon_271;Parent=transcript:Y48G1C.8a.1;Name=Y48G1C.8a.1.e7;constitutive=1;ensembl_end_phase=2;ensembl_phase=1;exon_id=Y48G1C.8a.1.e7;rank=7;extra_copy_number=0
N2_chrI	Liftoff	exon	104446	104719	.	-	.	ID=exon_272;Parent=transcript:Y48G1C.8a.1;Name=Y48G1C.8a.1.e6;constitutive=1;ensembl_end_phase=1;ensembl_phase=0;exon_id=Y48G1C.8a.1.e6;rank=6;extra_copy_number=0
N2_chrI	Liftoff	exon	105442	105627	.	-	.	ID=exon_273;Parent=transcript:Y48G1C.8a.1;Name=Y48G1C.8a.1.e5;constitutive=1;ensembl_end_phase=0;ensembl_phase=0;exon_id=Y48G1C.8a.1.e5;rank=5;extra_copy_number=0
N2_chrI	Liftoff	exon	106022	106340	.	-	.	ID=exon_274;Parent=transcript:Y48G1C.8a.1;Name=Y48G1C.8a.1.e4;constitutive=1;ensembl_end_phase=0;ensembl_phase=2;exon_id=Y48G1C.8a.1.e4;rank=4;extra_copy_number=0
N2_chrI	Liftoff	exon	106695	106825	.	-	.	ID=exon_275;Parent=transcript:Y48G1C.8a.1;Name=Y48G1C.8a.1.e3;constitutive=1;ensembl_end_phase=2;ensembl_phase=0;exon_id=Y48G1C.8a.1.e3;rank=3;extra_copy_number=0
N2_chrI	Liftoff	exon	107362	107554	.	-	.	ID=exon_276;Parent=transcript:Y48G1C.8a.1;Name=Y48G1C.8a.1.e2;constitutive=1;ensembl_end_phase=0;ensembl_phase=2;exon_id=Y48G1C.8a.1.e2;rank=2;extra_copy_number=0
N2_chrI	Liftoff	exon	107602	108229	.	-	.	ID=exon_277;Parent=transcript:Y48G1C.8a.1;Name=Y48G1C.8a.1.e1;constitutive=1;ensembl_end_phase=2;ensembl_phase=-1;exon_id=Y48G1C.8a.1.e1;rank=1;extra_copy_number=0
N2_chrI	Liftoff	CDS	96832	96998	.	-	.	ID=CDS:Y48G1C.8a.1;Parent=transcript:Y48G1C.8a.1;protein_id=Y48G1C.8a.1;extra_copy_number=0
N2_chrI	Liftoff	CDS	97606	97966	.	-	.	ID=CDS:Y48G1C.8a.1;Parent=transcript:Y48G1C.8a.1;protein_id=Y48G1C.8a.1;extra_copy_number=0
N2_chrI	Liftoff	CDS	98301	99064	.	-	.	ID=CDS:Y48G1C.8a.1;Parent=transcript:Y48G1C.8a.1;protein_id=Y48G1C.8a.1;extra_copy_number=0
N2_chrI	Liftoff	CDS	99635	99795	.	-	.	ID=CDS:Y48G1C.8a.1;Parent=transcript:Y48G1C.8a.1;protein_id=Y48G1C.8a.1;extra_copy_number=0
N2_chrI	Liftoff	CDS	100145	100329	.	-	.	ID=CDS:Y48G1C.8a.1;Parent=transcript:Y48G1C.8a.1;protein_id=Y48G1C.8a.1;extra_copy_number=0
N2_chrI	Liftoff	CDS	100401	100631	.	-	.	ID=CDS:Y48G1C.8a.1;Parent=transcript:Y48G1C.8a.1;protein_id=Y48G1C.8a.1;extra_copy_number=0
N2_chrI	Liftoff	CDS	101511	101739	.	-	.	ID=CDS:Y48G1C.8a.1;Parent=transcript:Y48G1C.8a.1;protein_id=Y48G1C.8a.1;extra_copy_number=0
N2_chrI	Liftoff	CDS	102454	103222	.	-	.	ID=CDS:Y48G1C.8a.1;Parent=transcript:Y48G1C.8a.1;protein_id=Y48G1C.8a.1;extra_copy_number=0
N2_chrI	Liftoff	CDS	104446	104719	.	-	.	ID=CDS:Y48G1C.8a.1;Parent=transcript:Y48G1C.8a.1;protein_id=Y48G1C.8a.1;extra_copy_number=0
N2_chrI	Liftoff	CDS	105442	105627	.	-	.	ID=CDS:Y48G1C.8a.1;Parent=transcript:Y48G1C.8a.1;protein_id=Y48G1C.8a.1;extra_copy_number=0
N2_chrI	Liftoff	CDS	106022	106340	.	-	.	ID=CDS:Y48G1C.8a.1;Parent=transcript:Y48G1C.8a.1;protein_id=Y48G1C.8a.1;extra_copy_number=0
N2_chrI	Liftoff	CDS	106695	106825	.	-	.	ID=CDS:Y48G1C.8a.1;Parent=transcript:Y48G1C.8a.1;protein_id=Y48G1C.8a.1;extra_copy_number=0
N2_chrI	Liftoff	CDS	107362	107554	.	-	.	ID=CDS:Y48G1C.8a.1;Parent=transcript:Y48G1C.8a.1;protein_id=Y48G1C.8a.1;extra_copy_number=0
N2_chrI	Liftoff	CDS	107602	108167	.	-	.	ID=CDS:Y48G1C.8a.1;Parent=transcript:Y48G1C.8a.1;protein_id=Y48G1C.8a.1;extra_copy_number=0
N2_chrI	Liftoff	five_prime_UTR	108168	108229	.	-	.	ID=five_prime_UTR_49;Parent=transcript:Y48G1C.8a.1;extra_copy_number=0
N2_chrI	Liftoff	three_prime_UTR	96550	96831	.	-	.	ID=three_prime_UTR_41;Parent=transcript:Y48G1C.8a.1;extra_copy_number=0
N2_chrI	Liftoff	mRNA	96550	108229	.	-	.	ID=transcript:Y48G1C.8b.1;Parent=gene:WBGene00021681;biotype=protein_coding;transcript_id=Y48G1C.8b.1;matches_ref_protein=True;valid_ORF=True;extra_copy_number=0
N2_chrI	Liftoff	exon	96550	96998	.	-	.	ID=exon_278;Parent=transcript:Y48G1C.8b.1;Name=Y48G1C.8a.1.e14;constitutive=1;ensembl_end_phase=-1;ensembl_phase=1;exon_id=Y48G1C.8a.1.e14;rank=14;extra_copy_number=0
N2_chrI	Liftoff	exon	97606	97966	.	-	.	ID=exon_279;Parent=transcript:Y48G1C.8b.1;Name=Y48G1C.8a.1.e13;constitutive=1;ensembl_end_phase=1;ensembl_phase=0;exon_id=Y48G1C.8a.1.e13;rank=13;extra_copy_number=0
N2_chrI	Liftoff	exon	98301	99064	.	-	.	ID=exon_280;Parent=transcript:Y48G1C.8b.1;Name=Y48G1C.8a.1.e12;constitutive=1;ensembl_end_phase=0;ensembl_phase=1;exon_id=Y48G1C.8a.1.e12;rank=12;extra_copy_number=0
N2_chrI	Liftoff	exon	99635	99795	.	-	.	ID=exon_281;Parent=transcript:Y48G1C.8b.1;Name=Y48G1C.8a.1.e11;constitutive=1;ensembl_end_phase=1;ensembl_phase=2;exon_id=Y48G1C.8a.1.e11;rank=11;extra_copy_number=0
N2_chrI	Liftoff	exon	100145	100344	.	-	.	ID=exon_282;Parent=transcript:Y48G1C.8b.1;Name=Y48G1C.8b.1.e10;constitutive=0;ensembl_end_phase=2;ensembl_phase=0;exon_id=Y48G1C.8b.1.e10;rank=10;extra_copy_number=0
N2_chrI	Liftoff	exon	100401	100631	.	-	.	ID=exon_283;Parent=transcript:Y48G1C.8b.1;Name=Y48G1C.8a.1.e9;constitutive=1;ensembl_end_phase=0;ensembl_phase=0;exon_id=Y48G1C.8a.1.e9;rank=9;extra_copy_number=0
N2_chrI	Liftoff	exon	101511	101739	.	-	.	ID=exon_284;Parent=transcript:Y48G1C.8b.1;Name=Y48G1C.8a.1.e8;constitutive=1;ensembl_end_phase=0;ensembl_phase=2;exon_id=Y48G1C.8a.1.e8;rank=8;extra_copy_number=0
N2_chrI	Liftoff	exon	102454	103222	.	-	.	ID=exon_285;Parent=transcript:Y48G1C.8b.1;Name=Y48G1C.8a.1.e7;constitutive=1;ensembl_end_phase=2;ensembl_phase=1;exon_id=Y48G1C.8a.1.e7;rank=7;extra_copy_number=0
N2_chrI	Liftoff	exon	104446	104719	.	-	.	ID=exon_286;Parent=transcript:Y48G1C.8b.1;Name=Y48G1C.8a.1.e6;constitutive=1;ensembl_end_phase=1;ensembl_phase=0;exon_id=Y48G1C.8a.1.e6;rank=6;extra_copy_number=0
N2_chrI	Liftoff	exon	105442	105627	.	-	.	ID=exon_287;Parent=transcript:Y48G1C.8b.1;Name=Y48G1C.8a.1.e5;constitutive=1;ensembl_end_phase=0;ensembl_phase=0;exon_id=Y48G1C.8a.1.e5;rank=5;extra_copy_number=0
N2_chrI	Liftoff	exon	106022	106340	.	-	.	ID=exon_288;Parent=transcript:Y48G1C.8b.1;Name=Y48G1C.8a.1.e4;constitutive=1;ensembl_end_phase=0;ensembl_phase=2;exon_id=Y48G1C.8a.1.e4;rank=4;extra_copy_number=0
N2_chrI	Liftoff	exon	106695	106825	.	-	.	ID=exon_289;Parent=transcript:Y48G1C.8b.1;Name=Y48G1C.8a.1.e3;constitutive=1;ensembl_end_phase=2;ensembl_phase=0;exon_id=Y48G1C.8a.1.e3;rank=3;extra_copy_number=0
N2_chrI	Liftoff	exon	107362	107554	.	-	.	ID=exon_290;Parent=transcript:Y48G1C.8b.1;Name=Y48G1C.8a.1.e2;constitutive=1;ensembl_end_phase=0;ensembl_phase=2;exon_id=Y48G1C.8a.1.e2;rank=2;extra_copy_number=0
N2_chrI	Liftoff	exon	107602	108229	.	-	.	ID=exon_291;Parent=transcript:Y48G1C.8b.1;Name=Y48G1C.8a.1.e1;constitutive=1;ensembl_end_phase=2;ensembl_phase=-1;exon_id=Y48G1C.8a.1.e1;rank=1;extra_copy_number=0
N2_chrI	Liftoff	CDS	96832	96998	.	-	.	ID=CDS:Y48G1C.8b.1;Parent=transcript:Y48G1C.8b.1;protein_id=Y48G1C.8b.1;extra_copy_number=0
N2_chrI	Liftoff	CDS	97606	97966	.	-	.	ID=CDS:Y48G1C.8b.1;Parent=transcript:Y48G1C.8b.1;protein_id=Y48G1C.8b.1;extra_copy_number=0
N2_chrI	Liftoff	CDS	98301	99064	.	-	.	ID=CDS:Y48G1C.8b.1;Parent=transcript:Y48G1C.8b.1;protein_id=Y48G1C.8b.1;extra_copy_number=0
N2_chrI	Liftoff	CDS	99635	99795	.	-	.	ID=CDS:Y48G1C.8b.1;Parent=transcript:Y48G1C.8b.1;protein_id=Y48G1C.8b.1;extra_copy_number=0
N2_chrI	Liftoff	CDS	100145	100344	.	-	.	ID=CDS:Y48G1C.8b.1;Parent=transcript:Y48G1C.8b.1;protein_id=Y48G1C.8b.1;extra_copy_number=0
N2_chrI	Liftoff	CDS	100401	100631	.	-	.	ID=CDS:Y48G1C.8b.1;Parent=transcript:Y48G1C.8b.1;protein_id=Y48G1C.8b.1;extra_copy_number=0
N2_chrI	Liftoff	CDS	101511	101739	.	-	.	ID=CDS:Y48G1C.8b.1;Parent=transcript:Y48G1C.8b.1;protein_id=Y48G1C.8b.1;extra_copy_number=0
N2_chrI	Liftoff	CDS	102454	103222	.	-	.	ID=CDS:Y48G1C.8b.1;Parent=transcript:Y48G1C.8b.1;protein_id=Y48G1C.8b.1;extra_copy_number=0
N2_chrI	Liftoff	CDS	104446	104719	.	-	.	ID=CDS:Y48G1C.8b.1;Parent=transcript:Y48G1C.8b.1;protein_id=Y48G1C.8b.1;extra_copy_number=0
N2_chrI	Liftoff	CDS	105442	105627	.	-	.	ID=CDS:Y48G1C.8b.1;Parent=transcript:Y48G1C.8b.1;protein_id=Y48G1C.8b.1;extra_copy_number=0
N2_chrI	Liftoff	CDS	106022	106340	.	-	.	ID=CDS:Y48G1C.8b.1;Parent=transcript:Y48G1C.8b.1;protein_id=Y48G1C.8b.1;extra_copy_number=0
N2_chrI	Liftoff	CDS	106695	106825	.	-	.	ID=CDS:Y48G1C.8b.1;Parent=transcript:Y48G1C.8b.1;protein_id=Y48G1C.8b.1;extra_copy_number=0
N2_chrI	Liftoff	CDS	107362	107554	.	-	.	ID=CDS:Y48G1C.8b.1;Parent=transcript:Y48G1C.8b.1;protein_id=Y48G1C.8b.1;extra_copy_number=0
N2_chrI	Liftoff	CDS	107602	108167	.	-	.	ID=CDS:Y48G1C.8b.1;Parent=transcript:Y48G1C.8b.1;protein_id=Y48G1C.8b.1;extra_copy_number=0
N2_chrI	Liftoff	five_prime_UTR	108168	108229	.	-	.	ID=five_prime_UTR_50;Parent=transcript:Y48G1C.8b.1;extra_copy_number=0
N2_chrI	Liftoff	three_prime_UTR	96550	96831	.	-	.	ID=three_prime_UTR_42;Parent=transcript:Y48G1C.8b.1;extra_copy_number=0
N2_chrI	Liftoff	gene	108676	110113	.	-	.	ID=gene:WBGene00004274;Name=rab-11.1;biotype=protein_coding;description=Ras-related protein rab-11.1 [Source:UniProtKB/Swiss-Prot%3BAcc:O01803];gene_id=WBGene00004274;logic_name=wormbase;coverage=1.0;sequence_ID=1.0;valid_ORFs=2;extra_copy_number=0;copy_num_ID=gene:WBGene00004274_0
N2_chrI	Liftoff	mRNA	108676	110063	.	-	.	ID=transcript:F53G12.1.1;Parent=gene:WBGene00004274;biotype=protein_coding;transcript_id=F53G12.1.1;matches_ref_protein=True;valid_ORF=True;extra_copy_number=0
N2_chrI	Liftoff	exon	108676	109452	.	-	.	ID=exon_292;Parent=transcript:F53G12.1.1;Name=F53G12.1.1.e4;constitutive=1;ensembl_end_phase=-1;ensembl_phase=1;exon_id=F53G12.1.1.e4;rank=4;extra_copy_number=0
N2_chrI	Liftoff	exon	109498	109789	.	-	.	ID=exon_293;Parent=transcript:F53G12.1.1;Name=F53G12.1.1.e3;constitutive=1;ensembl_end_phase=1;ensembl_phase=0;exon_id=F53G12.1.1.e3;rank=3;extra_copy_number=0
N2_chrI	Liftoff	exon	109841	109962	.	-	.	ID=exon_294;Parent=transcript:F53G12.1.1;Name=F53G12.1.1.e2;constitutive=1;ensembl_end_phase=0;ensembl_phase=1;exon_id=F53G12.1.1.e2;rank=2;extra_copy_number=0
N2_chrI	Liftoff	exon	110011	110063	.	-	.	ID=exon_295;Parent=transcript:F53G12.1.1;Name=F53G12.1.1.e1;constitutive=0;ensembl_end_phase=1;ensembl_phase=-1;exon_id=F53G12.1.1.e1;rank=1;extra_copy_number=0
N2_chrI	Liftoff	CDS	109271	109452	.	-	.	ID=CDS:F53G12.1.1;Parent=transcript:F53G12.1.1;protein_id=F53G12.1.1;extra_copy_number=0
N2_chrI	Liftoff	CDS	109498	109789	.	-	.	ID=CDS:F53G12.1.1;Parent=transcript:F53G12.1.1;protein_id=F53G12.1.1;extra_copy_number=0
N2_chrI	Liftoff	CDS	109841	109962	.	-	.	ID=CDS:F53G12.1.1;Parent=transcript:F53G12.1.1;protein_id=F53G12.1.1;extra_copy_number=0
N2_chrI	Liftoff	CDS	110011	110050	.	-	.	ID=CDS:F53G12.1.1;Parent=transcript:F53G12.1.1;protein_id=F53G12.1.1;extra_copy_number=0
N2_chrI	Liftoff	five_prime_UTR	110051	110063	.	-	.	ID=five_prime_UTR_51;Parent=transcript:F53G12.1.1;extra_copy_number=0
N2_chrI	Liftoff	three_prime_UTR	108676	109270	.	-	.	ID=three_prime_UTR_43;Parent=transcript:F53G12.1.1;extra_copy_number=0
N2_chrI	Liftoff	mRNA	108676	110113	.	-	.	ID=transcript:F53G12.1.2;Parent=gene:WBGene00004274;biotype=protein_coding;transcript_id=F53G12.1.2;matches_ref_protein=True;valid_ORF=True;extra_copy_number=0
N2_chrI	Liftoff	exon	108676	109452	.	-	.	ID=exon_296;Parent=transcript:F53G12.1.2;Name=F53G12.1.1.e4;constitutive=1;ensembl_end_phase=-1;ensembl_phase=1;exon_id=F53G12.1.1.e4;rank=4;extra_copy_number=0
N2_chrI	Liftoff	exon	109498	109789	.	-	.	ID=exon_297;Parent=transcript:F53G12.1.2;Name=F53G12.1.1.e3;constitutive=1;ensembl_end_phase=1;ensembl_phase=0;exon_id=F53G12.1.1.e3;rank=3;extra_copy_number=0
N2_chrI	Liftoff	exon	109841	109962	.	-	.	ID=exon_298;Parent=transcript:F53G12.1.2;Name=F53G12.1.1.e2;constitutive=1;ensembl_end_phase=0;ensembl_phase=1;exon_id=F53G12.1.1.e2;rank=2;extra_copy_number=0
N2_chrI	Liftoff	exon	110011	110113	.	-	.	ID=exon_299;Parent=transcript:F53G12.1.2;Name=F53G12.1.2.e1;constitutive=0;ensembl_end_phase=1;ensembl_phase=-1;exon_id=F53G12.1.2.e1;rank=1;extra_copy_number=0
N2_chrI	Liftoff	CDS	109271	109452	.	-	.	ID=CDS:F53G12.1.2;Parent=transcript:F53G12.1.2;protein_id=F53G12.1.2;extra_copy_number=0
N2_chrI	Liftoff	CDS	109498	109789	.	-	.	ID=CDS:F53G12.1.2;Parent=transcript:F53G12.1.2;protein_id=F53G12.1.2;extra_copy_number=0
N2_chrI	Liftoff	CDS	109841	109962	.	-	.	ID=CDS:F53G12.1.2;Parent=transcript:F53G12.1.2;protein_id=F53G12.1.2;extra_copy_number=0
N2_chrI	Liftoff	CDS	110011	110050	.	-	.	ID=CDS:F53G12.1.2;Parent=transcript:F53G12.1.2;protein_id=F53G12.1.2;extra_copy_number=0
N2_chrI	Liftoff	five_prime_UTR	110051	110113	.	-	.	ID=five_prime_UTR_52;Parent=transcript:F53G12.1.2;extra_copy_number=0
N2_chrI	Liftoff	three_prime_UTR	108676	109270	.	-	.	ID=three_prime_UTR_44;Parent=transcript:F53G12.1.2;extra_copy_number=0
N2_chrI	Liftoff	gene	111044	112423	.	+	.	ID=gene:WBGene00004418;Name=rpl-7;biotype=protein_coding;description=60S ribosomal protein L7 [Source:UniProtKB/Swiss-Prot%3BAcc:O01802];gene_id=WBGene00004418;logic_name=wormbase;coverage=1.0;sequence_ID=1.0;valid_ORFs=3;extra_copy_number=0;copy_num_ID=gene:WBGene00004418_0
N2_chrI	Liftoff	mRNA	111044	112278	.	+	.	ID=transcript:F53G12.10.1;Parent=gene:WBGene00004418;biotype=protein_coding;transcript_id=F53G12.10.1;matches_ref_protein=True;valid_ORF=True;extra_copy_number=0
N2_chrI	Liftoff	exon	111044	111071	.	+	.	ID=exon_302;Parent=transcript:F53G12.10.1;Name=F53G12.10.1.e1;constitutive=1;ensembl_end_phase=2;ensembl_phase=-1;exon_id=F53G12.10.1.e1;rank=1;extra_copy_number=0
N2_chrI	Liftoff	exon	111167	111266	.	+	.	ID=exon_303;Parent=transcript:F53G12.10.1;Name=F53G12.10.1.e2;constitutive=1;ensembl_end_phase=0;ensembl_phase=2;exon_id=F53G12.10.1.e2;rank=2;extra_copy_number=0
N2_chrI	Liftoff	exon	111516	111713	.	+	.	ID=exon_304;Parent=transcript:F53G12.10.1;Name=F53G12.10.1.e3;constitutive=1;ensembl_end_phase=0;ensembl_phase=0;exon_id=F53G12.10.1.e3;rank=3;extra_copy_number=0
N2_chrI	Liftoff	exon	111761	111977	.	+	.	ID=exon_305;Parent=transcript:F53G12.10.1;Name=F53G12.10.1.e4;constitutive=1;ensembl_end_phase=1;ensembl_phase=0;exon_id=F53G12.10.1.e4;rank=4;extra_copy_number=0
N2_chrI	Liftoff	exon	112025	112278	.	+	.	ID=exon_306;Parent=transcript:F53G12.10.1;Name=F53G12.10.1.e5;constitutive=0;ensembl_end_phase=-1;ensembl_phase=1;exon_id=F53G12.10.1.e5;rank=5;extra_copy_number=0
N2_chrI	Liftoff	CDS	111061	111071	.	+	.	ID=CDS:F53G12.10.1;Parent=transcript:F53G12.10.1;protein_id=F53G12.10.1;extra_copy_number=0
N2_chrI	Liftoff	CDS	111167	111266	.	+	.	ID=CDS:F53G12.10.1;Parent=transcript:F53G12.10.1;protein_id=F53G12.10.1;extra_copy_number=0
N2_chrI	Liftoff	CDS	111516	111713	.	+	.	ID=CDS:F53G12.10.1;Parent=transcript:F53G12.10.1;protein_id=F53G12.10.1;extra_copy_number=0
N2_chrI	Liftoff	CDS	111761	111977	.	+	.	ID=CDS:F53G12.10.1;Parent=transcript:F53G12.10.1;protein_id=F53G12.10.1;extra_copy_number=0
N2_chrI	Liftoff	CDS	112025	112233	.	+	.	ID=CDS:F53G12.10.1;Parent=transcript:F53G12.10.1;protein_id=F53G12.10.1;extra_copy_number=0
N2_chrI	Liftoff	five_prime_UTR	111044	111060	.	+	.	ID=five_prime_UTR_53;Parent=transcript:F53G12.10.1;extra_copy_number=0
N2_chrI	Liftoff	three_prime_UTR	112234	112278	.	+	.	ID=three_prime_UTR_45;Parent=transcript:F53G12.10.1;extra_copy_number=0
N2_chrI	Liftoff	mRNA	111044	112301	.	+	.	ID=transcript:F53G12.10.3;Parent=gene:WBGene00004418;biotype=protein_coding;transcript_id=F53G12.10.3;matches_ref_protein=True;valid_ORF=True;extra_copy_number=0
N2_chrI	Liftoff	exon	111044	111071	.	+	.	ID=exon_307;Parent=transcript:F53G12.10.3;Name=F53G12.10.1.e1;constitutive=1;ensembl_end_phase=2;ensembl_phase=-1;exon_id=F53G12.10.1.e1;rank=1;extra_copy_number=0
N2_chrI	Liftoff	exon	111167	111266	.	+	.	ID=exon_308;Parent=transcript:F53G12.10.3;Name=F53G12.10.1.e2;constitutive=1;ensembl_end_phase=0;ensembl_phase=2;exon_id=F53G12.10.1.e2;rank=2;extra_copy_number=0
N2_chrI	Liftoff	exon	111516	111713	.	+	.	ID=exon_309;Parent=transcript:F53G12.10.3;Name=F53G12.10.1.e3;constitutive=1;ensembl_end_phase=0;ensembl_phase=0;exon_id=F53G12.10.1.e3;rank=3;extra_copy_number=0
N2_chrI	Liftoff	exon	111761	111977	.	+	.	ID=exon_310;Parent=transcript:F53G12.10.3;Name=F53G12.10.1.e4;constitutive=1;ensembl_end_phase=1;ensembl_phase=0;exon_id=F53G12.10.1.e4;rank=4;extra_copy_number=0
N2_chrI	Liftoff	exon	112025	112301	.	+	.	ID=exon_311;Parent=transcript:F53G12.10.3;Name=F53G12.10.3.e5;constitutive=0;ensembl_end_phase=-1;ensembl_phase=1;exon_id=F53G12.10.3.e5;rank=5;extra_copy_number=0
N2_chrI	Liftoff	CDS	111061	111071	.	+	.	ID=CDS:F53G12.10.3;Parent=transcript:F53G12.10.3;protein_id=F53G12.10.3;extra_copy_number=0
N2_chrI	Liftoff	CDS	111167	111266	.	+	.	ID=CDS:F53G12.10.3;Parent=transcript:F53G12.10.3;protein_id=F53G12.10.3;extra_copy_number=0
N2_chrI	Liftoff	CDS	111516	111713	.	+	.	ID=CDS:F53G12.10.3;Parent=transcript:F53G12.10.3;protein_id=F53G12.10.3;extra_copy_number=0
N2_chrI	Liftoff	CDS	111761	111977	.	+	.	ID=CDS:F53G12.10.3;Parent=transcript:F53G12.10.3;protein_id=F53G12.10.3;extra_copy_number=0
N2_chrI	Liftoff	CDS	112025	112233	.	+	.	ID=CDS:F53G12.10.3;Parent=transcript:F53G12.10.3;protein_id=F53G12.10.3;extra_copy_number=0
N2_chrI	Liftoff	five_prime_UTR	111044	111060	.	+	.	ID=five_prime_UTR_54;Parent=transcript:F53G12.10.3;extra_copy_number=0
N2_chrI	Liftoff	three_prime_UTR	112234	112301	.	+	.	ID=three_prime_UTR_46;Parent=transcript:F53G12.10.3;extra_copy_number=0
N2_chrI	Liftoff	mRNA	111044	112423	.	+	.	ID=transcript:F53G12.10.2;Parent=gene:WBGene00004418;biotype=protein_coding;transcript_id=F53G12.10.2;matches_ref_protein=True;valid_ORF=True;extra_copy_number=0
N2_chrI	Liftoff	exon	111044	111071	.	+	.	ID=exon_312;Parent=transcript:F53G12.10.2;Name=F53G12.10.1.e1;constitutive=1;ensembl_end_phase=2;ensembl_phase=-1;exon_id=F53G12.10.1.e1;rank=1;extra_copy_number=0
N2_chrI	Liftoff	exon	111167	111266	.	+	.	ID=exon_313;Parent=transcript:F53G12.10.2;Name=F53G12.10.1.e2;constitutive=1;ensembl_end_phase=0;ensembl_phase=2;exon_id=F53G12.10.1.e2;rank=2;extra_copy_number=0
N2_chrI	Liftoff	exon	111516	111713	.	+	.	ID=exon_314;Parent=transcript:F53G12.10.2;Name=F53G12.10.1.e3;constitutive=1;ensembl_end_phase=0;ensembl_phase=0;exon_id=F53G12.10.1.e3;rank=3;extra_copy_number=0
N2_chrI	Liftoff	exon	111761	111977	.	+	.	ID=exon_315;Parent=transcript:F53G12.10.2;Name=F53G12.10.1.e4;constitutive=1;ensembl_end_phase=1;ensembl_phase=0;exon_id=F53G12.10.1.e4;rank=4;extra_copy_number=0
N2_chrI	Liftoff	exon	112025	112273	.	+	.	ID=exon_316;Parent=transcript:F53G12.10.2;Name=F53G12.10.2.e5;constitutive=0;ensembl_end_phase=-1;ensembl_phase=1;exon_id=F53G12.10.2.e5;rank=5;extra_copy_number=0
N2_chrI	Liftoff	exon	112418	112423	.	+	.	ID=exon_317;Parent=transcript:F53G12.10.2;Name=F53G12.10.2.e6;constitutive=0;ensembl_end_phase=-1;ensembl_phase=-1;exon_id=F53G12.10.2.e6;rank=6;extra_copy_number=0
N2_chrI	Liftoff	CDS	111061	111071	.	+	.	ID=CDS:F53G12.10.2;Parent=transcript:F53G12.10.2;protein_id=F53G12.10.2;extra_copy_number=0
N2_chrI	Liftoff	CDS	111167	111266	.	+	.	ID=CDS:F53G12.10.2;Parent=transcript:F53G12.10.2;protein_id=F53G12.10.2;extra_copy_number=0
N2_chrI	Liftoff	CDS	111516	111713	.	+	.	ID=CDS:F53G12.10.2;Parent=transcript:F53G12.10.2;protein_id=F53G12.10.2;extra_copy_number=0
N2_chrI	Liftoff	CDS	111761	111977	.	+	.	ID=CDS:F53G12.10.2;Parent=transcript:F53G12.10.2;protein_id=F53G12.10.2;extra_copy_number=0
N2_chrI	Liftoff	CDS	112025	112233	.	+	.	ID=CDS:F53G12.10.2;Parent=transcript:F53G12.10.2;protein_id=F53G12.10.2;extra_copy_number=0
N2_chrI	Liftoff	five_prime_UTR	111044	111060	.	+	.	ID=five_prime_UTR_55;Parent=transcript:F53G12.10.2;extra_copy_number=0
N2_chrI	Liftoff	three_prime_UTR	112234	112273	.	+	.	ID=three_prime_UTR_47;Parent=transcript:F53G12.10.2;extra_copy_number=0
N2_chrI	Liftoff	three_prime_UTR	112418	112423	.	+	.	ID=three_prime_UTR_48;Parent=transcript:F53G12.10.2;extra_copy_number=0
N2_chrI	Liftoff	gene	112291	113727	.	+	.	ID=gene:WBGene00018774;Name=F53G12.9;biotype=protein_coding;gene_id=WBGene00018774;logic_name=wormbase;coverage=1.0;sequence_ID=1.0;valid_ORFs=2;extra_copy_number=0;copy_num_ID=gene:WBGene00018774_0
N2_chrI	Liftoff	mRNA	112291	113678	.	+	.	ID=transcript:F53G12.9a.1;Parent=gene:WBGene00018774;biotype=protein_coding;transcript_id=F53G12.9a.1;matches_ref_protein=True;valid_ORF=True;extra_copy_number=0
N2_chrI	Liftoff	exon	112291	112487	.	+	.	ID=exon_320;Parent=transcript:F53G12.9a.1;Name=F53G12.9a.1.e1;constitutive=0;ensembl_end_phase=0;ensembl_phase=-1;exon_id=F53G12.9a.1.e1;rank=1;extra_copy_number=0
N2_chrI	Liftoff	exon	112533	112658	.	+	.	ID=exon_321;Parent=transcript:F53G12.9a.1;Name=F53G12.9a.1.e2;constitutive=0;ensembl_end_phase=0;ensembl_phase=0;exon_id=F53G12.9a.1.e2;rank=2;extra_copy_number=0
N2_chrI	Liftoff	exon	112706	112909	.	+	.	ID=exon_322;Parent=transcript:F53G12.9a.1;Name=F53G12.9a.1.e3;constitutive=0;ensembl_end_phase=0;ensembl_phase=0;exon_id=F53G12.9a.1.e3;rank=3;extra_copy_number=0
N2_chrI	Liftoff	exon	113245	113388	.	+	.	ID=exon_323;Parent=transcript:F53G12.9a.1;Name=F53G12.9a.1.e4;constitutive=0;ensembl_end_phase=0;ensembl_phase=0;exon_id=F53G12.9a.1.e4;rank=4;extra_copy_number=0
N2_chrI	Liftoff	exon	113432	113533	.	+	.	ID=exon_324;Parent=transcript:F53G12.9a.1;Name=F53G12.9a.1.e5;constitutive=1;ensembl_end_phase=0;ensembl_phase=0;exon_id=F53G12.9a.1.e5;rank=5;extra_copy_number=0
N2_chrI	Liftoff	exon	113602	113678	.	+	.	ID=exon_325;Parent=transcript:F53G12.9a.1;Name=F53G12.9a.1.e6;constitutive=0;ensembl_end_phase=-1;ensembl_phase=0;exon_id=F53G12.9a.1.e6;rank=6;extra_copy_number=0
N2_chrI	Liftoff	CDS	112371	112487	.	+	.	ID=CDS:F53G12.9a.1;Parent=transcript:F53G12.9a.1;protein_id=F53G12.9a.1;extra_copy_number=0
N2_chrI	Liftoff	CDS	112533	112658	.	+	.	ID=CDS:F53G12.9a.1;Parent=transcript:F53G12.9a.1;protein_id=F53G12.9a.1;extra_copy_number=0
N2_chrI	Liftoff	CDS	112706	112909	.	+	.	ID=CDS:F53G12.9a.1;Parent=transcript:F53G12.9a.1;protein_id=F53G12.9a.1;extra_copy_number=0
N2_chrI	Liftoff	CDS	113245	113388	.	+	.	ID=CDS:F53G12.9a.1;Parent=transcript:F53G12.9a.1;protein_id=F53G12.9a.1;extra_copy_number=0
N2_chrI	Liftoff	CDS	113432	113533	.	+	.	ID=CDS:F53G12.9a.1;Parent=transcript:F53G12.9a.1;protein_id=F53G12.9a.1;extra_copy_number=0
N2_chrI	Liftoff	CDS	113602	113667	.	+	.	ID=CDS:F53G12.9a.1;Parent=transcript:F53G12.9a.1;protein_id=F53G12.9a.1;extra_copy_number=0
N2_chrI	Liftoff	five_prime_UTR	112291	112370	.	+	.	ID=five_prime_UTR_56;Parent=transcript:F53G12.9a.1;extra_copy_number=0
N2_chrI	Liftoff	three_prime_UTR	113668	113678	.	+	.	ID=three_prime_UTR_49;Parent=transcript:F53G12.9a.1;extra_copy_number=0
N2_chrI	Liftoff	mRNA	113245	113727	.	+	.	ID=transcript:F53G12.9b.1;Parent=gene:WBGene00018774;biotype=protein_coding;transcript_id=F53G12.9b.1;matches_ref_protein=True;valid_ORF=True;extra_copy_number=0
N2_chrI	Liftoff	exon	113245	113388	.	+	.	ID=exon_326;Parent=transcript:F53G12.9b.1;Name=F53G12.9b.1.e1;constitutive=0;ensembl_end_phase=0;ensembl_phase=-1;exon_id=F53G12.9b.1.e1;rank=1;extra_copy_number=0
N2_chrI	Liftoff	exon	113432	113533	.	+	.	ID=exon_327;Parent=transcript:F53G12.9b.1;Name=F53G12.9a.1.e5;constitutive=1;ensembl_end_phase=0;ensembl_phase=0;exon_id=F53G12.9a.1.e5;rank=2;extra_copy_number=0
N2_chrI	Liftoff	exon	113602	113727	.	+	.	ID=exon_328;Parent=transcript:F53G12.9b.1;Name=F53G12.9b.1.e3;constitutive=0;ensembl_end_phase=-1;ensembl_phase=0;exon_id=F53G12.9b.1.e3;rank=3;extra_copy_number=0
N2_chrI	Liftoff	CDS	113320	113388	.	+	.	ID=CDS:F53G12.9b.1;Parent=transcript:F53G12.9b.1;protein_id=F53G12.9b.1;extra_copy_number=0
N2_chrI	Liftoff	CDS	113432	113533	.	+	.	ID=CDS:F53G12.9b.1;Parent=transcript:F53G12.9b.1;protein_id=F53G12.9b.1;extra_copy_number=0
N2_chrI	Liftoff	CDS	113602	113667	.	+	.	ID=CDS:F53G12.9b.1;Parent=transcript:F53G12.9b.1;protein_id=F53G12.9b.1;extra_copy_number=0
N2_chrI	Liftoff	five_prime_UTR	113245	113319	.	+	.	ID=five_prime_UTR_57;Parent=transcript:F53G12.9b.1;extra_copy_number=0
N2_chrI	Liftoff	three_prime_UTR	113668	113727	.	+	.	ID=three_prime_UTR_50;Parent=transcript:F53G12.9b.1;extra_copy_number=0
N2_chrI	Liftoff	gene	113813	114710	.	+	.	ID=gene:WBGene00018773;Name=F53G12.8;biotype=protein_coding;gene_id=WBGene00018773;logic_name=wormbase;coverage=1.0;sequence_ID=1.0;valid_ORFs=1;extra_copy_number=0;copy_num_ID=gene:WBGene00018773_0
N2_chrI	Liftoff	mRNA	113813	114710	.	+	.	ID=transcript:F53G12.8.1;Parent=gene:WBGene00018773;biotype=protein_coding;transcript_id=F53G12.8.1;matches_ref_protein=True;valid_ORF=True;extra_copy_number=0
N2_chrI	Liftoff	exon	113813	113869	.	+	.	ID=exon_329;Parent=transcript:F53G12.8.1;Name=F53G12.8.1.e1;constitutive=1;ensembl_end_phase=0;ensembl_phase=0;exon_id=F53G12.8.1.e1;rank=1;extra_copy_number=0
N2_chrI	Liftoff	exon	114091	114429	.	+	.	ID=exon_330;Parent=transcript:F53G12.8.1;Name=F53G12.8.1.e2;constitutive=1;ensembl_end_phase=0;ensembl_phase=0;exon_id=F53G12.8.1.e2;rank=2;extra_copy_number=0
N2_chrI	Liftoff	exon	114550	114710	.	+	.	ID=exon_331;Parent=transcript:F53G12.8.1;Name=F53G12.8.1.e3;constitutive=1;ensembl_end_phase=-1;ensembl_phase=0;exon_id=F53G12.8.1.e3;rank=3;extra_copy_number=0
N2_chrI	Liftoff	CDS	113813	113869	.	+	.	ID=CDS:F53G12.8.1;Parent=transcript:F53G12.8.1;protein_id=F53G12.8.1;extra_copy_number=0
N2_chrI	Liftoff	CDS	114091	114429	.	+	.	ID=CDS:F53G12.8.1;Parent=transcript:F53G12.8.1;protein_id=F53G12.8.1;extra_copy_number=0
N2_chrI	Liftoff	CDS	114550	114687	.	+	.	ID=CDS:F53G12.8.1;Parent=transcript:F53G12.8.1;protein_id=F53G12.8.1;extra_copy_number=0
N2_chrI	Liftoff	three_prime_UTR	114688	114710	.	+	.	ID=three_prime_UTR_51;Parent=transcript:F53G12.8.1;extra_copy_number=0
N2_chrI	Liftoff	gene	115745	117444	.	+	.	ID=gene:WBGene00000622;Name=col-45;biotype=protein_coding;description=COLlagen [Source:UniProtKB/TrEMBL%3BAcc:O01799];gene_id=WBGene00000622;logic_name=wormbase;coverage=1.0;sequence_ID=1.0;valid_ORFs=2;extra_copy_number=0;copy_num_ID=gene:WBGene00000622_0
N2_chrI	Liftoff	mRNA	115745	117444	.	+	.	ID=transcript:F53G12.7a.1;Parent=gene:WBGene00000622;biotype=protein_coding;transcript_id=F53G12.7a.1;matches_ref_protein=True;valid_ORF=True;extra_copy_number=0
N2_chrI	Liftoff	exon	115745	115921	.	+	.	ID=exon_333;Parent=transcript:F53G12.7a.1;Name=F53G12.7a.1.e1;constitutive=0;ensembl_end_phase=0;ensembl_phase=0;exon_id=F53G12.7a.1.e1;rank=1;extra_copy_number=0
N2_chrI	Liftoff	exon	116438	116672	.	+	.	ID=exon_334;Parent=transcript:F53G12.7a.1;Name=F53G12.7a.1.e2;constitutive=0;ensembl_end_phase=1;ensembl_phase=0;exon_id=F53G12.7a.1.e2;rank=2;extra_copy_number=0
N2_chrI	Liftoff	exon	116725	116980	.	+	.	ID=exon_335;Parent=transcript:F53G12.7a.1;Name=F53G12.7a.1.e3;constitutive=1;ensembl_end_phase=2;ensembl_phase=1;exon_id=F53G12.7a.1.e3;rank=3;extra_copy_number=0
N2_chrI	Liftoff	exon	117092	117444	.	+	.	ID=exon_336;Parent=transcript:F53G12.7a.1;Name=F53G12.7a.1.e4;constitutive=1;ensembl_end_phase=-1;ensembl_phase=2;exon_id=F53G12.7a.1.e4;rank=4;extra_copy_number=0
N2_chrI	Liftoff	CDS	115745	115921	.	+	.	ID=CDS:F53G12.7a.1;Parent=transcript:F53G12.7a.1;protein_id=F53G12.7a.1;extra_copy_number=0
N2_chrI	Liftoff	CDS	116438	116672	.	+	.	ID=CDS:F53G12.7a.1;Parent=transcript:F53G12.7a.1;protein_id=F53G12.7a.1;extra_copy_number=0
N2_chrI	Liftoff	CDS	116725	116980	.	+	.	ID=CDS:F53G12.7a.1;Parent=transcript:F53G12.7a.1;protein_id=F53G12.7a.1;extra_copy_number=0
N2_chrI	Liftoff	CDS	117092	117407	.	+	.	ID=CDS:F53G12.7a.1;Parent=transcript:F53G12.7a.1;protein_id=F53G12.7a.1;extra_copy_number=0
N2_chrI	Liftoff	three_prime_UTR	117408	117444	.	+	.	ID=three_prime_UTR_52;Parent=transcript:F53G12.7a.1;extra_copy_number=0
N2_chrI	Liftoff	mRNA	116468	117444	.	+	.	ID=transcript:F53G12.7b.1;Parent=gene:WBGene00000622;biotype=protein_coding;transcript_id=F53G12.7b.1;matches_ref_protein=True;valid_ORF=True;extra_copy_number=0
N2_chrI	Liftoff	exon	116468	116672	.	+	.	ID=exon_337;Parent=transcript:F53G12.7b.1;Name=F53G12.7b.1.e1;constitutive=0;ensembl_end_phase=1;ensembl_phase=0;exon_id=F53G12.7b.1.e1;rank=1;extra_copy_number=0
N2_chrI	Liftoff	exon	116725	116980	.	+	.	ID=exon_338;Parent=transcript:F53G12.7b.1;Name=F53G12.7a.1.e3;constitutive=1;ensembl_end_phase=2;ensembl_phase=1;exon_id=F53G12.7a.1.e3;rank=2;extra_copy_number=0
N2_chrI	Liftoff	exon	117092	117444	.	+	.	ID=exon_339;Parent=transcript:F53G12.7b.1;Name=F53G12.7a.1.e4;constitutive=1;ensembl_end_phase=-1;ensembl_phase=2;exon_id=F53G12.7a.1.e4;rank=3;extra_copy_number=0
N2_chrI	Liftoff	CDS	116468	116672	.	+	.	ID=CDS:F53G12.7b.1;Parent=transcript:F53G12.7b.1;protein_id=F53G12.7b.1;extra_copy_number=0
N2_chrI	Liftoff	CDS	116725	116980	.	+	.	ID=CDS:F53G12.7b.1;Parent=transcript:F53G12.7b.1;protein_id=F53G12.7b.1;extra_copy_number=0
N2_chrI	Liftoff	CDS	117092	117407	.	+	.	ID=CDS:F53G12.7b.1;Parent=transcript:F53G12.7b.1;protein_id=F53G12.7b.1;extra_copy_number=0
N2_chrI	Liftoff	three_prime_UTR	117408	117444	.	+	.	ID=three_prime_UTR_53;Parent=transcript:F53G12.7b.1;extra_copy_number=0
N2_chrI	Liftoff	gene	118115	120876	.	+	.	ID=gene:WBGene00004962;Name=spe-8;biotype=protein_coding;description=Spermatocyte protein spe-8 [Source:UniProtKB/Swiss-Prot%3BAcc:O01798];gene_id=WBGene00004962;logic_name=wormbase;coverage=1.0;sequence_ID=1.0;valid_ORFs=1;extra_copy_number=0;copy_num_ID=gene:WBGene00004962_0
N2_chrI	Liftoff	mRNA	118115	120876	.	+	.	ID=transcript:F53G12.6.1;Parent=gene:WBGene00004962;biotype=protein_coding;transcript_id=F53G12.6.1;matches_ref_protein=True;valid_ORF=True;extra_copy_number=0
N2_chrI	Liftoff	exon	118115	118214	.	+	.	ID=exon_340;Parent=transcript:F53G12.6.1;Name=F53G12.6.1.e1;constitutive=1;ensembl_end_phase=1;ensembl_phase=0;exon_id=F53G12.6.1.e1;rank=1;extra_copy_number=0
N2_chrI	Liftoff	exon	118559	118959	.	+	.	ID=exon_341;Parent=transcript:F53G12.6.1;Name=F53G12.6.1.e2;constitutive=1;ensembl_end_phase=0;ensembl_phase=1;exon_id=F53G12.6.1.e2;rank=2;extra_copy_number=0
N2_chrI	Liftoff	exon	119577	119906	.	+	.	ID=exon_342;Parent=transcript:F53G12.6.1;Name=F53G12.6.1.e3;constitutive=1;ensembl_end_phase=0;ensembl_phase=0;exon_id=F53G12.6.1.e3;rank=3;extra_copy_number=0
N2_chrI	Liftoff	exon	119952	120191	.	+	.	ID=exon_343;Parent=transcript:F53G12.6.1;Name=F53G12.6.1.e4;constitutive=1;ensembl_end_phase=0;ensembl_phase=0;exon_id=F53G12.6.1.e4;rank=4;extra_copy_number=0
N2_chrI	Liftoff	exon	120248	120384	.	+	.	ID=exon_344;Parent=transcript:F53G12.6.1;Name=F53G12.6.1.e5;constitutive=1;ensembl_end_phase=2;ensembl_phase=0;exon_id=F53G12.6.1.e5;rank=5;extra_copy_number=0
N2_chrI	Liftoff	exon	120494	120716	.	+	.	ID=exon_345;Parent=transcript:F53G12.6.1;Name=F53G12.6.1.e6;constitutive=1;ensembl_end_phase=0;ensembl_phase=2;exon_id=F53G12.6.1.e6;rank=6;extra_copy_number=0
N2_chrI	Liftoff	exon	120769	120876	.	+	.	ID=exon_346;Parent=transcript:F53G12.6.1;Name=F53G12.6.1.e7;constitutive=1;ensembl_end_phase=0;ensembl_phase=0;exon_id=F53G12.6.1.e7;rank=7;extra_copy_number=0
N2_chrI	Liftoff	CDS	118115	118214	.	+	.	ID=CDS:F53G12.6.1;Parent=transcript:F53G12.6.1;protein_id=F53G12.6.1;extra_copy_number=0
N2_chrI	Liftoff	CDS	118559	118959	.	+	.	ID=CDS:F53G12.6.1;Parent=transcript:F53G12.6.1;protein_id=F53G12.6.1;extra_copy_number=0
N2_chrI	Liftoff	CDS	119577	119906	.	+	.	ID=CDS:F53G12.6.1;Parent=transcript:F53G12.6.1;protein_id=F53G12.6.1;extra_copy_number=0
N2_chrI	Liftoff	CDS	119952	120191	.	+	.	ID=CDS:F53G12.6.1;Parent=transcript:F53G12.6.1;protein_id=F53G12.6.1;extra_copy_number=0
N2_chrI	Liftoff	CDS	120248	120384	.	+	.	ID=CDS:F53G12.6.1;Parent=transcript:F53G12.6.1;protein_id=F53G12.6.1;extra_copy_number=0
N2_chrI	Liftoff	CDS	120494	120716	.	+	.	ID=CDS:F53G12.6.1;Parent=transcript:F53G12.6.1;protein_id=F53G12.6.1;extra_copy_number=0
N2_chrI	Liftoff	CDS	120769	120876	.	+	.	ID=CDS:F53G12.6.1;Parent=transcript:F53G12.6.1;protein_id=F53G12.6.1;extra_copy_number=0
N2_chrI	Liftoff	gene	127303	134071	.	+	.	ID=gene:WBGene00003229;Name=mex-3;biotype=protein_coding;description=Muscle EXcess [Source:UniProtKB/TrEMBL%3BAcc:V6CKQ3];gene_id=WBGene00003229;logic_name=wormbase;coverage=1.0;sequence_ID=1.0;valid_ORFs=4;extra_copy_number=0;copy_num_ID=gene:WBGene00003229_0
N2_chrI	Liftoff	mRNA	127303	134071	.	+	.	ID=transcript:F53G12.5b.1;Parent=gene:WBGene00003229;biotype=protein_coding;transcript_id=F53G12.5b.1;matches_ref_protein=True;valid_ORF=True;extra_copy_number=0
N2_chrI	Liftoff	exon	127303	127342	.	+	.	ID=exon_347;Parent=transcript:F53G12.5b.1;Name=F53G12.5b.1.e1;constitutive=0;ensembl_end_phase=1;ensembl_phase=0;exon_id=F53G12.5b.1.e1;rank=1;extra_copy_number=0
N2_chrI	Liftoff	exon	127391	127442	.	+	.	ID=exon_348;Parent=transcript:F53G12.5b.1;Name=F53G12.5b.1.e2;constitutive=0;ensembl_end_phase=2;ensembl_phase=1;exon_id=F53G12.5b.1.e2;rank=2;extra_copy_number=0
N2_chrI	Liftoff	exon	128703	128902	.	+	.	ID=exon_349;Parent=transcript:F53G12.5b.1;Name=F53G12.5b.1.e3;constitutive=0;ensembl_end_phase=1;ensembl_phase=2;exon_id=F53G12.5b.1.e3;rank=3;extra_copy_number=0
N2_chrI	Liftoff	exon	128951	129130	.	+	.	ID=exon_350;Parent=transcript:F53G12.5b.1;Name=F53G12.5a.1.e2;constitutive=0;ensembl_end_phase=1;ensembl_phase=1;exon_id=F53G12.5a.1.e2;rank=4;extra_copy_number=0
N2_chrI	Liftoff	exon	129182	129339	.	+	.	ID=exon_351;Parent=transcript:F53G12.5b.1;Name=F53G12.5b.1.e5;constitutive=0;ensembl_end_phase=0;ensembl_phase=1;exon_id=F53G12.5b.1.e5;rank=5;extra_copy_number=0
N2_chrI	Liftoff	exon	132109	132559	.	+	.	ID=exon_352;Parent=transcript:F53G12.5b.1;Name=F53G12.5a.1.e4;constitutive=0;ensembl_end_phase=1;ensembl_phase=0;exon_id=F53G12.5a.1.e4;rank=6;extra_copy_number=0
N2_chrI	Liftoff	exon	132618	132699	.	+	.	ID=exon_353;Parent=transcript:F53G12.5b.1;Name=F53G12.5a.1.e5;constitutive=1;ensembl_end_phase=2;ensembl_phase=1;exon_id=F53G12.5a.1.e5;rank=7;extra_copy_number=0
N2_chrI	Liftoff	exon	133420	134071	.	+	.	ID=exon_354;Parent=transcript:F53G12.5b.1;Name=F53G12.5a.1.e6;constitutive=1;ensembl_end_phase=-1;ensembl_phase=2;exon_id=F53G12.5a.1.e6;rank=8;extra_copy_number=0
N2_chrI	Liftoff	CDS	127303	127342	.	+	.	ID=CDS:F53G12.5b.1;Parent=transcript:F53G12.5b.1;protein_id=F53G12.5b.1;extra_copy_number=0
N2_chrI	Liftoff	CDS	127391	127442	.	+	.	ID=CDS:F53G12.5b.1;Parent=transcript:F53G12.5b.1;protein_id=F53G12.5b.1;extra_copy_number=0
N2_chrI	Liftoff	CDS	128703	128902	.	+	.	ID=CDS:F53G12.5b.1;Parent=transcript:F53G12.5b.1;protein_id=F53G12.5b.1;extra_copy_number=0
N2_chrI	Liftoff	CDS	128951	129130	.	+	.	ID=CDS:F53G12.5b.1;Parent=transcript:F53G12.5b.1;protein_id=F53G12.5b.1;extra_copy_number=0
N2_chrI	Liftoff	CDS	129182	129339	.	+	.	ID=CDS:F53G12.5b.1;Parent=transcript:F53G12.5b.1;protein_id=F53G12.5b.1;extra_copy_number=0
N2_chrI	Liftoff	CDS	132109	132559	.	+	.	ID=CDS:F53G12.5b.1;Parent=transcript:F53G12.5b.1;protein_id=F53G12.5b.1;extra_copy_number=0
N2_chrI	Liftoff	CDS	132618	132699	.	+	.	ID=CDS:F53G12.5b.1;Parent=transcript:F53G12.5b.1;protein_id=F53G12.5b.1;extra_copy_number=0
N2_chrI	Liftoff	CDS	133420	133588	.	+	.	ID=CDS:F53G12.5b.1;Parent=transcript:F53G12.5b.1;protein_id=F53G12.5b.1;extra_copy_number=0
N2_chrI	Liftoff	three_prime_UTR	133589	134071	.	+	.	ID=three_prime_UTR_54;Parent=transcript:F53G12.5b.1;extra_copy_number=0
N2_chrI	Liftoff	mRNA	128703	134071	.	+	.	ID=transcript:F53G12.5a.1;Parent=gene:WBGene00003229;biotype=protein_coding;transcript_id=F53G12.5a.1;matches_ref_protein=True;valid_ORF=True;extra_copy_number=0
N2_chrI	Liftoff	exon	128703	128902	.	+	.	ID=exon_355;Parent=transcript:F53G12.5a.1;Name=F53G12.5a.1.e1;constitutive=0;ensembl_end_phase=1;ensembl_phase=-1;exon_id=F53G12.5a.1.e1;rank=1;extra_copy_number=0
N2_chrI	Liftoff	exon	128951	129130	.	+	.	ID=exon_356;Parent=transcript:F53G12.5a.1;Name=F53G12.5a.1.e2;constitutive=0;ensembl_end_phase=1;ensembl_phase=1;exon_id=F53G12.5a.1.e2;rank=2;extra_copy_number=0
N2_chrI	Liftoff	exon	129173	129339	.	+	.	ID=exon_357;Parent=transcript:F53G12.5a.1;Name=F53G12.5a.1.e3;constitutive=0;ensembl_end_phase=0;ensembl_phase=1;exon_id=F53G12.5a.1.e3;rank=3;extra_copy_number=0
N2_chrI	Liftoff	exon	132109	132559	.	+	.	ID=exon_358;Parent=transcript:F53G12.5a.1;Name=F53G12.5a.1.e4;constitutive=0;ensembl_end_phase=1;ensembl_phase=0;exon_id=F53G12.5a.1.e4;rank=4;extra_copy_number=0
N2_chrI	Liftoff	exon	132618	132699	.	+	.	ID=exon_359;Parent=transcript:F53G12.5a.1;Name=F53G12.5a.1.e5;constitutive=1;ensembl_end_phase=2;ensembl_phase=1;exon_id=F53G12.5a.1.e5;rank=5;extra_copy_number=0
N2_chrI	Liftoff	exon	133420	134071	.	+	.	ID=exon_360;Parent=transcript:F53G12.5a.1;Name=F53G12.5a.1.e6;constitutive=1;ensembl_end_phase=-1;ensembl_phase=2;exon_id=F53G12.5a.1.e6;rank=6;extra_copy_number=0
N2_chrI	Liftoff	CDS	128704	128902	.	+	.	ID=CDS:F53G12.5a.1;Parent=transcript:F53G12.5a.1;protein_id=F53G12.5a.1;extra_copy_number=0
N2_chrI	Liftoff	CDS	128951	129130	.	+	.	ID=CDS:F53G12.5a.1;Parent=transcript:F53G12.5a.1;protein_id=F53G12.5a.1;extra_copy_number=0
N2_chrI	Liftoff	CDS	129173	129339	.	+	.	ID=CDS:F53G12.5a.1;Parent=transcript:F53G12.5a.1;protein_id=F53G12.5a.1;extra_copy_number=0
N2_chrI	Liftoff	CDS	132109	132559	.	+	.	ID=CDS:F53G12.5a.1;Parent=transcript:F53G12.5a.1;protein_id=F53G12.5a.1;extra_copy_number=0
N2_chrI	Liftoff	CDS	132618	132699	.	+	.	ID=CDS:F53G12.5a.1;Parent=transcript:F53G12.5a.1;protein_id=F53G12.5a.1;extra_copy_number=0
N2_chrI	Liftoff	CDS	133420	133588	.	+	.	ID=CDS:F53G12.5a.1;Parent=transcript:F53G12.5a.1;protein_id=F53G12.5a.1;extra_copy_number=0
N2_chrI	Liftoff	five_prime_UTR	128703	128703	.	+	.	ID=five_prime_UTR_58;Parent=transcript:F53G12.5a.1;extra_copy_number=0
N2_chrI	Liftoff	three_prime_UTR	133589	134071	.	+	.	ID=three_prime_UTR_55;Parent=transcript:F53G12.5a.1;extra_copy_number=0
N2_chrI	Liftoff	mRNA	129171	134071	.	+	.	ID=transcript:F53G12.5c.1;Parent=gene:WBGene00003229;biotype=protein_coding;transcript_id=F53G12.5c.1;matches_ref_protein=True;valid_ORF=True;extra_copy_number=0
N2_chrI	Liftoff	exon	129171	129339	.	+	.	ID=exon_361;Parent=transcript:F53G12.5c.1;Name=F53G12.5c.1.e1;constitutive=0;ensembl_end_phase=-1;ensembl_phase=-1;exon_id=F53G12.5c.1.e1;rank=1;extra_copy_number=0
N2_chrI	Liftoff	exon	132109	132559	.	+	.	ID=exon_362;Parent=transcript:F53G12.5c.1;Name=F53G12.5c.1.e2;constitutive=0;ensembl_end_phase=1;ensembl_phase=-1;exon_id=F53G12.5c.1.e2;rank=2;extra_copy_number=0
N2_chrI	Liftoff	exon	132618	132699	.	+	.	ID=exon_363;Parent=transcript:F53G12.5c.1;Name=F53G12.5a.1.e5;constitutive=1;ensembl_end_phase=2;ensembl_phase=1;exon_id=F53G12.5a.1.e5;rank=3;extra_copy_number=0
N2_chrI	Liftoff	exon	133420	134071	.	+	.	ID=exon_364;Parent=transcript:F53G12.5c.1;Name=F53G12.5a.1.e6;constitutive=1;ensembl_end_phase=-1;ensembl_phase=2;exon_id=F53G12.5a.1.e6;rank=4;extra_copy_number=0
N2_chrI	Liftoff	CDS	132268	132559	.	+	.	ID=CDS:F53G12.5c.1;Parent=transcript:F53G12.5c.1;protein_id=F53G12.5c.1;extra_copy_number=0
N2_chrI	Liftoff	CDS	132618	132699	.	+	.	ID=CDS:F53G12.5c.1;Parent=transcript:F53G12.5c.1;protein_id=F53G12.5c.1;extra_copy_number=0
N2_chrI	Liftoff	CDS	133420	133588	.	+	.	ID=CDS:F53G12.5c.1;Parent=transcript:F53G12.5c.1;protein_id=F53G12.5c.1;extra_copy_number=0
N2_chrI	Liftoff	five_prime_UTR	129171	129339	.	+	.	ID=five_prime_UTR_59;Parent=transcript:F53G12.5c.1;extra_copy_number=0
N2_chrI	Liftoff	five_prime_UTR	132109	132267	.	+	.	ID=five_prime_UTR_60;Parent=transcript:F53G12.5c.1;extra_copy_number=0
N2_chrI	Liftoff	three_prime_UTR	133589	134071	.	+	.	ID=three_prime_UTR_56;Parent=transcript:F53G12.5c.1;extra_copy_number=0
N2_chrI	Liftoff	mRNA	132107	134071	.	+	.	ID=transcript:F53G12.5c.2;Parent=gene:WBGene00003229;biotype=protein_coding;transcript_id=F53G12.5c.2;matches_ref_protein=True;valid_ORF=True;extra_copy_number=0
N2_chrI	Liftoff	exon	132107	132559	.	+	.	ID=exon_365;Parent=transcript:F53G12.5c.2;Name=F53G12.5c.2.e1;constitutive=0;ensembl_end_phase=1;ensembl_phase=-1;exon_id=F53G12.5c.2.e1;rank=1;extra_copy_number=0
N2_chrI	Liftoff	exon	132618	132699	.	+	.	ID=exon_366;Parent=transcript:F53G12.5c.2;Name=F53G12.5a.1.e5;constitutive=1;ensembl_end_phase=2;ensembl_phase=1;exon_id=F53G12.5a.1.e5;rank=2;extra_copy_number=0
N2_chrI	Liftoff	exon	133420	134071	.	+	.	ID=exon_367;Parent=transcript:F53G12.5c.2;Name=F53G12.5a.1.e6;constitutive=1;ensembl_end_phase=-1;ensembl_phase=2;exon_id=F53G12.5a.1.e6;rank=3;extra_copy_number=0
N2_chrI	Liftoff	CDS	132268	132559	.	+	.	ID=CDS:F53G12.5c.2;Parent=transcript:F53G12.5c.2;protein_id=F53G12.5c.2;extra_copy_number=0
N2_chrI	Liftoff	CDS	132618	132699	.	+	.	ID=CDS:F53G12.5c.2;Parent=transcript:F53G12.5c.2;protein_id=F53G12.5c.2;extra_copy_number=0
N2_chrI	Liftoff	CDS	133420	133588	.	+	.	ID=CDS:F53G12.5c.2;Parent=transcript:F53G12.5c.2;protein_id=F53G12.5c.2;extra_copy_number=0
N2_chrI	Liftoff	five_prime_UTR	132107	132267	.	+	.	ID=five_prime_UTR_61;Parent=transcript:F53G12.5c.2;extra_copy_number=0
N2_chrI	Liftoff	three_prime_UTR	133589	134071	.	+	.	ID=three_prime_UTR_57;Parent=transcript:F53G12.5c.2;extra_copy_number=0
N2_chrI	Liftoff	gene	134343	137288	.	+	.	ID=gene:WBGene00018772;Name=F53G12.4;biotype=protein_coding;gene_id=WBGene00018772;logic_name=wormbase;coverage=1.0;sequence_ID=1.0;valid_ORFs=1;extra_copy_number=0;copy_num_ID=gene:WBGene00018772_0
N2_chrI	Liftoff	mRNA	134343	137288	.	+	.	ID=transcript:F53G12.4.1;Parent=gene:WBGene00018772;biotype=protein_coding;transcript_id=F53G12.4.1;matches_ref_protein=True;valid_ORF=True;extra_copy_number=0
N2_chrI	Liftoff	exon	134343	134434	.	+	.	ID=exon_368;Parent=transcript:F53G12.4.1;Name=F53G12.4.1.e1;constitutive=1;ensembl_end_phase=0;ensembl_phase=-1;exon_id=F53G12.4.1.e1;rank=1;extra_copy_number=0
N2_chrI	Liftoff	exon	134512	134587	.	+	.	ID=exon_369;Parent=transcript:F53G12.4.1;Name=F53G12.4.1.e2;constitutive=1;ensembl_end_phase=1;ensembl_phase=0;exon_id=F53G12.4.1.e2;rank=2;extra_copy_number=0
N2_chrI	Liftoff	exon	135555	135904	.	+	.	ID=exon_370;Parent=transcript:F53G12.4.1;Name=F53G12.4.1.e3;constitutive=1;ensembl_end_phase=0;ensembl_phase=1;exon_id=F53G12.4.1.e3;rank=3;extra_copy_number=0
N2_chrI	Liftoff	exon	136241	136718	.	+	.	ID=exon_371;Parent=transcript:F53G12.4.1;Name=F53G12.4.1.e4;constitutive=1;ensembl_end_phase=1;ensembl_phase=0;exon_id=F53G12.4.1.e4;rank=4;extra_copy_number=0
N2_chrI	Liftoff	exon	137215	137288	.	+	.	ID=exon_372;Parent=transcript:F53G12.4.1;Name=F53G12.4.1.e5;constitutive=1;ensembl_end_phase=0;ensembl_phase=1;exon_id=F53G12.4.1.e5;rank=5;extra_copy_number=0
N2_chrI	Liftoff	CDS	134360	134434	.	+	.	ID=CDS:F53G12.4.1;Parent=transcript:F53G12.4.1;protein_id=F53G12.4.1;extra_copy_number=0
N2_chrI	Liftoff	CDS	134512	134587	.	+	.	ID=CDS:F53G12.4.1;Parent=transcript:F53G12.4.1;protein_id=F53G12.4.1;extra_copy_number=0
N2_chrI	Liftoff	CDS	135555	135904	.	+	.	ID=CDS:F53G12.4.1;Parent=transcript:F53G12.4.1;protein_id=F53G12.4.1;extra_copy_number=0
N2_chrI	Liftoff	CDS	136241	136718	.	+	.	ID=CDS:F53G12.4.1;Parent=transcript:F53G12.4.1;protein_id=F53G12.4.1;extra_copy_number=0
N2_chrI	Liftoff	CDS	137215	137288	.	+	.	ID=CDS:F53G12.4.1;Parent=transcript:F53G12.4.1;protein_id=F53G12.4.1;extra_copy_number=0
N2_chrI	Liftoff	five_prime_UTR	134343	134359	.	+	.	ID=five_prime_UTR_62;Parent=transcript:F53G12.4.1;extra_copy_number=0
N2_chrI	Liftoff	gene	137851	144571	.	+	.	ID=gene:WBGene00018771;Name=duox-2;biotype=protein_coding;description=DUal OXidase [Source:UniProtKB/TrEMBL%3BAcc:O01795];gene_id=WBGene00018771;logic_name=wormbase;coverage=1.0;sequence_ID=1.0;valid_ORFs=1;extra_copy_number=0;copy_num_ID=gene:WBGene00018771_0
N2_chrI	Liftoff	mRNA	137851	144571	.	+	.	ID=transcript:F53G12.3.1;Parent=gene:WBGene00018771;biotype=protein_coding;transcript_id=F53G12.3.1;matches_ref_protein=True;valid_ORF=True;extra_copy_number=0
N2_chrI	Liftoff	exon	137851	137892	.	+	.	ID=exon_373;Parent=transcript:F53G12.3.1;Name=F53G12.3.1.e1;constitutive=1;ensembl_end_phase=0;ensembl_phase=0;exon_id=F53G12.3.1.e1;rank=1;extra_copy_number=0
N2_chrI	Liftoff	exon	138023	138149	.	+	.	ID=exon_374;Parent=transcript:F53G12.3.1;Name=F53G12.3.1.e2;constitutive=1;ensembl_end_phase=1;ensembl_phase=0;exon_id=F53G12.3.1.e2;rank=2;extra_copy_number=0
N2_chrI	Liftoff	exon	138199	138357	.	+	.	ID=exon_375;Parent=transcript:F53G12.3.1;Name=F53G12.3.1.e3;constitutive=1;ensembl_end_phase=1;ensembl_phase=1;exon_id=F53G12.3.1.e3;rank=3;extra_copy_number=0
N2_chrI	Liftoff	exon	138399	138788	.	+	.	ID=exon_376;Parent=transcript:F53G12.3.1;Name=F53G12.3.1.e4;constitutive=1;ensembl_end_phase=1;ensembl_phase=1;exon_id=F53G12.3.1.e4;rank=4;extra_copy_number=0
N2_chrI	Liftoff	exon	138835	139038	.	+	.	ID=exon_377;Parent=transcript:F53G12.3.1;Name=F53G12.3.1.e5;constitutive=1;ensembl_end_phase=1;ensembl_phase=1;exon_id=F53G12.3.1.e5;rank=5;extra_copy_number=0
N2_chrI	Liftoff	exon	139086	139337	.	+	.	ID=exon_378;Parent=transcript:F53G12.3.1;Name=F53G12.3.1.e6;constitutive=1;ensembl_end_phase=1;ensembl_phase=1;exon_id=F53G12.3.1.e6;rank=6;extra_copy_number=0
N2_chrI	Liftoff	exon	139384	139675	.	+	.	ID=exon_379;Parent=transcript:F53G12.3.1;Name=F53G12.3.1.e7;constitutive=1;ensembl_end_phase=2;ensembl_phase=1;exon_id=F53G12.3.1.e7;rank=7;extra_copy_number=0
N2_chrI	Liftoff	exon	139775	139988	.	+	.	ID=exon_380;Parent=transcript:F53G12.3.1;Name=F53G12.3.1.e8;constitutive=1;ensembl_end_phase=0;ensembl_phase=2;exon_id=F53G12.3.1.e8;rank=8;extra_copy_number=0
N2_chrI	Liftoff	exon	140142	140298	.	+	.	ID=exon_381;Parent=transcript:F53G12.3.1;Name=F53G12.3.1.e9;constitutive=1;ensembl_end_phase=1;ensembl_phase=0;exon_id=F53G12.3.1.e9;rank=9;extra_copy_number=0
N2_chrI	Liftoff	exon	140377	140502	.	+	.	ID=exon_382;Parent=transcript:F53G12.3.1;Name=F53G12.3.1.e10;constitutive=1;ensembl_end_phase=1;ensembl_phase=1;exon_id=F53G12.3.1.e10;rank=10;extra_copy_number=0
N2_chrI	Liftoff	exon	140560	140876	.	+	.	ID=exon_383;Parent=transcript:F53G12.3.1;Name=F53G12.3.1.e11;constitutive=1;ensembl_end_phase=0;ensembl_phase=1;exon_id=F53G12.3.1.e11;rank=11;extra_copy_number=0
N2_chrI	Liftoff	exon	140922	141219	.	+	.	ID=exon_384;Parent=transcript:F53G12.3.1;Name=F53G12.3.1.e12;constitutive=1;ensembl_end_phase=1;ensembl_phase=0;exon_id=F53G12.3.1.e12;rank=12;extra_copy_number=0
N2_chrI	Liftoff	exon	141687	141860	.	+	.	ID=exon_385;Parent=transcript:F53G12.3.1;Name=F53G12.3.1.e13;constitutive=1;ensembl_end_phase=1;ensembl_phase=1;exon_id=F53G12.3.1.e13;rank=13;extra_copy_number=0
N2_chrI	Liftoff	exon	141906	142029	.	+	.	ID=exon_386;Parent=transcript:F53G12.3.1;Name=F53G12.3.1.e14;constitutive=1;ensembl_end_phase=2;ensembl_phase=1;exon_id=F53G12.3.1.e14;rank=14;extra_copy_number=0
N2_chrI	Liftoff	exon	142073	142236	.	+	.	ID=exon_387;Parent=transcript:F53G12.3.1;Name=F53G12.3.1.e15;constitutive=1;ensembl_end_phase=1;ensembl_phase=2;exon_id=F53G12.3.1.e15;rank=15;extra_copy_number=0
N2_chrI	Liftoff	exon	142284	142483	.	+	.	ID=exon_388;Parent=transcript:F53G12.3.1;Name=F53G12.3.1.e16;constitutive=1;ensembl_end_phase=0;ensembl_phase=1;exon_id=F53G12.3.1.e16;rank=16;extra_copy_number=0
N2_chrI	Liftoff	exon	142553	142677	.	+	.	ID=exon_389;Parent=transcript:F53G12.3.1;Name=F53G12.3.1.e17;constitutive=1;ensembl_end_phase=2;ensembl_phase=0;exon_id=F53G12.3.1.e17;rank=17;extra_copy_number=0
N2_chrI	Liftoff	exon	142735	142945	.	+	.	ID=exon_390;Parent=transcript:F53G12.3.1;Name=F53G12.3.1.e18;constitutive=1;ensembl_end_phase=0;ensembl_phase=2;exon_id=F53G12.3.1.e18;rank=18;extra_copy_number=0
N2_chrI	Liftoff	exon	143013	143690	.	+	.	ID=exon_391;Parent=transcript:F53G12.3.1;Name=F53G12.3.1.e19;constitutive=1;ensembl_end_phase=0;ensembl_phase=0;exon_id=F53G12.3.1.e19;rank=19;extra_copy_number=0
N2_chrI	Liftoff	exon	144271	144402	.	+	.	ID=exon_392;Parent=transcript:F53G12.3.1;Name=F53G12.3.1.e20;constitutive=1;ensembl_end_phase=0;ensembl_phase=0;exon_id=F53G12.3.1.e20;rank=20;extra_copy_number=0
N2_chrI	Liftoff	exon	144446	144571	.	+	.	ID=exon_393;Parent=transcript:F53G12.3.1;Name=F53G12.3.1.e21;constitutive=1;ensembl_end_phase=0;ensembl_phase=0;exon_id=F53G12.3.1.e21;rank=21;extra_copy_number=0
N2_chrI	Liftoff	CDS	137851	137892	.	+	.	ID=CDS:F53G12.3.1;Parent=transcript:F53G12.3.1;protein_id=F53G12.3.1;extra_copy_number=0
N2_chrI	Liftoff	CDS	138023	138149	.	+	.	ID=CDS:F53G12.3.1;Parent=transcript:F53G12.3.1;protein_id=F53G12.3.1;extra_copy_number=0
N2_chrI	Liftoff	CDS	138199	138357	.	+	.	ID=CDS:F53G12.3.1;Parent=transcript:F53G12.3.1;protein_id=F53G12.3.1;extra_copy_number=0
N2_chrI	Liftoff	CDS	138399	138788	.	+	.	ID=CDS:F53G12.3.1;Parent=transcript:F53G12.3.1;protein_id=F53G12.3.1;extra_copy_number=0
N2_chrI	Liftoff	CDS	138835	139038	.	+	.	ID=CDS:F53G12.3.1;Parent=transcript:F53G12.3.1;protein_id=F53G12.3.1;extra_copy_number=0
N2_chrI	Liftoff	CDS	139086	139337	.	+	.	ID=CDS:F53G12.3.1;Parent=transcript:F53G12.3.1;protein_id=F53G12.3.1;extra_copy_number=0
N2_chrI	Liftoff	CDS	139384	139675	.	+	.	ID=CDS:F53G12.3.1;Parent=transcript:F53G12.3.1;protein_id=F53G12.3.1;extra_copy_number=0
N2_chrI	Liftoff	CDS	139775	139988	.	+	.	ID=CDS:F53G12.3.1;Parent=transcript:F53G12.3.1;protein_id=F53G12.3.1;extra_copy_number=0
N2_chrI	Liftoff	CDS	140142	140298	.	+	.	ID=CDS:F53G12.3.1;Parent=transcript:F53G12.3.1;protein_id=F53G12.3.1;extra_copy_number=0
N2_chrI	Liftoff	CDS	140377	140502	.	+	.	ID=CDS:F53G12.3.1;Parent=transcript:F53G12.3.1;protein_id=F53G12.3.1;extra_copy_number=0
N2_chrI	Liftoff	CDS	140560	140876	.	+	.	ID=CDS:F53G12.3.1;Parent=transcript:F53G12.3.1;protein_id=F53G12.3.1;extra_copy_number=0
N2_chrI	Liftoff	CDS	140922	141219	.	+	.	ID=CDS:F53G12.3.1;Parent=transcript:F53G12.3.1;protein_id=F53G12.3.1;extra_copy_number=0
N2_chrI	Liftoff	CDS	141687	141860	.	+	.	ID=CDS:F53G12.3.1;Parent=transcript:F53G12.3.1;protein_id=F53G12.3.1;extra_copy_number=0
N2_chrI	Liftoff	CDS	141906	142029	.	+	.	ID=CDS:F53G12.3.1;Parent=transcript:F53G12.3.1;protein_id=F53G12.3.1;extra_copy_number=0
N2_chrI	Liftoff	CDS	142073	142236	.	+	.	ID=CDS:F53G12.3.1;Parent=transcript:F53G12.3.1;protein_id=F53G12.3.1;extra_copy_number=0
N2_chrI	Liftoff	CDS	142284	142483	.	+	.	ID=CDS:F53G12.3.1;Parent=transcript:F53G12.3.1;protein_id=F53G12.3.1;extra_copy_number=0
N2_chrI	Liftoff	CDS	142553	142677	.	+	.	ID=CDS:F53G12.3.1;Parent=transcript:F53G12.3.1;protein_id=F53G12.3.1;extra_copy_number=0
N2_chrI	Liftoff	CDS	142735	142945	.	+	.	ID=CDS:F53G12.3.1;Parent=transcript:F53G12.3.1;protein_id=F53G12.3.1;extra_copy_number=0
N2_chrI	Liftoff	CDS	143013	143690	.	+	.	ID=CDS:F53G12.3.1;Parent=transcript:F53G12.3.1;protein_id=F53G12.3.1;extra_copy_number=0
N2_chrI	Liftoff	CDS	144271	144402	.	+	.	ID=CDS:F53G12.3.1;Parent=transcript:F53G12.3.1;protein_id=F53G12.3.1;extra_copy_number=0
N2_chrI	Liftoff	CDS	144446	144571	.	+	.	ID=CDS:F53G12.3.1;Parent=transcript:F53G12.3.1;protein_id=F53G12.3.1;extra_copy_number=0
N2_chrI	Liftoff	gene	144834	146474	.	+	.	ID=gene:WBGene00271776;Name=F53G12.18;biotype=protein_coding;gene_id=WBGene00271776;logic_name=wormbase;coverage=1.0;sequence_ID=1.0;valid_ORFs=1;extra_copy_number=0;copy_num_ID=gene:WBGene00271776_0
N2_chrI	Liftoff	mRNA	144834	146474	.	+	.	ID=transcript:F53G12.18.1;Parent=gene:WBGene00271776;biotype=protein_coding;transcript_id=F53G12.18.1;matches_ref_protein=True;valid_ORF=True;extra_copy_number=0
N2_chrI	Liftoff	exon	144834	144977	.	+	.	ID=exon_394;Parent=transcript:F53G12.18.1;Name=F53G12.18.1.e1;constitutive=1;ensembl_end_phase=0;ensembl_phase=0;exon_id=F53G12.18.1.e1;rank=1;extra_copy_number=0
N2_chrI	Liftoff	exon	146397	146474	.	+	.	ID=exon_395;Parent=transcript:F53G12.18.1;Name=F53G12.18.1.e2;constitutive=1;ensembl_end_phase=0;ensembl_phase=0;exon_id=F53G12.18.1.e2;rank=2;extra_copy_number=0
N2_chrI	Liftoff	CDS	144834	144977	.	+	.	ID=CDS:F53G12.18.1;Parent=transcript:F53G12.18.1;protein_id=F53G12.18.1;extra_copy_number=0
N2_chrI	Liftoff	CDS	146397	146474	.	+	.	ID=CDS:F53G12.18.1;Parent=transcript:F53G12.18.1;protein_id=F53G12.18.1;extra_copy_number=0
N2_chrI	Liftoff	gene	146492	154856	.	-	.	ID=gene:WBGene00000253;Name=bli-3;biotype=protein_coding;description=Dual oxidase 1 [Source:UniProtKB/Swiss-Prot%3BAcc:O61213];gene_id=WBGene00000253;logic_name=wormbase;coverage=1.0;sequence_ID=1.0;valid_ORFs=1;extra_copy_number=0;copy_num_ID=gene:WBGene00000253_0
N2_chrI	Liftoff	mRNA	146492	154856	.	-	.	ID=transcript:F56C11.1.1;Parent=gene:WBGene00000253;biotype=protein_coding;transcript_id=F56C11.1.1;matches_ref_protein=True;valid_ORF=True;extra_copy_number=0
N2_chrI	Liftoff	exon	146492	146754	.	-	.	ID=exon_396;Parent=transcript:F56C11.1.1;Name=F56C11.1.1.e19;constitutive=1;ensembl_end_phase=-1;ensembl_phase=0;exon_id=F56C11.1.1.e19;rank=19;extra_copy_number=0
N2_chrI	Liftoff	exon	146799	146930	.	-	.	ID=exon_397;Parent=transcript:F56C11.1.1;Name=F56C11.1.1.e18;constitutive=1;ensembl_end_phase=0;ensembl_phase=0;exon_id=F56C11.1.1.e18;rank=18;extra_copy_number=0
N2_chrI	Liftoff	exon	147060	147737	.	-	.	ID=exon_398;Parent=transcript:F56C11.1.1;Name=F56C11.1.1.e17;constitutive=1;ensembl_end_phase=0;ensembl_phase=0;exon_id=F56C11.1.1.e17;rank=17;extra_copy_number=0
N2_chrI	Liftoff	exon	147790	148000	.	-	.	ID=exon_399;Parent=transcript:F56C11.1.1;Name=F56C11.1.1.e16;constitutive=1;ensembl_end_phase=0;ensembl_phase=2;exon_id=F56C11.1.1.e16;rank=16;extra_copy_number=0
N2_chrI	Liftoff	exon	148105	148229	.	-	.	ID=exon_400;Parent=transcript:F56C11.1.1;Name=F56C11.1.1.e15;constitutive=1;ensembl_end_phase=2;ensembl_phase=0;exon_id=F56C11.1.1.e15;rank=15;extra_copy_number=0
N2_chrI	Liftoff	exon	149066	149265	.	-	.	ID=exon_401;Parent=transcript:F56C11.1.1;Name=F56C11.1.1.e14;constitutive=1;ensembl_end_phase=0;ensembl_phase=1;exon_id=F56C11.1.1.e14;rank=14;extra_copy_number=0
N2_chrI	Liftoff	exon	149309	149478	.	-	.	ID=exon_402;Parent=transcript:F56C11.1.1;Name=F56C11.1.1.e13;constitutive=1;ensembl_end_phase=1;ensembl_phase=2;exon_id=F56C11.1.1.e13;rank=13;extra_copy_number=0
N2_chrI	Liftoff	exon	149526	149823	.	-	.	ID=exon_403;Parent=transcript:F56C11.1.1;Name=F56C11.1.1.e12;constitutive=1;ensembl_end_phase=2;ensembl_phase=1;exon_id=F56C11.1.1.e12;rank=12;extra_copy_number=0
N2_chrI	Liftoff	exon	150397	150694	.	-	.	ID=exon_404;Parent=transcript:F56C11.1.1;Name=F56C11.1.1.e11;constitutive=1;ensembl_end_phase=1;ensembl_phase=0;exon_id=F56C11.1.1.e11;rank=11;extra_copy_number=0
N2_chrI	Liftoff	exon	150740	151188	.	-	.	ID=exon_405;Parent=transcript:F56C11.1.1;Name=F56C11.1.1.e10;constitutive=1;ensembl_end_phase=0;ensembl_phase=1;exon_id=F56C11.1.1.e10;rank=10;extra_copy_number=0
N2_chrI	Liftoff	exon	151233	151389	.	-	.	ID=exon_406;Parent=transcript:F56C11.1.1;Name=F56C11.1.1.e9;constitutive=1;ensembl_end_phase=1;ensembl_phase=0;exon_id=F56C11.1.1.e9;rank=9;extra_copy_number=0
N2_chrI	Liftoff	exon	151467	151680	.	-	.	ID=exon_407;Parent=transcript:F56C11.1.1;Name=F56C11.1.1.e8;constitutive=1;ensembl_end_phase=0;ensembl_phase=2;exon_id=F56C11.1.1.e8;rank=8;extra_copy_number=0
N2_chrI	Liftoff	exon	152075	152366	.	-	.	ID=exon_408;Parent=transcript:F56C11.1.1;Name=F56C11.1.1.e7;constitutive=1;ensembl_end_phase=2;ensembl_phase=1;exon_id=F56C11.1.1.e7;rank=7;extra_copy_number=0
N2_chrI	Liftoff	exon	152413	152664	.	-	.	ID=exon_409;Parent=transcript:F56C11.1.1;Name=F56C11.1.1.e6;constitutive=1;ensembl_end_phase=1;ensembl_phase=1;exon_id=F56C11.1.1.e6;rank=6;extra_copy_number=0
N2_chrI	Liftoff	exon	152712	152915	.	-	.	ID=exon_410;Parent=transcript:F56C11.1.1;Name=F56C11.1.1.e5;constitutive=1;ensembl_end_phase=1;ensembl_phase=1;exon_id=F56C11.1.1.e5;rank=5;extra_copy_number=0
N2_chrI	Liftoff	exon	152962	153351	.	-	.	ID=exon_411;Parent=transcript:F56C11.1.1;Name=F56C11.1.1.e4;constitutive=1;ensembl_end_phase=1;ensembl_phase=1;exon_id=F56C11.1.1.e4;rank=4;extra_copy_number=0
N2_chrI	Liftoff	exon	153401	153559	.	-	.	ID=exon_412;Parent=transcript:F56C11.1.1;Name=F56C11.1.1.e3;constitutive=1;ensembl_end_phase=1;ensembl_phase=1;exon_id=F56C11.1.1.e3;rank=3;extra_copy_number=0
N2_chrI	Liftoff	exon	153609	153686	.	-	.	ID=exon_413;Parent=transcript:F56C11.1.1;Name=F56C11.1.1.e2;constitutive=1;ensembl_end_phase=1;ensembl_phase=1;exon_id=F56C11.1.1.e2;rank=2;extra_copy_number=0
N2_chrI	Liftoff	exon	154765	154856	.	-	.	ID=exon_414;Parent=transcript:F56C11.1.1;Name=F56C11.1.1.e1;constitutive=1;ensembl_end_phase=1;ensembl_phase=-1;exon_id=F56C11.1.1.e1;rank=1;extra_copy_number=0
N2_chrI	Liftoff	CDS	146629	146754	.	-	.	ID=CDS:F56C11.1.1;Parent=transcript:F56C11.1.1;protein_id=F56C11.1.1;extra_copy_number=0
N2_chrI	Liftoff	CDS	146799	146930	.	-	.	ID=CDS:F56C11.1.1;Parent=transcript:F56C11.1.1;protein_id=F56C11.1.1;extra_copy_number=0
N2_chrI	Liftoff	CDS	147060	147737	.	-	.	ID=CDS:F56C11.1.1;Parent=transcript:F56C11.1.1;protein_id=F56C11.1.1;extra_copy_number=0
N2_chrI	Liftoff	CDS	147790	148000	.	-	.	ID=CDS:F56C11.1.1;Parent=transcript:F56C11.1.1;protein_id=F56C11.1.1;extra_copy_number=0
N2_chrI	Liftoff	CDS	148105	148229	.	-	.	ID=CDS:F56C11.1.1;Parent=transcript:F56C11.1.1;protein_id=F56C11.1.1;extra_copy_number=0
N2_chrI	Liftoff	CDS	149066	149265	.	-	.	ID=CDS:F56C11.1.1;Parent=transcript:F56C11.1.1;protein_id=F56C11.1.1;extra_copy_number=0
N2_chrI	Liftoff	CDS	149309	149478	.	-	.	ID=CDS:F56C11.1.1;Parent=transcript:F56C11.1.1;protein_id=F56C11.1.1;extra_copy_number=0
N2_chrI	Liftoff	CDS	149526	149823	.	-	.	ID=CDS:F56C11.1.1;Parent=transcript:F56C11.1.1;protein_id=F56C11.1.1;extra_copy_number=0
N2_chrI	Liftoff	CDS	150397	150694	.	-	.	ID=CDS:F56C11.1.1;Parent=transcript:F56C11.1.1;protein_id=F56C11.1.1;extra_copy_number=0
N2_chrI	Liftoff	CDS	150740	151188	.	-	.	ID=CDS:F56C11.1.1;Parent=transcript:F56C11.1.1;protein_id=F56C11.1.1;extra_copy_number=0
N2_chrI	Liftoff	CDS	151233	151389	.	-	.	ID=CDS:F56C11.1.1;Parent=transcript:F56C11.1.1;protein_id=F56C11.1.1;extra_copy_number=0
N2_chrI	Liftoff	CDS	151467	151680	.	-	.	ID=CDS:F56C11.1.1;Parent=transcript:F56C11.1.1;protein_id=F56C11.1.1;extra_copy_number=0
N2_chrI	Liftoff	CDS	152075	152366	.	-	.	ID=CDS:F56C11.1.1;Parent=transcript:F56C11.1.1;protein_id=F56C11.1.1;extra_copy_number=0
N2_chrI	Liftoff	CDS	152413	152664	.	-	.	ID=CDS:F56C11.1.1;Parent=transcript:F56C11.1.1;protein_id=F56C11.1.1;extra_copy_number=0
N2_chrI	Liftoff	CDS	152712	152915	.	-	.	ID=CDS:F56C11.1.1;Parent=transcript:F56C11.1.1;protein_id=F56C11.1.1;extra_copy_number=0
N2_chrI	Liftoff	CDS	152962	153351	.	-	.	ID=CDS:F56C11.1.1;Parent=transcript:F56C11.1.1;protein_id=F56C11.1.1;extra_copy_number=0
N2_chrI	Liftoff	CDS	153401	153559	.	-	.	ID=CDS:F56C11.1.1;Parent=transcript:F56C11.1.1;protein_id=F56C11.1.1;extra_copy_number=0
N2_chrI	Liftoff	CDS	153609	153686	.	-	.	ID=CDS:F56C11.1.1;Parent=transcript:F56C11.1.1;protein_id=F56C11.1.1;extra_copy_number=0
N2_chrI	Liftoff	CDS	154765	154825	.	-	.	ID=CDS:F56C11.1.1;Parent=transcript:F56C11.1.1;protein_id=F56C11.1.1;extra_copy_number=0
N2_chrI	Liftoff	five_prime_UTR	154826	154856	.	-	.	ID=five_prime_UTR_63;Parent=transcript:F56C11.1.1;extra_copy_number=0
N2_chrI	Liftoff	three_prime_UTR	146492	146628	.	-	.	ID=three_prime_UTR_58;Parent=transcript:F56C11.1.1;extra_copy_number=0
N2_chrI	Liftoff	gene	160179	166826	.	-	.	ID=gene:WBGene00004225;Name=ptr-11;biotype=protein_coding;description=PaTched Related family [Source:UniProtKB/TrEMBL%3BAcc:O44978];gene_id=WBGene00004225;logic_name=wormbase;coverage=1.0;sequence_ID=1.0;valid_ORFs=3;extra_copy_number=0;copy_num_ID=gene:WBGene00004225_0
N2_chrI	Liftoff	mRNA	160179	164964	.	-	.	ID=transcript:F56C11.2b.1;Parent=gene:WBGene00004225;biotype=protein_coding;transcript_id=F56C11.2b.1;matches_ref_protein=True;valid_ORF=True;extra_copy_number=0
N2_chrI	Liftoff	exon	160179	160553	.	-	.	ID=exon_415;Parent=transcript:F56C11.2b.1;Name=F56C11.2a.2.e14;constitutive=0;ensembl_end_phase=-1;ensembl_phase=1;exon_id=F56C11.2a.2.e14;rank=10;extra_copy_number=0
N2_chrI	Liftoff	exon	160719	161006	.	-	.	ID=exon_416;Parent=transcript:F56C11.2b.1;Name=F56C11.2a.1.e13;constitutive=1;ensembl_end_phase=1;ensembl_phase=1;exon_id=F56C11.2a.1.e13;rank=9;extra_copy_number=0
N2_chrI	Liftoff	exon	161604	161896	.	-	.	ID=exon_417;Parent=transcript:F56C11.2b.1;Name=F56C11.2a.1.e12;constitutive=1;ensembl_end_phase=1;ensembl_phase=2;exon_id=F56C11.2a.1.e12;rank=8;extra_copy_number=0
N2_chrI	Liftoff	exon	162375	162604	.	-	.	ID=exon_418;Parent=transcript:F56C11.2b.1;Name=F56C11.2a.1.e11;constitutive=1;ensembl_end_phase=2;ensembl_phase=0;exon_id=F56C11.2a.1.e11;rank=7;extra_copy_number=0
N2_chrI	Liftoff	exon	162652	162724	.	-	.	ID=exon_419;Parent=transcript:F56C11.2b.1;Name=F56C11.2a.1.e10;constitutive=1;ensembl_end_phase=0;ensembl_phase=2;exon_id=F56C11.2a.1.e10;rank=6;extra_copy_number=0
N2_chrI	Liftoff	exon	163106	163437	.	-	.	ID=exon_420;Parent=transcript:F56C11.2b.1;Name=F56C11.2a.1.e9;constitutive=1;ensembl_end_phase=2;ensembl_phase=0;exon_id=F56C11.2a.1.e9;rank=5;extra_copy_number=0
N2_chrI	Liftoff	exon	163507	163615	.	-	.	ID=exon_421;Parent=transcript:F56C11.2b.1;Name=F56C11.2a.1.e8;constitutive=1;ensembl_end_phase=0;ensembl_phase=2;exon_id=F56C11.2a.1.e8;rank=4;extra_copy_number=0
N2_chrI	Liftoff	exon	163816	164210	.	-	.	ID=exon_422;Parent=transcript:F56C11.2b.1;Name=F56C11.2a.1.e7;constitutive=1;ensembl_end_phase=2;ensembl_phase=0;exon_id=F56C11.2a.1.e7;rank=3;extra_copy_number=0
N2_chrI	Liftoff	exon	164684	164772	.	-	.	ID=exon_423;Parent=transcript:F56C11.2b.1;Name=F56C11.2a.1.e6;constitutive=1;ensembl_end_phase=0;ensembl_phase=1;exon_id=F56C11.2a.1.e6;rank=2;extra_copy_number=0
N2_chrI	Liftoff	exon	164907	164964	.	-	.	ID=exon_424;Parent=transcript:F56C11.2b.1;Name=F56C11.2b.1.e1;constitutive=0;ensembl_end_phase=1;ensembl_phase=0;exon_id=F56C11.2b.1.e1;rank=1;extra_copy_number=0
N2_chrI	Liftoff	CDS	160411	160553	.	-	.	ID=CDS:F56C11.2b.1;Parent=transcript:F56C11.2b.1;protein_id=F56C11.2b.1;extra_copy_number=0
N2_chrI	Liftoff	CDS	160719	161006	.	-	.	ID=CDS:F56C11.2b.1;Parent=transcript:F56C11.2b.1;protein_id=F56C11.2b.1;extra_copy_number=0
N2_chrI	Liftoff	CDS	161604	161896	.	-	.	ID=CDS:F56C11.2b.1;Parent=transcript:F56C11.2b.1;protein_id=F56C11.2b.1;extra_copy_number=0
N2_chrI	Liftoff	CDS	162375	162604	.	-	.	ID=CDS:F56C11.2b.1;Parent=transcript:F56C11.2b.1;protein_id=F56C11.2b.1;extra_copy_number=0
N2_chrI	Liftoff	CDS	162652	162724	.	-	.	ID=CDS:F56C11.2b.1;Parent=transcript:F56C11.2b.1;protein_id=F56C11.2b.1;extra_copy_number=0
N2_chrI	Liftoff	CDS	163106	163437	.	-	.	ID=CDS:F56C11.2b.1;Parent=transcript:F56C11.2b.1;protein_id=F56C11.2b.1;extra_copy_number=0
N2_chrI	Liftoff	CDS	163507	163615	.	-	.	ID=CDS:F56C11.2b.1;Parent=transcript:F56C11.2b.1;protein_id=F56C11.2b.1;extra_copy_number=0
N2_chrI	Liftoff	CDS	163816	164210	.	-	.	ID=CDS:F56C11.2b.1;Parent=transcript:F56C11.2b.1;protein_id=F56C11.2b.1;extra_copy_number=0
N2_chrI	Liftoff	CDS	164684	164772	.	-	.	ID=CDS:F56C11.2b.1;Parent=transcript:F56C11.2b.1;protein_id=F56C11.2b.1;extra_copy_number=0
N2_chrI	Liftoff	CDS	164907	164964	.	-	.	ID=CDS:F56C11.2b.1;Parent=transcript:F56C11.2b.1;protein_id=F56C11.2b.1;extra_copy_number=0
N2_chrI	Liftoff	three_prime_UTR	160179	160410	.	-	.	ID=three_prime_UTR_59;Parent=transcript:F56C11.2b.1;extra_copy_number=0
N2_chrI	Liftoff	mRNA	160179	166826	.	-	.	ID=transcript:F56C11.2a.2;Parent=gene:WBGene00004225;biotype=protein_coding;transcript_id=F56C11.2a.2;matches_ref_protein=True;valid_ORF=True;extra_copy_number=0
N2_chrI	Liftoff	exon	160179	160553	.	-	.	ID=exon_425;Parent=transcript:F56C11.2a.2;Name=F56C11.2a.2.e14;constitutive=0;ensembl_end_phase=-1;ensembl_phase=1;exon_id=F56C11.2a.2.e14;rank=14;extra_copy_number=0
N2_chrI	Liftoff	exon	160719	161006	.	-	.	ID=exon_426;Parent=transcript:F56C11.2a.2;Name=F56C11.2a.1.e13;constitutive=1;ensembl_end_phase=1;ensembl_phase=1;exon_id=F56C11.2a.1.e13;rank=13;extra_copy_number=0
N2_chrI	Liftoff	exon	161604	161896	.	-	.	ID=exon_427;Parent=transcript:F56C11.2a.2;Name=F56C11.2a.1.e12;constitutive=1;ensembl_end_phase=1;ensembl_phase=2;exon_id=F56C11.2a.1.e12;rank=12;extra_copy_number=0
N2_chrI	Liftoff	exon	162375	162604	.	-	.	ID=exon_428;Parent=transcript:F56C11.2a.2;Name=F56C11.2a.1.e11;constitutive=1;ensembl_end_phase=2;ensembl_phase=0;exon_id=F56C11.2a.1.e11;rank=11;extra_copy_number=0
N2_chrI	Liftoff	exon	162652	162724	.	-	.	ID=exon_429;Parent=transcript:F56C11.2a.2;Name=F56C11.2a.1.e10;constitutive=1;ensembl_end_phase=0;ensembl_phase=2;exon_id=F56C11.2a.1.e10;rank=10;extra_copy_number=0
N2_chrI	Liftoff	exon	163106	163437	.	-	.	ID=exon_430;Parent=transcript:F56C11.2a.2;Name=F56C11.2a.1.e9;constitutive=1;ensembl_end_phase=2;ensembl_phase=0;exon_id=F56C11.2a.1.e9;rank=9;extra_copy_number=0
N2_chrI	Liftoff	exon	163507	163615	.	-	.	ID=exon_431;Parent=transcript:F56C11.2a.2;Name=F56C11.2a.1.e8;constitutive=1;ensembl_end_phase=0;ensembl_phase=2;exon_id=F56C11.2a.1.e8;rank=8;extra_copy_number=0
N2_chrI	Liftoff	exon	163816	164210	.	-	.	ID=exon_432;Parent=transcript:F56C11.2a.2;Name=F56C11.2a.1.e7;constitutive=1;ensembl_end_phase=2;ensembl_phase=0;exon_id=F56C11.2a.1.e7;rank=7;extra_copy_number=0
N2_chrI	Liftoff	exon	164684	164772	.	-	.	ID=exon_433;Parent=transcript:F56C11.2a.2;Name=F56C11.2a.1.e6;constitutive=1;ensembl_end_phase=0;ensembl_phase=1;exon_id=F56C11.2a.1.e6;rank=6;extra_copy_number=0
N2_chrI	Liftoff	exon	164907	165015	.	-	.	ID=exon_434;Parent=transcript:F56C11.2a.2;Name=F56C11.2a.1.e5;constitutive=0;ensembl_end_phase=1;ensembl_phase=0;exon_id=F56C11.2a.1.e5;rank=5;extra_copy_number=0
N2_chrI	Liftoff	exon	165384	165494	.	-	.	ID=exon_435;Parent=transcript:F56C11.2a.2;Name=F56C11.2a.1.e4;constitutive=0;ensembl_end_phase=0;ensembl_phase=0;exon_id=F56C11.2a.1.e4;rank=4;extra_copy_number=0
N2_chrI	Liftoff	exon	165550	165667	.	-	.	ID=exon_436;Parent=transcript:F56C11.2a.2;Name=F56C11.2a.1.e3;constitutive=0;ensembl_end_phase=0;ensembl_phase=2;exon_id=F56C11.2a.1.e3;rank=3;extra_copy_number=0
N2_chrI	Liftoff	exon	166009	166111	.	-	.	ID=exon_437;Parent=transcript:F56C11.2a.2;Name=F56C11.2a.1.e2;constitutive=0;ensembl_end_phase=2;ensembl_phase=1;exon_id=F56C11.2a.1.e2;rank=2;extra_copy_number=0
N2_chrI	Liftoff	exon	166754	166826	.	-	.	ID=exon_438;Parent=transcript:F56C11.2a.2;Name=F56C11.2a.1.e1;constitutive=0;ensembl_end_phase=1;ensembl_phase=-1;exon_id=F56C11.2a.1.e1;rank=1;extra_copy_number=0
N2_chrI	Liftoff	CDS	160411	160553	.	-	.	ID=CDS:F56C11.2a.2;Parent=transcript:F56C11.2a.2;protein_id=F56C11.2a.2;extra_copy_number=0
N2_chrI	Liftoff	CDS	160719	161006	.	-	.	ID=CDS:F56C11.2a.2;Parent=transcript:F56C11.2a.2;protein_id=F56C11.2a.2;extra_copy_number=0
N2_chrI	Liftoff	CDS	161604	161896	.	-	.	ID=CDS:F56C11.2a.2;Parent=transcript:F56C11.2a.2;protein_id=F56C11.2a.2;extra_copy_number=0
N2_chrI	Liftoff	CDS	162375	162604	.	-	.	ID=CDS:F56C11.2a.2;Parent=transcript:F56C11.2a.2;protein_id=F56C11.2a.2;extra_copy_number=0
N2_chrI	Liftoff	CDS	162652	162724	.	-	.	ID=CDS:F56C11.2a.2;Parent=transcript:F56C11.2a.2;protein_id=F56C11.2a.2;extra_copy_number=0
N2_chrI	Liftoff	CDS	163106	163437	.	-	.	ID=CDS:F56C11.2a.2;Parent=transcript:F56C11.2a.2;protein_id=F56C11.2a.2;extra_copy_number=0
N2_chrI	Liftoff	CDS	163507	163615	.	-	.	ID=CDS:F56C11.2a.2;Parent=transcript:F56C11.2a.2;protein_id=F56C11.2a.2;extra_copy_number=0
N2_chrI	Liftoff	CDS	163816	164210	.	-	.	ID=CDS:F56C11.2a.2;Parent=transcript:F56C11.2a.2;protein_id=F56C11.2a.2;extra_copy_number=0
N2_chrI	Liftoff	CDS	164684	164772	.	-	.	ID=CDS:F56C11.2a.2;Parent=transcript:F56C11.2a.2;protein_id=F56C11.2a.2;extra_copy_number=0
N2_chrI	Liftoff	CDS	164907	165015	.	-	.	ID=CDS:F56C11.2a.2;Parent=transcript:F56C11.2a.2;protein_id=F56C11.2a.2;extra_copy_number=0
N2_chrI	Liftoff	CDS	165384	165494	.	-	.	ID=CDS:F56C11.2a.2;Parent=transcript:F56C11.2a.2;protein_id=F56C11.2a.2;extra_copy_number=0
N2_chrI	Liftoff	CDS	165550	165667	.	-	.	ID=CDS:F56C11.2a.2;Parent=transcript:F56C11.2a.2;protein_id=F56C11.2a.2;extra_copy_number=0
N2_chrI	Liftoff	CDS	166009	166111	.	-	.	ID=CDS:F56C11.2a.2;Parent=transcript:F56C11.2a.2;protein_id=F56C11.2a.2;extra_copy_number=0
N2_chrI	Liftoff	CDS	166754	166823	.	-	.	ID=CDS:F56C11.2a.2;Parent=transcript:F56C11.2a.2;protein_id=F56C11.2a.2;extra_copy_number=0
N2_chrI	Liftoff	five_prime_UTR	166824	166826	.	-	.	ID=five_prime_UTR_64;Parent=transcript:F56C11.2a.2;extra_copy_number=0
N2_chrI	Liftoff	three_prime_UTR	160179	160410	.	-	.	ID=three_prime_UTR_60;Parent=transcript:F56C11.2a.2;extra_copy_number=0
N2_chrI	Liftoff	mRNA	160197	166826	.	-	.	ID=transcript:F56C11.2a.1;Parent=gene:WBGene00004225;biotype=protein_coding;transcript_id=F56C11.2a.1;matches_ref_protein=True;valid_ORF=True;extra_copy_number=0
N2_chrI	Liftoff	exon	160197	160553	.	-	.	ID=exon_439;Parent=transcript:F56C11.2a.1;Name=F56C11.2a.1.e14;constitutive=0;ensembl_end_phase=-1;ensembl_phase=1;exon_id=F56C11.2a.1.e14;rank=14;extra_copy_number=0
N2_chrI	Liftoff	exon	160719	161006	.	-	.	ID=exon_440;Parent=transcript:F56C11.2a.1;Name=F56C11.2a.1.e13;constitutive=1;ensembl_end_phase=1;ensembl_phase=1;exon_id=F56C11.2a.1.e13;rank=13;extra_copy_number=0
N2_chrI	Liftoff	exon	161604	161896	.	-	.	ID=exon_441;Parent=transcript:F56C11.2a.1;Name=F56C11.2a.1.e12;constitutive=1;ensembl_end_phase=1;ensembl_phase=2;exon_id=F56C11.2a.1.e12;rank=12;extra_copy_number=0
N2_chrI	Liftoff	exon	162375	162604	.	-	.	ID=exon_442;Parent=transcript:F56C11.2a.1;Name=F56C11.2a.1.e11;constitutive=1;ensembl_end_phase=2;ensembl_phase=0;exon_id=F56C11.2a.1.e11;rank=11;extra_copy_number=0
N2_chrI	Liftoff	exon	162652	162724	.	-	.	ID=exon_443;Parent=transcript:F56C11.2a.1;Name=F56C11.2a.1.e10;constitutive=1;ensembl_end_phase=0;ensembl_phase=2;exon_id=F56C11.2a.1.e10;rank=10;extra_copy_number=0
N2_chrI	Liftoff	exon	163106	163437	.	-	.	ID=exon_444;Parent=transcript:F56C11.2a.1;Name=F56C11.2a.1.e9;constitutive=1;ensembl_end_phase=2;ensembl_phase=0;exon_id=F56C11.2a.1.e9;rank=9;extra_copy_number=0
N2_chrI	Liftoff	exon	163507	163615	.	-	.	ID=exon_445;Parent=transcript:F56C11.2a.1;Name=F56C11.2a.1.e8;constitutive=1;ensembl_end_phase=0;ensembl_phase=2;exon_id=F56C11.2a.1.e8;rank=8;extra_copy_number=0
N2_chrI	Liftoff	exon	163816	164210	.	-	.	ID=exon_446;Parent=transcript:F56C11.2a.1;Name=F56C11.2a.1.e7;constitutive=1;ensembl_end_phase=2;ensembl_phase=0;exon_id=F56C11.2a.1.e7;rank=7;extra_copy_number=0
N2_chrI	Liftoff	exon	164684	164772	.	-	.	ID=exon_447;Parent=transcript:F56C11.2a.1;Name=F56C11.2a.1.e6;constitutive=1;ensembl_end_phase=0;ensembl_phase=1;exon_id=F56C11.2a.1.e6;rank=6;extra_copy_number=0
N2_chrI	Liftoff	exon	164907	165015	.	-	.	ID=exon_448;Parent=transcript:F56C11.2a.1;Name=F56C11.2a.1.e5;constitutive=0;ensembl_end_phase=1;ensembl_phase=0;exon_id=F56C11.2a.1.e5;rank=5;extra_copy_number=0
N2_chrI	Liftoff	exon	165384	165494	.	-	.	ID=exon_449;Parent=transcript:F56C11.2a.1;Name=F56C11.2a.1.e4;constitutive=0;ensembl_end_phase=0;ensembl_phase=0;exon_id=F56C11.2a.1.e4;rank=4;extra_copy_number=0
N2_chrI	Liftoff	exon	165550	165667	.	-	.	ID=exon_450;Parent=transcript:F56C11.2a.1;Name=F56C11.2a.1.e3;constitutive=0;ensembl_end_phase=0;ensembl_phase=2;exon_id=F56C11.2a.1.e3;rank=3;extra_copy_number=0
N2_chrI	Liftoff	exon	166009	166111	.	-	.	ID=exon_451;Parent=transcript:F56C11.2a.1;Name=F56C11.2a.1.e2;constitutive=0;ensembl_end_phase=2;ensembl_phase=1;exon_id=F56C11.2a.1.e2;rank=2;extra_copy_number=0
N2_chrI	Liftoff	exon	166754	166826	.	-	.	ID=exon_452;Parent=transcript:F56C11.2a.1;Name=F56C11.2a.1.e1;constitutive=0;ensembl_end_phase=1;ensembl_phase=-1;exon_id=F56C11.2a.1.e1;rank=1;extra_copy_number=0
N2_chrI	Liftoff	CDS	160411	160553	.	-	.	ID=CDS:F56C11.2a.1;Parent=transcript:F56C11.2a.1;protein_id=F56C11.2a.1;extra_copy_number=0
N2_chrI	Liftoff	CDS	160719	161006	.	-	.	ID=CDS:F56C11.2a.1;Parent=transcript:F56C11.2a.1;protein_id=F56C11.2a.1;extra_copy_number=0
N2_chrI	Liftoff	CDS	161604	161896	.	-	.	ID=CDS:F56C11.2a.1;Parent=transcript:F56C11.2a.1;protein_id=F56C11.2a.1;extra_copy_number=0
N2_chrI	Liftoff	CDS	162375	162604	.	-	.	ID=CDS:F56C11.2a.1;Parent=transcript:F56C11.2a.1;protein_id=F56C11.2a.1;extra_copy_number=0
N2_chrI	Liftoff	CDS	162652	162724	.	-	.	ID=CDS:F56C11.2a.1;Parent=transcript:F56C11.2a.1;protein_id=F56C11.2a.1;extra_copy_number=0
N2_chrI	Liftoff	CDS	163106	163437	.	-	.	ID=CDS:F56C11.2a.1;Parent=transcript:F56C11.2a.1;protein_id=F56C11.2a.1;extra_copy_number=0
N2_chrI	Liftoff	CDS	163507	163615	.	-	.	ID=CDS:F56C11.2a.1;Parent=transcript:F56C11.2a.1;protein_id=F56C11.2a.1;extra_copy_number=0
N2_chrI	Liftoff	CDS	163816	164210	.	-	.	ID=CDS:F56C11.2a.1;Parent=transcript:F56C11.2a.1;protein_id=F56C11.2a.1;extra_copy_number=0
N2_chrI	Liftoff	CDS	164684	164772	.	-	.	ID=CDS:F56C11.2a.1;Parent=transcript:F56C11.2a.1;protein_id=F56C11.2a.1;extra_copy_number=0
N2_chrI	Liftoff	CDS	164907	165015	.	-	.	ID=CDS:F56C11.2a.1;Parent=transcript:F56C11.2a.1;protein_id=F56C11.2a.1;extra_copy_number=0
N2_chrI	Liftoff	CDS	165384	165494	.	-	.	ID=CDS:F56C11.2a.1;Parent=transcript:F56C11.2a.1;protein_id=F56C11.2a.1;extra_copy_number=0
N2_chrI	Liftoff	CDS	165550	165667	.	-	.	ID=CDS:F56C11.2a.1;Parent=transcript:F56C11.2a.1;protein_id=F56C11.2a.1;extra_copy_number=0
N2_chrI	Liftoff	CDS	166009	166111	.	-	.	ID=CDS:F56C11.2a.1;Parent=transcript:F56C11.2a.1;protein_id=F56C11.2a.1;extra_copy_number=0
N2_chrI	Liftoff	CDS	166754	166823	.	-	.	ID=CDS:F56C11.2a.1;Parent=transcript:F56C11.2a.1;protein_id=F56C11.2a.1;extra_copy_number=0
N2_chrI	Liftoff	five_prime_UTR	166824	166826	.	-	.	ID=five_prime_UTR_65;Parent=transcript:F56C11.2a.1;extra_copy_number=0
N2_chrI	Liftoff	three_prime_UTR	160197	160410	.	-	.	ID=three_prime_UTR_61;Parent=transcript:F56C11.2a.1;extra_copy_number=0
N2_chrI	Liftoff	gene	171347	175996	.	+	.	ID=gene:WBGene00018958;Name=F56C11.6;biotype=protein_coding;description=Carboxylic ester hydrolase [Source:UniProtKB/TrEMBL%3BAcc:H2L069];gene_id=WBGene00018958;logic_name=wormbase;coverage=1.0;sequence_ID=1.0;valid_ORFs=2;extra_copy_number=0;copy_num_ID=gene:WBGene00018958_0
N2_chrI	Liftoff	mRNA	171347	175996	.	+	.	ID=transcript:F56C11.6b.1;Parent=gene:WBGene00018958;biotype=protein_coding;transcript_id=F56C11.6b.1;matches_ref_protein=True;valid_ORF=True;extra_copy_number=0
N2_chrI	Liftoff	exon	171347	171375	.	+	.	ID=exon_453;Parent=transcript:F56C11.6b.1;Name=F56C11.6b.1.e1;constitutive=0;ensembl_end_phase=2;ensembl_phase=0;exon_id=F56C11.6b.1.e1;rank=1;extra_copy_number=0
N2_chrI	Liftoff	exon	173419	173515	.	+	.	ID=exon_454;Parent=transcript:F56C11.6b.1;Name=F56C11.6b.1.e2;constitutive=0;ensembl_end_phase=0;ensembl_phase=2;exon_id=F56C11.6b.1.e2;rank=2;extra_copy_number=0
N2_chrI	Liftoff	exon	173568	173732	.	+	.	ID=exon_455;Parent=transcript:F56C11.6b.1;Name=F56C11.6a.1.e2;constitutive=0;ensembl_end_phase=0;ensembl_phase=0;exon_id=F56C11.6a.1.e2;rank=3;extra_copy_number=0
N2_chrI	Liftoff	exon	173782	174319	.	+	.	ID=exon_456;Parent=transcript:F56C11.6b.1;Name=F56C11.6a.1.e3;constitutive=0;ensembl_end_phase=1;ensembl_phase=0;exon_id=F56C11.6a.1.e3;rank=4;extra_copy_number=0
N2_chrI	Liftoff	exon	174612	174839	.	+	.	ID=exon_457;Parent=transcript:F56C11.6b.1;Name=F56C11.6a.1.e4;constitutive=0;ensembl_end_phase=1;ensembl_phase=1;exon_id=F56C11.6a.1.e4;rank=5;extra_copy_number=0
N2_chrI	Liftoff	exon	174885	175060	.	+	.	ID=exon_458;Parent=transcript:F56C11.6b.1;Name=F56C11.6a.1.e5;constitutive=0;ensembl_end_phase=0;ensembl_phase=1;exon_id=F56C11.6a.1.e5;rank=6;extra_copy_number=0
N2_chrI	Liftoff	exon	175104	175248	.	+	.	ID=exon_459;Parent=transcript:F56C11.6b.1;Name=F56C11.6a.1.e6;constitutive=0;ensembl_end_phase=1;ensembl_phase=0;exon_id=F56C11.6a.1.e6;rank=7;extra_copy_number=0
N2_chrI	Liftoff	exon	175586	175715	.	+	.	ID=exon_460;Parent=transcript:F56C11.6b.1;Name=F56C11.6a.1.e7;constitutive=0;ensembl_end_phase=2;ensembl_phase=1;exon_id=F56C11.6a.1.e7;rank=8;extra_copy_number=0
N2_chrI	Liftoff	exon	175762	175996	.	+	.	ID=exon_461;Parent=transcript:F56C11.6b.1;Name=F56C11.6a.1.e8;constitutive=0;ensembl_end_phase=-1;ensembl_phase=2;exon_id=F56C11.6a.1.e8;rank=9;extra_copy_number=0
N2_chrI	Liftoff	CDS	171347	171375	.	+	.	ID=CDS:F56C11.6b.1;Parent=transcript:F56C11.6b.1;protein_id=F56C11.6b.1;extra_copy_number=0
N2_chrI	Liftoff	CDS	173419	173515	.	+	.	ID=CDS:F56C11.6b.1;Parent=transcript:F56C11.6b.1;protein_id=F56C11.6b.1;extra_copy_number=0
N2_chrI	Liftoff	CDS	173568	173732	.	+	.	ID=CDS:F56C11.6b.1;Parent=transcript:F56C11.6b.1;protein_id=F56C11.6b.1;extra_copy_number=0
N2_chrI	Liftoff	CDS	173782	174319	.	+	.	ID=CDS:F56C11.6b.1;Parent=transcript:F56C11.6b.1;protein_id=F56C11.6b.1;extra_copy_number=0
N2_chrI	Liftoff	CDS	174612	174839	.	+	.	ID=CDS:F56C11.6b.1;Parent=transcript:F56C11.6b.1;protein_id=F56C11.6b.1;extra_copy_number=0
N2_chrI	Liftoff	CDS	174885	175060	.	+	.	ID=CDS:F56C11.6b.1;Parent=transcript:F56C11.6b.1;protein_id=F56C11.6b.1;extra_copy_number=0
N2_chrI	Liftoff	CDS	175104	175248	.	+	.	ID=CDS:F56C11.6b.1;Parent=transcript:F56C11.6b.1;protein_id=F56C11.6b.1;extra_copy_number=0
N2_chrI	Liftoff	CDS	175586	175715	.	+	.	ID=CDS:F56C11.6b.1;Parent=transcript:F56C11.6b.1;protein_id=F56C11.6b.1;extra_copy_number=0
N2_chrI	Liftoff	CDS	175762	175939	.	+	.	ID=CDS:F56C11.6b.1;Parent=transcript:F56C11.6b.1;protein_id=F56C11.6b.1;extra_copy_number=0
N2_chrI	Liftoff	three_prime_UTR	175940	175996	.	+	.	ID=three_prime_UTR_62;Parent=transcript:F56C11.6b.1;extra_copy_number=0
N2_chrI	Liftoff	mRNA	173419	175996	.	+	.	ID=transcript:F56C11.6a.1;Parent=gene:WBGene00018958;biotype=protein_coding;transcript_id=F56C11.6a.1;matches_ref_protein=True;valid_ORF=True;extra_copy_number=0
N2_chrI	Liftoff	exon	173419	173515	.	+	.	ID=exon_462;Parent=transcript:F56C11.6a.1;Name=F56C11.6a.1.e1;constitutive=0;ensembl_end_phase=0;ensembl_phase=-1;exon_id=F56C11.6a.1.e1;rank=1;extra_copy_number=0
N2_chrI	Liftoff	exon	173568	173732	.	+	.	ID=exon_463;Parent=transcript:F56C11.6a.1;Name=F56C11.6a.1.e2;constitutive=0;ensembl_end_phase=0;ensembl_phase=0;exon_id=F56C11.6a.1.e2;rank=2;extra_copy_number=0
N2_chrI	Liftoff	exon	173782	174319	.	+	.	ID=exon_464;Parent=transcript:F56C11.6a.1;Name=F56C11.6a.1.e3;constitutive=0;ensembl_end_phase=1;ensembl_phase=0;exon_id=F56C11.6a.1.e3;rank=3;extra_copy_number=0
N2_chrI	Liftoff	exon	174612	174839	.	+	.	ID=exon_465;Parent=transcript:F56C11.6a.1;Name=F56C11.6a.1.e4;constitutive=0;ensembl_end_phase=1;ensembl_phase=1;exon_id=F56C11.6a.1.e4;rank=4;extra_copy_number=0
N2_chrI	Liftoff	exon	174885	175060	.	+	.	ID=exon_466;Parent=transcript:F56C11.6a.1;Name=F56C11.6a.1.e5;constitutive=0;ensembl_end_phase=0;ensembl_phase=1;exon_id=F56C11.6a.1.e5;rank=5;extra_copy_number=0
N2_chrI	Liftoff	exon	175104	175248	.	+	.	ID=exon_467;Parent=transcript:F56C11.6a.1;Name=F56C11.6a.1.e6;constitutive=0;ensembl_end_phase=1;ensembl_phase=0;exon_id=F56C11.6a.1.e6;rank=6;extra_copy_number=0
N2_chrI	Liftoff	exon	175586	175715	.	+	.	ID=exon_468;Parent=transcript:F56C11.6a.1;Name=F56C11.6a.1.e7;constitutive=0;ensembl_end_phase=2;ensembl_phase=1;exon_id=F56C11.6a.1.e7;rank=7;extra_copy_number=0
N2_chrI	Liftoff	exon	175762	175996	.	+	.	ID=exon_469;Parent=transcript:F56C11.6a.1;Name=F56C11.6a.1.e8;constitutive=0;ensembl_end_phase=-1;ensembl_phase=2;exon_id=F56C11.6a.1.e8;rank=8;extra_copy_number=0
N2_chrI	Liftoff	CDS	173429	173515	.	+	.	ID=CDS:F56C11.6a.1;Parent=transcript:F56C11.6a.1;protein_id=F56C11.6a.1;extra_copy_number=0
N2_chrI	Liftoff	CDS	173568	173732	.	+	.	ID=CDS:F56C11.6a.1;Parent=transcript:F56C11.6a.1;protein_id=F56C11.6a.1;extra_copy_number=0
N2_chrI	Liftoff	CDS	173782	174319	.	+	.	ID=CDS:F56C11.6a.1;Parent=transcript:F56C11.6a.1;protein_id=F56C11.6a.1;extra_copy_number=0
N2_chrI	Liftoff	CDS	174612	174839	.	+	.	ID=CDS:F56C11.6a.1;Parent=transcript:F56C11.6a.1;protein_id=F56C11.6a.1;extra_copy_number=0
N2_chrI	Liftoff	CDS	174885	175060	.	+	.	ID=CDS:F56C11.6a.1;Parent=transcript:F56C11.6a.1;protein_id=F56C11.6a.1;extra_copy_number=0
N2_chrI	Liftoff	CDS	175104	175248	.	+	.	ID=CDS:F56C11.6a.1;Parent=transcript:F56C11.6a.1;protein_id=F56C11.6a.1;extra_copy_number=0
N2_chrI	Liftoff	CDS	175586	175715	.	+	.	ID=CDS:F56C11.6a.1;Parent=transcript:F56C11.6a.1;protein_id=F56C11.6a.1;extra_copy_number=0
N2_chrI	Liftoff	CDS	175762	175939	.	+	.	ID=CDS:F56C11.6a.1;Parent=transcript:F56C11.6a.1;protein_id=F56C11.6a.1;extra_copy_number=0
N2_chrI	Liftoff	five_prime_UTR	173419	173428	.	+	.	ID=five_prime_UTR_66;Parent=transcript:F56C11.6a.1;extra_copy_number=0
N2_chrI	Liftoff	three_prime_UTR	175940	175996	.	+	.	ID=three_prime_UTR_63;Parent=transcript:F56C11.6a.1;extra_copy_number=0
N2_chrI	Liftoff	ncRNA	173429	175939	.	+	.	ID=transcript:F56C11.6c;Parent=gene:WBGene00018958;biotype=ncRNA;transcript_id=F56C11.6c;extra_copy_number=0
N2_chrI	Liftoff	exon	173429	173515	.	+	.	ID=exon_470;Parent=transcript:F56C11.6c;Name=F56C11.6c.e1;constitutive=0;ensembl_end_phase=-1;ensembl_phase=-1;exon_id=F56C11.6c.e1;rank=1;extra_copy_number=0
N2_chrI	Liftoff	exon	173568	174319	.	+	.	ID=exon_471;Parent=transcript:F56C11.6c;Name=F56C11.6c.e2;constitutive=0;ensembl_end_phase=-1;ensembl_phase=-1;exon_id=F56C11.6c.e2;rank=2;extra_copy_number=0
N2_chrI	Liftoff	exon	174612	174839	.	+	.	ID=exon_472;Parent=transcript:F56C11.6c;Name=F56C11.6c.e3;constitutive=0;ensembl_end_phase=-1;ensembl_phase=-1;exon_id=F56C11.6c.e3;rank=3;extra_copy_number=0
N2_chrI	Liftoff	exon	174885	175060	.	+	.	ID=exon_473;Parent=transcript:F56C11.6c;Name=F56C11.6c.e4;constitutive=0;ensembl_end_phase=-1;ensembl_phase=-1;exon_id=F56C11.6c.e4;rank=4;extra_copy_number=0
N2_chrI	Liftoff	exon	175104	175248	.	+	.	ID=exon_474;Parent=transcript:F56C11.6c;Name=F56C11.6c.e5;constitutive=0;ensembl_end_phase=-1;ensembl_phase=-1;exon_id=F56C11.6c.e5;rank=5;extra_copy_number=0
N2_chrI	Liftoff	exon	175586	175715	.	+	.	ID=exon_475;Parent=transcript:F56C11.6c;Name=F56C11.6c.e6;constitutive=0;ensembl_end_phase=-1;ensembl_phase=-1;exon_id=F56C11.6c.e6;rank=6;extra_copy_number=0
N2_chrI	Liftoff	exon	175762	175939	.	+	.	ID=exon_476;Parent=transcript:F56C11.6c;Name=F56C11.6c.e7;constitutive=0;ensembl_end_phase=-1;ensembl_phase=-1;exon_id=F56C11.6c.e7;rank=7;extra_copy_number=0
N2_chrI	Liftoff	gene	178545	182168	.	+	.	ID=gene:WBGene00018957;Name=F56C11.5;biotype=protein_coding;gene_id=WBGene00018957;logic_name=wormbase;coverage=1.0;sequence_ID=1.0;valid_ORFs=3;extra_copy_number=0;copy_num_ID=gene:WBGene00018957_0
N2_chrI	Liftoff	mRNA	178545	182166	.	+	.	ID=transcript:F56C11.5b.1;Parent=gene:WBGene00018957;biotype=protein_coding;transcript_id=F56C11.5b.1;matches_ref_protein=True;valid_ORF=True;extra_copy_number=0
N2_chrI	Liftoff	exon	178545	178627	.	+	.	ID=exon_478;Parent=transcript:F56C11.5b.1;Name=F56C11.5b.1.e1;constitutive=0;ensembl_end_phase=0;ensembl_phase=-1;exon_id=F56C11.5b.1.e1;rank=1;extra_copy_number=0
N2_chrI	Liftoff	exon	180607	180705	.	+	.	ID=exon_479;Parent=transcript:F56C11.5b.1;Name=F56C11.5a.1.e3;constitutive=1;ensembl_end_phase=0;ensembl_phase=0;exon_id=F56C11.5a.1.e3;rank=2;extra_copy_number=0
N2_chrI	Liftoff	exon	181258	181521	.	+	.	ID=exon_480;Parent=transcript:F56C11.5b.1;Name=F56C11.5a.1.e4;constitutive=1;ensembl_end_phase=0;ensembl_phase=0;exon_id=F56C11.5a.1.e4;rank=3;extra_copy_number=0
N2_chrI	Liftoff	exon	181670	181774	.	+	.	ID=exon_481;Parent=transcript:F56C11.5b.1;Name=F56C11.5a.1.e5;constitutive=1;ensembl_end_phase=0;ensembl_phase=0;exon_id=F56C11.5a.1.e5;rank=4;extra_copy_number=0
N2_chrI	Liftoff	exon	181821	182166	.	+	.	ID=exon_482;Parent=transcript:F56C11.5b.1;Name=F56C11.5b.1.e5;constitutive=0;ensembl_end_phase=-1;ensembl_phase=0;exon_id=F56C11.5b.1.e5;rank=5;extra_copy_number=0
N2_chrI	Liftoff	CDS	178574	178627	.	+	.	ID=CDS:F56C11.5b.1;Parent=transcript:F56C11.5b.1;protein_id=F56C11.5b.1;extra_copy_number=0
N2_chrI	Liftoff	CDS	180607	180705	.	+	.	ID=CDS:F56C11.5b.1;Parent=transcript:F56C11.5b.1;protein_id=F56C11.5b.1;extra_copy_number=0
N2_chrI	Liftoff	CDS	181258	181521	.	+	.	ID=CDS:F56C11.5b.1;Parent=transcript:F56C11.5b.1;protein_id=F56C11.5b.1;extra_copy_number=0
N2_chrI	Liftoff	CDS	181670	181774	.	+	.	ID=CDS:F56C11.5b.1;Parent=transcript:F56C11.5b.1;protein_id=F56C11.5b.1;extra_copy_number=0
N2_chrI	Liftoff	CDS	181821	181973	.	+	.	ID=CDS:F56C11.5b.1;Parent=transcript:F56C11.5b.1;protein_id=F56C11.5b.1;extra_copy_number=0
N2_chrI	Liftoff	five_prime_UTR	178545	178573	.	+	.	ID=five_prime_UTR_67;Parent=transcript:F56C11.5b.1;extra_copy_number=0
N2_chrI	Liftoff	three_prime_UTR	181974	182166	.	+	.	ID=three_prime_UTR_64;Parent=transcript:F56C11.5b.1;extra_copy_number=0
N2_chrI	Liftoff	mRNA	180088	182168	.	+	.	ID=transcript:F56C11.5a.1;Parent=gene:WBGene00018957;biotype=protein_coding;transcript_id=F56C11.5a.1;matches_ref_protein=True;valid_ORF=True;extra_copy_number=0
N2_chrI	Liftoff	exon	180088	180219	.	+	.	ID=exon_483;Parent=transcript:F56C11.5a.1;Name=F56C11.5a.1.e1;constitutive=0;ensembl_end_phase=-1;ensembl_phase=-1;exon_id=F56C11.5a.1.e1;rank=1;extra_copy_number=0
N2_chrI	Liftoff	exon	180397	180472	.	+	.	ID=exon_484;Parent=transcript:F56C11.5a.1;Name=F56C11.5a.1.e2;constitutive=0;ensembl_end_phase=0;ensembl_phase=-1;exon_id=F56C11.5a.1.e2;rank=2;extra_copy_number=0
N2_chrI	Liftoff	exon	180607	180705	.	+	.	ID=exon_485;Parent=transcript:F56C11.5a.1;Name=F56C11.5a.1.e3;constitutive=1;ensembl_end_phase=0;ensembl_phase=0;exon_id=F56C11.5a.1.e3;rank=3;extra_copy_number=0
N2_chrI	Liftoff	exon	181258	181521	.	+	.	ID=exon_486;Parent=transcript:F56C11.5a.1;Name=F56C11.5a.1.e4;constitutive=1;ensembl_end_phase=0;ensembl_phase=0;exon_id=F56C11.5a.1.e4;rank=4;extra_copy_number=0
N2_chrI	Liftoff	exon	181670	181774	.	+	.	ID=exon_487;Parent=transcript:F56C11.5a.1;Name=F56C11.5a.1.e5;constitutive=1;ensembl_end_phase=0;ensembl_phase=0;exon_id=F56C11.5a.1.e5;rank=5;extra_copy_number=0
N2_chrI	Liftoff	exon	181821	182168	.	+	.	ID=exon_488;Parent=transcript:F56C11.5a.1;Name=F56C11.5a.1.e6;constitutive=0;ensembl_end_phase=-1;ensembl_phase=0;exon_id=F56C11.5a.1.e6;rank=6;extra_copy_number=0
N2_chrI	Liftoff	CDS	180401	180472	.	+	.	ID=CDS:F56C11.5a.1;Parent=transcript:F56C11.5a.1;protein_id=F56C11.5a.1;extra_copy_number=0
N2_chrI	Liftoff	CDS	180607	180705	.	+	.	ID=CDS:F56C11.5a.1;Parent=transcript:F56C11.5a.1;protein_id=F56C11.5a.1;extra_copy_number=0
N2_chrI	Liftoff	CDS	181258	181521	.	+	.	ID=CDS:F56C11.5a.1;Parent=transcript:F56C11.5a.1;protein_id=F56C11.5a.1;extra_copy_number=0
N2_chrI	Liftoff	CDS	181670	181774	.	+	.	ID=CDS:F56C11.5a.1;Parent=transcript:F56C11.5a.1;protein_id=F56C11.5a.1;extra_copy_number=0
N2_chrI	Liftoff	CDS	181821	181973	.	+	.	ID=CDS:F56C11.5a.1;Parent=transcript:F56C11.5a.1;protein_id=F56C11.5a.1;extra_copy_number=0
N2_chrI	Liftoff	five_prime_UTR	180088	180219	.	+	.	ID=five_prime_UTR_68;Parent=transcript:F56C11.5a.1;extra_copy_number=0
N2_chrI	Liftoff	five_prime_UTR	180397	180400	.	+	.	ID=five_prime_UTR_69;Parent=transcript:F56C11.5a.1;extra_copy_number=0
N2_chrI	Liftoff	three_prime_UTR	181974	182168	.	+	.	ID=three_prime_UTR_65;Parent=transcript:F56C11.5a.1;extra_copy_number=0
N2_chrI	Liftoff	mRNA	180088	182168	.	+	.	ID=transcript:F56C11.5a.2;Parent=gene:WBGene00018957;biotype=protein_coding;transcript_id=F56C11.5a.2;matches_ref_protein=True;valid_ORF=True;extra_copy_number=0
N2_chrI	Liftoff	exon	180088	180472	.	+	.	ID=exon_489;Parent=transcript:F56C11.5a.2;Name=F56C11.5a.2.e1;constitutive=0;ensembl_end_phase=0;ensembl_phase=-1;exon_id=F56C11.5a.2.e1;rank=1;extra_copy_number=0
N2_chrI	Liftoff	exon	180607	180705	.	+	.	ID=exon_490;Parent=transcript:F56C11.5a.2;Name=F56C11.5a.1.e3;constitutive=1;ensembl_end_phase=0;ensembl_phase=0;exon_id=F56C11.5a.1.e3;rank=2;extra_copy_number=0
N2_chrI	Liftoff	exon	181258	181521	.	+	.	ID=exon_491;Parent=transcript:F56C11.5a.2;Name=F56C11.5a.1.e4;constitutive=1;ensembl_end_phase=0;ensembl_phase=0;exon_id=F56C11.5a.1.e4;rank=3;extra_copy_number=0
N2_chrI	Liftoff	exon	181670	181774	.	+	.	ID=exon_492;Parent=transcript:F56C11.5a.2;Name=F56C11.5a.1.e5;constitutive=1;ensembl_end_phase=0;ensembl_phase=0;exon_id=F56C11.5a.1.e5;rank=4;extra_copy_number=0
N2_chrI	Liftoff	exon	181821	182168	.	+	.	ID=exon_493;Parent=transcript:F56C11.5a.2;Name=F56C11.5a.1.e6;constitutive=0;ensembl_end_phase=-1;ensembl_phase=0;exon_id=F56C11.5a.1.e6;rank=5;extra_copy_number=0
N2_chrI	Liftoff	CDS	180401	180472	.	+	.	ID=CDS:F56C11.5a.2;Parent=transcript:F56C11.5a.2;protein_id=F56C11.5a.2;extra_copy_number=0
N2_chrI	Liftoff	CDS	180607	180705	.	+	.	ID=CDS:F56C11.5a.2;Parent=transcript:F56C11.5a.2;protein_id=F56C11.5a.2;extra_copy_number=0
N2_chrI	Liftoff	CDS	181258	181521	.	+	.	ID=CDS:F56C11.5a.2;Parent=transcript:F56C11.5a.2;protein_id=F56C11.5a.2;extra_copy_number=0
N2_chrI	Liftoff	CDS	181670	181774	.	+	.	ID=CDS:F56C11.5a.2;Parent=transcript:F56C11.5a.2;protein_id=F56C11.5a.2;extra_copy_number=0
N2_chrI	Liftoff	CDS	181821	181973	.	+	.	ID=CDS:F56C11.5a.2;Parent=transcript:F56C11.5a.2;protein_id=F56C11.5a.2;extra_copy_number=0
N2_chrI	Liftoff	five_prime_UTR	180088	180400	.	+	.	ID=five_prime_UTR_70;Parent=transcript:F56C11.5a.2;extra_copy_number=0
N2_chrI	Liftoff	three_prime_UTR	181974	182168	.	+	.	ID=three_prime_UTR_66;Parent=transcript:F56C11.5a.2;extra_copy_number=0
N2_chrI	Liftoff	gene	182086	182779	.	-	.	ID=gene:WBGene00018955;Name=F56C11.3;biotype=protein_coding;description=Sulfhydryl oxidase [Source:UniProtKB/TrEMBL%3BAcc:O44975];gene_id=WBGene00018955;logic_name=wormbase;coverage=1.0;sequence_ID=1.0;valid_ORFs=1;extra_copy_number=0;copy_num_ID=gene:WBGene00018955_0
N2_chrI	Liftoff	mRNA	182086	182779	.	-	.	ID=transcript:F56C11.3.1;Parent=gene:WBGene00018955;biotype=protein_coding;transcript_id=F56C11.3.1;matches_ref_protein=True;valid_ORF=True;extra_copy_number=0
N2_chrI	Liftoff	exon	182086	182352	.	-	.	ID=exon_494;Parent=transcript:F56C11.3.1;Name=F56C11.3.1.e4;constitutive=1;ensembl_end_phase=-1;ensembl_phase=0;exon_id=F56C11.3.1.e4;rank=4;extra_copy_number=0
N2_chrI	Liftoff	exon	182401	182507	.	-	.	ID=exon_495;Parent=transcript:F56C11.3.1;Name=F56C11.3.1.e3;constitutive=1;ensembl_end_phase=0;ensembl_phase=1;exon_id=F56C11.3.1.e3;rank=3;extra_copy_number=0
N2_chrI	Liftoff	exon	182552	182623	.	-	.	ID=exon_496;Parent=transcript:F56C11.3.1;Name=F56C11.3.1.e2;constitutive=1;ensembl_end_phase=1;ensembl_phase=1;exon_id=F56C11.3.1.e2;rank=2;extra_copy_number=0
N2_chrI	Liftoff	exon	182679	182779	.	-	.	ID=exon_497;Parent=transcript:F56C11.3.1;Name=F56C11.3.1.e1;constitutive=1;ensembl_end_phase=1;ensembl_phase=-1;exon_id=F56C11.3.1.e1;rank=1;extra_copy_number=0
N2_chrI	Liftoff	CDS	182146	182352	.	-	.	ID=CDS:F56C11.3.1;Parent=transcript:F56C11.3.1;protein_id=F56C11.3.1;extra_copy_number=0
N2_chrI	Liftoff	CDS	182401	182507	.	-	.	ID=CDS:F56C11.3.1;Parent=transcript:F56C11.3.1;protein_id=F56C11.3.1;extra_copy_number=0
N2_chrI	Liftoff	CDS	182552	182623	.	-	.	ID=CDS:F56C11.3.1;Parent=transcript:F56C11.3.1;protein_id=F56C11.3.1;extra_copy_number=0
N2_chrI	Liftoff	CDS	182679	182778	.	-	.	ID=CDS:F56C11.3.1;Parent=transcript:F56C11.3.1;protein_id=F56C11.3.1;extra_copy_number=0
N2_chrI	Liftoff	five_prime_UTR	182779	182779	.	-	.	ID=five_prime_UTR_71;Parent=transcript:F56C11.3.1;extra_copy_number=0
N2_chrI	Liftoff	three_prime_UTR	182086	182145	.	-	.	ID=three_prime_UTR_67;Parent=transcript:F56C11.3.1;extra_copy_number=0
N2_chrI	Liftoff	gene	183371	208472	.	+	.	ID=gene:WBGene00000227;Name=atm-1;biotype=protein_coding;description=Serine/threonine-protein kinase ATM [Source:UniProtKB/Swiss-Prot%3BAcc:Q9N3Q4];gene_id=WBGene00000227;logic_name=wormbase;coverage=1.0;sequence_ID=1.0;valid_ORFs=2;extra_copy_number=0;copy_num_ID=gene:WBGene00000227_0
N2_chrI	Liftoff	mRNA	183371	208472	.	+	.	ID=transcript:Y48G1BL.2a.1;Parent=gene:WBGene00000227;biotype=protein_coding;transcript_id=Y48G1BL.2a.1;matches_ref_protein=True;valid_ORF=True;extra_copy_number=0
N2_chrI	Liftoff	exon	183371	183463	.	+	.	ID=exon_498;Parent=transcript:Y48G1BL.2a.1;Name=Y48G1BL.2a.1.e1;constitutive=0;ensembl_end_phase=0;ensembl_phase=-1;exon_id=Y48G1BL.2a.1.e1;rank=1;extra_copy_number=0
N2_chrI	Liftoff	exon	183514	183636	.	+	.	ID=exon_499;Parent=transcript:Y48G1BL.2a.1;Name=Y48G1BL.2a.1.e2;constitutive=0;ensembl_end_phase=0;ensembl_phase=0;exon_id=Y48G1BL.2a.1.e2;rank=2;extra_copy_number=0
N2_chrI	Liftoff	exon	183732	184216	.	+	.	ID=exon_500;Parent=transcript:Y48G1BL.2a.1;Name=Y48G1BL.2a.1.e3;constitutive=0;ensembl_end_phase=2;ensembl_phase=0;exon_id=Y48G1BL.2a.1.e3;rank=3;extra_copy_number=0
N2_chrI	Liftoff	exon	189056	189218	.	+	.	ID=exon_501;Parent=transcript:Y48G1BL.2a.1;Name=Y48G1BL.2a.1.e4;constitutive=0;ensembl_end_phase=0;ensembl_phase=2;exon_id=Y48G1BL.2a.1.e4;rank=4;extra_copy_number=0
N2_chrI	Liftoff	exon	189652	189970	.	+	.	ID=exon_502;Parent=transcript:Y48G1BL.2a.1;Name=Y48G1BL.2a.1.e5;constitutive=0;ensembl_end_phase=1;ensembl_phase=0;exon_id=Y48G1BL.2a.1.e5;rank=5;extra_copy_number=0
N2_chrI	Liftoff	exon	190564	191074	.	+	.	ID=exon_503;Parent=transcript:Y48G1BL.2a.1;Name=Y48G1BL.2a.1.e6;constitutive=0;ensembl_end_phase=2;ensembl_phase=1;exon_id=Y48G1BL.2a.1.e6;rank=6;extra_copy_number=0
N2_chrI	Liftoff	exon	191185	191306	.	+	.	ID=exon_504;Parent=transcript:Y48G1BL.2a.1;Name=Y48G1BL.2a.1.e7;constitutive=0;ensembl_end_phase=1;ensembl_phase=2;exon_id=Y48G1BL.2a.1.e7;rank=7;extra_copy_number=0
N2_chrI	Liftoff	exon	191589	191732	.	+	.	ID=exon_505;Parent=transcript:Y48G1BL.2a.1;Name=Y48G1BL.2a.1.e8;constitutive=0;ensembl_end_phase=1;ensembl_phase=1;exon_id=Y48G1BL.2a.1.e8;rank=8;extra_copy_number=0
N2_chrI	Liftoff	exon	191786	191865	.	+	.	ID=exon_506;Parent=transcript:Y48G1BL.2a.1;Name=Y48G1BL.2a.1.e9;constitutive=0;ensembl_end_phase=0;ensembl_phase=1;exon_id=Y48G1BL.2a.1.e9;rank=9;extra_copy_number=0
N2_chrI	Liftoff	exon	192699	193102	.	+	.	ID=exon_507;Parent=transcript:Y48G1BL.2a.1;Name=Y48G1BL.2a.1.e10;constitutive=0;ensembl_end_phase=2;ensembl_phase=0;exon_id=Y48G1BL.2a.1.e10;rank=10;extra_copy_number=0
N2_chrI	Liftoff	exon	193596	193941	.	+	.	ID=exon_508;Parent=transcript:Y48G1BL.2a.1;Name=Y48G1BL.2a.1.e11;constitutive=1;ensembl_end_phase=0;ensembl_phase=2;exon_id=Y48G1BL.2a.1.e11;rank=11;extra_copy_number=0
N2_chrI	Liftoff	exon	194717	194805	.	+	.	ID=exon_509;Parent=transcript:Y48G1BL.2a.1;Name=Y48G1BL.2a.1.e12;constitutive=1;ensembl_end_phase=2;ensembl_phase=0;exon_id=Y48G1BL.2a.1.e12;rank=12;extra_copy_number=0
N2_chrI	Liftoff	exon	195027	195222	.	+	.	ID=exon_510;Parent=transcript:Y48G1BL.2a.1;Name=Y48G1BL.2a.1.e13;constitutive=1;ensembl_end_phase=0;ensembl_phase=2;exon_id=Y48G1BL.2a.1.e13;rank=13;extra_copy_number=0
N2_chrI	Liftoff	exon	195364	195530	.	+	.	ID=exon_511;Parent=transcript:Y48G1BL.2a.1;Name=Y48G1BL.2a.1.e14;constitutive=1;ensembl_end_phase=2;ensembl_phase=0;exon_id=Y48G1BL.2a.1.e14;rank=14;extra_copy_number=0
N2_chrI	Liftoff	exon	196090	196340	.	+	.	ID=exon_512;Parent=transcript:Y48G1BL.2a.1;Name=Y48G1BL.2a.1.e15;constitutive=1;ensembl_end_phase=1;ensembl_phase=2;exon_id=Y48G1BL.2a.1.e15;rank=15;extra_copy_number=0
N2_chrI	Liftoff	exon	197212	197660	.	+	.	ID=exon_513;Parent=transcript:Y48G1BL.2a.1;Name=Y48G1BL.2a.1.e16;constitutive=1;ensembl_end_phase=0;ensembl_phase=1;exon_id=Y48G1BL.2a.1.e16;rank=16;extra_copy_number=0
N2_chrI	Liftoff	exon	197966	198080	.	+	.	ID=exon_514;Parent=transcript:Y48G1BL.2a.1;Name=Y48G1BL.2a.1.e17;constitutive=1;ensembl_end_phase=1;ensembl_phase=0;exon_id=Y48G1BL.2a.1.e17;rank=17;extra_copy_number=0
N2_chrI	Liftoff	exon	200054	200510	.	+	.	ID=exon_515;Parent=transcript:Y48G1BL.2a.1;Name=Y48G1BL.2a.1.e18;constitutive=1;ensembl_end_phase=2;ensembl_phase=1;exon_id=Y48G1BL.2a.1.e18;rank=18;extra_copy_number=0
N2_chrI	Liftoff	exon	201310	201700	.	+	.	ID=exon_516;Parent=transcript:Y48G1BL.2a.1;Name=Y48G1BL.2a.1.e19;constitutive=1;ensembl_end_phase=0;ensembl_phase=2;exon_id=Y48G1BL.2a.1.e19;rank=19;extra_copy_number=0
N2_chrI	Liftoff	exon	202131	202454	.	+	.	ID=exon_517;Parent=transcript:Y48G1BL.2a.1;Name=Y48G1BL.2a.1.e20;constitutive=1;ensembl_end_phase=0;ensembl_phase=0;exon_id=Y48G1BL.2a.1.e20;rank=20;extra_copy_number=0
N2_chrI	Liftoff	exon	203074	203365	.	+	.	ID=exon_518;Parent=transcript:Y48G1BL.2a.1;Name=Y48G1BL.2a.1.e21;constitutive=1;ensembl_end_phase=1;ensembl_phase=0;exon_id=Y48G1BL.2a.1.e21;rank=21;extra_copy_number=0
N2_chrI	Liftoff	exon	204269	204692	.	+	.	ID=exon_519;Parent=transcript:Y48G1BL.2a.1;Name=Y48G1BL.2a.1.e22;constitutive=1;ensembl_end_phase=2;ensembl_phase=1;exon_id=Y48G1BL.2a.1.e22;rank=22;extra_copy_number=0
N2_chrI	Liftoff	exon	205081	205225	.	+	.	ID=exon_520;Parent=transcript:Y48G1BL.2a.1;Name=Y48G1BL.2a.1.e23;constitutive=1;ensembl_end_phase=0;ensembl_phase=2;exon_id=Y48G1BL.2a.1.e23;rank=23;extra_copy_number=0
N2_chrI	Liftoff	exon	205307	205604	.	+	.	ID=exon_521;Parent=transcript:Y48G1BL.2a.1;Name=Y48G1BL.2a.1.e24;constitutive=1;ensembl_end_phase=1;ensembl_phase=0;exon_id=Y48G1BL.2a.1.e24;rank=24;extra_copy_number=0
N2_chrI	Liftoff	exon	206427	206598	.	+	.	ID=exon_522;Parent=transcript:Y48G1BL.2a.1;Name=Y48G1BL.2a.1.e25;constitutive=1;ensembl_end_phase=2;ensembl_phase=1;exon_id=Y48G1BL.2a.1.e25;rank=25;extra_copy_number=0
N2_chrI	Liftoff	exon	206700	206788	.	+	.	ID=exon_523;Parent=transcript:Y48G1BL.2a.1;Name=Y48G1BL.2a.1.e26;constitutive=1;ensembl_end_phase=1;ensembl_phase=2;exon_id=Y48G1BL.2a.1.e26;rank=26;extra_copy_number=0
N2_chrI	Liftoff	exon	207068	207318	.	+	.	ID=exon_524;Parent=transcript:Y48G1BL.2a.1;Name=Y48G1BL.2a.1.e27;constitutive=1;ensembl_end_phase=0;ensembl_phase=1;exon_id=Y48G1BL.2a.1.e27;rank=27;extra_copy_number=0
N2_chrI	Liftoff	exon	207711	208472	.	+	.	ID=exon_525;Parent=transcript:Y48G1BL.2a.1;Name=Y48G1BL.2a.1.e28;constitutive=0;ensembl_end_phase=-1;ensembl_phase=0;exon_id=Y48G1BL.2a.1.e28;rank=28;extra_copy_number=0
N2_chrI	Liftoff	CDS	183383	183463	.	+	.	ID=CDS:Y48G1BL.2a.1;Parent=transcript:Y48G1BL.2a.1;protein_id=Y48G1BL.2a.1;extra_copy_number=0
N2_chrI	Liftoff	CDS	183514	183636	.	+	.	ID=CDS:Y48G1BL.2a.1;Parent=transcript:Y48G1BL.2a.1;protein_id=Y48G1BL.2a.1;extra_copy_number=0
N2_chrI	Liftoff	CDS	183732	184216	.	+	.	ID=CDS:Y48G1BL.2a.1;Parent=transcript:Y48G1BL.2a.1;protein_id=Y48G1BL.2a.1;extra_copy_number=0
N2_chrI	Liftoff	CDS	189056	189218	.	+	.	ID=CDS:Y48G1BL.2a.1;Parent=transcript:Y48G1BL.2a.1;protein_id=Y48G1BL.2a.1;extra_copy_number=0
N2_chrI	Liftoff	CDS	189652	189970	.	+	.	ID=CDS:Y48G1BL.2a.1;Parent=transcript:Y48G1BL.2a.1;protein_id=Y48G1BL.2a.1;extra_copy_number=0
N2_chrI	Liftoff	CDS	190564	191074	.	+	.	ID=CDS:Y48G1BL.2a.1;Parent=transcript:Y48G1BL.2a.1;protein_id=Y48G1BL.2a.1;extra_copy_number=0
N2_chrI	Liftoff	CDS	191185	191306	.	+	.	ID=CDS:Y48G1BL.2a.1;Parent=transcript:Y48G1BL.2a.1;protein_id=Y48G1BL.2a.1;extra_copy_number=0
N2_chrI	Liftoff	CDS	191589	191732	.	+	.	ID=CDS:Y48G1BL.2a.1;Parent=transcript:Y48G1BL.2a.1;protein_id=Y48G1BL.2a.1;extra_copy_number=0
N2_chrI	Liftoff	CDS	191786	191865	.	+	.	ID=CDS:Y48G1BL.2a.1;Parent=transcript:Y48G1BL.2a.1;protein_id=Y48G1BL.2a.1;extra_copy_number=0
N2_chrI	Liftoff	CDS	192699	193102	.	+	.	ID=CDS:Y48G1BL.2a.1;Parent=transcript:Y48G1BL.2a.1;protein_id=Y48G1BL.2a.1;extra_copy_number=0
N2_chrI	Liftoff	CDS	193596	193941	.	+	.	ID=CDS:Y48G1BL.2a.1;Parent=transcript:Y48G1BL.2a.1;protein_id=Y48G1BL.2a.1;extra_copy_number=0
N2_chrI	Liftoff	CDS	194717	194805	.	+	.	ID=CDS:Y48G1BL.2a.1;Parent=transcript:Y48G1BL.2a.1;protein_id=Y48G1BL.2a.1;extra_copy_number=0
N2_chrI	Liftoff	CDS	195027	195222	.	+	.	ID=CDS:Y48G1BL.2a.1;Parent=transcript:Y48G1BL.2a.1;protein_id=Y48G1BL.2a.1;extra_copy_number=0
N2_chrI	Liftoff	CDS	195364	195530	.	+	.	ID=CDS:Y48G1BL.2a.1;Parent=transcript:Y48G1BL.2a.1;protein_id=Y48G1BL.2a.1;extra_copy_number=0
N2_chrI	Liftoff	CDS	196090	196340	.	+	.	ID=CDS:Y48G1BL.2a.1;Parent=transcript:Y48G1BL.2a.1;protein_id=Y48G1BL.2a.1;extra_copy_number=0
N2_chrI	Liftoff	CDS	197212	197660	.	+	.	ID=CDS:Y48G1BL.2a.1;Parent=transcript:Y48G1BL.2a.1;protein_id=Y48G1BL.2a.1;extra_copy_number=0
N2_chrI	Liftoff	CDS	197966	198080	.	+	.	ID=CDS:Y48G1BL.2a.1;Parent=transcript:Y48G1BL.2a.1;protein_id=Y48G1BL.2a.1;extra_copy_number=0
N2_chrI	Liftoff	CDS	200054	200510	.	+	.	ID=CDS:Y48G1BL.2a.1;Parent=transcript:Y48G1BL.2a.1;protein_id=Y48G1BL.2a.1;extra_copy_number=0
N2_chrI	Liftoff	CDS	201310	201700	.	+	.	ID=CDS:Y48G1BL.2a.1;Parent=transcript:Y48G1BL.2a.1;protein_id=Y48G1BL.2a.1;extra_copy_number=0
N2_chrI	Liftoff	CDS	202131	202454	.	+	.	ID=CDS:Y48G1BL.2a.1;Parent=transcript:Y48G1BL.2a.1;protein_id=Y48G1BL.2a.1;extra_copy_number=0
N2_chrI	Liftoff	CDS	203074	203365	.	+	.	ID=CDS:Y48G1BL.2a.1;Parent=transcript:Y48G1BL.2a.1;protein_id=Y48G1BL.2a.1;extra_copy_number=0
N2_chrI	Liftoff	CDS	204269	204692	.	+	.	ID=CDS:Y48G1BL.2a.1;Parent=transcript:Y48G1BL.2a.1;protein_id=Y48G1BL.2a.1;extra_copy_number=0
N2_chrI	Liftoff	CDS	205081	205225	.	+	.	ID=CDS:Y48G1BL.2a.1;Parent=transcript:Y48G1BL.2a.1;protein_id=Y48G1BL.2a.1;extra_copy_number=0
N2_chrI	Liftoff	CDS	205307	205604	.	+	.	ID=CDS:Y48G1BL.2a.1;Parent=transcript:Y48G1BL.2a.1;protein_id=Y48G1BL.2a.1;extra_copy_number=0
N2_chrI	Liftoff	CDS	206427	206598	.	+	.	ID=CDS:Y48G1BL.2a.1;Parent=transcript:Y48G1BL.2a.1;protein_id=Y48G1BL.2a.1;extra_copy_number=0
N2_chrI	Liftoff	CDS	206700	206788	.	+	.	ID=CDS:Y48G1BL.2a.1;Parent=transcript:Y48G1BL.2a.1;protein_id=Y48G1BL.2a.1;extra_copy_number=0
N2_chrI	Liftoff	CDS	207068	207318	.	+	.	ID=CDS:Y48G1BL.2a.1;Parent=transcript:Y48G1BL.2a.1;protein_id=Y48G1BL.2a.1;extra_copy_number=0
N2_chrI	Liftoff	CDS	207711	207959	.	+	.	ID=CDS:Y48G1BL.2a.1;Parent=transcript:Y48G1BL.2a.1;protein_id=Y48G1BL.2a.1;extra_copy_number=0
N2_chrI	Liftoff	five_prime_UTR	183371	183382	.	+	.	ID=five_prime_UTR_72;Parent=transcript:Y48G1BL.2a.1;extra_copy_number=0
N2_chrI	Liftoff	three_prime_UTR	207960	208472	.	+	.	ID=three_prime_UTR_68;Parent=transcript:Y48G1BL.2a.1;extra_copy_number=0
N2_chrI	Liftoff	mRNA	192702	208380	.	+	.	ID=transcript:Y48G1BL.2b.1;Parent=gene:WBGene00000227;biotype=protein_coding;transcript_id=Y48G1BL.2b.1;matches_ref_protein=True;valid_ORF=True;extra_copy_number=0
N2_chrI	Liftoff	exon	192702	193102	.	+	.	ID=exon_526;Parent=transcript:Y48G1BL.2b.1;Name=Y48G1BL.2b.1.e1;constitutive=0;ensembl_end_phase=2;ensembl_phase=0;exon_id=Y48G1BL.2b.1.e1;rank=1;extra_copy_number=0
N2_chrI	Liftoff	exon	193596	193941	.	+	.	ID=exon_527;Parent=transcript:Y48G1BL.2b.1;Name=Y48G1BL.2a.1.e11;constitutive=1;ensembl_end_phase=0;ensembl_phase=2;exon_id=Y48G1BL.2a.1.e11;rank=2;extra_copy_number=0
N2_chrI	Liftoff	exon	194717	194805	.	+	.	ID=exon_528;Parent=transcript:Y48G1BL.2b.1;Name=Y48G1BL.2a.1.e12;constitutive=1;ensembl_end_phase=2;ensembl_phase=0;exon_id=Y48G1BL.2a.1.e12;rank=3;extra_copy_number=0
N2_chrI	Liftoff	exon	195027	195222	.	+	.	ID=exon_529;Parent=transcript:Y48G1BL.2b.1;Name=Y48G1BL.2a.1.e13;constitutive=1;ensembl_end_phase=0;ensembl_phase=2;exon_id=Y48G1BL.2a.1.e13;rank=4;extra_copy_number=0
N2_chrI	Liftoff	exon	195364	195530	.	+	.	ID=exon_530;Parent=transcript:Y48G1BL.2b.1;Name=Y48G1BL.2a.1.e14;constitutive=1;ensembl_end_phase=2;ensembl_phase=0;exon_id=Y48G1BL.2a.1.e14;rank=5;extra_copy_number=0
N2_chrI	Liftoff	exon	196090	196340	.	+	.	ID=exon_531;Parent=transcript:Y48G1BL.2b.1;Name=Y48G1BL.2a.1.e15;constitutive=1;ensembl_end_phase=1;ensembl_phase=2;exon_id=Y48G1BL.2a.1.e15;rank=6;extra_copy_number=0
N2_chrI	Liftoff	exon	197212	197660	.	+	.	ID=exon_532;Parent=transcript:Y48G1BL.2b.1;Name=Y48G1BL.2a.1.e16;constitutive=1;ensembl_end_phase=0;ensembl_phase=1;exon_id=Y48G1BL.2a.1.e16;rank=7;extra_copy_number=0
N2_chrI	Liftoff	exon	197966	198080	.	+	.	ID=exon_533;Parent=transcript:Y48G1BL.2b.1;Name=Y48G1BL.2a.1.e17;constitutive=1;ensembl_end_phase=1;ensembl_phase=0;exon_id=Y48G1BL.2a.1.e17;rank=8;extra_copy_number=0
N2_chrI	Liftoff	exon	200054	200510	.	+	.	ID=exon_534;Parent=transcript:Y48G1BL.2b.1;Name=Y48G1BL.2a.1.e18;constitutive=1;ensembl_end_phase=2;ensembl_phase=1;exon_id=Y48G1BL.2a.1.e18;rank=9;extra_copy_number=0
N2_chrI	Liftoff	exon	201310	201700	.	+	.	ID=exon_535;Parent=transcript:Y48G1BL.2b.1;Name=Y48G1BL.2a.1.e19;constitutive=1;ensembl_end_phase=0;ensembl_phase=2;exon_id=Y48G1BL.2a.1.e19;rank=10;extra_copy_number=0
N2_chrI	Liftoff	exon	202131	202454	.	+	.	ID=exon_536;Parent=transcript:Y48G1BL.2b.1;Name=Y48G1BL.2a.1.e20;constitutive=1;ensembl_end_phase=0;ensembl_phase=0;exon_id=Y48G1BL.2a.1.e20;rank=11;extra_copy_number=0
N2_chrI	Liftoff	exon	203074	203365	.	+	.	ID=exon_537;Parent=transcript:Y48G1BL.2b.1;Name=Y48G1BL.2a.1.e21;constitutive=1;ensembl_end_phase=1;ensembl_phase=0;exon_id=Y48G1BL.2a.1.e21;rank=12;extra_copy_number=0
N2_chrI	Liftoff	exon	204269	204692	.	+	.	ID=exon_538;Parent=transcript:Y48G1BL.2b.1;Name=Y48G1BL.2a.1.e22;constitutive=1;ensembl_end_phase=2;ensembl_phase=1;exon_id=Y48G1BL.2a.1.e22;rank=13;extra_copy_number=0
N2_chrI	Liftoff	exon	205081	205225	.	+	.	ID=exon_539;Parent=transcript:Y48G1BL.2b.1;Name=Y48G1BL.2a.1.e23;constitutive=1;ensembl_end_phase=0;ensembl_phase=2;exon_id=Y48G1BL.2a.1.e23;rank=14;extra_copy_number=0
N2_chrI	Liftoff	exon	205307	205604	.	+	.	ID=exon_540;Parent=transcript:Y48G1BL.2b.1;Name=Y48G1BL.2a.1.e24;constitutive=1;ensembl_end_phase=1;ensembl_phase=0;exon_id=Y48G1BL.2a.1.e24;rank=15;extra_copy_number=0
N2_chrI	Liftoff	exon	206427	206598	.	+	.	ID=exon_541;Parent=transcript:Y48G1BL.2b.1;Name=Y48G1BL.2a.1.e25;constitutive=1;ensembl_end_phase=2;ensembl_phase=1;exon_id=Y48G1BL.2a.1.e25;rank=16;extra_copy_number=0
N2_chrI	Liftoff	exon	206700	206788	.	+	.	ID=exon_542;Parent=transcript:Y48G1BL.2b.1;Name=Y48G1BL.2a.1.e26;constitutive=1;ensembl_end_phase=1;ensembl_phase=2;exon_id=Y48G1BL.2a.1.e26;rank=17;extra_copy_number=0
N2_chrI	Liftoff	exon	207068	207318	.	+	.	ID=exon_543;Parent=transcript:Y48G1BL.2b.1;Name=Y48G1BL.2a.1.e27;constitutive=1;ensembl_end_phase=0;ensembl_phase=1;exon_id=Y48G1BL.2a.1.e27;rank=18;extra_copy_number=0
N2_chrI	Liftoff	exon	207711	208380	.	+	.	ID=exon_544;Parent=transcript:Y48G1BL.2b.1;Name=Y48G1BL.2b.1.e19;constitutive=0;ensembl_end_phase=-1;ensembl_phase=0;exon_id=Y48G1BL.2b.1.e19;rank=19;extra_copy_number=0
N2_chrI	Liftoff	CDS	192702	193102	.	+	.	ID=CDS:Y48G1BL.2b.1;Parent=transcript:Y48G1BL.2b.1;protein_id=Y48G1BL.2b.1;extra_copy_number=0
N2_chrI	Liftoff	CDS	193596	193941	.	+	.	ID=CDS:Y48G1BL.2b.1;Parent=transcript:Y48G1BL.2b.1;protein_id=Y48G1BL.2b.1;extra_copy_number=0
N2_chrI	Liftoff	CDS	194717	194805	.	+	.	ID=CDS:Y48G1BL.2b.1;Parent=transcript:Y48G1BL.2b.1;protein_id=Y48G1BL.2b.1;extra_copy_number=0
N2_chrI	Liftoff	CDS	195027	195222	.	+	.	ID=CDS:Y48G1BL.2b.1;Parent=transcript:Y48G1BL.2b.1;protein_id=Y48G1BL.2b.1;extra_copy_number=0
N2_chrI	Liftoff	CDS	195364	195530	.	+	.	ID=CDS:Y48G1BL.2b.1;Parent=transcript:Y48G1BL.2b.1;protein_id=Y48G1BL.2b.1;extra_copy_number=0
N2_chrI	Liftoff	CDS	196090	196340	.	+	.	ID=CDS:Y48G1BL.2b.1;Parent=transcript:Y48G1BL.2b.1;protein_id=Y48G1BL.2b.1;extra_copy_number=0
N2_chrI	Liftoff	CDS	197212	197660	.	+	.	ID=CDS:Y48G1BL.2b.1;Parent=transcript:Y48G1BL.2b.1;protein_id=Y48G1BL.2b.1;extra_copy_number=0
N2_chrI	Liftoff	CDS	197966	198080	.	+	.	ID=CDS:Y48G1BL.2b.1;Parent=transcript:Y48G1BL.2b.1;protein_id=Y48G1BL.2b.1;extra_copy_number=0
N2_chrI	Liftoff	CDS	200054	200510	.	+	.	ID=CDS:Y48G1BL.2b.1;Parent=transcript:Y48G1BL.2b.1;protein_id=Y48G1BL.2b.1;extra_copy_number=0
N2_chrI	Liftoff	CDS	201310	201700	.	+	.	ID=CDS:Y48G1BL.2b.1;Parent=transcript:Y48G1BL.2b.1;protein_id=Y48G1BL.2b.1;extra_copy_number=0
N2_chrI	Liftoff	CDS	202131	202454	.	+	.	ID=CDS:Y48G1BL.2b.1;Parent=transcript:Y48G1BL.2b.1;protein_id=Y48G1BL.2b.1;extra_copy_number=0
N2_chrI	Liftoff	CDS	203074	203365	.	+	.	ID=CDS:Y48G1BL.2b.1;Parent=transcript:Y48G1BL.2b.1;protein_id=Y48G1BL.2b.1;extra_copy_number=0
N2_chrI	Liftoff	CDS	204269	204692	.	+	.	ID=CDS:Y48G1BL.2b.1;Parent=transcript:Y48G1BL.2b.1;protein_id=Y48G1BL.2b.1;extra_copy_number=0
N2_chrI	Liftoff	CDS	205081	205225	.	+	.	ID=CDS:Y48G1BL.2b.1;Parent=transcript:Y48G1BL.2b.1;protein_id=Y48G1BL.2b.1;extra_copy_number=0
N2_chrI	Liftoff	CDS	205307	205604	.	+	.	ID=CDS:Y48G1BL.2b.1;Parent=transcript:Y48G1BL.2b.1;protein_id=Y48G1BL.2b.1;extra_copy_number=0
N2_chrI	Liftoff	CDS	206427	206598	.	+	.	ID=CDS:Y48G1BL.2b.1;Parent=transcript:Y48G1BL.2b.1;protein_id=Y48G1BL.2b.1;extra_copy_number=0
N2_chrI	Liftoff	CDS	206700	206788	.	+	.	ID=CDS:Y48G1BL.2b.1;Parent=transcript:Y48G1BL.2b.1;protein_id=Y48G1BL.2b.1;extra_copy_number=0
N2_chrI	Liftoff	CDS	207068	207318	.	+	.	ID=CDS:Y48G1BL.2b.1;Parent=transcript:Y48G1BL.2b.1;protein_id=Y48G1BL.2b.1;extra_copy_number=0
N2_chrI	Liftoff	CDS	207711	207959	.	+	.	ID=CDS:Y48G1BL.2b.1;Parent=transcript:Y48G1BL.2b.1;protein_id=Y48G1BL.2b.1;extra_copy_number=0
N2_chrI	Liftoff	three_prime_UTR	207960	208380	.	+	.	ID=three_prime_UTR_69;Parent=transcript:Y48G1BL.2b.1;extra_copy_number=0
N2_chrI	Liftoff	gene	209288	211739	.	+	.	ID=gene:WBGene00021666;Name=Y48G1BL.7;biotype=protein_coding;gene_id=WBGene00021666;logic_name=wormbase;coverage=1.0;sequence_ID=1.0;valid_ORFs=1;extra_copy_number=0;copy_num_ID=gene:WBGene00021666_0
N2_chrI	Liftoff	mRNA	209288	211739	.	+	.	ID=transcript:Y48G1BL.7.1;Parent=gene:WBGene00021666;biotype=protein_coding;transcript_id=Y48G1BL.7.1;matches_ref_protein=True;valid_ORF=True;extra_copy_number=0
N2_chrI	Liftoff	exon	209288	209557	.	+	.	ID=exon_546;Parent=transcript:Y48G1BL.7.1;Name=Y48G1BL.7.1.e1;constitutive=1;ensembl_end_phase=0;ensembl_phase=-1;exon_id=Y48G1BL.7.1.e1;rank=1;extra_copy_number=0
N2_chrI	Liftoff	exon	209965	210107	.	+	.	ID=exon_547;Parent=transcript:Y48G1BL.7.1;Name=Y48G1BL.7.1.e2;constitutive=1;ensembl_end_phase=2;ensembl_phase=0;exon_id=Y48G1BL.7.1.e2;rank=2;extra_copy_number=0
N2_chrI	Liftoff	exon	210159	210336	.	+	.	ID=exon_548;Parent=transcript:Y48G1BL.7.1;Name=Y48G1BL.7.1.e3;constitutive=1;ensembl_end_phase=0;ensembl_phase=2;exon_id=Y48G1BL.7.1.e3;rank=3;extra_copy_number=0
N2_chrI	Liftoff	exon	211077	211183	.	+	.	ID=exon_549;Parent=transcript:Y48G1BL.7.1;Name=Y48G1BL.7.1.e4;constitutive=1;ensembl_end_phase=2;ensembl_phase=0;exon_id=Y48G1BL.7.1.e4;rank=4;extra_copy_number=0
N2_chrI	Liftoff	exon	211264	211391	.	+	.	ID=exon_550;Parent=transcript:Y48G1BL.7.1;Name=Y48G1BL.7.1.e5;constitutive=1;ensembl_end_phase=1;ensembl_phase=2;exon_id=Y48G1BL.7.1.e5;rank=5;extra_copy_number=0
N2_chrI	Liftoff	exon	211502	211739	.	+	.	ID=exon_551;Parent=transcript:Y48G1BL.7.1;Name=Y48G1BL.7.1.e6;constitutive=1;ensembl_end_phase=-1;ensembl_phase=1;exon_id=Y48G1BL.7.1.e6;rank=6;extra_copy_number=0
N2_chrI	Liftoff	CDS	209327	209557	.	+	.	ID=CDS:Y48G1BL.7.1;Parent=transcript:Y48G1BL.7.1;protein_id=Y48G1BL.7.1;extra_copy_number=0
N2_chrI	Liftoff	CDS	209965	210107	.	+	.	ID=CDS:Y48G1BL.7.1;Parent=transcript:Y48G1BL.7.1;protein_id=Y48G1BL.7.1;extra_copy_number=0
N2_chrI	Liftoff	CDS	210159	210336	.	+	.	ID=CDS:Y48G1BL.7.1;Parent=transcript:Y48G1BL.7.1;protein_id=Y48G1BL.7.1;extra_copy_number=0
N2_chrI	Liftoff	CDS	211077	211183	.	+	.	ID=CDS:Y48G1BL.7.1;Parent=transcript:Y48G1BL.7.1;protein_id=Y48G1BL.7.1;extra_copy_number=0
N2_chrI	Liftoff	CDS	211264	211391	.	+	.	ID=CDS:Y48G1BL.7.1;Parent=transcript:Y48G1BL.7.1;protein_id=Y48G1BL.7.1;extra_copy_number=0
N2_chrI	Liftoff	CDS	211502	211674	.	+	.	ID=CDS:Y48G1BL.7.1;Parent=transcript:Y48G1BL.7.1;protein_id=Y48G1BL.7.1;extra_copy_number=0
N2_chrI	Liftoff	five_prime_UTR	209288	209326	.	+	.	ID=five_prime_UTR_73;Parent=transcript:Y48G1BL.7.1;extra_copy_number=0
N2_chrI	Liftoff	three_prime_UTR	211675	211739	.	+	.	ID=three_prime_UTR_70;Parent=transcript:Y48G1BL.7.1;extra_copy_number=0
N2_chrI	Liftoff	gene	216035	217003	.	+	.	ID=gene:WBGene00021662;Name=snpc-3.3;biotype=protein_coding;description=SNAPc (Small Nuclear RNA Activating Complex) homolog [Source:UniProtKB/TrEMBL%3BAcc:Q9N3Q1];gene_id=WBGene00021662;logic_name=wormbase;coverage=1.0;sequence_ID=1.0;valid_ORFs=1;extra_copy_number=0;copy_num_ID=gene:WBGene00021662_0
N2_chrI	Liftoff	mRNA	216035	217003	.	+	.	ID=transcript:Y48G1BL.1.1;Parent=gene:WBGene00021662;biotype=protein_coding;transcript_id=Y48G1BL.1.1;matches_ref_protein=True;valid_ORF=True;extra_copy_number=0
N2_chrI	Liftoff	exon	216035	216088	.	+	.	ID=exon_556;Parent=transcript:Y48G1BL.1.1;Name=Y48G1BL.1.1.e1;constitutive=1;ensembl_end_phase=0;ensembl_phase=0;exon_id=Y48G1BL.1.1.e1;rank=1;extra_copy_number=0
N2_chrI	Liftoff	exon	216152	216284	.	+	.	ID=exon_557;Parent=transcript:Y48G1BL.1.1;Name=Y48G1BL.1.1.e2;constitutive=1;ensembl_end_phase=1;ensembl_phase=0;exon_id=Y48G1BL.1.1.e2;rank=2;extra_copy_number=0
N2_chrI	Liftoff	exon	216338	217003	.	+	.	ID=exon_558;Parent=transcript:Y48G1BL.1.1;Name=Y48G1BL.1.1.e3;constitutive=1;ensembl_end_phase=-1;ensembl_phase=1;exon_id=Y48G1BL.1.1.e3;rank=3;extra_copy_number=0
N2_chrI	Liftoff	CDS	216035	216088	.	+	.	ID=CDS:Y48G1BL.1.1;Parent=transcript:Y48G1BL.1.1;protein_id=Y48G1BL.1.1;extra_copy_number=0
N2_chrI	Liftoff	CDS	216152	216284	.	+	.	ID=CDS:Y48G1BL.1.1;Parent=transcript:Y48G1BL.1.1;protein_id=Y48G1BL.1.1;extra_copy_number=0
N2_chrI	Liftoff	CDS	216338	216930	.	+	.	ID=CDS:Y48G1BL.1.1;Parent=transcript:Y48G1BL.1.1;protein_id=Y48G1BL.1.1;extra_copy_number=0
N2_chrI	Liftoff	three_prime_UTR	216931	217003	.	+	.	ID=three_prime_UTR_71;Parent=transcript:Y48G1BL.1.1;extra_copy_number=0
N2_chrI	Liftoff	gene	218067	219106	.	+	.	ID=gene:WBGene00255594;Name=Y48G1BL.8;biotype=protein_coding;gene_id=WBGene00255594;logic_name=wormbase;coverage=1.0;sequence_ID=1.0;valid_ORFs=1;extra_copy_number=0;copy_num_ID=gene:WBGene00255594_0
N2_chrI	Liftoff	mRNA	218067	219106	.	+	.	ID=transcript:Y48G1BL.8.1;Parent=gene:WBGene00255594;biotype=protein_coding;transcript_id=Y48G1BL.8.1;matches_ref_protein=True;valid_ORF=True;extra_copy_number=0
N2_chrI	Liftoff	exon	218067	218212	.	+	.	ID=exon_559;Parent=transcript:Y48G1BL.8.1;Name=Y48G1BL.8.1.e1;constitutive=1;ensembl_end_phase=2;ensembl_phase=0;exon_id=Y48G1BL.8.1.e1;rank=1;extra_copy_number=0
N2_chrI	Liftoff	exon	218779	219106	.	+	.	ID=exon_560;Parent=transcript:Y48G1BL.8.1;Name=Y48G1BL.8.1.e2;constitutive=1;ensembl_end_phase=-1;ensembl_phase=2;exon_id=Y48G1BL.8.1.e2;rank=2;extra_copy_number=0
N2_chrI	Liftoff	CDS	218067	218212	.	+	.	ID=CDS:Y48G1BL.8.1;Parent=transcript:Y48G1BL.8.1;protein_id=Y48G1BL.8.1;extra_copy_number=0
N2_chrI	Liftoff	CDS	218779	218962	.	+	.	ID=CDS:Y48G1BL.8.1;Parent=transcript:Y48G1BL.8.1;protein_id=Y48G1BL.8.1;extra_copy_number=0
N2_chrI	Liftoff	three_prime_UTR	218963	219106	.	+	.	ID=three_prime_UTR_72;Parent=transcript:Y48G1BL.8.1;extra_copy_number=0
N2_chrI	Liftoff	gene	238638	239043	.	-	.	ID=gene:WBGene00021672;Name=Y48G1BM.7;biotype=protein_coding;gene_id=WBGene00021672;logic_name=wormbase;coverage=1.0;sequence_ID=1.0;valid_ORFs=1;extra_copy_number=0;copy_num_ID=gene:WBGene00021672_0
N2_chrI	Liftoff	mRNA	238638	239043	.	-	.	ID=transcript:Y48G1BM.7.1;Parent=gene:WBGene00021672;biotype=protein_coding;transcript_id=Y48G1BM.7.1;matches_ref_protein=True;valid_ORF=True;extra_copy_number=0
N2_chrI	Liftoff	exon	238638	238794	.	-	.	ID=exon_579;Parent=transcript:Y48G1BM.7.1;Name=Y48G1BM.7.1.e2;constitutive=1;ensembl_end_phase=0;ensembl_phase=2;exon_id=Y48G1BM.7.1.e2;rank=2;extra_copy_number=0
N2_chrI	Liftoff	exon	238865	239043	.	-	.	ID=exon_580;Parent=transcript:Y48G1BM.7.1;Name=Y48G1BM.7.1.e1;constitutive=1;ensembl_end_phase=2;ensembl_phase=0;exon_id=Y48G1BM.7.1.e1;rank=1;extra_copy_number=0
N2_chrI	Liftoff	CDS	238638	238794	.	-	.	ID=CDS:Y48G1BM.7.1;Parent=transcript:Y48G1BM.7.1;protein_id=Y48G1BM.7.1;extra_copy_number=0
N2_chrI	Liftoff	CDS	238865	239043	.	-	.	ID=CDS:Y48G1BM.7.1;Parent=transcript:Y48G1BM.7.1;protein_id=Y48G1BM.7.1;extra_copy_number=0
N2_chrI	Liftoff	gene	252140	254299	.	+	.	ID=gene:WBGene00021667;Name=snpc-3.2;biotype=protein_coding;description=SNAPc (Small Nuclear RNA Activating Complex) homolog [Source:UniProtKB/TrEMBL%3BAcc:Q965U6];gene_id=WBGene00021667;logic_name=wormbase;coverage=1.0;sequence_ID=1.0;valid_ORFs=1;extra_copy_number=0;copy_num_ID=gene:WBGene00021667_0
N2_chrI	Liftoff	mRNA	252140	254299	.	+	.	ID=transcript:Y48G1BM.1.1;Parent=gene:WBGene00021667;biotype=protein_coding;transcript_id=Y48G1BM.1.1;matches_ref_protein=True;valid_ORF=True;extra_copy_number=0
N2_chrI	Liftoff	exon	252140	252205	.	+	.	ID=exon_594;Parent=transcript:Y48G1BM.1.1;Name=Y48G1BM.1.1.e1;constitutive=1;ensembl_end_phase=2;ensembl_phase=-1;exon_id=Y48G1BM.1.1.e1;rank=1;extra_copy_number=0
N2_chrI	Liftoff	exon	252258	252392	.	+	.	ID=exon_595;Parent=transcript:Y48G1BM.1.1;Name=Y48G1BM.1.1.e2;constitutive=1;ensembl_end_phase=2;ensembl_phase=2;exon_id=Y48G1BM.1.1.e2;rank=2;extra_copy_number=0
N2_chrI	Liftoff	exon	252446	253075	.	+	.	ID=exon_596;Parent=transcript:Y48G1BM.1.1;Name=Y48G1BM.1.1.e3;constitutive=1;ensembl_end_phase=2;ensembl_phase=2;exon_id=Y48G1BM.1.1.e3;rank=3;extra_copy_number=0
N2_chrI	Liftoff	exon	253324	253491	.	+	.	ID=exon_597;Parent=transcript:Y48G1BM.1.1;Name=Y48G1BM.1.1.e4;constitutive=1;ensembl_end_phase=2;ensembl_phase=2;exon_id=Y48G1BM.1.1.e4;rank=4;extra_copy_number=0
N2_chrI	Liftoff	exon	253730	253825	.	+	.	ID=exon_598;Parent=transcript:Y48G1BM.1.1;Name=Y48G1BM.1.1.e5;constitutive=1;ensembl_end_phase=2;ensembl_phase=2;exon_id=Y48G1BM.1.1.e5;rank=5;extra_copy_number=0
N2_chrI	Liftoff	exon	253968	254299	.	+	.	ID=exon_599;Parent=transcript:Y48G1BM.1.1;Name=Y48G1BM.1.1.e6;constitutive=1;ensembl_end_phase=-1;ensembl_phase=2;exon_id=Y48G1BM.1.1.e6;rank=6;extra_copy_number=0
N2_chrI	Liftoff	CDS	252141	252205	.	+	.	ID=CDS:Y48G1BM.1.1;Parent=transcript:Y48G1BM.1.1;protein_id=Y48G1BM.1.1;extra_copy_number=0
N2_chrI	Liftoff	CDS	252258	252392	.	+	.	ID=CDS:Y48G1BM.1.1;Parent=transcript:Y48G1BM.1.1;protein_id=Y48G1BM.1.1;extra_copy_number=0
N2_chrI	Liftoff	CDS	252446	253075	.	+	.	ID=CDS:Y48G1BM.1.1;Parent=transcript:Y48G1BM.1.1;protein_id=Y48G1BM.1.1;extra_copy_number=0
N2_chrI	Liftoff	CDS	253324	253491	.	+	.	ID=CDS:Y48G1BM.1.1;Parent=transcript:Y48G1BM.1.1;protein_id=Y48G1BM.1.1;extra_copy_number=0
N2_chrI	Liftoff	CDS	253730	253825	.	+	.	ID=CDS:Y48G1BM.1.1;Parent=transcript:Y48G1BM.1.1;protein_id=Y48G1BM.1.1;extra_copy_number=0
N2_chrI	Liftoff	CDS	253968	254151	.	+	.	ID=CDS:Y48G1BM.1.1;Parent=transcript:Y48G1BM.1.1;protein_id=Y48G1BM.1.1;extra_copy_number=0
N2_chrI	Liftoff	five_prime_UTR	252140	252140	.	+	.	ID=five_prime_UTR_74;Parent=transcript:Y48G1BM.1.1;extra_copy_number=0
N2_chrI	Liftoff	three_prime_UTR	254152	254299	.	+	.	ID=three_prime_UTR_73;Parent=transcript:Y48G1BM.1.1;extra_copy_number=0
N2_chrI	Liftoff	gene	254299	259181	.	-	.	ID=gene:WBGene00021675;Name=Y48G1BR.1;biotype=protein_coding;gene_id=WBGene00021675;logic_name=wormbase;coverage=1.0;sequence_ID=1.0;valid_ORFs=1;extra_copy_number=0;copy_num_ID=gene:WBGene00021675_0
N2_chrI	Liftoff	mRNA	254299	259181	.	-	.	ID=transcript:Y48G1BR.1.1;Parent=gene:WBGene00021675;biotype=protein_coding;transcript_id=Y48G1BR.1.1;matches_ref_protein=True;valid_ORF=True;extra_copy_number=0
N2_chrI	Liftoff	exon	254299	254824	.	-	.	ID=exon_600;Parent=transcript:Y48G1BR.1.1;Name=Y48G1BR.1.1.e10;constitutive=1;ensembl_end_phase=-1;ensembl_phase=2;exon_id=Y48G1BR.1.1.e10;rank=10;extra_copy_number=0
N2_chrI	Liftoff	exon	254998	255101	.	-	.	ID=exon_601;Parent=transcript:Y48G1BR.1.1;Name=Y48G1BR.1.1.e9;constitutive=1;ensembl_end_phase=2;ensembl_phase=0;exon_id=Y48G1BR.1.1.e9;rank=9;extra_copy_number=0
N2_chrI	Liftoff	exon	255217	255347	.	-	.	ID=exon_602;Parent=transcript:Y48G1BR.1.1;Name=Y48G1BR.1.1.e8;constitutive=1;ensembl_end_phase=0;ensembl_phase=1;exon_id=Y48G1BR.1.1.e8;rank=8;extra_copy_number=0
N2_chrI	Liftoff	exon	255392	255468	.	-	.	ID=exon_603;Parent=transcript:Y48G1BR.1.1;Name=Y48G1BR.1.1.e7;constitutive=1;ensembl_end_phase=1;ensembl_phase=2;exon_id=Y48G1BR.1.1.e7;rank=7;extra_copy_number=0
N2_chrI	Liftoff	exon	255840	255982	.	-	.	ID=exon_604;Parent=transcript:Y48G1BR.1.1;Name=Y48G1BR.1.1.e6;constitutive=1;ensembl_end_phase=2;ensembl_phase=0;exon_id=Y48G1BR.1.1.e6;rank=6;extra_copy_number=0
N2_chrI	Liftoff	exon	256338	256665	.	-	.	ID=exon_605;Parent=transcript:Y48G1BR.1.1;Name=Y48G1BR.1.1.e5;constitutive=1;ensembl_end_phase=0;ensembl_phase=2;exon_id=Y48G1BR.1.1.e5;rank=5;extra_copy_number=0
N2_chrI	Liftoff	exon	257442	257685	.	-	.	ID=exon_606;Parent=transcript:Y48G1BR.1.1;Name=Y48G1BR.1.1.e4;constitutive=1;ensembl_end_phase=2;ensembl_phase=1;exon_id=Y48G1BR.1.1.e4;rank=4;extra_copy_number=0
N2_chrI	Liftoff	exon	258045	258382	.	-	.	ID=exon_607;Parent=transcript:Y48G1BR.1.1;Name=Y48G1BR.1.1.e3;constitutive=1;ensembl_end_phase=1;ensembl_phase=2;exon_id=Y48G1BR.1.1.e3;rank=3;extra_copy_number=0
N2_chrI	Liftoff	exon	258572	258707	.	-	.	ID=exon_608;Parent=transcript:Y48G1BR.1.1;Name=Y48G1BR.1.1.e2;constitutive=1;ensembl_end_phase=2;ensembl_phase=1;exon_id=Y48G1BR.1.1.e2;rank=2;extra_copy_number=0
N2_chrI	Liftoff	exon	259131	259181	.	-	.	ID=exon_609;Parent=transcript:Y48G1BR.1.1;Name=Y48G1BR.1.1.e1;constitutive=1;ensembl_end_phase=1;ensembl_phase=-1;exon_id=Y48G1BR.1.1.e1;rank=1;extra_copy_number=0
N2_chrI	Liftoff	CDS	254731	254824	.	-	.	ID=CDS:Y48G1BR.1.1;Parent=transcript:Y48G1BR.1.1;protein_id=Y48G1BR.1.1;extra_copy_number=0
N2_chrI	Liftoff	CDS	254998	255101	.	-	.	ID=CDS:Y48G1BR.1.1;Parent=transcript:Y48G1BR.1.1;protein_id=Y48G1BR.1.1;extra_copy_number=0
N2_chrI	Liftoff	CDS	255217	255347	.	-	.	ID=CDS:Y48G1BR.1.1;Parent=transcript:Y48G1BR.1.1;protein_id=Y48G1BR.1.1;extra_copy_number=0
N2_chrI	Liftoff	CDS	255392	255468	.	-	.	ID=CDS:Y48G1BR.1.1;Parent=transcript:Y48G1BR.1.1;protein_id=Y48G1BR.1.1;extra_copy_number=0
N2_chrI	Liftoff	CDS	255840	255982	.	-	.	ID=CDS:Y48G1BR.1.1;Parent=transcript:Y48G1BR.1.1;protein_id=Y48G1BR.1.1;extra_copy_number=0
N2_chrI	Liftoff	CDS	256338	256665	.	-	.	ID=CDS:Y48G1BR.1.1;Parent=transcript:Y48G1BR.1.1;protein_id=Y48G1BR.1.1;extra_copy_number=0
N2_chrI	Liftoff	CDS	257442	257685	.	-	.	ID=CDS:Y48G1BR.1.1;Parent=transcript:Y48G1BR.1.1;protein_id=Y48G1BR.1.1;extra_copy_number=0
N2_chrI	Liftoff	CDS	258045	258382	.	-	.	ID=CDS:Y48G1BR.1.1;Parent=transcript:Y48G1BR.1.1;protein_id=Y48G1BR.1.1;extra_copy_number=0
N2_chrI	Liftoff	CDS	258572	258707	.	-	.	ID=CDS:Y48G1BR.1.1;Parent=transcript:Y48G1BR.1.1;protein_id=Y48G1BR.1.1;extra_copy_number=0
N2_chrI	Liftoff	CDS	259131	259179	.	-	.	ID=CDS:Y48G1BR.1.1;Parent=transcript:Y48G1BR.1.1;protein_id=Y48G1BR.1.1;extra_copy_number=0
N2_chrI	Liftoff	five_prime_UTR	259180	259181	.	-	.	ID=five_prime_UTR_75;Parent=transcript:Y48G1BR.1.1;extra_copy_number=0
N2_chrI	Liftoff	three_prime_UTR	254299	254730	.	-	.	ID=three_prime_UTR_74;Parent=transcript:Y48G1BR.1.1;extra_copy_number=0
N2_chrI	Liftoff	gene	280152	286147	.	+	.	ID=gene:WBGene00016903;Name=marc-4;biotype=protein_coding;description=MARCH (Membrane-Associated Ring finger (C3HC4)) homolog [Source:UniProtKB/TrEMBL%3BAcc:Q9N5V7];gene_id=WBGene00016903;logic_name=wormbase;coverage=1.0;sequence_ID=1.0;valid_ORFs=1;extra_copy_number=0;copy_num_ID=gene:WBGene00016903_0
N2_chrI	Liftoff	mRNA	280152	286147	.	+	.	ID=transcript:C53D5.2.1;Parent=gene:WBGene00016903;biotype=protein_coding;transcript_id=C53D5.2.1;matches_ref_protein=True;valid_ORF=True;extra_copy_number=0
N2_chrI	Liftoff	exon	280152	280238	.	+	.	ID=exon_615;Parent=transcript:C53D5.2.1;Name=C53D5.2.1.e1;constitutive=1;ensembl_end_phase=0;ensembl_phase=0;exon_id=C53D5.2.1.e1;rank=1;extra_copy_number=0
N2_chrI	Liftoff	exon	280343	280463	.	+	.	ID=exon_616;Parent=transcript:C53D5.2.1;Name=C53D5.2.1.e2;constitutive=1;ensembl_end_phase=1;ensembl_phase=0;exon_id=C53D5.2.1.e2;rank=2;extra_copy_number=0
N2_chrI	Liftoff	exon	283551	283681	.	+	.	ID=exon_617;Parent=transcript:C53D5.2.1;Name=C53D5.2.1.e3;constitutive=1;ensembl_end_phase=0;ensembl_phase=1;exon_id=C53D5.2.1.e3;rank=3;extra_copy_number=0
N2_chrI	Liftoff	exon	284341	284570	.	+	.	ID=exon_618;Parent=transcript:C53D5.2.1;Name=C53D5.2.1.e4;constitutive=1;ensembl_end_phase=2;ensembl_phase=0;exon_id=C53D5.2.1.e4;rank=4;extra_copy_number=0
N2_chrI	Liftoff	exon	285040	285243	.	+	.	ID=exon_619;Parent=transcript:C53D5.2.1;Name=C53D5.2.1.e5;constitutive=1;ensembl_end_phase=2;ensembl_phase=2;exon_id=C53D5.2.1.e5;rank=5;extra_copy_number=0
N2_chrI	Liftoff	exon	285590	285670	.	+	.	ID=exon_620;Parent=transcript:C53D5.2.1;Name=C53D5.2.1.e6;constitutive=1;ensembl_end_phase=2;ensembl_phase=2;exon_id=C53D5.2.1.e6;rank=6;extra_copy_number=0
N2_chrI	Liftoff	exon	285867	286147	.	+	.	ID=exon_621;Parent=transcript:C53D5.2.1;Name=C53D5.2.1.e7;constitutive=1;ensembl_end_phase=-1;ensembl_phase=2;exon_id=C53D5.2.1.e7;rank=7;extra_copy_number=0
N2_chrI	Liftoff	CDS	280152	280238	.	+	.	ID=CDS:C53D5.2.1;Parent=transcript:C53D5.2.1;protein_id=C53D5.2.1;extra_copy_number=0
N2_chrI	Liftoff	CDS	280343	280463	.	+	.	ID=CDS:C53D5.2.1;Parent=transcript:C53D5.2.1;protein_id=C53D5.2.1;extra_copy_number=0
N2_chrI	Liftoff	CDS	283551	283681	.	+	.	ID=CDS:C53D5.2.1;Parent=transcript:C53D5.2.1;protein_id=C53D5.2.1;extra_copy_number=0
N2_chrI	Liftoff	CDS	284341	284570	.	+	.	ID=CDS:C53D5.2.1;Parent=transcript:C53D5.2.1;protein_id=C53D5.2.1;extra_copy_number=0
N2_chrI	Liftoff	CDS	285040	285243	.	+	.	ID=CDS:C53D5.2.1;Parent=transcript:C53D5.2.1;protein_id=C53D5.2.1;extra_copy_number=0
N2_chrI	Liftoff	CDS	285590	285670	.	+	.	ID=CDS:C53D5.2.1;Parent=transcript:C53D5.2.1;protein_id=C53D5.2.1;extra_copy_number=0
N2_chrI	Liftoff	CDS	285867	285966	.	+	.	ID=CDS:C53D5.2.1;Parent=transcript:C53D5.2.1;protein_id=C53D5.2.1;extra_copy_number=0
N2_chrI	Liftoff	three_prime_UTR	285967	286147	.	+	.	ID=three_prime_UTR_75;Parent=transcript:C53D5.2.1;extra_copy_number=0
N2_chrI	Liftoff	gene	280152	280477	.	+	.	ID=gene:WBGene00016904;Name=C53D5.3;biotype=protein_coding;gene_id=WBGene00016904;logic_name=wormbase;coverage=1.0;sequence_ID=1.0;valid_ORFs=1;extra_copy_number=0;copy_num_ID=gene:WBGene00016904_0
N2_chrI	Liftoff	mRNA	280152	280477	.	+	.	ID=transcript:C53D5.3.1;Parent=gene:WBGene00016904;biotype=protein_coding;transcript_id=C53D5.3.1;matches_ref_protein=True;valid_ORF=True;extra_copy_number=0
N2_chrI	Liftoff	exon	280152	280238	.	+	.	ID=exon_613;Parent=transcript:C53D5.3.1;Name=C53D5.3.1.e1;constitutive=1;ensembl_end_phase=0;ensembl_phase=0;exon_id=C53D5.3.1.e1;rank=1;extra_copy_number=0
N2_chrI	Liftoff	exon	280343	280477	.	+	.	ID=exon_614;Parent=transcript:C53D5.3.1;Name=C53D5.3.1.e2;constitutive=1;ensembl_end_phase=0;ensembl_phase=0;exon_id=C53D5.3.1.e2;rank=2;extra_copy_number=0
N2_chrI	Liftoff	CDS	280152	280238	.	+	.	ID=CDS:C53D5.3.1;Parent=transcript:C53D5.3.1;protein_id=C53D5.3.1;extra_copy_number=0
N2_chrI	Liftoff	CDS	280343	280477	.	+	.	ID=CDS:C53D5.3.1;Parent=transcript:C53D5.3.1;protein_id=C53D5.3.1;extra_copy_number=0
N2_chrI	Liftoff	gene	286120	289217	.	-	.	ID=gene:WBGene00016905;Name=ztf-3;biotype=protein_coding;description=Zinc finger putative Transcription Factor family [Source:UniProtKB/TrEMBL%3BAcc:V6CKB8];gene_id=WBGene00016905;logic_name=wormbase;coverage=1.0;sequence_ID=1.0;valid_ORFs=6;extra_copy_number=0;copy_num_ID=gene:WBGene00016905_0
N2_chrI	Liftoff	mRNA	286120	289217	.	-	.	ID=transcript:C53D5.4a.1;Parent=gene:WBGene00016905;biotype=protein_coding;transcript_id=C53D5.4a.1;matches_ref_protein=True;valid_ORF=True;extra_copy_number=0
N2_chrI	Liftoff	exon	286120	286452	.	-	.	ID=exon_622;Parent=transcript:C53D5.4a.1;Name=C53D5.4a.1.e6;constitutive=0;ensembl_end_phase=-1;ensembl_phase=1;exon_id=C53D5.4a.1.e6;rank=6;extra_copy_number=0
N2_chrI	Liftoff	exon	286906	287029	.	-	.	ID=exon_623;Parent=transcript:C53D5.4a.1;Name=C53D5.4a.1.e5;constitutive=0;ensembl_end_phase=1;ensembl_phase=0;exon_id=C53D5.4a.1.e5;rank=5;extra_copy_number=0
N2_chrI	Liftoff	exon	287541	288035	.	-	.	ID=exon_624;Parent=transcript:C53D5.4a.1;Name=C53D5.4a.1.e4;constitutive=0;ensembl_end_phase=0;ensembl_phase=0;exon_id=C53D5.4a.1.e4;rank=4;extra_copy_number=0
N2_chrI	Liftoff	exon	288590	288676	.	-	.	ID=exon_625;Parent=transcript:C53D5.4a.1;Name=C53D5.4a.1.e3;constitutive=0;ensembl_end_phase=0;ensembl_phase=0;exon_id=C53D5.4a.1.e3;rank=3;extra_copy_number=0
N2_chrI	Liftoff	exon	288782	288934	.	-	.	ID=exon_626;Parent=transcript:C53D5.4a.1;Name=C53D5.4a.1.e2;constitutive=0;ensembl_end_phase=0;ensembl_phase=0;exon_id=C53D5.4a.1.e2;rank=2;extra_copy_number=0
N2_chrI	Liftoff	exon	289005	289217	.	-	.	ID=exon_627;Parent=transcript:C53D5.4a.1;Name=C53D5.4a.1.e1;constitutive=0;ensembl_end_phase=0;ensembl_phase=-1;exon_id=C53D5.4a.1.e1;rank=1;extra_copy_number=0
N2_chrI	Liftoff	CDS	286403	286452	.	-	.	ID=CDS:C53D5.4a.1;Parent=transcript:C53D5.4a.1;protein_id=C53D5.4a.1;extra_copy_number=0
N2_chrI	Liftoff	CDS	286906	287029	.	-	.	ID=CDS:C53D5.4a.1;Parent=transcript:C53D5.4a.1;protein_id=C53D5.4a.1;extra_copy_number=0
N2_chrI	Liftoff	CDS	287541	288035	.	-	.	ID=CDS:C53D5.4a.1;Parent=transcript:C53D5.4a.1;protein_id=C53D5.4a.1;extra_copy_number=0
N2_chrI	Liftoff	CDS	288590	288676	.	-	.	ID=CDS:C53D5.4a.1;Parent=transcript:C53D5.4a.1;protein_id=C53D5.4a.1;extra_copy_number=0
N2_chrI	Liftoff	CDS	288782	288934	.	-	.	ID=CDS:C53D5.4a.1;Parent=transcript:C53D5.4a.1;protein_id=C53D5.4a.1;extra_copy_number=0
N2_chrI	Liftoff	CDS	289005	289106	.	-	.	ID=CDS:C53D5.4a.1;Parent=transcript:C53D5.4a.1;protein_id=C53D5.4a.1;extra_copy_number=0
N2_chrI	Liftoff	five_prime_UTR	289107	289217	.	-	.	ID=five_prime_UTR_76;Parent=transcript:C53D5.4a.1;extra_copy_number=0
N2_chrI	Liftoff	three_prime_UTR	286120	286402	.	-	.	ID=three_prime_UTR_76;Parent=transcript:C53D5.4a.1;extra_copy_number=0
N2_chrI	Liftoff	mRNA	286120	289217	.	-	.	ID=transcript:C53D5.4b.1;Parent=gene:WBGene00016905;biotype=protein_coding;transcript_id=C53D5.4b.1;matches_ref_protein=True;valid_ORF=True;extra_copy_number=0
N2_chrI	Liftoff	exon	286120	286452	.	-	.	ID=exon_628;Parent=transcript:C53D5.4b.1;Name=C53D5.4b.1.e5;constitutive=0;ensembl_end_phase=-1;ensembl_phase=0;exon_id=C53D5.4b.1.e5;rank=5;extra_copy_number=0
N2_chrI	Liftoff	exon	287541	288035	.	-	.	ID=exon_629;Parent=transcript:C53D5.4b.1;Name=C53D5.4a.1.e4;constitutive=0;ensembl_end_phase=0;ensembl_phase=0;exon_id=C53D5.4a.1.e4;rank=4;extra_copy_number=0
N2_chrI	Liftoff	exon	288590	288676	.	-	.	ID=exon_630;Parent=transcript:C53D5.4b.1;Name=C53D5.4a.1.e3;constitutive=0;ensembl_end_phase=0;ensembl_phase=0;exon_id=C53D5.4a.1.e3;rank=3;extra_copy_number=0
N2_chrI	Liftoff	exon	288782	288934	.	-	.	ID=exon_631;Parent=transcript:C53D5.4b.1;Name=C53D5.4a.1.e2;constitutive=0;ensembl_end_phase=0;ensembl_phase=0;exon_id=C53D5.4a.1.e2;rank=2;extra_copy_number=0
N2_chrI	Liftoff	exon	289005	289217	.	-	.	ID=exon_632;Parent=transcript:C53D5.4b.1;Name=C53D5.4a.1.e1;constitutive=0;ensembl_end_phase=0;ensembl_phase=-1;exon_id=C53D5.4a.1.e1;rank=1;extra_copy_number=0
N2_chrI	Liftoff	CDS	286384	286452	.	-	.	ID=CDS:C53D5.4b.1;Parent=transcript:C53D5.4b.1;protein_id=C53D5.4b.1;extra_copy_number=0
N2_chrI	Liftoff	CDS	287541	288035	.	-	.	ID=CDS:C53D5.4b.1;Parent=transcript:C53D5.4b.1;protein_id=C53D5.4b.1;extra_copy_number=0
N2_chrI	Liftoff	CDS	288590	288676	.	-	.	ID=CDS:C53D5.4b.1;Parent=transcript:C53D5.4b.1;protein_id=C53D5.4b.1;extra_copy_number=0
N2_chrI	Liftoff	CDS	288782	288934	.	-	.	ID=CDS:C53D5.4b.1;Parent=transcript:C53D5.4b.1;protein_id=C53D5.4b.1;extra_copy_number=0
N2_chrI	Liftoff	CDS	289005	289106	.	-	.	ID=CDS:C53D5.4b.1;Parent=transcript:C53D5.4b.1;protein_id=C53D5.4b.1;extra_copy_number=0
N2_chrI	Liftoff	five_prime_UTR	289107	289217	.	-	.	ID=five_prime_UTR_77;Parent=transcript:C53D5.4b.1;extra_copy_number=0
N2_chrI	Liftoff	three_prime_UTR	286120	286383	.	-	.	ID=three_prime_UTR_77;Parent=transcript:C53D5.4b.1;extra_copy_number=0
N2_chrI	Liftoff	mRNA	286120	289217	.	-	.	ID=transcript:C53D5.4c.1;Parent=gene:WBGene00016905;biotype=protein_coding;transcript_id=C53D5.4c.1;matches_ref_protein=True;valid_ORF=True;extra_copy_number=0
N2_chrI	Liftoff	exon	286120	286452	.	-	.	ID=exon_633;Parent=transcript:C53D5.4c.1;Name=C53D5.4b.1.e5;constitutive=0;ensembl_end_phase=-1;ensembl_phase=0;exon_id=C53D5.4b.1.e5;rank=5;extra_copy_number=0
N2_chrI	Liftoff	exon	287541	288035	.	-	.	ID=exon_634;Parent=transcript:C53D5.4c.1;Name=C53D5.4a.1.e4;constitutive=0;ensembl_end_phase=0;ensembl_phase=0;exon_id=C53D5.4a.1.e4;rank=4;extra_copy_number=0
N2_chrI	Liftoff	exon	288590	288676	.	-	.	ID=exon_635;Parent=transcript:C53D5.4c.1;Name=C53D5.4a.1.e3;constitutive=0;ensembl_end_phase=0;ensembl_phase=0;exon_id=C53D5.4a.1.e3;rank=3;extra_copy_number=0
N2_chrI	Liftoff	exon	288782	288934	.	-	.	ID=exon_636;Parent=transcript:C53D5.4c.1;Name=C53D5.4a.1.e2;constitutive=0;ensembl_end_phase=0;ensembl_phase=0;exon_id=C53D5.4a.1.e2;rank=2;extra_copy_number=0
N2_chrI	Liftoff	exon	289005	289217	.	-	.	ID=exon_637;Parent=transcript:C53D5.4c.1;Name=C53D5.4a.1.e1;constitutive=0;ensembl_end_phase=0;ensembl_phase=-1;exon_id=C53D5.4a.1.e1;rank=1;extra_copy_number=0
N2_chrI	Liftoff	CDS	286384	286452	.	-	.	ID=CDS:C53D5.4c.1;Parent=transcript:C53D5.4c.1;protein_id=C53D5.4c.1;extra_copy_number=0
N2_chrI	Liftoff	CDS	287541	288035	.	-	.	ID=CDS:C53D5.4c.1;Parent=transcript:C53D5.4c.1;protein_id=C53D5.4c.1;extra_copy_number=0
N2_chrI	Liftoff	CDS	288590	288676	.	-	.	ID=CDS:C53D5.4c.1;Parent=transcript:C53D5.4c.1;protein_id=C53D5.4c.1;extra_copy_number=0
N2_chrI	Liftoff	CDS	288782	288934	.	-	.	ID=CDS:C53D5.4c.1;Parent=transcript:C53D5.4c.1;protein_id=C53D5.4c.1;extra_copy_number=0
N2_chrI	Liftoff	CDS	289005	289067	.	-	.	ID=CDS:C53D5.4c.1;Parent=transcript:C53D5.4c.1;protein_id=C53D5.4c.1;extra_copy_number=0
N2_chrI	Liftoff	five_prime_UTR	289068	289217	.	-	.	ID=five_prime_UTR_78;Parent=transcript:C53D5.4c.1;extra_copy_number=0
N2_chrI	Liftoff	three_prime_UTR	286120	286383	.	-	.	ID=three_prime_UTR_78;Parent=transcript:C53D5.4c.1;extra_copy_number=0
N2_chrI	Liftoff	mRNA	286120	289217	.	-	.	ID=transcript:C53D5.4d.1;Parent=gene:WBGene00016905;biotype=protein_coding;transcript_id=C53D5.4d.1;matches_ref_protein=True;valid_ORF=True;extra_copy_number=0
N2_chrI	Liftoff	exon	286120	286452	.	-	.	ID=exon_638;Parent=transcript:C53D5.4d.1;Name=C53D5.4a.1.e6;constitutive=0;ensembl_end_phase=-1;ensembl_phase=1;exon_id=C53D5.4a.1.e6;rank=6;extra_copy_number=0
N2_chrI	Liftoff	exon	286906	287029	.	-	.	ID=exon_639;Parent=transcript:C53D5.4d.1;Name=C53D5.4a.1.e5;constitutive=0;ensembl_end_phase=1;ensembl_phase=0;exon_id=C53D5.4a.1.e5;rank=5;extra_copy_number=0
N2_chrI	Liftoff	exon	287541	288035	.	-	.	ID=exon_640;Parent=transcript:C53D5.4d.1;Name=C53D5.4a.1.e4;constitutive=0;ensembl_end_phase=0;ensembl_phase=0;exon_id=C53D5.4a.1.e4;rank=4;extra_copy_number=0
N2_chrI	Liftoff	exon	288590	288676	.	-	.	ID=exon_641;Parent=transcript:C53D5.4d.1;Name=C53D5.4a.1.e3;constitutive=0;ensembl_end_phase=0;ensembl_phase=0;exon_id=C53D5.4a.1.e3;rank=3;extra_copy_number=0
N2_chrI	Liftoff	exon	288782	288934	.	-	.	ID=exon_642;Parent=transcript:C53D5.4d.1;Name=C53D5.4a.1.e2;constitutive=0;ensembl_end_phase=0;ensembl_phase=0;exon_id=C53D5.4a.1.e2;rank=2;extra_copy_number=0
N2_chrI	Liftoff	exon	289005	289217	.	-	.	ID=exon_643;Parent=transcript:C53D5.4d.1;Name=C53D5.4a.1.e1;constitutive=0;ensembl_end_phase=0;ensembl_phase=-1;exon_id=C53D5.4a.1.e1;rank=1;extra_copy_number=0
N2_chrI	Liftoff	CDS	286403	286452	.	-	.	ID=CDS:C53D5.4d.1;Parent=transcript:C53D5.4d.1;protein_id=C53D5.4d.1;extra_copy_number=0
N2_chrI	Liftoff	CDS	286906	287029	.	-	.	ID=CDS:C53D5.4d.1;Parent=transcript:C53D5.4d.1;protein_id=C53D5.4d.1;extra_copy_number=0
N2_chrI	Liftoff	CDS	287541	288035	.	-	.	ID=CDS:C53D5.4d.1;Parent=transcript:C53D5.4d.1;protein_id=C53D5.4d.1;extra_copy_number=0
N2_chrI	Liftoff	CDS	288590	288676	.	-	.	ID=CDS:C53D5.4d.1;Parent=transcript:C53D5.4d.1;protein_id=C53D5.4d.1;extra_copy_number=0
N2_chrI	Liftoff	CDS	288782	288934	.	-	.	ID=CDS:C53D5.4d.1;Parent=transcript:C53D5.4d.1;protein_id=C53D5.4d.1;extra_copy_number=0
N2_chrI	Liftoff	CDS	289005	289067	.	-	.	ID=CDS:C53D5.4d.1;Parent=transcript:C53D5.4d.1;protein_id=C53D5.4d.1;extra_copy_number=0
N2_chrI	Liftoff	five_prime_UTR	289068	289217	.	-	.	ID=five_prime_UTR_79;Parent=transcript:C53D5.4d.1;extra_copy_number=0
N2_chrI	Liftoff	three_prime_UTR	286120	286402	.	-	.	ID=three_prime_UTR_79;Parent=transcript:C53D5.4d.1;extra_copy_number=0
N2_chrI	Liftoff	mRNA	286188	287927	.	-	.	ID=transcript:C53D5.4e.1;Parent=gene:WBGene00016905;biotype=protein_coding;transcript_id=C53D5.4e.1;matches_ref_protein=True;valid_ORF=True;extra_copy_number=0
N2_chrI	Liftoff	exon	286188	286452	.	-	.	ID=exon_644;Parent=transcript:C53D5.4e.1;Name=C53D5.4e.1.e3;constitutive=0;ensembl_end_phase=-1;ensembl_phase=1;exon_id=C53D5.4e.1.e3;rank=3;extra_copy_number=0
N2_chrI	Liftoff	exon	286906	287029	.	-	.	ID=exon_645;Parent=transcript:C53D5.4e.1;Name=C53D5.4a.1.e5;constitutive=0;ensembl_end_phase=1;ensembl_phase=0;exon_id=C53D5.4a.1.e5;rank=2;extra_copy_number=0
N2_chrI	Liftoff	exon	287541	287927	.	-	.	ID=exon_646;Parent=transcript:C53D5.4e.1;Name=C53D5.4e.1.e1;constitutive=0;ensembl_end_phase=0;ensembl_phase=0;exon_id=C53D5.4e.1.e1;rank=1;extra_copy_number=0
N2_chrI	Liftoff	CDS	286403	286452	.	-	.	ID=CDS:C53D5.4e.1;Parent=transcript:C53D5.4e.1;protein_id=C53D5.4e.1;extra_copy_number=0
N2_chrI	Liftoff	CDS	286906	287029	.	-	.	ID=CDS:C53D5.4e.1;Parent=transcript:C53D5.4e.1;protein_id=C53D5.4e.1;extra_copy_number=0
N2_chrI	Liftoff	CDS	287541	287927	.	-	.	ID=CDS:C53D5.4e.1;Parent=transcript:C53D5.4e.1;protein_id=C53D5.4e.1;extra_copy_number=0
N2_chrI	Liftoff	three_prime_UTR	286188	286402	.	-	.	ID=three_prime_UTR_80;Parent=transcript:C53D5.4e.1;extra_copy_number=0
N2_chrI	Liftoff	mRNA	286188	287927	.	-	.	ID=transcript:C53D5.4f.1;Parent=gene:WBGene00016905;biotype=protein_coding;transcript_id=C53D5.4f.1;matches_ref_protein=True;valid_ORF=True;extra_copy_number=0
N2_chrI	Liftoff	exon	286188	286452	.	-	.	ID=exon_647;Parent=transcript:C53D5.4f.1;Name=C53D5.4f.1.e2;constitutive=0;ensembl_end_phase=-1;ensembl_phase=0;exon_id=C53D5.4f.1.e2;rank=2;extra_copy_number=0
N2_chrI	Liftoff	exon	287541	287927	.	-	.	ID=exon_648;Parent=transcript:C53D5.4f.1;Name=C53D5.4e.1.e1;constitutive=0;ensembl_end_phase=0;ensembl_phase=0;exon_id=C53D5.4e.1.e1;rank=1;extra_copy_number=0
N2_chrI	Liftoff	CDS	286384	286452	.	-	.	ID=CDS:C53D5.4f.1;Parent=transcript:C53D5.4f.1;protein_id=C53D5.4f.1;extra_copy_number=0
N2_chrI	Liftoff	CDS	287541	287927	.	-	.	ID=CDS:C53D5.4f.1;Parent=transcript:C53D5.4f.1;protein_id=C53D5.4f.1;extra_copy_number=0
N2_chrI	Liftoff	three_prime_UTR	286188	286383	.	-	.	ID=three_prime_UTR_81;Parent=transcript:C53D5.4f.1;extra_copy_number=0
N2_chrI	Liftoff	gene	291247	305500	.	+	.	ID=gene:WBGene00016902;Name=C53D5.1;biotype=protein_coding;gene_id=WBGene00016902;logic_name=wormbase;coverage=1.0;sequence_ID=1.0;valid_ORFs=4;extra_copy_number=0;copy_num_ID=gene:WBGene00016902_0
N2_chrI	Liftoff	mRNA	291247	305500	.	+	.	ID=transcript:C53D5.1a.1;Parent=gene:WBGene00016902;biotype=protein_coding;transcript_id=C53D5.1a.1;matches_ref_protein=True;valid_ORF=True;extra_copy_number=0
N2_chrI	Liftoff	exon	291247	291339	.	+	.	ID=exon_649;Parent=transcript:C53D5.1a.1;Name=C53D5.1a.1.e1;constitutive=0;ensembl_end_phase=0;ensembl_phase=-1;exon_id=C53D5.1a.1.e1;rank=1;extra_copy_number=0
N2_chrI	Liftoff	exon	295824	295882	.	+	.	ID=exon_650;Parent=transcript:C53D5.1a.1;Name=C53D5.1a.1.e2;constitutive=0;ensembl_end_phase=2;ensembl_phase=0;exon_id=C53D5.1a.1.e2;rank=2;extra_copy_number=0
N2_chrI	Liftoff	exon	302627	302736	.	+	.	ID=exon_651;Parent=transcript:C53D5.1a.1;Name=C53D5.1a.1.e3;constitutive=0;ensembl_end_phase=1;ensembl_phase=2;exon_id=C53D5.1a.1.e3;rank=3;extra_copy_number=0
N2_chrI	Liftoff	exon	302793	302862	.	+	.	ID=exon_652;Parent=transcript:C53D5.1a.1;Name=C53D5.1a.1.e4;constitutive=1;ensembl_end_phase=2;ensembl_phase=1;exon_id=C53D5.1a.1.e4;rank=4;extra_copy_number=0
N2_chrI	Liftoff	exon	303235	303760	.	+	.	ID=exon_653;Parent=transcript:C53D5.1a.1;Name=C53D5.1a.1.e5;constitutive=1;ensembl_end_phase=0;ensembl_phase=2;exon_id=C53D5.1a.1.e5;rank=5;extra_copy_number=0
N2_chrI	Liftoff	exon	303820	303941	.	+	.	ID=exon_654;Parent=transcript:C53D5.1a.1;Name=C53D5.1a.1.e6;constitutive=1;ensembl_end_phase=2;ensembl_phase=0;exon_id=C53D5.1a.1.e6;rank=6;extra_copy_number=0
N2_chrI	Liftoff	exon	304125	304287	.	+	.	ID=exon_655;Parent=transcript:C53D5.1a.1;Name=C53D5.1a.1.e7;constitutive=1;ensembl_end_phase=0;ensembl_phase=2;exon_id=C53D5.1a.1.e7;rank=7;extra_copy_number=0
N2_chrI	Liftoff	exon	304960	305500	.	+	.	ID=exon_656;Parent=transcript:C53D5.1a.1;Name=C53D5.1a.1.e8;constitutive=0;ensembl_end_phase=-1;ensembl_phase=0;exon_id=C53D5.1a.1.e8;rank=8;extra_copy_number=0
N2_chrI	Liftoff	CDS	291280	291339	.	+	.	ID=CDS:C53D5.1a.1;Parent=transcript:C53D5.1a.1;protein_id=C53D5.1a.1;extra_copy_number=0
N2_chrI	Liftoff	CDS	295824	295882	.	+	.	ID=CDS:C53D5.1a.1;Parent=transcript:C53D5.1a.1;protein_id=C53D5.1a.1;extra_copy_number=0
N2_chrI	Liftoff	CDS	302627	302736	.	+	.	ID=CDS:C53D5.1a.1;Parent=transcript:C53D5.1a.1;protein_id=C53D5.1a.1;extra_copy_number=0
N2_chrI	Liftoff	CDS	302793	302862	.	+	.	ID=CDS:C53D5.1a.1;Parent=transcript:C53D5.1a.1;protein_id=C53D5.1a.1;extra_copy_number=0
N2_chrI	Liftoff	CDS	303235	303760	.	+	.	ID=CDS:C53D5.1a.1;Parent=transcript:C53D5.1a.1;protein_id=C53D5.1a.1;extra_copy_number=0
N2_chrI	Liftoff	CDS	303820	303941	.	+	.	ID=CDS:C53D5.1a.1;Parent=transcript:C53D5.1a.1;protein_id=C53D5.1a.1;extra_copy_number=0
N2_chrI	Liftoff	CDS	304125	304287	.	+	.	ID=CDS:C53D5.1a.1;Parent=transcript:C53D5.1a.1;protein_id=C53D5.1a.1;extra_copy_number=0
N2_chrI	Liftoff	CDS	304960	305112	.	+	.	ID=CDS:C53D5.1a.1;Parent=transcript:C53D5.1a.1;protein_id=C53D5.1a.1;extra_copy_number=0
N2_chrI	Liftoff	five_prime_UTR	291247	291279	.	+	.	ID=five_prime_UTR_80;Parent=transcript:C53D5.1a.1;extra_copy_number=0
N2_chrI	Liftoff	three_prime_UTR	305113	305500	.	+	.	ID=three_prime_UTR_82;Parent=transcript:C53D5.1a.1;extra_copy_number=0
N2_chrI	Liftoff	mRNA	295395	305492	.	+	.	ID=transcript:C53D5.1b.1;Parent=gene:WBGene00016902;biotype=protein_coding;transcript_id=C53D5.1b.1;matches_ref_protein=True;valid_ORF=True;extra_copy_number=0
N2_chrI	Liftoff	exon	295395	295452	.	+	.	ID=exon_657;Parent=transcript:C53D5.1b.1;Name=C53D5.1b.1.e1;constitutive=0;ensembl_end_phase=0;ensembl_phase=-1;exon_id=C53D5.1b.1.e1;rank=1;extra_copy_number=0
N2_chrI	Liftoff	exon	295824	295882	.	+	.	ID=exon_658;Parent=transcript:C53D5.1b.1;Name=C53D5.1a.1.e2;constitutive=0;ensembl_end_phase=2;ensembl_phase=0;exon_id=C53D5.1a.1.e2;rank=2;extra_copy_number=0
N2_chrI	Liftoff	exon	302627	302736	.	+	.	ID=exon_659;Parent=transcript:C53D5.1b.1;Name=C53D5.1a.1.e3;constitutive=0;ensembl_end_phase=1;ensembl_phase=2;exon_id=C53D5.1a.1.e3;rank=3;extra_copy_number=0
N2_chrI	Liftoff	exon	302793	302862	.	+	.	ID=exon_660;Parent=transcript:C53D5.1b.1;Name=C53D5.1a.1.e4;constitutive=1;ensembl_end_phase=2;ensembl_phase=1;exon_id=C53D5.1a.1.e4;rank=4;extra_copy_number=0
N2_chrI	Liftoff	exon	303235	303760	.	+	.	ID=exon_661;Parent=transcript:C53D5.1b.1;Name=C53D5.1a.1.e5;constitutive=1;ensembl_end_phase=0;ensembl_phase=2;exon_id=C53D5.1a.1.e5;rank=5;extra_copy_number=0
N2_chrI	Liftoff	exon	303820	303941	.	+	.	ID=exon_662;Parent=transcript:C53D5.1b.1;Name=C53D5.1a.1.e6;constitutive=1;ensembl_end_phase=2;ensembl_phase=0;exon_id=C53D5.1a.1.e6;rank=6;extra_copy_number=0
N2_chrI	Liftoff	exon	304125	304287	.	+	.	ID=exon_663;Parent=transcript:C53D5.1b.1;Name=C53D5.1a.1.e7;constitutive=1;ensembl_end_phase=0;ensembl_phase=2;exon_id=C53D5.1a.1.e7;rank=7;extra_copy_number=0
N2_chrI	Liftoff	exon	304960	305492	.	+	.	ID=exon_664;Parent=transcript:C53D5.1b.1;Name=C53D5.1b.1.e8;constitutive=0;ensembl_end_phase=-1;ensembl_phase=0;exon_id=C53D5.1b.1.e8;rank=8;extra_copy_number=0
N2_chrI	Liftoff	CDS	295399	295452	.	+	.	ID=CDS:C53D5.1b.1;Parent=transcript:C53D5.1b.1;protein_id=C53D5.1b.1;extra_copy_number=0
N2_chrI	Liftoff	CDS	295824	295882	.	+	.	ID=CDS:C53D5.1b.1;Parent=transcript:C53D5.1b.1;protein_id=C53D5.1b.1;extra_copy_number=0
N2_chrI	Liftoff	CDS	302627	302736	.	+	.	ID=CDS:C53D5.1b.1;Parent=transcript:C53D5.1b.1;protein_id=C53D5.1b.1;extra_copy_number=0
N2_chrI	Liftoff	CDS	302793	302862	.	+	.	ID=CDS:C53D5.1b.1;Parent=transcript:C53D5.1b.1;protein_id=C53D5.1b.1;extra_copy_number=0
N2_chrI	Liftoff	CDS	303235	303760	.	+	.	ID=CDS:C53D5.1b.1;Parent=transcript:C53D5.1b.1;protein_id=C53D5.1b.1;extra_copy_number=0
N2_chrI	Liftoff	CDS	303820	303941	.	+	.	ID=CDS:C53D5.1b.1;Parent=transcript:C53D5.1b.1;protein_id=C53D5.1b.1;extra_copy_number=0
N2_chrI	Liftoff	CDS	304125	304287	.	+	.	ID=CDS:C53D5.1b.1;Parent=transcript:C53D5.1b.1;protein_id=C53D5.1b.1;extra_copy_number=0
N2_chrI	Liftoff	CDS	304960	305112	.	+	.	ID=CDS:C53D5.1b.1;Parent=transcript:C53D5.1b.1;protein_id=C53D5.1b.1;extra_copy_number=0
N2_chrI	Liftoff	five_prime_UTR	295395	295398	.	+	.	ID=five_prime_UTR_81;Parent=transcript:C53D5.1b.1;extra_copy_number=0
N2_chrI	Liftoff	three_prime_UTR	305113	305492	.	+	.	ID=three_prime_UTR_83;Parent=transcript:C53D5.1b.1;extra_copy_number=0
N2_chrI	Liftoff	mRNA	301241	305492	.	+	.	ID=transcript:C53D5.1d.1;Parent=gene:WBGene00016902;biotype=protein_coding;transcript_id=C53D5.1d.1;matches_ref_protein=True;valid_ORF=True;extra_copy_number=0
N2_chrI	Liftoff	exon	301241	301266	.	+	.	ID=exon_665;Parent=transcript:C53D5.1d.1;Name=C53D5.1d.1.e1;constitutive=0;ensembl_end_phase=2;ensembl_phase=0;exon_id=C53D5.1d.1.e1;rank=1;extra_copy_number=0
N2_chrI	Liftoff	exon	302627	302736	.	+	.	ID=exon_666;Parent=transcript:C53D5.1d.1;Name=C53D5.1a.1.e3;constitutive=0;ensembl_end_phase=1;ensembl_phase=2;exon_id=C53D5.1a.1.e3;rank=2;extra_copy_number=0
N2_chrI	Liftoff	exon	302793	302862	.	+	.	ID=exon_667;Parent=transcript:C53D5.1d.1;Name=C53D5.1a.1.e4;constitutive=1;ensembl_end_phase=2;ensembl_phase=1;exon_id=C53D5.1a.1.e4;rank=3;extra_copy_number=0
N2_chrI	Liftoff	exon	303235	303760	.	+	.	ID=exon_668;Parent=transcript:C53D5.1d.1;Name=C53D5.1a.1.e5;constitutive=1;ensembl_end_phase=0;ensembl_phase=2;exon_id=C53D5.1a.1.e5;rank=4;extra_copy_number=0
N2_chrI	Liftoff	exon	303820	303941	.	+	.	ID=exon_669;Parent=transcript:C53D5.1d.1;Name=C53D5.1a.1.e6;constitutive=1;ensembl_end_phase=2;ensembl_phase=0;exon_id=C53D5.1a.1.e6;rank=5;extra_copy_number=0
N2_chrI	Liftoff	exon	304125	304287	.	+	.	ID=exon_670;Parent=transcript:C53D5.1d.1;Name=C53D5.1a.1.e7;constitutive=1;ensembl_end_phase=0;ensembl_phase=2;exon_id=C53D5.1a.1.e7;rank=6;extra_copy_number=0
N2_chrI	Liftoff	exon	304960	305492	.	+	.	ID=exon_671;Parent=transcript:C53D5.1d.1;Name=C53D5.1b.1.e8;constitutive=0;ensembl_end_phase=-1;ensembl_phase=0;exon_id=C53D5.1b.1.e8;rank=7;extra_copy_number=0
N2_chrI	Liftoff	CDS	301241	301266	.	+	.	ID=CDS:C53D5.1d.1;Parent=transcript:C53D5.1d.1;protein_id=C53D5.1d.1;extra_copy_number=0
N2_chrI	Liftoff	CDS	302627	302736	.	+	.	ID=CDS:C53D5.1d.1;Parent=transcript:C53D5.1d.1;protein_id=C53D5.1d.1;extra_copy_number=0
N2_chrI	Liftoff	CDS	302793	302862	.	+	.	ID=CDS:C53D5.1d.1;Parent=transcript:C53D5.1d.1;protein_id=C53D5.1d.1;extra_copy_number=0
N2_chrI	Liftoff	CDS	303235	303760	.	+	.	ID=CDS:C53D5.1d.1;Parent=transcript:C53D5.1d.1;protein_id=C53D5.1d.1;extra_copy_number=0
N2_chrI	Liftoff	CDS	303820	303941	.	+	.	ID=CDS:C53D5.1d.1;Parent=transcript:C53D5.1d.1;protein_id=C53D5.1d.1;extra_copy_number=0
N2_chrI	Liftoff	CDS	304125	304287	.	+	.	ID=CDS:C53D5.1d.1;Parent=transcript:C53D5.1d.1;protein_id=C53D5.1d.1;extra_copy_number=0
N2_chrI	Liftoff	CDS	304960	305112	.	+	.	ID=CDS:C53D5.1d.1;Parent=transcript:C53D5.1d.1;protein_id=C53D5.1d.1;extra_copy_number=0
N2_chrI	Liftoff	three_prime_UTR	305113	305492	.	+	.	ID=three_prime_UTR_84;Parent=transcript:C53D5.1d.1;extra_copy_number=0
N2_chrI	Liftoff	mRNA	302627	305492	.	+	.	ID=transcript:C53D5.1c.1;Parent=gene:WBGene00016902;biotype=protein_coding;transcript_id=C53D5.1c.1;matches_ref_protein=True;valid_ORF=True;extra_copy_number=0
N2_chrI	Liftoff	exon	302627	302736	.	+	.	ID=exon_672;Parent=transcript:C53D5.1c.1;Name=C53D5.1c.1.e1;constitutive=0;ensembl_end_phase=1;ensembl_phase=-1;exon_id=C53D5.1c.1.e1;rank=1;extra_copy_number=0
N2_chrI	Liftoff	exon	302793	302862	.	+	.	ID=exon_673;Parent=transcript:C53D5.1c.1;Name=C53D5.1a.1.e4;constitutive=1;ensembl_end_phase=2;ensembl_phase=1;exon_id=C53D5.1a.1.e4;rank=2;extra_copy_number=0
N2_chrI	Liftoff	exon	303235	303760	.	+	.	ID=exon_674;Parent=transcript:C53D5.1c.1;Name=C53D5.1a.1.e5;constitutive=1;ensembl_end_phase=0;ensembl_phase=2;exon_id=C53D5.1a.1.e5;rank=3;extra_copy_number=0
N2_chrI	Liftoff	exon	303820	303941	.	+	.	ID=exon_675;Parent=transcript:C53D5.1c.1;Name=C53D5.1a.1.e6;constitutive=1;ensembl_end_phase=2;ensembl_phase=0;exon_id=C53D5.1a.1.e6;rank=4;extra_copy_number=0
N2_chrI	Liftoff	exon	304125	304287	.	+	.	ID=exon_676;Parent=transcript:C53D5.1c.1;Name=C53D5.1a.1.e7;constitutive=1;ensembl_end_phase=0;ensembl_phase=2;exon_id=C53D5.1a.1.e7;rank=5;extra_copy_number=0
N2_chrI	Liftoff	exon	304960	305492	.	+	.	ID=exon_677;Parent=transcript:C53D5.1c.1;Name=C53D5.1b.1.e8;constitutive=0;ensembl_end_phase=-1;ensembl_phase=0;exon_id=C53D5.1b.1.e8;rank=6;extra_copy_number=0
N2_chrI	Liftoff	CDS	302703	302736	.	+	.	ID=CDS:C53D5.1c.1;Parent=transcript:C53D5.1c.1;protein_id=C53D5.1c.1;extra_copy_number=0
N2_chrI	Liftoff	CDS	302793	302862	.	+	.	ID=CDS:C53D5.1c.1;Parent=transcript:C53D5.1c.1;protein_id=C53D5.1c.1;extra_copy_number=0
N2_chrI	Liftoff	CDS	303235	303760	.	+	.	ID=CDS:C53D5.1c.1;Parent=transcript:C53D5.1c.1;protein_id=C53D5.1c.1;extra_copy_number=0
N2_chrI	Liftoff	CDS	303820	303941	.	+	.	ID=CDS:C53D5.1c.1;Parent=transcript:C53D5.1c.1;protein_id=C53D5.1c.1;extra_copy_number=0
N2_chrI	Liftoff	CDS	304125	304287	.	+	.	ID=CDS:C53D5.1c.1;Parent=transcript:C53D5.1c.1;protein_id=C53D5.1c.1;extra_copy_number=0
N2_chrI	Liftoff	CDS	304960	305112	.	+	.	ID=CDS:C53D5.1c.1;Parent=transcript:C53D5.1c.1;protein_id=C53D5.1c.1;extra_copy_number=0
N2_chrI	Liftoff	five_prime_UTR	302627	302702	.	+	.	ID=five_prime_UTR_82;Parent=transcript:C53D5.1c.1;extra_copy_number=0
N2_chrI	Liftoff	three_prime_UTR	305113	305492	.	+	.	ID=three_prime_UTR_85;Parent=transcript:C53D5.1c.1;extra_copy_number=0
N2_chrI	Liftoff	gene	305843	311162	.	-	.	ID=gene:WBGene00016906;Name=C53D5.5;biotype=protein_coding;gene_id=WBGene00016906;logic_name=wormbase;coverage=1.0;sequence_ID=1.0;valid_ORFs=4;extra_copy_number=0;copy_num_ID=gene:WBGene00016906_0
N2_chrI	Liftoff	mRNA	305843	310114	.	-	.	ID=transcript:C53D5.5b.2;Parent=gene:WBGene00016906;biotype=protein_coding;transcript_id=C53D5.5b.2;matches_ref_protein=True;valid_ORF=True;extra_copy_number=0
N2_chrI	Liftoff	exon	305843	306120	.	-	.	ID=exon_678;Parent=transcript:C53D5.5b.2;Name=C53D5.5a.1.e7;constitutive=1;ensembl_end_phase=-1;ensembl_phase=0;exon_id=C53D5.5a.1.e7;rank=7;extra_copy_number=0
N2_chrI	Liftoff	exon	306322	306640	.	-	.	ID=exon_679;Parent=transcript:C53D5.5b.2;Name=C53D5.5a.1.e6;constitutive=1;ensembl_end_phase=0;ensembl_phase=2;exon_id=C53D5.5a.1.e6;rank=6;extra_copy_number=0
N2_chrI	Liftoff	exon	307123	307846	.	-	.	ID=exon_680;Parent=transcript:C53D5.5b.2;Name=C53D5.5a.1.e5;constitutive=1;ensembl_end_phase=2;ensembl_phase=1;exon_id=C53D5.5a.1.e5;rank=5;extra_copy_number=0
N2_chrI	Liftoff	exon	308603	308823	.	-	.	ID=exon_681;Parent=transcript:C53D5.5b.2;Name=C53D5.5a.1.e4;constitutive=1;ensembl_end_phase=1;ensembl_phase=2;exon_id=C53D5.5a.1.e4;rank=4;extra_copy_number=0
N2_chrI	Liftoff	exon	309237	309466	.	-	.	ID=exon_682;Parent=transcript:C53D5.5b.2;Name=C53D5.5a.1.e3;constitutive=1;ensembl_end_phase=2;ensembl_phase=0;exon_id=C53D5.5a.1.e3;rank=3;extra_copy_number=0
N2_chrI	Liftoff	exon	309574	309795	.	-	.	ID=exon_683;Parent=transcript:C53D5.5b.2;Name=C53D5.5b.2.e2;constitutive=0;ensembl_end_phase=0;ensembl_phase=-1;exon_id=C53D5.5b.2.e2;rank=2;extra_copy_number=0
N2_chrI	Liftoff	exon	310110	310114	.	-	.	ID=exon_684;Parent=transcript:C53D5.5b.2;Name=C53D5.5b.2.e1;constitutive=0;ensembl_end_phase=-1;ensembl_phase=-1;exon_id=C53D5.5b.2.e1;rank=1;extra_copy_number=0
N2_chrI	Liftoff	CDS	305932	306120	.	-	.	ID=CDS:C53D5.5b.2;Parent=transcript:C53D5.5b.2;protein_id=C53D5.5b.2;extra_copy_number=0
N2_chrI	Liftoff	CDS	306322	306640	.	-	.	ID=CDS:C53D5.5b.2;Parent=transcript:C53D5.5b.2;protein_id=C53D5.5b.2;extra_copy_number=0
N2_chrI	Liftoff	CDS	307123	307846	.	-	.	ID=CDS:C53D5.5b.2;Parent=transcript:C53D5.5b.2;protein_id=C53D5.5b.2;extra_copy_number=0
N2_chrI	Liftoff	CDS	308603	308823	.	-	.	ID=CDS:C53D5.5b.2;Parent=transcript:C53D5.5b.2;protein_id=C53D5.5b.2;extra_copy_number=0
N2_chrI	Liftoff	CDS	309237	309466	.	-	.	ID=CDS:C53D5.5b.2;Parent=transcript:C53D5.5b.2;protein_id=C53D5.5b.2;extra_copy_number=0
N2_chrI	Liftoff	CDS	309574	309681	.	-	.	ID=CDS:C53D5.5b.2;Parent=transcript:C53D5.5b.2;protein_id=C53D5.5b.2;extra_copy_number=0
N2_chrI	Liftoff	five_prime_UTR	309682	309795	.	-	.	ID=five_prime_UTR_83;Parent=transcript:C53D5.5b.2;extra_copy_number=0
N2_chrI	Liftoff	five_prime_UTR	310110	310114	.	-	.	ID=five_prime_UTR_84;Parent=transcript:C53D5.5b.2;extra_copy_number=0
N2_chrI	Liftoff	three_prime_UTR	305843	305931	.	-	.	ID=three_prime_UTR_86;Parent=transcript:C53D5.5b.2;extra_copy_number=0
N2_chrI	Liftoff	mRNA	305843	310834	.	-	.	ID=transcript:C53D5.5a.1;Parent=gene:WBGene00016906;biotype=protein_coding;transcript_id=C53D5.5a.1;matches_ref_protein=True;valid_ORF=True;extra_copy_number=0
N2_chrI	Liftoff	exon	305843	306120	.	-	.	ID=exon_685;Parent=transcript:C53D5.5a.1;Name=C53D5.5a.1.e7;constitutive=1;ensembl_end_phase=-1;ensembl_phase=0;exon_id=C53D5.5a.1.e7;rank=7;extra_copy_number=0
N2_chrI	Liftoff	exon	306322	306640	.	-	.	ID=exon_686;Parent=transcript:C53D5.5a.1;Name=C53D5.5a.1.e6;constitutive=1;ensembl_end_phase=0;ensembl_phase=2;exon_id=C53D5.5a.1.e6;rank=6;extra_copy_number=0
N2_chrI	Liftoff	exon	307123	307846	.	-	.	ID=exon_687;Parent=transcript:C53D5.5a.1;Name=C53D5.5a.1.e5;constitutive=1;ensembl_end_phase=2;ensembl_phase=1;exon_id=C53D5.5a.1.e5;rank=5;extra_copy_number=0
N2_chrI	Liftoff	exon	308603	308823	.	-	.	ID=exon_688;Parent=transcript:C53D5.5a.1;Name=C53D5.5a.1.e4;constitutive=1;ensembl_end_phase=1;ensembl_phase=2;exon_id=C53D5.5a.1.e4;rank=4;extra_copy_number=0
N2_chrI	Liftoff	exon	309237	309466	.	-	.	ID=exon_689;Parent=transcript:C53D5.5a.1;Name=C53D5.5a.1.e3;constitutive=1;ensembl_end_phase=2;ensembl_phase=0;exon_id=C53D5.5a.1.e3;rank=3;extra_copy_number=0
N2_chrI	Liftoff	exon	309574	309793	.	-	.	ID=exon_690;Parent=transcript:C53D5.5a.1;Name=C53D5.5a.1.e2;constitutive=0;ensembl_end_phase=0;ensembl_phase=2;exon_id=C53D5.5a.1.e2;rank=2;extra_copy_number=0
N2_chrI	Liftoff	exon	310794	310834	.	-	.	ID=exon_691;Parent=transcript:C53D5.5a.1;Name=C53D5.5a.1.e1;constitutive=0;ensembl_end_phase=2;ensembl_phase=-1;exon_id=C53D5.5a.1.e1;rank=1;extra_copy_number=0
N2_chrI	Liftoff	CDS	305932	306120	.	-	.	ID=CDS:C53D5.5a.1;Parent=transcript:C53D5.5a.1;protein_id=C53D5.5a.1;extra_copy_number=0
N2_chrI	Liftoff	CDS	306322	306640	.	-	.	ID=CDS:C53D5.5a.1;Parent=transcript:C53D5.5a.1;protein_id=C53D5.5a.1;extra_copy_number=0
N2_chrI	Liftoff	CDS	307123	307846	.	-	.	ID=CDS:C53D5.5a.1;Parent=transcript:C53D5.5a.1;protein_id=C53D5.5a.1;extra_copy_number=0
N2_chrI	Liftoff	CDS	308603	308823	.	-	.	ID=CDS:C53D5.5a.1;Parent=transcript:C53D5.5a.1;protein_id=C53D5.5a.1;extra_copy_number=0
N2_chrI	Liftoff	CDS	309237	309466	.	-	.	ID=CDS:C53D5.5a.1;Parent=transcript:C53D5.5a.1;protein_id=C53D5.5a.1;extra_copy_number=0
N2_chrI	Liftoff	CDS	309574	309793	.	-	.	ID=CDS:C53D5.5a.1;Parent=transcript:C53D5.5a.1;protein_id=C53D5.5a.1;extra_copy_number=0
N2_chrI	Liftoff	CDS	310794	310819	.	-	.	ID=CDS:C53D5.5a.1;Parent=transcript:C53D5.5a.1;protein_id=C53D5.5a.1;extra_copy_number=0
N2_chrI	Liftoff	five_prime_UTR	310820	310834	.	-	.	ID=five_prime_UTR_85;Parent=transcript:C53D5.5a.1;extra_copy_number=0
N2_chrI	Liftoff	three_prime_UTR	305843	305931	.	-	.	ID=three_prime_UTR_87;Parent=transcript:C53D5.5a.1;extra_copy_number=0
N2_chrI	Liftoff	mRNA	305843	310998	.	-	.	ID=transcript:C53D5.5a.2;Parent=gene:WBGene00016906;biotype=protein_coding;transcript_id=C53D5.5a.2;matches_ref_protein=True;valid_ORF=True;extra_copy_number=0
N2_chrI	Liftoff	exon	305843	306120	.	-	.	ID=exon_692;Parent=transcript:C53D5.5a.2;Name=C53D5.5a.1.e7;constitutive=1;ensembl_end_phase=-1;ensembl_phase=0;exon_id=C53D5.5a.1.e7;rank=7;extra_copy_number=0
N2_chrI	Liftoff	exon	306322	306640	.	-	.	ID=exon_693;Parent=transcript:C53D5.5a.2;Name=C53D5.5a.1.e6;constitutive=1;ensembl_end_phase=0;ensembl_phase=2;exon_id=C53D5.5a.1.e6;rank=6;extra_copy_number=0
N2_chrI	Liftoff	exon	307123	307846	.	-	.	ID=exon_694;Parent=transcript:C53D5.5a.2;Name=C53D5.5a.1.e5;constitutive=1;ensembl_end_phase=2;ensembl_phase=1;exon_id=C53D5.5a.1.e5;rank=5;extra_copy_number=0
N2_chrI	Liftoff	exon	308603	308823	.	-	.	ID=exon_695;Parent=transcript:C53D5.5a.2;Name=C53D5.5a.1.e4;constitutive=1;ensembl_end_phase=1;ensembl_phase=2;exon_id=C53D5.5a.1.e4;rank=4;extra_copy_number=0
N2_chrI	Liftoff	exon	309237	309466	.	-	.	ID=exon_696;Parent=transcript:C53D5.5a.2;Name=C53D5.5a.1.e3;constitutive=1;ensembl_end_phase=2;ensembl_phase=0;exon_id=C53D5.5a.1.e3;rank=3;extra_copy_number=0
N2_chrI	Liftoff	exon	309574	309793	.	-	.	ID=exon_697;Parent=transcript:C53D5.5a.2;Name=C53D5.5a.1.e2;constitutive=0;ensembl_end_phase=0;ensembl_phase=2;exon_id=C53D5.5a.1.e2;rank=2;extra_copy_number=0
N2_chrI	Liftoff	exon	310794	310998	.	-	.	ID=exon_698;Parent=transcript:C53D5.5a.2;Name=C53D5.5a.2.e1;constitutive=0;ensembl_end_phase=2;ensembl_phase=-1;exon_id=C53D5.5a.2.e1;rank=1;extra_copy_number=0
N2_chrI	Liftoff	CDS	305932	306120	.	-	.	ID=CDS:C53D5.5a.2;Parent=transcript:C53D5.5a.2;protein_id=C53D5.5a.2;extra_copy_number=0
N2_chrI	Liftoff	CDS	306322	306640	.	-	.	ID=CDS:C53D5.5a.2;Parent=transcript:C53D5.5a.2;protein_id=C53D5.5a.2;extra_copy_number=0
N2_chrI	Liftoff	CDS	307123	307846	.	-	.	ID=CDS:C53D5.5a.2;Parent=transcript:C53D5.5a.2;protein_id=C53D5.5a.2;extra_copy_number=0
N2_chrI	Liftoff	CDS	308603	308823	.	-	.	ID=CDS:C53D5.5a.2;Parent=transcript:C53D5.5a.2;protein_id=C53D5.5a.2;extra_copy_number=0
N2_chrI	Liftoff	CDS	309237	309466	.	-	.	ID=CDS:C53D5.5a.2;Parent=transcript:C53D5.5a.2;protein_id=C53D5.5a.2;extra_copy_number=0
N2_chrI	Liftoff	CDS	309574	309793	.	-	.	ID=CDS:C53D5.5a.2;Parent=transcript:C53D5.5a.2;protein_id=C53D5.5a.2;extra_copy_number=0
N2_chrI	Liftoff	CDS	310794	310819	.	-	.	ID=CDS:C53D5.5a.2;Parent=transcript:C53D5.5a.2;protein_id=C53D5.5a.2;extra_copy_number=0
N2_chrI	Liftoff	five_prime_UTR	310820	310998	.	-	.	ID=five_prime_UTR_86;Parent=transcript:C53D5.5a.2;extra_copy_number=0
N2_chrI	Liftoff	three_prime_UTR	305843	305931	.	-	.	ID=three_prime_UTR_88;Parent=transcript:C53D5.5a.2;extra_copy_number=0
N2_chrI	Liftoff	mRNA	305843	311162	.	-	.	ID=transcript:C53D5.5b.1;Parent=gene:WBGene00016906;biotype=protein_coding;transcript_id=C53D5.5b.1;matches_ref_protein=True;valid_ORF=True;extra_copy_number=0
N2_chrI	Liftoff	exon	305843	306120	.	-	.	ID=exon_699;Parent=transcript:C53D5.5b.1;Name=C53D5.5a.1.e7;constitutive=1;ensembl_end_phase=-1;ensembl_phase=0;exon_id=C53D5.5a.1.e7;rank=7;extra_copy_number=0
N2_chrI	Liftoff	exon	306322	306640	.	-	.	ID=exon_700;Parent=transcript:C53D5.5b.1;Name=C53D5.5a.1.e6;constitutive=1;ensembl_end_phase=0;ensembl_phase=2;exon_id=C53D5.5a.1.e6;rank=6;extra_copy_number=0
N2_chrI	Liftoff	exon	307123	307846	.	-	.	ID=exon_701;Parent=transcript:C53D5.5b.1;Name=C53D5.5a.1.e5;constitutive=1;ensembl_end_phase=2;ensembl_phase=1;exon_id=C53D5.5a.1.e5;rank=5;extra_copy_number=0
N2_chrI	Liftoff	exon	308603	308823	.	-	.	ID=exon_702;Parent=transcript:C53D5.5b.1;Name=C53D5.5a.1.e4;constitutive=1;ensembl_end_phase=1;ensembl_phase=2;exon_id=C53D5.5a.1.e4;rank=4;extra_copy_number=0
N2_chrI	Liftoff	exon	309237	309466	.	-	.	ID=exon_703;Parent=transcript:C53D5.5b.1;Name=C53D5.5a.1.e3;constitutive=1;ensembl_end_phase=2;ensembl_phase=0;exon_id=C53D5.5a.1.e3;rank=3;extra_copy_number=0
N2_chrI	Liftoff	exon	309574	309792	.	-	.	ID=exon_704;Parent=transcript:C53D5.5b.1;Name=C53D5.5b.1.e2;constitutive=0;ensembl_end_phase=0;ensembl_phase=-1;exon_id=C53D5.5b.1.e2;rank=2;extra_copy_number=0
N2_chrI	Liftoff	exon	310794	311162	.	-	.	ID=exon_705;Parent=transcript:C53D5.5b.1;Name=C53D5.5b.1.e1;constitutive=0;ensembl_end_phase=-1;ensembl_phase=-1;exon_id=C53D5.5b.1.e1;rank=1;extra_copy_number=0
N2_chrI	Liftoff	CDS	305932	306120	.	-	.	ID=CDS:C53D5.5b.1;Parent=transcript:C53D5.5b.1;protein_id=C53D5.5b.1;extra_copy_number=0
N2_chrI	Liftoff	CDS	306322	306640	.	-	.	ID=CDS:C53D5.5b.1;Parent=transcript:C53D5.5b.1;protein_id=C53D5.5b.1;extra_copy_number=0
N2_chrI	Liftoff	CDS	307123	307846	.	-	.	ID=CDS:C53D5.5b.1;Parent=transcript:C53D5.5b.1;protein_id=C53D5.5b.1;extra_copy_number=0
N2_chrI	Liftoff	CDS	308603	308823	.	-	.	ID=CDS:C53D5.5b.1;Parent=transcript:C53D5.5b.1;protein_id=C53D5.5b.1;extra_copy_number=0
N2_chrI	Liftoff	CDS	309237	309466	.	-	.	ID=CDS:C53D5.5b.1;Parent=transcript:C53D5.5b.1;protein_id=C53D5.5b.1;extra_copy_number=0
N2_chrI	Liftoff	CDS	309574	309681	.	-	.	ID=CDS:C53D5.5b.1;Parent=transcript:C53D5.5b.1;protein_id=C53D5.5b.1;extra_copy_number=0
N2_chrI	Liftoff	five_prime_UTR	309682	309792	.	-	.	ID=five_prime_UTR_87;Parent=transcript:C53D5.5b.1;extra_copy_number=0
N2_chrI	Liftoff	five_prime_UTR	310794	311162	.	-	.	ID=five_prime_UTR_88;Parent=transcript:C53D5.5b.1;extra_copy_number=0
N2_chrI	Liftoff	three_prime_UTR	305843	305931	.	-	.	ID=three_prime_UTR_89;Parent=transcript:C53D5.5b.1;extra_copy_number=0
N2_chrI	Liftoff	gene	311013	315021	.	-	.	ID=gene:WBGene00002077;Name=imb-3;biotype=protein_coding;description=IMportin Beta family [Source:UniProtKB/TrEMBL%3BAcc:Q9N5V3];gene_id=WBGene00002077;logic_name=wormbase;coverage=1.0;sequence_ID=1.0;valid_ORFs=1;extra_copy_number=0;copy_num_ID=gene:WBGene00002077_0
N2_chrI	Liftoff	mRNA	311013	315021	.	-	.	ID=transcript:C53D5.6.1;Parent=gene:WBGene00002077;biotype=protein_coding;transcript_id=C53D5.6.1;matches_ref_protein=True;valid_ORF=True;extra_copy_number=0
N2_chrI	Liftoff	exon	311013	311608	.	-	.	ID=exon_706;Parent=transcript:C53D5.6.1;Name=C53D5.6.1.e7;constitutive=1;ensembl_end_phase=-1;ensembl_phase=1;exon_id=C53D5.6.1.e7;rank=7;extra_copy_number=0
N2_chrI	Liftoff	exon	311666	311816	.	-	.	ID=exon_707;Parent=transcript:C53D5.6.1;Name=C53D5.6.1.e6;constitutive=1;ensembl_end_phase=1;ensembl_phase=0;exon_id=C53D5.6.1.e6;rank=6;extra_copy_number=0
N2_chrI	Liftoff	exon	311868	312910	.	-	.	ID=exon_708;Parent=transcript:C53D5.6.1;Name=C53D5.6.1.e5;constitutive=1;ensembl_end_phase=0;ensembl_phase=1;exon_id=C53D5.6.1.e5;rank=5;extra_copy_number=0
N2_chrI	Liftoff	exon	312958	313874	.	-	.	ID=exon_709;Parent=transcript:C53D5.6.1;Name=C53D5.6.1.e4;constitutive=1;ensembl_end_phase=1;ensembl_phase=2;exon_id=C53D5.6.1.e4;rank=4;extra_copy_number=0
N2_chrI	Liftoff	exon	313920	314134	.	-	.	ID=exon_710;Parent=transcript:C53D5.6.1;Name=C53D5.6.1.e3;constitutive=1;ensembl_end_phase=2;ensembl_phase=0;exon_id=C53D5.6.1.e3;rank=3;extra_copy_number=0
N2_chrI	Liftoff	exon	314186	314806	.	-	.	ID=exon_711;Parent=transcript:C53D5.6.1;Name=C53D5.6.1.e2;constitutive=1;ensembl_end_phase=0;ensembl_phase=0;exon_id=C53D5.6.1.e2;rank=2;extra_copy_number=0
N2_chrI	Liftoff	exon	314855	315021	.	-	.	ID=exon_712;Parent=transcript:C53D5.6.1;Name=C53D5.6.1.e1;constitutive=1;ensembl_end_phase=0;ensembl_phase=-1;exon_id=C53D5.6.1.e1;rank=1;extra_copy_number=0
N2_chrI	Liftoff	CDS	311433	311608	.	-	.	ID=CDS:C53D5.6.1;Parent=transcript:C53D5.6.1;protein_id=C53D5.6.1;extra_copy_number=0
N2_chrI	Liftoff	CDS	311666	311816	.	-	.	ID=CDS:C53D5.6.1;Parent=transcript:C53D5.6.1;protein_id=C53D5.6.1;extra_copy_number=0
N2_chrI	Liftoff	CDS	311868	312910	.	-	.	ID=CDS:C53D5.6.1;Parent=transcript:C53D5.6.1;protein_id=C53D5.6.1;extra_copy_number=0
N2_chrI	Liftoff	CDS	312958	313874	.	-	.	ID=CDS:C53D5.6.1;Parent=transcript:C53D5.6.1;protein_id=C53D5.6.1;extra_copy_number=0
N2_chrI	Liftoff	CDS	313920	314134	.	-	.	ID=CDS:C53D5.6.1;Parent=transcript:C53D5.6.1;protein_id=C53D5.6.1;extra_copy_number=0
N2_chrI	Liftoff	CDS	314186	314806	.	-	.	ID=CDS:C53D5.6.1;Parent=transcript:C53D5.6.1;protein_id=C53D5.6.1;extra_copy_number=0
N2_chrI	Liftoff	CDS	314855	315010	.	-	.	ID=CDS:C53D5.6.1;Parent=transcript:C53D5.6.1;protein_id=C53D5.6.1;extra_copy_number=0
N2_chrI	Liftoff	five_prime_UTR	315011	315021	.	-	.	ID=five_prime_UTR_89;Parent=transcript:C53D5.6.1;extra_copy_number=0
N2_chrI	Liftoff	three_prime_UTR	311013	311432	.	-	.	ID=three_prime_UTR_90;Parent=transcript:C53D5.6.1;extra_copy_number=0
N2_chrI	Liftoff	gene	318424	323386	.	-	.	ID=gene:WBGene00002079;Name=xpo-2;biotype=protein_coding;description=EXPOrtin (Nuclear export receptor) [Source:UniProtKB/TrEMBL%3BAcc:V6CKP0];gene_id=WBGene00002079;logic_name=wormbase;coverage=1.0;sequence_ID=1.0;valid_ORFs=2;extra_copy_number=0;copy_num_ID=gene:WBGene00002079_0
N2_chrI	Liftoff	mRNA	318424	323386	.	-	.	ID=transcript:Y48G1A.5a.1;Parent=gene:WBGene00002079;biotype=protein_coding;transcript_id=Y48G1A.5a.1;matches_ref_protein=True;valid_ORF=True;extra_copy_number=0
N2_chrI	Liftoff	exon	318424	319162	.	-	.	ID=exon_717;Parent=transcript:Y48G1A.5a.1;Name=Y48G1A.5a.1.e5;constitutive=0;ensembl_end_phase=-1;ensembl_phase=2;exon_id=Y48G1A.5a.1.e5;rank=5;extra_copy_number=0
N2_chrI	Liftoff	exon	319772	320451	.	-	.	ID=exon_718;Parent=transcript:Y48G1A.5a.1;Name=Y48G1A.5a.1.e4;constitutive=0;ensembl_end_phase=2;ensembl_phase=0;exon_id=Y48G1A.5a.1.e4;rank=4;extra_copy_number=0
N2_chrI	Liftoff	exon	321109	322422	.	-	.	ID=exon_719;Parent=transcript:Y48G1A.5a.1;Name=Y48G1A.5a.1.e3;constitutive=0;ensembl_end_phase=0;ensembl_phase=0;exon_id=Y48G1A.5a.1.e3;rank=3;extra_copy_number=0
N2_chrI	Liftoff	exon	322819	323127	.	-	.	ID=exon_720;Parent=transcript:Y48G1A.5a.1;Name=Y48G1A.5a.1.e2;constitutive=0;ensembl_end_phase=0;ensembl_phase=0;exon_id=Y48G1A.5a.1.e2;rank=2;extra_copy_number=0
N2_chrI	Liftoff	exon	323177	323386	.	-	.	ID=exon_721;Parent=transcript:Y48G1A.5a.1;Name=Y48G1A.5a.1.e1;constitutive=0;ensembl_end_phase=0;ensembl_phase=0;exon_id=Y48G1A.5a.1.e1;rank=1;extra_copy_number=0
N2_chrI	Liftoff	CDS	318859	319162	.	-	.	ID=CDS:Y48G1A.5a.1;Parent=transcript:Y48G1A.5a.1;protein_id=Y48G1A.5a.1;extra_copy_number=0
N2_chrI	Liftoff	CDS	319772	320451	.	-	.	ID=CDS:Y48G1A.5a.1;Parent=transcript:Y48G1A.5a.1;protein_id=Y48G1A.5a.1;extra_copy_number=0
N2_chrI	Liftoff	CDS	321109	322422	.	-	.	ID=CDS:Y48G1A.5a.1;Parent=transcript:Y48G1A.5a.1;protein_id=Y48G1A.5a.1;extra_copy_number=0
N2_chrI	Liftoff	CDS	322819	323127	.	-	.	ID=CDS:Y48G1A.5a.1;Parent=transcript:Y48G1A.5a.1;protein_id=Y48G1A.5a.1;extra_copy_number=0
N2_chrI	Liftoff	CDS	323177	323386	.	-	.	ID=CDS:Y48G1A.5a.1;Parent=transcript:Y48G1A.5a.1;protein_id=Y48G1A.5a.1;extra_copy_number=0
N2_chrI	Liftoff	three_prime_UTR	318424	318858	.	-	.	ID=three_prime_UTR_91;Parent=transcript:Y48G1A.5a.1;extra_copy_number=0
N2_chrI	Liftoff	mRNA	318580	320324	.	-	.	ID=transcript:Y48G1A.5b.1;Parent=gene:WBGene00002079;biotype=protein_coding;transcript_id=Y48G1A.5b.1;matches_ref_protein=True;valid_ORF=True;extra_copy_number=0
N2_chrI	Liftoff	exon	318580	319162	.	-	.	ID=exon_722;Parent=transcript:Y48G1A.5b.1;Name=Y48G1A.5b.1.e2;constitutive=0;ensembl_end_phase=-1;ensembl_phase=2;exon_id=Y48G1A.5b.1.e2;rank=2;extra_copy_number=0
N2_chrI	Liftoff	exon	319772	320324	.	-	.	ID=exon_723;Parent=transcript:Y48G1A.5b.1;Name=Y48G1A.5b.1.e1;constitutive=0;ensembl_end_phase=2;ensembl_phase=-1;exon_id=Y48G1A.5b.1.e1;rank=1;extra_copy_number=0
N2_chrI	Liftoff	CDS	318859	319162	.	-	.	ID=CDS:Y48G1A.5b.1;Parent=transcript:Y48G1A.5b.1;protein_id=Y48G1A.5b.1;extra_copy_number=0
N2_chrI	Liftoff	CDS	319772	320055	.	-	.	ID=CDS:Y48G1A.5b.1;Parent=transcript:Y48G1A.5b.1;protein_id=Y48G1A.5b.1;extra_copy_number=0
N2_chrI	Liftoff	five_prime_UTR	320056	320324	.	-	.	ID=five_prime_UTR_90;Parent=transcript:Y48G1A.5b.1;extra_copy_number=0
N2_chrI	Liftoff	three_prime_UTR	318580	318858	.	-	.	ID=three_prime_UTR_92;Parent=transcript:Y48G1A.5b.1;extra_copy_number=0
N2_chrI	Liftoff	gene	323822	331021	.	+	.	ID=gene:WBGene00021660;Name=nol-14;biotype=protein_coding;description=NucleOLar protein [Source:UniProtKB/TrEMBL%3BAcc:Q9N3Q9];gene_id=WBGene00021660;logic_name=wormbase;coverage=1.0;sequence_ID=0.999;valid_ORFs=2;extra_copy_number=0;copy_num_ID=gene:WBGene00021660_0
N2_chrI	Liftoff	mRNA	323822	331021	.	+	.	ID=transcript:Y48G1A.4.1;Parent=gene:WBGene00021660;biotype=protein_coding;transcript_id=Y48G1A.4.1;matches_ref_protein=False;valid_ORF=True;extra_copy_number=0
N2_chrI	Liftoff	exon	323822	323968	.	+	.	ID=exon_724;Parent=transcript:Y48G1A.4.1;Name=Y48G1A.4.1.e1;constitutive=0;ensembl_end_phase=0;ensembl_phase=-1;exon_id=Y48G1A.4.1.e1;rank=1;extra_copy_number=0
N2_chrI	Liftoff	exon	324013	324274	.	+	.	ID=exon_725;Parent=transcript:Y48G1A.4.1;Name=Y48G1A.4.1.e2;constitutive=1;ensembl_end_phase=1;ensembl_phase=0;exon_id=Y48G1A.4.1.e2;rank=2;extra_copy_number=0
N2_chrI	Liftoff	exon	324323	324687	.	+	.	ID=exon_726;Parent=transcript:Y48G1A.4.1;Name=Y48G1A.4.1.e3;constitutive=1;ensembl_end_phase=0;ensembl_phase=1;exon_id=Y48G1A.4.1.e3;rank=3;extra_copy_number=0
N2_chrI	Liftoff	exon	325333	326082	.	+	.	ID=exon_727;Parent=transcript:Y48G1A.4.1;Name=Y48G1A.4.1.e4;constitutive=1;ensembl_end_phase=0;ensembl_phase=0;exon_id=Y48G1A.4.1.e4;rank=4;extra_copy_number=0
N2_chrI	Liftoff	exon	326993	327279	.	+	.	ID=exon_728;Parent=transcript:Y48G1A.4.1;Name=Y48G1A.4.1.e5;constitutive=1;ensembl_end_phase=2;ensembl_phase=0;exon_id=Y48G1A.4.1.e5;rank=5;extra_copy_number=0
N2_chrI	Liftoff	exon	327881	328013	.	+	.	ID=exon_729;Parent=transcript:Y48G1A.4.1;Name=Y48G1A.4.1.e6;constitutive=1;ensembl_end_phase=0;ensembl_phase=2;exon_id=Y48G1A.4.1.e6;rank=6;extra_copy_number=0
N2_chrI	Liftoff	exon	330145	331021	.	+	.	ID=exon_730;Parent=transcript:Y48G1A.4.1;Name=Y48G1A.4.1.e7;constitutive=0;ensembl_end_phase=-1;ensembl_phase=0;exon_id=Y48G1A.4.1.e7;rank=7;extra_copy_number=0
N2_chrI	Liftoff	CDS	323894	323968	.	+	.	ID=CDS:Y48G1A.4.1;Parent=transcript:Y48G1A.4.1;protein_id=Y48G1A.4.1;extra_copy_number=0
N2_chrI	Liftoff	CDS	324013	324274	.	+	.	ID=CDS:Y48G1A.4.1;Parent=transcript:Y48G1A.4.1;protein_id=Y48G1A.4.1;extra_copy_number=0
N2_chrI	Liftoff	CDS	324323	324687	.	+	.	ID=CDS:Y48G1A.4.1;Parent=transcript:Y48G1A.4.1;protein_id=Y48G1A.4.1;extra_copy_number=0
N2_chrI	Liftoff	CDS	325333	326082	.	+	.	ID=CDS:Y48G1A.4.1;Parent=transcript:Y48G1A.4.1;protein_id=Y48G1A.4.1;extra_copy_number=0
N2_chrI	Liftoff	CDS	326993	327279	.	+	.	ID=CDS:Y48G1A.4.1;Parent=transcript:Y48G1A.4.1;protein_id=Y48G1A.4.1;extra_copy_number=0
N2_chrI	Liftoff	CDS	327881	328013	.	+	.	ID=CDS:Y48G1A.4.1;Parent=transcript:Y48G1A.4.1;protein_id=Y48G1A.4.1;extra_copy_number=0
N2_chrI	Liftoff	CDS	330145	330762	.	+	.	ID=CDS:Y48G1A.4.1;Parent=transcript:Y48G1A.4.1;protein_id=Y48G1A.4.1;extra_copy_number=0
N2_chrI	Liftoff	five_prime_UTR	323822	323893	.	+	.	ID=five_prime_UTR_91;Parent=transcript:Y48G1A.4.1;extra_copy_number=0
N2_chrI	Liftoff	three_prime_UTR	330763	331021	.	+	.	ID=three_prime_UTR_93;Parent=transcript:Y48G1A.4.1;extra_copy_number=0
N2_chrI	Liftoff	mRNA	323889	331012	.	+	.	ID=transcript:Y48G1A.4.2;Parent=gene:WBGene00021660;biotype=protein_coding;transcript_id=Y48G1A.4.2;matches_ref_protein=False;valid_ORF=True;extra_copy_number=0
N2_chrI	Liftoff	exon	323889	323968	.	+	.	ID=exon_731;Parent=transcript:Y48G1A.4.2;Name=Y48G1A.4.2.e1;constitutive=0;ensembl_end_phase=0;ensembl_phase=-1;exon_id=Y48G1A.4.2.e1;rank=1;extra_copy_number=0
N2_chrI	Liftoff	exon	324013	324274	.	+	.	ID=exon_732;Parent=transcript:Y48G1A.4.2;Name=Y48G1A.4.1.e2;constitutive=1;ensembl_end_phase=1;ensembl_phase=0;exon_id=Y48G1A.4.1.e2;rank=2;extra_copy_number=0
N2_chrI	Liftoff	exon	324323	324687	.	+	.	ID=exon_733;Parent=transcript:Y48G1A.4.2;Name=Y48G1A.4.1.e3;constitutive=1;ensembl_end_phase=0;ensembl_phase=1;exon_id=Y48G1A.4.1.e3;rank=3;extra_copy_number=0
N2_chrI	Liftoff	exon	325333	326082	.	+	.	ID=exon_734;Parent=transcript:Y48G1A.4.2;Name=Y48G1A.4.1.e4;constitutive=1;ensembl_end_phase=0;ensembl_phase=0;exon_id=Y48G1A.4.1.e4;rank=4;extra_copy_number=0
N2_chrI	Liftoff	exon	326993	327279	.	+	.	ID=exon_735;Parent=transcript:Y48G1A.4.2;Name=Y48G1A.4.1.e5;constitutive=1;ensembl_end_phase=2;ensembl_phase=0;exon_id=Y48G1A.4.1.e5;rank=5;extra_copy_number=0
N2_chrI	Liftoff	exon	327881	328013	.	+	.	ID=exon_736;Parent=transcript:Y48G1A.4.2;Name=Y48G1A.4.1.e6;constitutive=1;ensembl_end_phase=0;ensembl_phase=2;exon_id=Y48G1A.4.1.e6;rank=6;extra_copy_number=0
N2_chrI	Liftoff	exon	330145	331012	.	+	.	ID=exon_737;Parent=transcript:Y48G1A.4.2;Name=Y48G1A.4.2.e7;constitutive=0;ensembl_end_phase=-1;ensembl_phase=0;exon_id=Y48G1A.4.2.e7;rank=7;extra_copy_number=0
N2_chrI	Liftoff	CDS	323894	323968	.	+	.	ID=CDS:Y48G1A.4.2;Parent=transcript:Y48G1A.4.2;protein_id=Y48G1A.4.2;extra_copy_number=0
N2_chrI	Liftoff	CDS	324013	324274	.	+	.	ID=CDS:Y48G1A.4.2;Parent=transcript:Y48G1A.4.2;protein_id=Y48G1A.4.2;extra_copy_number=0
N2_chrI	Liftoff	CDS	324323	324687	.	+	.	ID=CDS:Y48G1A.4.2;Parent=transcript:Y48G1A.4.2;protein_id=Y48G1A.4.2;extra_copy_number=0
N2_chrI	Liftoff	CDS	325333	326082	.	+	.	ID=CDS:Y48G1A.4.2;Parent=transcript:Y48G1A.4.2;protein_id=Y48G1A.4.2;extra_copy_number=0
N2_chrI	Liftoff	CDS	326993	327279	.	+	.	ID=CDS:Y48G1A.4.2;Parent=transcript:Y48G1A.4.2;protein_id=Y48G1A.4.2;extra_copy_number=0
N2_chrI	Liftoff	CDS	327881	328013	.	+	.	ID=CDS:Y48G1A.4.2;Parent=transcript:Y48G1A.4.2;protein_id=Y48G1A.4.2;extra_copy_number=0
N2_chrI	Liftoff	CDS	330145	330762	.	+	.	ID=CDS:Y48G1A.4.2;Parent=transcript:Y48G1A.4.2;protein_id=Y48G1A.4.2;extra_copy_number=0
N2_chrI	Liftoff	five_prime_UTR	323889	323893	.	+	.	ID=five_prime_UTR_92;Parent=transcript:Y48G1A.4.2;extra_copy_number=0
N2_chrI	Liftoff	three_prime_UTR	330763	331012	.	+	.	ID=three_prime_UTR_94;Parent=transcript:Y48G1A.4.2;extra_copy_number=0
N2_chrI	Liftoff	gene	332645	338113	.	+	.	ID=gene:WBGene00000917;Name=daf-25;biotype=protein_coding;description=Dauer abnormal formation protein 25 [Source:UniProtKB/Swiss-Prot%3BAcc:Q9N3Q8];gene_id=WBGene00000917;logic_name=wormbase;coverage=1.0;sequence_ID=1.0;valid_ORFs=1;extra_copy_number=0;copy_num_ID=gene:WBGene00000917_0
N2_chrI	Liftoff	mRNA	332645	338113	.	+	.	ID=transcript:Y48G1A.3.1;Parent=gene:WBGene00000917;biotype=protein_coding;transcript_id=Y48G1A.3.1;matches_ref_protein=True;valid_ORF=True;extra_copy_number=0
N2_chrI	Liftoff	exon	332645	332798	.	+	.	ID=exon_738;Parent=transcript:Y48G1A.3.1;Name=Y48G1A.3.1.e1;constitutive=1;ensembl_end_phase=2;ensembl_phase=-1;exon_id=Y48G1A.3.1.e1;rank=1;extra_copy_number=0
N2_chrI	Liftoff	exon	332880	332983	.	+	.	ID=exon_739;Parent=transcript:Y48G1A.3.1;Name=Y48G1A.3.1.e2;constitutive=1;ensembl_end_phase=1;ensembl_phase=2;exon_id=Y48G1A.3.1.e2;rank=2;extra_copy_number=0
N2_chrI	Liftoff	exon	333825	334144	.	+	.	ID=exon_740;Parent=transcript:Y48G1A.3.1;Name=Y48G1A.3.1.e3;constitutive=1;ensembl_end_phase=0;ensembl_phase=1;exon_id=Y48G1A.3.1.e3;rank=3;extra_copy_number=0
N2_chrI	Liftoff	exon	335983	336417	.	+	.	ID=exon_741;Parent=transcript:Y48G1A.3.1;Name=Y48G1A.3.1.e4;constitutive=1;ensembl_end_phase=0;ensembl_phase=0;exon_id=Y48G1A.3.1.e4;rank=4;extra_copy_number=0
N2_chrI	Liftoff	exon	337839	338113	.	+	.	ID=exon_742;Parent=transcript:Y48G1A.3.1;Name=Y48G1A.3.1.e5;constitutive=1;ensembl_end_phase=-1;ensembl_phase=0;exon_id=Y48G1A.3.1.e5;rank=5;extra_copy_number=0
N2_chrI	Liftoff	CDS	332647	332798	.	+	.	ID=CDS:Y48G1A.3.1;Parent=transcript:Y48G1A.3.1;protein_id=Y48G1A.3.1;extra_copy_number=0
N2_chrI	Liftoff	CDS	332880	332983	.	+	.	ID=CDS:Y48G1A.3.1;Parent=transcript:Y48G1A.3.1;protein_id=Y48G1A.3.1;extra_copy_number=0
N2_chrI	Liftoff	CDS	333825	334144	.	+	.	ID=CDS:Y48G1A.3.1;Parent=transcript:Y48G1A.3.1;protein_id=Y48G1A.3.1;extra_copy_number=0
N2_chrI	Liftoff	CDS	335983	336417	.	+	.	ID=CDS:Y48G1A.3.1;Parent=transcript:Y48G1A.3.1;protein_id=Y48G1A.3.1;extra_copy_number=0
N2_chrI	Liftoff	CDS	337839	337994	.	+	.	ID=CDS:Y48G1A.3.1;Parent=transcript:Y48G1A.3.1;protein_id=Y48G1A.3.1;extra_copy_number=0
N2_chrI	Liftoff	five_prime_UTR	332645	332646	.	+	.	ID=five_prime_UTR_93;Parent=transcript:Y48G1A.3.1;extra_copy_number=0
N2_chrI	Liftoff	three_prime_UTR	337995	338113	.	+	.	ID=three_prime_UTR_95;Parent=transcript:Y48G1A.3.1;extra_copy_number=0
N2_chrI	Liftoff	gene	342975	348330	.	-	.	ID=gene:WBGene00021661;Name=mbtr-1;biotype=protein_coding;description=Malignant brain tumor repeat protein 1 [Source:UniProtKB/Swiss-Prot%3BAcc:A0SQM0];gene_id=WBGene00021661;logic_name=wormbase;coverage=1.0;sequence_ID=1.0;valid_ORFs=2;extra_copy_number=0;copy_num_ID=gene:WBGene00021661_0
N2_chrI	Liftoff	mRNA	342975	347056	.	-	.	ID=transcript:Y48G1A.6b.1;Parent=gene:WBGene00021661;biotype=protein_coding;transcript_id=Y48G1A.6b.1;matches_ref_protein=True;valid_ORF=True;extra_copy_number=0
N2_chrI	Liftoff	exon	342975	343555	.	-	.	ID=exon_743;Parent=transcript:Y48G1A.6b.1;Name=Y48G1A.6a.1.e7;constitutive=1;ensembl_end_phase=-1;ensembl_phase=2;exon_id=Y48G1A.6a.1.e7;rank=7;extra_copy_number=0
N2_chrI	Liftoff	exon	343800	343939	.	-	.	ID=exon_744;Parent=transcript:Y48G1A.6b.1;Name=Y48G1A.6a.1.e6;constitutive=1;ensembl_end_phase=2;ensembl_phase=0;exon_id=Y48G1A.6a.1.e6;rank=6;extra_copy_number=0
N2_chrI	Liftoff	exon	344927	345736	.	-	.	ID=exon_745;Parent=transcript:Y48G1A.6b.1;Name=Y48G1A.6a.1.e5;constitutive=1;ensembl_end_phase=0;ensembl_phase=0;exon_id=Y48G1A.6a.1.e5;rank=5;extra_copy_number=0
N2_chrI	Liftoff	exon	346281	346422	.	-	.	ID=exon_746;Parent=transcript:Y48G1A.6b.1;Name=Y48G1A.6a.1.e4;constitutive=1;ensembl_end_phase=0;ensembl_phase=2;exon_id=Y48G1A.6a.1.e4;rank=4;extra_copy_number=0
N2_chrI	Liftoff	exon	346467	346648	.	-	.	ID=exon_747;Parent=transcript:Y48G1A.6b.1;Name=Y48G1A.6a.1.e3;constitutive=1;ensembl_end_phase=2;ensembl_phase=0;exon_id=Y48G1A.6a.1.e3;rank=3;extra_copy_number=0
N2_chrI	Liftoff	exon	346699	346950	.	-	.	ID=exon_748;Parent=transcript:Y48G1A.6b.1;Name=Y48G1A.6a.1.e2;constitutive=1;ensembl_end_phase=0;ensembl_phase=0;exon_id=Y48G1A.6a.1.e2;rank=2;extra_copy_number=0
N2_chrI	Liftoff	exon	346999	347056	.	-	.	ID=exon_749;Parent=transcript:Y48G1A.6b.1;Name=Y48G1A.6b.1.e1;constitutive=0;ensembl_end_phase=0;ensembl_phase=-1;exon_id=Y48G1A.6b.1.e1;rank=1;extra_copy_number=0
N2_chrI	Liftoff	CDS	343447	343555	.	-	.	ID=CDS:Y48G1A.6b.1;Parent=transcript:Y48G1A.6b.1;protein_id=Y48G1A.6b.1;extra_copy_number=0
N2_chrI	Liftoff	CDS	343800	343939	.	-	.	ID=CDS:Y48G1A.6b.1;Parent=transcript:Y48G1A.6b.1;protein_id=Y48G1A.6b.1;extra_copy_number=0
N2_chrI	Liftoff	CDS	344927	345736	.	-	.	ID=CDS:Y48G1A.6b.1;Parent=transcript:Y48G1A.6b.1;protein_id=Y48G1A.6b.1;extra_copy_number=0
N2_chrI	Liftoff	CDS	346281	346422	.	-	.	ID=CDS:Y48G1A.6b.1;Parent=transcript:Y48G1A.6b.1;protein_id=Y48G1A.6b.1;extra_copy_number=0
N2_chrI	Liftoff	CDS	346467	346648	.	-	.	ID=CDS:Y48G1A.6b.1;Parent=transcript:Y48G1A.6b.1;protein_id=Y48G1A.6b.1;extra_copy_number=0
N2_chrI	Liftoff	CDS	346699	346950	.	-	.	ID=CDS:Y48G1A.6b.1;Parent=transcript:Y48G1A.6b.1;protein_id=Y48G1A.6b.1;extra_copy_number=0
N2_chrI	Liftoff	CDS	346999	347019	.	-	.	ID=CDS:Y48G1A.6b.1;Parent=transcript:Y48G1A.6b.1;protein_id=Y48G1A.6b.1;extra_copy_number=0
N2_chrI	Liftoff	five_prime_UTR	347020	347056	.	-	.	ID=five_prime_UTR_94;Parent=transcript:Y48G1A.6b.1;extra_copy_number=0
N2_chrI	Liftoff	three_prime_UTR	342975	343446	.	-	.	ID=three_prime_UTR_96;Parent=transcript:Y48G1A.6b.1;extra_copy_number=0
N2_chrI	Liftoff	mRNA	342975	348330	.	-	.	ID=transcript:Y48G1A.6a.1;Parent=gene:WBGene00021661;biotype=protein_coding;transcript_id=Y48G1A.6a.1;matches_ref_protein=True;valid_ORF=True;extra_copy_number=0
N2_chrI	Liftoff	exon	342975	343555	.	-	.	ID=exon_750;Parent=transcript:Y48G1A.6a.1;Name=Y48G1A.6a.1.e7;constitutive=1;ensembl_end_phase=-1;ensembl_phase=2;exon_id=Y48G1A.6a.1.e7;rank=7;extra_copy_number=0
N2_chrI	Liftoff	exon	343800	343939	.	-	.	ID=exon_751;Parent=transcript:Y48G1A.6a.1;Name=Y48G1A.6a.1.e6;constitutive=1;ensembl_end_phase=2;ensembl_phase=0;exon_id=Y48G1A.6a.1.e6;rank=6;extra_copy_number=0
N2_chrI	Liftoff	exon	344927	345736	.	-	.	ID=exon_752;Parent=transcript:Y48G1A.6a.1;Name=Y48G1A.6a.1.e5;constitutive=1;ensembl_end_phase=0;ensembl_phase=0;exon_id=Y48G1A.6a.1.e5;rank=5;extra_copy_number=0
N2_chrI	Liftoff	exon	346281	346422	.	-	.	ID=exon_753;Parent=transcript:Y48G1A.6a.1;Name=Y48G1A.6a.1.e4;constitutive=1;ensembl_end_phase=0;ensembl_phase=2;exon_id=Y48G1A.6a.1.e4;rank=4;extra_copy_number=0
N2_chrI	Liftoff	exon	346467	346648	.	-	.	ID=exon_754;Parent=transcript:Y48G1A.6a.1;Name=Y48G1A.6a.1.e3;constitutive=1;ensembl_end_phase=2;ensembl_phase=0;exon_id=Y48G1A.6a.1.e3;rank=3;extra_copy_number=0
N2_chrI	Liftoff	exon	346699	346950	.	-	.	ID=exon_755;Parent=transcript:Y48G1A.6a.1;Name=Y48G1A.6a.1.e2;constitutive=1;ensembl_end_phase=0;ensembl_phase=0;exon_id=Y48G1A.6a.1.e2;rank=2;extra_copy_number=0
N2_chrI	Liftoff	exon	348211	348330	.	-	.	ID=exon_756;Parent=transcript:Y48G1A.6a.1;Name=Y48G1A.6a.1.e1;constitutive=0;ensembl_end_phase=0;ensembl_phase=-1;exon_id=Y48G1A.6a.1.e1;rank=1;extra_copy_number=0
N2_chrI	Liftoff	CDS	343447	343555	.	-	.	ID=CDS:Y48G1A.6a.1;Parent=transcript:Y48G1A.6a.1;protein_id=Y48G1A.6a.1;extra_copy_number=0
N2_chrI	Liftoff	CDS	343800	343939	.	-	.	ID=CDS:Y48G1A.6a.1;Parent=transcript:Y48G1A.6a.1;protein_id=Y48G1A.6a.1;extra_copy_number=0
N2_chrI	Liftoff	CDS	344927	345736	.	-	.	ID=CDS:Y48G1A.6a.1;Parent=transcript:Y48G1A.6a.1;protein_id=Y48G1A.6a.1;extra_copy_number=0
N2_chrI	Liftoff	CDS	346281	346422	.	-	.	ID=CDS:Y48G1A.6a.1;Parent=transcript:Y48G1A.6a.1;protein_id=Y48G1A.6a.1;extra_copy_number=0
N2_chrI	Liftoff	CDS	346467	346648	.	-	.	ID=CDS:Y48G1A.6a.1;Parent=transcript:Y48G1A.6a.1;protein_id=Y48G1A.6a.1;extra_copy_number=0
N2_chrI	Liftoff	CDS	346699	346950	.	-	.	ID=CDS:Y48G1A.6a.1;Parent=transcript:Y48G1A.6a.1;protein_id=Y48G1A.6a.1;extra_copy_number=0
N2_chrI	Liftoff	CDS	348211	348270	.	-	.	ID=CDS:Y48G1A.6a.1;Parent=transcript:Y48G1A.6a.1;protein_id=Y48G1A.6a.1;extra_copy_number=0
N2_chrI	Liftoff	five_prime_UTR	348271	348330	.	-	.	ID=five_prime_UTR_95;Parent=transcript:Y48G1A.6a.1;extra_copy_number=0
N2_chrI	Liftoff	three_prime_UTR	342975	343446	.	-	.	ID=three_prime_UTR_97;Parent=transcript:Y48G1A.6a.1;extra_copy_number=0
N2_chrI	Liftoff	gene	347375	348263	.	+	.	ID=gene:WBGene00021658;Name=Y48G1A.2;biotype=protein_coding;gene_id=WBGene00021658;logic_name=wormbase;coverage=1.0;sequence_ID=1.0;valid_ORFs=1;extra_copy_number=0;copy_num_ID=gene:WBGene00021658_0
N2_chrI	Liftoff	mRNA	347375	348263	.	+	.	ID=transcript:Y48G1A.2.1;Parent=gene:WBGene00021658;biotype=protein_coding;transcript_id=Y48G1A.2.1;matches_ref_protein=True;valid_ORF=True;extra_copy_number=0
N2_chrI	Liftoff	exon	347375	347487	.	+	.	ID=exon_757;Parent=transcript:Y48G1A.2.1;Name=Y48G1A.2.1.e1;constitutive=1;ensembl_end_phase=1;ensembl_phase=-1;exon_id=Y48G1A.2.1.e1;rank=1;extra_copy_number=0
N2_chrI	Liftoff	exon	347536	347612	.	+	.	ID=exon_758;Parent=transcript:Y48G1A.2.1;Name=Y48G1A.2.1.e2;constitutive=1;ensembl_end_phase=0;ensembl_phase=1;exon_id=Y48G1A.2.1.e2;rank=2;extra_copy_number=0
N2_chrI	Liftoff	exon	347668	347889	.	+	.	ID=exon_759;Parent=transcript:Y48G1A.2.1;Name=Y48G1A.2.1.e3;constitutive=1;ensembl_end_phase=0;ensembl_phase=0;exon_id=Y48G1A.2.1.e3;rank=3;extra_copy_number=0
N2_chrI	Liftoff	exon	347948	348263	.	+	.	ID=exon_760;Parent=transcript:Y48G1A.2.1;Name=Y48G1A.2.1.e4;constitutive=1;ensembl_end_phase=-1;ensembl_phase=0;exon_id=Y48G1A.2.1.e4;rank=4;extra_copy_number=0
N2_chrI	Liftoff	CDS	347481	347487	.	+	.	ID=CDS:Y48G1A.2.1;Parent=transcript:Y48G1A.2.1;protein_id=Y48G1A.2.1;extra_copy_number=0
N2_chrI	Liftoff	CDS	347536	347612	.	+	.	ID=CDS:Y48G1A.2.1;Parent=transcript:Y48G1A.2.1;protein_id=Y48G1A.2.1;extra_copy_number=0
N2_chrI	Liftoff	CDS	347668	347889	.	+	.	ID=CDS:Y48G1A.2.1;Parent=transcript:Y48G1A.2.1;protein_id=Y48G1A.2.1;extra_copy_number=0
N2_chrI	Liftoff	CDS	347948	348055	.	+	.	ID=CDS:Y48G1A.2.1;Parent=transcript:Y48G1A.2.1;protein_id=Y48G1A.2.1;extra_copy_number=0
N2_chrI	Liftoff	five_prime_UTR	347375	347480	.	+	.	ID=five_prime_UTR_96;Parent=transcript:Y48G1A.2.1;extra_copy_number=0
N2_chrI	Liftoff	three_prime_UTR	348056	348263	.	+	.	ID=three_prime_UTR_98;Parent=transcript:Y48G1A.2.1;extra_copy_number=0
N2_chrI	Liftoff	gene	348366	357099	.	+	.	ID=gene:WBGene00021657;Name=Y48G1A.1;biotype=protein_coding;gene_id=WBGene00021657;logic_name=wormbase;coverage=1.0;sequence_ID=1.0;valid_ORFs=1;extra_copy_number=0;copy_num_ID=gene:WBGene00021657_0
N2_chrI	Liftoff	mRNA	348366	357099	.	+	.	ID=transcript:Y48G1A.1.1;Parent=gene:WBGene00021657;biotype=protein_coding;transcript_id=Y48G1A.1.1;matches_ref_protein=True;valid_ORF=True;extra_copy_number=0
N2_chrI	Liftoff	exon	348366	348525	.	+	.	ID=exon_761;Parent=transcript:Y48G1A.1.1;Name=Y48G1A.1.1.e1;constitutive=1;ensembl_end_phase=1;ensembl_phase=-1;exon_id=Y48G1A.1.1.e1;rank=1;extra_copy_number=0
N2_chrI	Liftoff	exon	348583	348810	.	+	.	ID=exon_762;Parent=transcript:Y48G1A.1.1;Name=Y48G1A.1.1.e2;constitutive=1;ensembl_end_phase=1;ensembl_phase=1;exon_id=Y48G1A.1.1.e2;rank=2;extra_copy_number=0
N2_chrI	Liftoff	exon	349258	349586	.	+	.	ID=exon_763;Parent=transcript:Y48G1A.1.1;Name=Y48G1A.1.1.e3;constitutive=1;ensembl_end_phase=0;ensembl_phase=1;exon_id=Y48G1A.1.1.e3;rank=3;extra_copy_number=0
N2_chrI	Liftoff	exon	350091	350252	.	+	.	ID=exon_764;Parent=transcript:Y48G1A.1.1;Name=Y48G1A.1.1.e4;constitutive=1;ensembl_end_phase=0;ensembl_phase=0;exon_id=Y48G1A.1.1.e4;rank=4;extra_copy_number=0
N2_chrI	Liftoff	exon	350547	350891	.	+	.	ID=exon_765;Parent=transcript:Y48G1A.1.1;Name=Y48G1A.1.1.e5;constitutive=1;ensembl_end_phase=0;ensembl_phase=0;exon_id=Y48G1A.1.1.e5;rank=5;extra_copy_number=0
N2_chrI	Liftoff	exon	351700	351986	.	+	.	ID=exon_766;Parent=transcript:Y48G1A.1.1;Name=Y48G1A.1.1.e6;constitutive=1;ensembl_end_phase=2;ensembl_phase=0;exon_id=Y48G1A.1.1.e6;rank=6;extra_copy_number=0
N2_chrI	Liftoff	exon	352772	353078	.	+	.	ID=exon_767;Parent=transcript:Y48G1A.1.1;Name=Y48G1A.1.1.e7;constitutive=1;ensembl_end_phase=0;ensembl_phase=2;exon_id=Y48G1A.1.1.e7;rank=7;extra_copy_number=0
N2_chrI	Liftoff	exon	353650	353870	.	+	.	ID=exon_768;Parent=transcript:Y48G1A.1.1;Name=Y48G1A.1.1.e8;constitutive=1;ensembl_end_phase=2;ensembl_phase=0;exon_id=Y48G1A.1.1.e8;rank=8;extra_copy_number=0
N2_chrI	Liftoff	exon	354287	354605	.	+	.	ID=exon_769;Parent=transcript:Y48G1A.1.1;Name=Y48G1A.1.1.e9;constitutive=1;ensembl_end_phase=0;ensembl_phase=2;exon_id=Y48G1A.1.1.e9;rank=9;extra_copy_number=0
N2_chrI	Liftoff	exon	355280	355387	.	+	.	ID=exon_770;Parent=transcript:Y48G1A.1.1;Name=Y48G1A.1.1.e10;constitutive=1;ensembl_end_phase=0;ensembl_phase=0;exon_id=Y48G1A.1.1.e10;rank=10;extra_copy_number=0
N2_chrI	Liftoff	exon	355444	355723	.	+	.	ID=exon_771;Parent=transcript:Y48G1A.1.1;Name=Y48G1A.1.1.e11;constitutive=1;ensembl_end_phase=1;ensembl_phase=0;exon_id=Y48G1A.1.1.e11;rank=11;extra_copy_number=0
N2_chrI	Liftoff	exon	356740	356852	.	+	.	ID=exon_772;Parent=transcript:Y48G1A.1.1;Name=Y48G1A.1.1.e12;constitutive=1;ensembl_end_phase=0;ensembl_phase=1;exon_id=Y48G1A.1.1.e12;rank=12;extra_copy_number=0
N2_chrI	Liftoff	exon	356900	357099	.	+	.	ID=exon_773;Parent=transcript:Y48G1A.1.1;Name=Y48G1A.1.1.e13;constitutive=1;ensembl_end_phase=-1;ensembl_phase=0;exon_id=Y48G1A.1.1.e13;rank=13;extra_copy_number=0
N2_chrI	Liftoff	CDS	348441	348525	.	+	.	ID=CDS:Y48G1A.1.1;Parent=transcript:Y48G1A.1.1;protein_id=Y48G1A.1.1;extra_copy_number=0
N2_chrI	Liftoff	CDS	348583	348810	.	+	.	ID=CDS:Y48G1A.1.1;Parent=transcript:Y48G1A.1.1;protein_id=Y48G1A.1.1;extra_copy_number=0
N2_chrI	Liftoff	CDS	349258	349586	.	+	.	ID=CDS:Y48G1A.1.1;Parent=transcript:Y48G1A.1.1;protein_id=Y48G1A.1.1;extra_copy_number=0
N2_chrI	Liftoff	CDS	350091	350252	.	+	.	ID=CDS:Y48G1A.1.1;Parent=transcript:Y48G1A.1.1;protein_id=Y48G1A.1.1;extra_copy_number=0
N2_chrI	Liftoff	CDS	350547	350891	.	+	.	ID=CDS:Y48G1A.1.1;Parent=transcript:Y48G1A.1.1;protein_id=Y48G1A.1.1;extra_copy_number=0
N2_chrI	Liftoff	CDS	351700	351986	.	+	.	ID=CDS:Y48G1A.1.1;Parent=transcript:Y48G1A.1.1;protein_id=Y48G1A.1.1;extra_copy_number=0
N2_chrI	Liftoff	CDS	352772	353078	.	+	.	ID=CDS:Y48G1A.1.1;Parent=transcript:Y48G1A.1.1;protein_id=Y48G1A.1.1;extra_copy_number=0
N2_chrI	Liftoff	CDS	353650	353870	.	+	.	ID=CDS:Y48G1A.1.1;Parent=transcript:Y48G1A.1.1;protein_id=Y48G1A.1.1;extra_copy_number=0
N2_chrI	Liftoff	CDS	354287	354605	.	+	.	ID=CDS:Y48G1A.1.1;Parent=transcript:Y48G1A.1.1;protein_id=Y48G1A.1.1;extra_copy_number=0
N2_chrI	Liftoff	CDS	355280	355387	.	+	.	ID=CDS:Y48G1A.1.1;Parent=transcript:Y48G1A.1.1;protein_id=Y48G1A.1.1;extra_copy_number=0
N2_chrI	Liftoff	CDS	355444	355723	.	+	.	ID=CDS:Y48G1A.1.1;Parent=transcript:Y48G1A.1.1;protein_id=Y48G1A.1.1;extra_copy_number=0
N2_chrI	Liftoff	CDS	356740	356852	.	+	.	ID=CDS:Y48G1A.1.1;Parent=transcript:Y48G1A.1.1;protein_id=Y48G1A.1.1;extra_copy_number=0
N2_chrI	Liftoff	CDS	356900	356983	.	+	.	ID=CDS:Y48G1A.1.1;Parent=transcript:Y48G1A.1.1;protein_id=Y48G1A.1.1;extra_copy_number=0
N2_chrI	Liftoff	five_prime_UTR	348366	348440	.	+	.	ID=five_prime_UTR_97;Parent=transcript:Y48G1A.1.1;extra_copy_number=0
N2_chrI	Liftoff	three_prime_UTR	356984	357099	.	+	.	ID=three_prime_UTR_99;Parent=transcript:Y48G1A.1.1;extra_copy_number=0
N2_chrI	Liftoff	gene	364416	368225	.	+	.	ID=gene:WBGene00020091;Name=rnp-8;biotype=protein_coding;description=RNP (RRM RNA binding domain) containing [Source:UniProtKB/TrEMBL%3BAcc:V6CLS0];gene_id=WBGene00020091;logic_name=wormbase;coverage=1.0;sequence_ID=1.0;valid_ORFs=2;extra_copy_number=0;copy_num_ID=gene:WBGene00020091_0
N2_chrI	Liftoff	mRNA	364416	368225	.	+	.	ID=transcript:R119.7a.1;Parent=gene:WBGene00020091;biotype=protein_coding;transcript_id=R119.7a.1;matches_ref_protein=True;valid_ORF=True;extra_copy_number=0
N2_chrI	Liftoff	exon	364416	364585	.	+	.	ID=exon_782;Parent=transcript:R119.7a.1;Name=R119.7a.1.e1;constitutive=0;ensembl_end_phase=2;ensembl_phase=-1;exon_id=R119.7a.1.e1;rank=1;extra_copy_number=0
N2_chrI	Liftoff	exon	364642	365097	.	+	.	ID=exon_783;Parent=transcript:R119.7a.1;Name=R119.7a.1.e2;constitutive=0;ensembl_end_phase=2;ensembl_phase=2;exon_id=R119.7a.1.e2;rank=2;extra_copy_number=0
N2_chrI	Liftoff	exon	365437	365502	.	+	.	ID=exon_784;Parent=transcript:R119.7a.1;Name=R119.7a.1.e3;constitutive=0;ensembl_end_phase=2;ensembl_phase=2;exon_id=R119.7a.1.e3;rank=3;extra_copy_number=0
N2_chrI	Liftoff	exon	365550	365866	.	+	.	ID=exon_785;Parent=transcript:R119.7a.1;Name=R119.7a.1.e4;constitutive=0;ensembl_end_phase=1;ensembl_phase=2;exon_id=R119.7a.1.e4;rank=4;extra_copy_number=0
N2_chrI	Liftoff	exon	366559	367115	.	+	.	ID=exon_786;Parent=transcript:R119.7a.1;Name=R119.7a.1.e5;constitutive=0;ensembl_end_phase=0;ensembl_phase=1;exon_id=R119.7a.1.e5;rank=5;extra_copy_number=0
N2_chrI	Liftoff	exon	367652	368225	.	+	.	ID=exon_787;Parent=transcript:R119.7a.1;Name=R119.7a.1.e6;constitutive=0;ensembl_end_phase=-1;ensembl_phase=0;exon_id=R119.7a.1.e6;rank=6;extra_copy_number=0
N2_chrI	Liftoff	CDS	364425	364585	.	+	.	ID=CDS:R119.7a.1;Parent=transcript:R119.7a.1;protein_id=R119.7a.1;extra_copy_number=0
N2_chrI	Liftoff	CDS	364642	365097	.	+	.	ID=CDS:R119.7a.1;Parent=transcript:R119.7a.1;protein_id=R119.7a.1;extra_copy_number=0
N2_chrI	Liftoff	CDS	365437	365502	.	+	.	ID=CDS:R119.7a.1;Parent=transcript:R119.7a.1;protein_id=R119.7a.1;extra_copy_number=0
N2_chrI	Liftoff	CDS	365550	365866	.	+	.	ID=CDS:R119.7a.1;Parent=transcript:R119.7a.1;protein_id=R119.7a.1;extra_copy_number=0
N2_chrI	Liftoff	CDS	366559	367115	.	+	.	ID=CDS:R119.7a.1;Parent=transcript:R119.7a.1;protein_id=R119.7a.1;extra_copy_number=0
N2_chrI	Liftoff	CDS	367652	367846	.	+	.	ID=CDS:R119.7a.1;Parent=transcript:R119.7a.1;protein_id=R119.7a.1;extra_copy_number=0
N2_chrI	Liftoff	five_prime_UTR	364416	364424	.	+	.	ID=five_prime_UTR_98;Parent=transcript:R119.7a.1;extra_copy_number=0
N2_chrI	Liftoff	three_prime_UTR	367847	368225	.	+	.	ID=three_prime_UTR_100;Parent=transcript:R119.7a.1;extra_copy_number=0
N2_chrI	Liftoff	mRNA	366745	368187	.	+	.	ID=transcript:R119.7b.1;Parent=gene:WBGene00020091;biotype=protein_coding;transcript_id=R119.7b.1;matches_ref_protein=True;valid_ORF=True;extra_copy_number=0
N2_chrI	Liftoff	exon	366745	367115	.	+	.	ID=exon_788;Parent=transcript:R119.7b.1;Name=R119.7b.1.e1;constitutive=0;ensembl_end_phase=0;ensembl_phase=-1;exon_id=R119.7b.1.e1;rank=1;extra_copy_number=0
N2_chrI	Liftoff	exon	367652	368187	.	+	.	ID=exon_789;Parent=transcript:R119.7b.1;Name=R119.7b.1.e2;constitutive=0;ensembl_end_phase=-1;ensembl_phase=0;exon_id=R119.7b.1.e2;rank=2;extra_copy_number=0
N2_chrI	Liftoff	CDS	366756	367115	.	+	.	ID=CDS:R119.7b.1;Parent=transcript:R119.7b.1;protein_id=R119.7b.1;extra_copy_number=0
N2_chrI	Liftoff	CDS	367652	367846	.	+	.	ID=CDS:R119.7b.1;Parent=transcript:R119.7b.1;protein_id=R119.7b.1;extra_copy_number=0
N2_chrI	Liftoff	five_prime_UTR	366745	366755	.	+	.	ID=five_prime_UTR_99;Parent=transcript:R119.7b.1;extra_copy_number=0
N2_chrI	Liftoff	three_prime_UTR	367847	368187	.	+	.	ID=three_prime_UTR_101;Parent=transcript:R119.7b.1;extra_copy_number=0
N2_chrI	Liftoff	gene	368276	373351	.	-	.	ID=gene:WBGene00020088;Name=R119.2;biotype=protein_coding;gene_id=WBGene00020088;logic_name=wormbase;coverage=1.0;sequence_ID=1.0;valid_ORFs=1;extra_copy_number=0;copy_num_ID=gene:WBGene00020088_0
N2_chrI	Liftoff	mRNA	368276	373351	.	-	.	ID=transcript:R119.2.1;Parent=gene:WBGene00020088;biotype=protein_coding;transcript_id=R119.2.1;matches_ref_protein=True;valid_ORF=True;extra_copy_number=0
N2_chrI	Liftoff	exon	368276	369152	.	-	.	ID=exon_790;Parent=transcript:R119.2.1;Name=R119.2.1.e5;constitutive=1;ensembl_end_phase=-1;ensembl_phase=2;exon_id=R119.2.1.e5;rank=5;extra_copy_number=0
N2_chrI	Liftoff	exon	370330	370667	.	-	.	ID=exon_791;Parent=transcript:R119.2.1;Name=R119.2.1.e4;constitutive=1;ensembl_end_phase=2;ensembl_phase=0;exon_id=R119.2.1.e4;rank=4;extra_copy_number=0
N2_chrI	Liftoff	exon	371261	371579	.	-	.	ID=exon_792;Parent=transcript:R119.2.1;Name=R119.2.1.e3;constitutive=1;ensembl_end_phase=0;ensembl_phase=2;exon_id=R119.2.1.e3;rank=3;extra_copy_number=0
N2_chrI	Liftoff	exon	372523	372613	.	-	.	ID=exon_793;Parent=transcript:R119.2.1;Name=R119.2.1.e2;constitutive=1;ensembl_end_phase=2;ensembl_phase=1;exon_id=R119.2.1.e2;rank=2;extra_copy_number=0
N2_chrI	Liftoff	exon	373237	373351	.	-	.	ID=exon_794;Parent=transcript:R119.2.1;Name=R119.2.1.e1;constitutive=1;ensembl_end_phase=1;ensembl_phase=0;exon_id=R119.2.1.e1;rank=1;extra_copy_number=0
N2_chrI	Liftoff	CDS	368681	369152	.	-	.	ID=CDS:R119.2.1;Parent=transcript:R119.2.1;protein_id=R119.2.1;extra_copy_number=0
N2_chrI	Liftoff	CDS	370330	370667	.	-	.	ID=CDS:R119.2.1;Parent=transcript:R119.2.1;protein_id=R119.2.1;extra_copy_number=0
N2_chrI	Liftoff	CDS	371261	371579	.	-	.	ID=CDS:R119.2.1;Parent=transcript:R119.2.1;protein_id=R119.2.1;extra_copy_number=0
N2_chrI	Liftoff	CDS	372523	372613	.	-	.	ID=CDS:R119.2.1;Parent=transcript:R119.2.1;protein_id=R119.2.1;extra_copy_number=0
N2_chrI	Liftoff	CDS	373237	373351	.	-	.	ID=CDS:R119.2.1;Parent=transcript:R119.2.1;protein_id=R119.2.1;extra_copy_number=0
N2_chrI	Liftoff	three_prime_UTR	368276	368680	.	-	.	ID=three_prime_UTR_102;Parent=transcript:R119.2.1;extra_copy_number=0
N2_chrI	Liftoff	gene	373477	378979	.	-	.	ID=gene:WBGene00020089;Name=R119.3;biotype=protein_coding;gene_id=WBGene00020089;logic_name=wormbase;coverage=1.0;sequence_ID=1.0;valid_ORFs=1;extra_copy_number=0;copy_num_ID=gene:WBGene00020089_0
N2_chrI	Liftoff	mRNA	373477	378979	.	-	.	ID=transcript:R119.3.1;Parent=gene:WBGene00020089;biotype=protein_coding;transcript_id=R119.3.1;matches_ref_protein=True;valid_ORF=True;extra_copy_number=0
N2_chrI	Liftoff	exon	373477	373648	.	-	.	ID=exon_795;Parent=transcript:R119.3.1;Name=R119.3.1.e5;constitutive=1;ensembl_end_phase=-1;ensembl_phase=2;exon_id=R119.3.1.e5;rank=5;extra_copy_number=0
N2_chrI	Liftoff	exon	377104	377424	.	-	.	ID=exon_796;Parent=transcript:R119.3.1;Name=R119.3.1.e4;constitutive=1;ensembl_end_phase=2;ensembl_phase=2;exon_id=R119.3.1.e4;rank=4;extra_copy_number=0
N2_chrI	Liftoff	exon	378477	378547	.	-	.	ID=exon_797;Parent=transcript:R119.3.1;Name=R119.3.1.e3;constitutive=1;ensembl_end_phase=2;ensembl_phase=0;exon_id=R119.3.1.e3;rank=3;extra_copy_number=0
N2_chrI	Liftoff	exon	378609	378782	.	-	.	ID=exon_798;Parent=transcript:R119.3.1;Name=R119.3.1.e2;constitutive=1;ensembl_end_phase=0;ensembl_phase=0;exon_id=R119.3.1.e2;rank=2;extra_copy_number=0
N2_chrI	Liftoff	exon	378835	378979	.	-	.	ID=exon_799;Parent=transcript:R119.3.1;Name=R119.3.1.e1;constitutive=1;ensembl_end_phase=0;ensembl_phase=-1;exon_id=R119.3.1.e1;rank=1;extra_copy_number=0
N2_chrI	Liftoff	CDS	373594	373648	.	-	.	ID=CDS:R119.3.1;Parent=transcript:R119.3.1;protein_id=R119.3.1;extra_copy_number=0
N2_chrI	Liftoff	CDS	377104	377424	.	-	.	ID=CDS:R119.3.1;Parent=transcript:R119.3.1;protein_id=R119.3.1;extra_copy_number=0
N2_chrI	Liftoff	CDS	378477	378547	.	-	.	ID=CDS:R119.3.1;Parent=transcript:R119.3.1;protein_id=R119.3.1;extra_copy_number=0
N2_chrI	Liftoff	CDS	378609	378782	.	-	.	ID=CDS:R119.3.1;Parent=transcript:R119.3.1;protein_id=R119.3.1;extra_copy_number=0
N2_chrI	Liftoff	CDS	378835	378975	.	-	.	ID=CDS:R119.3.1;Parent=transcript:R119.3.1;protein_id=R119.3.1;extra_copy_number=0
N2_chrI	Liftoff	five_prime_UTR	378976	378979	.	-	.	ID=five_prime_UTR_100;Parent=transcript:R119.3.1;extra_copy_number=0
N2_chrI	Liftoff	three_prime_UTR	373477	373593	.	-	.	ID=three_prime_UTR_103;Parent=transcript:R119.3.1;extra_copy_number=0
N2_chrI	Liftoff	gene	378977	381808	.	-	.	ID=gene:WBGene00004143;Name=pqn-59;biotype=protein_coding;description=Prion-like-(Q/N-rich)-domain-bearing protein [Source:UniProtKB/TrEMBL%3BAcc:O61708];gene_id=WBGene00004143;logic_name=wormbase;coverage=1.0;sequence_ID=1.0;valid_ORFs=1;extra_copy_number=0;copy_num_ID=gene:WBGene00004143_0
N2_chrI	Liftoff	mRNA	378977	381808	.	-	.	ID=transcript:R119.4.1;Parent=gene:WBGene00004143;biotype=protein_coding;transcript_id=R119.4.1;matches_ref_protein=True;valid_ORF=True;extra_copy_number=0
N2_chrI	Liftoff	exon	378977	380034	.	-	.	ID=exon_800;Parent=transcript:R119.4.1;Name=R119.4.1.e6;constitutive=1;ensembl_end_phase=-1;ensembl_phase=0;exon_id=R119.4.1.e6;rank=6;extra_copy_number=0
N2_chrI	Liftoff	exon	380089	380461	.	-	.	ID=exon_801;Parent=transcript:R119.4.1;Name=R119.4.1.e5;constitutive=1;ensembl_end_phase=0;ensembl_phase=2;exon_id=R119.4.1.e5;rank=5;extra_copy_number=0
N2_chrI	Liftoff	exon	380511	380827	.	-	.	ID=exon_802;Parent=transcript:R119.4.1;Name=R119.4.1.e4;constitutive=1;ensembl_end_phase=2;ensembl_phase=0;exon_id=R119.4.1.e4;rank=4;extra_copy_number=0
N2_chrI	Liftoff	exon	380877	381124	.	-	.	ID=exon_803;Parent=transcript:R119.4.1;Name=R119.4.1.e3;constitutive=1;ensembl_end_phase=0;ensembl_phase=1;exon_id=R119.4.1.e3;rank=3;extra_copy_number=0
N2_chrI	Liftoff	exon	381172	381376	.	-	.	ID=exon_804;Parent=transcript:R119.4.1;Name=R119.4.1.e2;constitutive=1;ensembl_end_phase=1;ensembl_phase=0;exon_id=R119.4.1.e2;rank=2;extra_copy_number=0
N2_chrI	Liftoff	exon	381697	381808	.	-	.	ID=exon_805;Parent=transcript:R119.4.1;Name=R119.4.1.e1;constitutive=1;ensembl_end_phase=0;ensembl_phase=-1;exon_id=R119.4.1.e1;rank=1;extra_copy_number=0
N2_chrI	Liftoff	CDS	379150	380034	.	-	.	ID=CDS:R119.4.1;Parent=transcript:R119.4.1;protein_id=R119.4.1;extra_copy_number=0
N2_chrI	Liftoff	CDS	380089	380461	.	-	.	ID=CDS:R119.4.1;Parent=transcript:R119.4.1;protein_id=R119.4.1;extra_copy_number=0
N2_chrI	Liftoff	CDS	380511	380827	.	-	.	ID=CDS:R119.4.1;Parent=transcript:R119.4.1;protein_id=R119.4.1;extra_copy_number=0
N2_chrI	Liftoff	CDS	380877	381124	.	-	.	ID=CDS:R119.4.1;Parent=transcript:R119.4.1;protein_id=R119.4.1;extra_copy_number=0
N2_chrI	Liftoff	CDS	381172	381376	.	-	.	ID=CDS:R119.4.1;Parent=transcript:R119.4.1;protein_id=R119.4.1;extra_copy_number=0
N2_chrI	Liftoff	CDS	381697	381807	.	-	.	ID=CDS:R119.4.1;Parent=transcript:R119.4.1;protein_id=R119.4.1;extra_copy_number=0
N2_chrI	Liftoff	five_prime_UTR	381808	381808	.	-	.	ID=five_prime_UTR_101;Parent=transcript:R119.4.1;extra_copy_number=0
N2_chrI	Liftoff	three_prime_UTR	378977	379149	.	-	.	ID=three_prime_UTR_104;Parent=transcript:R119.4.1;extra_copy_number=0
N2_chrI	Liftoff	gene	382554	388470	.	+	.	ID=gene:WBGene00006385;Name=taf-4;biotype=protein_coding;description=TAF (TBP-associated transcription factor) family [Source:UniProtKB/TrEMBL%3BAcc:O61707];gene_id=WBGene00006385;logic_name=wormbase;coverage=1.0;sequence_ID=1.0;valid_ORFs=1;extra_copy_number=0;copy_num_ID=gene:WBGene00006385_0
N2_chrI	Liftoff	mRNA	382554	388470	.	+	.	ID=transcript:R119.6.1;Parent=gene:WBGene00006385;biotype=protein_coding;transcript_id=R119.6.1;matches_ref_protein=True;valid_ORF=True;extra_copy_number=0
N2_chrI	Liftoff	exon	382554	382819	.	+	.	ID=exon_806;Parent=transcript:R119.6.1;Name=R119.6.1.e1;constitutive=1;ensembl_end_phase=0;ensembl_phase=-1;exon_id=R119.6.1.e1;rank=1;extra_copy_number=0
N2_chrI	Liftoff	exon	382895	382970	.	+	.	ID=exon_807;Parent=transcript:R119.6.1;Name=R119.6.1.e2;constitutive=1;ensembl_end_phase=1;ensembl_phase=0;exon_id=R119.6.1.e2;rank=2;extra_copy_number=0
N2_chrI	Liftoff	exon	383027	383280	.	+	.	ID=exon_808;Parent=transcript:R119.6.1;Name=R119.6.1.e3;constitutive=1;ensembl_end_phase=0;ensembl_phase=1;exon_id=R119.6.1.e3;rank=3;extra_copy_number=0
N2_chrI	Liftoff	exon	383335	383470	.	+	.	ID=exon_809;Parent=transcript:R119.6.1;Name=R119.6.1.e4;constitutive=1;ensembl_end_phase=1;ensembl_phase=0;exon_id=R119.6.1.e4;rank=4;extra_copy_number=0
N2_chrI	Liftoff	exon	384531	385131	.	+	.	ID=exon_810;Parent=transcript:R119.6.1;Name=R119.6.1.e5;constitutive=1;ensembl_end_phase=2;ensembl_phase=1;exon_id=R119.6.1.e5;rank=5;extra_copy_number=0
N2_chrI	Liftoff	exon	385982	386242	.	+	.	ID=exon_811;Parent=transcript:R119.6.1;Name=R119.6.1.e6;constitutive=1;ensembl_end_phase=2;ensembl_phase=2;exon_id=R119.6.1.e6;rank=6;extra_copy_number=0
N2_chrI	Liftoff	exon	387952	388056	.	+	.	ID=exon_812;Parent=transcript:R119.6.1;Name=R119.6.1.e7;constitutive=1;ensembl_end_phase=2;ensembl_phase=2;exon_id=R119.6.1.e7;rank=7;extra_copy_number=0
N2_chrI	Liftoff	exon	388283	388470	.	+	.	ID=exon_813;Parent=transcript:R119.6.1;Name=R119.6.1.e8;constitutive=1;ensembl_end_phase=-1;ensembl_phase=2;exon_id=R119.6.1.e8;rank=8;extra_copy_number=0
N2_chrI	Liftoff	CDS	382739	382819	.	+	.	ID=CDS:R119.6.1;Parent=transcript:R119.6.1;protein_id=R119.6.1;extra_copy_number=0
N2_chrI	Liftoff	CDS	382895	382970	.	+	.	ID=CDS:R119.6.1;Parent=transcript:R119.6.1;protein_id=R119.6.1;extra_copy_number=0
N2_chrI	Liftoff	CDS	383027	383280	.	+	.	ID=CDS:R119.6.1;Parent=transcript:R119.6.1;protein_id=R119.6.1;extra_copy_number=0
N2_chrI	Liftoff	CDS	383335	383470	.	+	.	ID=CDS:R119.6.1;Parent=transcript:R119.6.1;protein_id=R119.6.1;extra_copy_number=0
N2_chrI	Liftoff	CDS	384531	385131	.	+	.	ID=CDS:R119.6.1;Parent=transcript:R119.6.1;protein_id=R119.6.1;extra_copy_number=0
N2_chrI	Liftoff	CDS	385982	386242	.	+	.	ID=CDS:R119.6.1;Parent=transcript:R119.6.1;protein_id=R119.6.1;extra_copy_number=0
N2_chrI	Liftoff	CDS	387952	388056	.	+	.	ID=CDS:R119.6.1;Parent=transcript:R119.6.1;protein_id=R119.6.1;extra_copy_number=0
N2_chrI	Liftoff	CDS	388283	388340	.	+	.	ID=CDS:R119.6.1;Parent=transcript:R119.6.1;protein_id=R119.6.1;extra_copy_number=0
N2_chrI	Liftoff	five_prime_UTR	382554	382738	.	+	.	ID=five_prime_UTR_102;Parent=transcript:R119.6.1;extra_copy_number=0
N2_chrI	Liftoff	three_prime_UTR	388341	388470	.	+	.	ID=three_prime_UTR_105;Parent=transcript:R119.6.1;extra_copy_number=0
N2_chrI	Liftoff	gene	388376	394321	.	-	.	ID=gene:WBGene00020090;Name=R119.5;biotype=protein_coding;gene_id=WBGene00020090;logic_name=wormbase;coverage=1.0;sequence_ID=1.0;valid_ORFs=2;extra_copy_number=0;copy_num_ID=gene:WBGene00020090_0
N2_chrI	Liftoff	mRNA	388376	394321	.	-	.	ID=transcript:R119.5a.1;Parent=gene:WBGene00020090;biotype=protein_coding;transcript_id=R119.5a.1;matches_ref_protein=True;valid_ORF=True;extra_copy_number=0
N2_chrI	Liftoff	exon	388376	388844	.	-	.	ID=exon_814;Parent=transcript:R119.5a.1;Name=R119.5a.1.e10;constitutive=0;ensembl_end_phase=-1;ensembl_phase=0;exon_id=R119.5a.1.e10;rank=10;extra_copy_number=0
N2_chrI	Liftoff	exon	389665	389726	.	-	.	ID=exon_815;Parent=transcript:R119.5a.1;Name=R119.5a.1.e9;constitutive=1;ensembl_end_phase=0;ensembl_phase=1;exon_id=R119.5a.1.e9;rank=9;extra_copy_number=0
N2_chrI	Liftoff	exon	390099	390458	.	-	.	ID=exon_816;Parent=transcript:R119.5a.1;Name=R119.5a.1.e8;constitutive=1;ensembl_end_phase=1;ensembl_phase=1;exon_id=R119.5a.1.e8;rank=8;extra_copy_number=0
N2_chrI	Liftoff	exon	390941	391006	.	-	.	ID=exon_817;Parent=transcript:R119.5a.1;Name=R119.5a.1.e7;constitutive=1;ensembl_end_phase=1;ensembl_phase=1;exon_id=R119.5a.1.e7;rank=7;extra_copy_number=0
N2_chrI	Liftoff	exon	391518	391712	.	-	.	ID=exon_818;Parent=transcript:R119.5a.1;Name=R119.5a.1.e6;constitutive=0;ensembl_end_phase=1;ensembl_phase=1;exon_id=R119.5a.1.e6;rank=6;extra_copy_number=0
N2_chrI	Liftoff	exon	392064	392098	.	-	.	ID=exon_819;Parent=transcript:R119.5a.1;Name=R119.5a.1.e5;constitutive=1;ensembl_end_phase=1;ensembl_phase=2;exon_id=R119.5a.1.e5;rank=5;extra_copy_number=0
N2_chrI	Liftoff	exon	392362	392568	.	-	.	ID=exon_820;Parent=transcript:R119.5a.1;Name=R119.5a.1.e4;constitutive=1;ensembl_end_phase=2;ensembl_phase=2;exon_id=R119.5a.1.e4;rank=4;extra_copy_number=0
N2_chrI	Liftoff	exon	392904	393028	.	-	.	ID=exon_821;Parent=transcript:R119.5a.1;Name=R119.5a.1.e3;constitutive=1;ensembl_end_phase=2;ensembl_phase=0;exon_id=R119.5a.1.e3;rank=3;extra_copy_number=0
N2_chrI	Liftoff	exon	393262	393545	.	-	.	ID=exon_822;Parent=transcript:R119.5a.1;Name=R119.5a.1.e2;constitutive=1;ensembl_end_phase=0;ensembl_phase=1;exon_id=R119.5a.1.e2;rank=2;extra_copy_number=0
N2_chrI	Liftoff	exon	393996	394321	.	-	.	ID=exon_823;Parent=transcript:R119.5a.1;Name=R119.5a.1.e1;constitutive=1;ensembl_end_phase=1;ensembl_phase=-1;exon_id=R119.5a.1.e1;rank=1;extra_copy_number=0
N2_chrI	Liftoff	CDS	388701	388844	.	-	.	ID=CDS:R119.5a.1;Parent=transcript:R119.5a.1;protein_id=R119.5a.1;extra_copy_number=0
N2_chrI	Liftoff	CDS	389665	389726	.	-	.	ID=CDS:R119.5a.1;Parent=transcript:R119.5a.1;protein_id=R119.5a.1;extra_copy_number=0
N2_chrI	Liftoff	CDS	390099	390458	.	-	.	ID=CDS:R119.5a.1;Parent=transcript:R119.5a.1;protein_id=R119.5a.1;extra_copy_number=0
N2_chrI	Liftoff	CDS	390941	391006	.	-	.	ID=CDS:R119.5a.1;Parent=transcript:R119.5a.1;protein_id=R119.5a.1;extra_copy_number=0
N2_chrI	Liftoff	CDS	391518	391712	.	-	.	ID=CDS:R119.5a.1;Parent=transcript:R119.5a.1;protein_id=R119.5a.1;extra_copy_number=0
N2_chrI	Liftoff	CDS	392064	392098	.	-	.	ID=CDS:R119.5a.1;Parent=transcript:R119.5a.1;protein_id=R119.5a.1;extra_copy_number=0
N2_chrI	Liftoff	CDS	392362	392568	.	-	.	ID=CDS:R119.5a.1;Parent=transcript:R119.5a.1;protein_id=R119.5a.1;extra_copy_number=0
N2_chrI	Liftoff	CDS	392904	393028	.	-	.	ID=CDS:R119.5a.1;Parent=transcript:R119.5a.1;protein_id=R119.5a.1;extra_copy_number=0
N2_chrI	Liftoff	CDS	393262	393545	.	-	.	ID=CDS:R119.5a.1;Parent=transcript:R119.5a.1;protein_id=R119.5a.1;extra_copy_number=0
N2_chrI	Liftoff	CDS	393996	394317	.	-	.	ID=CDS:R119.5a.1;Parent=transcript:R119.5a.1;protein_id=R119.5a.1;extra_copy_number=0
N2_chrI	Liftoff	five_prime_UTR	394318	394321	.	-	.	ID=five_prime_UTR_103;Parent=transcript:R119.5a.1;extra_copy_number=0
N2_chrI	Liftoff	three_prime_UTR	388376	388700	.	-	.	ID=three_prime_UTR_106;Parent=transcript:R119.5a.1;extra_copy_number=0
N2_chrI	Liftoff	mRNA	388413	394321	.	-	.	ID=transcript:R119.5b.1;Parent=gene:WBGene00020090;biotype=protein_coding;transcript_id=R119.5b.1;matches_ref_protein=True;valid_ORF=True;extra_copy_number=0
N2_chrI	Liftoff	exon	388413	388844	.	-	.	ID=exon_824;Parent=transcript:R119.5b.1;Name=R119.5b.1.e10;constitutive=0;ensembl_end_phase=-1;ensembl_phase=0;exon_id=R119.5b.1.e10;rank=10;extra_copy_number=0
N2_chrI	Liftoff	exon	389665	389726	.	-	.	ID=exon_825;Parent=transcript:R119.5b.1;Name=R119.5a.1.e9;constitutive=1;ensembl_end_phase=0;ensembl_phase=1;exon_id=R119.5a.1.e9;rank=9;extra_copy_number=0
N2_chrI	Liftoff	exon	390099	390458	.	-	.	ID=exon_826;Parent=transcript:R119.5b.1;Name=R119.5a.1.e8;constitutive=1;ensembl_end_phase=1;ensembl_phase=1;exon_id=R119.5a.1.e8;rank=8;extra_copy_number=0
N2_chrI	Liftoff	exon	390941	391006	.	-	.	ID=exon_827;Parent=transcript:R119.5b.1;Name=R119.5a.1.e7;constitutive=1;ensembl_end_phase=1;ensembl_phase=1;exon_id=R119.5a.1.e7;rank=7;extra_copy_number=0
N2_chrI	Liftoff	exon	391518	391709	.	-	.	ID=exon_828;Parent=transcript:R119.5b.1;Name=R119.5b.1.e6;constitutive=0;ensembl_end_phase=1;ensembl_phase=1;exon_id=R119.5b.1.e6;rank=6;extra_copy_number=0
N2_chrI	Liftoff	exon	392064	392098	.	-	.	ID=exon_829;Parent=transcript:R119.5b.1;Name=R119.5a.1.e5;constitutive=1;ensembl_end_phase=1;ensembl_phase=2;exon_id=R119.5a.1.e5;rank=5;extra_copy_number=0
N2_chrI	Liftoff	exon	392362	392568	.	-	.	ID=exon_830;Parent=transcript:R119.5b.1;Name=R119.5a.1.e4;constitutive=1;ensembl_end_phase=2;ensembl_phase=2;exon_id=R119.5a.1.e4;rank=4;extra_copy_number=0
N2_chrI	Liftoff	exon	392904	393028	.	-	.	ID=exon_831;Parent=transcript:R119.5b.1;Name=R119.5a.1.e3;constitutive=1;ensembl_end_phase=2;ensembl_phase=0;exon_id=R119.5a.1.e3;rank=3;extra_copy_number=0
N2_chrI	Liftoff	exon	393262	393545	.	-	.	ID=exon_832;Parent=transcript:R119.5b.1;Name=R119.5a.1.e2;constitutive=1;ensembl_end_phase=0;ensembl_phase=1;exon_id=R119.5a.1.e2;rank=2;extra_copy_number=0
N2_chrI	Liftoff	exon	393996	394321	.	-	.	ID=exon_833;Parent=transcript:R119.5b.1;Name=R119.5a.1.e1;constitutive=1;ensembl_end_phase=1;ensembl_phase=-1;exon_id=R119.5a.1.e1;rank=1;extra_copy_number=0
N2_chrI	Liftoff	CDS	388701	388844	.	-	.	ID=CDS:R119.5b.1;Parent=transcript:R119.5b.1;protein_id=R119.5b.1;extra_copy_number=0
N2_chrI	Liftoff	CDS	389665	389726	.	-	.	ID=CDS:R119.5b.1;Parent=transcript:R119.5b.1;protein_id=R119.5b.1;extra_copy_number=0
N2_chrI	Liftoff	CDS	390099	390458	.	-	.	ID=CDS:R119.5b.1;Parent=transcript:R119.5b.1;protein_id=R119.5b.1;extra_copy_number=0
N2_chrI	Liftoff	CDS	390941	391006	.	-	.	ID=CDS:R119.5b.1;Parent=transcript:R119.5b.1;protein_id=R119.5b.1;extra_copy_number=0
N2_chrI	Liftoff	CDS	391518	391709	.	-	.	ID=CDS:R119.5b.1;Parent=transcript:R119.5b.1;protein_id=R119.5b.1;extra_copy_number=0
N2_chrI	Liftoff	CDS	392064	392098	.	-	.	ID=CDS:R119.5b.1;Parent=transcript:R119.5b.1;protein_id=R119.5b.1;extra_copy_number=0
N2_chrI	Liftoff	CDS	392362	392568	.	-	.	ID=CDS:R119.5b.1;Parent=transcript:R119.5b.1;protein_id=R119.5b.1;extra_copy_number=0
N2_chrI	Liftoff	CDS	392904	393028	.	-	.	ID=CDS:R119.5b.1;Parent=transcript:R119.5b.1;protein_id=R119.5b.1;extra_copy_number=0
N2_chrI	Liftoff	CDS	393262	393545	.	-	.	ID=CDS:R119.5b.1;Parent=transcript:R119.5b.1;protein_id=R119.5b.1;extra_copy_number=0
N2_chrI	Liftoff	CDS	393996	394317	.	-	.	ID=CDS:R119.5b.1;Parent=transcript:R119.5b.1;protein_id=R119.5b.1;extra_copy_number=0
N2_chrI	Liftoff	five_prime_UTR	394318	394321	.	-	.	ID=five_prime_UTR_104;Parent=transcript:R119.5b.1;extra_copy_number=0
N2_chrI	Liftoff	three_prime_UTR	388413	388700	.	-	.	ID=three_prime_UTR_107;Parent=transcript:R119.5b.1;extra_copy_number=0
N2_chrI	Liftoff	gene	398797	412824	.	+	.	ID=gene:WBGene00021733;Name=otub-2;biotype=protein_coding;description=OTUBain deubiquitylating protease homolog [Source:UniProtKB/TrEMBL%3BAcc:Q9N4T5];gene_id=WBGene00021733;logic_name=wormbase;coverage=1.0;sequence_ID=1.0;valid_ORFs=2;extra_copy_number=0;copy_num_ID=gene:WBGene00021733_0
N2_chrI	Liftoff	mRNA	398797	412824	.	+	.	ID=transcript:Y50C1A.1a.1;Parent=gene:WBGene00021733;biotype=protein_coding;transcript_id=Y50C1A.1a.1;matches_ref_protein=True;valid_ORF=True;extra_copy_number=0
N2_chrI	Liftoff	exon	398797	398954	.	+	.	ID=exon_834;Parent=transcript:Y50C1A.1a.1;Name=Y50C1A.1a.1.e1;constitutive=0;ensembl_end_phase=1;ensembl_phase=-1;exon_id=Y50C1A.1a.1.e1;rank=1;extra_copy_number=0
N2_chrI	Liftoff	exon	399095	399175	.	+	.	ID=exon_835;Parent=transcript:Y50C1A.1a.1;Name=Y50C1A.1a.1.e2;constitutive=0;ensembl_end_phase=1;ensembl_phase=1;exon_id=Y50C1A.1a.1.e2;rank=2;extra_copy_number=0
N2_chrI	Liftoff	exon	399859	400011	.	+	.	ID=exon_836;Parent=transcript:Y50C1A.1a.1;Name=Y50C1A.1a.1.e3;constitutive=0;ensembl_end_phase=1;ensembl_phase=1;exon_id=Y50C1A.1a.1.e3;rank=3;extra_copy_number=0
N2_chrI	Liftoff	exon	401864	401956	.	+	.	ID=exon_837;Parent=transcript:Y50C1A.1a.1;Name=Y50C1A.1a.1.e4;constitutive=0;ensembl_end_phase=1;ensembl_phase=1;exon_id=Y50C1A.1a.1.e4;rank=4;extra_copy_number=0
N2_chrI	Liftoff	exon	402202	402326	.	+	.	ID=exon_838;Parent=transcript:Y50C1A.1a.1;Name=Y50C1A.1a.1.e5;constitutive=0;ensembl_end_phase=0;ensembl_phase=1;exon_id=Y50C1A.1a.1.e5;rank=5;extra_copy_number=0
N2_chrI	Liftoff	exon	403423	403626	.	+	.	ID=exon_839;Parent=transcript:Y50C1A.1a.1;Name=Y50C1A.1a.1.e6;constitutive=1;ensembl_end_phase=0;ensembl_phase=0;exon_id=Y50C1A.1a.1.e6;rank=6;extra_copy_number=0
N2_chrI	Liftoff	exon	405972	406140	.	+	.	ID=exon_840;Parent=transcript:Y50C1A.1a.1;Name=Y50C1A.1a.1.e7;constitutive=1;ensembl_end_phase=1;ensembl_phase=0;exon_id=Y50C1A.1a.1.e7;rank=7;extra_copy_number=0
N2_chrI	Liftoff	exon	407279	407453	.	+	.	ID=exon_841;Parent=transcript:Y50C1A.1a.1;Name=Y50C1A.1a.1.e8;constitutive=1;ensembl_end_phase=2;ensembl_phase=1;exon_id=Y50C1A.1a.1.e8;rank=8;extra_copy_number=0
N2_chrI	Liftoff	exon	408430	408672	.	+	.	ID=exon_842;Parent=transcript:Y50C1A.1a.1;Name=Y50C1A.1a.1.e9;constitutive=1;ensembl_end_phase=2;ensembl_phase=2;exon_id=Y50C1A.1a.1.e9;rank=9;extra_copy_number=0
N2_chrI	Liftoff	exon	410253	410535	.	+	.	ID=exon_843;Parent=transcript:Y50C1A.1a.1;Name=Y50C1A.1a.1.e10;constitutive=1;ensembl_end_phase=0;ensembl_phase=2;exon_id=Y50C1A.1a.1.e10;rank=10;extra_copy_number=0
N2_chrI	Liftoff	exon	411112	411344	.	+	.	ID=exon_844;Parent=transcript:Y50C1A.1a.1;Name=Y50C1A.1a.1.e11;constitutive=1;ensembl_end_phase=2;ensembl_phase=0;exon_id=Y50C1A.1a.1.e11;rank=11;extra_copy_number=0
N2_chrI	Liftoff	exon	412350	412824	.	+	.	ID=exon_845;Parent=transcript:Y50C1A.1a.1;Name=Y50C1A.1a.1.e12;constitutive=0;ensembl_end_phase=-1;ensembl_phase=2;exon_id=Y50C1A.1a.1.e12;rank=12;extra_copy_number=0
N2_chrI	Liftoff	CDS	398855	398954	.	+	.	ID=CDS:Y50C1A.1a.1;Parent=transcript:Y50C1A.1a.1;protein_id=Y50C1A.1a.1;extra_copy_number=0
N2_chrI	Liftoff	CDS	399095	399175	.	+	.	ID=CDS:Y50C1A.1a.1;Parent=transcript:Y50C1A.1a.1;protein_id=Y50C1A.1a.1;extra_copy_number=0
N2_chrI	Liftoff	CDS	399859	400011	.	+	.	ID=CDS:Y50C1A.1a.1;Parent=transcript:Y50C1A.1a.1;protein_id=Y50C1A.1a.1;extra_copy_number=0
N2_chrI	Liftoff	CDS	401864	401956	.	+	.	ID=CDS:Y50C1A.1a.1;Parent=transcript:Y50C1A.1a.1;protein_id=Y50C1A.1a.1;extra_copy_number=0
N2_chrI	Liftoff	CDS	402202	402326	.	+	.	ID=CDS:Y50C1A.1a.1;Parent=transcript:Y50C1A.1a.1;protein_id=Y50C1A.1a.1;extra_copy_number=0
N2_chrI	Liftoff	CDS	403423	403626	.	+	.	ID=CDS:Y50C1A.1a.1;Parent=transcript:Y50C1A.1a.1;protein_id=Y50C1A.1a.1;extra_copy_number=0
N2_chrI	Liftoff	CDS	405972	406140	.	+	.	ID=CDS:Y50C1A.1a.1;Parent=transcript:Y50C1A.1a.1;protein_id=Y50C1A.1a.1;extra_copy_number=0
N2_chrI	Liftoff	CDS	407279	407453	.	+	.	ID=CDS:Y50C1A.1a.1;Parent=transcript:Y50C1A.1a.1;protein_id=Y50C1A.1a.1;extra_copy_number=0
N2_chrI	Liftoff	CDS	408430	408672	.	+	.	ID=CDS:Y50C1A.1a.1;Parent=transcript:Y50C1A.1a.1;protein_id=Y50C1A.1a.1;extra_copy_number=0
N2_chrI	Liftoff	CDS	410253	410535	.	+	.	ID=CDS:Y50C1A.1a.1;Parent=transcript:Y50C1A.1a.1;protein_id=Y50C1A.1a.1;extra_copy_number=0
N2_chrI	Liftoff	CDS	411112	411344	.	+	.	ID=CDS:Y50C1A.1a.1;Parent=transcript:Y50C1A.1a.1;protein_id=Y50C1A.1a.1;extra_copy_number=0
N2_chrI	Liftoff	CDS	412350	412419	.	+	.	ID=CDS:Y50C1A.1a.1;Parent=transcript:Y50C1A.1a.1;protein_id=Y50C1A.1a.1;extra_copy_number=0
N2_chrI	Liftoff	five_prime_UTR	398797	398854	.	+	.	ID=five_prime_UTR_105;Parent=transcript:Y50C1A.1a.1;extra_copy_number=0
N2_chrI	Liftoff	three_prime_UTR	412420	412824	.	+	.	ID=three_prime_UTR_108;Parent=transcript:Y50C1A.1a.1;extra_copy_number=0
N2_chrI	Liftoff	mRNA	402204	412810	.	+	.	ID=transcript:Y50C1A.1b.1;Parent=gene:WBGene00021733;biotype=protein_coding;transcript_id=Y50C1A.1b.1;matches_ref_protein=True;valid_ORF=True;extra_copy_number=0
N2_chrI	Liftoff	exon	402204	402326	.	+	.	ID=exon_846;Parent=transcript:Y50C1A.1b.1;Name=Y50C1A.1b.1.e1;constitutive=0;ensembl_end_phase=0;ensembl_phase=0;exon_id=Y50C1A.1b.1.e1;rank=1;extra_copy_number=0
N2_chrI	Liftoff	exon	403423	403626	.	+	.	ID=exon_847;Parent=transcript:Y50C1A.1b.1;Name=Y50C1A.1a.1.e6;constitutive=1;ensembl_end_phase=0;ensembl_phase=0;exon_id=Y50C1A.1a.1.e6;rank=2;extra_copy_number=0
N2_chrI	Liftoff	exon	405972	406140	.	+	.	ID=exon_848;Parent=transcript:Y50C1A.1b.1;Name=Y50C1A.1a.1.e7;constitutive=1;ensembl_end_phase=1;ensembl_phase=0;exon_id=Y50C1A.1a.1.e7;rank=3;extra_copy_number=0
N2_chrI	Liftoff	exon	407279	407453	.	+	.	ID=exon_849;Parent=transcript:Y50C1A.1b.1;Name=Y50C1A.1a.1.e8;constitutive=1;ensembl_end_phase=2;ensembl_phase=1;exon_id=Y50C1A.1a.1.e8;rank=4;extra_copy_number=0
N2_chrI	Liftoff	exon	408430	408672	.	+	.	ID=exon_850;Parent=transcript:Y50C1A.1b.1;Name=Y50C1A.1a.1.e9;constitutive=1;ensembl_end_phase=2;ensembl_phase=2;exon_id=Y50C1A.1a.1.e9;rank=5;extra_copy_number=0
N2_chrI	Liftoff	exon	410253	410535	.	+	.	ID=exon_851;Parent=transcript:Y50C1A.1b.1;Name=Y50C1A.1a.1.e10;constitutive=1;ensembl_end_phase=0;ensembl_phase=2;exon_id=Y50C1A.1a.1.e10;rank=6;extra_copy_number=0
N2_chrI	Liftoff	exon	411112	411344	.	+	.	ID=exon_852;Parent=transcript:Y50C1A.1b.1;Name=Y50C1A.1a.1.e11;constitutive=1;ensembl_end_phase=2;ensembl_phase=0;exon_id=Y50C1A.1a.1.e11;rank=7;extra_copy_number=0
N2_chrI	Liftoff	exon	412350	412810	.	+	.	ID=exon_853;Parent=transcript:Y50C1A.1b.1;Name=Y50C1A.1b.1.e8;constitutive=0;ensembl_end_phase=-1;ensembl_phase=2;exon_id=Y50C1A.1b.1.e8;rank=8;extra_copy_number=0
N2_chrI	Liftoff	CDS	402204	402326	.	+	.	ID=CDS:Y50C1A.1b.1;Parent=transcript:Y50C1A.1b.1;protein_id=Y50C1A.1b.1;extra_copy_number=0
N2_chrI	Liftoff	CDS	403423	403626	.	+	.	ID=CDS:Y50C1A.1b.1;Parent=transcript:Y50C1A.1b.1;protein_id=Y50C1A.1b.1;extra_copy_number=0
N2_chrI	Liftoff	CDS	405972	406140	.	+	.	ID=CDS:Y50C1A.1b.1;Parent=transcript:Y50C1A.1b.1;protein_id=Y50C1A.1b.1;extra_copy_number=0
N2_chrI	Liftoff	CDS	407279	407453	.	+	.	ID=CDS:Y50C1A.1b.1;Parent=transcript:Y50C1A.1b.1;protein_id=Y50C1A.1b.1;extra_copy_number=0
N2_chrI	Liftoff	CDS	408430	408672	.	+	.	ID=CDS:Y50C1A.1b.1;Parent=transcript:Y50C1A.1b.1;protein_id=Y50C1A.1b.1;extra_copy_number=0
N2_chrI	Liftoff	CDS	410253	410535	.	+	.	ID=CDS:Y50C1A.1b.1;Parent=transcript:Y50C1A.1b.1;protein_id=Y50C1A.1b.1;extra_copy_number=0
N2_chrI	Liftoff	CDS	411112	411344	.	+	.	ID=CDS:Y50C1A.1b.1;Parent=transcript:Y50C1A.1b.1;protein_id=Y50C1A.1b.1;extra_copy_number=0
N2_chrI	Liftoff	CDS	412350	412419	.	+	.	ID=CDS:Y50C1A.1b.1;Parent=transcript:Y50C1A.1b.1;protein_id=Y50C1A.1b.1;extra_copy_number=0
N2_chrI	Liftoff	three_prime_UTR	412420	412810	.	+	.	ID=three_prime_UTR_109;Parent=transcript:Y50C1A.1b.1;extra_copy_number=0
N2_chrI	Liftoff	gene	412820	418569	.	-	.	ID=gene:WBGene00021734;Name=Y50C1A.2;biotype=protein_coding;gene_id=WBGene00021734;logic_name=wormbase;coverage=1.0;sequence_ID=1.0;valid_ORFs=1;extra_copy_number=0;copy_num_ID=gene:WBGene00021734_0
N2_chrI	Liftoff	mRNA	412820	418569	.	-	.	ID=transcript:Y50C1A.2.1;Parent=gene:WBGene00021734;biotype=protein_coding;transcript_id=Y50C1A.2.1;matches_ref_protein=True;valid_ORF=True;extra_copy_number=0
N2_chrI	Liftoff	exon	412820	413003	.	-	.	ID=exon_854;Parent=transcript:Y50C1A.2.1;Name=Y50C1A.2.1.e7;constitutive=1;ensembl_end_phase=0;ensembl_phase=2;exon_id=Y50C1A.2.1.e7;rank=7;extra_copy_number=0
N2_chrI	Liftoff	exon	415781	416005	.	-	.	ID=exon_855;Parent=transcript:Y50C1A.2.1;Name=Y50C1A.2.1.e6;constitutive=1;ensembl_end_phase=2;ensembl_phase=2;exon_id=Y50C1A.2.1.e6;rank=6;extra_copy_number=0
N2_chrI	Liftoff	exon	416343	416560	.	-	.	ID=exon_856;Parent=transcript:Y50C1A.2.1;Name=Y50C1A.2.1.e5;constitutive=1;ensembl_end_phase=2;ensembl_phase=0;exon_id=Y50C1A.2.1.e5;rank=5;extra_copy_number=0
N2_chrI	Liftoff	exon	417431	417559	.	-	.	ID=exon_857;Parent=transcript:Y50C1A.2.1;Name=Y50C1A.2.1.e4;constitutive=1;ensembl_end_phase=0;ensembl_phase=0;exon_id=Y50C1A.2.1.e4;rank=4;extra_copy_number=0
N2_chrI	Liftoff	exon	417712	417840	.	-	.	ID=exon_858;Parent=transcript:Y50C1A.2.1;Name=Y50C1A.2.1.e3;constitutive=1;ensembl_end_phase=0;ensembl_phase=0;exon_id=Y50C1A.2.1.e3;rank=3;extra_copy_number=0
N2_chrI	Liftoff	exon	417887	418006	.	-	.	ID=exon_859;Parent=transcript:Y50C1A.2.1;Name=Y50C1A.2.1.e2;constitutive=1;ensembl_end_phase=0;ensembl_phase=0;exon_id=Y50C1A.2.1.e2;rank=2;extra_copy_number=0
N2_chrI	Liftoff	exon	418354	418569	.	-	.	ID=exon_860;Parent=transcript:Y50C1A.2.1;Name=Y50C1A.2.1.e1;constitutive=1;ensembl_end_phase=0;ensembl_phase=0;exon_id=Y50C1A.2.1.e1;rank=1;extra_copy_number=0
N2_chrI	Liftoff	CDS	412820	413003	.	-	.	ID=CDS:Y50C1A.2.1;Parent=transcript:Y50C1A.2.1;protein_id=Y50C1A.2.1;extra_copy_number=0
N2_chrI	Liftoff	CDS	415781	416005	.	-	.	ID=CDS:Y50C1A.2.1;Parent=transcript:Y50C1A.2.1;protein_id=Y50C1A.2.1;extra_copy_number=0
N2_chrI	Liftoff	CDS	416343	416560	.	-	.	ID=CDS:Y50C1A.2.1;Parent=transcript:Y50C1A.2.1;protein_id=Y50C1A.2.1;extra_copy_number=0
N2_chrI	Liftoff	CDS	417431	417559	.	-	.	ID=CDS:Y50C1A.2.1;Parent=transcript:Y50C1A.2.1;protein_id=Y50C1A.2.1;extra_copy_number=0
N2_chrI	Liftoff	CDS	417712	417840	.	-	.	ID=CDS:Y50C1A.2.1;Parent=transcript:Y50C1A.2.1;protein_id=Y50C1A.2.1;extra_copy_number=0
N2_chrI	Liftoff	CDS	417887	418006	.	-	.	ID=CDS:Y50C1A.2.1;Parent=transcript:Y50C1A.2.1;protein_id=Y50C1A.2.1;extra_copy_number=0
N2_chrI	Liftoff	CDS	418354	418569	.	-	.	ID=CDS:Y50C1A.2.1;Parent=transcript:Y50C1A.2.1;protein_id=Y50C1A.2.1;extra_copy_number=0
N2_chrI	Liftoff	gene	420831	423622	.	+	.	ID=gene:WBGene00015570;Name=C07F11.2;biotype=protein_coding;gene_id=WBGene00015570;logic_name=wormbase;coverage=1.0;sequence_ID=1.0;valid_ORFs=1;extra_copy_number=0;copy_num_ID=gene:WBGene00015570_0
N2_chrI	Liftoff	mRNA	420831	423622	.	+	.	ID=transcript:C07F11.2.1;Parent=gene:WBGene00015570;biotype=protein_coding;transcript_id=C07F11.2.1;matches_ref_protein=True;valid_ORF=True;extra_copy_number=0
N2_chrI	Liftoff	exon	420831	420941	.	+	.	ID=exon_861;Parent=transcript:C07F11.2.1;Name=C07F11.2.1.e1;constitutive=1;ensembl_end_phase=0;ensembl_phase=-1;exon_id=C07F11.2.1.e1;rank=1;extra_copy_number=0
N2_chrI	Liftoff	exon	421008	421130	.	+	.	ID=exon_862;Parent=transcript:C07F11.2.1;Name=C07F11.2.1.e2;constitutive=1;ensembl_end_phase=0;ensembl_phase=0;exon_id=C07F11.2.1.e2;rank=2;extra_copy_number=0
N2_chrI	Liftoff	exon	421474	422091	.	+	.	ID=exon_863;Parent=transcript:C07F11.2.1;Name=C07F11.2.1.e3;constitutive=1;ensembl_end_phase=0;ensembl_phase=0;exon_id=C07F11.2.1.e3;rank=3;extra_copy_number=0
N2_chrI	Liftoff	exon	422202	422402	.	+	.	ID=exon_864;Parent=transcript:C07F11.2.1;Name=C07F11.2.1.e4;constitutive=1;ensembl_end_phase=0;ensembl_phase=0;exon_id=C07F11.2.1.e4;rank=4;extra_copy_number=0
N2_chrI	Liftoff	exon	422448	422597	.	+	.	ID=exon_865;Parent=transcript:C07F11.2.1;Name=C07F11.2.1.e5;constitutive=1;ensembl_end_phase=0;ensembl_phase=0;exon_id=C07F11.2.1.e5;rank=5;extra_copy_number=0
N2_chrI	Liftoff	exon	422648	422802	.	+	.	ID=exon_866;Parent=transcript:C07F11.2.1;Name=C07F11.2.1.e6;constitutive=1;ensembl_end_phase=2;ensembl_phase=0;exon_id=C07F11.2.1.e6;rank=6;extra_copy_number=0
N2_chrI	Liftoff	exon	423410	423622	.	+	.	ID=exon_867;Parent=transcript:C07F11.2.1;Name=C07F11.2.1.e7;constitutive=1;ensembl_end_phase=-1;ensembl_phase=2;exon_id=C07F11.2.1.e7;rank=7;extra_copy_number=0
N2_chrI	Liftoff	CDS	420843	420941	.	+	.	ID=CDS:C07F11.2.1;Parent=transcript:C07F11.2.1;protein_id=C07F11.2.1;extra_copy_number=0
N2_chrI	Liftoff	CDS	421008	421130	.	+	.	ID=CDS:C07F11.2.1;Parent=transcript:C07F11.2.1;protein_id=C07F11.2.1;extra_copy_number=0
N2_chrI	Liftoff	CDS	421474	422091	.	+	.	ID=CDS:C07F11.2.1;Parent=transcript:C07F11.2.1;protein_id=C07F11.2.1;extra_copy_number=0
N2_chrI	Liftoff	CDS	422202	422402	.	+	.	ID=CDS:C07F11.2.1;Parent=transcript:C07F11.2.1;protein_id=C07F11.2.1;extra_copy_number=0
N2_chrI	Liftoff	CDS	422448	422597	.	+	.	ID=CDS:C07F11.2.1;Parent=transcript:C07F11.2.1;protein_id=C07F11.2.1;extra_copy_number=0
N2_chrI	Liftoff	CDS	422648	422802	.	+	.	ID=CDS:C07F11.2.1;Parent=transcript:C07F11.2.1;protein_id=C07F11.2.1;extra_copy_number=0
N2_chrI	Liftoff	CDS	423410	423560	.	+	.	ID=CDS:C07F11.2.1;Parent=transcript:C07F11.2.1;protein_id=C07F11.2.1;extra_copy_number=0
N2_chrI	Liftoff	five_prime_UTR	420831	420842	.	+	.	ID=five_prime_UTR_106;Parent=transcript:C07F11.2.1;extra_copy_number=0
N2_chrI	Liftoff	three_prime_UTR	423561	423622	.	+	.	ID=three_prime_UTR_110;Parent=transcript:C07F11.2.1;extra_copy_number=0
N2_chrI	Liftoff	gene	443909	461516	.	+	.	ID=gene:WBGene00006593;Name=tol-1;biotype=protein_coding;description=TOLl (Drosophila) family [Source:UniProtKB/TrEMBL%3BAcc:Q9N5Z3];gene_id=WBGene00006593;logic_name=wormbase;coverage=1.0;sequence_ID=1.0;valid_ORFs=1;extra_copy_number=0;copy_num_ID=gene:WBGene00006593_0
N2_chrI	Liftoff	mRNA	443909	461516	.	+	.	ID=transcript:C07F11.1.1;Parent=gene:WBGene00006593;biotype=protein_coding;transcript_id=C07F11.1.1;matches_ref_protein=True;valid_ORF=True;extra_copy_number=0
N2_chrI	Liftoff	exon	443909	444019	.	+	.	ID=exon_868;Parent=transcript:C07F11.1.1;Name=C07F11.1.1.e1;constitutive=1;ensembl_end_phase=2;ensembl_phase=-1;exon_id=C07F11.1.1.e1;rank=1;extra_copy_number=0
N2_chrI	Liftoff	exon	444164	444286	.	+	.	ID=exon_869;Parent=transcript:C07F11.1.1;Name=C07F11.1.1.e2;constitutive=1;ensembl_end_phase=2;ensembl_phase=2;exon_id=C07F11.1.1.e2;rank=2;extra_copy_number=0
N2_chrI	Liftoff	exon	444905	444995	.	+	.	ID=exon_870;Parent=transcript:C07F11.1.1;Name=C07F11.1.1.e3;constitutive=1;ensembl_end_phase=0;ensembl_phase=2;exon_id=C07F11.1.1.e3;rank=3;extra_copy_number=0
N2_chrI	Liftoff	exon	446619	446693	.	+	.	ID=exon_871;Parent=transcript:C07F11.1.1;Name=C07F11.1.1.e4;constitutive=1;ensembl_end_phase=0;ensembl_phase=0;exon_id=C07F11.1.1.e4;rank=4;extra_copy_number=0
N2_chrI	Liftoff	exon	446825	446962	.	+	.	ID=exon_872;Parent=transcript:C07F11.1.1;Name=C07F11.1.1.e5;constitutive=1;ensembl_end_phase=0;ensembl_phase=0;exon_id=C07F11.1.1.e5;rank=5;extra_copy_number=0
N2_chrI	Liftoff	exon	450108	450217	.	+	.	ID=exon_873;Parent=transcript:C07F11.1.1;Name=C07F11.1.1.e6;constitutive=1;ensembl_end_phase=2;ensembl_phase=0;exon_id=C07F11.1.1.e6;rank=6;extra_copy_number=0
N2_chrI	Liftoff	exon	450393	450670	.	+	.	ID=exon_874;Parent=transcript:C07F11.1.1;Name=C07F11.1.1.e7;constitutive=1;ensembl_end_phase=1;ensembl_phase=2;exon_id=C07F11.1.1.e7;rank=7;extra_copy_number=0
N2_chrI	Liftoff	exon	451206	451372	.	+	.	ID=exon_875;Parent=transcript:C07F11.1.1;Name=C07F11.1.1.e8;constitutive=1;ensembl_end_phase=0;ensembl_phase=1;exon_id=C07F11.1.1.e8;rank=8;extra_copy_number=0
N2_chrI	Liftoff	exon	455267	455402	.	+	.	ID=exon_876;Parent=transcript:C07F11.1.1;Name=C07F11.1.1.e9;constitutive=1;ensembl_end_phase=1;ensembl_phase=0;exon_id=C07F11.1.1.e9;rank=9;extra_copy_number=0
N2_chrI	Liftoff	exon	455457	455632	.	+	.	ID=exon_877;Parent=transcript:C07F11.1.1;Name=C07F11.1.1.e10;constitutive=1;ensembl_end_phase=0;ensembl_phase=1;exon_id=C07F11.1.1.e10;rank=10;extra_copy_number=0
N2_chrI	Liftoff	exon	456767	456905	.	+	.	ID=exon_878;Parent=transcript:C07F11.1.1;Name=C07F11.1.1.e11;constitutive=1;ensembl_end_phase=1;ensembl_phase=0;exon_id=C07F11.1.1.e11;rank=11;extra_copy_number=0
N2_chrI	Liftoff	exon	457147	458532	.	+	.	ID=exon_879;Parent=transcript:C07F11.1.1;Name=C07F11.1.1.e12;constitutive=1;ensembl_end_phase=1;ensembl_phase=1;exon_id=C07F11.1.1.e12;rank=12;extra_copy_number=0
N2_chrI	Liftoff	exon	459480	459973	.	+	.	ID=exon_880;Parent=transcript:C07F11.1.1;Name=C07F11.1.1.e13;constitutive=1;ensembl_end_phase=0;ensembl_phase=1;exon_id=C07F11.1.1.e13;rank=13;extra_copy_number=0
N2_chrI	Liftoff	exon	460861	461516	.	+	.	ID=exon_881;Parent=transcript:C07F11.1.1;Name=C07F11.1.1.e14;constitutive=1;ensembl_end_phase=-1;ensembl_phase=0;exon_id=C07F11.1.1.e14;rank=14;extra_copy_number=0
N2_chrI	Liftoff	CDS	443928	444019	.	+	.	ID=CDS:C07F11.1.1;Parent=transcript:C07F11.1.1;protein_id=C07F11.1.1;extra_copy_number=0
N2_chrI	Liftoff	CDS	444164	444286	.	+	.	ID=CDS:C07F11.1.1;Parent=transcript:C07F11.1.1;protein_id=C07F11.1.1;extra_copy_number=0
N2_chrI	Liftoff	CDS	444905	444995	.	+	.	ID=CDS:C07F11.1.1;Parent=transcript:C07F11.1.1;protein_id=C07F11.1.1;extra_copy_number=0
N2_chrI	Liftoff	CDS	446619	446693	.	+	.	ID=CDS:C07F11.1.1;Parent=transcript:C07F11.1.1;protein_id=C07F11.1.1;extra_copy_number=0
N2_chrI	Liftoff	CDS	446825	446962	.	+	.	ID=CDS:C07F11.1.1;Parent=transcript:C07F11.1.1;protein_id=C07F11.1.1;extra_copy_number=0
N2_chrI	Liftoff	CDS	450108	450217	.	+	.	ID=CDS:C07F11.1.1;Parent=transcript:C07F11.1.1;protein_id=C07F11.1.1;extra_copy_number=0
N2_chrI	Liftoff	CDS	450393	450670	.	+	.	ID=CDS:C07F11.1.1;Parent=transcript:C07F11.1.1;protein_id=C07F11.1.1;extra_copy_number=0
N2_chrI	Liftoff	CDS	451206	451372	.	+	.	ID=CDS:C07F11.1.1;Parent=transcript:C07F11.1.1;protein_id=C07F11.1.1;extra_copy_number=0
N2_chrI	Liftoff	CDS	455267	455402	.	+	.	ID=CDS:C07F11.1.1;Parent=transcript:C07F11.1.1;protein_id=C07F11.1.1;extra_copy_number=0
N2_chrI	Liftoff	CDS	455457	455632	.	+	.	ID=CDS:C07F11.1.1;Parent=transcript:C07F11.1.1;protein_id=C07F11.1.1;extra_copy_number=0
N2_chrI	Liftoff	CDS	456767	456905	.	+	.	ID=CDS:C07F11.1.1;Parent=transcript:C07F11.1.1;protein_id=C07F11.1.1;extra_copy_number=0
N2_chrI	Liftoff	CDS	457147	458532	.	+	.	ID=CDS:C07F11.1.1;Parent=transcript:C07F11.1.1;protein_id=C07F11.1.1;extra_copy_number=0
N2_chrI	Liftoff	CDS	459480	459973	.	+	.	ID=CDS:C07F11.1.1;Parent=transcript:C07F11.1.1;protein_id=C07F11.1.1;extra_copy_number=0
N2_chrI	Liftoff	CDS	460861	461121	.	+	.	ID=CDS:C07F11.1.1;Parent=transcript:C07F11.1.1;protein_id=C07F11.1.1;extra_copy_number=0
N2_chrI	Liftoff	five_prime_UTR	443909	443927	.	+	.	ID=five_prime_UTR_107;Parent=transcript:C07F11.1.1;extra_copy_number=0
N2_chrI	Liftoff	three_prime_UTR	461122	461516	.	+	.	ID=three_prime_UTR_111;Parent=transcript:C07F11.1.1;extra_copy_number=0
N2_chrI	Liftoff	gene	461906	462562	.	+	.	ID=gene:WBGene00021026;Name=W04C9.4;biotype=protein_coding;gene_id=WBGene00021026;logic_name=wormbase;coverage=1.0;sequence_ID=1.0;valid_ORFs=1;extra_copy_number=0;copy_num_ID=gene:WBGene00021026_0
N2_chrI	Liftoff	mRNA	461906	462562	.	+	.	ID=transcript:W04C9.4.1;Parent=gene:WBGene00021026;biotype=protein_coding;transcript_id=W04C9.4.1;matches_ref_protein=True;valid_ORF=True;extra_copy_number=0
N2_chrI	Liftoff	exon	461906	462084	.	+	.	ID=exon_882;Parent=transcript:W04C9.4.1;Name=W04C9.4.1.e1;constitutive=1;ensembl_end_phase=0;ensembl_phase=-1;exon_id=W04C9.4.1.e1;rank=1;extra_copy_number=0
N2_chrI	Liftoff	exon	462141	462229	.	+	.	ID=exon_883;Parent=transcript:W04C9.4.1;Name=W04C9.4.1.e2;constitutive=1;ensembl_end_phase=2;ensembl_phase=0;exon_id=W04C9.4.1.e2;rank=2;extra_copy_number=0
N2_chrI	Liftoff	exon	462282	462562	.	+	.	ID=exon_884;Parent=transcript:W04C9.4.1;Name=W04C9.4.1.e3;constitutive=1;ensembl_end_phase=-1;ensembl_phase=2;exon_id=W04C9.4.1.e3;rank=3;extra_copy_number=0
N2_chrI	Liftoff	CDS	461911	462084	.	+	.	ID=CDS:W04C9.4.1;Parent=transcript:W04C9.4.1;protein_id=W04C9.4.1;extra_copy_number=0
N2_chrI	Liftoff	CDS	462141	462229	.	+	.	ID=CDS:W04C9.4.1;Parent=transcript:W04C9.4.1;protein_id=W04C9.4.1;extra_copy_number=0
N2_chrI	Liftoff	CDS	462282	462471	.	+	.	ID=CDS:W04C9.4.1;Parent=transcript:W04C9.4.1;protein_id=W04C9.4.1;extra_copy_number=0
[truncated: 577,057 more rows]
