# Supplementary material for: Transposable elements and heterochromatic regions are enriched for structural variation and sequence divergence in the genome of wild-type Caenorhabditis elegans
Source: G3 (Bethesda). 2025 Apr 30;15(7):jkaf092. doi: 10.1093/g3journal/jkaf092 (PMC12239620; doi:10.1093/g3journal/jkaf092)
Supplement: jkaf092_Supplementary_Data [file jkaf092_supplementary_data.zip › 28833551/Supplemental_Data_File_S6.bed]

N2_chrI	0	4116	intergenic
N2_chrI	2048	3650	transposon
N2_chrI	2325	2475	transposon
N2_chrI	2519	2879	transposon
N2_chrI	3196	3374	transposon
N2_chrI	3301	4483	TF_binding_site
N2_chrI	3403	4072	TF_binding_site
N2_chrI	3469	4076	TF_binding_site
N2_chrI	3477	4092	TF_binding_site
N2_chrI	3484	4051	TF_binding_site
N2_chrI	3497	4081	TF_binding_site
N2_chrI	3500	4127	TF_binding_site
N2_chrI	3502	4729	TF_binding_site
N2_chrI	3507	4081	TF_binding_site
N2_chrI	3508	4084	TF_binding_site
N2_chrI	3511	4145	TF_binding_site
N2_chrI	3512	4086	TF_binding_site
N2_chrI	3515	4399	TF_binding_site
N2_chrI	3517	4098	TF_binding_site
N2_chrI	3519	4382	TF_binding_site
N2_chrI	3524	4099	TF_binding_site
N2_chrI	3525	4069	TF_binding_site
N2_chrI	3526	4129	TF_binding_site
N2_chrI	3527	3985	TF_binding_site
N2_chrI	3529	4241	TF_binding_site
N2_chrI	3534	4101	TF_binding_site
N2_chrI	3539	4023	TF_binding_site
N2_chrI	3541	4021	TF_binding_site
N2_chrI	3543	4054	TF_binding_site
N2_chrI	3552	3972	TF_binding_site
N2_chrI	3553	4093	TF_binding_site
N2_chrI	3555	4031	TF_binding_site
N2_chrI	3556	4105	TF_binding_site
N2_chrI	3560	4057	TF_binding_site
N2_chrI	3565	4087	TF_binding_site
N2_chrI	3566	4129	TF_binding_site
N2_chrI	3568	4146	TF_binding_site
N2_chrI	3569	4124	TF_binding_site
N2_chrI	3571	3900	TF_binding_site
N2_chrI	3575	4075	TF_binding_site
N2_chrI	3576	4066	TF_binding_site
N2_chrI	3582	4111	transposon
N2_chrI	3583	4000	TF_binding_site
N2_chrI	3592	4252	TF_binding_site
N2_chrI	3594	4081	TF_binding_site
N2_chrI	3595	4062	TF_binding_site
N2_chrI	3597	3945	TF_binding_site
N2_chrI	3599	4279	TF_binding_site
N2_chrI	3605	4125	TF_binding_site
N2_chrI	3606	3911	TF_binding_site
N2_chrI	3613	4052	TF_binding_site
N2_chrI	3614	3978	TF_binding_site
N2_chrI	3618	4062	TF_binding_site
N2_chrI	3619	4101	TF_binding_site
N2_chrI	3623	3993	TF_binding_site
N2_chrI	3631	4109	TF_binding_site
N2_chrI	3635	4087	TF_binding_site
N2_chrI	3635	4045	TF_binding_site
N2_chrI	3636	4099	TF_binding_site
N2_chrI	3639	4088	TF_binding_site
N2_chrI	3640	4373	TF_binding_site
N2_chrI	3643	4153	TF_binding_site
N2_chrI	3648	4068	TF_binding_site
N2_chrI	3649	4149	TF_binding_site
N2_chrI	3649	4071	TF_binding_site
N2_chrI	3650	4004	TF_binding_site
N2_chrI	3651	4031	TF_binding_site
N2_chrI	3651	3975	TF_binding_site
N2_chrI	3655	4193	TF_binding_site
N2_chrI	3658	4235	TF_binding_site
N2_chrI	3659	4129	TF_binding_site
N2_chrI	3659	3874	TF_binding_site
N2_chrI	3660	4112	TF_binding_site
N2_chrI	3662	4102	TF_binding_site
N2_chrI	3663	4113	TF_binding_site
N2_chrI	3669	4053	TF_binding_site
N2_chrI	3673	3931	TF_binding_site
N2_chrI	3678	4018	TF_binding_site
N2_chrI	3680	4196	TF_binding_site
N2_chrI	3682	4092	TF_binding_site
N2_chrI	3685	4070	TF_binding_site
N2_chrI	3685	4049	TF_binding_site
N2_chrI	3686	4094	TF_binding_site
N2_chrI	3687	4167	TF_binding_site
N2_chrI	3687	4127	TF_binding_site
N2_chrI	3687	4073	TF_binding_site
N2_chrI	3690	3921	TF_binding_site
N2_chrI	3693	4097	TF_binding_site
N2_chrI	3693	4093	TF_binding_site
N2_chrI	3696	4076	TF_binding_site
N2_chrI	3697	4080	TF_binding_site
N2_chrI	3698	4114	TF_binding_site
N2_chrI	3698	3911	TF_binding_site
N2_chrI	3699	4059	TF_binding_site
N2_chrI	3703	4213	TF_binding_site
N2_chrI	3706	4166	TF_binding_site
N2_chrI	3706	4162	TF_binding_site
N2_chrI	3707	4067	TF_binding_site
N2_chrI	3709	4081	TF_binding_site
N2_chrI	3710	4200	TF_binding_site
N2_chrI	3712	4096	TF_binding_site
N2_chrI	3713	4149	TF_binding_site
N2_chrI	3714	4211	TF_binding_site
N2_chrI	3716	4164	TF_binding_site
N2_chrI	3717	4147	TF_binding_site
N2_chrI	3718	4068	TF_binding_site
N2_chrI	3719	4155	TF_binding_site
N2_chrI	3719	4143	TF_binding_site
N2_chrI	3720	4140	TF_binding_site
N2_chrI	3720	4050	TF_binding_site
N2_chrI	3724	4114	TF_binding_site
N2_chrI	3725	4189	TF_binding_site
N2_chrI	3725	4189	TF_binding_site
N2_chrI	3726	4140	TF_binding_site
N2_chrI	3726	4073	TF_binding_site
N2_chrI	3726	4073	TF_binding_site
N2_chrI	3728	4104	TF_binding_site
N2_chrI	3730	4126	TF_binding_site
N2_chrI	3732	4058	TF_binding_site
N2_chrI	3733	4129	TF_binding_site
N2_chrI	3736	4132	TF_binding_site
N2_chrI	3740	4098	TF_binding_site
N2_chrI	3741	4137	TF_binding_site
N2_chrI	3741	4121	TF_binding_site
N2_chrI	3742	4162	TF_binding_site
N2_chrI	3742	4078	TF_binding_site
N2_chrI	3743	4147	TF_binding_site
N2_chrI	3743	4116	TF_binding_site
N2_chrI	3743	4071	TF_binding_site
N2_chrI	3744	4097	TF_binding_site
N2_chrI	3745	4149	TF_binding_site
N2_chrI	3749	4123	TF_binding_site
N2_chrI	3752	4082	TF_binding_site
N2_chrI	3753	4149	TF_binding_site
N2_chrI	3757	4110	TF_binding_site
N2_chrI	3757	4081	TF_binding_site
N2_chrI	3758	4214	TF_binding_site
N2_chrI	3758	4214	TF_binding_site
N2_chrI	3758	4208	TF_binding_site
N2_chrI	3758	4208	TF_binding_site
N2_chrI	3762	4092	TF_binding_site
N2_chrI	3763	4142	TF_binding_site
N2_chrI	3767	4088	TF_binding_site
N2_chrI	3768	4078	TF_binding_site
N2_chrI	3770	3989	TF_binding_site
N2_chrI	3773	4049	TF_binding_site
N2_chrI	3783	4199	TF_binding_site
N2_chrI	3788	4092	TF_binding_site
N2_chrI	3796	4080	TF_binding_site
N2_chrI	3798	4128	TF_binding_site
N2_chrI	3801	4141	TF_binding_site
N2_chrI	3803	4199	TF_binding_site
N2_chrI	3805	4095	TF_binding_site
N2_chrI	3809	4030	TF_binding_site
N2_chrI	3813	4052	TF_binding_site
N2_chrI	3814	4104	TF_binding_site
N2_chrI	3833	4052	TF_binding_site
N2_chrI	3838	4055	TF_binding_site
N2_chrI	3841	4087	TF_binding_site
N2_chrI	3845	4101	TF_binding_site
N2_chrI	3846	4055	TF_binding_site
N2_chrI	3861	4070	TF_binding_site
N2_chrI	3949	4464	histone_binding_site
N2_chrI	4116	4220	three_prime_UTR
N2_chrI	4116	10232	gene
N2_chrI	4116	10232	mRNA
N2_chrI	4116	4358	exon
N2_chrI	4129	4386	transposon
N2_chrI	4221	4358	CDS
N2_chrI	4358	5195	intron
N2_chrI	5195	5296	exon
N2_chrI	5195	5296	CDS
N2_chrI	5296	6037	intron
N2_chrI	5604	5624	piRNA
N2_chrI	5756	5894	transposon
N2_chrI	6037	6327	exon
N2_chrI	6037	6327	CDS
N2_chrI	6327	9729	intron
N2_chrI	7954	8294	TF_binding_site
N2_chrI	8362	8798	TF_binding_site
N2_chrI	9166	9439	TF_binding_site
N2_chrI	9200	9508	transposon
N2_chrI	9230	9590	TF_binding_site
N2_chrI	9729	9848	exon
N2_chrI	9729	9848	CDS
N2_chrI	9848	10097	intron
N2_chrI	10097	10232	exon
N2_chrI	10097	10150	CDS
N2_chrI	10151	10232	five_prime_UTR
N2_chrI	10232	11497	intergenic
N2_chrI	10609	10949	TF_binding_site
N2_chrI	10800	10983	transposon
N2_chrI	10993	11785	TF_binding_site
N2_chrI	10994	11837	TF_binding_site
N2_chrI	11029	11816	TF_binding_site
N2_chrI	11036	11446	TF_binding_site
N2_chrI	11039	11899	TF_binding_site
N2_chrI	11083	11463	TF_binding_site
N2_chrI	11085	11605	TF_binding_site
N2_chrI	11110	11590	TF_binding_site
N2_chrI	11112	11572	TF_binding_site
N2_chrI	11122	11482	TF_binding_site
N2_chrI	11133	11750	TF_binding_site
N2_chrI	11152	11568	TF_binding_site
N2_chrI	11170	11534	TF_binding_site
N2_chrI	11180	11556	TF_binding_site
N2_chrI	11199	11777	TF_binding_site
N2_chrI	11206	11586	TF_binding_site
N2_chrI	11206	11405	TF_binding_site
N2_chrI	11230	11499	TF_binding_site
N2_chrI	11231	11900	TF_binding_site
N2_chrI	11292	11823	TF_binding_site
N2_chrI	11297	11607	TF_binding_site
N2_chrI	11310	11580	TF_binding_site
N2_chrI	11312	11652	TF_binding_site
N2_chrI	11423	11798	TF_binding_site
N2_chrI	11497	16839	gene
N2_chrI	11497	16795	mRNA
N2_chrI	11497	16839	mRNA
N2_chrI	11497	11563	exon
N2_chrI	11497	11563	exon
N2_chrI	11497	11563	five_prime_UTR
N2_chrI	11497	11563	five_prime_UTR
N2_chrI	11501	16839	mRNA
N2_chrI	11501	11559	exon
N2_chrI	11501	11559	five_prime_UTR
N2_chrI	11507	16839	mRNA
N2_chrI	11507	11563	exon
N2_chrI	11507	11563	five_prime_UTR
N2_chrI	11563	11620	intron
N2_chrI	11620	16839	mRNA
N2_chrI	11620	11691	exon
N2_chrI	11620	11691	exon
N2_chrI	11620	11691	exon
N2_chrI	11620	11691	exon
N2_chrI	11620	11642	five_prime_UTR
N2_chrI	11620	11642	five_prime_UTR
N2_chrI	11620	11642	five_prime_UTR
N2_chrI	11620	11642	five_prime_UTR
N2_chrI	11625	16839	mRNA
N2_chrI	11625	11691	exon
N2_chrI	11625	11688	exon
N2_chrI	11625	11642	five_prime_UTR
N2_chrI	11625	11688	five_prime_UTR
N2_chrI	11643	11691	CDS
N2_chrI	11643	11691	CDS
N2_chrI	11643	11691	CDS
N2_chrI	11643	11691	CDS
N2_chrI	11643	11691	CDS
N2_chrI	11691	14952	intron
N2_chrI	11883	12353	transposon
N2_chrI	12303	13657	TF_binding_site
N2_chrI	12339	13559	TF_binding_site
N2_chrI	12792	13301	TF_binding_site
N2_chrI	12819	13122	TF_binding_site
N2_chrI	12957	13529	TF_binding_site
N2_chrI	13144	13433	TF_binding_site
N2_chrI	13560	14033	transposon
N2_chrI	13642	13809	transposon
N2_chrI	14092	14327	transposon
N2_chrI	14387	15541	TF_binding_site
N2_chrI	14488	15561	TF_binding_site
N2_chrI	14505	15543	TF_binding_site
N2_chrI	14556	14971	TF_binding_site
N2_chrI	14556	14969	TF_binding_site
N2_chrI	14760	15100	TF_binding_site
N2_chrI	14886	15237	TF_binding_site
N2_chrI	14925	15289	TF_binding_site
N2_chrI	14952	15162	exon
N2_chrI	14952	15104	five_prime_UTR
N2_chrI	14953	15162	exon
N2_chrI	14953	15162	exon
N2_chrI	14953	15162	exon
N2_chrI	14953	15162	exon
N2_chrI	14953	15162	exon
N2_chrI	14953	15162	CDS
N2_chrI	14953	15162	CDS
N2_chrI	14953	15162	CDS
N2_chrI	14953	15162	CDS
N2_chrI	14953	15162	CDS
N2_chrI	14997	15551	TF_binding_site
N2_chrI	15105	15162	CDS
N2_chrI	15153	15569	TF_binding_site
N2_chrI	15162	16475	intron
N2_chrI	15167	15527	TF_binding_site
N2_chrI	15179	15615	TF_binding_site
N2_chrI	15192	15602	TF_binding_site
N2_chrI	15197	15647	TF_binding_site
N2_chrI	15207	15451	TF_binding_site
N2_chrI	15236	15612	TF_binding_site
N2_chrI	15249	15604	TF_binding_site
N2_chrI	15252	15544	TF_binding_site
N2_chrI	15253	15573	TF_binding_site
N2_chrI	15263	15783	TF_binding_site
N2_chrI	15265	15635	TF_binding_site
N2_chrI	15270	15575	TF_binding_site
N2_chrI	15280	15584	TF_binding_site
N2_chrI	15281	15572	TF_binding_site
N2_chrI	15286	15666	TF_binding_site
N2_chrI	15289	15613	TF_binding_site
N2_chrI	15297	15657	TF_binding_site
N2_chrI	15315	15534	TF_binding_site
N2_chrI	15317	15519	TF_binding_site
N2_chrI	15324	15523	TF_binding_site
N2_chrI	15530	15887	transposon
N2_chrI	15554	15954	TF_binding_site
N2_chrI	15621	16141	TF_binding_site
N2_chrI	15625	15981	TF_binding_site
N2_chrI	15882	16147	TF_binding_site
N2_chrI	15905	17416	TF_binding_site
N2_chrI	15926	17326	TF_binding_site
N2_chrI	15949	16602	TF_binding_site
N2_chrI	15991	17882	histone_binding_site
N2_chrI	16024	17423	TF_binding_site
N2_chrI	16183	17462	TF_binding_site
N2_chrI	16362	16702	TF_binding_site
N2_chrI	16438	17245	TF_binding_site
N2_chrI	16455	17199	TF_binding_site
N2_chrI	16475	16587	exon
N2_chrI	16475	16839	exon
N2_chrI	16475	16839	exon
N2_chrI	16475	16839	exon
N2_chrI	16475	16839	exon
N2_chrI	16475	16839	exon
N2_chrI	16475	16587	CDS
N2_chrI	16475	16587	CDS
N2_chrI	16475	16587	CDS
N2_chrI	16475	16587	CDS
N2_chrI	16475	16587	CDS
N2_chrI	16475	16587	CDS
N2_chrI	16490	17441	TF_binding_site
N2_chrI	16524	17555	TF_binding_site
N2_chrI	16554	17206	TF_binding_site
N2_chrI	16573	17192	TF_binding_site
N2_chrI	16588	16839	three_prime_UTR
N2_chrI	16588	16839	three_prime_UTR
N2_chrI	16588	16839	three_prime_UTR
N2_chrI	16588	16839	three_prime_UTR
N2_chrI	16588	16839	three_prime_UTR
N2_chrI	16611	17322	TF_binding_site
N2_chrI	16623	17339	TF_binding_site
N2_chrI	16631	17221	TF_binding_site
N2_chrI	16634	17254	TF_binding_site
N2_chrI	16635	17370	TF_binding_site
N2_chrI	16639	17421	TF_binding_site
N2_chrI	16656	17386	TF_binding_site
N2_chrI	16661	17325	TF_binding_site
N2_chrI	16663	17313	TF_binding_site
N2_chrI	16674	17471	TF_binding_site
N2_chrI	16681	17362	TF_binding_site
N2_chrI	16695	17392	TF_binding_site
N2_chrI	16702	17215	TF_binding_site
N2_chrI	16704	16795	three_prime_UTR
N2_chrI	16704	16795	exon
N2_chrI	16706	17339	TF_binding_site
N2_chrI	16707	17117	TF_binding_site
N2_chrI	16708	17178	TF_binding_site
N2_chrI	16709	17313	TF_binding_site
N2_chrI	16714	17279	TF_binding_site
N2_chrI	16715	17299	TF_binding_site
N2_chrI	16716	17595	TF_binding_site
N2_chrI	16718	17421	TF_binding_site
N2_chrI	16718	17294	TF_binding_site
N2_chrI	16721	17197	TF_binding_site
N2_chrI	16724	17284	TF_binding_site
N2_chrI	16732	17296	TF_binding_site
N2_chrI	16735	17375	TF_binding_site
N2_chrI	16735	17339	TF_binding_site
N2_chrI	16736	17255	TF_binding_site
N2_chrI	16738	17338	TF_binding_site
N2_chrI	16739	17289	TF_binding_site
N2_chrI	16739	17212	TF_binding_site
N2_chrI	16741	17341	TF_binding_site
N2_chrI	16743	17279	TF_binding_site
N2_chrI	16743	17223	TF_binding_site
N2_chrI	16744	17334	TF_binding_site
N2_chrI	16744	17264	TF_binding_site
N2_chrI	16745	17305	TF_binding_site
N2_chrI	16746	17206	TF_binding_site
N2_chrI	16746	17186	TF_binding_site
N2_chrI	16747	17327	TF_binding_site
N2_chrI	16748	17268	TF_binding_site
N2_chrI	16750	17240	TF_binding_site
N2_chrI	16756	17300	TF_binding_site
N2_chrI	16758	17362	TF_binding_site
N2_chrI	16759	17164	TF_binding_site
N2_chrI	16760	17409	TF_binding_site
N2_chrI	16761	17283	TF_binding_site
N2_chrI	16762	17286	TF_binding_site
N2_chrI	16762	17282	TF_binding_site
N2_chrI	16764	17304	TF_binding_site
N2_chrI	16770	17220	TF_binding_site
N2_chrI	16772	17262	TF_binding_site
N2_chrI	16773	17253	TF_binding_site
N2_chrI	16773	17217	TF_binding_site
N2_chrI	16775	17279	TF_binding_site
N2_chrI	16777	17373	TF_binding_site
N2_chrI	16777	17287	TF_binding_site
N2_chrI	16778	17399	TF_binding_site
N2_chrI	16779	17363	TF_binding_site
N2_chrI	16780	17230	TF_binding_site
N2_chrI	16781	17281	TF_binding_site
N2_chrI	16781	17245	TF_binding_site
N2_chrI	16782	17211	TF_binding_site
N2_chrI	16783	17267	TF_binding_site
N2_chrI	16783	17243	TF_binding_site
N2_chrI	16785	17325	TF_binding_site
N2_chrI	16785	17201	TF_binding_site
N2_chrI	16786	17276	TF_binding_site
N2_chrI	16787	17227	TF_binding_site
N2_chrI	16788	17278	TF_binding_site
N2_chrI	16788	17224	TF_binding_site
N2_chrI	16789	17268	TF_binding_site
N2_chrI	16789	17233	TF_binding_site
N2_chrI	16789	17213	TF_binding_site
N2_chrI	16789	17205	TF_binding_site
N2_chrI	16790	17250	TF_binding_site
N2_chrI	16791	17231	TF_binding_site
N2_chrI	16794	17264	TF_binding_site
N2_chrI	16796	17292	TF_binding_site
N2_chrI	16796	17292	TF_binding_site
N2_chrI	16799	17239	TF_binding_site
N2_chrI	16802	17292	TF_binding_site
N2_chrI	16802	17252	TF_binding_site
N2_chrI	16803	17287	TF_binding_site
N2_chrI	16803	17234	TF_binding_site
N2_chrI	16804	17244	TF_binding_site
N2_chrI	16804	17228	TF_binding_site
N2_chrI	16805	17185	TF_binding_site
N2_chrI	16808	17247	TF_binding_site
N2_chrI	16808	17231	TF_binding_site
N2_chrI	16808	17162	TF_binding_site
N2_chrI	16809	17243	TF_binding_site
N2_chrI	16811	17235	TF_binding_site
N2_chrI	16812	17174	TF_binding_site
N2_chrI	16814	17334	TF_binding_site
N2_chrI	16814	17212	TF_binding_site
N2_chrI	16815	17295	TF_binding_site
N2_chrI	16815	17265	TF_binding_site
N2_chrI	16815	17265	TF_binding_site
N2_chrI	16815	17181	TF_binding_site
N2_chrI	16816	17216	TF_binding_site
N2_chrI	16816	17176	TF_binding_site
N2_chrI	16818	17284	TF_binding_site
N2_chrI	16820	17270	TF_binding_site
N2_chrI	16820	17247	TF_binding_site
N2_chrI	16820	17247	TF_binding_site
N2_chrI	16821	17201	TF_binding_site
N2_chrI	16822	17232	TF_binding_site
N2_chrI	16822	17206	TF_binding_site
N2_chrI	16825	17207	TF_binding_site
N2_chrI	16826	17206	TF_binding_site
N2_chrI	16827	17197	TF_binding_site
N2_chrI	16828	17298	TF_binding_site
N2_chrI	16828	17201	TF_binding_site
N2_chrI	16829	17197	TF_binding_site
N2_chrI	16829	17189	TF_binding_site
N2_chrI	16831	17167	TF_binding_site
N2_chrI	16832	17222	TF_binding_site
N2_chrI	16832	17217	TF_binding_site
N2_chrI	16834	17184	TF_binding_site
N2_chrI	16834	17126	TF_binding_site
N2_chrI	16835	17236	TF_binding_site
N2_chrI	16836	17236	TF_binding_site
N2_chrI	16837	17358	TF_binding_site
N2_chrI	16839	17489	intergenic
N2_chrI	16839	17243	TF_binding_site
N2_chrI	16841	17222	TF_binding_site
N2_chrI	16842	17237	TF_binding_site
N2_chrI	16842	17206	TF_binding_site
N2_chrI	16842	17174	TF_binding_site
N2_chrI	16844	17198	TF_binding_site
N2_chrI	16845	17285	TF_binding_site
N2_chrI	16846	17246	TF_binding_site
N2_chrI	16847	17194	TF_binding_site
N2_chrI	16848	17212	TF_binding_site
N2_chrI	16850	17300	TF_binding_site
N2_chrI	16850	17190	TF_binding_site
N2_chrI	16851	17249	TF_binding_site
N2_chrI	16851	17160	TF_binding_site
N2_chrI	16853	17181	TF_binding_site
N2_chrI	16853	17164	TF_binding_site
N2_chrI	16855	17195	TF_binding_site
N2_chrI	16855	17185	TF_binding_site
N2_chrI	16856	17197	TF_binding_site
N2_chrI	16856	17171	TF_binding_site
N2_chrI	16857	17161	TF_binding_site
N2_chrI	16858	17198	TF_binding_site
N2_chrI	16859	17199	TF_binding_site
N2_chrI	16860	17304	TF_binding_site
N2_chrI	16860	17209	TF_binding_site
N2_chrI	16861	17167	TF_binding_site
N2_chrI	16862	17196	TF_binding_site
N2_chrI	16863	17208	TF_binding_site
N2_chrI	16864	17380	TF_binding_site
N2_chrI	16867	17168	TF_binding_site
N2_chrI	16867	17155	TF_binding_site
N2_chrI	16870	17182	TF_binding_site
N2_chrI	16870	17168	TF_binding_site
N2_chrI	16872	17143	TF_binding_site
N2_chrI	16873	17262	TF_binding_site
N2_chrI	16873	17165	TF_binding_site
N2_chrI	16873	17131	TF_binding_site
N2_chrI	16874	17164	TF_binding_site
N2_chrI	16877	17220	TF_binding_site
N2_chrI	16879	17166	TF_binding_site
N2_chrI	16881	17266	TF_binding_site
N2_chrI	16882	17237	TF_binding_site
N2_chrI	16882	17157	TF_binding_site
N2_chrI	16882	17156	TF_binding_site
N2_chrI	16883	17158	TF_binding_site
N2_chrI	16883	17158	TF_binding_site
N2_chrI	16883	17146	TF_binding_site
N2_chrI	16884	17161	TF_binding_site
N2_chrI	16887	17291	TF_binding_site
N2_chrI	16887	17287	TF_binding_site
N2_chrI	16887	17172	TF_binding_site
N2_chrI	16888	17157	TF_binding_site
N2_chrI	16889	17232	TF_binding_site
N2_chrI	16890	17129	TF_binding_site
N2_chrI	16890	17129	TF_binding_site
N2_chrI	16890	17094	TF_binding_site
N2_chrI	16890	17094	TF_binding_site
N2_chrI	16891	17241	TF_binding_site
N2_chrI	16893	17156	TF_binding_site
N2_chrI	16895	17407	TF_binding_site
N2_chrI	16895	17129	TF_binding_site
N2_chrI	16895	17119	TF_binding_site
N2_chrI	16897	17220	TF_binding_site
N2_chrI	16897	17136	TF_binding_site
N2_chrI	16898	17113	TF_binding_site
N2_chrI	16901	17121	TF_binding_site
N2_chrI	16902	17132	TF_binding_site
N2_chrI	16903	17260	TF_binding_site
N2_chrI	16906	17150	TF_binding_site
N2_chrI	16906	17108	TF_binding_site
N2_chrI	16907	17156	TF_binding_site
N2_chrI	16907	17132	TF_binding_site
N2_chrI	16910	17121	TF_binding_site
N2_chrI	16911	17378	TF_binding_site
N2_chrI	16912	17142	TF_binding_site
N2_chrI	16912	17122	TF_binding_site
N2_chrI	16914	17121	TF_binding_site
N2_chrI	16915	17131	TF_binding_site
N2_chrI	16916	17119	TF_binding_site
N2_chrI	16917	17132	TF_binding_site
N2_chrI	16917	17126	TF_binding_site
N2_chrI	16919	17134	TF_binding_site
N2_chrI	16919	17118	TF_binding_site
N2_chrI	16920	17166	TF_binding_site
N2_chrI	16921	17160	TF_binding_site
N2_chrI	16924	17127	TF_binding_site
N2_chrI	16927	17138	TF_binding_site
N2_chrI	16927	17127	TF_binding_site
N2_chrI	16933	17134	TF_binding_site
N2_chrI	16946	17145	TF_binding_site
N2_chrI	17008	17472	TF_binding_site
N2_chrI	17008	17472	TF_binding_site
N2_chrI	17489	17912	three_prime_UTR
N2_chrI	17489	26783	gene
N2_chrI	17489	26783	mRNA
N2_chrI	17489	17960	exon
N2_chrI	17499	17912	three_prime_UTR
N2_chrI	17499	17912	three_prime_UTR
N2_chrI	17499	17912	three_prime_UTR
N2_chrI	17499	24798	mRNA
N2_chrI	17499	26645	mRNA
N2_chrI	17499	26783	mRNA
N2_chrI	17499	17960	exon
N2_chrI	17499	17960	exon
N2_chrI	17499	17960	exon
N2_chrI	17913	17960	CDS
N2_chrI	17913	17960	CDS
N2_chrI	17913	17960	CDS
N2_chrI	17913	17960	CDS
N2_chrI	17960	18008	intron
N2_chrI	18008	18117	exon
N2_chrI	18008	18117	exon
N2_chrI	18008	18117	exon
N2_chrI	18008	18117	exon
N2_chrI	18008	18117	CDS
N2_chrI	18008	18117	CDS
N2_chrI	18008	18117	CDS
N2_chrI	18008	18117	CDS
N2_chrI	18117	19017	intron
N2_chrI	19017	19243	exon
N2_chrI	19017	19243	exon
N2_chrI	19017	19243	exon
N2_chrI	19017	19243	exon
N2_chrI	19017	19243	CDS
N2_chrI	19017	19243	CDS
N2_chrI	19017	19243	CDS
N2_chrI	19017	19243	CDS
N2_chrI	19243	20273	intron
N2_chrI	20273	20480	exon
N2_chrI	20273	20480	exon
N2_chrI	20273	20480	exon
N2_chrI	20273	20480	exon
N2_chrI	20273	20480	CDS
N2_chrI	20273	20480	CDS
N2_chrI	20273	20480	CDS
N2_chrI	20273	20480	CDS
N2_chrI	20480	20850	intron
N2_chrI	20850	20966	exon
N2_chrI	20850	20966	exon
N2_chrI	20850	20966	exon
N2_chrI	20850	20966	exon
N2_chrI	20850	20966	CDS
N2_chrI	20850	20966	CDS
N2_chrI	20850	20966	CDS
N2_chrI	20850	20966	CDS
N2_chrI	20966	21015	intron
N2_chrI	21015	21141	exon
N2_chrI	21015	21138	exon
N2_chrI	21015	21141	exon
N2_chrI	21015	21141	exon
N2_chrI	21015	21141	CDS
N2_chrI	21015	21129	CDS
N2_chrI	21015	21141	CDS
N2_chrI	21015	21141	CDS
N2_chrI	21130	21138	five_prime_UTR
N2_chrI	21141	24653	intron
N2_chrI	21619	21959	TF_binding_site
N2_chrI	22147	22471	TF_binding_site
N2_chrI	22159	22462	TF_binding_site
N2_chrI	22183	22437	TF_binding_site
N2_chrI	22188	22454	TF_binding_site
N2_chrI	22196	22434	TF_binding_site
N2_chrI	22205	22439	TF_binding_site
N2_chrI	22213	22522	TF_binding_site
N2_chrI	22213	22510	TF_binding_site
N2_chrI	22218	22429	TF_binding_site
N2_chrI	22235	22639	TF_binding_site
N2_chrI	22244	22499	TF_binding_site
N2_chrI	22245	22535	TF_binding_site
N2_chrI	22259	22503	TF_binding_site
N2_chrI	22260	22636	TF_binding_site
N2_chrI	22262	22517	TF_binding_site
N2_chrI	22262	22462	TF_binding_site
N2_chrI	22264	22604	TF_binding_site
N2_chrI	22267	22637	TF_binding_site
N2_chrI	22267	22512	TF_binding_site
N2_chrI	22270	22478	TF_binding_site
N2_chrI	22274	22490	TF_binding_site
N2_chrI	22281	22512	TF_binding_site
N2_chrI	22299	22498	TF_binding_site
N2_chrI	22320	22660	TF_binding_site
N2_chrI	22341	22757	TF_binding_site
N2_chrI	22361	22751	TF_binding_site
N2_chrI	22367	22687	TF_binding_site
N2_chrI	22367	22687	TF_binding_site
N2_chrI	22374	22704	TF_binding_site
N2_chrI	22375	22745	TF_binding_site
N2_chrI	22381	22751	TF_binding_site
N2_chrI	22403	22733	TF_binding_site
N2_chrI	22441	22698	histone_binding_site
N2_chrI	24161	24504	histone_binding_site
N2_chrI	24346	24710	TF_binding_site
N2_chrI	24367	24707	TF_binding_site
N2_chrI	24503	24523	piRNA
N2_chrI	24653	24847	exon
N2_chrI	24653	24798	exon
N2_chrI	24653	24847	exon
N2_chrI	24653	24847	exon
N2_chrI	24653	24847	CDS
N2_chrI	24653	24847	CDS
N2_chrI	24653	24847	CDS
N2_chrI	24653	24798	five_prime_UTR
N2_chrI	24659	24997	TF_binding_site
N2_chrI	24847	24931	intron
N2_chrI	24931	25092	exon
N2_chrI	24931	25092	exon
N2_chrI	24931	25092	exon
N2_chrI	24931	25092	CDS
N2_chrI	24931	25092	CDS
N2_chrI	24931	25092	CDS
N2_chrI	24954	25552	TF_binding_site
N2_chrI	25092	25275	intron
N2_chrI	25275	25474	exon
N2_chrI	25275	25474	exon
N2_chrI	25275	25474	exon
N2_chrI	25275	25474	CDS
N2_chrI	25275	25474	CDS
N2_chrI	25275	25474	CDS
N2_chrI	25474	26373	intron
N2_chrI	25891	26092	transposon
N2_chrI	26139	27084	histone_binding_site
N2_chrI	26154	26752	TF_binding_site
N2_chrI	26313	26878	TF_binding_site
N2_chrI	26373	26526	exon
N2_chrI	26373	26526	exon
N2_chrI	26373	26526	exon
N2_chrI	26373	26526	CDS
N2_chrI	26373	26526	CDS
N2_chrI	26373	26526	CDS
N2_chrI	26506	26873	TF_binding_site
N2_chrI	26526	26592	intron
N2_chrI	26545	27458	TF_binding_site
N2_chrI	26560	27319	TF_binding_site
N2_chrI	26591	27309	TF_binding_site
N2_chrI	26592	26692	exon
N2_chrI	26592	26645	exon
N2_chrI	26592	26683	exon
N2_chrI	26592	26692	CDS
N2_chrI	26592	26645	CDS
N2_chrI	26592	26683	CDS
N2_chrI	26636	27327	TF_binding_site
N2_chrI	26664	27439	TF_binding_site
N2_chrI	26687	27369	TF_binding_site
N2_chrI	26691	28019	TF_binding_site
N2_chrI	26691	27295	TF_binding_site
N2_chrI	26692	26735	intron
N2_chrI	26705	27382	TF_binding_site
N2_chrI	26726	27876	TF_binding_site
N2_chrI	26735	26783	exon
N2_chrI	26735	26783	exon
N2_chrI	26735	26780	CDS
N2_chrI	26735	26780	CDS
N2_chrI	26741	27351	TF_binding_site
N2_chrI	26746	27396	TF_binding_site
N2_chrI	26765	27340	TF_binding_site
N2_chrI	26770	27210	TF_binding_site
N2_chrI	26776	28282	promoter
N2_chrI	26781	26783	five_prime_UTR
N2_chrI	26781	26783	five_prime_UTR
N2_chrI	26783	27593	intergenic
N2_chrI	26799	27330	TF_binding_site
N2_chrI	26809	27259	TF_binding_site
N2_chrI	26809	27259	TF_binding_site
N2_chrI	26812	27252	TF_binding_site
N2_chrI	26813	27399	TF_binding_site
N2_chrI	26818	27331	TF_binding_site
N2_chrI	26821	27422	TF_binding_site
N2_chrI	26823	27424	TF_binding_site
N2_chrI	26843	27359	TF_binding_site
N2_chrI	26844	27360	TF_binding_site
N2_chrI	26844	27360	TF_binding_site
N2_chrI	26849	27333	TF_binding_site
N2_chrI	26850	27354	TF_binding_site
N2_chrI	26850	27350	TF_binding_site
N2_chrI	26855	27345	TF_binding_site
N2_chrI	26860	27295	TF_binding_site
N2_chrI	26860	27295	TF_binding_site
N2_chrI	26865	27284	TF_binding_site
N2_chrI	26869	27333	TF_binding_site
N2_chrI	26869	27333	TF_binding_site
N2_chrI	26879	27209	TF_binding_site
N2_chrI	26884	27324	TF_binding_site
N2_chrI	26886	27312	TF_binding_site
N2_chrI	26887	27407	TF_binding_site
N2_chrI	26889	27284	TF_binding_site
N2_chrI	26891	27299	TF_binding_site
N2_chrI	26892	27333	TF_binding_site
N2_chrI	26897	27291	TF_binding_site
N2_chrI	26900	27305	TF_binding_site
N2_chrI	26905	27285	TF_binding_site
N2_chrI	26906	27362	TF_binding_site
N2_chrI	26906	27316	TF_binding_site
N2_chrI	26907	27357	TF_binding_site
N2_chrI	26907	27328	TF_binding_site
N2_chrI	26907	27303	TF_binding_site
N2_chrI	26920	27356	TF_binding_site
N2_chrI	26921	27325	TF_binding_site
N2_chrI	26923	27263	TF_binding_site
N2_chrI	26924	27380	TF_binding_site
N2_chrI	26924	27380	TF_binding_site
N2_chrI	26925	27349	TF_binding_site
N2_chrI	26925	27341	TF_binding_site
N2_chrI	26925	27329	TF_binding_site
N2_chrI	26927	27363	TF_binding_site
N2_chrI	26927	27351	TF_binding_site
N2_chrI	26930	27326	TF_binding_site
N2_chrI	26931	27321	TF_binding_site
N2_chrI	26932	27323	TF_binding_site
N2_chrI	26932	27301	TF_binding_site
N2_chrI	26935	27365	TF_binding_site
N2_chrI	26938	27382	TF_binding_site
N2_chrI	26942	27342	TF_binding_site
N2_chrI	26945	27385	TF_binding_site
N2_chrI	26945	27309	TF_binding_site
N2_chrI	26948	27344	TF_binding_site
N2_chrI	26951	27371	TF_binding_site
N2_chrI	26953	27377	TF_binding_site
N2_chrI	26953	27353	TF_binding_site
N2_chrI	26954	27398	TF_binding_site
N2_chrI	26956	27360	TF_binding_site
N2_chrI	26956	27352	TF_binding_site
N2_chrI	26958	27348	TF_binding_site
N2_chrI	26959	27339	TF_binding_site
N2_chrI	26961	27357	TF_binding_site
N2_chrI	26962	27298	TF_binding_site
N2_chrI	26963	27333	TF_binding_site
N2_chrI	26966	27296	TF_binding_site
N2_chrI	26968	27344	TF_binding_site
N2_chrI	26969	27525	TF_binding_site
N2_chrI	26969	27349	TF_binding_site
N2_chrI	26970	27310	TF_binding_site
N2_chrI	26971	27421	TF_binding_site
N2_chrI	26973	27357	TF_binding_site
N2_chrI	26975	27359	TF_binding_site
N2_chrI	26975	27315	TF_binding_site
N2_chrI	26978	27284	TF_binding_site
N2_chrI	26981	27357	TF_binding_site
N2_chrI	26987	27317	TF_binding_site
N2_chrI	26990	27315	TF_binding_site
N2_chrI	26993	27333	TF_binding_site
N2_chrI	26993	27323	TF_binding_site
N2_chrI	26998	27288	TF_binding_site
N2_chrI	27000	27340	TF_binding_site
N2_chrI	27006	27290	TF_binding_site
N2_chrI	27007	27310	TF_binding_site
N2_chrI	27009	27299	TF_binding_site
N2_chrI	27009	27298	TF_binding_site
N2_chrI	27011	27267	TF_binding_site
N2_chrI	27012	27376	TF_binding_site
N2_chrI	27013	27281	TF_binding_site
N2_chrI	27014	27318	TF_binding_site
N2_chrI	27019	27289	TF_binding_site
N2_chrI	27019	27276	TF_binding_site
N2_chrI	27021	27281	TF_binding_site
N2_chrI	27023	27271	TF_binding_site
N2_chrI	27029	27293	TF_binding_site
N2_chrI	27035	27266	TF_binding_site
N2_chrI	27037	27295	TF_binding_site
N2_chrI	27039	27282	TF_binding_site
N2_chrI	27041	27315	TF_binding_site
N2_chrI	27044	27309	TF_binding_site
N2_chrI	27045	27525	TF_binding_site
N2_chrI	27057	27461	TF_binding_site
N2_chrI	27060	27294	TF_binding_site
N2_chrI	27066	27295	TF_binding_site
N2_chrI	27085	27292	TF_binding_site
N2_chrI	27593	28281	three_prime_UTR
N2_chrI	27593	32546	gene
N2_chrI	27593	32546	mRNA
N2_chrI	27593	28407	exon
N2_chrI	27951	28291	TF_binding_site
N2_chrI	28067	28087	piRNA
N2_chrI	28073	28093	piRNA
N2_chrI	28205	28225	piRNA
N2_chrI	28227	29962	TF_binding_site
N2_chrI	28282	28407	CDS
N2_chrI	28407	29102	intron
N2_chrI	28479	28929	TF_binding_site
N2_chrI	29102	29369	exon
N2_chrI	29102	29369	CDS
N2_chrI	29369	29771	intron
N2_chrI	29771	30426	exon
N2_chrI	29771	30426	CDS
N2_chrI	30426	31771	intron
N2_chrI	31237	31681	transposon
N2_chrI	31525	31545	piRNA
N2_chrI	31771	32074	exon
N2_chrI	31771	32074	CDS
N2_chrI	31795	34956	TF_binding_site
N2_chrI	32074	32414	intron
N2_chrI	32332	32792	TF_binding_site
N2_chrI	32414	32546	exon
N2_chrI	32414	32484	CDS
N2_chrI	32417	32437	piRNA
N2_chrI	32485	32546	five_prime_UTR
N2_chrI	32533	32949	TF_binding_site
N2_chrI	32546	43737	intergenic
N2_chrI	32548	32988	TF_binding_site
N2_chrI	32557	32947	TF_binding_site
N2_chrI	32560	33010	TF_binding_site
N2_chrI	32572	32952	TF_binding_site
N2_chrI	32592	33012	TF_binding_site
N2_chrI	32623	32930	TF_binding_site
N2_chrI	32653	32871	TF_binding_site
N2_chrI	32663	32885	TF_binding_site
N2_chrI	33257	34040	TF_binding_site
N2_chrI	33375	34069	TF_binding_site
N2_chrI	33376	33750	TF_binding_site
N2_chrI	33617	34007	TF_binding_site
N2_chrI	33665	34016	TF_binding_site
N2_chrI	33671	34001	TF_binding_site
N2_chrI	33692	34042	TF_binding_site
N2_chrI	33696	34146	TF_binding_site
N2_chrI	33712	34050	TF_binding_site
N2_chrI	33716	34100	TF_binding_site
N2_chrI	33733	34014	TF_binding_site
N2_chrI	33737	34117	TF_binding_site
N2_chrI	34208	34445	transposon
N2_chrI	34283	34452	transposon
N2_chrI	34456	34840	TF_binding_site
N2_chrI	34553	34993	TF_binding_site
N2_chrI	34559	34975	TF_binding_site
N2_chrI	34559	34885	TF_binding_site
N2_chrI	34569	34974	TF_binding_site
N2_chrI	34569	34909	TF_binding_site
N2_chrI	34576	34956	TF_binding_site
N2_chrI	34581	34820	TF_binding_site
N2_chrI	34621	34959	TF_binding_site
N2_chrI	34622	34848	TF_binding_site
N2_chrI	34753	35117	TF_binding_site
N2_chrI	34766	35106	TF_binding_site
N2_chrI	35217	35972	TF_binding_site
N2_chrI	35221	35677	TF_binding_site
N2_chrI	35229	35613	TF_binding_site
N2_chrI	35231	35691	TF_binding_site
N2_chrI	35236	35646	TF_binding_site
N2_chrI	35237	35677	TF_binding_site
N2_chrI	35240	35676	TF_binding_site
N2_chrI	35244	35680	TF_binding_site
N2_chrI	35246	35662	TF_binding_site
N2_chrI	35246	35596	TF_binding_site
N2_chrI	35261	35637	TF_binding_site
N2_chrI	35262	35658	TF_binding_site
N2_chrI	35266	35670	TF_binding_site
N2_chrI	35269	35665	TF_binding_site
N2_chrI	35273	35623	TF_binding_site
N2_chrI	35278	35654	TF_binding_site
N2_chrI	35280	35700	TF_binding_site
N2_chrI	35282	35629	TF_binding_site
N2_chrI	35282	35629	TF_binding_site
N2_chrI	35290	35574	TF_binding_site
N2_chrI	35291	35655	TF_binding_site
N2_chrI	35295	35685	TF_binding_site
N2_chrI	35295	35615	TF_binding_site
N2_chrI	35295	35615	TF_binding_site
N2_chrI	35297	35637	TF_binding_site
N2_chrI	35309	35633	TF_binding_site
N2_chrI	35316	35656	TF_binding_site
N2_chrI	35319	35628	enhancer
N2_chrI	35319	35628	TF_binding_site
N2_chrI	35341	35604	TF_binding_site
N2_chrI	35359	35579	TF_binding_site
N2_chrI	35378	35668	TF_binding_site
N2_chrI	35404	35603	TF_binding_site
N2_chrI	35911	36271	TF_binding_site
N2_chrI	36016	36263	TF_binding_site
N2_chrI	36253	36633	TF_binding_site
N2_chrI	36276	36640	TF_binding_site
N2_chrI	36334	36710	TF_binding_site
N2_chrI	36345	36715	TF_binding_site
N2_chrI	36371	36761	TF_binding_site
N2_chrI	36376	36692	TF_binding_site
N2_chrI	36402	36692	TF_binding_site
N2_chrI	36439	36799	TF_binding_site
N2_chrI	36527	36867	TF_binding_site
N2_chrI	36546	36990	TF_binding_site
N2_chrI	36972	37905	transposon
N2_chrI	37105	37125	piRNA
N2_chrI	37160	37719	transposon
N2_chrI	38539	38655	transposon
N2_chrI	38691	38973	TF_binding_site
N2_chrI	38711	39147	TF_binding_site
N2_chrI	38752	39116	TF_binding_site
N2_chrI	38777	39183	TF_binding_site
N2_chrI	38784	39124	TF_binding_site
N2_chrI	38791	39276	TF_binding_site
N2_chrI	38792	39208	TF_binding_site
N2_chrI	38821	39257	TF_binding_site
N2_chrI	38837	39227	TF_binding_site
N2_chrI	38867	39227	TF_binding_site
N2_chrI	38868	39248	TF_binding_site
N2_chrI	38870	39280	TF_binding_site
N2_chrI	38874	39244	TF_binding_site
N2_chrI	38883	39244	TF_binding_site
N2_chrI	38896	39272	TF_binding_site
N2_chrI	38903	39205	TF_binding_site
N2_chrI	38910	39270	TF_binding_site
N2_chrI	38917	39297	TF_binding_site
N2_chrI	38953	39317	TF_binding_site
N2_chrI	39233	39683	TF_binding_site
N2_chrI	39562	40106	TF_binding_site
N2_chrI	39565	39895	TF_binding_site
N2_chrI	39573	40133	TF_binding_site
N2_chrI	39586	40018	TF_binding_site
N2_chrI	39588	40108	TF_binding_site
N2_chrI	39588	39978	TF_binding_site
N2_chrI	39591	40027	TF_binding_site
N2_chrI	39595	40075	TF_binding_site
N2_chrI	39595	40031	TF_binding_site
N2_chrI	39599	40315	TF_binding_site
N2_chrI	39599	40015	TF_binding_site
N2_chrI	39600	40040	TF_binding_site
N2_chrI	39600	40040	TF_binding_site
N2_chrI	39604	40004	TF_binding_site
N2_chrI	39610	39934	TF_binding_site
N2_chrI	39611	40053	TF_binding_site
N2_chrI	39615	40051	TF_binding_site
N2_chrI	39616	39992	TF_binding_site
N2_chrI	39618	40068	TF_binding_site
N2_chrI	39622	40066	TF_binding_site
N2_chrI	39624	40089	TF_binding_site
N2_chrI	39624	40080	TF_binding_site
N2_chrI	39624	40080	TF_binding_site
N2_chrI	39629	39979	TF_binding_site
N2_chrI	39635	40075	TF_binding_site
N2_chrI	39635	40051	TF_binding_site
N2_chrI	39635	40005	TF_binding_site
N2_chrI	39636	40339	TF_binding_site
N2_chrI	39637	40047	TF_binding_site
N2_chrI	39640	40060	TF_binding_site
N2_chrI	39641	40071	TF_binding_site
N2_chrI	39643	40043	TF_binding_site
N2_chrI	39644	40068	TF_binding_site
N2_chrI	39644	40054	TF_binding_site
N2_chrI	39644	40005	TF_binding_site
N2_chrI	39645	40025	TF_binding_site
N2_chrI	39647	40043	TF_binding_site
N2_chrI	39648	40128	TF_binding_site
N2_chrI	39649	40028	TF_binding_site
N2_chrI	39652	40056	TF_binding_site
N2_chrI	39654	40118	TF_binding_site
N2_chrI	39656	40046	TF_binding_site
N2_chrI	39656	40032	TF_binding_site
N2_chrI	39659	40101	TF_binding_site
N2_chrI	39659	40055	TF_binding_site
N2_chrI	39663	40983	TF_binding_site
N2_chrI	39666	40036	TF_binding_site
N2_chrI	39668	40082	TF_binding_site
N2_chrI	39669	40019	TF_binding_site
N2_chrI	39671	40102	TF_binding_site
N2_chrI	39672	40031	TF_binding_site
N2_chrI	39674	39994	TF_binding_site
N2_chrI	39674	39994	TF_binding_site
N2_chrI	39676	40677	TF_binding_site
N2_chrI	39678	40031	TF_binding_site
N2_chrI	39678	40015	TF_binding_site
N2_chrI	39679	40119	TF_binding_site
N2_chrI	39679	40061	TF_binding_site
N2_chrI	39680	40044	TF_binding_site
N2_chrI	39683	40022	TF_binding_site
N2_chrI	39683	40015	TF_binding_site
N2_chrI	39686	40016	TF_binding_site
N2_chrI	39689	40019	TF_binding_site
N2_chrI	39691	40031	TF_binding_site
N2_chrI	39692	40076	TF_binding_site
N2_chrI	39693	40369	TF_binding_site
N2_chrI	39695	39970	TF_binding_site
N2_chrI	39697	40037	TF_binding_site
N2_chrI	39699	40069	TF_binding_site
N2_chrI	39702	40082	TF_binding_site
N2_chrI	39704	40039	TF_binding_site
N2_chrI	39705	40379	TF_binding_site
N2_chrI	39705	40100	TF_binding_site
N2_chrI	39707	40111	TF_binding_site
N2_chrI	39708	39958	TF_binding_site
N2_chrI	39712	40052	TF_binding_site
N2_chrI	39712	40036	TF_binding_site
N2_chrI	39713	40323	TF_binding_site
N2_chrI	39713	40109	TF_binding_site
N2_chrI	39717	40047	TF_binding_site
N2_chrI	39718	40002	TF_binding_site
N2_chrI	39721	40005	TF_binding_site
N2_chrI	39725	40029	TF_binding_site
N2_chrI	39729	39957	TF_binding_site
N2_chrI	39733	40063	TF_binding_site
N2_chrI	39734	40064	TF_binding_site
N2_chrI	39734	39976	TF_binding_site
N2_chrI	39737	40527	TF_binding_site
N2_chrI	39738	40046	TF_binding_site
N2_chrI	39739	40050	TF_binding_site
N2_chrI	39740	39961	TF_binding_site
N2_chrI	39743	40079	TF_binding_site
N2_chrI	39745	40031	TF_binding_site
N2_chrI	39746	40565	TF_binding_site
N2_chrI	39747	39960	TF_binding_site
N2_chrI	39749	40295	TF_binding_site
N2_chrI	39757	40081	TF_binding_site
N2_chrI	39784	39983	TF_binding_site
N2_chrI	39823	40526	TF_binding_site
N2_chrI	40122	40486	TF_binding_site
N2_chrI	40255	40614	TF_binding_site
N2_chrI	40614	40954	TF_binding_site
N2_chrI	40712	41101	TF_binding_site
N2_chrI	40739	41094	TF_binding_site
N2_chrI	40754	41094	TF_binding_site
N2_chrI	40756	41192	TF_binding_site
N2_chrI	40853	41413	TF_binding_site
N2_chrI	40856	41220	TF_binding_site
N2_chrI	40893	42424	TF_binding_site
N2_chrI	41050	41817	TF_binding_site
N2_chrI	41205	41718	TF_binding_site
N2_chrI	41255	41602	TF_binding_site
N2_chrI	41264	42458	TF_binding_site
N2_chrI	41282	41595	TF_binding_site
N2_chrI	41285	41615	TF_binding_site
N2_chrI	41606	42150	TF_binding_site
N2_chrI	41794	42468	TF_binding_site
N2_chrI	41855	42295	TF_binding_site
N2_chrI	41883	43070	TF_binding_site
N2_chrI	41889	42519	TF_binding_site
N2_chrI	41893	42224	TF_binding_site
N2_chrI	41929	42979	TF_binding_site
N2_chrI	41950	42400	TF_binding_site
N2_chrI	41969	42459	TF_binding_site
N2_chrI	41970	42406	TF_binding_site
N2_chrI	41974	42572	TF_binding_site
N2_chrI	41975	42419	TF_binding_site
N2_chrI	41977	42487	TF_binding_site
N2_chrI	41978	42529	TF_binding_site
N2_chrI	41980	42424	TF_binding_site
N2_chrI	41993	42413	TF_binding_site
N2_chrI	41995	42405	TF_binding_site
N2_chrI	41999	42435	TF_binding_site
N2_chrI	41999	42409	TF_binding_site
N2_chrI	42008	42378	TF_binding_site
N2_chrI	42010	42594	TF_binding_site
N2_chrI	42010	42454	TF_binding_site
N2_chrI	42012	42334	TF_binding_site
N2_chrI	42018	42435	TF_binding_site
N2_chrI	42018	42414	TF_binding_site
N2_chrI	42019	42459	TF_binding_site
N2_chrI	42020	42444	TF_binding_site
N2_chrI	42021	42351	TF_binding_site
N2_chrI	42023	42459	TF_binding_site
N2_chrI	42024	42428	TF_binding_site
N2_chrI	42026	42442	TF_binding_site
N2_chrI	42027	42417	TF_binding_site
N2_chrI	42028	42432	TF_binding_site
N2_chrI	42028	42398	TF_binding_site
N2_chrI	42036	42400	TF_binding_site
N2_chrI	42039	42266	TF_binding_site
N2_chrI	42041	42437	TF_binding_site
N2_chrI	42042	42418	TF_binding_site
N2_chrI	42045	42415	TF_binding_site
N2_chrI	42046	42446	TF_binding_site
N2_chrI	42048	42412	TF_binding_site
N2_chrI	42050	42434	TF_binding_site
N2_chrI	42053	42337	TF_binding_site
N2_chrI	42059	42384	TF_binding_site
N2_chrI	42060	42385	TF_binding_site
N2_chrI	42062	42512	TF_binding_site
N2_chrI	42063	42494	TF_binding_site
N2_chrI	42063	42459	TF_binding_site
N2_chrI	42065	42405	TF_binding_site
N2_chrI	42067	42470	TF_binding_site
N2_chrI	42067	42387	TF_binding_site
N2_chrI	42067	42387	TF_binding_site
N2_chrI	42069	42489	TF_binding_site
N2_chrI	42069	42419	TF_binding_site
N2_chrI	42069	42399	TF_binding_site
N2_chrI	42073	42382	TF_binding_site
N2_chrI	42075	42475	TF_binding_site
N2_chrI	42076	42536	TF_binding_site
N2_chrI	42076	42532	TF_binding_site
N2_chrI	42076	42486	TF_binding_site
N2_chrI	42079	42409	TF_binding_site
N2_chrI	42084	42460	TF_binding_site
N2_chrI	42086	42542	TF_binding_site
N2_chrI	42086	42542	TF_binding_site
N2_chrI	42087	42437	TF_binding_site
N2_chrI	42094	42418	TF_binding_site
N2_chrI	42098	42568	TF_binding_site
N2_chrI	42099	42489	TF_binding_site
N2_chrI	42104	42352	TF_binding_site
N2_chrI	42110	42452	TF_binding_site
N2_chrI	42111	42435	TF_binding_site
N2_chrI	42117	42406	TF_binding_site
N2_chrI	42118	42419	TF_binding_site
N2_chrI	42120	42450	TF_binding_site
N2_chrI	42134	42424	TF_binding_site
N2_chrI	42137	42407	TF_binding_site
N2_chrI	42139	42338	TF_binding_site
N2_chrI	42144	42343	TF_binding_site
N2_chrI	42161	42407	TF_binding_site
N2_chrI	42178	42401	TF_binding_site
N2_chrI	42337	42917	TF_binding_site
N2_chrI	42926	43302	TF_binding_site
N2_chrI	42935	43308	TF_binding_site
N2_chrI	43079	43449	TF_binding_site
N2_chrI	43203	43543	TF_binding_site
N2_chrI	43737	44681	gene
N2_chrI	43737	44681	mRNA
N2_chrI	43737	43965	exon
N2_chrI	43737	43965	CDS
N2_chrI	43965	44034	intron
N2_chrI	44034	44238	exon
N2_chrI	44034	44238	CDS
N2_chrI	44238	44285	intron
N2_chrI	44285	44328	exon
N2_chrI	44285	44328	CDS
N2_chrI	44328	44376	intron
N2_chrI	44376	44472	exon
N2_chrI	44376	44472	CDS
N2_chrI	44472	44525	intron
N2_chrI	44525	44681	exon
N2_chrI	44525	44681	CDS
N2_chrI	44681	47471	intergenic
N2_chrI	44866	45099	TF_binding_site
N2_chrI	46016	46437	transposon
N2_chrI	46422	46762	TF_binding_site
N2_chrI	46550	47345	TF_binding_site
N2_chrI	46557	46735	transposon
N2_chrI	46593	46701	transposon
N2_chrI	46782	47985	histone_binding_site
N2_chrI	46885	47321	TF_binding_site
N2_chrI	46904	47070	transposon
N2_chrI	46948	47318	TF_binding_site
N2_chrI	46961	47417	TF_binding_site
N2_chrI	46969	47293	TF_binding_site
N2_chrI	46982	47322	TF_binding_site
N2_chrI	46985	47325	TF_binding_site
N2_chrI	46986	47336	TF_binding_site
N2_chrI	46990	47328	TF_binding_site
N2_chrI	46994	47334	TF_binding_site
N2_chrI	46996	47316	TF_binding_site
N2_chrI	46996	47316	TF_binding_site
N2_chrI	47009	47312	TF_binding_site
N2_chrI	47009	47287	TF_binding_site
N2_chrI	47016	47380	TF_binding_site
N2_chrI	47018	47342	TF_binding_site
N2_chrI	47034	47307	TF_binding_site
N2_chrI	47037	47236	TF_binding_site
N2_chrI	47052	47261	TF_binding_site
N2_chrI	47054	47303	TF_binding_site
N2_chrI	47065	47342	TF_binding_site
N2_chrI	47075	47301	TF_binding_site
N2_chrI	47097	47461	TF_binding_site
N2_chrI	47104	47351	TF_binding_site
N2_chrI	47106	47559	TF_binding_site
N2_chrI	47118	47340	TF_binding_site
N2_chrI	47169	47189	piRNA
N2_chrI	47214	47234	piRNA
N2_chrI	47457	48555	TF_binding_site
N2_chrI	47471	49861	gene
N2_chrI	47471	49861	mRNA
N2_chrI	47471	47614	exon
N2_chrI	47471	47475	five_prime_UTR
N2_chrI	47476	47614	CDS
N2_chrI	47486	48066	TF_binding_site
N2_chrI	47543	47769	TF_binding_site
N2_chrI	47614	47700	intron
N2_chrI	47625	47863	TF_binding_site
N2_chrI	47700	47862	exon
N2_chrI	47700	47862	CDS
N2_chrI	47862	48352	intron
N2_chrI	48352	48534	exon
N2_chrI	48352	48534	CDS
N2_chrI	48534	49255	intron
N2_chrI	49255	49861	exon
N2_chrI	49255	49420	CDS
N2_chrI	49421	49861	three_prime_UTR
N2_chrI	49861	49923	intergenic
N2_chrI	49923	54430	gene
N2_chrI	49923	54430	mRNA
N2_chrI	49923	50020	exon
N2_chrI	49923	49924	five_prime_UTR
N2_chrI	49925	50020	CDS
N2_chrI	50020	50819	intron
N2_chrI	50819	51034	exon
N2_chrI	50819	51034	CDS
N2_chrI	50881	51235	TF_binding_site
N2_chrI	50944	51184	TF_binding_site
N2_chrI	51034	52287	intron
N2_chrI	51436	52237	transposon
N2_chrI	51649	52024	transposon
N2_chrI	52231	52251	piRNA
N2_chrI	52287	52414	exon
N2_chrI	52287	52414	CDS
N2_chrI	52296	54364	mRNA
N2_chrI	52296	52414	exon
N2_chrI	52296	52373	five_prime_UTR
N2_chrI	52374	52414	CDS
N2_chrI	52414	52470	intron
N2_chrI	52470	52576	exon
N2_chrI	52470	52576	exon
N2_chrI	52470	52576	CDS
N2_chrI	52470	52576	CDS
N2_chrI	52576	53270	intron
N2_chrI	52966	53106	transposon
N2_chrI	53270	53341	exon
N2_chrI	53270	53341	exon
N2_chrI	53270	53341	CDS
N2_chrI	53270	53341	CDS
N2_chrI	53341	53395	intron
N2_chrI	53395	53699	exon
N2_chrI	53395	53699	exon
N2_chrI	53395	53699	CDS
N2_chrI	53395	53699	CDS
N2_chrI	53699	53948	intron
N2_chrI	53948	54430	exon
N2_chrI	53948	54364	exon
N2_chrI	53948	54364	CDS
N2_chrI	53948	54364	CDS
N2_chrI	54365	54430	three_prime_UTR
N2_chrI	54430	55299	intergenic
N2_chrI	54810	55009	transposon
N2_chrI	55299	55342	three_prime_UTR
N2_chrI	55299	64072	gene
N2_chrI	55299	64072	mRNA
N2_chrI	55299	55456	exon
N2_chrI	55343	55456	CDS
N2_chrI	55456	55896	intron
N2_chrI	55896	56053	exon
N2_chrI	55896	56053	CDS
N2_chrI	56053	56130	intron
N2_chrI	56130	56299	exon
N2_chrI	56130	56299	CDS
N2_chrI	56299	56543	intron
N2_chrI	56543	56693	exon
N2_chrI	56543	56693	CDS
N2_chrI	56693	56878	intron
N2_chrI	56878	57059	exon
N2_chrI	56878	57059	CDS
N2_chrI	57059	57263	intron
N2_chrI	57263	57631	exon
N2_chrI	57263	57631	CDS
N2_chrI	57631	59051	intron
N2_chrI	58278	61414	transposon
N2_chrI	59051	60242	exon
N2_chrI	59051	60242	CDS
N2_chrI	60242	61242	intron
N2_chrI	61242	62057	exon
N2_chrI	61242	62057	CDS
N2_chrI	62057	62780	intron
N2_chrI	62780	62980	exon
N2_chrI	62780	62980	CDS
N2_chrI	62980	63803	intron
N2_chrI	63803	63862	exon
N2_chrI	63803	63862	CDS
N2_chrI	63862	63910	intron
N2_chrI	63910	63978	exon
N2_chrI	63910	63978	CDS
N2_chrI	63978	64024	intron
N2_chrI	64024	64072	exon
N2_chrI	64024	64027	CDS
N2_chrI	64028	64072	five_prime_UTR
N2_chrI	64072	71431	intergenic
N2_chrI	65187	65788	histone_binding_site
N2_chrI	65289	65309	piRNA
N2_chrI	65609	65949	TF_binding_site
N2_chrI	65611	65978	TF_binding_site
N2_chrI	65719	65958	TF_binding_site
N2_chrI	66451	66791	TF_binding_site
N2_chrI	67635	67975	TF_binding_site
N2_chrI	67900	67920	piRNA
N2_chrI	68699	68840	transposon
N2_chrI	69809	70315	transposon
N2_chrI	69831	70397	TF_binding_site
N2_chrI	69844	70324	TF_binding_site
N2_chrI	69857	70367	TF_binding_site
N2_chrI	69860	70353	TF_binding_site
N2_chrI	69867	70427	TF_binding_site
N2_chrI	69873	70424	TF_binding_site
N2_chrI	69876	70404	TF_binding_site
N2_chrI	69881	70277	TF_binding_site
N2_chrI	69882	70342	TF_binding_site
N2_chrI	69883	70283	TF_binding_site
N2_chrI	69885	70393	TF_binding_site
N2_chrI	69889	70310	TF_binding_site
N2_chrI	69890	70496	TF_binding_site
N2_chrI	69892	70402	TF_binding_site
N2_chrI	69897	70317	TF_binding_site
N2_chrI	69901	70291	TF_binding_site
N2_chrI	69901	70282	TF_binding_site
N2_chrI	69902	70352	TF_binding_site
N2_chrI	69904	70354	TF_binding_site
N2_chrI	69905	70329	TF_binding_site
N2_chrI	69907	70389	TF_binding_site
N2_chrI	69907	70327	TF_binding_site
N2_chrI	69909	70329	TF_binding_site
N2_chrI	69913	70317	TF_binding_site
N2_chrI	69915	70435	TF_binding_site
N2_chrI	69918	70308	TF_binding_site
N2_chrI	69919	70315	TF_binding_site
N2_chrI	69919	70259	TF_binding_site
N2_chrI	69923	70419	TF_binding_site
N2_chrI	69923	70419	TF_binding_site
N2_chrI	69926	70389	TF_binding_site
N2_chrI	69927	70367	TF_binding_site
N2_chrI	69928	70332	TF_binding_site
N2_chrI	69929	70349	TF_binding_site
N2_chrI	69931	70367	TF_binding_site
N2_chrI	69931	70351	TF_binding_site
N2_chrI	69931	70327	TF_binding_site
N2_chrI	69933	70343	TF_binding_site
N2_chrI	69937	70227	TF_binding_site
N2_chrI	69940	70324	TF_binding_site
N2_chrI	69941	70331	TF_binding_site
N2_chrI	69945	70325	TF_binding_site
N2_chrI	69945	70315	TF_binding_site
N2_chrI	69946	70496	TF_binding_site
N2_chrI	69946	70326	TF_binding_site
N2_chrI	69946	70316	TF_binding_site
N2_chrI	69947	70281	TF_binding_site
N2_chrI	69948	70388	TF_binding_site
N2_chrI	69948	70328	TF_binding_site
N2_chrI	69948	70272	TF_binding_site
N2_chrI	69950	70306	TF_binding_site
N2_chrI	69952	70360	TF_binding_site
N2_chrI	69952	70348	TF_binding_site
N2_chrI	69954	70364	TF_binding_site
N2_chrI	69954	70290	TF_binding_site
N2_chrI	69956	70366	TF_binding_site
N2_chrI	69956	70320	TF_binding_site
N2_chrI	69957	70315	TF_binding_site
N2_chrI	69958	70382	TF_binding_site
N2_chrI	69958	70308	TF_binding_site
N2_chrI	69958	70282	TF_binding_site
N2_chrI	69959	70323	TF_binding_site
N2_chrI	69963	70303	TF_binding_site
N2_chrI	69964	70304	TF_binding_site
N2_chrI	69965	70349	TF_binding_site
N2_chrI	69965	70335	TF_binding_site
N2_chrI	69967	70307	TF_binding_site
N2_chrI	69970	70330	TF_binding_site
N2_chrI	69971	70285	TF_binding_site
N2_chrI	69974	70304	TF_binding_site
N2_chrI	69977	70353	TF_binding_site
N2_chrI	69980	70358	TF_binding_site
N2_chrI	69980	70284	TF_binding_site
N2_chrI	69985	70315	TF_binding_site
N2_chrI	69987	70356	TF_binding_site
N2_chrI	69987	70307	TF_binding_site
N2_chrI	69987	70307	TF_binding_site
N2_chrI	69989	70329	TF_binding_site
N2_chrI	69992	70428	TF_binding_site
N2_chrI	69994	70394	TF_binding_site
N2_chrI	69994	70376	TF_binding_site
N2_chrI	69996	70255	TF_binding_site
N2_chrI	69998	70328	TF_binding_site
N2_chrI	69999	70323	TF_binding_site
N2_chrI	70005	70335	TF_binding_site
N2_chrI	70007	70337	TF_binding_site
N2_chrI	70007	70263	TF_binding_site
N2_chrI	70022	70259	TF_binding_site
N2_chrI	70022	70244	TF_binding_site
N2_chrI	70028	70312	TF_binding_site
N2_chrI	70032	70268	TF_binding_site
N2_chrI	70039	70379	TF_binding_site
N2_chrI	70044	70334	TF_binding_site
N2_chrI	70155	70565	TF_binding_site
N2_chrI	70166	70456	TF_binding_site
N2_chrI	70275	70755	TF_binding_site
N2_chrI	70536	70788	transposon
N2_chrI	71431	81077	gene
N2_chrI	71431	81069	mRNA
N2_chrI	71431	81077	mRNA
N2_chrI	71431	71517	exon
N2_chrI	71431	71517	exon
N2_chrI	71431	71517	CDS
N2_chrI	71431	71517	CDS
N2_chrI	71517	71851	intron
N2_chrI	71851	80639	mRNA
N2_chrI	71851	80639	mRNA
N2_chrI	71851	71938	exon
N2_chrI	71851	71938	exon
N2_chrI	71851	71938	five_prime_UTR
N2_chrI	71851	71938	five_prime_UTR
N2_chrI	71853	71938	exon
N2_chrI	71853	71938	exon
N2_chrI	71853	71938	CDS
N2_chrI	71853	71938	CDS
N2_chrI	71938	72517	intron
N2_chrI	72258	73156	TF_binding_site
N2_chrI	72484	72504	piRNA
N2_chrI	72489	72509	piRNA
N2_chrI	72517	81069	mRNA
N2_chrI	72517	72596	exon
N2_chrI	72517	72596	exon
N2_chrI	72517	72596	exon
N2_chrI	72517	72596	exon
N2_chrI	72517	72596	exon
N2_chrI	72517	72596	CDS
N2_chrI	72517	72596	CDS
N2_chrI	72517	72596	five_prime_UTR
N2_chrI	72517	72596	five_prime_UTR
N2_chrI	72517	72596	five_prime_UTR
N2_chrI	72596	72653	intron
N2_chrI	72653	72903	exon
N2_chrI	72653	72903	exon
N2_chrI	72653	72903	exon
N2_chrI	72653	72903	exon
N2_chrI	72653	72903	exon
N2_chrI	72653	72903	CDS
N2_chrI	72653	72903	CDS
N2_chrI	72653	72654	five_prime_UTR
N2_chrI	72653	72903	five_prime_UTR
N2_chrI	72653	72654	five_prime_UTR
N2_chrI	72655	72903	CDS
N2_chrI	72655	72903	CDS
N2_chrI	72903	72947	intron
N2_chrI	72947	73023	exon
N2_chrI	72947	73023	exon
N2_chrI	72947	73023	exon
N2_chrI	72947	73023	exon
N2_chrI	72947	73023	exon
N2_chrI	72947	73023	CDS
N2_chrI	72947	73023	CDS
N2_chrI	72947	73023	CDS
N2_chrI	72947	73023	CDS
N2_chrI	72947	73023	five_prime_UTR
N2_chrI	73023	73611	intron
N2_chrI	73438	73788	TF_binding_site
N2_chrI	73611	73772	exon
N2_chrI	73611	73772	exon
N2_chrI	73611	73772	exon
N2_chrI	73611	73772	exon
N2_chrI	73611	73772	exon
N2_chrI	73611	73772	CDS
N2_chrI	73611	73772	CDS
N2_chrI	73611	73772	CDS
N2_chrI	73611	73772	CDS
N2_chrI	73611	73772	five_prime_UTR
N2_chrI	73772	74631	intron
N2_chrI	74431	74653	TF_binding_site
N2_chrI	74584	74920	TF_binding_site
N2_chrI	74612	74932	TF_binding_site
N2_chrI	74631	74814	exon
N2_chrI	74631	74814	exon
N2_chrI	74631	74814	exon
N2_chrI	74631	74814	exon
N2_chrI	74631	74814	exon
N2_chrI	74631	74814	CDS
N2_chrI	74631	74814	CDS
N2_chrI	74631	74814	CDS
N2_chrI	74631	74814	CDS
N2_chrI	74631	74814	five_prime_UTR
N2_chrI	74668	74908	TF_binding_site
N2_chrI	74676	74893	TF_binding_site
N2_chrI	74814	75177	intron
N2_chrI	75177	75496	exon
N2_chrI	75177	75496	exon
N2_chrI	75177	75496	exon
N2_chrI	75177	75496	exon
N2_chrI	75177	75496	exon
N2_chrI	75177	75496	CDS
N2_chrI	75177	75496	CDS
N2_chrI	75177	75496	CDS
N2_chrI	75177	75496	CDS
N2_chrI	75177	75496	five_prime_UTR
N2_chrI	75496	75957	intron
N2_chrI	75957	76118	exon
N2_chrI	75957	76118	exon
N2_chrI	75957	76118	exon
N2_chrI	75957	76118	exon
N2_chrI	75957	76118	exon
N2_chrI	75957	76118	CDS
N2_chrI	75957	76118	CDS
N2_chrI	75957	76118	CDS
N2_chrI	75957	76118	CDS
N2_chrI	75957	76118	five_prime_UTR
N2_chrI	76118	76955	intron
N2_chrI	76465	76614	transposon
N2_chrI	76696	76716	piRNA
N2_chrI	76955	77159	exon
N2_chrI	76955	77159	exon
N2_chrI	76955	77159	exon
N2_chrI	76955	77159	exon
N2_chrI	76955	77159	exon
N2_chrI	76955	77159	CDS
N2_chrI	76955	77159	CDS
N2_chrI	76955	77159	CDS
N2_chrI	76955	77159	CDS
N2_chrI	76955	77159	five_prime_UTR
N2_chrI	76975	77190	TF_binding_site
N2_chrI	77159	77719	intron
N2_chrI	77719	77805	exon
N2_chrI	77719	77805	exon
N2_chrI	77719	77805	exon
N2_chrI	77719	77805	exon
N2_chrI	77719	77805	exon
N2_chrI	77719	77805	CDS
N2_chrI	77719	77805	CDS
N2_chrI	77719	77805	CDS
N2_chrI	77719	77805	CDS
N2_chrI	77719	77805	five_prime_UTR
N2_chrI	77770	78146	TF_binding_site
N2_chrI	77805	79319	intron
N2_chrI	78564	78802	transposon
N2_chrI	79319	79453	exon
N2_chrI	79319	79453	exon
N2_chrI	79319	79453	exon
N2_chrI	79319	79453	exon
N2_chrI	79319	79453	exon
N2_chrI	79319	79453	CDS
N2_chrI	79319	79453	CDS
N2_chrI	79319	79453	CDS
N2_chrI	79319	79453	CDS
N2_chrI	79319	79360	five_prime_UTR
N2_chrI	79361	79453	CDS
N2_chrI	79453	80312	intron
N2_chrI	80312	80567	exon
N2_chrI	80312	81077	exon
N2_chrI	80312	80639	exon
N2_chrI	80312	80639	exon
N2_chrI	80312	80567	exon
N2_chrI	80312	80350	CDS
N2_chrI	80312	80350	CDS
N2_chrI	80312	80350	CDS
N2_chrI	80312	80350	CDS
N2_chrI	80312	80350	CDS
N2_chrI	80351	80567	three_prime_UTR
N2_chrI	80351	81077	three_prime_UTR
N2_chrI	80351	80639	three_prime_UTR
N2_chrI	80351	80639	three_prime_UTR
N2_chrI	80351	80567	three_prime_UTR
N2_chrI	80630	81220	TF_binding_site
N2_chrI	80644	80984	TF_binding_site
N2_chrI	80742	81501	TF_binding_site
N2_chrI	80763	82171	TF_binding_site
N2_chrI	80791	81649	TF_binding_site
N2_chrI	80820	81069	three_prime_UTR
N2_chrI	80820	81069	three_prime_UTR
N2_chrI	80820	81069	exon
N2_chrI	80820	81069	exon
N2_chrI	80924	81344	TF_binding_site
N2_chrI	81002	81442	TF_binding_site
N2_chrI	81015	81547	TF_binding_site
N2_chrI	81027	81537	TF_binding_site
N2_chrI	81044	81624	TF_binding_site
N2_chrI	81077	81199	intergenic
N2_chrI	81082	81552	TF_binding_site
N2_chrI	81106	81586	TF_binding_site
N2_chrI	81142	81502	TF_binding_site
N2_chrI	81145	81485	TF_binding_site
N2_chrI	81162	81492	TF_binding_site
N2_chrI	81172	81486	TF_binding_site
N2_chrI	81183	81394	TF_binding_site
N2_chrI	81188	81462	TF_binding_site
N2_chrI	81199	91026	gene
N2_chrI	81199	90963	mRNA
N2_chrI	81199	91026	mRNA
N2_chrI	81199	81278	exon
N2_chrI	81199	81278	exon
N2_chrI	81199	81239	five_prime_UTR
N2_chrI	81199	81239	five_prime_UTR
N2_chrI	81209	91026	mRNA
N2_chrI	81209	81278	exon
N2_chrI	81209	81239	five_prime_UTR
N2_chrI	81229	81462	TF_binding_site
N2_chrI	81230	81481	TF_binding_site
N2_chrI	81240	81278	CDS
N2_chrI	81240	81278	CDS
N2_chrI	81240	81278	CDS
N2_chrI	81241	81459	TF_binding_site
N2_chrI	81278	81891	intron
N2_chrI	81280	81539	TF_binding_site
N2_chrI	81595	82239	TF_binding_site
N2_chrI	81891	81969	exon
N2_chrI	81891	81969	exon
N2_chrI	81891	81969	exon
N2_chrI	81891	81969	CDS
N2_chrI	81891	81969	CDS
N2_chrI	81891	81969	CDS
N2_chrI	81902	82101	TF_binding_site
N2_chrI	81969	82022	intron
N2_chrI	82022	82143	exon
N2_chrI	82022	82143	exon
N2_chrI	82022	82143	exon
N2_chrI	82022	82143	CDS
N2_chrI	82022	82143	CDS
N2_chrI	82022	82143	CDS
N2_chrI	82143	82592	intron
N2_chrI	82592	82682	exon
N2_chrI	82592	82682	exon
N2_chrI	82592	82682	exon
N2_chrI	82592	82682	CDS
N2_chrI	82592	82682	CDS
N2_chrI	82592	82682	CDS
N2_chrI	82682	83187	intron
N2_chrI	83187	83426	exon
N2_chrI	83187	83426	exon
N2_chrI	83187	83426	exon
N2_chrI	83187	83426	CDS
N2_chrI	83187	83426	CDS
N2_chrI	83187	83426	CDS
N2_chrI	83426	84196	intron
N2_chrI	83619	84089	TF_binding_site
N2_chrI	83659	83969	transposon
N2_chrI	84196	84319	exon
N2_chrI	84196	84319	exon
N2_chrI	84196	84319	exon
N2_chrI	84196	84319	CDS
N2_chrI	84196	84319	CDS
N2_chrI	84196	84319	CDS
N2_chrI	84319	84394	intron
N2_chrI	84394	84573	exon
N2_chrI	84394	84573	exon
N2_chrI	84394	84573	exon
N2_chrI	84394	84573	CDS
N2_chrI	84394	84573	CDS
N2_chrI	84394	84573	CDS
N2_chrI	84573	84620	intron
N2_chrI	84620	84744	exon
N2_chrI	84620	84744	exon
N2_chrI	84620	84744	exon
N2_chrI	84620	84744	CDS
N2_chrI	84620	84744	CDS
N2_chrI	84620	84744	CDS
N2_chrI	84744	84842	intron
N2_chrI	84842	84991	exon
N2_chrI	84842	84991	exon
N2_chrI	84842	84991	exon
N2_chrI	84842	84991	CDS
N2_chrI	84842	84991	CDS
N2_chrI	84842	84991	CDS
N2_chrI	84991	84997	intron
N2_chrI	84997	85057	three_prime_UTR
N2_chrI	84997	86299	gene
N2_chrI	84997	86299	mRNA
N2_chrI	84997	85360	exon
N2_chrI	85058	85360	CDS
N2_chrI	85249	86004	TF_binding_site
N2_chrI	85360	85447	intron
N2_chrI	85360	85447	intron
N2_chrI	85447	85627	exon
N2_chrI	85447	85627	CDS
N2_chrI	85627	86103	intron
N2_chrI	85627	86103	intron
N2_chrI	86103	86299	exon
N2_chrI	86103	86290	CDS
N2_chrI	86177	86558	TF_binding_site
N2_chrI	86188	86499	TF_binding_site
N2_chrI	86241	86681	TF_binding_site
N2_chrI	86263	86602	TF_binding_site
N2_chrI	86291	86299	five_prime_UTR
N2_chrI	86299	86830	intron
N2_chrI	86313	86333	piRNA
N2_chrI	86830	86910	exon
N2_chrI	86830	86910	exon
N2_chrI	86830	86910	exon
N2_chrI	86830	86910	CDS
N2_chrI	86830	86910	CDS
N2_chrI	86830	86910	CDS
N2_chrI	86832	90963	mRNA
N2_chrI	86832	91026	mRNA
N2_chrI	86832	86910	exon
N2_chrI	86832	86910	exon
N2_chrI	86832	86846	five_prime_UTR
N2_chrI	86832	86846	five_prime_UTR
N2_chrI	86847	86910	CDS
N2_chrI	86847	86910	CDS
N2_chrI	86910	87040	intron
N2_chrI	87040	87229	exon
N2_chrI	87040	87229	exon
N2_chrI	87040	87229	exon
N2_chrI	87040	87229	exon
N2_chrI	87040	87229	exon
N2_chrI	87040	87229	CDS
N2_chrI	87040	87229	CDS
N2_chrI	87040	87229	CDS
N2_chrI	87040	87229	CDS
N2_chrI	87040	87229	CDS
N2_chrI	87229	87526	intron
N2_chrI	87526	87740	exon
N2_chrI	87526	87740	exon
N2_chrI	87526	87740	exon
N2_chrI	87526	87740	exon
N2_chrI	87526	87740	exon
N2_chrI	87526	87740	CDS
N2_chrI	87526	87740	CDS
N2_chrI	87526	87740	CDS
N2_chrI	87526	87740	CDS
N2_chrI	87526	87740	CDS
N2_chrI	87740	88274	intron
N2_chrI	88274	88506	exon
N2_chrI	88274	88506	exon
N2_chrI	88274	88506	exon
N2_chrI	88274	88506	exon
N2_chrI	88274	88506	exon
N2_chrI	88274	88506	CDS
N2_chrI	88274	88506	CDS
N2_chrI	88274	88506	CDS
N2_chrI	88274	88506	CDS
N2_chrI	88274	88506	CDS
N2_chrI	88506	88572	intron
N2_chrI	88572	88712	exon
N2_chrI	88572	88712	exon
N2_chrI	88572	88712	exon
N2_chrI	88572	88712	exon
N2_chrI	88572	88712	exon
N2_chrI	88572	88712	CDS
N2_chrI	88572	88712	CDS
N2_chrI	88572	88712	CDS
N2_chrI	88572	88712	CDS
N2_chrI	88572	88712	CDS
N2_chrI	88712	89378	intron
N2_chrI	88792	89352	TF_binding_site
N2_chrI	89378	89590	exon
N2_chrI	89378	89590	exon
N2_chrI	89378	89590	exon
N2_chrI	89378	89590	exon
N2_chrI	89378	89590	exon
N2_chrI	89378	89590	CDS
N2_chrI	89378	89590	CDS
N2_chrI	89378	89590	CDS
N2_chrI	89378	89590	CDS
N2_chrI	89378	89590	CDS
N2_chrI	89486	90963	mRNA
N2_chrI	89486	89590	exon
N2_chrI	89486	89590	CDS
N2_chrI	89590	90425	intron
N2_chrI	90425	90963	exon
N2_chrI	90425	90798	exon
N2_chrI	90425	90798	exon
N2_chrI	90425	90963	exon
N2_chrI	90425	90798	exon
N2_chrI	90425	90963	exon
N2_chrI	90425	90613	CDS
N2_chrI	90425	90613	CDS
N2_chrI	90425	90613	CDS
N2_chrI	90425	90613	CDS
N2_chrI	90425	90613	CDS
N2_chrI	90425	90613	CDS
N2_chrI	90614	90963	three_prime_UTR
N2_chrI	90614	90798	three_prime_UTR
N2_chrI	90614	90798	three_prime_UTR
N2_chrI	90614	90963	three_prime_UTR
N2_chrI	90614	90798	three_prime_UTR
N2_chrI	90614	90963	three_prime_UTR
N2_chrI	90758	91047	TF_binding_site
N2_chrI	90766	91051	TF_binding_site
N2_chrI	90828	90878	three_prime_UTR
N2_chrI	90828	90878	three_prime_UTR
N2_chrI	90828	90878	three_prime_UTR
N2_chrI	90828	90878	exon
N2_chrI	90828	90878	exon
N2_chrI	90828	90878	exon
N2_chrI	90963	90974	intron
N2_chrI	90974	91026	three_prime_UTR
N2_chrI	90974	91026	three_prime_UTR
N2_chrI	90974	91026	three_prime_UTR
N2_chrI	90974	91026	exon
N2_chrI	90974	91026	exon
N2_chrI	90974	91026	exon
N2_chrI	91023	91321	TF_binding_site
N2_chrI	91026	91386	intergenic
N2_chrI	91130	91329	TF_binding_site
N2_chrI	91231	91251	piRNA
N2_chrI	91243	91263	piRNA
N2_chrI	91386	92883	gene
N2_chrI	91386	92726	mRNA
N2_chrI	91386	91600	exon
N2_chrI	91386	91414	five_prime_UTR
N2_chrI	91410	92726	mRNA
N2_chrI	91410	92883	mRNA
N2_chrI	91410	91600	exon
N2_chrI	91410	91600	exon
N2_chrI	91410	91414	five_prime_UTR
N2_chrI	91410	91414	five_prime_UTR
N2_chrI	91415	91600	CDS
N2_chrI	91415	91600	CDS
N2_chrI	91415	91600	CDS
N2_chrI	91423	91880	TF_binding_site
N2_chrI	91563	91903	TF_binding_site
N2_chrI	91600	92529	intron
N2_chrI	91864	92040	transposon
N2_chrI	92019	92792	histone_binding_site
N2_chrI	92126	92466	TF_binding_site
N2_chrI	92126	92456	TF_binding_site
N2_chrI	92529	92726	exon
N2_chrI	92529	92726	exon
N2_chrI	92529	92883	exon
N2_chrI	92529	92654	CDS
N2_chrI	92529	92654	CDS
N2_chrI	92529	92654	CDS
N2_chrI	92655	92726	three_prime_UTR
N2_chrI	92655	92726	three_prime_UTR
N2_chrI	92655	92883	three_prime_UTR
N2_chrI	92711	93101	TF_binding_site
N2_chrI	92797	93167	TF_binding_site
N2_chrI	92809	93169	TF_binding_site
N2_chrI	92809	93102	TF_binding_site
N2_chrI	92813	93297	TF_binding_site
N2_chrI	92842	93053	TF_binding_site
N2_chrI	92853	93749	TF_binding_site
N2_chrI	92879	92899	piRNA
N2_chrI	92883	93030	intergenic
N2_chrI	92965	95286	histone_binding_site
N2_chrI	93030	94890	gene
N2_chrI	93030	94890	mRNA
N2_chrI	93030	93142	exon
N2_chrI	93030	93097	five_prime_UTR
N2_chrI	93037	93057	piRNA
N2_chrI	93098	93142	CDS
N2_chrI	93142	93188	intron
N2_chrI	93188	93562	exon
N2_chrI	93188	93562	CDS
N2_chrI	93276	93786	TF_binding_site
N2_chrI	93562	93615	intron
N2_chrI	93615	94021	exon
N2_chrI	93615	94021	CDS
N2_chrI	93756	94096	TF_binding_site
N2_chrI	93758	94156	TF_binding_site
N2_chrI	94021	94070	intron
N2_chrI	94070	94214	exon
N2_chrI	94070	94214	CDS
N2_chrI	94214	94275	intron
N2_chrI	94275	94574	exon
N2_chrI	94275	94574	CDS
N2_chrI	94574	94628	intron
N2_chrI	94594	95254	TF_binding_site
N2_chrI	94628	94890	exon
N2_chrI	94628	94720	CDS
N2_chrI	94672	95308	TF_binding_site
N2_chrI	94696	95326	TF_binding_site
N2_chrI	94721	94890	three_prime_UTR
N2_chrI	94834	94869	three_prime_UTR
N2_chrI	94834	95373	gene
N2_chrI	94834	95373	mRNA
N2_chrI	94834	94935	exon
N2_chrI	94870	94935	CDS
N2_chrI	94890	95270	TF_binding_site
N2_chrI	94916	95476	TF_binding_site
N2_chrI	94935	94982	intron
N2_chrI	94973	95398	TF_binding_site
N2_chrI	94982	95124	exon
N2_chrI	94982	95124	CDS
N2_chrI	94983	95307	TF_binding_site
N2_chrI	95124	95243	intron
N2_chrI	95145	95411	TF_binding_site
N2_chrI	95243	95373	exon
N2_chrI	95243	95318	CDS
N2_chrI	95319	95373	five_prime_UTR
N2_chrI	95373	96550	intergenic
N2_chrI	95898	96262	TF_binding_site
N2_chrI	95958	96507	TF_binding_site
N2_chrI	95993	96473	TF_binding_site
N2_chrI	96071	96539	TF_binding_site
N2_chrI	96127	96896	TF_binding_site
N2_chrI	96146	96574	TF_binding_site
N2_chrI	96147	96920	histone_binding_site
N2_chrI	96195	96457	TF_binding_site
N2_chrI	96241	96605	TF_binding_site
N2_chrI	96252	96592	TF_binding_site
N2_chrI	96281	96473	transposon
N2_chrI	96313	96749	TF_binding_site
N2_chrI	96329	96701	TF_binding_site
N2_chrI	96334	96724	TF_binding_site
N2_chrI	96338	96714	TF_binding_site
N2_chrI	96343	96723	TF_binding_site
N2_chrI	96465	96910	TF_binding_site
N2_chrI	96550	96831	three_prime_UTR
N2_chrI	96550	96831	three_prime_UTR
N2_chrI	96550	108229	gene
N2_chrI	96550	108229	mRNA
N2_chrI	96550	108229	mRNA
N2_chrI	96550	96998	exon
N2_chrI	96550	96998	exon
N2_chrI	96832	96998	CDS
N2_chrI	96832	96998	CDS
N2_chrI	96998	97606	intron
N2_chrI	97458	99756	TF_binding_site
N2_chrI	97606	97966	exon
N2_chrI	97606	97966	exon
N2_chrI	97606	97966	CDS
N2_chrI	97606	97966	CDS
N2_chrI	97966	98301	intron
N2_chrI	98301	99064	exon
N2_chrI	98301	99064	exon
N2_chrI	98301	99064	CDS
N2_chrI	98301	99064	CDS
N2_chrI	98485	99012	TF_binding_site
N2_chrI	98658	99366	TF_binding_site
N2_chrI	98740	99344	TF_binding_site
N2_chrI	98788	98966	transposon
N2_chrI	99064	99635	intron
N2_chrI	99635	99795	exon
N2_chrI	99635	99795	exon
N2_chrI	99635	99795	CDS
N2_chrI	99635	99795	CDS
N2_chrI	99783	100184	TF_binding_site
N2_chrI	99795	100145	intron
N2_chrI	99902	100154	TF_binding_site
N2_chrI	99951	100095	transposon
N2_chrI	99958	100556	TF_binding_site
N2_chrI	100145	100329	exon
N2_chrI	100145	100344	exon
N2_chrI	100145	100329	CDS
N2_chrI	100145	100344	CDS
N2_chrI	100344	100401	intron
N2_chrI	100401	100631	exon
N2_chrI	100401	100631	exon
N2_chrI	100401	100631	CDS
N2_chrI	100401	100631	CDS
N2_chrI	100631	101511	intron
N2_chrI	101511	101739	exon
N2_chrI	101511	101739	exon
N2_chrI	101511	101739	CDS
N2_chrI	101511	101739	CDS
N2_chrI	101739	102454	intron
N2_chrI	102454	103222	exon
N2_chrI	102454	103222	exon
N2_chrI	102454	103222	CDS
N2_chrI	102454	103222	CDS
N2_chrI	102558	103256	TF_binding_site
N2_chrI	103222	104446	intron
N2_chrI	104446	104719	exon
N2_chrI	104446	104719	exon
N2_chrI	104446	104719	CDS
N2_chrI	104446	104719	CDS
N2_chrI	104719	105442	intron
N2_chrI	105359	112657	TF_binding_site
N2_chrI	105442	105627	exon
N2_chrI	105442	105627	exon
N2_chrI	105442	105627	CDS
N2_chrI	105442	105627	CDS
N2_chrI	105627	106022	intron
N2_chrI	106022	106340	exon
N2_chrI	106022	106340	exon
N2_chrI	106022	106340	CDS
N2_chrI	106022	106340	CDS
N2_chrI	106340	106695	intron
N2_chrI	106695	106825	exon
[truncated: 998,000+ more rows]
