# Supplementary material for: Transposable elements and heterochromatic regions are enriched for structural variation and sequence divergence in the genome of wild-type Caenorhabditis elegans
Source: G3 (Bethesda). 2025 Apr 30;15(7):jkaf092. doi: 10.1093/g3journal/jkaf092 (PMC12239620; doi:10.1093/g3journal/jkaf092)
Supplement: jkaf092_Supplementary_Data [file jkaf092_supplementary_data.zip › 28833551/Supplemental_Data_File_S7.xls]

# This file is generated by MACS version 3.0.0
# Command line: callpeak -t strome_fem1_rrf3_egg_h3k27me3_chip_1.libudaN2.bwa.sorted.bam strome_fem1_rrf3_egg_h3k27me3_chip_2.libudaN2.bwa.sorted.bam -c strome_fem1_rrf3_egg_control_chip_1.libudaN2.bwa.sorted.bam strome_fem1_rrf3_egg_control_chip_2.libudaN2.bwa.sorted.bam -g ce --bdg --keep-dup auto --broad --broad-cutoff 0.01 --nomodel --extsize 250 --format BAM --name strome_fem1_rrf3_egg_H3K27me3_ChIP_macs3
# ARGUMENTS LIST:
# name = strome_fem1_rrf3_egg_H3K27me3_ChIP_macs3
# format = BAM
# ChIP-seq file = ['strome_fem1_rrf3_egg_h3k27me3_chip_1.libudaN2.bwa.sorted.bam', 'strome_fem1_rrf3_egg_h3k27me3_chip_2.libudaN2.bwa.sorted.bam']
# control file = ['strome_fem1_rrf3_egg_control_chip_1.libudaN2.bwa.sorted.bam', 'strome_fem1_rrf3_egg_control_chip_2.libudaN2.bwa.sorted.bam']
# effective genome size = 1.00e+08
# band width = 300
# model fold = [5, 50]
# qvalue cutoff for narrow/strong regions = 5.00e-02
# qvalue cutoff for broad/weak regions = 1.00e-02
# The maximum gap between significant sites is assigned as the read length/tag size.
# The minimum length of peaks is assigned as the predicted fragment length "d".
# Larger dataset will be scaled towards smaller dataset.
# Range for calculating regional lambda is: 1000 bps and 10000 bps
# Broad region calling is on
# Paired-End mode is off

# tag size is determined as 75 bps
# total tags in treatment: 75467916
# tags after filtering in treatment: 66850797
# maximum duplicate tags at the same position in treatment = 7
# Redundant rate in treatment: 0.11
# total tags in control: 78240188
# tags after filtering in control: 74006676
# maximum duplicate tags at the same position in control = 7
# Redundant rate in control: 0.05
# d = 250
chr	start	end	length	pileup	-log10(pvalue)	fold_enrichment	-log10(qvalue)	name
N2_chrI	10	940	931	784.16	8.88487	1.257	7.84241	strome_fem1_rrf3_egg_H3K27me3_ChIP_macs3_peak_1
N2_chrI	45032	45515	484	267.18	9.32337	1.4635	8.24368	strome_fem1_rrf3_egg_H3K27me3_ChIP_macs3_peak_2
N2_chrI	56783	57310	528	284.85	4.62465	1.27678	3.77751	strome_fem1_rrf3_egg_H3K27me3_ChIP_macs3_peak_3
N2_chrI	59087	59768	682	291.11	7.31047	1.37618	6.31616	strome_fem1_rrf3_egg_H3K27me3_ChIP_macs3_peak_4
N2_chrI	116502	117355	854	236.74	6.27405	1.37927	5.33659	strome_fem1_rrf3_egg_H3K27me3_ChIP_macs3_peak_5
N2_chrI	119454	120679	1226	287.84	9.45431	1.44084	8.37526	strome_fem1_rrf3_egg_H3K27me3_ChIP_macs3_peak_6
N2_chrI	136552	136843	292	239.85	3.62063	1.25751	2.83607	strome_fem1_rrf3_egg_H3K27me3_ChIP_macs3_peak_7
N2_chrI	137662	139573	1912	283.49	7.53568	1.37831	6.54635	strome_fem1_rrf3_egg_H3K27me3_ChIP_macs3_peak_8
N2_chrI	140159	141058	900	253.07	3.88569	1.26214	3.084	strome_fem1_rrf3_egg_H3K27me3_ChIP_macs3_peak_9
N2_chrI	141746	142928	1183	276.24	4.64864	1.28019	3.80319	strome_fem1_rrf3_egg_H3K27me3_ChIP_macs3_peak_10
N2_chrI	145444	145775	332	265.36	3.80975	1.25185	3.01302	strome_fem1_rrf3_egg_H3K27me3_ChIP_macs3_peak_11
N2_chrI	146392	147457	1066	273.08	4.92458	1.295	4.06003	strome_fem1_rrf3_egg_H3K27me3_ChIP_macs3_peak_12
N2_chrI	147770	148083	314	290.55	5.13257	1.29602	4.25238	strome_fem1_rrf3_egg_H3K27me3_ChIP_macs3_peak_13
N2_chrI	149074	149785	712	278.88	5.77701	1.32766	4.86291	strome_fem1_rrf3_egg_H3K27me3_ChIP_macs3_peak_14
N2_chrI	150530	151469	940	268.64	6.19436	1.35126	5.25776	strome_fem1_rrf3_egg_H3K27me3_ChIP_macs3_peak_15
N2_chrI	152072	153881	1810	276.17	7.50517	1.3923	6.50492	strome_fem1_rrf3_egg_H3K27me3_ChIP_macs3_peak_16
N2_chrI	163156	164101	946	281.17	11.6463	1.52465	10.4798	strome_fem1_rrf3_egg_H3K27me3_ChIP_macs3_peak_17
N2_chrI	167038	167541	504	250.59	6.30367	1.37034	5.36264	strome_fem1_rrf3_egg_H3K27me3_ChIP_macs3_peak_18
N2_chrI	173317	175866	2550	282.71	8.62735	1.4267	7.57408	strome_fem1_rrf3_egg_H3K27me3_ChIP_macs3_peak_19
N2_chrI	187093	188000	908	256.9	5.39899	1.32536	4.50892	strome_fem1_rrf3_egg_H3K27me3_ChIP_macs3_peak_20
N2_chrI	223739	224771	1033	267.26	5.49584	1.31954	4.60249	strome_fem1_rrf3_egg_H3K27me3_ChIP_macs3_peak_21
N2_chrI	226685	230995	4311	476.49	30.9419	1.76184	29.1992	strome_fem1_rrf3_egg_H3K27me3_ChIP_macs3_peak_22
N2_chrI	231314	232896	1583	376.17	15.4105	1.50889	14.1406	strome_fem1_rrf3_egg_H3K27me3_ChIP_macs3_peak_23
N2_chrI	233527	236622	3096	305.46	11.7713	1.49654	10.5982	strome_fem1_rrf3_egg_H3K27me3_ChIP_macs3_peak_24
N2_chrI	237640	239393	1754	348.9	14.0333	1.5263	12.7768	strome_fem1_rrf3_egg_H3K27me3_ChIP_macs3_peak_25
N2_chrI	240342	240942	601	255.4	6.52628	1.37238	5.57625	strome_fem1_rrf3_egg_H3K27me3_ChIP_macs3_peak_26
N2_chrI	244878	246878	2001	246.16	5.8107	1.3522	4.89806	strome_fem1_rrf3_egg_H3K27me3_ChIP_macs3_peak_27
N2_chrI	247410	249986	2577	286.9	18.3608	1.68326	17.0047	strome_fem1_rrf3_egg_H3K27me3_ChIP_macs3_peak_28
N2_chrI	250450	251441	992	250.7	9.95455	1.50132	8.85293	strome_fem1_rrf3_egg_H3K27me3_ChIP_macs3_peak_29
N2_chrI	257529	258776	1248	251.1	6.67724	1.38218	5.71982	strome_fem1_rrf3_egg_H3K27me3_ChIP_macs3_peak_30
N2_chrI	262944	263438	495	252.7	5.11365	1.31713	4.23772	strome_fem1_rrf3_egg_H3K27me3_ChIP_macs3_peak_31
N2_chrI	264606	264862	257	243.29	5.5061	1.34542	4.60457	strome_fem1_rrf3_egg_H3K27me3_ChIP_macs3_peak_32
N2_chrI	274783	275062	280	226.59	5.46436	1.35319	4.56972	strome_fem1_rrf3_egg_H3K27me3_ChIP_macs3_peak_33
N2_chrI	277702	278221	520	249.87	3.66883	1.25382	2.88147	strome_fem1_rrf3_egg_H3K27me3_ChIP_macs3_peak_34
N2_chrI	279760	280397	638	248.48	6.18568	1.36774	5.25245	strome_fem1_rrf3_egg_H3K27me3_ChIP_macs3_peak_35
N2_chrI	282207	282865	659	230.6	4.97862	1.3299	4.11021	strome_fem1_rrf3_egg_H3K27me3_ChIP_macs3_peak_36
N2_chrI	283443	284779	1337	228.76	5.04269	1.33196	4.17238	strome_fem1_rrf3_egg_H3K27me3_ChIP_macs3_peak_37
N2_chrI	303453	303750	298	270.79	5.2425	1.31171	4.35838	strome_fem1_rrf3_egg_H3K27me3_ChIP_macs3_peak_38
N2_chrI	307589	307851	263	237.62	6.02365	1.37362	5.09289	strome_fem1_rrf3_egg_H3K27me3_ChIP_macs3_peak_39
N2_chrI	421933	422482	550	278.05	5.24328	1.30468	4.36196	strome_fem1_rrf3_egg_H3K27me3_ChIP_macs3_peak_40
N2_chrI	428578	429162	585	262.76	4.17021	1.2697	3.35137	strome_fem1_rrf3_egg_H3K27me3_ChIP_macs3_peak_41
N2_chrI	433282	433632	351	261.32	3.45156	1.23697	2.67857	strome_fem1_rrf3_egg_H3K27me3_ChIP_macs3_peak_42
N2_chrI	467661	468055	395	244.86	5.27032	1.33458	4.38205	strome_fem1_rrf3_egg_H3K27me3_ChIP_macs3_peak_43
N2_chrI	475189	475536	348	258.91	11.3002	1.53642	10.146	strome_fem1_rrf3_egg_H3K27me3_ChIP_macs3_peak_44
N2_chrI	476284	479034	2751	255.35	8.00182	1.39829	7.01591	strome_fem1_rrf3_egg_H3K27me3_ChIP_macs3_peak_45
N2_chrI	480004	481310	1307	242.12	6.59809	1.3861	5.64645	strome_fem1_rrf3_egg_H3K27me3_ChIP_macs3_peak_46
N2_chrI	482331	483132	802	279.11	11.0769	1.5063	9.93013	strome_fem1_rrf3_egg_H3K27me3_ChIP_macs3_peak_47
N2_chrI	483725	485179	1455	300.73	11.0673	1.47455	9.92505	strome_fem1_rrf3_egg_H3K27me3_ChIP_macs3_peak_48
N2_chrI	485499	486741	1243	244.89	5.76582	1.34398	4.86371	strome_fem1_rrf3_egg_H3K27me3_ChIP_macs3_peak_49
N2_chrI	491105	495381	4277	271.35	10.6877	1.50069	9.55749	strome_fem1_rrf3_egg_H3K27me3_ChIP_macs3_peak_50
N2_chrI	520992	522048	1057	289.62	8.09762	1.38961	7.08316	strome_fem1_rrf3_egg_H3K27me3_ChIP_macs3_peak_51
N2_chrI	524631	525814	1184	264.16	5.30656	1.3173	4.42086	strome_fem1_rrf3_egg_H3K27me3_ChIP_macs3_peak_52
N2_chrI	526148	532819	6672	299.49	11.8672	1.50962	10.6883	strome_fem1_rrf3_egg_H3K27me3_ChIP_macs3_peak_53
N2_chrI	544137	544731	595	261.2	5.15184	1.31073	4.27596	strome_fem1_rrf3_egg_H3K27me3_ChIP_macs3_peak_54
N2_chrI	547297	547631	335	235.98	5.12595	1.33307	4.24812	strome_fem1_rrf3_egg_H3K27me3_ChIP_macs3_peak_55
N2_chrI	549879	551319	1441	282.58	16.8845	1.6418	15.5874	strome_fem1_rrf3_egg_H3K27me3_ChIP_macs3_peak_56
N2_chrI	551626	557571	5946	304.7	13.9665	1.55129	12.7282	strome_fem1_rrf3_egg_H3K27me3_ChIP_macs3_peak_57
N2_chrI	561128	561472	345	226.2	3.28747	1.24816	2.52541	strome_fem1_rrf3_egg_H3K27me3_ChIP_macs3_peak_58
N2_chrI	562386	565222	2837	308.06	16.0157	1.59479	14.7199	strome_fem1_rrf3_egg_H3K27me3_ChIP_macs3_peak_59
N2_chrI	566217	567266	1050	326.74	19.9741	1.67292	18.5654	strome_fem1_rrf3_egg_H3K27me3_ChIP_macs3_peak_60
N2_chrI	571437	577593	6157	313.1	22.5579	1.76201	21.082	strome_fem1_rrf3_egg_H3K27me3_ChIP_macs3_peak_61
N2_chrI	579757	580006	250	221.99	4.57914	1.31817	3.73304	strome_fem1_rrf3_egg_H3K27me3_ChIP_macs3_peak_62
N2_chrI	582397	583155	759	257.61	6.53286	1.3697	5.58805	strome_fem1_rrf3_egg_H3K27me3_ChIP_macs3_peak_63
N2_chrI	584648	586258	1611	255.21	10.1848	1.50473	9.07238	strome_fem1_rrf3_egg_H3K27me3_ChIP_macs3_peak_64
N2_chrI	587376	587724	349	269.67	13.7187	1.60732	12.4672	strome_fem1_rrf3_egg_H3K27me3_ChIP_macs3_peak_65
N2_chrI	588858	589256	399	228.58	4.2731	1.29866	3.44551	strome_fem1_rrf3_egg_H3K27me3_ChIP_macs3_peak_66
N2_chrI	591475	593891	2417	285.52	12.9993	1.56571	11.7759	strome_fem1_rrf3_egg_H3K27me3_ChIP_macs3_peak_67
N2_chrI	595061	598579	3519	264.71	10.5504	1.49621	9.43737	strome_fem1_rrf3_egg_H3K27me3_ChIP_macs3_peak_68
N2_chrI	599148	600874	1727	288.63	9.96111	1.4582	8.86103	strome_fem1_rrf3_egg_H3K27me3_ChIP_macs3_peak_69
N2_chrI	601275	601791	517	225.15	4.34056	1.30066	3.51166	strome_fem1_rrf3_egg_H3K27me3_ChIP_macs3_peak_70
N2_chrI	603292	603856	565	242.91	4.79739	1.31348	3.93846	strome_fem1_rrf3_egg_H3K27me3_ChIP_macs3_peak_71
N2_chrI	604380	605622	1243	246.38	7.93486	1.43636	6.91604	strome_fem1_rrf3_egg_H3K27me3_ChIP_macs3_peak_72
N2_chrI	607345	607962	618	239.5	6.26807	1.37949	5.32736	strome_fem1_rrf3_egg_H3K27me3_ChIP_macs3_peak_73
N2_chrI	612047	612680	634	211.81	3.39131	1.2627	2.62231	strome_fem1_rrf3_egg_H3K27me3_ChIP_macs3_peak_74
N2_chrI	614397	615250	854	225.33	4.72555	1.32012	3.87326	strome_fem1_rrf3_egg_H3K27me3_ChIP_macs3_peak_75
N2_chrI	619839	620369	531	234.17	3.63462	1.26137	2.84942	strome_fem1_rrf3_egg_H3K27me3_ChIP_macs3_peak_76
N2_chrI	620724	621234	511	250.77	5.02702	1.31581	4.15583	strome_fem1_rrf3_egg_H3K27me3_ChIP_macs3_peak_77
N2_chrI	640071	641902	1832	282.8	10.426	1.47008	9.31776	strome_fem1_rrf3_egg_H3K27me3_ChIP_macs3_peak_78
N2_chrI	642490	642849	360	248.06	5.21069	1.32693	4.32815	strome_fem1_rrf3_egg_H3K27me3_ChIP_macs3_peak_79
N2_chrI	643581	646785	3205	267.47	10.8384	1.49969	9.71685	strome_fem1_rrf3_egg_H3K27me3_ChIP_macs3_peak_80
N2_chrI	648426	649099	674	251.68	8.38769	1.45186	7.34263	strome_fem1_rrf3_egg_H3K27me3_ChIP_macs3_peak_81
N2_chrI	652094	652557	464	217.41	3.9565	1.28808	3.15151	strome_fem1_rrf3_egg_H3K27me3_ChIP_macs3_peak_82
N2_chrI	664605	665316	712	265.32	11.1285	1.52353	9.97913	strome_fem1_rrf3_egg_H3K27me3_ChIP_macs3_peak_83
N2_chrI	665699	666795	1097	293.84	9.05377	1.42884	7.98529	strome_fem1_rrf3_egg_H3K27me3_ChIP_macs3_peak_84
N2_chrI	667305	667556	252	307.38	7.34716	1.36531	6.35098	strome_fem1_rrf3_egg_H3K27me3_ChIP_macs3_peak_85
N2_chrI	676562	676882	321	288.98	8.40649	1.42096	7.35662	strome_fem1_rrf3_egg_H3K27me3_ChIP_macs3_peak_86
N2_chrI	678806	679520	715	294.28	8.86771	1.42024	7.80577	strome_fem1_rrf3_egg_H3K27me3_ChIP_macs3_peak_87
N2_chrI	683014	683862	849	263.01	7.62327	1.40222	6.62294	strome_fem1_rrf3_egg_H3K27me3_ChIP_macs3_peak_88
N2_chrI	685291	686617	1327	271.85	10.8544	1.51193	9.707	strome_fem1_rrf3_egg_H3K27me3_ChIP_macs3_peak_89
N2_chrI	689025	689976	952	274.3	13.3189	1.57349	12.0988	strome_fem1_rrf3_egg_H3K27me3_ChIP_macs3_peak_90
N2_chrI	690373	691554	1182	258.08	6.40338	1.36057	5.46379	strome_fem1_rrf3_egg_H3K27me3_ChIP_macs3_peak_91
N2_chrI	732197	739071	6875	313.7	19.7635	1.6459	18.3926	strome_fem1_rrf3_egg_H3K27me3_ChIP_macs3_peak_92
N2_chrI	739496	740460	965	241.95	6.52496	1.38417	5.57787	strome_fem1_rrf3_egg_H3K27me3_ChIP_macs3_peak_93
N2_chrI	740786	743623	2838	316.77	21.7001	1.71318	20.2652	strome_fem1_rrf3_egg_H3K27me3_ChIP_macs3_peak_94
N2_chrI	744887	747657	2771	345.93	28.4845	1.81438	26.8721	strome_fem1_rrf3_egg_H3K27me3_ChIP_macs3_peak_95
N2_chrI	748457	751605	3149	281.31	11.8571	1.50155	10.7081	strome_fem1_rrf3_egg_H3K27me3_ChIP_macs3_peak_96
N2_chrI	752163	755068	2906	255.29	8.44279	1.44593	7.40201	strome_fem1_rrf3_egg_H3K27me3_ChIP_macs3_peak_97
N2_chrI	756242	757918	1677	280.62	15.7411	1.6524	14.4242	strome_fem1_rrf3_egg_H3K27me3_ChIP_macs3_peak_98
N2_chrI	758504	759108	605	212.6	3.5791	1.27291	2.79708	strome_fem1_rrf3_egg_H3K27me3_ChIP_macs3_peak_99
N2_chrI	759755	769508	9754	326.64	25.018	1.78787	23.4739	strome_fem1_rrf3_egg_H3K27me3_ChIP_macs3_peak_100
N2_chrI	770529	774059	3531	279.49	13.8427	1.59563	12.5905	strome_fem1_rrf3_egg_H3K27me3_ChIP_macs3_peak_101
N2_chrI	774501	776681	2181	421.46	45.3438	2.03324	43.3363	strome_fem1_rrf3_egg_H3K27me3_ChIP_macs3_peak_102
N2_chrI	777709	777976	268	230.55	4.15341	1.29087	3.33392	strome_fem1_rrf3_egg_H3K27me3_ChIP_macs3_peak_103
N2_chrI	778741	780052	1312	335.11	19.4855	1.59521	18.1422	strome_fem1_rrf3_egg_H3K27me3_ChIP_macs3_peak_104
N2_chrI	780495	780796	302	279.59	9.80513	1.47105	8.70165	strome_fem1_rrf3_egg_H3K27me3_ChIP_macs3_peak_105
N2_chrI	781609	782825	1217	255.06	9.04349	1.46	7.98486	strome_fem1_rrf3_egg_H3K27me3_ChIP_macs3_peak_106
N2_chrI	783135	787225	4091	304.31	16.6872	1.57618	15.4147	strome_fem1_rrf3_egg_H3K27me3_ChIP_macs3_peak_107
N2_chrI	787735	790098	2364	256.51	9.2669	1.47501	8.18622	strome_fem1_rrf3_egg_H3K27me3_ChIP_macs3_peak_108
N2_chrI	790669	791797	1129	311.25	16.0159	1.5878	14.7286	strome_fem1_rrf3_egg_H3K27me3_ChIP_macs3_peak_109
N2_chrI	792640	793545	906	274.43	10.3327	1.48594	9.22126	strome_fem1_rrf3_egg_H3K27me3_ChIP_macs3_peak_110
N2_chrI	793996	799946	5951	309.87	16.0567	1.60639	14.7469	strome_fem1_rrf3_egg_H3K27me3_ChIP_macs3_peak_111
N2_chrI	800906	807981	7076	275.51	13.2483	1.56326	12.0376	strome_fem1_rrf3_egg_H3K27me3_ChIP_macs3_peak_112
N2_chrI	808982	809292	311	248.78	9.28724	1.4899	8.2007	strome_fem1_rrf3_egg_H3K27me3_ChIP_macs3_peak_113
N2_chrI	809684	811266	1583	315.84	11.797	1.4944	10.617	strome_fem1_rrf3_egg_H3K27me3_ChIP_macs3_peak_114
N2_chrI	811635	812866	1232	246.31	8.89756	1.47042	7.8377	strome_fem1_rrf3_egg_H3K27me3_ChIP_macs3_peak_115
N2_chrI	813948	819013	5066	281.02	14.7299	1.57689	13.4985	strome_fem1_rrf3_egg_H3K27me3_ChIP_macs3_peak_116
N2_chrI	819357	820569	1213	267.41	10.759	1.51774	9.6131	strome_fem1_rrf3_egg_H3K27me3_ChIP_macs3_peak_117
N2_chrI	821155	825571	4417	295.81	15.5607	1.59322	14.2816	strome_fem1_rrf3_egg_H3K27me3_ChIP_macs3_peak_118
N2_chrI	825918	826970	1053	261.01	11.6316	1.54484	10.4647	strome_fem1_rrf3_egg_H3K27me3_ChIP_macs3_peak_119
N2_chrI	827419	834933	7515	378.5	37.3311	1.97874	35.4828	strome_fem1_rrf3_egg_H3K27me3_ChIP_macs3_peak_120
N2_chrI	835298	836522	1225	258.24	7.77944	1.40583	6.78163	strome_fem1_rrf3_egg_H3K27me3_ChIP_macs3_peak_121
N2_chrI	837205	844772	7568	352.52	34.0154	1.99585	32.2147	strome_fem1_rrf3_egg_H3K27me3_ChIP_macs3_peak_122
N2_chrI	845272	847321	2050	301.86	15.0175	1.55754	13.7705	strome_fem1_rrf3_egg_H3K27me3_ChIP_macs3_peak_123
N2_chrI	847658	851710	4053	265.76	11.7642	1.52245	10.6174	strome_fem1_rrf3_egg_H3K27me3_ChIP_macs3_peak_124
N2_chrI	875257	876984	1728	296.88	20.5405	1.77282	19.0661	strome_fem1_rrf3_egg_H3K27me3_ChIP_macs3_peak_125
N2_chrI	877451	888583	11133	339.59	24.7957	1.7545	23.2645	strome_fem1_rrf3_egg_H3K27me3_ChIP_macs3_peak_126
N2_chrI	909258	918457	9200	327.33	19.5307	1.6678	18.1137	strome_fem1_rrf3_egg_H3K27me3_ChIP_macs3_peak_127
N2_chrI	918783	919835	1053	268.61	7.95154	1.40603	6.93993	strome_fem1_rrf3_egg_H3K27me3_ChIP_macs3_peak_128
N2_chrI	920274	923718	3445	297.83	14.5901	1.58792	13.3123	strome_fem1_rrf3_egg_H3K27me3_ChIP_macs3_peak_129
N2_chrI	925457	929281	3825	310.21	22.1515	1.67899	20.7578	strome_fem1_rrf3_egg_H3K27me3_ChIP_macs3_peak_130
N2_chrI	933855	935263	1409	1684.3	27.3208	1.30619	25.6691	strome_fem1_rrf3_egg_H3K27me3_ChIP_macs3_peak_131
N2_chrI	940076	941941	1866	297.04	13.5884	1.57275	12.3339	strome_fem1_rrf3_egg_H3K27me3_ChIP_macs3_peak_132
N2_chrI	942878	950590	7713	294.33	15.9474	1.62346	14.6409	strome_fem1_rrf3_egg_H3K27me3_ChIP_macs3_peak_133
N2_chrI	951208	952388	1181	282.01	12.6614	1.52091	11.4916	strome_fem1_rrf3_egg_H3K27me3_ChIP_macs3_peak_134
N2_chrI	953152	958611	5460	279.61	10.7661	1.48938	9.63576	strome_fem1_rrf3_egg_H3K27me3_ChIP_macs3_peak_135
N2_chrI	960312	961382	1071	265.08	11.282	1.52745	10.1315	strome_fem1_rrf3_egg_H3K27me3_ChIP_macs3_peak_136
N2_chrI	961756	962240	485	250.96	9.86891	1.50182	8.76592	strome_fem1_rrf3_egg_H3K27me3_ChIP_macs3_peak_137
N2_chrI	962842	964812	1971	293.8	12.0315	1.51232	10.8546	strome_fem1_rrf3_egg_H3K27me3_ChIP_macs3_peak_138
N2_chrI	965538	965935	398	227.14	4.43063	1.30702	3.5935	strome_fem1_rrf3_egg_H3K27me3_ChIP_macs3_peak_139
N2_chrI	966307	967395	1089	262.81	7.33389	1.39268	6.3464	strome_fem1_rrf3_egg_H3K27me3_ChIP_macs3_peak_140
N2_chrI	967784	968069	286	251.18	9.53348	1.48865	8.44556	strome_fem1_rrf3_egg_H3K27me3_ChIP_macs3_peak_141
N2_chrI	968574	969851	1278	300.88	10.9511	1.47457	9.81013	strome_fem1_rrf3_egg_H3K27me3_ChIP_macs3_peak_142
N2_chrI	971819	972472	654	229.96	5.27582	1.34459	4.38926	strome_fem1_rrf3_egg_H3K27me3_ChIP_macs3_peak_143
N2_chrI	976153	976709	557	246.85	7.63862	1.41591	6.64466	strome_fem1_rrf3_egg_H3K27me3_ChIP_macs3_peak_144
N2_chrI	978316	979927	1612	364.98	26.7351	1.67132	25.2473	strome_fem1_rrf3_egg_H3K27me3_ChIP_macs3_peak_145
N2_chrI	981268	983016	1749	251.35	5.33558	1.32807	4.44884	strome_fem1_rrf3_egg_H3K27me3_ChIP_macs3_peak_146
N2_chrI	984822	988827	4006	273.02	9.75486	1.46167	8.67117	strome_fem1_rrf3_egg_H3K27me3_ChIP_macs3_peak_147
N2_chrI	989401	992278	2878	315.72	21.8246	1.76801	20.3245	strome_fem1_rrf3_egg_H3K27me3_ChIP_macs3_peak_148
N2_chrI	992893	994806	1914	277.69	11.4937	1.5317	10.3149	strome_fem1_rrf3_egg_H3K27me3_ChIP_macs3_peak_149
N2_chrI	995226	998627	3402	291.42	14.8126	1.6012	13.5312	strome_fem1_rrf3_egg_H3K27me3_ChIP_macs3_peak_150
N2_chrI	999022	1001716	2695	308.85	17.6691	1.63177	16.331	strome_fem1_rrf3_egg_H3K27me3_ChIP_macs3_peak_151
N2_chrI	1003597	1005874	2278	307.95	14.7502	1.55917	13.4914	strome_fem1_rrf3_egg_H3K27me3_ChIP_macs3_peak_152
N2_chrI	1006399	1008045	1647	262.92	9.25838	1.44707	8.20751	strome_fem1_rrf3_egg_H3K27me3_ChIP_macs3_peak_153
N2_chrI	1016493	1017085	593	225.5	4.87933	1.32946	4.01609	strome_fem1_rrf3_egg_H3K27me3_ChIP_macs3_peak_154
N2_chrI	1017477	1017909	433	218.48	3.91966	1.28773	3.11435	strome_fem1_rrf3_egg_H3K27me3_ChIP_macs3_peak_155
N2_chrI	1068822	1070434	1613	251.58	9.72986	1.49971	8.62811	strome_fem1_rrf3_egg_H3K27me3_ChIP_macs3_peak_156
N2_chrI	1071510	1072186	677	246.08	5.86627	1.34994	4.95536	strome_fem1_rrf3_egg_H3K27me3_ChIP_macs3_peak_157
N2_chrI	1086560	1087180	621	220.29	4.05236	1.29274	3.23916	strome_fem1_rrf3_egg_H3K27me3_ChIP_macs3_peak_158
N2_chrI	1090071	1092684	2614	298.3	16.4335	1.62529	15.1178	strome_fem1_rrf3_egg_H3K27me3_ChIP_macs3_peak_159
N2_chrI	1094695	1095029	335	232.96	4.67123	1.3129	3.82087	strome_fem1_rrf3_egg_H3K27me3_ChIP_macs3_peak_160
N2_chrI	1096209	1098660	2452	245.73	6.69445	1.3864	5.73893	strome_fem1_rrf3_egg_H3K27me3_ChIP_macs3_peak_161
N2_chrI	1099417	1100232	816	245.67	7.91045	1.43394	6.89577	strome_fem1_rrf3_egg_H3K27me3_ChIP_macs3_peak_162
N2_chrI	1104956	1105502	547	229.53	5.14352	1.33467	4.26868	strome_fem1_rrf3_egg_H3K27me3_ChIP_macs3_peak_163
N2_chrI	1106145	1110497	4353	272.7	8.84507	1.43291	7.79368	strome_fem1_rrf3_egg_H3K27me3_ChIP_macs3_peak_164
N2_chrI	1110969	1111226	258	232.9	6.08925	1.38136	5.15407	strome_fem1_rrf3_egg_H3K27me3_ChIP_macs3_peak_165
N2_chrI	1114884	1115244	361	263.12	8.50109	1.43671	7.46101	strome_fem1_rrf3_egg_H3K27me3_ChIP_macs3_peak_166
N2_chrI	1116517	1118654	2138	405.78	12.9452	1.46101	11.7229	strome_fem1_rrf3_egg_H3K27me3_ChIP_macs3_peak_167
N2_chrI	1121391	1125068	3678	553.12	14.6765	1.40476	13.3937	strome_fem1_rrf3_egg_H3K27me3_ChIP_macs3_peak_168
N2_chrI	1126904	1128187	1284	332.2	12.4565	1.49181	11.2561	strome_fem1_rrf3_egg_H3K27me3_ChIP_macs3_peak_169
N2_chrI	1129349	1130657	1309	257.37	6.10771	1.35712	5.17678	strome_fem1_rrf3_egg_H3K27me3_ChIP_macs3_peak_170
N2_chrI	1132096	1132754	659	252.68	8.10277	1.42303	7.09091	strome_fem1_rrf3_egg_H3K27me3_ChIP_macs3_peak_171
N2_chrI	1133459	1134351	893	256.18	5.04813	1.31162	4.17734	strome_fem1_rrf3_egg_H3K27me3_ChIP_macs3_peak_172
N2_chrI	1256327	1256876	550	249.53	7.2407	1.40008	6.26168	strome_fem1_rrf3_egg_H3K27me3_ChIP_macs3_peak_173
N2_chrI	1258053	1258627	575	256.73	8.93305	1.46554	7.86344	strome_fem1_rrf3_egg_H3K27me3_ChIP_macs3_peak_174
N2_chrI	1258959	1259335	377	242.27	4.50039	1.29912	3.65899	strome_fem1_rrf3_egg_H3K27me3_ChIP_macs3_peak_175
N2_chrI	1260002	1260858	857	227.4	4.23656	1.29606	3.41221	strome_fem1_rrf3_egg_H3K27me3_ChIP_macs3_peak_176
N2_chrI	1261964	1262292	329	240.91	7.86042	1.44073	6.8429	strome_fem1_rrf3_egg_H3K27me3_ChIP_macs3_peak_177
N2_chrI	1263347	1263696	350	248.23	7.3031	1.40977	6.31331	strome_fem1_rrf3_egg_H3K27me3_ChIP_macs3_peak_178
N2_chrI	1265380	1266819	1440	229.93	5.39059	1.34463	4.50377	strome_fem1_rrf3_egg_H3K27me3_ChIP_macs3_peak_179
N2_chrI	1267336	1268997	1662	238.07	4.4171	1.29653	3.58287	strome_fem1_rrf3_egg_H3K27me3_ChIP_macs3_peak_180
N2_chrI	1271407	1272119	713	241.15	7.97686	1.44423	6.95489	strome_fem1_rrf3_egg_H3K27me3_ChIP_macs3_peak_181
N2_chrI	1272915	1273246	332	243.04	7.20298	1.41599	6.21375	strome_fem1_rrf3_egg_H3K27me3_ChIP_macs3_peak_182
N2_chrI	1274383	1274983	601	218.61	4.16202	1.29972	3.34157	strome_fem1_rrf3_egg_H3K27me3_ChIP_macs3_peak_183
N2_chrI	1276961	1277902	942	268.19	6.07171	1.34506	5.14263	strome_fem1_rrf3_egg_H3K27me3_ChIP_macs3_peak_184
N2_chrI	1278815	1279871	1057	303.56	15.714	1.63561	14.3734	strome_fem1_rrf3_egg_H3K27me3_ChIP_macs3_peak_185
N2_chrI	1282997	1283322	326	213.21	3.66677	1.27731	2.87878	strome_fem1_rrf3_egg_H3K27me3_ChIP_macs3_peak_186
N2_chrI	1285255	1288174	2920	421.99	42.1484	1.99543	40.1981	strome_fem1_rrf3_egg_H3K27me3_ChIP_macs3_peak_187
N2_chrI	1292138	1292664	527	258.93	8.98	1.46657	7.91152	strome_fem1_rrf3_egg_H3K27me3_ChIP_macs3_peak_188
N2_chrI	1294108	1294575	468	265.55	4.72078	1.29377	3.86627	strome_fem1_rrf3_egg_H3K27me3_ChIP_macs3_peak_189
N2_chrI	1296952	1297419	468	241.33	6.60792	1.39035	5.65211	strome_fem1_rrf3_egg_H3K27me3_ChIP_macs3_peak_190
N2_chrI	1297925	1299117	1193	243.24	5.78248	1.35272	4.87172	strome_fem1_rrf3_egg_H3K27me3_ChIP_macs3_peak_191
N2_chrI	1301873	1302189	317	246.12	6.44102	1.37734	5.49572	strome_fem1_rrf3_egg_H3K27me3_ChIP_macs3_peak_192
N2_chrI	1309617	1310132	516	255.36	8.52291	1.45692	7.468	strome_fem1_rrf3_egg_H3K27me3_ChIP_macs3_peak_193
N2_chrI	1311478	1311800	323	254.79	10.5621	1.52572	9.42569	strome_fem1_rrf3_egg_H3K27me3_ChIP_macs3_peak_194
N2_chrI	1312233	1314417	2185	229.08	4.8356	1.32382	3.9761	strome_fem1_rrf3_egg_H3K27me3_ChIP_macs3_peak_195
N2_chrI	1315795	1317858	2064	312.57	19.8157	1.69232	18.4001	strome_fem1_rrf3_egg_H3K27me3_ChIP_macs3_peak_196
N2_chrI	1320259	1322755	2497	269.32	11.4453	1.52408	10.2911	strome_fem1_rrf3_egg_H3K27me3_ChIP_macs3_peak_197
N2_chrI	1323626	1325614	1989	256.26	9.01156	1.45444	7.95548	strome_fem1_rrf3_egg_H3K27me3_ChIP_macs3_peak_198
N2_chrI	1326609	1327153	545	309.07	20.7077	1.73752	19.2623	strome_fem1_rrf3_egg_H3K27me3_ChIP_macs3_peak_199
N2_chrI	1333252	1335257	2006	284.19	10.4584	1.47837	9.3388	strome_fem1_rrf3_egg_H3K27me3_ChIP_macs3_peak_200
N2_chrI	1449909	1452288	2380	310.62	14.113	1.55429	12.8656	strome_fem1_rrf3_egg_H3K27me3_ChIP_macs3_peak_201
N2_chrI	1452902	1456458	3557	266.32	7.18819	1.38578	6.21069	strome_fem1_rrf3_egg_H3K27me3_ChIP_macs3_peak_202
N2_chrI	1462167	1462923	757	246.61	7.41399	1.40281	6.43201	strome_fem1_rrf3_egg_H3K27me3_ChIP_macs3_peak_203
N2_chrI	1467067	1467458	392	215.22	3.78565	1.28267	2.98948	strome_fem1_rrf3_egg_H3K27me3_ChIP_macs3_peak_204
N2_chrI	1472338	1472604	267	252.46	7.7876	1.4321	6.76579	strome_fem1_rrf3_egg_H3K27me3_ChIP_macs3_peak_205
N2_chrI	1477742	1480374	2633	268.82	8.20048	1.42017	7.17559	strome_fem1_rrf3_egg_H3K27me3_ChIP_macs3_peak_206
N2_chrI	1535426	1536321	896	232.6	5.06061	1.33072	4.18853	strome_fem1_rrf3_egg_H3K27me3_ChIP_macs3_peak_207
N2_chrI	1545223	1545664	442	237.8	4.67933	1.31074	3.82711	strome_fem1_rrf3_egg_H3K27me3_ChIP_macs3_peak_208
N2_chrI	1546327	1546966	640	220.6	3.88451	1.28317	3.08298	strome_fem1_rrf3_egg_H3K27me3_ChIP_macs3_peak_209
N2_chrI	1548440	1548791	352	252.32	3.87738	1.26304	3.0767	strome_fem1_rrf3_egg_H3K27me3_ChIP_macs3_peak_210
N2_chrI	1558146	1558396	251	278.89	5.62425	1.32143	4.7185	strome_fem1_rrf3_egg_H3K27me3_ChIP_macs3_peak_211
N2_chrI	1638413	1639775	1363	270.9	7.63504	1.39624	6.63905	strome_fem1_rrf3_egg_H3K27me3_ChIP_macs3_peak_212
N2_chrI	1641013	1641453	441	247.61	4.15109	1.28131	3.33079	strome_fem1_rrf3_egg_H3K27me3_ChIP_macs3_peak_213
N2_chrI	1646285	1646773	489	247.09	5.88413	1.35906	4.96107	strome_fem1_rrf3_egg_H3K27me3_ChIP_macs3_peak_214
N2_chrI	1647859	1648184	326	223.17	4.60661	1.31956	3.75798	strome_fem1_rrf3_egg_H3K27me3_ChIP_macs3_peak_215
N2_chrI	1656410	1656782	373	228.99	3.84132	1.27618	3.0415	strome_fem1_rrf3_egg_H3K27me3_ChIP_macs3_peak_216
N2_chrI	1657099	1657765	667	250.13	6.3308	1.37157	5.3904	strome_fem1_rrf3_egg_H3K27me3_ChIP_macs3_peak_217
N2_chrI	1658493	1660811	2319	242.96	5.20264	1.32799	4.32213	strome_fem1_rrf3_egg_H3K27me3_ChIP_macs3_peak_218
N2_chrI	1663828	1665439	1612	290.2	11.4011	1.4876	10.259	strome_fem1_rrf3_egg_H3K27me3_ChIP_macs3_peak_219
N2_chrI	1666881	1667259	379	220.69	4.57346	1.31596	3.73079	strome_fem1_rrf3_egg_H3K27me3_ChIP_macs3_peak_220
N2_chrI	1667715	1668401	687	286.51	15.6832	1.64075	14.3694	strome_fem1_rrf3_egg_H3K27me3_ChIP_macs3_peak_221
N2_chrI	1669029	1669301	273	236.78	7.15479	1.41833	6.1696	strome_fem1_rrf3_egg_H3K27me3_ChIP_macs3_peak_222
N2_chrI	1672985	1674164	1180	229.77	4.24499	1.29482	3.42077	strome_fem1_rrf3_egg_H3K27me3_ChIP_macs3_peak_223
N2_chrI	1682843	1683772	930	249.14	7.74013	1.43023	6.72552	strome_fem1_rrf3_egg_H3K27me3_ChIP_macs3_peak_224
N2_chrI	1693069	1693353	285	261.85	4.49891	1.28196	3.66213	strome_fem1_rrf3_egg_H3K27me3_ChIP_macs3_peak_225
N2_chrI	1722235	1722776	542	218.29	4.20205	1.30136	3.38009	strome_fem1_rrf3_egg_H3K27me3_ChIP_macs3_peak_226
N2_chrI	1723586	1724325	740	244.71	5.53669	1.34219	4.63657	strome_fem1_rrf3_egg_H3K27me3_ChIP_macs3_peak_227
N2_chrI	1725124	1725544	421	281.1	6.24497	1.34468	5.3055	strome_fem1_rrf3_egg_H3K27me3_ChIP_macs3_peak_228
N2_chrI	1726651	1727045	395	277.84	7.43485	1.3913	6.43405	strome_fem1_rrf3_egg_H3K27me3_ChIP_macs3_peak_229
N2_chrI	1727606	1728767	1162	263.38	9.00574	1.46342	7.93288	strome_fem1_rrf3_egg_H3K27me3_ChIP_macs3_peak_230
N2_chrI	1729370	1730227	858	247.31	6.79045	1.39071	5.82551	strome_fem1_rrf3_egg_H3K27me3_ChIP_macs3_peak_231
N2_chrI	1730711	1739073	8363	347.68	29.7164	1.86529	28.0657	strome_fem1_rrf3_egg_H3K27me3_ChIP_macs3_peak_232
N2_chrI	1797241	1797532	292	229.86	4.81085	1.3206	3.95403	strome_fem1_rrf3_egg_H3K27me3_ChIP_macs3_peak_233
N2_chrI	1799736	1800357	622	228.13	5.67481	1.36427	4.76642	strome_fem1_rrf3_egg_H3K27me3_ChIP_macs3_peak_234
N2_chrI	1800839	1804573	3735	281.63	9.0155	1.4394	7.95126	strome_fem1_rrf3_egg_H3K27me3_ChIP_macs3_peak_235
N2_chrI	1806410	1806835	426	254.86	3.61759	1.24874	2.83324	strome_fem1_rrf3_egg_H3K27me3_ChIP_macs3_peak_236
N2_chrI	1807562	1808138	577	228.61	4.65052	1.31108	3.80645	strome_fem1_rrf3_egg_H3K27me3_ChIP_macs3_peak_237
N2_chrI	1808529	1808790	262	265.49	10.8232	1.5229	9.67467	strome_fem1_rrf3_egg_H3K27me3_ChIP_macs3_peak_238
N2_chrI	1809285	1810091	807	290.46	12.7185	1.53829	11.5254	strome_fem1_rrf3_egg_H3K27me3_ChIP_macs3_peak_239
N2_chrI	1810652	1813376	2725	249.32	8.03473	1.41693	7.03354	strome_fem1_rrf3_egg_H3K27me3_ChIP_macs3_peak_240
N2_chrI	1817231	1819566	2336	258.96	9.79434	1.48907	8.69634	strome_fem1_rrf3_egg_H3K27me3_ChIP_macs3_peak_241
N2_chrI	1820226	1820475	250	249.63	7.65818	1.43032	6.64421	strome_fem1_rrf3_egg_H3K27me3_ChIP_macs3_peak_242
N2_chrI	1846162	1846648	487	214.6	3.39469	1.26196	2.6249	strome_fem1_rrf3_egg_H3K27me3_ChIP_macs3_peak_243
N2_chrI	1851973	1853222	1250	312.16	25.7284	1.79304	24.2234	strome_fem1_rrf3_egg_H3K27me3_ChIP_macs3_peak_244
N2_chrI	1879389	1879959	571	230.68	3.74925	1.2693	2.95663	strome_fem1_rrf3_egg_H3K27me3_ChIP_macs3_peak_245
N2_chrI	1883850	1884421	572	238.49	3.86224	1.26998	3.06268	strome_fem1_rrf3_egg_H3K27me3_ChIP_macs3_peak_246
N2_chrI	1890383	1891091	709	243.49	7.1941	1.40945	6.21368	strome_fem1_rrf3_egg_H3K27me3_ChIP_macs3_peak_247
N2_chrI	1891696	1893938	2243	309.67	13.7434	1.54986	12.4954	strome_fem1_rrf3_egg_H3K27me3_ChIP_macs3_peak_248
N2_chrI	1976651	1977135	485	342.52	7.77383	1.35412	6.75689	strome_fem1_rrf3_egg_H3K27me3_ChIP_macs3_peak_249
N2_chrI	2021846	2022166	321	267.9	7.56937	1.4035	6.56704	strome_fem1_rrf3_egg_H3K27me3_ChIP_macs3_peak_250
N2_chrI	2022770	2023317	548	218.86	3.47373	1.26261	2.69901	strome_fem1_rrf3_egg_H3K27me3_ChIP_macs3_peak_251
N2_chrI	2031729	2032249	521	256.14	6.47579	1.36937	5.52828	strome_fem1_rrf3_egg_H3K27me3_ChIP_macs3_peak_252
N2_chrI	2033414	2034116	703	250.21	6.01034	1.34884	5.09433	strome_fem1_rrf3_egg_H3K27me3_ChIP_macs3_peak_253
N2_chrI	2043043	2044740	1698	325.96	25.3817	1.83906	23.7939	strome_fem1_rrf3_egg_H3K27me3_ChIP_macs3_peak_254
N2_chrI	2050404	2052123	1720	267.17	6.77905	1.3722	5.81633	strome_fem1_rrf3_egg_H3K27me3_ChIP_macs3_peak_255
N2_chrI	2052567	2054936	2370	262.91	7.62671	1.40513	6.62598	strome_fem1_rrf3_egg_H3K27me3_ChIP_macs3_peak_256
N2_chrI	2057020	2062447	5428	295.43	10.6712	1.47245	9.54585	strome_fem1_rrf3_egg_H3K27me3_ChIP_macs3_peak_257
N2_chrI	2089750	2090196	447	228.2	4.25372	1.29676	3.4284	strome_fem1_rrf3_egg_H3K27me3_ChIP_macs3_peak_258
N2_chrI	2092972	2093278	307	212.98	3.35195	1.26001	2.58532	strome_fem1_rrf3_egg_H3K27me3_ChIP_macs3_peak_259
N2_chrI	2094146	2094457	312	225.85	3.57526	1.26383	2.79342	strome_fem1_rrf3_egg_H3K27me3_ChIP_macs3_peak_260
N2_chrI	2217566	2218040	475	267.99	8.55096	1.43701	7.50568	strome_fem1_rrf3_egg_H3K27me3_ChIP_macs3_peak_261
N2_chrI	2219140	2219520	381	263.23	3.03331	1.21492	2.28983	strome_fem1_rrf3_egg_H3K27me3_ChIP_macs3_peak_262
N2_chrI	2220915	2221883	969	273.55	9.5183	1.46422	8.42872	strome_fem1_rrf3_egg_H3K27me3_ChIP_macs3_peak_263
N2_chrI	2222366	2223032	667	256.28	8.19993	1.4392	7.16746	strome_fem1_rrf3_egg_H3K27me3_ChIP_macs3_peak_264
N2_chrI	2224623	2226488	1866	310.91	11.4386	1.47359	10.2859	strome_fem1_rrf3_egg_H3K27me3_ChIP_macs3_peak_265
N2_chrI	2227219	2228965	1747	296.04	10.8591	1.47068	9.73288	strome_fem1_rrf3_egg_H3K27me3_ChIP_macs3_peak_266
N2_chrI	2229617	2229887	271	283.49	13.8296	1.60643	12.5554	strome_fem1_rrf3_egg_H3K27me3_ChIP_macs3_peak_267
N2_chrI	2230240	2230895	656	242.07	4.10828	1.28067	3.2923	strome_fem1_rrf3_egg_H3K27me3_ChIP_macs3_peak_268
N2_chrI	2231930	2232581	652	243.44	4.66557	1.30331	3.81835	strome_fem1_rrf3_egg_H3K27me3_ChIP_macs3_peak_269
N2_chrI	2233105	2233555	451	274.7	7.23021	1.38834	6.23934	strome_fem1_rrf3_egg_H3K27me3_ChIP_macs3_peak_270
N2_chrI	2234905	2235293	389	222.63	3.59165	1.26732	2.80878	strome_fem1_rrf3_egg_H3K27me3_ChIP_macs3_peak_271
N2_chrI	2236087	2242633	6547	325.12	17.0742	1.61901	15.727	strome_fem1_rrf3_egg_H3K27me3_ChIP_macs3_peak_272
N2_chrI	2243582	2244190	609	228.55	4.11765	1.28825	3.30253	strome_fem1_rrf3_egg_H3K27me3_ChIP_macs3_peak_273
N2_chrI	2247582	2249857	2276	349.41	21.6126	1.67012	20.1645	strome_fem1_rrf3_egg_H3K27me3_ChIP_macs3_peak_274
N2_chrI	2254361	2256126	1766	271.95	7.53484	1.40009	6.53028	strome_fem1_rrf3_egg_H3K27me3_ChIP_macs3_peak_275
N2_chrI	2258985	2259727	743	293.87	9.62537	1.45046	8.52715	strome_fem1_rrf3_egg_H3K27me3_ChIP_macs3_peak_276
N2_chrI	2260398	2261543	1146	291.46	8.5466	1.409	7.50843	strome_fem1_rrf3_egg_H3K27me3_ChIP_macs3_peak_277
N2_chrI	2261904	2262650	747	236.94	4.78292	1.31695	3.92385	strome_fem1_rrf3_egg_H3K27me3_ChIP_macs3_peak_278
N2_chrI	2263070	2264717	1648	312.35	13.4997	1.49594	12.3204	strome_fem1_rrf3_egg_H3K27me3_ChIP_macs3_peak_279
N2_chrI	2266169	2267268	1100	265.56	6.26672	1.36022	5.32329	strome_fem1_rrf3_egg_H3K27me3_ChIP_macs3_peak_280
N2_chrI	2267619	2268323	705	274.79	10.1538	1.49264	9.02645	strome_fem1_rrf3_egg_H3K27me3_ChIP_macs3_peak_281
N2_chrI	2269246	2269754	509	242.59	5.33816	1.33601	4.44931	strome_fem1_rrf3_egg_H3K27me3_ChIP_macs3_peak_282
N2_chrI	2270665	2271530	866	266.86	6.18147	1.3552	5.24257	strome_fem1_rrf3_egg_H3K27me3_ChIP_macs3_peak_283
N2_chrI	2272716	2273232	517	316.74	10.6343	1.46577	9.48749	strome_fem1_rrf3_egg_H3K27me3_ChIP_macs3_peak_284
N2_chrI	2273626	2274415	790	257.3	5.6298	1.33527	4.72527	strome_fem1_rrf3_egg_H3K27me3_ChIP_macs3_peak_285
N2_chrI	2328671	2330641	1971	294.51	10.826	1.48898	9.68034	strome_fem1_rrf3_egg_H3K27me3_ChIP_macs3_peak_286
N2_chrI	2332205	2332470	266	266.97	7.3677	1.39951	6.36962	strome_fem1_rrf3_egg_H3K27me3_ChIP_macs3_peak_287
N2_chrI	2332911	2333424	514	352.44	18.6916	1.62566	17.2908	strome_fem1_rrf3_egg_H3K27me3_ChIP_macs3_peak_288
N2_chrI	2334406	2336163	1758	250.87	8.58266	1.45925	7.5309	strome_fem1_rrf3_egg_H3K27me3_ChIP_macs3_peak_289
N2_chrI	2352271	2352937	667	265.38	6.87343	1.37947	5.9069	strome_fem1_rrf3_egg_H3K27me3_ChIP_macs3_peak_290
N2_chrI	2355612	2356620	1009	263.03	6.84814	1.37849	5.88321	strome_fem1_rrf3_egg_H3K27me3_ChIP_macs3_peak_291
N2_chrI	2358370	2359589	1220	226.27	4.83279	1.32313	3.9763	strome_fem1_rrf3_egg_H3K27me3_ChIP_macs3_peak_292
N2_chrI	2360150	2361398	1249	226.8	4.80026	1.32222	3.94463	strome_fem1_rrf3_egg_H3K27me3_ChIP_macs3_peak_293
N2_chrI	2362091	2363337	1247	225.57	4.37504	1.3053	3.54172	strome_fem1_rrf3_egg_H3K27me3_ChIP_macs3_peak_294
N2_chrI	2368654	2369159	506	232.32	4.31667	1.29674	3.48782	strome_fem1_rrf3_egg_H3K27me3_ChIP_macs3_peak_295
N2_chrI	2372475	2373369	895	307.51	17.7671	1.62893	16.4385	strome_fem1_rrf3_egg_H3K27me3_ChIP_macs3_peak_296
N2_chrI	2374513	2375872	1360	260.92	6.67473	1.37189	5.71931	strome_fem1_rrf3_egg_H3K27me3_ChIP_macs3_peak_297
N2_chrI	2415520	2415958	439	235.17	3.76994	1.26689	2.97641	strome_fem1_rrf3_egg_H3K27me3_ChIP_macs3_peak_298
N2_chrI	2416927	2417270	344	272.06	8.16809	1.41652	7.13946	strome_fem1_rrf3_egg_H3K27me3_ChIP_macs3_peak_299
N2_chrI	2418614	2418970	357	339.3	9.77649	1.41367	8.67365	strome_fem1_rrf3_egg_H3K27me3_ChIP_macs3_peak_300
N2_chrI	2426612	2428931	2320	240.47	4.7066	1.30929	3.85447	strome_fem1_rrf3_egg_H3K27me3_ChIP_macs3_peak_301
N2_chrI	2432013	2432572	560	259.98	5.25885	1.3184	4.37535	strome_fem1_rrf3_egg_H3K27me3_ChIP_macs3_peak_302
N2_chrI	2444203	2444938	736	247.49	5.00699	1.31216	4.14277	strome_fem1_rrf3_egg_H3K27me3_ChIP_macs3_peak_303
N2_chrI	2452099	2453059	961	250.99	6.89459	1.39155	5.92525	strome_fem1_rrf3_egg_H3K27me3_ChIP_macs3_peak_304
N2_chrI	2453363	2453699	337	274.21	7.02299	1.37227	6.05166	strome_fem1_rrf3_egg_H3K27me3_ChIP_macs3_peak_305
N2_chrI	2455420	2455697	278	246.45	8.17405	1.4514	7.13725	strome_fem1_rrf3_egg_H3K27me3_ChIP_macs3_peak_306
N2_chrI	2456016	2456536	521	212.93	3.50718	1.2687	2.73004	strome_fem1_rrf3_egg_H3K27me3_ChIP_macs3_peak_307
N2_chrI	2456935	2457346	412	219.41	3.42383	1.26004	2.652	strome_fem1_rrf3_egg_H3K27me3_ChIP_macs3_peak_308
N2_chrI	2460267	2460661	395	237.91	4.55921	1.30575	3.71365	strome_fem1_rrf3_egg_H3K27me3_ChIP_macs3_peak_309
N2_chrI	2463040	2463373	334	240.44	5.42075	1.34534	4.52342	strome_fem1_rrf3_egg_H3K27me3_ChIP_macs3_peak_310
N2_chrI	2466187	2467764	1578	275.68	8.42936	1.42364	7.38852	strome_fem1_rrf3_egg_H3K27me3_ChIP_macs3_peak_311
N2_chrI	2522069	2523163	1095	220.1	3.8192	1.27964	3.02256	strome_fem1_rrf3_egg_H3K27me3_ChIP_macs3_peak_312
N2_chrI	2528511	2529839	1329	319.35	16.193	1.58338	14.8979	strome_fem1_rrf3_egg_H3K27me3_ChIP_macs3_peak_313
N2_chrI	2531236	2531553	318	220.23	4.16144	1.29906	3.34069	strome_fem1_rrf3_egg_H3K27me3_ChIP_macs3_peak_314
N2_chrI	2534913	2536831	1919	283.02	14.8946	1.61235	13.6152	strome_fem1_rrf3_egg_H3K27me3_ChIP_macs3_peak_315
N2_chrI	2537140	2537566	427	227.3	3.22872	1.244	2.47134	strome_fem1_rrf3_egg_H3K27me3_ChIP_macs3_peak_316
N2_chrI	2538073	2538446	374	255.63	8.1568	1.43364	7.13017	strome_fem1_rrf3_egg_H3K27me3_ChIP_macs3_peak_317
N2_chrI	2538820	2539519	700	242.13	5.05604	1.32505	4.18144	strome_fem1_rrf3_egg_H3K27me3_ChIP_macs3_peak_318
N2_chrI	2539869	2540440	572	224.88	3.66028	1.26838	2.87413	strome_fem1_rrf3_egg_H3K27me3_ChIP_macs3_peak_319
N2_chrI	2541818	2543064	1247	270.66	12.3935	1.57514	11.1778	strome_fem1_rrf3_egg_H3K27me3_ChIP_macs3_peak_320
N2_chrI	2544366	2544671	306	286.14	15.037	1.62013	13.7428	strome_fem1_rrf3_egg_H3K27me3_ChIP_macs3_peak_321
N2_chrI	2545559	2545868	310	221.38	3.53037	1.26496	2.75124	strome_fem1_rrf3_egg_H3K27me3_ChIP_macs3_peak_322
N2_chrI	2559776	2560829	1054	249.13	4.24871	1.28261	3.42412	strome_fem1_rrf3_egg_H3K27me3_ChIP_macs3_peak_323
N2_chrI	2562169	2563689	1521	262.05	9.25877	1.45754	8.19768	strome_fem1_rrf3_egg_H3K27me3_ChIP_macs3_peak_324
N2_chrI	2565712	2566212	501	250.46	6.82859	1.38546	5.86579	strome_fem1_rrf3_egg_H3K27me3_ChIP_macs3_peak_325
N2_chrI	2566956	2567393	438	281.25	7.76192	1.39608	6.74947	strome_fem1_rrf3_egg_H3K27me3_ChIP_macs3_peak_326
N2_chrI	2573217	2573870	654	225.36	3.2977	1.24923	2.53472	strome_fem1_rrf3_egg_H3K27me3_ChIP_macs3_peak_327
N2_chrI	2575396	2576418	1023	276.55	13.2409	1.56329	12.0347	strome_fem1_rrf3_egg_H3K27me3_ChIP_macs3_peak_328
N2_chrI	2577899	2578345	447	255.98	4.333	1.28115	3.5032	strome_fem1_rrf3_egg_H3K27me3_ChIP_macs3_peak_329
N2_chrI	2579696	2581820	2125	274.91	8.98973	1.43602	7.93356	strome_fem1_rrf3_egg_H3K27me3_ChIP_macs3_peak_330
N2_chrI	2582671	2583419	749	252.43	7.89173	1.42794	6.87414	strome_fem1_rrf3_egg_H3K27me3_ChIP_macs3_peak_331
N2_chrI	2584102	2584479	378	306.92	12.2072	1.50758	11.012	strome_fem1_rrf3_egg_H3K27me3_ChIP_macs3_peak_332
N2_chrI	2584838	2585953	1116	315.59	15.2741	1.55967	14.0231	strome_fem1_rrf3_egg_H3K27me3_ChIP_macs3_peak_333
N2_chrI	2586386	2587542	1157	291.68	15.9755	1.62788	14.6704	strome_fem1_rrf3_egg_H3K27me3_ChIP_macs3_peak_334
N2_chrI	2589155	2589424	270	256.09	7.05666	1.39343	6.07702	strome_fem1_rrf3_egg_H3K27me3_ChIP_macs3_peak_335
N2_chrI	2589880	2590245	366	270.54	10.6322	1.50292	9.50051	strome_fem1_rrf3_egg_H3K27me3_ChIP_macs3_peak_336
N2_chrI	2591546	2591920	375	240.69	5.92431	1.36282	5.00341	strome_fem1_rrf3_egg_H3K27me3_ChIP_macs3_peak_337
N2_chrI	2601431	2605732	4302	301.78	13.3663	1.53726	12.1533	strome_fem1_rrf3_egg_H3K27me3_ChIP_macs3_peak_338
N2_chrI	2606114	2607868	1755	275.41	6.64243	1.35311	5.69329	strome_fem1_rrf3_egg_H3K27me3_ChIP_macs3_peak_339
N2_chrI	2611417	2612102	686	220.85	4.60611	1.3176	3.76149	strome_fem1_rrf3_egg_H3K27me3_ChIP_macs3_peak_340
N2_chrI	2612941	2615509	2569	294.23	16.0361	1.60562	14.7651	strome_fem1_rrf3_egg_H3K27me3_ChIP_macs3_peak_341
N2_chrI	2616327	2616594	268	248.37	6.35559	1.3741	5.41119	strome_fem1_rrf3_egg_H3K27me3_ChIP_macs3_peak_342
N2_chrI	2616993	2617519	527	272.22	12.0445	1.54911	10.8527	strome_fem1_rrf3_egg_H3K27me3_ChIP_macs3_peak_343
N2_chrI	2618211	2618528	318	255.55	10.7687	1.52468	9.6326	strome_fem1_rrf3_egg_H3K27me3_ChIP_macs3_peak_344
N2_chrI	2621286	2621848	563	254.7	5.86407	1.34606	4.9516	strome_fem1_rrf3_egg_H3K27me3_ChIP_macs3_peak_345
N2_chrI	2624130	2625189	1060	254.54	8.98521	1.46638	7.91932	strome_fem1_rrf3_egg_H3K27me3_ChIP_macs3_peak_346
N2_chrI	2625576	2627103	1528	270.84	8.92949	1.42672	7.89461	strome_fem1_rrf3_egg_H3K27me3_ChIP_macs3_peak_347
N2_chrI	2628648	2629958	1311	364.25	20.1922	1.65064	18.7366	strome_fem1_rrf3_egg_H3K27me3_ChIP_macs3_peak_348
N2_chrI	2630439	2632004	1566	230.95	5.30451	1.34597	4.41562	strome_fem1_rrf3_egg_H3K27me3_ChIP_macs3_peak_349
N2_chrI	2642509	2647979	5471	304.73	15.8555	1.60852	14.5559	strome_fem1_rrf3_egg_H3K27me3_ChIP_macs3_peak_350
N2_chrI	2658952	2660736	1785	264.86	8.14394	1.42395	7.11462	strome_fem1_rrf3_egg_H3K27me3_ChIP_macs3_peak_351
N2_chrI	2661696	2662193	498	237.85	3.67852	1.26202	2.89071	strome_fem1_rrf3_egg_H3K27me3_ChIP_macs3_peak_352
N2_chrI	2662552	2662882	331	248.76	5.55405	1.33997	4.6535	strome_fem1_rrf3_egg_H3K27me3_ChIP_macs3_peak_353
N2_chrI	2664025	2664336	312	246.3	3.42463	1.24294	2.65411	strome_fem1_rrf3_egg_H3K27me3_ChIP_macs3_peak_354
N2_chrI	2665293	2665695	403	258.07	9.16481	1.47486	8.08366	strome_fem1_rrf3_egg_H3K27me3_ChIP_macs3_peak_355
N2_chrI	2668801	2669081	281	244.69	3.46521	1.24703	2.69141	strome_fem1_rrf3_egg_H3K27me3_ChIP_macs3_peak_356
N2_chrI	2669674	2670271	598	428.04	31.8433	1.83037	30.0756	strome_fem1_rrf3_egg_H3K27me3_ChIP_macs3_peak_357
N2_chrI	2670574	2670934	361	223.87	3.45542	1.25891	2.68209	strome_fem1_rrf3_egg_H3K27me3_ChIP_macs3_peak_358
N2_chrI	2672358	2672675	318	253.63	7.66622	1.42021	6.65885	strome_fem1_rrf3_egg_H3K27me3_ChIP_macs3_peak_359
N2_chrI	2675306	2675845	540	244.92	5.41296	1.33602	4.52074	strome_fem1_rrf3_egg_H3K27me3_ChIP_macs3_peak_360
N2_chrI	2677036	2677644	609	267.79	7.88733	1.41763	6.86862	strome_fem1_rrf3_egg_H3K27me3_ChIP_macs3_peak_361
N2_chrI	2678385	2679550	1166	310.88	14.0271	1.53268	12.7989	strome_fem1_rrf3_egg_H3K27me3_ChIP_macs3_peak_362
N2_chrI	2680589	2682747	2159	334.86	20.2092	1.64405	18.8093	strome_fem1_rrf3_egg_H3K27me3_ChIP_macs3_peak_363
N2_chrI	2683092	2683694	603	251.22	5.06196	1.31743	4.18937	strome_fem1_rrf3_egg_H3K27me3_ChIP_macs3_peak_364
N2_chrI	2684821	2685385	565	239.04	5.56594	1.34483	4.66824	strome_fem1_rrf3_egg_H3K27me3_ChIP_macs3_peak_365
N2_chrI	2686275	2686670	396	227.23	3.88411	1.27941	3.08213	strome_fem1_rrf3_egg_H3K27me3_ChIP_macs3_peak_366
N2_chrI	2687258	2687911	654	252.29	5.64524	1.33546	4.74593	strome_fem1_rrf3_egg_H3K27me3_ChIP_macs3_peak_367
N2_chrI	2688958	2689756	799	302.14	11.8463	1.50519	10.669	strome_fem1_rrf3_egg_H3K27me3_ChIP_macs3_peak_368
N2_chrI	2690928	2692808	1881	256.9	6.83098	1.37915	5.8714	strome_fem1_rrf3_egg_H3K27me3_ChIP_macs3_peak_369
N2_chrI	2693633	2694823	1191	243.06	4.99896	1.31878	4.13192	strome_fem1_rrf3_egg_H3K27me3_ChIP_macs3_peak_370
N2_chrI	2695151	2696786	1636	247.79	9.07548	1.45729	8.03219	strome_fem1_rrf3_egg_H3K27me3_ChIP_macs3_peak_371
N2_chrI	2697273	2698361	1089	268.37	11.2548	1.51657	10.1114	strome_fem1_rrf3_egg_H3K27me3_ChIP_macs3_peak_372
N2_chrI	2699817	2700490	674	238.97	3.61157	1.25845	2.82777	strome_fem1_rrf3_egg_H3K27me3_ChIP_macs3_peak_373
N2_chrI	2703120	2703737	618	235.41	6.05668	1.37054	5.13117	strome_fem1_rrf3_egg_H3K27me3_ChIP_macs3_peak_374
N2_chrI	2705116	2707066	1951	290.29	10.6137	1.45462	9.52138	strome_fem1_rrf3_egg_H3K27me3_ChIP_macs3_peak_375
N2_chrI	2708446	2710600	2155	283.32	10.6612	1.4915	9.52717	strome_fem1_rrf3_egg_H3K27me3_ChIP_macs3_peak_376
N2_chrI	2710991	2711371	381	250.63	4.47792	1.29248	3.63848	strome_fem1_rrf3_egg_H3K27me3_ChIP_macs3_peak_377
N2_chrI	2712191	2712652	462	316.25	10.3407	1.45115	9.21397	strome_fem1_rrf3_egg_H3K27me3_ChIP_macs3_peak_378
N2_chrI	2713064	2715775	2712	323.43	16.436	1.57406	15.1458	strome_fem1_rrf3_egg_H3K27me3_ChIP_macs3_peak_379
N2_chrI	2716267	2716583	317	248.75	5.65414	1.34461	4.74765	strome_fem1_rrf3_egg_H3K27me3_ChIP_macs3_peak_380
N2_chrI	2722465	2723037	573	241.23	5.34389	1.33524	4.45655	strome_fem1_rrf3_egg_H3K27me3_ChIP_macs3_peak_381
N2_chrI	2723814	2724574	761	236.03	6.65173	1.39616	5.69435	strome_fem1_rrf3_egg_H3K27me3_ChIP_macs3_peak_382
N2_chrI	2726879	2727308	430	245.16	4.74004	1.30633	3.88675	strome_fem1_rrf3_egg_H3K27me3_ChIP_macs3_peak_383
N2_chrI	2748566	2749003	438	259.64	6.55149	1.3713	5.59947	strome_fem1_rrf3_egg_H3K27me3_ChIP_macs3_peak_384
N2_chrI	2749699	2749958	260	246.62	5.17484	1.3271	4.29353	strome_fem1_rrf3_egg_H3K27me3_ChIP_macs3_peak_385
N2_chrI	2753230	2753775	546	298.7	6.57957	1.3435	5.62255	strome_fem1_rrf3_egg_H3K27me3_ChIP_macs3_peak_386
N2_chrI	2791134	2791764	631	236.91	4.78717	1.31662	3.92874	strome_fem1_rrf3_egg_H3K27me3_ChIP_macs3_peak_387
N2_chrI	2793927	2800566	6640	329.85	18.9353	1.65684	17.5347	strome_fem1_rrf3_egg_H3K27me3_ChIP_macs3_peak_388
N2_chrI	2801062	2805978	4917	293.96	10.3765	1.43676	9.29514	strome_fem1_rrf3_egg_H3K27me3_ChIP_macs3_peak_389
N2_chrI	2806954	2807459	506	262.07	5.38399	1.32579	4.48994	strome_fem1_rrf3_egg_H3K27me3_ChIP_macs3_peak_390
N2_chrI	2807771	2808400	630	243.82	4.8371	1.31236	3.97726	strome_fem1_rrf3_egg_H3K27me3_ChIP_macs3_peak_391
N2_chrI	2809146	2810228	1083	284.42	7.62892	1.39292	6.61972	strome_fem1_rrf3_egg_H3K27me3_ChIP_macs3_peak_392
N2_chrI	2810643	2813302	2660	286.15	10.0002	1.46396	8.89582	strome_fem1_rrf3_egg_H3K27me3_ChIP_macs3_peak_393
N2_chrI	2815863	2816570	708	327.05	10.8611	1.44782	9.72409	strome_fem1_rrf3_egg_H3K27me3_ChIP_macs3_peak_394
N2_chrI	2817874	2819547	1674	273.78	6.88819	1.36979	5.92483	strome_fem1_rrf3_egg_H3K27me3_ChIP_macs3_peak_395
N2_chrI	2820098	2822473	2376	286.52	6.94444	1.36453	5.97167	strome_fem1_rrf3_egg_H3K27me3_ChIP_macs3_peak_396
N2_chrI	2823858	2825161	1304	288.47	7.16502	1.36607	6.18703	strome_fem1_rrf3_egg_H3K27me3_ChIP_macs3_peak_397
N2_chrI	2826811	2827313	503	256.13	4.99555	1.31166	4.1249	strome_fem1_rrf3_egg_H3K27me3_ChIP_macs3_peak_398
N2_chrI	2829589	2830153	565	287.71	7.97806	1.38756	6.96822	strome_fem1_rrf3_egg_H3K27me3_ChIP_macs3_peak_399
N2_chrI	2834244	2834642	399	352.8	7.40974	1.33924	6.40859	strome_fem1_rrf3_egg_H3K27me3_ChIP_macs3_peak_400
N2_chrI	2850162	2850957	796	248.86	5.73663	1.34449	4.82947	strome_fem1_rrf3_egg_H3K27me3_ChIP_macs3_peak_401
N2_chrI	2857356	2857666	311	225.99	4.30639	1.30225	3.47691	strome_fem1_rrf3_egg_H3K27me3_ChIP_macs3_peak_402
N2_chrI	2858741	2859307	567	235.21	3.03373	1.2285	2.29046	strome_fem1_rrf3_egg_H3K27me3_ChIP_macs3_peak_403
N2_chrI	2861096	2861489	394	257.84	5.01504	1.31248	4.14209	strome_fem1_rrf3_egg_H3K27me3_ChIP_macs3_peak_404
N2_chrI	2865135	2865639	505	279.49	9.3609	1.46073	8.2687	strome_fem1_rrf3_egg_H3K27me3_ChIP_macs3_peak_405
N2_chrI	2867299	2868614	1316	356.66	17.2601	1.58514	15.9023	strome_fem1_rrf3_egg_H3K27me3_ChIP_macs3_peak_406
N2_chrI	2922303	2922772	470	281.35	7.85847	1.39373	6.8493	strome_fem1_rrf3_egg_H3K27me3_ChIP_macs3_peak_407
N2_chrI	2923278	2923544	267	266.14	7.65437	1.41561	6.63942	strome_fem1_rrf3_egg_H3K27me3_ChIP_macs3_peak_408
N2_chrI	2966652	2967134	483	259.66	7.68219	1.41826	6.66936	strome_fem1_rrf3_egg_H3K27me3_ChIP_macs3_peak_409
N2_chrI	2970089	2970704	616	262.99	4.40972	1.28001	3.57556	strome_fem1_rrf3_egg_H3K27me3_ChIP_macs3_peak_410
N2_chrI	2980100	2981789	1690	343.09	21.308	1.6501	19.8905	strome_fem1_rrf3_egg_H3K27me3_ChIP_macs3_peak_411
N2_chrI	2984330	2984931	602	240.71	5.95112	1.36369	5.02998	strome_fem1_rrf3_egg_H3K27me3_ChIP_macs3_peak_412
N2_chrI	3054404	3054804	401	250.57	7.5602	1.41936	6.55754	strome_fem1_rrf3_egg_H3K27me3_ChIP_macs3_peak_413
N2_chrI	3055306	3055581	276	224.91	3.24334	1.24591	2.48516	strome_fem1_rrf3_egg_H3K27me3_ChIP_macs3_peak_414
N2_chrI	3056370	3056727	358	327.8	19.1917	1.66847	17.7841	strome_fem1_rrf3_egg_H3K27me3_ChIP_macs3_peak_415
N2_chrI	3057775	3058381	607	222.47	3.37864	1.25459	2.61084	strome_fem1_rrf3_egg_H3K27me3_ChIP_macs3_peak_416
N2_chrI	3058792	3059401	610	345.73	11.7368	1.45794	10.5662	strome_fem1_rrf3_egg_H3K27me3_ChIP_macs3_peak_417
N2_chrI	3126131	3126600	470	225.04	5.2258	1.34716	4.34117	strome_fem1_rrf3_egg_H3K27me3_ChIP_macs3_peak_418
N2_chrI	3129556	3129993	438	360.35	15.0164	1.53835	13.7112	strome_fem1_rrf3_egg_H3K27me3_ChIP_macs3_peak_419
N2_chrI	3130685	3131024	340	249.61	5.14034	1.32208	4.26293	strome_fem1_rrf3_egg_H3K27me3_ChIP_macs3_peak_420
N2_chrI	3150548	3153749	3202	315.07	15.7353	1.55729	14.477	strome_fem1_rrf3_egg_H3K27me3_ChIP_macs3_peak_421
N2_chrI	3261721	3262500	780	235.92	5.37525	1.34454	4.48333	strome_fem1_rrf3_egg_H3K27me3_ChIP_macs3_peak_422
N2_chrI	3264118	3264611	494	238.26	4.60828	1.30603	3.76195	strome_fem1_rrf3_egg_H3K27me3_ChIP_macs3_peak_423
N2_chrI	3272187	3272736	550	399.87	25.6614	1.73744	24.0471	strome_fem1_rrf3_egg_H3K27me3_ChIP_macs3_peak_424
N2_chrI	3273079	3273376	298	269.6	11.5801	1.54153	10.4057	strome_fem1_rrf3_egg_H3K27me3_ChIP_macs3_peak_425
N2_chrI	3274847	3275625	779	252.52	3.78525	1.25729	2.9905	strome_fem1_rrf3_egg_H3K27me3_ChIP_macs3_peak_426
N2_chrI	3284629	3284994	366	250.9	5.35791	1.33059	4.46751	strome_fem1_rrf3_egg_H3K27me3_ChIP_macs3_peak_427
N2_chrI	3286430	3286950	521	304.12	11.9777	1.50747	10.7885	strome_fem1_rrf3_egg_H3K27me3_ChIP_macs3_peak_428
N2_chrI	3287790	3288917	1128	251.38	8.70848	1.45524	7.66088	strome_fem1_rrf3_egg_H3K27me3_ChIP_macs3_peak_429
N2_chrI	3290331	3290643	313	213.45	3.25626	1.25419	2.49626	strome_fem1_rrf3_egg_H3K27me3_ChIP_macs3_peak_430
N2_chrI	3295155	3295567	413	329.21	12.1611	1.4775	10.9793	strome_fem1_rrf3_egg_H3K27me3_ChIP_macs3_peak_431
N2_chrI	3302274	3304715	2442	281.85	10.2528	1.47929	9.13488	strome_fem1_rrf3_egg_H3K27me3_ChIP_macs3_peak_432
N2_chrI	3305293	3307787	2495	258.63	8.29965	1.42277	7.28164	strome_fem1_rrf3_egg_H3K27me3_ChIP_macs3_peak_433
N2_chrI	3313540	3314217	678	241.51	4.82698	1.31413	3.96733	strome_fem1_rrf3_egg_H3K27me3_ChIP_macs3_peak_434
N2_chrI	3318939	3321844	2906	272.43	10.1515	1.47496	9.05116	strome_fem1_rrf3_egg_H3K27me3_ChIP_macs3_peak_435
N2_chrI	3365543	3367119	1577	292.55	8.62617	1.41592	7.5753	strome_fem1_rrf3_egg_H3K27me3_ChIP_macs3_peak_436
N2_chrI	3368015	3371543	3529	346.13	24.9655	1.76631	23.4189	strome_fem1_rrf3_egg_H3K27me3_ChIP_macs3_peak_437
N2_chrI	3372021	3372566	546	234.35	6.23012	1.37897	5.29603	strome_fem1_rrf3_egg_H3K27me3_ChIP_macs3_peak_438
N2_chrI	3377770	3379093	1324	288.21	11.7622	1.52321	10.5791	strome_fem1_rrf3_egg_H3K27me3_ChIP_macs3_peak_439
N2_chrI	3386801	3387508	708	273.88	9.34856	1.46842	8.25452	strome_fem1_rrf3_egg_H3K27me3_ChIP_macs3_peak_440
N2_chrI	3389056	3389511	456	248.96	6.1181	1.36077	5.19009	strome_fem1_rrf3_egg_H3K27me3_ChIP_macs3_peak_441
N2_chrI	3390131	3390498	368	220.65	3.76803	1.2774	2.97379	strome_fem1_rrf3_egg_H3K27me3_ChIP_macs3_peak_442
N2_chrI	3391502	3392008	507	283.42	13.1255	1.57633	11.8865	strome_fem1_rrf3_egg_H3K27me3_ChIP_macs3_peak_443
N2_chrI	3392505	3392923	419	252.53	7.77536	1.42533	6.76155	strome_fem1_rrf3_egg_H3K27me3_ChIP_macs3_peak_444
N2_chrI	3395524	3395802	279	261.84	11.3498	1.5466	10.1779	strome_fem1_rrf3_egg_H3K27me3_ChIP_macs3_peak_445
N2_chrI	3396538	3397564	1027	247.76	5.45781	1.33956	4.55991	strome_fem1_rrf3_egg_H3K27me3_ChIP_macs3_peak_446
N2_chrI	3398630	3399323	694	269.72	8.87067	1.4367	7.81604	strome_fem1_rrf3_egg_H3K27me3_ChIP_macs3_peak_447
N2_chrI	3400085	3400527	443	243.94	3.90534	1.2703	3.10188	strome_fem1_rrf3_egg_H3K27me3_ChIP_macs3_peak_448
N2_chrI	3401501	3401756	256	260.95	9.82621	1.49491	8.71664	strome_fem1_rrf3_egg_H3K27me3_ChIP_macs3_peak_449
N2_chrI	3403807	3404755	949	334.1	29.1911	1.89777	27.5259	strome_fem1_rrf3_egg_H3K27me3_ChIP_macs3_peak_450
N2_chrI	3405257	3407319	2063	262.11	12.0917	1.56698	10.8974	strome_fem1_rrf3_egg_H3K27me3_ChIP_macs3_peak_451
N2_chrI	3408508	3408953	446	248.24	6.84998	1.39777	5.87625	strome_fem1_rrf3_egg_H3K27me3_ChIP_macs3_peak_452
N2_chrI	3409270	3414414	5145	274.03	11.2309	1.51106	10.0869	strome_fem1_rrf3_egg_H3K27me3_ChIP_macs3_peak_453
N2_chrI	3415506	3416775	1270	237.47	5.8119	1.3548	4.903	strome_fem1_rrf3_egg_H3K27me3_ChIP_macs3_peak_454
N2_chrI	3419303	3419971	669	297.51	11.1166	1.48625	9.96906	strome_fem1_rrf3_egg_H3K27me3_ChIP_macs3_peak_455
N2_chrI	3437125	3437436	312	217.72	3.37097	1.2575	2.60379	strome_fem1_rrf3_egg_H3K27me3_ChIP_macs3_peak_456
N2_chrI	3439504	3440024	521	226.77	3.51085	1.26006	2.73314	strome_fem1_rrf3_egg_H3K27me3_ChIP_macs3_peak_457
N2_chrI	3440901	3444239	3339	487.54	97.7763	2.74865	94.7133	strome_fem1_rrf3_egg_H3K27me3_ChIP_macs3_peak_458
N2_chrI	3504218	3506195	1978	299.8	8.89788	1.38916	7.86706	strome_fem1_rrf3_egg_H3K27me3_ChIP_macs3_peak_459
N2_chrI	3506727	3507449	723	343.89	12.6739	1.47055	11.4876	strome_fem1_rrf3_egg_H3K27me3_ChIP_macs3_peak_460
N2_chrI	3509189	3510336	1148	280.34	8.50752	1.41666	7.47243	strome_fem1_rrf3_egg_H3K27me3_ChIP_macs3_peak_461
N2_chrI	3510851	3511605	755	292.62	8.38065	1.40991	7.33842	strome_fem1_rrf3_egg_H3K27me3_ChIP_macs3_peak_462
N2_chrI	3512447	3512781	335	250.45	8.22554	1.44532	7.19079	strome_fem1_rrf3_egg_H3K27me3_ChIP_macs3_peak_463
N2_chrI	3543408	3543766	359	234.87	3.83768	1.27149	3.03879	strome_fem1_rrf3_egg_H3K27me3_ChIP_macs3_peak_464
N2_chrI	3640474	3640752	279	277.24	10.5925	1.50573	9.44732	strome_fem1_rrf3_egg_H3K27me3_ChIP_macs3_peak_465
N2_chrI	3644156	3645598	1443	290.87	10.7882	1.49676	9.63691	strome_fem1_rrf3_egg_H3K27me3_ChIP_macs3_peak_466
N2_chrI	3646747	3648712	1966	294.62	8.64901	1.40415	7.61227	strome_fem1_rrf3_egg_H3K27me3_ChIP_macs3_peak_467
N2_chrI	3656659	3657758	1100	276.96	6.6066	1.34949	5.66288	strome_fem1_rrf3_egg_H3K27me3_ChIP_macs3_peak_468
N2_chrI	3658343	3658768	426	213.73	3.1098	1.24533	2.36058	strome_fem1_rrf3_egg_H3K27me3_ChIP_macs3_peak_469
N2_chrI	3662741	3663183	443	287.3	12.7996	1.54455	11.5997	strome_fem1_rrf3_egg_H3K27me3_ChIP_macs3_peak_470
N2_chrI	3663722	3667772	4051	299.57	18.1267	1.67024	16.7696	strome_fem1_rrf3_egg_H3K27me3_ChIP_macs3_peak_471
N2_chrI	3668605	3671320	2716	295.12	17.1237	1.66364	15.7799	strome_fem1_rrf3_egg_H3K27me3_ChIP_macs3_peak_472
N2_chrI	3672503	3672839	337	243.4	6.83362	1.40078	5.86283	strome_fem1_rrf3_egg_H3K27me3_ChIP_macs3_peak_473
N2_chrI	3679543	3680023	481	1376.58	11.4856	1.19316	10.3619	strome_fem1_rrf3_egg_H3K27me3_ChIP_macs3_peak_474
N2_chrI	3691702	3692057	356	274.82	3.78833	1.24604	2.993	strome_fem1_rrf3_egg_H3K27me3_ChIP_macs3_peak_475
N2_chrI	3695201	3695698	498	248.63	5.99474	1.35584	5.07518	strome_fem1_rrf3_egg_H3K27me3_ChIP_macs3_peak_476
N2_chrI	3731229	3731798	570	259.71	3.29117	1.22962	2.52935	strome_fem1_rrf3_egg_H3K27me3_ChIP_macs3_peak_477
N2_chrI	3733026	3733276	251	252.92	4.73789	1.30292	3.8818	strome_fem1_rrf3_egg_H3K27me3_ChIP_macs3_peak_478
N2_chrI	3760780	3761965	1186	341.21	19.1936	1.63947	17.8011	strome_fem1_rrf3_egg_H3K27me3_ChIP_macs3_peak_479
N2_chrI	3762308	3762790	483	245.08	4.81329	1.30948	3.95583	strome_fem1_rrf3_egg_H3K27me3_ChIP_macs3_peak_480
N2_chrI	3766056	3766626	571	263.2	3.47326	1.23632	2.69965	strome_fem1_rrf3_egg_H3K27me3_ChIP_macs3_peak_481
N2_chrI	3767852	3769320	1469	283.26	7.52439	1.38702	6.52338	strome_fem1_rrf3_egg_H3K27me3_ChIP_macs3_peak_482
N2_chrI	3772218	3772754	537	251.91	3.73669	1.25533	2.94548	strome_fem1_rrf3_egg_H3K27me3_ChIP_macs3_peak_483
N2_chrI	3778515	3779265	751	406.3	7.8462	1.317	6.84349	strome_fem1_rrf3_egg_H3K27me3_ChIP_macs3_peak_484
N2_chrI	3779771	3780997	1227	409.55	6.48383	1.27909	5.54618	strome_fem1_rrf3_egg_H3K27me3_ChIP_macs3_peak_485
N2_chrI	3853771	3854599	829	246.8	5.46642	1.33399	4.57488	strome_fem1_rrf3_egg_H3K27me3_ChIP_macs3_peak_486
N2_chrI	3862705	3867384	4680	295.36	8.92335	1.42474	7.85892	strome_fem1_rrf3_egg_H3K27me3_ChIP_macs3_peak_487
N2_chrI	3911593	3912494	902	272.5	5.95807	1.33791	5.03519	strome_fem1_rrf3_egg_H3K27me3_ChIP_macs3_peak_488
N2_chrI	3913530	3913793	264	241.57	3.47035	1.24853	2.69594	strome_fem1_rrf3_egg_H3K27me3_ChIP_macs3_peak_489
N2_chrI	3914095	3914536	442	243.53	3.34155	1.2407	2.57648	strome_fem1_rrf3_egg_H3K27me3_ChIP_macs3_peak_490
N2_chrI	3930135	3930426	292	274.92	4.80267	1.29109	3.94423	strome_fem1_rrf3_egg_H3K27me3_ChIP_macs3_peak_491
N2_chrI	3933579	3933988	410	237.14	3.50675	1.25297	2.7299	strome_fem1_rrf3_egg_H3K27me3_ChIP_macs3_peak_492
N2_chrI	3951879	3953011	1133	325.57	11.1935	1.46619	10.0371	strome_fem1_rrf3_egg_H3K27me3_ChIP_macs3_peak_493
N2_chrI	3953792	3959633	5842	330.52	13.2477	1.51438	12.0179	strome_fem1_rrf3_egg_H3K27me3_ChIP_macs3_peak_494
N2_chrI	3959948	3961099	1152	283.05	5.50886	1.31213	4.61121	strome_fem1_rrf3_egg_H3K27me3_ChIP_macs3_peak_495
N2_chrI	3962271	3967546	5276	299.81	9.006	1.41699	7.94875	strome_fem1_rrf3_egg_H3K27me3_ChIP_macs3_peak_496
N2_chrI	3978881	3979451	571	247.48	4.8636	1.30995	4.00341	strome_fem1_rrf3_egg_H3K27me3_ChIP_macs3_peak_497
N2_chrI	3980685	3982359	1675	274.75	9.2977	1.45057	8.22553	strome_fem1_rrf3_egg_H3K27me3_ChIP_macs3_peak_498
N2_chrI	3983428	3983810	383	246.39	3.17734	1.2305	2.42373	strome_fem1_rrf3_egg_H3K27me3_ChIP_macs3_peak_499
N2_chrI	3984300	3984745	446	241.9	4.19566	1.28482	3.3736	strome_fem1_rrf3_egg_H3K27me3_ChIP_macs3_peak_500
N2_chrI	3986268	3986716	449	268.36	5.51288	1.32386	4.61321	strome_fem1_rrf3_egg_H3K27me3_ChIP_macs3_peak_501
N2_chrI	3987537	3989134	1598	267.66	8.9009	1.44132	7.85019	strome_fem1_rrf3_egg_H3K27me3_ChIP_macs3_peak_502
N2_chrI	3991777	3992073	297	261.71	8.63308	1.44784	7.58107	strome_fem1_rrf3_egg_H3K27me3_ChIP_macs3_peak_503
N2_chrI	3995393	3995688	296	244.48	8.07013	1.445	7.04391	strome_fem1_rrf3_egg_H3K27me3_ChIP_macs3_peak_504
N2_chrI	4011098	4011439	342	304.02	4.71996	1.26961	3.86767	strome_fem1_rrf3_egg_H3K27me3_ChIP_macs3_peak_505
N2_chrI	4017707	4019810	2104	263.98	7.24235	1.38571	6.26488	strome_fem1_rrf3_egg_H3K27me3_ChIP_macs3_peak_506
N2_chrI	4020675	4021805	1131	249.16	5.5745	1.33876	4.67402	strome_fem1_rrf3_egg_H3K27me3_ChIP_macs3_peak_507
N2_chrI	4022134	4022784	651	241.68	3.89421	1.27025	3.09149	strome_fem1_rrf3_egg_H3K27me3_ChIP_macs3_peak_508
N2_chrI	4035583	4036668	1086	262.65	4.9296	1.30369	4.06576	strome_fem1_rrf3_egg_H3K27me3_ChIP_macs3_peak_509
N2_chrI	4037021	4037373	353	277.49	3.61517	1.23686	2.83089	strome_fem1_rrf3_egg_H3K27me3_ChIP_macs3_peak_510
N2_chrI	4039575	4040131	557	267.25	3.77888	1.24931	2.98417	strome_fem1_rrf3_egg_H3K27me3_ChIP_macs3_peak_511
N2_chrI	4040871	4041326	456	249.11	3.26661	1.23412	2.50627	strome_fem1_rrf3_egg_H3K27me3_ChIP_macs3_peak_512
N2_chrI	4044724	4044999	276	216.14	3.35288	1.25802	2.58634	strome_fem1_rrf3_egg_H3K27me3_ChIP_macs3_peak_513
N2_chrI	4050531	4051295	765	260.78	7.5533	1.40508	6.55606	strome_fem1_rrf3_egg_H3K27me3_ChIP_macs3_peak_514
N2_chrI	4051858	4052111	254	243.44	5.2548	1.33376	4.36918	strome_fem1_rrf3_egg_H3K27me3_ChIP_macs3_peak_515
N2_chrI	4061273	4062548	1276	261.13	8.53813	1.44518	7.48953	strome_fem1_rrf3_egg_H3K27me3_ChIP_macs3_peak_516
N2_chrI	4064258	4064876	619	279.49	8.38421	1.42566	7.33763	strome_fem1_rrf3_egg_H3K27me3_ChIP_macs3_peak_517
N2_chrI	4065267	4066210	944	254.25	4.76113	1.29905	3.90786	strome_fem1_rrf3_egg_H3K27me3_ChIP_macs3_peak_518
N2_chrI	4067147	4067572	426	249.4	7.58473	1.42676	6.57544	strome_fem1_rrf3_egg_H3K27me3_ChIP_macs3_peak_519
N2_chrI	4067921	4068804	884	231.27	5.09572	1.33542	4.21893	strome_fem1_rrf3_egg_H3K27me3_ChIP_macs3_peak_520
N2_chrI	4070658	4072432	1775	307.35	9.84415	1.43827	8.74928	strome_fem1_rrf3_egg_H3K27me3_ChIP_macs3_peak_521
N2_chrI	4073765	4087340	13576	395.93	29.2601	1.8296	27.5497	strome_fem1_rrf3_egg_H3K27me3_ChIP_macs3_peak_522
N2_chrI	4087700	4088162	463	239.3	3.97776	1.27516	3.16999	strome_fem1_rrf3_egg_H3K27me3_ChIP_macs3_peak_523
N2_chrI	4088950	4089226	277	242.11	3.7881	1.26473	2.99204	strome_fem1_rrf3_egg_H3K27me3_ChIP_macs3_peak_524
N2_chrI	4090231	4091933	1703	319.98	18.2415	1.67359	16.8324	strome_fem1_rrf3_egg_H3K27me3_ChIP_macs3_peak_525
N2_chrI	4093796	4094936	1141	230.82	4.68997	1.31361	3.84041	strome_fem1_rrf3_egg_H3K27me3_ChIP_macs3_peak_526
N2_chrI	4095598	4095913	316	246.15	6.5065	1.38354	5.55414	strome_fem1_rrf3_egg_H3K27me3_ChIP_macs3_peak_527
N2_chrI	4096269	4098462	2194	267.82	6.25422	1.35218	5.31764	strome_fem1_rrf3_egg_H3K27me3_ChIP_macs3_peak_528
N2_chrI	4099309	4099713	405	250.46	3.8216	1.26076	3.02403	strome_fem1_rrf3_egg_H3K27me3_ChIP_macs3_peak_529
N2_chrI	4100236	4100609	374	243.79	4.64603	1.30418	3.79622	strome_fem1_rrf3_egg_H3K27me3_ChIP_macs3_peak_530
N2_chrI	4101319	4103057	1739	257.08	7.59629	1.4071	6.60466	strome_fem1_rrf3_egg_H3K27me3_ChIP_macs3_peak_531
N2_chrI	4103403	4103980	578	289.78	7.50793	1.38463	6.50252	strome_fem1_rrf3_egg_H3K27me3_ChIP_macs3_peak_532
N2_chrI	4104529	4105499	971	228.77	3.79368	1.27268	2.99846	strome_fem1_rrf3_egg_H3K27me3_ChIP_macs3_peak_533
N2_chrI	4108867	4109490	624	250.54	4.0847	1.2717	3.27278	strome_fem1_rrf3_egg_H3K27me3_ChIP_macs3_peak_534
N2_chrI	4109952	4110324	373	251.55	4.90856	1.31133	4.04332	strome_fem1_rrf3_egg_H3K27me3_ChIP_macs3_peak_535
N2_chrI	4111642	4111926	285	241.76	4.67231	1.3078	3.82039	strome_fem1_rrf3_egg_H3K27me3_ChIP_macs3_peak_536
N2_chrI	4112276	4113087	812	266.3	4.80521	1.29565	3.94616	strome_fem1_rrf3_egg_H3K27me3_ChIP_macs3_peak_537
N2_chrI	4113692	4114457	766	252.75	5.71497	1.34069	4.80908	strome_fem1_rrf3_egg_H3K27me3_ChIP_macs3_peak_538
N2_chrI	4114818	4115185	368	226.96	3.07388	1.23521	2.32773	strome_fem1_rrf3_egg_H3K27me3_ChIP_macs3_peak_539
N2_chrI	4125667	4125955	289	243.57	3.13345	1.22953	2.38309	strome_fem1_rrf3_egg_H3K27me3_ChIP_macs3_peak_540
N2_chrI	4135737	4136271	535	307.21	10.4008	1.46073	9.27378	strome_fem1_rrf3_egg_H3K27me3_ChIP_macs3_peak_541
N2_chrI	4136710	4138200	1491	278.6	5.20613	1.30075	4.32865	strome_fem1_rrf3_egg_H3K27me3_ChIP_macs3_peak_542
N2_chrI	4140251	4140500	250	255.06	5.65864	1.34115	4.74967	strome_fem1_rrf3_egg_H3K27me3_ChIP_macs3_peak_543
N2_chrI	4142236	4142516	281	237.49	3.06581	1.22928	2.3201	strome_fem1_rrf3_egg_H3K27me3_ChIP_macs3_peak_544
N2_chrI	4166511	4167047	537	269.81	7.14821	1.38423	6.16574	strome_fem1_rrf3_egg_H3K27me3_ChIP_macs3_peak_545
N2_chrI	4168882	4169893	1012	261.98	7.12256	1.38447	6.15006	strome_fem1_rrf3_egg_H3K27me3_ChIP_macs3_peak_546
N2_chrI	4177938	4178555	618	267.94	4.12369	1.26464	3.3074	strome_fem1_rrf3_egg_H3K27me3_ChIP_macs3_peak_547
N2_chrI	4204334	4204604	271	257.46	4.25781	1.27696	3.43275	strome_fem1_rrf3_egg_H3K27me3_ChIP_macs3_peak_548
N2_chrI	4233325	4233777	453	280.11	4.11528	1.25811	3.29863	strome_fem1_rrf3_egg_H3K27me3_ChIP_macs3_peak_549
N2_chrI	4248695	4249302	608	241.94	3.91388	1.27072	3.11024	strome_fem1_rrf3_egg_H3K27me3_ChIP_macs3_peak_550
N2_chrI	4249797	4250093	297	252.82	3.88312	1.26321	3.08089	strome_fem1_rrf3_egg_H3K27me3_ChIP_macs3_peak_551
N2_chrI	4252430	4253280	851	268.3	6.06104	1.33904	5.13975	strome_fem1_rrf3_egg_H3K27me3_ChIP_macs3_peak_552
N2_chrI	4291216	4292091	876	266.18	5.25253	1.31281	4.37093	strome_fem1_rrf3_egg_H3K27me3_ChIP_macs3_peak_553
N2_chrI	4306214	4306640	427	263.29	3.86306	1.25595	3.06339	strome_fem1_rrf3_egg_H3K27me3_ChIP_macs3_peak_554
N2_chrI	4313721	4314191	471	210.73	3.17045	1.25097	2.41696	strome_fem1_rrf3_egg_H3K27me3_ChIP_macs3_peak_555
N2_chrI	4340480	4341020	541	261.66	3.54285	1.24156	2.76386	strome_fem1_rrf3_egg_H3K27me3_ChIP_macs3_peak_556
N2_chrI	4345913	4346217	305	245	3.89914	1.26824	3.09673	strome_fem1_rrf3_egg_H3K27me3_ChIP_macs3_peak_557
N2_chrI	4347985	4348257	273	243.65	3.74648	1.26091	2.95475	strome_fem1_rrf3_egg_H3K27me3_ChIP_macs3_peak_558
N2_chrI	4350001	4351990	1990	275.49	7.50681	1.38267	6.52063	strome_fem1_rrf3_egg_H3K27me3_ChIP_macs3_peak_559
N2_chrI	4352341	4353409	1069	323.16	11.3	1.47452	10.1327	strome_fem1_rrf3_egg_H3K27me3_ChIP_macs3_peak_560
N2_chrI	4354193	4355262	1070	401.84	16.2547	1.53082	14.9109	strome_fem1_rrf3_egg_H3K27me3_ChIP_macs3_peak_561
N2_chrI	4356449	4373247	16799	724.54	45.9402	1.76808	43.8392	strome_fem1_rrf3_egg_H3K27me3_ChIP_macs3_peak_562
N2_chrI	4373836	4374161	326	345.67	7.15772	1.33431	6.17098	strome_fem1_rrf3_egg_H3K27me3_ChIP_macs3_peak_563
N2_chrI	4380700	4381076	377	287.27	6.32349	1.34176	5.3811	strome_fem1_rrf3_egg_H3K27me3_ChIP_macs3_peak_564
N2_chrI	4381882	4382207	326	232.21	4.03443	1.28402	3.22202	strome_fem1_rrf3_egg_H3K27me3_ChIP_macs3_peak_565
N2_chrI	4432935	4433566	632	225.03	5.14783	1.33757	4.27391	strome_fem1_rrf3_egg_H3K27me3_ChIP_macs3_peak_566
N2_chrI	4475648	4484143	8496	352.86	30.1977	1.86372	28.5342	strome_fem1_rrf3_egg_H3K27me3_ChIP_macs3_peak_567
N2_chrI	4484768	4485543	776	271.79	8.42655	1.41379	7.40638	strome_fem1_rrf3_egg_H3K27me3_ChIP_macs3_peak_568
N2_chrI	4490249	4490603	355	255.61	10.6379	1.51418	9.5132	strome_fem1_rrf3_egg_H3K27me3_ChIP_macs3_peak_569
N2_chrI	4511176	4511435	260	234.04	3.56836	1.25709	2.78806	strome_fem1_rrf3_egg_H3K27me3_ChIP_macs3_peak_570
N2_chrI	4558603	4559059	457	862.27	3.59369	1.12661	2.81114	strome_fem1_rrf3_egg_H3K27me3_ChIP_macs3_peak_571
N2_chrI	4559774	4563342	3569	1488	14.7051	1.22031	13.4349	strome_fem1_rrf3_egg_H3K27me3_ChIP_macs3_peak_572
N2_chrI	4568619	4569258	640	227.02	4.03543	1.28761	3.22272	strome_fem1_rrf3_egg_H3K27me3_ChIP_macs3_peak_573
N2_chrI	4570112	4570458	347	241.65	3.6913	1.25979	2.90269	strome_fem1_rrf3_egg_H3K27me3_ChIP_macs3_peak_574
N2_chrI	4575468	4576076	609	272.76	6.78687	1.36582	5.82474	strome_fem1_rrf3_egg_H3K27me3_ChIP_macs3_peak_575
N2_chrI	4577277	4577653	377	223.71	3.24957	1.24768	2.48989	strome_fem1_rrf3_egg_H3K27me3_ChIP_macs3_peak_576
N2_chrI	4587501	4587899	399	226.46	4.62232	1.31732	3.77335	strome_fem1_rrf3_egg_H3K27me3_ChIP_macs3_peak_577
N2_chrI	4702480	4704711	2232	334.07	19.5224	1.66587	18.1058	strome_fem1_rrf3_egg_H3K27me3_ChIP_macs3_peak_578
N2_chrI	4705021	4705673	653	294.82	5.1212	1.28894	4.24727	strome_fem1_rrf3_egg_H3K27me3_ChIP_macs3_peak_579
N2_chrI	4706224	4706645	422	264.13	3.43282	1.23476	2.66072	strome_fem1_rrf3_egg_H3K27me3_ChIP_macs3_peak_580
N2_chrI	4709879	4711850	1972	284.62	6.99177	1.36544	6.02076	strome_fem1_rrf3_egg_H3K27me3_ChIP_macs3_peak_581
N2_chrI	4712673	4712995	323	298.37	3.98598	1.24272	3.1786	strome_fem1_rrf3_egg_H3K27me3_ChIP_macs3_peak_582
N2_chrI	4725346	4726581	1236	265.52	5.74991	1.33671	4.83688	strome_fem1_rrf3_egg_H3K27me3_ChIP_macs3_peak_583
N2_chrI	4728159	4728577	419	272.44	4.03602	1.25867	3.2241	strome_fem1_rrf3_egg_H3K27me3_ChIP_macs3_peak_584
N2_chrI	4730615	4730977	363	283.46	5.13674	1.29905	4.25802	strome_fem1_rrf3_egg_H3K27me3_ChIP_macs3_peak_585
N2_chrI	4768134	4769040	907	287.54	12.3057	1.54841	11.0957	strome_fem1_rrf3_egg_H3K27me3_ChIP_macs3_peak_586
N2_chrI	4830525	4833518	2994	302.64	12.6857	1.53726	11.469	strome_fem1_rrf3_egg_H3K27me3_ChIP_macs3_peak_587
N2_chrI	4868024	4868458	435	268.6	4.15447	1.26646	3.33505	strome_fem1_rrf3_egg_H3K27me3_ChIP_macs3_peak_588
N2_chrI	4920244	4921408	1165	268.39	5.30208	1.31452	4.41546	strome_fem1_rrf3_egg_H3K27me3_ChIP_macs3_peak_589
N2_chrI	4995115	4995532	418	279.51	6.67696	1.35795	5.72014	strome_fem1_rrf3_egg_H3K27me3_ChIP_macs3_peak_590
N2_chrI	5058616	5059324	709	321.87	13.3908	1.52815	12.1554	strome_fem1_rrf3_egg_H3K27me3_ChIP_macs3_peak_591
N2_chrI	5060655	5061901	1247	297.8	11.1484	1.48434	10.0076	strome_fem1_rrf3_egg_H3K27me3_ChIP_macs3_peak_592
N2_chrI	5063317	5063733	417	296.01	11.8646	1.51378	10.6838	strome_fem1_rrf3_egg_H3K27me3_ChIP_macs3_peak_593
N2_chrI	5075241	5075499	259	233.63	3.69599	1.26542	2.90616	strome_fem1_rrf3_egg_H3K27me3_ChIP_macs3_peak_594
N2_chrI	5081913	5082432	520	252.44	4.34553	1.28309	3.51635	strome_fem1_rrf3_egg_H3K27me3_ChIP_macs3_peak_595
N2_chrI	5253872	5254210	339	279.58	6.96692	1.37409	5.98817	strome_fem1_rrf3_egg_H3K27me3_ChIP_macs3_peak_596
N2_chrI	5449373	5450054	682	238.9	5.54185	1.34924	4.64063	strome_fem1_rrf3_egg_H3K27me3_ChIP_macs3_peak_597
N2_chrI	5469532	5470614	1083	276.09	11.0957	1.50892	9.94967	strome_fem1_rrf3_egg_H3K27me3_ChIP_macs3_peak_598
N2_chrI	5475127	5475480	354	240.9	3.04461	1.22594	2.30081	strome_fem1_rrf3_egg_H3K27me3_ChIP_macs3_peak_599
N2_chrI	5657354	5658583	1230	298.23	12.7038	1.52877	11.4974	strome_fem1_rrf3_egg_H3K27me3_ChIP_macs3_peak_600
N2_chrI	5893565	5894693	1129	304	7.6556	1.3705	6.65702	strome_fem1_rrf3_egg_H3K27me3_ChIP_macs3_peak_601
N2_chrI	5982182	5982919	738	251.48	6.44075	1.37541	5.49096	strome_fem1_rrf3_egg_H3K27me3_ChIP_macs3_peak_602
N2_chrI	5992195	5993023	829	326.98	15.6136	1.59288	14.29	strome_fem1_rrf3_egg_H3K27me3_ChIP_macs3_peak_603
N2_chrI	6053863	6054449	587	260.35	7.67117	1.41139	6.66731	strome_fem1_rrf3_egg_H3K27me3_ChIP_macs3_peak_604
N2_chrI	6116191	6116803	613	244.24	5.34519	1.33458	4.45575	strome_fem1_rrf3_egg_H3K27me3_ChIP_macs3_peak_605
N2_chrI	6118129	6118569	441	268.39	4.13231	1.26464	3.31483	strome_fem1_rrf3_egg_H3K27me3_ChIP_macs3_peak_606
N2_chrI	6250728	6251281	554	299.88	12.55	1.53881	11.3295	strome_fem1_rrf3_egg_H3K27me3_ChIP_macs3_peak_607
N2_chrI	6268056	6268393	338	256.88	5.74949	1.34317	4.83633	strome_fem1_rrf3_egg_H3K27me3_ChIP_macs3_peak_608
N2_chrI	6289678	6290796	1119	285.71	5.85229	1.32299	4.93876	strome_fem1_rrf3_egg_H3K27me3_ChIP_macs3_peak_609
N2_chrI	6328972	6329371	400	241.44	5.40077	1.34271	4.50543	strome_fem1_rrf3_egg_H3K27me3_ChIP_macs3_peak_610
N2_chrI	6517616	6518384	769	249.67	4.23987	1.28181	3.41505	strome_fem1_rrf3_egg_H3K27me3_ChIP_macs3_peak_611
N2_chrI	6638238	6638516	279	240.25	5.44269	1.34152	4.54874	strome_fem1_rrf3_egg_H3K27me3_ChIP_macs3_peak_612
N2_chrI	6789447	6789950	504	883.74	4.48914	1.14483	3.64868	strome_fem1_rrf3_egg_H3K27me3_ChIP_macs3_peak_613
N2_chrI	6790360	6790727	368	1050.97	7.94904	1.18657	6.93079	strome_fem1_rrf3_egg_H3K27me3_ChIP_macs3_peak_614
N2_chrI	7123050	7123457	408	246.89	7.32155	1.41858	6.32433	strome_fem1_rrf3_egg_H3K27me3_ChIP_macs3_peak_615
N2_chrI	7152982	7154343	1362	276.28	3.62489	1.23863	2.83997	strome_fem1_rrf3_egg_H3K27me3_ChIP_macs3_peak_616
N2_chrI	7195788	7196548	761	266.5	3.3094	1.22714	2.54631	strome_fem1_rrf3_egg_H3K27me3_ChIP_macs3_peak_617
N2_chrI	7204684	7204999	316	294.09	5.87671	1.32087	4.95659	strome_fem1_rrf3_egg_H3K27me3_ChIP_macs3_peak_618
N2_chrI	7219737	7220434	698	284.16	10.2859	1.4764	9.16602	strome_fem1_rrf3_egg_H3K27me3_ChIP_macs3_peak_619
N2_chrI	7277539	7282363	4825	348.93	19.5618	1.67806	18.1019	strome_fem1_rrf3_egg_H3K27me3_ChIP_macs3_peak_620
N2_chrI	7284396	7284700	305	291.85	8.76612	1.42152	7.70935	strome_fem1_rrf3_egg_H3K27me3_ChIP_macs3_peak_621
N2_chrI	7307818	7308093	276	251.03	4.4791	1.29028	3.64229	strome_fem1_rrf3_egg_H3K27me3_ChIP_macs3_peak_622
N2_chrI	7381732	7382034	303	253.21	4.1884	1.27741	3.36693	strome_fem1_rrf3_egg_H3K27me3_ChIP_macs3_peak_623
N2_chrI	7388402	7388867	466	257.23	7.23375	1.39784	6.251	strome_fem1_rrf3_egg_H3K27me3_ChIP_macs3_peak_624
N2_chrI	7389302	7389579	278	281	6.00987	1.33485	5.08399	strome_fem1_rrf3_egg_H3K27me3_ChIP_macs3_peak_625
N2_chrI	7394994	7397722	2729	299.25	18.8845	1.7201	17.4637	strome_fem1_rrf3_egg_H3K27me3_ChIP_macs3_peak_626
N2_chrI	7398278	7398704	427	254.65	8.23586	1.43965	7.20503	strome_fem1_rrf3_egg_H3K27me3_ChIP_macs3_peak_627
N2_chrI	7400404	7401074	671	274.88	11.1782	1.50425	10.0364	strome_fem1_rrf3_egg_H3K27me3_ChIP_macs3_peak_628
N2_chrI	7402656	7402935	280	273.23	5.98604	1.34041	5.05975	strome_fem1_rrf3_egg_H3K27me3_ChIP_macs3_peak_629
N2_chrI	7403279	7404220	942	307.21	22.4405	1.82074	20.8971	strome_fem1_rrf3_egg_H3K27me3_ChIP_macs3_peak_630
N2_chrI	7419007	7420118	1112	329.96	25.7839	1.84438	24.1847	strome_fem1_rrf3_egg_H3K27me3_ChIP_macs3_peak_631
N2_chrI	7420757	7421922	1166	308.35	22.3433	1.78062	20.8508	strome_fem1_rrf3_egg_H3K27me3_ChIP_macs3_peak_632
N2_chrI	7639529	7639895	367	261.91	3.57322	1.24255	2.79191	strome_fem1_rrf3_egg_H3K27me3_ChIP_macs3_peak_633
N2_chrI	7642830	7645538	2709	311.74	10.0371	1.44531	8.9246	strome_fem1_rrf3_egg_H3K27me3_ChIP_macs3_peak_634
N2_chrI	7646595	7648005	1411	287.91	6.35209	1.33851	5.41319	strome_fem1_rrf3_egg_H3K27me3_ChIP_macs3_peak_635
N2_chrI	7862480	7863313	834	262.18	9.69902	1.49257	8.59238	strome_fem1_rrf3_egg_H3K27me3_ChIP_macs3_peak_636
N2_chrI	7887901	7889304	1404	276.98	5.82909	1.32756	4.91656	strome_fem1_rrf3_egg_H3K27me3_ChIP_macs3_peak_637
N2_chrI	7966077	7966365	289	246.07	3.33209	1.23853	2.56797	strome_fem1_rrf3_egg_H3K27me3_ChIP_macs3_peak_638
N2_chrI	7969234	7969955	722	259.57	5.03289	1.3096	4.16148	strome_fem1_rrf3_egg_H3K27me3_ChIP_macs3_peak_639
N2_chrI	7974356	7975351	996	275.28	5.20899	1.30295	4.33062	strome_fem1_rrf3_egg_H3K27me3_ChIP_macs3_peak_640
N2_chrI	8183103	8183501	399	247.11	3.45152	1.24427	2.67877	strome_fem1_rrf3_egg_H3K27me3_ChIP_macs3_peak_641
N2_chrI	8184174	8184446	273	247.63	5.28159	1.32828	4.39685	strome_fem1_rrf3_egg_H3K27me3_ChIP_macs3_peak_642
N2_chrI	8223710	8224217	508	274.57	4.19848	1.26401	3.37733	strome_fem1_rrf3_egg_H3K27me3_ChIP_macs3_peak_643
N2_chrI	8260903	8261540	638	270.73	3.90392	1.25357	3.10066	strome_fem1_rrf3_egg_H3K27me3_ChIP_macs3_peak_644
N2_chrI	8261932	8263007	1076	318.2	24.8591	1.84908	23.2733	strome_fem1_rrf3_egg_H3K27me3_ChIP_macs3_peak_645
N2_chrI	8390970	8391891	922	277.33	8.35293	1.41263	7.32357	strome_fem1_rrf3_egg_H3K27me3_ChIP_macs3_peak_646
N2_chrI	8461289	8461710	422	257.3	3.96691	1.26489	3.15893	strome_fem1_rrf3_egg_H3K27me3_ChIP_macs3_peak_647
N2_chrI	8465219	8465736	518	236.63	3.73173	1.26587	2.93903	strome_fem1_rrf3_egg_H3K27me3_ChIP_macs3_peak_648
N2_chrI	8466131	8466432	302	269.16	10.0373	1.48932	8.92279	strome_fem1_rrf3_egg_H3K27me3_ChIP_macs3_peak_649
N2_chrI	8491138	8491862	725	246.31	5.27921	1.33235	4.39125	strome_fem1_rrf3_egg_H3K27me3_ChIP_macs3_peak_650
N2_chrI	8568587	8569554	968	261.95	5.68117	1.32969	4.77877	strome_fem1_rrf3_egg_H3K27me3_ChIP_macs3_peak_651
N2_chrI	8572369	8573000	632	255.47	6.06592	1.35195	5.14167	strome_fem1_rrf3_egg_H3K27me3_ChIP_macs3_peak_652
N2_chrI	8645408	8648846	3439	324.97	18.5668	1.68171	17.1417	strome_fem1_rrf3_egg_H3K27me3_ChIP_macs3_peak_653
N2_chrI	8649668	8651899	2232	290.22	8.07346	1.39773	7.05041	strome_fem1_rrf3_egg_H3K27me3_ChIP_macs3_peak_654
N2_chrI	8652421	8652681	261	299.79	6.6976	1.34912	5.73308	strome_fem1_rrf3_egg_H3K27me3_ChIP_macs3_peak_655
N2_chrI	8653423	8655117	1695	269.87	5.21206	1.30661	4.33653	strome_fem1_rrf3_egg_H3K27me3_ChIP_macs3_peak_656
N2_chrI	8655857	8656368	512	262.61	5.59637	1.32805	4.69602	strome_fem1_rrf3_egg_H3K27me3_ChIP_macs3_peak_657
N2_chrI	8735456	8735913	458	275.04	11.9498	1.54378	10.7646	strome_fem1_rrf3_egg_H3K27me3_ChIP_macs3_peak_658
N2_chrI	8920072	8920696	625	279.28	7.63042	1.38853	6.63194	strome_fem1_rrf3_egg_H3K27me3_ChIP_macs3_peak_659
N2_chrI	9003310	9010048	6739	339.61	15.1031	1.54518	13.828	strome_fem1_rrf3_egg_H3K27me3_ChIP_macs3_peak_660
N2_chrI	9054193	9055181	989	268.17	7.19589	1.38474	6.21457	strome_fem1_rrf3_egg_H3K27me3_ChIP_macs3_peak_661
N2_chrI	9055576	9057131	1556	276.13	7.6923	1.39551	6.68885	strome_fem1_rrf3_egg_H3K27me3_ChIP_macs3_peak_662
N2_chrI	9225500	9226311	812	284.88	12.9159	1.56745	11.6857	strome_fem1_rrf3_egg_H3K27me3_ChIP_macs3_peak_663
N2_chrI	9281992	9283325	1334	283.7	6.89887	1.36059	5.93346	strome_fem1_rrf3_egg_H3K27me3_ChIP_macs3_peak_664
N2_chrI	9327745	9328347	603	247.22	6.19152	1.36868	5.25646	strome_fem1_rrf3_egg_H3K27me3_ChIP_macs3_peak_665
N2_chrI	9603055	9603333	279	237.4	3.86551	1.2706	3.06577	strome_fem1_rrf3_egg_H3K27me3_ChIP_macs3_peak_666
N2_chrI	9617507	9618219	713	239.49	4.82384	1.31313	3.96659	strome_fem1_rrf3_egg_H3K27me3_ChIP_macs3_peak_667
N2_chrI	9705051	9705565	515	230.05	3.78483	1.27185	2.98925	strome_fem1_rrf3_egg_H3K27me3_ChIP_macs3_peak_668
N2_chrI	9709303	9710094	792	268.45	7.54832	1.4042	6.54299	strome_fem1_rrf3_egg_H3K27me3_ChIP_macs3_peak_669
N2_chrI	9720602	9721243	642	237.91	4.16321	1.28588	3.34351	strome_fem1_rrf3_egg_H3K27me3_ChIP_macs3_peak_670
N2_chrI	10042670	10043010	341	272.31	5.57088	1.32139	4.67073	strome_fem1_rrf3_egg_H3K27me3_ChIP_macs3_peak_671
N2_chrI	10047740	10048549	810	265.73	5.07461	1.3067	4.20083	strome_fem1_rrf3_egg_H3K27me3_ChIP_macs3_peak_672
N2_chrI	10100607	10101762	1156	280.71	7.33891	1.3787	6.35501	strome_fem1_rrf3_egg_H3K27me3_ChIP_macs3_peak_673
N2_chrI	10159325	10159995	671	734.67	7.56728	1.21879	6.5731	strome_fem1_rrf3_egg_H3K27me3_ChIP_macs3_peak_674
N2_chrI	10160467	10160925	459	1126.57	10.1089	1.20873	8.99344	strome_fem1_rrf3_egg_H3K27me3_ChIP_macs3_peak_675
N2_chrI	10165545	10166365	821	275.11	6.00777	1.3413	5.07856	strome_fem1_rrf3_egg_H3K27me3_ChIP_macs3_peak_676
N2_chrI	10167265	10167514	250	243.61	5.51799	1.34494	4.61636	strome_fem1_rrf3_egg_H3K27me3_ChIP_macs3_peak_677
N2_chrI	10266405	10266795	391	277.94	4.68639	1.28288	3.83561	strome_fem1_rrf3_egg_H3K27me3_ChIP_macs3_peak_678
N2_chrI	10267466	10270138	2673	286.68	11.9645	1.52823	10.7772	strome_fem1_rrf3_egg_H3K27me3_ChIP_macs3_peak_679
N2_chrI	10270566	10271040	475	322	14.3984	1.54886	13.1378	strome_fem1_rrf3_egg_H3K27me3_ChIP_macs3_peak_680
N2_chrI	10277071	10277800	730	236.22	5.08132	1.32899	4.20855	strome_fem1_rrf3_egg_H3K27me3_ChIP_macs3_peak_681
N2_chrI	10287547	10288394	848	255.03	5.58061	1.3306	4.68395	strome_fem1_rrf3_egg_H3K27me3_ChIP_macs3_peak_682
N2_chrI	10290051	10291526	1476	265.12	8.3865	1.42032	7.36162	strome_fem1_rrf3_egg_H3K27me3_ChIP_macs3_peak_683
N2_chrI	10295045	10310038	14994	913.61	55.7345	1.74521	53.4508	strome_fem1_rrf3_egg_H3K27me3_ChIP_macs3_peak_684
N2_chrI	10322428	10322845	418	236.39	4.54186	1.30511	3.699	strome_fem1_rrf3_egg_H3K27me3_ChIP_macs3_peak_685
N2_chrI	10325302	10325646	345	221.42	2.94372	1.23102	2.20644	strome_fem1_rrf3_egg_H3K27me3_ChIP_macs3_peak_686
N2_chrI	10330153	10330523	371	237.14	5.63915	1.35239	4.73515	strome_fem1_rrf3_egg_H3K27me3_ChIP_macs3_peak_687
N2_chrI	10353372	10353693	322	242.93	5.16595	1.33069	4.28366	strome_fem1_rrf3_egg_H3K27me3_ChIP_macs3_peak_688
N2_chrI	10354725	10355154	430	286.79	5.58152	1.31591	4.67728	strome_fem1_rrf3_egg_H3K27me3_ChIP_macs3_peak_689
N2_chrI	10355761	10356095	335	274.63	7.57038	1.39844	6.56531	strome_fem1_rrf3_egg_H3K27me3_ChIP_macs3_peak_690
N2_chrI	10357211	10357558	348	274.4	5.24056	1.30809	4.35769	strome_fem1_rrf3_egg_H3K27me3_ChIP_macs3_peak_691
N2_chrI	10390538	10390946	409	271	3.63281	1.24062	2.84752	strome_fem1_rrf3_egg_H3K27me3_ChIP_macs3_peak_692
N2_chrI	10391876	10392304	429	250.83	4.54647	1.29534	3.70264	strome_fem1_rrf3_egg_H3K27me3_ChIP_macs3_peak_693
N2_chrI	10401389	10401907	519	291.68	7.12515	1.3649	6.1435	strome_fem1_rrf3_egg_H3K27me3_ChIP_macs3_peak_694
N2_chrI	10416993	10417599	607	255.23	4.17195	1.27541	3.35089	strome_fem1_rrf3_egg_H3K27me3_ChIP_macs3_peak_695
N2_chrI	10440291	10440560	270	240.84	5.51047	1.3488	4.60733	strome_fem1_rrf3_egg_H3K27me3_ChIP_macs3_peak_696
N2_chrI	10444390	10444741	352	269.78	8.02618	1.41638	7.00073	strome_fem1_rrf3_egg_H3K27me3_ChIP_macs3_peak_697
N2_chrI	10460031	10460599	569	299.08	5.87226	1.31767	4.95351	strome_fem1_rrf3_egg_H3K27me3_ChIP_macs3_peak_698
N2_chrI	10460948	10461425	478	305.69	10.5422	1.46823	9.40689	strome_fem1_rrf3_egg_H3K27me3_ChIP_macs3_peak_699
N2_chrI	10492725	10495796	3072	315.56	8.55618	1.35484	7.56913	strome_fem1_rrf3_egg_H3K27me3_ChIP_macs3_peak_700
N2_chrI	10519634	10520865	1232	273.09	9.86409	1.45698	8.78663	strome_fem1_rrf3_egg_H3K27me3_ChIP_macs3_peak_701
N2_chrI	10527669	10527960	292	270.5	6.80474	1.37374	5.83523	strome_fem1_rrf3_egg_H3K27me3_ChIP_macs3_peak_702
N2_chrI	10538871	10539477	607	249.12	5.42472	1.33366	4.5312	strome_fem1_rrf3_egg_H3K27me3_ChIP_macs3_peak_703
N2_chrI	10561253	10562277	1025	308.72	21.5233	1.75855	20.0507	strome_fem1_rrf3_egg_H3K27me3_ChIP_macs3_peak_704
N2_chrI	10580098	10580371	274	317	6.85573	1.34397	5.88093	strome_fem1_rrf3_egg_H3K27me3_ChIP_macs3_peak_705
N2_chrI	10643671	10646553	2883	307.79	9.7586	1.43849	8.66028	strome_fem1_rrf3_egg_H3K27me3_ChIP_macs3_peak_706
N2_chrI	10647434	10648750	1317	320.43	9.22707	1.41421	8.14567	strome_fem1_rrf3_egg_H3K27me3_ChIP_macs3_peak_707
N2_chrI	10649375	10650988	1614	304.24	7.8007	1.37015	6.79957	strome_fem1_rrf3_egg_H3K27me3_ChIP_macs3_peak_708
N2_chrI	10680919	10681254	336	265.94	6.17025	1.35556	5.23124	strome_fem1_rrf3_egg_H3K27me3_ChIP_macs3_peak_709
N2_chrI	10702602	10702863	262	262.24	6.44638	1.3665	5.49548	strome_fem1_rrf3_egg_H3K27me3_ChIP_macs3_peak_710
N2_chrI	10706333	10706602	270	262.23	5.95719	1.34412	5.03684	strome_fem1_rrf3_egg_H3K27me3_ChIP_macs3_peak_711
N2_chrI	10741260	10743071	1812	293.05	14.6018	1.5955	13.3335	strome_fem1_rrf3_egg_H3K27me3_ChIP_macs3_peak_712
N2_chrI	10789838	10790088	251	237.33	3.96981	1.27758	3.16111	strome_fem1_rrf3_egg_H3K27me3_ChIP_macs3_peak_713
N2_chrI	10811689	10812273	585	272.25	7.06777	1.37899	6.09019	strome_fem1_rrf3_egg_H3K27me3_ChIP_macs3_peak_714
N2_chrI	10812744	10813048	305	257.4	3.82781	1.25639	3.0313	strome_fem1_rrf3_egg_H3K27me3_ChIP_macs3_peak_715
N2_chrI	10813828	10814673	846	279.93	5.29742	1.30782	4.40965	strome_fem1_rrf3_egg_H3K27me3_ChIP_macs3_peak_716
N2_chrI	10816829	10818419	1591	287.52	10.5709	1.48299	9.44045	strome_fem1_rrf3_egg_H3K27me3_ChIP_macs3_peak_717
N2_chrI	10818840	10820152	1313	307.3	14.501	1.5547	13.2647	strome_fem1_rrf3_egg_H3K27me3_ChIP_macs3_peak_718
N2_chrI	10844106	10845627	1522	291.06	7.90958	1.3881	6.89753	strome_fem1_rrf3_egg_H3K27me3_ChIP_macs3_peak_719
N2_chrI	10852442	10852852	411	241.55	4.18356	1.28397	3.36247	strome_fem1_rrf3_egg_H3K27me3_ChIP_macs3_peak_720
N2_chrI	10857543	10857927	385	283.49	4.25847	1.26233	3.43273	strome_fem1_rrf3_egg_H3K27me3_ChIP_macs3_peak_721
N2_chrI	10858486	10858762	277	274	5.0801	1.30355	4.20368	strome_fem1_rrf3_egg_H3K27me3_ChIP_macs3_peak_722
N2_chrI	10860343	10860877	535	292.97	8.69082	1.41646	7.6415	strome_fem1_rrf3_egg_H3K27me3_ChIP_macs3_peak_723
N2_chrI	10866305	10866594	290	266.85	6.18227	1.34989	5.2495	strome_fem1_rrf3_egg_H3K27me3_ChIP_macs3_peak_724
N2_chrI	10866991	10867449	459	311.06	12.851	1.53074	11.6297	strome_fem1_rrf3_egg_H3K27me3_ChIP_macs3_peak_725
N2_chrI	10871993	10872428	436	237.3	3.18097	1.23554	2.42714	strome_fem1_rrf3_egg_H3K27me3_ChIP_macs3_peak_726
N2_chrI	10874202	10874508	307	278.48	4.19124	1.26266	3.36907	strome_fem1_rrf3_egg_H3K27me3_ChIP_macs3_peak_727
N2_chrI	10876101	10877241	1141	302.72	10.2632	1.4393	9.17057	strome_fem1_rrf3_egg_H3K27me3_ChIP_macs3_peak_728
N2_chrI	10890750	10891460	711	310.22	11.6235	1.47413	10.4762	strome_fem1_rrf3_egg_H3K27me3_ChIP_macs3_peak_729
N2_chrI	10893095	10894796	1702	257.39	5.16343	1.31745	4.28393	strome_fem1_rrf3_egg_H3K27me3_ChIP_macs3_peak_730
N2_chrI	10896116	10896385	270	290.93	14.8835	1.62768	13.573	strome_fem1_rrf3_egg_H3K27me3_ChIP_macs3_peak_731
N2_chrI	10897107	10897563	457	249.68	5.91412	1.35864	4.98887	strome_fem1_rrf3_egg_H3K27me3_ChIP_macs3_peak_732
N2_chrI	10897913	10898486	574	247.44	4.20719	1.28107	3.38521	strome_fem1_rrf3_egg_H3K27me3_ChIP_macs3_peak_733
N2_chrI	10899603	10900268	666	235.67	5.08624	1.32625	4.2151	strome_fem1_rrf3_egg_H3K27me3_ChIP_macs3_peak_734
N2_chrI	10900656	10901764	1109	267.68	7.09833	1.37361	6.13039	strome_fem1_rrf3_egg_H3K27me3_ChIP_macs3_peak_735
N2_chrI	10904176	10904623	448	216.72	3.47756	1.26442	2.70246	strome_fem1_rrf3_egg_H3K27me3_ChIP_macs3_peak_736
N2_chrI	10906395	10907702	1308	244.62	6.37405	1.37635	5.43221	strome_fem1_rrf3_egg_H3K27me3_ChIP_macs3_peak_737
N2_chrI	10909315	10910509	1195	272.15	7.06048	1.37403	6.08626	strome_fem1_rrf3_egg_H3K27me3_ChIP_macs3_peak_738
N2_chrI	10910815	10911825	1011	298.11	11.1548	1.48862	10.0002	strome_fem1_rrf3_egg_H3K27me3_ChIP_macs3_peak_739
N2_chrI	10912206	10913923	1718	272.65	7.17828	1.38611	6.19082	strome_fem1_rrf3_egg_H3K27me3_ChIP_macs3_peak_740
N2_chrI	10914890	10920280	5391	274.76	6.47537	1.35551	5.52703	strome_fem1_rrf3_egg_H3K27me3_ChIP_macs3_peak_741
N2_chrI	10932420	10933531	1112	278.71	7.10634	1.37244	6.12855	strome_fem1_rrf3_egg_H3K27me3_ChIP_macs3_peak_742
N2_chrI	10936648	10939404	2757	286.68	10.6251	1.46776	9.51356	strome_fem1_rrf3_egg_H3K27me3_ChIP_macs3_peak_743
N2_chrI	10943001	10944027	1027	234.43	4.33184	1.29571	3.50205	strome_fem1_rrf3_egg_H3K27me3_ChIP_macs3_peak_744
N2_chrI	10946489	10947461	973	245.52	4.24881	1.28217	3.42612	strome_fem1_rrf3_egg_H3K27me3_ChIP_macs3_peak_745
N2_chrI	10950348	10951858	1511	286.66	9.72748	1.44972	8.63941	strome_fem1_rrf3_egg_H3K27me3_ChIP_macs3_peak_746
N2_chrI	10952537	10952787	251	243.78	4.46503	1.29657	3.62625	strome_fem1_rrf3_egg_H3K27me3_ChIP_macs3_peak_747
N2_chrI	10953737	10954039	303	233	5.38318	1.34796	4.48938	strome_fem1_rrf3_egg_H3K27me3_ChIP_macs3_peak_748
N2_chrI	10954429	10956346	1918	258.35	6.18662	1.35494	5.25471	strome_fem1_rrf3_egg_H3K27me3_ChIP_macs3_peak_749
N2_chrI	10956743	10957233	491	230.27	5.23602	1.34036	4.35407	strome_fem1_rrf3_egg_H3K27me3_ChIP_macs3_peak_750
N2_chrI	10957542	10957825	284	244.18	3.95577	1.27094	3.14956	strome_fem1_rrf3_egg_H3K27me3_ChIP_macs3_peak_751
N2_chrI	10978872	10986145	7274	1181.19	31.2306	1.41235	29.5006	strome_fem1_rrf3_egg_H3K27me3_ChIP_macs3_peak_752
N2_chrI	10992435	10993362	928	257.21	6.13307	1.3494	5.208	strome_fem1_rrf3_egg_H3K27me3_ChIP_macs3_peak_753
N2_chrI	10993782	10994838	1057	247.5	6.60512	1.3827	5.65126	strome_fem1_rrf3_egg_H3K27me3_ChIP_macs3_peak_754
N2_chrI	10995218	10996191	974	248.06	5.09394	1.32331	4.21595	strome_fem1_rrf3_egg_H3K27me3_ChIP_macs3_peak_755
N2_chrI	10996798	10997877	1080	241.41	6.5727	1.38883	5.61985	strome_fem1_rrf3_egg_H3K27me3_ChIP_macs3_peak_756
N2_chrI	11035664	11035914	251	241.26	7.53982	1.43005	6.53452	strome_fem1_rrf3_egg_H3K27me3_ChIP_macs3_peak_757
N2_chrI	11037103	11037394	292	239.22	6.72026	1.39502	5.76024	strome_fem1_rrf3_egg_H3K27me3_ChIP_macs3_peak_758
N2_chrI	11043410	11044192	783	343.82	17.6936	1.57893	16.3585	strome_fem1_rrf3_egg_H3K27me3_ChIP_macs3_peak_759
N2_chrI	11044514	11045054	541	261.03	4.3287	1.27771	3.50013	strome_fem1_rrf3_egg_H3K27me3_ChIP_macs3_peak_760
N2_chrI	11045888	11046362	475	239.32	3.95668	1.27487	3.14997	strome_fem1_rrf3_egg_H3K27me3_ChIP_macs3_peak_761
N2_chrI	11047209	11047613	405	242.93	6.85388	1.39739	5.88736	strome_fem1_rrf3_egg_H3K27me3_ChIP_macs3_peak_762
N2_chrI	11047917	11048741	825	300.37	11.1951	1.48027	10.0476	strome_fem1_rrf3_egg_H3K27me3_ChIP_macs3_peak_763
N2_chrI	11049393	11050198	806	250.17	7.66346	1.4172	6.66205	strome_fem1_rrf3_egg_H3K27me3_ChIP_macs3_peak_764
N2_chrI	11051311	11052244	934	259.37	7.17833	1.3934	6.19568	strome_fem1_rrf3_egg_H3K27me3_ChIP_macs3_peak_765
N2_chrI	11052675	11053607	933	264.53	10.3678	1.51038	9.23545	strome_fem1_rrf3_egg_H3K27me3_ChIP_macs3_peak_766
N2_chrI	11054009	11060215	6207	252.45	9.10063	1.46662	8.03602	strome_fem1_rrf3_egg_H3K27me3_ChIP_macs3_peak_767
N2_chrI	11060765	11062394	1630	322.06	18.2922	1.67272	16.8853	strome_fem1_rrf3_egg_H3K27me3_ChIP_macs3_peak_768
N2_chrI	11062718	11063036	319	286.6	8.93448	1.43332	7.86681	strome_fem1_rrf3_egg_H3K27me3_ChIP_macs3_peak_769
N2_chrI	11063504	11064266	763	271.84	11.2296	1.50248	10.0916	strome_fem1_rrf3_egg_H3K27me3_ChIP_macs3_peak_770
N2_chrI	11065344	11066253	910	311.67	18.7613	1.66043	17.3836	strome_fem1_rrf3_egg_H3K27me3_ChIP_macs3_peak_771
N2_chrI	11085826	11087664	1839	272.93	11.2373	1.52984	10.0704	strome_fem1_rrf3_egg_H3K27me3_ChIP_macs3_peak_772
N2_chrI	11088526	11089297	772	292.44	19.1298	1.68583	17.7708	strome_fem1_rrf3_egg_H3K27me3_ChIP_macs3_peak_773
N2_chrI	11089668	11095116	5449	277.52	13.6673	1.57844	12.4394	strome_fem1_rrf3_egg_H3K27me3_ChIP_macs3_peak_774
N2_chrI	11095668	11098560	2893	341.3	20.0756	1.6904	18.6156	strome_fem1_rrf3_egg_H3K27me3_ChIP_macs3_peak_775
N2_chrI	11098864	11099515	652	227.21	5.61766	1.3565	4.71825	strome_fem1_rrf3_egg_H3K27me3_ChIP_macs3_peak_776
N2_chrI	11099841	11100681	841	266.97	7.38148	1.38989	6.39341	strome_fem1_rrf3_egg_H3K27me3_ChIP_macs3_peak_777
N2_chrI	11101444	11106140	4697	293.5	15.6931	1.62235	14.3881	strome_fem1_rrf3_egg_H3K27me3_ChIP_macs3_peak_778
N2_chrI	11116709	11116959	251	291.73	5.9624	1.32926	5.03409	strome_fem1_rrf3_egg_H3K27me3_ChIP_macs3_peak_779
N2_chrI	11145693	11146076	384	283.78	13.5797	1.57445	12.3451	strome_fem1_rrf3_egg_H3K27me3_ChIP_macs3_peak_780
N2_chrI	11146543	11148710	2168	307	9.78804	1.42133	8.70992	strome_fem1_rrf3_egg_H3K27me3_ChIP_macs3_peak_781
N2_chrI	11150097	11151131	1035	317.9	12.5275	1.52053	11.3084	strome_fem1_rrf3_egg_H3K27me3_ChIP_macs3_peak_782
N2_chrI	11151509	11152516	1008	285.37	8.1497	1.41164	7.11431	strome_fem1_rrf3_egg_H3K27me3_ChIP_macs3_peak_783
N2_chrI	11152980	11153328	349	222.31	4.58076	1.31837	3.73434	strome_fem1_rrf3_egg_H3K27me3_ChIP_macs3_peak_784
N2_chrI	11154303	11154659	357	284.74	8.89154	1.43366	7.82589	strome_fem1_rrf3_egg_H3K27me3_ChIP_macs3_peak_785
N2_chrI	11156912	11157604	693	216.67	4.05431	1.29577	3.2407	strome_fem1_rrf3_egg_H3K27me3_ChIP_macs3_peak_786
N2_chrI	11158087	11158764	678	254.91	7.94626	1.42969	6.92488	strome_fem1_rrf3_egg_H3K27me3_ChIP_macs3_peak_787
N2_chrI	11159338	11160256	919	242.04	8.31532	1.44587	7.2899	strome_fem1_rrf3_egg_H3K27me3_ChIP_macs3_peak_788
N2_chrI	11160571	11161033	463	229.93	4.67184	1.31628	3.82023	strome_fem1_rrf3_egg_H3K27me3_ChIP_macs3_peak_789
N2_chrI	11161630	11162723	1094	233.83	4.71155	1.31514	3.85808	strome_fem1_rrf3_egg_H3K27me3_ChIP_macs3_peak_790
N2_chrI	11163244	11163631	388	235.37	6.8552	1.40907	5.88313	strome_fem1_rrf3_egg_H3K27me3_ChIP_macs3_peak_791
N2_chrI	11164326	11164676	351	296.39	15.6154	1.63015	14.2952	strome_fem1_rrf3_egg_H3K27me3_ChIP_macs3_peak_792
N2_chrI	11165434	11165714	281	268.08	9.94704	1.49019	8.83159	strome_fem1_rrf3_egg_H3K27me3_ChIP_macs3_peak_793
N2_chrI	11166378	11167148	771	278.33	11.2648	1.51963	10.1024	strome_fem1_rrf3_egg_H3K27me3_ChIP_macs3_peak_794
N2_chrI	11169302	11172898	3597	254.59	6.20724	1.35852	5.27617	strome_fem1_rrf3_egg_H3K27me3_ChIP_macs3_peak_795
N2_chrI	11173357	11173816	460	225.16	4.60697	1.3167	3.75976	strome_fem1_rrf3_egg_H3K27me3_ChIP_macs3_peak_796
N2_chrI	11174703	11175136	434	222.27	4.54969	1.31717	3.70521	strome_fem1_rrf3_egg_H3K27me3_ChIP_macs3_peak_797
N2_chrI	11175633	11178881	3249	295.08	17.6753	1.65675	16.3405	strome_fem1_rrf3_egg_H3K27me3_ChIP_macs3_peak_798
N2_chrI	11179315	11181288	1974	305.08	15.535	1.57071	14.2727	strome_fem1_rrf3_egg_H3K27me3_ChIP_macs3_peak_799
N2_chrI	11181678	11183321	1644	308.38	18.0952	1.66164	16.7256	strome_fem1_rrf3_egg_H3K27me3_ChIP_macs3_peak_800
N2_chrI	11184210	11190314	6105	310.5	15.7745	1.58542	14.4891	strome_fem1_rrf3_egg_H3K27me3_ChIP_macs3_peak_801
N2_chrI	11191214	11191881	668	263.61	12.1513	1.55617	10.9707	strome_fem1_rrf3_egg_H3K27me3_ChIP_macs3_peak_802
N2_chrI	11193689	11194411	723	250.78	8.12209	1.43193	7.10481	strome_fem1_rrf3_egg_H3K27me3_ChIP_macs3_peak_803
N2_chrI	11194881	11195579	699	294.2	10.6954	1.47344	9.56951	strome_fem1_rrf3_egg_H3K27me3_ChIP_macs3_peak_804
N2_chrI	11202729	11203128	400	267.24	12.388	1.57166	11.1821	strome_fem1_rrf3_egg_H3K27me3_ChIP_macs3_peak_805
N2_chrI	11203463	11206212	2750	268.08	8.24297	1.4198	7.22009	strome_fem1_rrf3_egg_H3K27me3_ChIP_macs3_peak_806
N2_chrI	11216759	11219030	2272	259.61	7.62053	1.40547	6.62255	strome_fem1_rrf3_egg_H3K27me3_ChIP_macs3_peak_807
N2_chrI	11219461	11221648	2188	235.85	4.66266	1.30889	3.81517	strome_fem1_rrf3_egg_H3K27me3_ChIP_macs3_peak_808
N2_chrI	11222422	11223261	840	239.28	4.81657	1.31534	3.95718	strome_fem1_rrf3_egg_H3K27me3_ChIP_macs3_peak_809
N2_chrI	11223811	11224845	1035	258.62	6.25748	1.36182	5.31948	strome_fem1_rrf3_egg_H3K27me3_ChIP_macs3_peak_810
N2_chrI	11227005	11228782	1778	267.7	7.3378	1.38874	6.35318	strome_fem1_rrf3_egg_H3K27me3_ChIP_macs3_peak_811
N2_chrI	11229118	11232071	2954	265.92	9.33576	1.44798	8.27991	strome_fem1_rrf3_egg_H3K27me3_ChIP_macs3_peak_812
N2_chrI	11233403	11233926	524	242.31	4.30042	1.2892	3.47279	strome_fem1_rrf3_egg_H3K27me3_ChIP_macs3_peak_813
N2_chrI	11234865	11237015	2151	277.44	12.9435	1.54705	11.7568	strome_fem1_rrf3_egg_H3K27me3_ChIP_macs3_peak_814
N2_chrI	11237552	11238855	1304	256.05	7.89983	1.4253	6.88266	strome_fem1_rrf3_egg_H3K27me3_ChIP_macs3_peak_815
N2_chrI	11239935	11240593	659	247.7	4.88069	1.31081	4.01917	strome_fem1_rrf3_egg_H3K27me3_ChIP_macs3_peak_816
N2_chrI	11241012	11243825	2814	257.59	7.02082	1.38214	6.05304	strome_fem1_rrf3_egg_H3K27me3_ChIP_macs3_peak_817
N2_chrI	11247447	11247758	312	227.51	5.21932	1.34016	4.33986	strome_fem1_rrf3_egg_H3K27me3_ChIP_macs3_peak_818
N2_chrI	11265680	11266102	423	236.18	5.15044	1.33125	4.27372	strome_fem1_rrf3_egg_H3K27me3_ChIP_macs3_peak_819
N2_chrI	11267320	11273640	6321	340.13	18.5919	1.63262	17.2017	strome_fem1_rrf3_egg_H3K27me3_ChIP_macs3_peak_820
N2_chrI	11274266	11275132	867	366.25	27.7463	1.79493	26.1292	strome_fem1_rrf3_egg_H3K27me3_ChIP_macs3_peak_821
N2_chrI	11275757	11278011	2255	388.02	34.1146	1.85578	32.371	strome_fem1_rrf3_egg_H3K27me3_ChIP_macs3_peak_822
N2_chrI	11278947	11280525	1579	284.48	9.98394	1.46322	8.8818	strome_fem1_rrf3_egg_H3K27me3_ChIP_macs3_peak_823
N2_chrI	11281120	11282799	1680	277.33	13.6769	1.56842	12.4657	strome_fem1_rrf3_egg_H3K27me3_ChIP_macs3_peak_824
N2_chrI	11283246	11286670	3425	297.13	17.5029	1.64589	16.1723	strome_fem1_rrf3_egg_H3K27me3_ChIP_macs3_peak_825
N2_chrI	11287295	11292740	5446	295.02	17.262	1.64625	15.9274	strome_fem1_rrf3_egg_H3K27me3_ChIP_macs3_peak_826
N2_chrI	11293967	11294646	680	230.3	6.24948	1.37925	5.31878	strome_fem1_rrf3_egg_H3K27me3_ChIP_macs3_peak_827
N2_chrI	11295265	11298695	3431	250.05	8.64971	1.45307	7.60581	strome_fem1_rrf3_egg_H3K27me3_ChIP_macs3_peak_828
N2_chrI	11299069	11306082	7014	343.26	24.9738	1.71165	23.4836	strome_fem1_rrf3_egg_H3K27me3_ChIP_macs3_peak_829
N2_chrI	11306529	11308591	2063	441.38	55.6812	2.11329	53.514	strome_fem1_rrf3_egg_H3K27me3_ChIP_macs3_peak_830
N2_chrI	11308984	11309360	377	248.66	8.06502	1.44495	7.03263	strome_fem1_rrf3_egg_H3K27me3_ChIP_macs3_peak_831
N2_chrI	11310426	11310703	278	257.71	8.37016	1.44419	7.33011	strome_fem1_rrf3_egg_H3K27me3_ChIP_macs3_peak_832
N2_chrI	11311755	11312022	268	232.16	4.21054	1.29205	3.38739	strome_fem1_rrf3_egg_H3K27me3_ChIP_macs3_peak_833
N2_chrI	11316918	11317223	306	231.49	5.81782	1.35599	4.91325	strome_fem1_rrf3_egg_H3K27me3_ChIP_macs3_peak_834
N2_chrI	11317952	11318208	257	246.54	8.37872	1.46344	7.32724	strome_fem1_rrf3_egg_H3K27me3_ChIP_macs3_peak_835
N2_chrI	11318825	11320036	1212	238.98	6.9755	1.40202	6.00752	strome_fem1_rrf3_egg_H3K27me3_ChIP_macs3_peak_836
N2_chrI	11321716	11322320	605	238.98	7.42359	1.42768	6.4245	strome_fem1_rrf3_egg_H3K27me3_ChIP_macs3_peak_837
N2_chrI	11322674	11324310	1637	231.74	5.7781	1.35875	4.87062	strome_fem1_rrf3_egg_H3K27me3_ChIP_macs3_peak_838
N2_chrI	11325433	11330501	5069	320.78	20.747	1.71425	19.2987	strome_fem1_rrf3_egg_H3K27me3_ChIP_macs3_peak_839
N2_chrI	11330980	11331686	707	268.16	11.3203	1.53913	10.149	strome_fem1_rrf3_egg_H3K27me3_ChIP_macs3_peak_840
N2_chrI	11333526	11334549	1024	254.18	6.92025	1.39498	5.9438	strome_fem1_rrf3_egg_H3K27me3_ChIP_macs3_peak_841
N2_chrI	11335313	11339618	4306	277.53	13.2528	1.56692	12.038	strome_fem1_rrf3_egg_H3K27me3_ChIP_macs3_peak_842
N2_chrI	11340022	11346155	6134	295.38	15.4149	1.58046	14.1653	strome_fem1_rrf3_egg_H3K27me3_ChIP_macs3_peak_843
N2_chrI	11369124	11370226	1103	240.55	4.46162	1.29812	3.62534	strome_fem1_rrf3_egg_H3K27me3_ChIP_macs3_peak_844
N2_chrI	11371337	11372470	1134	303.67	15.0722	1.60947	13.7646	strome_fem1_rrf3_egg_H3K27me3_ChIP_macs3_peak_845
N2_chrI	11372950	11374537	1588	320.64	16.3402	1.55497	15.074	strome_fem1_rrf3_egg_H3K27me3_ChIP_macs3_peak_846
N2_chrI	11375818	11377985	2168	335.13	22.6676	1.73017	21.1746	strome_fem1_rrf3_egg_H3K27me3_ChIP_macs3_peak_847
N2_chrI	11378367	11380494	2128	281.45	12.2402	1.54377	11.0434	strome_fem1_rrf3_egg_H3K27me3_ChIP_macs3_peak_848
N2_chrI	11384769	11385760	992	284.19	8.73935	1.42782	7.68369	strome_fem1_rrf3_egg_H3K27me3_ChIP_macs3_peak_849
N2_chrI	11386812	11387712	901	253.08	3.68102	1.2521	2.893	strome_fem1_rrf3_egg_H3K27me3_ChIP_macs3_peak_850
N2_chrI	11388549	11389027	479	302.88	9.36846	1.42746	8.29009	strome_fem1_rrf3_egg_H3K27me3_ChIP_macs3_peak_851
N2_chrI	11391534	11391885	352	281.58	7.20306	1.38345	6.21051	strome_fem1_rrf3_egg_H3K27me3_ChIP_macs3_peak_852
N2_chrI	11394509	11395757	1249	288.91	9.96229	1.45425	8.87022	strome_fem1_rrf3_egg_H3K27me3_ChIP_macs3_peak_853
N2_chrI	11451679	11455137	3459	308.43	16.6927	1.65002	15.3346	strome_fem1_rrf3_egg_H3K27me3_ChIP_macs3_peak_854
N2_chrI	11456252	11458922	2671	287.63	13.7674	1.57187	12.5299	strome_fem1_rrf3_egg_H3K27me3_ChIP_macs3_peak_855
N2_chrI	11459693	11459989	297	244.8	5.97598	1.36147	5.05088	strome_fem1_rrf3_egg_H3K27me3_ChIP_macs3_peak_856
N2_chrI	11460957	11461473	517	246.63	4.87568	1.31475	4.0114	strome_fem1_rrf3_egg_H3K27me3_ChIP_macs3_peak_857
N2_chrI	11462478	11466286	3809	310.32	18.5966	1.66721	17.2125	strome_fem1_rrf3_egg_H3K27me3_ChIP_macs3_peak_858
N2_chrI	11466656	11472693	6038	304.33	15.0188	1.5764	13.7467	strome_fem1_rrf3_egg_H3K27me3_ChIP_macs3_peak_859
N2_chrI	11473192	11481747	8556	375.68	34.8839	1.97627	33.0568	strome_fem1_rrf3_egg_H3K27me3_ChIP_macs3_peak_860
N2_chrI	11482225	11483068	844	268.33	11.3461	1.53942	10.1738	strome_fem1_rrf3_egg_H3K27me3_ChIP_macs3_peak_861
N2_chrI	11484127	11486087	1961	350.76	18.3515	1.58664	17.0186	strome_fem1_rrf3_egg_H3K27me3_ChIP_macs3_peak_862
N2_chrI	11486442	11486917	476	222.69	4.27577	1.2993	3.45208	strome_fem1_rrf3_egg_H3K27me3_ChIP_macs3_peak_863
N2_chrI	11487270	11494462	7193	293.02	15.0259	1.56115	13.7877	strome_fem1_rrf3_egg_H3K27me3_ChIP_macs3_peak_864
N2_chrI	11494997	11495349	353	243.02	4.31737	1.29185	3.48684	strome_fem1_rrf3_egg_H3K27me3_ChIP_macs3_peak_865
N2_chrI	11495774	11497976	2203	323.8	16.6748	1.61588	15.323	strome_fem1_rrf3_egg_H3K27me3_ChIP_macs3_peak_866
N2_chrI	11498857	11501955	3099	275.22	11.1341	1.50885	9.98876	strome_fem1_rrf3_egg_H3K27me3_ChIP_macs3_peak_867
N2_chrI	11502320	11505721	3402	312.02	15.3212	1.54575	14.0868	strome_fem1_rrf3_egg_H3K27me3_ChIP_macs3_peak_868
N2_chrI	11506265	11506549	285	230.61	5.27273	1.34329	4.38651	strome_fem1_rrf3_egg_H3K27me3_ChIP_macs3_peak_869
N2_chrI	11507022	11508423	1402	260.98	11.0988	1.53092	9.94726	strome_fem1_rrf3_egg_H3K27me3_ChIP_macs3_peak_870
N2_chrI	11508773	11511844	3072	308.41	17.6837	1.64144	16.333	strome_fem1_rrf3_egg_H3K27me3_ChIP_macs3_peak_871
N2_chrI	11512337	11514309	1973	345.32	25.4993	1.81501	23.8972	strome_fem1_rrf3_egg_H3K27me3_ChIP_macs3_peak_872
N2_chrI	11516156	11517253	1098	241.58	5.90347	1.36502	4.97889	strome_fem1_rrf3_egg_H3K27me3_ChIP_macs3_peak_873
N2_chrI	11517664	11519605	1942	281.08	15.2004	1.58306	13.9634	strome_fem1_rrf3_egg_H3K27me3_ChIP_macs3_peak_874
N2_chrI	11522426	11525445	3020	385.93	36.3717	1.99375	34.5102	strome_fem1_rrf3_egg_H3K27me3_ChIP_macs3_peak_875
N2_chrI	11526216	11530172	3957	282.43	11.9857	1.52114	10.8149	strome_fem1_rrf3_egg_H3K27me3_ChIP_macs3_peak_876
N2_chrI	11532315	11540791	8477	278.4	13.9576	1.6002	12.7016	strome_fem1_rrf3_egg_H3K27me3_ChIP_macs3_peak_877
N2_chrI	11541779	11542572	794	253.74	6.6214	1.37109	5.6803	strome_fem1_rrf3_egg_H3K27me3_ChIP_macs3_peak_878
N2_chrI	11543058	11543661	604	241.64	5.76232	1.35402	4.84982	strome_fem1_rrf3_egg_H3K27me3_ChIP_macs3_peak_879
N2_chrI	11543975	11545453	1479	250.18	6.6573	1.38175	5.70007	strome_fem1_rrf3_egg_H3K27me3_ChIP_macs3_peak_880
N2_chrI	11545817	11546172	356	227.77	5.45998	1.35348	4.56426	strome_fem1_rrf3_egg_H3K27me3_ChIP_macs3_peak_881
N2_chrI	11546476	11548220	1745	274.58	10.5978	1.49503	9.46827	strome_fem1_rrf3_egg_H3K27me3_ChIP_macs3_peak_882
N2_chrI	11548729	11550312	1584	258.05	10.0017	1.48584	8.91031	strome_fem1_rrf3_egg_H3K27me3_ChIP_macs3_peak_883
N2_chrI	11564422	11565037	616	238.28	6.65743	1.3918	5.7028	strome_fem1_rrf3_egg_H3K27me3_ChIP_macs3_peak_884
N2_chrI	11566158	11566664	507	222.27	4.63405	1.31863	3.78664	strome_fem1_rrf3_egg_H3K27me3_ChIP_macs3_peak_885
N2_chrI	11568656	11569271	616	254.06	8.55653	1.45864	7.50112	strome_fem1_rrf3_egg_H3K27me3_ChIP_macs3_peak_886
N2_chrI	11570682	11571740	1059	257.74	5.68362	1.34092	4.77555	strome_fem1_rrf3_egg_H3K27me3_ChIP_macs3_peak_887
N2_chrI	11572364	11572679	316	250.37	9.49752	1.49813	8.39913	strome_fem1_rrf3_egg_H3K27me3_ChIP_macs3_peak_888
N2_chrI	11572981	11580062	7082	375.76	34.1211	1.91299	32.3524	strome_fem1_rrf3_egg_H3K27me3_ChIP_macs3_peak_889
N2_chrI	11580617	11586581	5965	287.63	13.4549	1.55492	12.2389	strome_fem1_rrf3_egg_H3K27me3_ChIP_macs3_peak_890
N2_chrI	11587417	11587829	413	219.18	4.44964	1.31332	3.61197	strome_fem1_rrf3_egg_H3K27me3_ChIP_macs3_peak_891
N2_chrI	11589064	11590584	1521	269.14	10.7324	1.50212	9.59954	strome_fem1_rrf3_egg_H3K27me3_ChIP_macs3_peak_892
N2_chrI	11590896	11591928	1033	257.16	10.4338	1.51472	9.30863	strome_fem1_rrf3_egg_H3K27me3_ChIP_macs3_peak_893
N2_chrI	11592826	11596204	3379	288.98	16.5548	1.64661	15.2328	strome_fem1_rrf3_egg_H3K27me3_ChIP_macs3_peak_894
N2_chrI	11596837	11597254	418	278.06	14.9601	1.63811	13.66	strome_fem1_rrf3_egg_H3K27me3_ChIP_macs3_peak_895
N2_chrI	11598595	11604761	6167	320.85	19.1026	1.68721	17.6782	strome_fem1_rrf3_egg_H3K27me3_ChIP_macs3_peak_896
N2_chrI	11605238	11606513	1276	337.71	16.324	1.5869	14.9891	strome_fem1_rrf3_egg_H3K27me3_ChIP_macs3_peak_897
N2_chrI	11615154	11619018	3865	301.58	15.3963	1.61376	14.0876	strome_fem1_rrf3_egg_H3K27me3_ChIP_macs3_peak_898
N2_chrI	11619588	11620116	529	239.03	4.61199	1.30504	3.76699	strome_fem1_rrf3_egg_H3K27me3_ChIP_macs3_peak_899
N2_chrI	11620853	11624312	3460	282.22	10.926	1.48639	9.7957	strome_fem1_rrf3_egg_H3K27me3_ChIP_macs3_peak_900
N2_chrI	11624921	11625705	785	297.1	15.1512	1.59169	13.8803	strome_fem1_rrf3_egg_H3K27me3_ChIP_macs3_peak_901
N2_chrI	11626626	11627353	728	260.35	11.8843	1.55428	10.7083	strome_fem1_rrf3_egg_H3K27me3_ChIP_macs3_peak_902
N2_chrI	11629537	11629914	378	230.77	5.53525	1.35401	4.63563	strome_fem1_rrf3_egg_H3K27me3_ChIP_macs3_peak_903
N2_chrI	11631350	11633481	2132	270.2	11.6662	1.5374	10.493	strome_fem1_rrf3_egg_H3K27me3_ChIP_macs3_peak_904
N2_chrI	11634750	11635704	955	236.43	6.63353	1.39209	5.68111	strome_fem1_rrf3_egg_H3K27me3_ChIP_macs3_peak_905
N2_chrI	11651298	11654665	3368	391.45	30.5473	1.81133	28.8637	strome_fem1_rrf3_egg_H3K27me3_ChIP_macs3_peak_906
N2_chrI	11655381	11656998	1618	357.27	23.7066	1.73439	22.1721	strome_fem1_rrf3_egg_H3K27me3_ChIP_macs3_peak_907
N2_chrI	11657731	11661074	3344	398.81	30.3835	1.81081	28.6877	strome_fem1_rrf3_egg_H3K27me3_ChIP_macs3_peak_908
N2_chrI	11662124	11665439	3316	280.05	9.18898	1.43371	8.13165	strome_fem1_rrf3_egg_H3K27me3_ChIP_macs3_peak_909
N2_chrI	11665840	11676572	10733	275.14	10.5952	1.47733	9.48779	strome_fem1_rrf3_egg_H3K27me3_ChIP_macs3_peak_910
N2_chrI	11677001	11680270	3270	268.96	7.5221	1.39683	6.52545	strome_fem1_rrf3_egg_H3K27me3_ChIP_macs3_peak_911
N2_chrI	11680626	11684208	3583	258.35	6.62713	1.37386	5.67231	strome_fem1_rrf3_egg_H3K27me3_ChIP_macs3_peak_912
N2_chrI	11684521	11695937	11417	327.17	25.1573	1.8088	23.5991	strome_fem1_rrf3_egg_H3K27me3_ChIP_macs3_peak_913
N2_chrI	11696255	11697397	1143	283.96	11.9794	1.53009	10.7973	strome_fem1_rrf3_egg_H3K27me3_ChIP_macs3_peak_914
N2_chrI	11698179	11698442	264	230.48	6.00814	1.37894	5.07852	strome_fem1_rrf3_egg_H3K27me3_ChIP_macs3_peak_915
N2_chrI	11700594	11701071	478	211.96	3.41845	1.26461	2.64716	strome_fem1_rrf3_egg_H3K27me3_ChIP_macs3_peak_916
N2_chrI	11702976	11703551	576	252.41	5.06263	1.31575	4.19155	strome_fem1_rrf3_egg_H3K27me3_ChIP_macs3_peak_917
N2_chrI	11704666	11705240	575	242.65	7.85385	1.43549	6.84108	strome_fem1_rrf3_egg_H3K27me3_ChIP_macs3_peak_918
N2_chrI	11705562	11707016	1455	264.75	5.55467	1.32707	4.6564	strome_fem1_rrf3_egg_H3K27me3_ChIP_macs3_peak_919
N2_chrI	11707388	11708087	700	262.83	8.77131	1.4412	7.72536	strome_fem1_rrf3_egg_H3K27me3_ChIP_macs3_peak_920
N2_chrI	11708970	11709634	665	242.89	7.05995	1.40669	6.08061	strome_fem1_rrf3_egg_H3K27me3_ChIP_macs3_peak_921
N2_chrI	11712406	11714006	1601	280.19	12.7964	1.52886	11.6134	strome_fem1_rrf3_egg_H3K27me3_ChIP_macs3_peak_922
N2_chrI	11714409	11715116	708	264.86	8.77751	1.44491	7.72573	strome_fem1_rrf3_egg_H3K27me3_ChIP_macs3_peak_923
N2_chrI	11715576	11718174	2599	289.1	16.2913	1.62606	14.9946	strome_fem1_rrf3_egg_H3K27me3_ChIP_macs3_peak_924
N2_chrI	11719041	11720634	1594	279.27	12.9185	1.56533	11.697	strome_fem1_rrf3_egg_H3K27me3_ChIP_macs3_peak_925
N2_chrI	11721498	11726181	4684	315.96	20.8795	1.74609	19.4034	strome_fem1_rrf3_egg_H3K27me3_ChIP_macs3_peak_926
N2_chrI	11726736	11727030	295	237.19	7.17057	1.42078	6.18205	strome_fem1_rrf3_egg_H3K27me3_ChIP_macs3_peak_927
N2_chrI	11728130	11728864	735	233.72	6.63574	1.39851	5.67826	strome_fem1_rrf3_egg_H3K27me3_ChIP_macs3_peak_928
N2_chrI	11729229	11729530	302	244.21	6.77648	1.39877	5.80598	strome_fem1_rrf3_egg_H3K27me3_ChIP_macs3_peak_929
N2_chrI	11729872	11740150	10279	322.29	18.0736	1.62905	16.7212	strome_fem1_rrf3_egg_H3K27me3_ChIP_macs3_peak_930
N2_chrI	11740657	11741010	354	247.24	6.46518	1.38144	5.5134	strome_fem1_rrf3_egg_H3K27me3_ChIP_macs3_peak_931
N2_chrI	11742160	11744428	2269	278.61	9.60305	1.45474	8.52265	strome_fem1_rrf3_egg_H3K27me3_ChIP_macs3_peak_932
N2_chrI	11744785	11747727	2943	259.37	7.4993	1.40097	6.50833	strome_fem1_rrf3_egg_H3K27me3_ChIP_macs3_peak_933
N2_chrI	11749149	11761350	12202	286.41	10.2567	1.47064	9.14379	strome_fem1_rrf3_egg_H3K27me3_ChIP_macs3_peak_934
N2_chrI	11761978	11762311	334	247.91	6.40344	1.37626	5.45692	strome_fem1_rrf3_egg_H3K27me3_ChIP_macs3_peak_935
N2_chrI	11762634	11763156	523	293.55	15.4298	1.62365	14.1213	strome_fem1_rrf3_egg_H3K27me3_ChIP_macs3_peak_936
N2_chrI	11763972	11764621	650	251.53	7.68135	1.42498	6.66941	strome_fem1_rrf3_egg_H3K27me3_ChIP_macs3_peak_937
N2_chrI	11765398	11772395	6998	298.12	15.8125	1.60984	14.5207	strome_fem1_rrf3_egg_H3K27me3_ChIP_macs3_peak_938
N2_chrI	11772697	11773091	395	295.65	16.3605	1.64243	15.0243	strome_fem1_rrf3_egg_H3K27me3_ChIP_macs3_peak_939
N2_chrI	11775916	11778392	2477	316.72	21.0068	1.72332	19.5554	strome_fem1_rrf3_egg_H3K27me3_ChIP_macs3_peak_940
N2_chrI	11778718	11797822	19105	381.82	39.6833	2.04145	37.7779	strome_fem1_rrf3_egg_H3K27me3_ChIP_macs3_peak_941
N2_chrI	11798453	11806489	8037	434.67	56.933	2.30199	54.6462	strome_fem1_rrf3_egg_H3K27me3_ChIP_macs3_peak_942
N2_chrI	11806817	11814194	7378	330.42	27.065	1.83277	25.4739	strome_fem1_rrf3_egg_H3K27me3_ChIP_macs3_peak_943
N2_chrI	11814909	11826893	11985	292.55	14.2191	1.562	12.986	strome_fem1_rrf3_egg_H3K27me3_ChIP_macs3_peak_944
N2_chrI	11827348	11830276	2929	251.62	8.05187	1.42285	7.04179	strome_fem1_rrf3_egg_H3K27me3_ChIP_macs3_peak_945
N2_chrI	11830682	11832432	1751	288.37	12.5342	1.53592	11.3434	strome_fem1_rrf3_egg_H3K27me3_ChIP_macs3_peak_946
N2_chrI	11834372	11835121	750	241.18	5.87447	1.36219	4.95374	strome_fem1_rrf3_egg_H3K27me3_ChIP_macs3_peak_947
N2_chrI	11836897	11838431	1535	230.9	5.18915	1.33777	4.30934	strome_fem1_rrf3_egg_H3K27me3_ChIP_macs3_peak_948
N2_chrI	11839479	11840944	1466	220.4	4.23415	1.30045	3.41099	strome_fem1_rrf3_egg_H3K27me3_ChIP_macs3_peak_949
N2_chrI	11842370	11843499	1130	240.77	6.20776	1.37181	5.27384	strome_fem1_rrf3_egg_H3K27me3_ChIP_macs3_peak_950
N2_chrI	11844136	11844856	721	263.48	6.60453	1.36417	5.65371	strome_fem1_rrf3_egg_H3K27me3_ChIP_macs3_peak_951
N2_chrI	11846727	11847032	306	240.41	4.71445	1.31045	3.85993	strome_fem1_rrf3_egg_H3K27me3_ChIP_macs3_peak_952
N2_chrI	11847911	11849027	1117	293.2	13.1344	1.53386	11.9302	strome_fem1_rrf3_egg_H3K27me3_ChIP_macs3_peak_953
N2_chrI	11850231	11850833	603	223.07	4.38536	1.30723	3.5522	strome_fem1_rrf3_egg_H3K27me3_ChIP_macs3_peak_954
N2_chrI	11851155	11851723	569	246.68	6.34525	1.3742	5.4022	strome_fem1_rrf3_egg_H3K27me3_ChIP_macs3_peak_955
N2_chrI	11852261	11855465	3205	262.07	5.67164	1.33218	4.76819	strome_fem1_rrf3_egg_H3K27me3_ChIP_macs3_peak_956
N2_chrI	11855824	11856192	369	248.93	3.70709	1.25669	2.91652	strome_fem1_rrf3_egg_H3K27me3_ChIP_macs3_peak_957
N2_chrI	11857506	11858098	593	245.3	3.47241	1.24696	2.69797	strome_fem1_rrf3_egg_H3K27me3_ChIP_macs3_peak_958
N2_chrI	11859101	11860576	1476	263.97	6.9048	1.36109	5.95501	strome_fem1_rrf3_egg_H3K27me3_ChIP_macs3_peak_959
N2_chrI	11861125	11861512	388	277.8	6.28715	1.34727	5.34764	strome_fem1_rrf3_egg_H3K27me3_ChIP_macs3_peak_960
N2_chrI	11862151	11862999	849	257.06	7.47735	1.40548	6.48553	strome_fem1_rrf3_egg_H3K27me3_ChIP_macs3_peak_961
N2_chrI	11865063	11866844	1782	252.84	4.83718	1.30382	3.97904	strome_fem1_rrf3_egg_H3K27me3_ChIP_macs3_peak_962
N2_chrI	11867582	11867899	318	265.82	11.371	1.54071	10.2004	strome_fem1_rrf3_egg_H3K27me3_ChIP_macs3_peak_963
N2_chrI	11868503	11869367	865	255.66	8.27443	1.43345	7.24491	strome_fem1_rrf3_egg_H3K27me3_ChIP_macs3_peak_964
N2_chrI	11879278	11879566	289	241	7.12343	1.41663	6.1356	strome_fem1_rrf3_egg_H3K27me3_ChIP_macs3_peak_965
N2_chrI	11880468	11881741	1274	246.47	5.78655	1.34925	4.87575	strome_fem1_rrf3_egg_H3K27me3_ChIP_macs3_peak_966
N2_chrI	11884152	11885844	1693	284.45	10.0384	1.47656	8.91922	strome_fem1_rrf3_egg_H3K27me3_ChIP_macs3_peak_967
N2_chrI	11914937	11915730	794	263.43	6.24005	1.35438	5.30496	strome_fem1_rrf3_egg_H3K27me3_ChIP_macs3_peak_968
N2_chrI	11918009	11918850	842	261.32	4.38186	1.28003	3.54891	strome_fem1_rrf3_egg_H3K27me3_ChIP_macs3_peak_969
N2_chrI	11919215	11920225	1011	275.85	7.53958	1.39124	6.54346	strome_fem1_rrf3_egg_H3K27me3_ChIP_macs3_peak_970
N2_chrI	11920849	11921642	794	231.39	5.32733	1.34202	4.44225	strome_fem1_rrf3_egg_H3K27me3_ChIP_macs3_peak_971
N2_chrI	11922567	11922925	359	261.89	6.49026	1.36641	5.53867	strome_fem1_rrf3_egg_H3K27me3_ChIP_macs3_peak_972
N2_chrI	11923287	11924054	768	231.43	3.75888	1.26999	2.96519	strome_fem1_rrf3_egg_H3K27me3_ChIP_macs3_peak_973
N2_chrI	11965544	11965861	318	247.84	5.82041	1.35425	4.90238	strome_fem1_rrf3_egg_H3K27me3_ChIP_macs3_peak_974
N2_chrI	11966168	11966854	687	254.92	3.98304	1.26624	3.17512	strome_fem1_rrf3_egg_H3K27me3_ChIP_macs3_peak_975
N2_chrI	11967741	11968254	514	436.07	24.218	1.63504	22.7068	strome_fem1_rrf3_egg_H3K27me3_ChIP_macs3_peak_976
N2_chrI	11968692	11969448	757	317.37	11.1486	1.45629	10.0096	strome_fem1_rrf3_egg_H3K27me3_ChIP_macs3_peak_977
N2_chrI	11973433	11973921	489	244.61	5.17472	1.32746	4.29456	strome_fem1_rrf3_egg_H3K27me3_ChIP_macs3_peak_978
N2_chrI	11974494	11975086	593	234.32	5.71592	1.36085	4.80457	strome_fem1_rrf3_egg_H3K27me3_ChIP_macs3_peak_979
N2_chrI	11975430	11975679	250	242.52	5.1476	1.32972	4.26672	strome_fem1_rrf3_egg_H3K27me3_ChIP_macs3_peak_980
N2_chrI	11977398	11979175	1778	277.29	10.7488	1.49577	9.61312	strome_fem1_rrf3_egg_H3K27me3_ChIP_macs3_peak_981
N2_chrI	11980442	11981187	746	236.81	5.85512	1.36478	4.93578	strome_fem1_rrf3_egg_H3K27me3_ChIP_macs3_peak_982
N2_chrI	11982724	11983292	569	316.64	12.5043	1.50416	11.3117	strome_fem1_rrf3_egg_H3K27me3_ChIP_macs3_peak_983
N2_chrI	11983648	11986666	3019	304.74	14.44	1.56222	13.1902	strome_fem1_rrf3_egg_H3K27me3_ChIP_macs3_peak_984
N2_chrI	12005461	12005711	251	239.36	6.24963	1.38138	5.3076	strome_fem1_rrf3_egg_H3K27me3_ChIP_macs3_peak_985
N2_chrI	12006651	12006917	267	239.43	5.43822	1.34393	4.543	strome_fem1_rrf3_egg_H3K27me3_ChIP_macs3_peak_986
N2_chrI	12007318	12008387	1070	229.61	5.54521	1.34815	4.65334	strome_fem1_rrf3_egg_H3K27me3_ChIP_macs3_peak_987
N2_chrI	12009706	12010093	388	228.29	4.54499	1.31117	3.70158	strome_fem1_rrf3_egg_H3K27me3_ChIP_macs3_peak_988
N2_chrI	12013024	12013941	918	218.78	3.60912	1.27002	2.82537	strome_fem1_rrf3_egg_H3K27me3_ChIP_macs3_peak_989
N2_chrI	12015033	12015560	528	230.82	3.48215	1.25559	2.70733	strome_fem1_rrf3_egg_H3K27me3_ChIP_macs3_peak_990
N2_chrI	12016309	12019389	3081	355.88	27.0597	1.82423	25.4265	strome_fem1_rrf3_egg_H3K27me3_ChIP_macs3_peak_991
N2_chrI	12019722	12021159	1438	332.93	17.2443	1.60136	15.8964	strome_fem1_rrf3_egg_H3K27me3_ChIP_macs3_peak_992
N2_chrI	12021528	12023133	1606	332.38	19.9988	1.70521	18.542	strome_fem1_rrf3_egg_H3K27me3_ChIP_macs3_peak_993
N2_chrI	12025837	12026229	393	235.16	6.27207	1.38455	5.3312	strome_fem1_rrf3_egg_H3K27me3_ChIP_macs3_peak_994
N2_chrI	12033276	12034784	1509	270.64	10.8144	1.48901	9.70193	strome_fem1_rrf3_egg_H3K27me3_ChIP_macs3_peak_995
N2_chrI	12035880	12036907	1028	292.85	6.92765	1.35285	5.96214	strome_fem1_rrf3_egg_H3K27me3_ChIP_macs3_peak_996
N2_chrI	12045822	12047379	1558	264.25	6.94503	1.37782	5.97757	strome_fem1_rrf3_egg_H3K27me3_ChIP_macs3_peak_997
N2_chrI	12047718	12049557	1840	322.91	13.483	1.52741	12.2455	strome_fem1_rrf3_egg_H3K27me3_ChIP_macs3_peak_998
N2_chrI	12050094	12053101	3008	292.4	10.0759	1.44996	8.98192	strome_fem1_rrf3_egg_H3K27me3_ChIP_macs3_peak_999
N2_chrI	12053512	12057554	4043	304.04	12.9155	1.53738	11.6922	strome_fem1_rrf3_egg_H3K27me3_ChIP_macs3_peak_1000
N2_chrI	12058536	12065545	7010	381.91	23.2607	1.67919	21.7566	strome_fem1_rrf3_egg_H3K27me3_ChIP_macs3_peak_1001
N2_chrI	12065979	12068066	2088	290.75	9.84166	1.45075	8.74699	strome_fem1_rrf3_egg_H3K27me3_ChIP_macs3_peak_1002
N2_chrI	12069344	12070207	864	252.96	3.74106	1.25548	2.9489	strome_fem1_rrf3_egg_H3K27me3_ChIP_macs3_peak_1003
N2_chrI	12070978	12071510	533	307.25	10.8646	1.46778	9.72594	strome_fem1_rrf3_egg_H3K27me3_ChIP_macs3_peak_1004
N2_chrI	12073897	12074733	837	249.32	6.0396	1.35973	5.11441	strome_fem1_rrf3_egg_H3K27me3_ChIP_macs3_peak_1005
N2_chrI	12104700	12105339	640	248.34	6.51307	1.381	5.56263	strome_fem1_rrf3_egg_H3K27me3_ChIP_macs3_peak_1006
N2_chrI	12108309	12110038	1730	296.7	10.9229	1.4822	9.78215	strome_fem1_rrf3_egg_H3K27me3_ChIP_macs3_peak_1007
N2_chrI	12114592	12115264	673	274.76	7.04007	1.37931	6.05917	strome_fem1_rrf3_egg_H3K27me3_ChIP_macs3_peak_1008
N2_chrI	12115761	12117020	1260	234.15	5.46016	1.34327	4.56949	strome_fem1_rrf3_egg_H3K27me3_ChIP_macs3_peak_1009
N2_chrI	12122819	12123320	502	264.55	11.8119	1.5428	10.6445	strome_fem1_rrf3_egg_H3K27me3_ChIP_macs3_peak_1010
N2_chrI	12123754	12124251	498	263.62	7.69647	1.40896	6.6892	strome_fem1_rrf3_egg_H3K27me3_ChIP_macs3_peak_1011
N2_chrI	12128128	12128707	580	748.87	9.15392	1.24879	8.08323	strome_fem1_rrf3_egg_H3K27me3_ChIP_macs3_peak_1012
N2_chrI	12129403	12129909	507	261.93	4.99961	1.30946	4.12643	strome_fem1_rrf3_egg_H3K27me3_ChIP_macs3_peak_1013
N2_chrI	12131354	12138584	7231	310.94	12.6906	1.51616	11.4864	strome_fem1_rrf3_egg_H3K27me3_ChIP_macs3_peak_1014
N2_chrI	12138963	12139951	989	266.89	5.39803	1.32009	4.50533	strome_fem1_rrf3_egg_H3K27me3_ChIP_macs3_peak_1015
N2_chrI	12141629	12143257	1629	251.35	5.94153	1.35291	5.02166	strome_fem1_rrf3_egg_H3K27me3_ChIP_macs3_peak_1016
N2_chrI	12144253	12144881	629	341.64	14.7163	1.52278	13.4595	strome_fem1_rrf3_egg_H3K27me3_ChIP_macs3_peak_1017
N2_chrI	12145918	12146529	612	244.16	5.69409	1.35166	4.78284	strome_fem1_rrf3_egg_H3K27me3_ChIP_macs3_peak_1018
N2_chrI	12146983	12150628	3646	274.15	10.7642	1.49437	9.63624	strome_fem1_rrf3_egg_H3K27me3_ChIP_macs3_peak_1019
N2_chrI	12151256	12151592	337	282.21	4.46563	1.27091	3.62882	strome_fem1_rrf3_egg_H3K27me3_ChIP_macs3_peak_1020
N2_chrI	12153669	12156804	3136	276.48	12.1093	1.49377	10.9821	strome_fem1_rrf3_egg_H3K27me3_ChIP_macs3_peak_1021
N2_chrI	12157194	12158375	1182	232.3	4.77655	1.31839	3.92009	strome_fem1_rrf3_egg_H3K27me3_ChIP_macs3_peak_1022
N2_chrI	12158989	12159889	901	268.47	11.023	1.51814	9.87561	strome_fem1_rrf3_egg_H3K27me3_ChIP_macs3_peak_1023
N2_chrI	12160891	12163496	2606	325.69	13.5	1.51991	12.2691	strome_fem1_rrf3_egg_H3K27me3_ChIP_macs3_peak_1024
N2_chrI	12164123	12168596	4474	287.38	11.5938	1.51152	10.4264	strome_fem1_rrf3_egg_H3K27me3_ChIP_macs3_peak_1025
N2_chrI	12169044	12170898	1855	275.11	9.86245	1.47384	8.75983	strome_fem1_rrf3_egg_H3K27me3_ChIP_macs3_peak_1026
N2_chrI	12173165	12173492	328	240.65	6.96404	1.40355	5.99169	strome_fem1_rrf3_egg_H3K27me3_ChIP_macs3_peak_1027
N2_chrI	12174626	12175931	1306	281.93	10.0518	1.46358	8.9529	strome_fem1_rrf3_egg_H3K27me3_ChIP_macs3_peak_1028
N2_chrI	12176388	12177156	769	263.12	11.7866	1.54567	10.6187	strome_fem1_rrf3_egg_H3K27me3_ChIP_macs3_peak_1029
N2_chrI	12177626	12178295	670	241.02	6.07919	1.3714	5.14684	strome_fem1_rrf3_egg_H3K27me3_ChIP_macs3_peak_1030
N2_chrI	12178638	12181503	2866	282.37	16.3248	1.64618	15.0142	strome_fem1_rrf3_egg_H3K27me3_ChIP_macs3_peak_1031
N2_chrI	12182643	12185958	3316	281.29	12.9616	1.54913	11.7586	strome_fem1_rrf3_egg_H3K27me3_ChIP_macs3_peak_1032
N2_chrI	12186707	12187884	1178	242.44	5.29447	1.33234	4.41007	strome_fem1_rrf3_egg_H3K27me3_ChIP_macs3_peak_1033
N2_chrI	12188244	12189340	1097	254.62	7.64779	1.41436	6.6446	strome_fem1_rrf3_egg_H3K27me3_ChIP_macs3_peak_1034
N2_chrI	12189851	12190337	487	270.47	10.9565	1.51452	9.81115	strome_fem1_rrf3_egg_H3K27me3_ChIP_macs3_peak_1035
N2_chrI	12192809	12193154	346	243.18	3.74671	1.26219	2.95366	strome_fem1_rrf3_egg_H3K27me3_ChIP_macs3_peak_1036
N2_chrI	12194202	12194908	707	256	7.49947	1.41207	6.49849	strome_fem1_rrf3_egg_H3K27me3_ChIP_macs3_peak_1037
N2_chrI	12195222	12195898	677	274.02	7.0345	1.37818	6.0567	strome_fem1_rrf3_egg_H3K27me3_ChIP_macs3_peak_1038
N2_chrI	12196247	12196637	391	227.66	4.90222	1.32822	4.03823	strome_fem1_rrf3_egg_H3K27me3_ChIP_macs3_peak_1039
N2_chrI	12197521	12197905	385	292.39	14.6691	1.60559	13.3838	strome_fem1_rrf3_egg_H3K27me3_ChIP_macs3_peak_1040
N2_chrI	12200310	12202527	2218	333.84	18.3791	1.64029	16.9875	strome_fem1_rrf3_egg_H3K27me3_ChIP_macs3_peak_1041
N2_chrI	12202924	12204736	1813	303.06	20.7631	1.70386	19.3666	strome_fem1_rrf3_egg_H3K27me3_ChIP_macs3_peak_1042
N2_chrI	12205089	12205461	373	226.61	4.78382	1.32442	3.92545	strome_fem1_rrf3_egg_H3K27me3_ChIP_macs3_peak_1043
N2_chrI	12207383	12207866	484	254.51	8.18948	1.43741	7.15819	strome_fem1_rrf3_egg_H3K27me3_ChIP_macs3_peak_1044
N2_chrI	12208262	12208787	526	253.51	9.34202	1.4738	8.26662	strome_fem1_rrf3_egg_H3K27me3_ChIP_macs3_peak_1045
N2_chrI	12209780	12210889	1110	300.51	16.9813	1.59859	15.6913	strome_fem1_rrf3_egg_H3K27me3_ChIP_macs3_peak_1046
N2_chrI	12213960	12214251	292	246.89	6.20934	1.37351	5.26833	strome_fem1_rrf3_egg_H3K27me3_ChIP_macs3_peak_1047
N2_chrI	12227003	12227367	365	254.54	5.19029	1.32055	4.30959	strome_fem1_rrf3_egg_H3K27me3_ChIP_macs3_peak_1048
N2_chrI	12227985	12228341	357	244.66	5.54937	1.34352	4.6474	strome_fem1_rrf3_egg_H3K27me3_ChIP_macs3_peak_1049
N2_chrI	12229452	12229948	497	356.39	21.3688	1.65875	19.917	strome_fem1_rrf3_egg_H3K27me3_ChIP_macs3_peak_1050
N2_chrI	12231062	12232092	1031	253.89	6.13726	1.35977	5.20614	strome_fem1_rrf3_egg_H3K27me3_ChIP_macs3_peak_1051
N2_chrI	12232923	12234837	1915	267.36	6.50783	1.36008	5.55971	strome_fem1_rrf3_egg_H3K27me3_ChIP_macs3_peak_1052
N2_chrI	12235303	12235981	679	254.78	6.35383	1.36487	5.41449	strome_fem1_rrf3_egg_H3K27me3_ChIP_macs3_peak_1053
N2_chrI	12236472	12240460	3989	303.48	12.4157	1.50753	11.2326	strome_fem1_rrf3_egg_H3K27me3_ChIP_macs3_peak_1054
N2_chrI	12250300	12250612	313	226.74	4.16052	1.29343	3.3409	strome_fem1_rrf3_egg_H3K27me3_ChIP_macs3_peak_1055
N2_chrI	12251830	12253061	1232	248.42	7.2615	1.40493	6.27786	strome_fem1_rrf3_egg_H3K27me3_ChIP_macs3_peak_1056
N2_chrI	12253410	12256379	2970	329.6	21.8664	1.70553	20.4168	strome_fem1_rrf3_egg_H3K27me3_ChIP_macs3_peak_1057
N2_chrI	12256692	12257015	324	233.99	3.55882	1.25759	2.77907	strome_fem1_rrf3_egg_H3K27me3_ChIP_macs3_peak_1058
N2_chrI	12257697	12259230	1534	253.88	7.88245	1.42212	6.87057	strome_fem1_rrf3_egg_H3K27me3_ChIP_macs3_peak_1059
N2_chrI	12259870	12261298	1429	227.24	4.57608	1.31137	3.73268	strome_fem1_rrf3_egg_H3K27me3_ChIP_macs3_peak_1060
N2_chrI	12261986	12263204	1219	255.55	7.33389	1.39735	6.35257	strome_fem1_rrf3_egg_H3K27me3_ChIP_macs3_peak_1061
N2_chrI	12263579	12264248	670	240.88	4.35403	1.29279	3.52282	strome_fem1_rrf3_egg_H3K27me3_ChIP_macs3_peak_1062
N2_chrI	12264786	12265769	984	232.06	3.63602	1.26243	2.85081	strome_fem1_rrf3_egg_H3K27me3_ChIP_macs3_peak_1063
N2_chrI	12266697	12267147	451	241.69	3.49617	1.24993	2.72	strome_fem1_rrf3_egg_H3K27me3_ChIP_macs3_peak_1064
N2_chrI	12268068	12269623	1556	266.57	8.12638	1.41682	7.10598	strome_fem1_rrf3_egg_H3K27me3_ChIP_macs3_peak_1065
N2_chrI	12271203	12273153	1951	309.05	13.2286	1.54483	11.9904	strome_fem1_rrf3_egg_H3K27me3_ChIP_macs3_peak_1066
N2_chrI	12273518	12278347	4830	285.15	10.2418	1.47566	9.12374	strome_fem1_rrf3_egg_H3K27me3_ChIP_macs3_peak_1067
N2_chrI	12278951	12281219	2269	290.89	10.0906	1.45414	8.99434	strome_fem1_rrf3_egg_H3K27me3_ChIP_macs3_peak_1068
N2_chrI	12282207	12295722	13516	312.71	15.406	1.59334	14.1051	strome_fem1_rrf3_egg_H3K27me3_ChIP_macs3_peak_1069
N2_chrI	12296067	12300451	4385	290.09	14.8491	1.60017	13.5754	strome_fem1_rrf3_egg_H3K27me3_ChIP_macs3_peak_1070
N2_chrI	12301369	12303328	1960	289.64	14.3508	1.59258	13.0832	strome_fem1_rrf3_egg_H3K27me3_ChIP_macs3_peak_1071
N2_chrI	12303678	12305042	1365	286.31	11.2449	1.49783	10.0983	strome_fem1_rrf3_egg_H3K27me3_ChIP_macs3_peak_1072
N2_chrI	12305414	12317717	12304	306.63	15.9821	1.61133	14.6705	strome_fem1_rrf3_egg_H3K27me3_ChIP_macs3_peak_1073
N2_chrI	12318131	12320478	2348	264.14	10.3362	1.49095	9.22898	strome_fem1_rrf3_egg_H3K27me3_ChIP_macs3_peak_1074
N2_chrI	12320887	12324426	3540	279.54	14.4445	1.5938	13.1925	strome_fem1_rrf3_egg_H3K27me3_ChIP_macs3_peak_1075
N2_chrI	12324837	12345645	20809	307.19	15.0704	1.58989	13.7824	strome_fem1_rrf3_egg_H3K27me3_ChIP_macs3_peak_1076
N2_chrI	12346619	12357284	10666	312.81	15.9034	1.59765	14.5961	strome_fem1_rrf3_egg_H3K27me3_ChIP_macs3_peak_1077
N2_chrI	12357753	12359829	2077	263.26	10.3251	1.50896	9.1975	strome_fem1_rrf3_egg_H3K27me3_ChIP_macs3_peak_1078
N2_chrI	12360236	12361891	1656	236.78	5.22592	1.33478	4.34507	strome_fem1_rrf3_egg_H3K27me3_ChIP_macs3_peak_1079
N2_chrI	12362747	12365959	3213	283.95	11.6485	1.52054	10.4765	strome_fem1_rrf3_egg_H3K27me3_ChIP_macs3_peak_1080
N2_chrI	12366745	12369098	2354	263.24	9.61418	1.47035	8.5305	strome_fem1_rrf3_egg_H3K27me3_ChIP_macs3_peak_1081
N2_chrI	12370280	12370896	617	260.5	6.18729	1.35523	5.25399	strome_fem1_rrf3_egg_H3K27me3_ChIP_macs3_peak_1082
N2_chrI	12371635	12374358	2724	293.55	13.6862	1.55239	12.4614	strome_fem1_rrf3_egg_H3K27me3_ChIP_macs3_peak_1083
N2_chrI	12374798	12377130	2333	323.32	21.3033	1.75371	19.8036	strome_fem1_rrf3_egg_H3K27me3_ChIP_macs3_peak_1084
N2_chrI	12377539	12379347	1809	263.33	8.99662	1.44966	7.94154	strome_fem1_rrf3_egg_H3K27me3_ChIP_macs3_peak_1085
N2_chrI	12379797	12393862	14066	301.69	15.6557	1.6135	14.349	strome_fem1_rrf3_egg_H3K27me3_ChIP_macs3_peak_1086
N2_chrI	12394325	12395105	781	280.48	11.0566	1.50628	9.90407	strome_fem1_rrf3_egg_H3K27me3_ChIP_macs3_peak_1087
N2_chrI	12395434	12397200	1767	236.54	5.30683	1.33701	4.42226	strome_fem1_rrf3_egg_H3K27me3_ChIP_macs3_peak_1088
N2_chrI	12397567	12398752	1186	254.25	8.27112	1.43125	7.24741	strome_fem1_rrf3_egg_H3K27me3_ChIP_macs3_peak_1089
N2_chrI	12399202	12403674	4473	271.58	9.6302	1.46475	8.54447	strome_fem1_rrf3_egg_H3K27me3_ChIP_macs3_peak_1090
N2_chrI	12404517	12405117	601	259.25	10.9152	1.52857	9.76877	strome_fem1_rrf3_egg_H3K27me3_ChIP_macs3_peak_1091
N2_chrI	12405599	12407043	1445	247.89	6.90472	1.39349	5.93723	strome_fem1_rrf3_egg_H3K27me3_ChIP_macs3_peak_1092
N2_chrI	12407841	12411073	3233	260.06	8.69047	1.44774	7.63993	strome_fem1_rrf3_egg_H3K27me3_ChIP_macs3_peak_1093
N2_chrI	12411526	12412925	1400	254.96	7.63517	1.40705	6.6425	strome_fem1_rrf3_egg_H3K27me3_ChIP_macs3_peak_1094
N2_chrI	12413298	12419297	6000	267.43	9.73947	1.47535	8.64438	strome_fem1_rrf3_egg_H3K27me3_ChIP_macs3_peak_1095
N2_chrI	12419652	12421359	1708	262.86	10.5507	1.50617	9.42768	strome_fem1_rrf3_egg_H3K27me3_ChIP_macs3_peak_1096
N2_chrI	12421812	12423306	1495	272.16	9.24683	1.44763	8.1784	strome_fem1_rrf3_egg_H3K27me3_ChIP_macs3_peak_1097
N2_chrI	12424169	12426190	2022	251.24	8.64339	1.44463	7.61112	strome_fem1_rrf3_egg_H3K27me3_ChIP_macs3_peak_1098
N2_chrI	12426715	12428309	1595	270.13	10.2928	1.49535	9.16838	strome_fem1_rrf3_egg_H3K27me3_ChIP_macs3_peak_1099
N2_chrI	12428693	12431867	3175	265.55	11.4679	1.53269	10.3073	strome_fem1_rrf3_egg_H3K27me3_ChIP_macs3_peak_1100
N2_chrI	12432313	12433209	897	272.28	9.56712	1.44476	8.50065	strome_fem1_rrf3_egg_H3K27me3_ChIP_macs3_peak_1101
N2_chrI	12434060	12437067	3008	277.39	8.97455	1.44793	7.90316	strome_fem1_rrf3_egg_H3K27me3_ChIP_macs3_peak_1102
N2_chrI	12437800	12439649	1850	273.26	9.55005	1.4679	8.4566	strome_fem1_rrf3_egg_H3K27me3_ChIP_macs3_peak_1103
N2_chrI	12440446	12441908	1463	279.4	12.6837	1.54356	11.4934	strome_fem1_rrf3_egg_H3K27me3_ChIP_macs3_peak_1104
N2_chrI	12442298	12448082	5785	262.8	8.74547	1.44933	7.68909	strome_fem1_rrf3_egg_H3K27me3_ChIP_macs3_peak_1105
N2_chrI	12448538	12450681	2144	274.13	9.70442	1.47082	8.6104	strome_fem1_rrf3_egg_H3K27me3_ChIP_macs3_peak_1106
N2_chrI	12451796	12452106	311	226.84	3.28645	1.24771	2.52443	strome_fem1_rrf3_egg_H3K27me3_ChIP_macs3_peak_1107
N2_chrI	12453358	12454225	868	261.67	8.47369	1.44233	7.42753	strome_fem1_rrf3_egg_H3K27me3_ChIP_macs3_peak_1108
N2_chrI	12454795	12455044	250	260.38	9.71563	1.48923	8.61459	strome_fem1_rrf3_egg_H3K27me3_ChIP_macs3_peak_1109
N2_chrI	12455360	12457261	1902	291.86	9.41474	1.43871	8.33832	strome_fem1_rrf3_egg_H3K27me3_ChIP_macs3_peak_1110
N2_chrI	12457585	12459075	1491	328.07	15.8347	1.58587	14.5181	strome_fem1_rrf3_egg_H3K27me3_ChIP_macs3_peak_1111
N2_chrI	12459716	12460495	780	273.39	8.61024	1.42367	7.57195	strome_fem1_rrf3_egg_H3K27me3_ChIP_macs3_peak_1112
N2_chrI	12461679	12469651	7973	294.61	13.1936	1.54063	11.9822	strome_fem1_rrf3_egg_H3K27me3_ChIP_macs3_peak_1113
N2_chrI	12470670	12471571	902	296.12	10.9444	1.4897	9.78958	strome_fem1_rrf3_egg_H3K27me3_ChIP_macs3_peak_1114
N2_chrI	12472121	12473941	1821	249.52	6.29998	1.36845	5.36127	strome_fem1_rrf3_egg_H3K27me3_ChIP_macs3_peak_1115
N2_chrI	12474295	12476065	1771	245.64	5.44954	1.33478	4.55793	strome_fem1_rrf3_egg_H3K27me3_ChIP_macs3_peak_1116
N2_chrI	12476791	12477221	431	246.2	6.68849	1.39182	5.72454	strome_fem1_rrf3_egg_H3K27me3_ChIP_macs3_peak_1117
N2_chrI	12478784	12481379	2596	278.5	9.62584	1.46221	8.53023	strome_fem1_rrf3_egg_H3K27me3_ChIP_macs3_peak_1118
N2_chrI	12481887	12483450	1564	286.08	13.098	1.56882	11.8642	strome_fem1_rrf3_egg_H3K27me3_ChIP_macs3_peak_1119
N2_chrI	12483786	12486573	2788	287.52	10.9036	1.49448	9.7583	strome_fem1_rrf3_egg_H3K27me3_ChIP_macs3_peak_1120
N2_chrI	12486959	12491852	4894	322.63	18.1116	1.65326	16.73	strome_fem1_rrf3_egg_H3K27me3_ChIP_macs3_peak_1121
N2_chrI	12492195	12493544	1350	273.81	7.20978	1.37503	6.23425	strome_fem1_rrf3_egg_H3K27me3_ChIP_macs3_peak_1122
N2_chrI	12494111	12495507	1397	298.41	13.5277	1.56141	12.2832	strome_fem1_rrf3_egg_H3K27me3_ChIP_macs3_peak_1123
N2_chrI	12496136	12498246	2111	265.86	9.7684	1.45952	8.70098	strome_fem1_rrf3_egg_H3K27me3_ChIP_macs3_peak_1124
N2_chrI	12498924	12499656	733	224.51	4.11363	1.29001	3.2995	strome_fem1_rrf3_egg_H3K27me3_ChIP_macs3_peak_1125
N2_chrI	12504442	12504974	533	303.16	3.33295	1.21248	2.56821	strome_fem1_rrf3_egg_H3K27me3_ChIP_macs3_peak_1126
N2_chrI	12506242	12508481	2240	321.61	15.632	1.59791	14.3119	strome_fem1_rrf3_egg_H3K27me3_ChIP_macs3_peak_1127
N2_chrI	12510613	12510974	362	259.56	3.6836	1.24904	2.89519	strome_fem1_rrf3_egg_H3K27me3_ChIP_macs3_peak_1128
N2_chrI	12511950	12512824	875	285.82	9.34476	1.44333	8.26475	strome_fem1_rrf3_egg_H3K27me3_ChIP_macs3_peak_1129
N2_chrI	12513292	12513999	708	266.64	5.96768	1.33928	5.04846	strome_fem1_rrf3_egg_H3K27me3_ChIP_macs3_peak_1130
N2_chrI	12515359	12518293	2935	300.33	19.8519	1.70152	18.458	strome_fem1_rrf3_egg_H3K27me3_ChIP_macs3_peak_1131
N2_chrI	12533222	12542774	9553	311.94	13.4281	1.52744	12.2114	strome_fem1_rrf3_egg_H3K27me3_ChIP_macs3_peak_1132
N2_chrI	12554535	12557336	2802	301.66	13.036	1.53241	11.8247	strome_fem1_rrf3_egg_H3K27me3_ChIP_macs3_peak_1133
N2_chrI	12575226	12575523	298	275.81	7.87568	1.41092	6.85119	strome_fem1_rrf3_egg_H3K27me3_ChIP_macs3_peak_1134
N2_chrI	12575936	12577911	1976	309.4	13.1835	1.54087	11.9492	strome_fem1_rrf3_egg_H3K27me3_ChIP_macs3_peak_1135
N2_chrI	12578235	12582080	3846	291.89	9.64825	1.45039	8.55304	strome_fem1_rrf3_egg_H3K27me3_ChIP_macs3_peak_1136
N2_chrI	12582412	12590240	7829	282.02	10.9419	1.49259	9.80872	strome_fem1_rrf3_egg_H3K27me3_ChIP_macs3_peak_1137
N2_chrI	12590791	12591503	713	252.8	4.10028	1.2738	3.28454	strome_fem1_rrf3_egg_H3K27me3_ChIP_macs3_peak_1138
N2_chrI	12592118	12592992	875	288.68	11.4362	1.5031	10.2749	strome_fem1_rrf3_egg_H3K27me3_ChIP_macs3_peak_1139
N2_chrI	12593435	12596021	2587	278.38	8.38048	1.42088	7.33988	strome_fem1_rrf3_egg_H3K27me3_ChIP_macs3_peak_1140
N2_chrI	12596347	12598366	2020	342.43	22.6881	1.74248	21.1688	strome_fem1_rrf3_egg_H3K27me3_ChIP_macs3_peak_1141
N2_chrI	12599465	12599814	350	217.19	4.16199	1.30077	3.34223	strome_fem1_rrf3_egg_H3K27me3_ChIP_macs3_peak_1142
N2_chrI	12601351	12602665	1315	250.43	7.95301	1.43288	6.93496	strome_fem1_rrf3_egg_H3K27me3_ChIP_macs3_peak_1143
N2_chrI	12603447	12611949	8503	278.26	10.987	1.50252	9.84502	strome_fem1_rrf3_egg_H3K27me3_ChIP_macs3_peak_1144
N2_chrI	12612536	12616908	4373	329.3	20.2547	1.67281	18.8457	strome_fem1_rrf3_egg_H3K27me3_ChIP_macs3_peak_1145
N2_chrI	12617975	12618469	495	248.54	5.4714	1.33431	4.57743	strome_fem1_rrf3_egg_H3K27me3_ChIP_macs3_peak_1146
N2_chrI	12618943	12627665	8723	342.67	19.0203	1.62173	17.6376	strome_fem1_rrf3_egg_H3K27me3_ChIP_macs3_peak_1147
N2_chrI	12628338	12629245	908	266.76	6.7639	1.37099	5.80153	strome_fem1_rrf3_egg_H3K27me3_ChIP_macs3_peak_1148
N2_chrI	12629657	12631538	1882	266.64	6.8682	1.3813	5.89669	strome_fem1_rrf3_egg_H3K27me3_ChIP_macs3_peak_1149
N2_chrI	12640374	12640957	584	263.02	11.0498	1.53015	9.89569	strome_fem1_rrf3_egg_H3K27me3_ChIP_macs3_peak_1150
N2_chrI	12643541	12643936	396	232.99	4.85942	1.32086	3.99927	strome_fem1_rrf3_egg_H3K27me3_ChIP_macs3_peak_1151
N2_chrI	12646174	12646481	308	239.02	3.76033	1.26512	2.96646	strome_fem1_rrf3_egg_H3K27me3_ChIP_macs3_peak_1152
N2_chrI	12647097	12647357	261	301.51	6.5062	1.34309	5.5485	strome_fem1_rrf3_egg_H3K27me3_ChIP_macs3_peak_1153
N2_chrI	12647966	12649204	1239	245.9	7.15447	1.39369	6.19119	strome_fem1_rrf3_egg_H3K27me3_ChIP_macs3_peak_1154
N2_chrI	12649912	12650241	330	242.86	4.1906	1.28286	3.3708	strome_fem1_rrf3_egg_H3K27me3_ChIP_macs3_peak_1155
N2_chrI	12653796	12654672	877	217.38	3.74537	1.27853	2.95234	strome_fem1_rrf3_egg_H3K27me3_ChIP_macs3_peak_1156
N2_chrI	12655088	12666037	10950	324.7	18.6789	1.64182	17.3059	strome_fem1_rrf3_egg_H3K27me3_ChIP_macs3_peak_1157
N2_chrI	12666459	12668863	2405	300.8	10.1066	1.45716	8.99156	strome_fem1_rrf3_egg_H3K27me3_ChIP_macs3_peak_1158
N2_chrI	12669172	12671706	2535	306.45	12.0991	1.51337	10.9076	strome_fem1_rrf3_egg_H3K27me3_ChIP_macs3_peak_1159
N2_chrI	12672209	12673672	1464	337.98	19.2353	1.66428	17.8134	strome_fem1_rrf3_egg_H3K27me3_ChIP_macs3_peak_1160
N2_chrI	12673990	12675791	1802	327.5	17.3931	1.59857	16.0599	strome_fem1_rrf3_egg_H3K27me3_ChIP_macs3_peak_1161
N2_chrI	12676228	12678002	1775	267.24	8.80126	1.43663	7.75538	strome_fem1_rrf3_egg_H3K27me3_ChIP_macs3_peak_1162
N2_chrI	12678667	12681817	3151	261.93	8.67874	1.43983	7.63636	strome_fem1_rrf3_egg_H3K27me3_ChIP_macs3_peak_1163
N2_chrI	12694855	12695204	350	258.05	3.59516	1.24475	2.81318	strome_fem1_rrf3_egg_H3K27me3_ChIP_macs3_peak_1164
N2_chrI	12696187	12696775	589	259.56	6.71578	1.37503	5.75802	strome_fem1_rrf3_egg_H3K27me3_ChIP_macs3_peak_1165
N2_chrI	12711184	12712491	1308	220.91	4.6461	1.31976	3.79865	strome_fem1_rrf3_egg_H3K27me3_ChIP_macs3_peak_1166
N2_chrI	12713171	12713968	798	220.77	4.33413	1.30585	3.50431	strome_fem1_rrf3_egg_H3K27me3_ChIP_macs3_peak_1167
N2_chrI	12714505	12716733	2229	248.12	5.90996	1.35615	4.98878	strome_fem1_rrf3_egg_H3K27me3_ChIP_macs3_peak_1168
N2_chrI	12718509	12721609	3101	306.4	18.4721	1.63149	17.1356	strome_fem1_rrf3_egg_H3K27me3_ChIP_macs3_peak_1169
N2_chrI	12721997	12723495	1499	243.25	5.27376	1.32743	4.39377	strome_fem1_rrf3_egg_H3K27me3_ChIP_macs3_peak_1170
N2_chrI	12724028	12725838	1811	254.87	4.82357	1.30229	3.96627	strome_fem1_rrf3_egg_H3K27me3_ChIP_macs3_peak_1171
N2_chrI	12726330	12728750	2421	280.5	7.27719	1.37815	6.29116	strome_fem1_rrf3_egg_H3K27me3_ChIP_macs3_peak_1172
N2_chrI	12730019	12731151	1133	247.05	4.23452	1.28359	3.41007	strome_fem1_rrf3_egg_H3K27me3_ChIP_macs3_peak_1173
N2_chrI	12731617	12738155	6539	263.5	7.51245	1.39002	6.52921	strome_fem1_rrf3_egg_H3K27me3_ChIP_macs3_peak_1174
N2_chrI	12738568	12740555	1988	273.86	8.07147	1.41148	7.04895	strome_fem1_rrf3_egg_H3K27me3_ChIP_macs3_peak_1175
N2_chrI	12741077	12748098	7022	304.99	14.9004	1.57502	13.6334	strome_fem1_rrf3_egg_H3K27me3_ChIP_macs3_peak_1176
N2_chrI	12749118	12750425	1308	271.25	7.73619	1.38957	6.7475	strome_fem1_rrf3_egg_H3K27me3_ChIP_macs3_peak_1177
N2_chrI	12750955	12751956	1002	249.62	6.39812	1.36741	5.45964	strome_fem1_rrf3_egg_H3K27me3_ChIP_macs3_peak_1178
N2_chrI	12752372	12752994	623	257.83	9.4215	1.45461	8.3663	strome_fem1_rrf3_egg_H3K27me3_ChIP_macs3_peak_1179
N2_chrI	12753399	12753737	339	267.31	6.62396	1.36686	5.6694	strome_fem1_rrf3_egg_H3K27me3_ChIP_macs3_peak_1180
N2_chrI	12754216	12757778	3563	302.6	12.8208	1.51827	11.6256	strome_fem1_rrf3_egg_H3K27me3_ChIP_macs3_peak_1181
N2_chrI	12758130	12758477	348	228.44	3.3923	1.25165	2.62417	strome_fem1_rrf3_egg_H3K27me3_ChIP_macs3_peak_1182
N2_chrI	12759084	12761825	2742	361.6	26.4778	1.7757	24.8981	strome_fem1_rrf3_egg_H3K27me3_ChIP_macs3_peak_1183
N2_chrI	12786689	12787029	341	263.23	4.90907	1.30204	4.04487	strome_fem1_rrf3_egg_H3K27me3_ChIP_macs3_peak_1184
N2_chrI	12787414	12788012	599	257.86	4.62515	1.29305	3.77838	strome_fem1_rrf3_egg_H3K27me3_ChIP_macs3_peak_1185
N2_chrI	12790245	12791956	1712	258.66	11.1848	1.51887	10.0539	strome_fem1_rrf3_egg_H3K27me3_ChIP_macs3_peak_1186
N2_chrI	12792957	12793871	915	218.4	4.3297	1.30744	3.49994	strome_fem1_rrf3_egg_H3K27me3_ChIP_macs3_peak_1187
N2_chrI	12794256	12794974	719	243.77	4.98897	1.31941	4.1197	strome_fem1_rrf3_egg_H3K27me3_ChIP_macs3_peak_1188
N2_chrI	12796851	12797548	698	279.59	11.7691	1.52148	10.602	strome_fem1_rrf3_egg_H3K27me3_ChIP_macs3_peak_1189
N2_chrI	12799137	12800035	899	227.38	4.29374	1.29981	3.46645	strome_fem1_rrf3_egg_H3K27me3_ChIP_macs3_peak_1190
N2_chrI	12822661	12823088	428	223.54	3.31952	1.25123	2.5556	strome_fem1_rrf3_egg_H3K27me3_ChIP_macs3_peak_1191
N2_chrI	12866007	12866894	888	276.66	6.86743	1.36064	5.9052	strome_fem1_rrf3_egg_H3K27me3_ChIP_macs3_peak_1192
N2_chrI	12875845	12876510	666	242.31	6.85551	1.39998	5.88699	strome_fem1_rrf3_egg_H3K27me3_ChIP_macs3_peak_1193
N2_chrI	12877053	12879141	2089	233.58	4.08269	1.28463	3.26841	strome_fem1_rrf3_egg_H3K27me3_ChIP_macs3_peak_1194
N2_chrI	12881751	12882456	706	350.66	18.7791	1.62727	17.3754	strome_fem1_rrf3_egg_H3K27me3_ChIP_macs3_peak_1195
N2_chrI	12895386	12896016	631	256.65	8.80659	1.4598	7.74636	strome_fem1_rrf3_egg_H3K27me3_ChIP_macs3_peak_1196
N2_chrI	12896506	12896953	448	296.37	7.80883	1.38603	6.79242	strome_fem1_rrf3_egg_H3K27me3_ChIP_macs3_peak_1197
N2_chrI	12900703	12905203	4501	302.28	13.2684	1.54764	12.0381	strome_fem1_rrf3_egg_H3K27me3_ChIP_macs3_peak_1198
N2_chrI	12905525	12905991	467	231.44	3.45367	1.25396	2.67998	strome_fem1_rrf3_egg_H3K27me3_ChIP_macs3_peak_1199
N2_chrI	12951400	12953671	2272	264.44	9.11019	1.44728	8.05225	strome_fem1_rrf3_egg_H3K27me3_ChIP_macs3_peak_1200
N2_chrI	12963294	12964308	1015	254.44	6.1207	1.36014	5.19064	strome_fem1_rrf3_egg_H3K27me3_ChIP_macs3_peak_1201
N2_chrI	12965343	12966957	1615	270.07	6.07222	1.34159	5.15124	strome_fem1_rrf3_egg_H3K27me3_ChIP_macs3_peak_1202
N2_chrI	12967931	12968386	456	282.53	8.75713	1.43635	7.69102	strome_fem1_rrf3_egg_H3K27me3_ChIP_macs3_peak_1203
N2_chrI	12968843	12969455	613	264.2	8.0553	1.42708	7.0252	strome_fem1_rrf3_egg_H3K27me3_ChIP_macs3_peak_1204
N2_chrI	12970438	12971158	721	277.08	7.35288	1.38832	6.35918	strome_fem1_rrf3_egg_H3K27me3_ChIP_macs3_peak_1205
N2_chrI	12972070	12973056	987	266.82	5.825	1.33193	4.91535	strome_fem1_rrf3_egg_H3K27me3_ChIP_macs3_peak_1206
N2_chrI	12975102	12975817	716	300.25	12.362	1.51032	11.1808	strome_fem1_rrf3_egg_H3K27me3_ChIP_macs3_peak_1207
N2_chrI	12976299	12977920	1622	296.78	10.1594	1.46537	9.03856	strome_fem1_rrf3_egg_H3K27me3_ChIP_macs3_peak_1208
N2_chrI	12978814	12981078	2265	299.94	11.0279	1.47687	9.88881	strome_fem1_rrf3_egg_H3K27me3_ChIP_macs3_peak_1209
N2_chrI	12981940	12982348	409	308.35	11.9986	1.51074	10.807	strome_fem1_rrf3_egg_H3K27me3_ChIP_macs3_peak_1210
N2_chrI	12982798	12985326	2529	302.64	8.55813	1.40612	7.51378	strome_fem1_rrf3_egg_H3K27me3_ChIP_macs3_peak_1211
N2_chrI	12986344	12989001	2658	292.46	8.05617	1.39009	7.041	strome_fem1_rrf3_egg_H3K27me3_ChIP_macs3_peak_1212
N2_chrI	12989447	12990073	627	257.2	4.14924	1.27213	3.33058	strome_fem1_rrf3_egg_H3K27me3_ChIP_macs3_peak_1213
N2_chrI	12990534	12990795	262	251.07	6.17729	1.36528	5.24129	strome_fem1_rrf3_egg_H3K27me3_ChIP_macs3_peak_1214
N2_chrI	13065677	13066441	765	241.79	5.43065	1.3396	4.53696	strome_fem1_rrf3_egg_H3K27me3_ChIP_macs3_peak_1215
N2_chrI	13068859	13069712	854	296.62	12.4189	1.52338	11.2281	strome_fem1_rrf3_egg_H3K27me3_ChIP_macs3_peak_1216
N2_chrI	13070437	13070729	293	262.83	5.91662	1.34691	4.99271	strome_fem1_rrf3_egg_H3K27me3_ChIP_macs3_peak_1217
N2_chrI	13072262	13072657	396	262.4	10.44	1.50483	9.31915	strome_fem1_rrf3_egg_H3K27me3_ChIP_macs3_peak_1218
N2_chrI	13076316	13076610	295	252.94	9.76831	1.50094	8.66383	strome_fem1_rrf3_egg_H3K27me3_ChIP_macs3_peak_1219
N2_chrI	13083667	13083991	325	218.54	4.37082	1.30845	3.53954	strome_fem1_rrf3_egg_H3K27me3_ChIP_macs3_peak_1220
N2_chrI	13085468	13085908	441	219.61	4.28253	1.30464	3.45521	strome_fem1_rrf3_egg_H3K27me3_ChIP_macs3_peak_1221
N2_chrI	13086907	13088557	1651	243.74	4.89435	1.31548	4.03071	strome_fem1_rrf3_egg_H3K27me3_ChIP_macs3_peak_1222
N2_chrI	13088861	13089751	891	238.05	4.68055	1.31	3.82921	strome_fem1_rrf3_egg_H3K27me3_ChIP_macs3_peak_1223
N2_chrI	13091640	13093171	1532	246.59	7.76783	1.42362	6.76394	strome_fem1_rrf3_egg_H3K27me3_ChIP_macs3_peak_1224
N2_chrI	13093598	13093886	289	227.48	5.39714	1.35256	4.50295	strome_fem1_rrf3_egg_H3K27me3_ChIP_macs3_peak_1225
N2_chrI	13094493	13094881	389	257.85	8.97331	1.46364	7.90516	strome_fem1_rrf3_egg_H3K27me3_ChIP_macs3_peak_1226
N2_chrI	13097608	13097941	334	239.96	4.55442	1.30391	3.71023	strome_fem1_rrf3_egg_H3K27me3_ChIP_macs3_peak_1227
N2_chrI	13098430	13107232	8803	294.48	14.0787	1.5697	12.8348	strome_fem1_rrf3_egg_H3K27me3_ChIP_macs3_peak_1228
N2_chrI	13109537	13111284	1748	287.74	11.166	1.50376	10.0105	strome_fem1_rrf3_egg_H3K27me3_ChIP_macs3_peak_1229
N2_chrI	13111714	13112448	735	249.32	6.85688	1.39315	5.88723	strome_fem1_rrf3_egg_H3K27me3_ChIP_macs3_peak_1230
N2_chrI	13113180	13113461	282	237.31	7.16109	1.41465	6.17919	strome_fem1_rrf3_egg_H3K27me3_ChIP_macs3_peak_1231
N2_chrI	13115687	13115982	296	221.65	4.23303	1.30015	3.40913	strome_fem1_rrf3_egg_H3K27me3_ChIP_macs3_peak_1232
N2_chrI	13116637	13118043	1407	281.47	9.79117	1.47237	8.68097	strome_fem1_rrf3_egg_H3K27me3_ChIP_macs3_peak_1233
N2_chrI	13118453	13118757	305	263.61	10.0061	1.49222	8.89704	strome_fem1_rrf3_egg_H3K27me3_ChIP_macs3_peak_1234
N2_chrI	13119079	13120881	1803	295.39	13.1459	1.54902	11.9185	strome_fem1_rrf3_egg_H3K27me3_ChIP_macs3_peak_1235
N2_chrI	13138516	13139146	631	241.47	6.2745	1.37637	5.33486	strome_fem1_rrf3_egg_H3K27me3_ChIP_macs3_peak_1236
N2_chrI	13139523	13141289	1767	272.8	10.3736	1.48676	9.26029	strome_fem1_rrf3_egg_H3K27me3_ChIP_macs3_peak_1237
N2_chrI	13141791	13142630	840	242.15	6.61656	1.38195	5.66621	strome_fem1_rrf3_egg_H3K27me3_ChIP_macs3_peak_1238
N2_chrI	13143452	13144276	825	232	4.49281	1.30542	3.65318	strome_fem1_rrf3_egg_H3K27me3_ChIP_macs3_peak_1239
N2_chrI	13144752	13145671	920	248.81	6.92192	1.39072	5.95567	strome_fem1_rrf3_egg_H3K27me3_ChIP_macs3_peak_1240
N2_chrI	13146735	13148193	1459	254.56	8.20221	1.42868	7.18063	strome_fem1_rrf3_egg_H3K27me3_ChIP_macs3_peak_1241
N2_chrI	13150913	13151383	471	224.79	3.89066	1.28113	3.0883	strome_fem1_rrf3_egg_H3K27me3_ChIP_macs3_peak_1242
N2_chrI	13151695	13152412	718	247.46	6.07284	1.36303	5.14374	strome_fem1_rrf3_egg_H3K27me3_ChIP_macs3_peak_1243
N2_chrI	13153118	13154040	923	251.44	7.17937	1.39432	6.2069	strome_fem1_rrf3_egg_H3K27me3_ChIP_macs3_peak_1244
N2_chrI	13154352	13156082	1731	280.11	8.49656	1.4138	7.46739	strome_fem1_rrf3_egg_H3K27me3_ChIP_macs3_peak_1245
N2_chrI	13156894	13157651	758	250.62	4.68184	1.29963	3.83199	strome_fem1_rrf3_egg_H3K27me3_ChIP_macs3_peak_1246
N2_chrI	13158737	13161321	2585	268.48	9.79358	1.46502	8.71391	strome_fem1_rrf3_egg_H3K27me3_ChIP_macs3_peak_1247
N2_chrI	13162963	13163222	260	253	3.7767	1.25768	2.98164	strome_fem1_rrf3_egg_H3K27me3_ChIP_macs3_peak_1248
N2_chrI	13164484	13165746	1263	271.83	6.54674	1.35713	5.5972	strome_fem1_rrf3_egg_H3K27me3_ChIP_macs3_peak_1249
N2_chrI	13166368	13168173	1806	252.68	6.06874	1.35678	5.1418	strome_fem1_rrf3_egg_H3K27me3_ChIP_macs3_peak_1250
N2_chrI	13169473	13169864	392	272.46	8.26577	1.42299	7.22965	strome_fem1_rrf3_egg_H3K27me3_ChIP_macs3_peak_1251
N2_chrI	13172397	13174251	1855	286.81	9.2718	1.42951	8.20865	strome_fem1_rrf3_egg_H3K27me3_ChIP_macs3_peak_1252
N2_chrI	13174910	13175795	886	250.62	7.31299	1.40206	6.33112	strome_fem1_rrf3_egg_H3K27me3_ChIP_macs3_peak_1253
N2_chrI	13176453	13177582	1130	252.69	6.87859	1.38296	5.9184	strome_fem1_rrf3_egg_H3K27me3_ChIP_macs3_peak_1254
N2_chrI	13179136	13179727	592	248.84	4.8242	1.3047	3.96795	strome_fem1_rrf3_egg_H3K27me3_ChIP_macs3_peak_1255
N2_chrI	13183201	13184876	1676	311.95	11.9812	1.51033	10.7812	strome_fem1_rrf3_egg_H3K27me3_ChIP_macs3_peak_1256
N2_chrI	13219335	13219688	354	243.83	5.52031	1.34521	4.61808	strome_fem1_rrf3_egg_H3K27me3_ChIP_macs3_peak_1257
N2_chrI	13220129	13220450	322	216.58	3.04098	1.23965	2.29662	strome_fem1_rrf3_egg_H3K27me3_ChIP_macs3_peak_1258
N2_chrI	13223008	13223688	681	250.68	4.9306	1.31202	4.06484	strome_fem1_rrf3_egg_H3K27me3_ChIP_macs3_peak_1259
N2_chrI	13224725	13226812	2088	283.5	12.4834	1.54022	11.2908	strome_fem1_rrf3_egg_H3K27me3_ChIP_macs3_peak_1260
N2_chrI	13227990	13231007	3018	276.84	7.496	1.3824	6.50839	strome_fem1_rrf3_egg_H3K27me3_ChIP_macs3_peak_1261
N2_chrI	13231847	13233882	2036	272.51	8.57628	1.42798	7.53884	strome_fem1_rrf3_egg_H3K27me3_ChIP_macs3_peak_1262
N2_chrI	13235590	13236066	477	243.8	3.31788	1.23947	2.55411	strome_fem1_rrf3_egg_H3K27me3_ChIP_macs3_peak_1263
N2_chrI	13236373	13236807	435	231.21	3.94324	1.27801	3.13892	strome_fem1_rrf3_egg_H3K27me3_ChIP_macs3_peak_1264
N2_chrI	13237188	13237648	461	250.79	7.42495	1.41726	6.42424	strome_fem1_rrf3_egg_H3K27me3_ChIP_macs3_peak_1265
N2_chrI	13238854	13241456	2603	280.05	10.4354	1.48762	9.31058	strome_fem1_rrf3_egg_H3K27me3_ChIP_macs3_peak_1266
N2_chrI	13241876	13242163	288	261.1	5.81218	1.34359	4.89418	strome_fem1_rrf3_egg_H3K27me3_ChIP_macs3_peak_1267
N2_chrI	13242551	13243591	1041	263.02	9.2001	1.46515	8.12544	strome_fem1_rrf3_egg_H3K27me3_ChIP_macs3_peak_1268
N2_chrI	13244487	13249716	5230	264.76	7.13589	1.38189	6.16183	strome_fem1_rrf3_egg_H3K27me3_ChIP_macs3_peak_1269
N2_chrI	13250073	13253685	3613	284.65	8.33735	1.41498	7.29837	strome_fem1_rrf3_egg_H3K27me3_ChIP_macs3_peak_1270
N2_chrI	13255177	13255740	564	250.61	5.40693	1.33101	4.51679	strome_fem1_rrf3_egg_H3K27me3_ChIP_macs3_peak_1271
N2_chrI	13256062	13256796	735	238.27	5.0406	1.32459	4.16962	strome_fem1_rrf3_egg_H3K27me3_ChIP_macs3_peak_1272
N2_chrI	13257858	13258113	256	264.76	5.67516	1.33261	4.76766	strome_fem1_rrf3_egg_H3K27me3_ChIP_macs3_peak_1273
N2_chrI	13260451	13260803	353	217.4	2.95055	1.23385	2.21266	strome_fem1_rrf3_egg_H3K27me3_ChIP_macs3_peak_1274
N2_chrI	13261183	13261738	556	255.92	9.71592	1.49401	8.61425	strome_fem1_rrf3_egg_H3K27me3_ChIP_macs3_peak_1275
N2_chrI	13268222	13270841	2620	337.75	14.1288	1.52535	12.8761	strome_fem1_rrf3_egg_H3K27me3_ChIP_macs3_peak_1276
N2_chrI	13271329	13271660	332	343.73	12.8544	1.49592	11.6327	strome_fem1_rrf3_egg_H3K27me3_ChIP_macs3_peak_1277
N2_chrI	13274465	13276736	2272	337.17	14.2887	1.54137	13.0165	strome_fem1_rrf3_egg_H3K27me3_ChIP_macs3_peak_1278
N2_chrI	13277091	13278026	936	234.38	3.89354	1.27459	3.09112	strome_fem1_rrf3_egg_H3K27me3_ChIP_macs3_peak_1279
N2_chrI	13279000	13280450	1451	263.83	5.15765	1.31165	4.28003	strome_fem1_rrf3_egg_H3K27me3_ChIP_macs3_peak_1280
N2_chrI	13281655	13283103	1449	288.14	8.27498	1.39227	7.26084	strome_fem1_rrf3_egg_H3K27me3_ChIP_macs3_peak_1281
N2_chrI	13283734	13285994	2261	309.44	11.4887	1.45738	10.3617	strome_fem1_rrf3_egg_H3K27me3_ChIP_macs3_peak_1282
N2_chrI	13286878	13288846	1969	262.33	4.7115	1.29322	3.8603	strome_fem1_rrf3_egg_H3K27me3_ChIP_macs3_peak_1283
N2_chrI	13289247	13289753	507	273.58	7.06993	1.37727	6.09369	strome_fem1_rrf3_egg_H3K27me3_ChIP_macs3_peak_1284
N2_chrI	13290225	13290752	528	240.32	3.4129	1.2462	2.6427	strome_fem1_rrf3_egg_H3K27me3_ChIP_macs3_peak_1285
N2_chrI	13291204	13292861	1658	262.67	5.14127	1.3106	4.26581	strome_fem1_rrf3_egg_H3K27me3_ChIP_macs3_peak_1286
N2_chrI	13295918	13296603	686	265.19	4.72609	1.29122	3.87443	strome_fem1_rrf3_egg_H3K27me3_ChIP_macs3_peak_1287
N2_chrI	13296980	13297729	750	287.54	5.44345	1.30557	4.55222	strome_fem1_rrf3_egg_H3K27me3_ChIP_macs3_peak_1288
N2_chrI	13298216	13298671	456	274.38	4.53091	1.27925	3.68839	strome_fem1_rrf3_egg_H3K27me3_ChIP_macs3_peak_1289
N2_chrI	13300986	13301830	845	254.73	4.6121	1.29471	3.76561	strome_fem1_rrf3_egg_H3K27me3_ChIP_macs3_peak_1290
N2_chrI	13306520	13307029	510	287.57	4.55719	1.27328	3.71298	strome_fem1_rrf3_egg_H3K27me3_ChIP_macs3_peak_1291
N2_chrI	13307899	13308287	389	319.63	7.73314	1.36547	6.725	strome_fem1_rrf3_egg_H3K27me3_ChIP_macs3_peak_1292
N2_chrI	13310194	13311745	1552	338.91	9.12649	1.40026	8.04628	strome_fem1_rrf3_egg_H3K27me3_ChIP_macs3_peak_1293
N2_chrI	13312846	13313221	376	661.58	4.91503	1.18568	4.05557	strome_fem1_rrf3_egg_H3K27me3_ChIP_macs3_peak_1294
N2_chrI	13313681	13314227	547	301.18	6.39487	1.33372	5.44999	strome_fem1_rrf3_egg_H3K27me3_ChIP_macs3_peak_1295
N2_chrI	13338400	13340258	1859	285.72	6.41369	1.34307	5.47003	strome_fem1_rrf3_egg_H3K27me3_ChIP_macs3_peak_1296
N2_chrI	13342987	13343513	527	277.28	5.5464	1.31818	4.64632	strome_fem1_rrf3_egg_H3K27me3_ChIP_macs3_peak_1297
N2_chrI	13347358	13351244	3887	301.54	9.45231	1.42952	8.37475	strome_fem1_rrf3_egg_H3K27me3_ChIP_macs3_peak_1298
N2_chrI	13351953	13352240	288	275.52	6.75484	1.36727	5.78913	strome_fem1_rrf3_egg_H3K27me3_ChIP_macs3_peak_1299
N2_chrI	13353036	13354884	1849	305.11	8.67937	1.39885	7.6432	strome_fem1_rrf3_egg_H3K27me3_ChIP_macs3_peak_1300
N2_chrI	13355384	13355920	537	245.72	5.11763	1.32298	4.24165	strome_fem1_rrf3_egg_H3K27me3_ChIP_macs3_peak_1301
N2_chrI	13358346	13359023	678	241.91	6.52276	1.37493	5.58673	strome_fem1_rrf3_egg_H3K27me3_ChIP_macs3_peak_1302
N2_chrI	13362160	13362792	633	237.24	4.20201	1.2867	3.38177	strome_fem1_rrf3_egg_H3K27me3_ChIP_macs3_peak_1303
N2_chrI	13364830	13365218	389	233.13	3.36183	1.24775	2.59521	strome_fem1_rrf3_egg_H3K27me3_ChIP_macs3_peak_1304
N2_chrI	13365966	13366537	572	227.62	3.94824	1.28118	3.14308	strome_fem1_rrf3_egg_H3K27me3_ChIP_macs3_peak_1305
N2_chrI	13368005	13369179	1175	243.33	4.17014	1.2815	3.35168	strome_fem1_rrf3_egg_H3K27me3_ChIP_macs3_peak_1306
N2_chrI	13369653	13371126	1474	270.89	11.6796	1.54247	10.5016	strome_fem1_rrf3_egg_H3K27me3_ChIP_macs3_peak_1307
N2_chrI	13405812	13406976	1165	285.29	5.73484	1.32033	4.82434	strome_fem1_rrf3_egg_H3K27me3_ChIP_macs3_peak_1308
N2_chrI	13407604	13408113	510	250.74	4.761	1.30534	3.9048	strome_fem1_rrf3_egg_H3K27me3_ChIP_macs3_peak_1309
N2_chrI	13410656	13410970	315	239.78	4.44508	1.29946	3.60597	strome_fem1_rrf3_egg_H3K27me3_ChIP_macs3_peak_1310
N2_chrI	13412694	13413083	390	256.34	3.62797	1.24859	2.84306	strome_fem1_rrf3_egg_H3K27me3_ChIP_macs3_peak_1311
N2_chrI	13419481	13419801	321	257.59	7.02675	1.38752	6.05533	strome_fem1_rrf3_egg_H3K27me3_ChIP_macs3_peak_1312
N2_chrI	13433237	13434352	1116	269.6	7.59081	1.40234	6.58566	strome_fem1_rrf3_egg_H3K27me3_ChIP_macs3_peak_1313
N2_chrI	13435612	13436003	392	301.98	13.379	1.56074	12.1321	strome_fem1_rrf3_egg_H3K27me3_ChIP_macs3_peak_1314
N2_chrI	13443917	13444247	331	490.29	3.59143	1.17218	2.80903	strome_fem1_rrf3_egg_H3K27me3_ChIP_macs3_peak_1315
N2_chrI	13447850	13448438	589	275.01	4.2326	1.26476	3.40959	strome_fem1_rrf3_egg_H3K27me3_ChIP_macs3_peak_1316
N2_chrI	13449955	13450468	514	258.97	4.474	1.28529	3.63552	strome_fem1_rrf3_egg_H3K27me3_ChIP_macs3_peak_1317
N2_chrI	13452545	13453853	1309	268.08	7.50385	1.39468	6.51377	strome_fem1_rrf3_egg_H3K27me3_ChIP_macs3_peak_1318
N2_chrI	13492201	13493970	1770	298.61	13.0423	1.55168	11.8101	strome_fem1_rrf3_egg_H3K27me3_ChIP_macs3_peak_1319
N2_chrI	13678231	13678943	713	236.26	4.95074	1.32414	4.08456	strome_fem1_rrf3_egg_H3K27me3_ChIP_macs3_peak_1320
N2_chrI	13698239	13698967	729	297.47	13.9782	1.57335	12.7266	strome_fem1_rrf3_egg_H3K27me3_ChIP_macs3_peak_1321
N2_chrI	13716211	13717205	995	325.01	9.85938	1.42172	8.76827	strome_fem1_rrf3_egg_H3K27me3_ChIP_macs3_peak_1322
N2_chrI	13718520	13718822	303	295.68	10.4771	1.47557	9.34271	strome_fem1_rrf3_egg_H3K27me3_ChIP_macs3_peak_1323
N2_chrI	13719225	13719828	604	283.02	9.35994	1.45067	8.27718	strome_fem1_rrf3_egg_H3K27me3_ChIP_macs3_peak_1324
N2_chrI	13720238	13720776	539	250.31	3.49167	1.24423	2.71626	strome_fem1_rrf3_egg_H3K27me3_ChIP_macs3_peak_1325
N2_chrI	13723720	13724104	385	213.44	3.70941	1.27907	2.91909	strome_fem1_rrf3_egg_H3K27me3_ChIP_macs3_peak_1326
N2_chrI	13725244	13725845	602	212.27	3.54666	1.27211	2.76606	strome_fem1_rrf3_egg_H3K27me3_ChIP_macs3_peak_1327
N2_chrI	13728805	13729143	339	221.34	4.37045	1.30839	3.53681	strome_fem1_rrf3_egg_H3K27me3_ChIP_macs3_peak_1328
N2_chrI	13731762	13738535	6774	434.72	60.3309	2.36406	57.9881	strome_fem1_rrf3_egg_H3K27me3_ChIP_macs3_peak_1329
N2_chrI	13748341	13749640	1300	284.84	10.4905	1.47913	9.38092	strome_fem1_rrf3_egg_H3K27me3_ChIP_macs3_peak_1330
N2_chrI	13749964	13752808	2845	272.09	7.74194	1.39413	6.74518	strome_fem1_rrf3_egg_H3K27me3_ChIP_macs3_peak_1331
N2_chrI	13754148	13757085	2938	301.41	13.9599	1.55848	12.719	strome_fem1_rrf3_egg_H3K27me3_ChIP_macs3_peak_1332
N2_chrI	13757918	13761419	3502	334.08	25.095	1.76891	23.5587	strome_fem1_rrf3_egg_H3K27me3_ChIP_macs3_peak_1333
N2_chrI	13763486	13763810	325	238.25	5.83537	1.36233	4.918	strome_fem1_rrf3_egg_H3K27me3_ChIP_macs3_peak_1334
N2_chrI	13775798	13776189	392	256.68	9.62523	1.49273	8.52579	strome_fem1_rrf3_egg_H3K27me3_ChIP_macs3_peak_1335
N2_chrI	13776928	13778697	1770	285.47	9.52731	1.45284	8.44004	strome_fem1_rrf3_egg_H3K27me3_ChIP_macs3_peak_1336
N2_chrI	13780080	13780715	636	233.66	4.24984	1.29258	3.42569	strome_fem1_rrf3_egg_H3K27me3_ChIP_macs3_peak_1337
N2_chrI	13781427	13783393	1967	269.85	6.15638	1.34187	5.22856	strome_fem1_rrf3_egg_H3K27me3_ChIP_macs3_peak_1338
N2_chrI	13784139	13784421	283	221.43	4.36449	1.30862	3.53049	strome_fem1_rrf3_egg_H3K27me3_ChIP_macs3_peak_1339
N2_chrI	13887416	13889022	1607	278.85	13.6291	1.55946	12.4264	strome_fem1_rrf3_egg_H3K27me3_ChIP_macs3_peak_1340
N2_chrI	13889462	13890271	810	261.56	6.21888	1.35408	5.28622	strome_fem1_rrf3_egg_H3K27me3_ChIP_macs3_peak_1341
N2_chrI	13924966	13925297	332	243.87	6.50936	1.38717	5.55522	strome_fem1_rrf3_egg_H3K27me3_ChIP_macs3_peak_1342
N2_chrI	13925790	13926170	381	292.26	4.19229	1.25821	3.37123	strome_fem1_rrf3_egg_H3K27me3_ChIP_macs3_peak_1343
N2_chrI	13926716	13927224	509	230.52	4.73424	1.31829	3.87987	strome_fem1_rrf3_egg_H3K27me3_ChIP_macs3_peak_1344
N2_chrI	13927554	13927850	297	251.34	4.49138	1.28965	3.65514	strome_fem1_rrf3_egg_H3K27me3_ChIP_macs3_peak_1345
N2_chrI	13930403	13930850	448	245.86	7.22296	1.41268	6.23503	strome_fem1_rrf3_egg_H3K27me3_ChIP_macs3_peak_1346
N2_chrI	13931447	13932013	567	223.72	5.01013	1.33803	4.13775	strome_fem1_rrf3_egg_H3K27me3_ChIP_macs3_peak_1347
N2_chrI	13933510	13934113	604	249.17	6.74373	1.39118	5.77765	strome_fem1_rrf3_egg_H3K27me3_ChIP_macs3_peak_1348
N2_chrI	13935692	13936249	558	218.82	4.40625	1.31047	3.57223	strome_fem1_rrf3_egg_H3K27me3_ChIP_macs3_peak_1349
N2_chrI	13938780	13951309	12530	404.52	42.5741	2.08275	40.5781	strome_fem1_rrf3_egg_H3K27me3_ChIP_macs3_peak_1350
N2_chrI	13951993	13954856	2864	336.1	21.349	1.73208	19.8484	strome_fem1_rrf3_egg_H3K27me3_ChIP_macs3_peak_1351
N2_chrI	13955249	13955670	422	302.33	16.1068	1.61908	14.7916	strome_fem1_rrf3_egg_H3K27me3_ChIP_macs3_peak_1352
N2_chrI	13955983	13960442	4460	305.5	13.2023	1.53643	11.9862	strome_fem1_rrf3_egg_H3K27me3_ChIP_macs3_peak_1353
N2_chrI	13961653	13962265	613	278.22	8.66673	1.42993	7.61588	strome_fem1_rrf3_egg_H3K27me3_ChIP_macs3_peak_1354
N2_chrI	13962703	13963003	301	238.43	6.26894	1.3813	5.3275	strome_fem1_rrf3_egg_H3K27me3_ChIP_macs3_peak_1355
N2_chrI	13963350	13965471	2122	278.25	10.7764	1.48616	9.65885	strome_fem1_rrf3_egg_H3K27me3_ChIP_macs3_peak_1356
N2_chrI	13965869	13967466	1598	276.45	9.5507	1.45747	8.46716	strome_fem1_rrf3_egg_H3K27me3_ChIP_macs3_peak_1357
N2_chrI	13967777	13971105	3329	305.74	13.8741	1.56774	12.6155	strome_fem1_rrf3_egg_H3K27me3_ChIP_macs3_peak_1358
N2_chrI	13971915	13975400	3486	243.93	5.96545	1.35745	5.04681	strome_fem1_rrf3_egg_H3K27me3_ChIP_macs3_peak_1359
N2_chrI	13976046	13978312	2267	271.09	8.48299	1.41948	7.44966	strome_fem1_rrf3_egg_H3K27me3_ChIP_macs3_peak_1360
N2_chrI	13991551	13998812	7262	318.04	18.7779	1.65896	17.3906	strome_fem1_rrf3_egg_H3K27me3_ChIP_macs3_peak_1361
N2_chrI	13999559	14001239	1681	263.47	5.95975	1.33683	5.04707	strome_fem1_rrf3_egg_H3K27me3_ChIP_macs3_peak_1362
N2_chrI	14006077	14006728	652	222.09	4.21034	1.29917	3.38746	strome_fem1_rrf3_egg_H3K27me3_ChIP_macs3_peak_1363
N2_chrI	14009337	14010347	1011	282.31	7.76224	1.3939	6.75416	strome_fem1_rrf3_egg_H3K27me3_ChIP_macs3_peak_1364
N2_chrI	14011415	14011745	331	231.15	3.85424	1.27285	3.05638	strome_fem1_rrf3_egg_H3K27me3_ChIP_macs3_peak_1365
N2_chrI	14012148	14012851	704	248.34	5.95613	1.36008	5.03029	strome_fem1_rrf3_egg_H3K27me3_ChIP_macs3_peak_1366
N2_chrI	14013550	14017795	4246	296.43	10.2564	1.45768	9.14721	strome_fem1_rrf3_egg_H3K27me3_ChIP_macs3_peak_1367
N2_chrI	14018406	14018921	516	239.08	3.82126	1.26794	3.02336	strome_fem1_rrf3_egg_H3K27me3_ChIP_macs3_peak_1368
N2_chrI	14020163	14024822	4660	330.69	16.3986	1.59676	15.0716	strome_fem1_rrf3_egg_H3K27me3_ChIP_macs3_peak_1369
N2_chrI	14025370	14031563	6194	377.7	33.7442	1.91579	31.976	strome_fem1_rrf3_egg_H3K27me3_ChIP_macs3_peak_1370
N2_chrI	14032281	14033872	1592	300.36	16.4829	1.63433	15.1597	strome_fem1_rrf3_egg_H3K27me3_ChIP_macs3_peak_1371
N2_chrI	14034310	14039237	4928	365.54	15.1907	1.53743	13.916	strome_fem1_rrf3_egg_H3K27me3_ChIP_macs3_peak_1372
N2_chrI	14039637	14044963	5327	385.78	12.2163	1.4394	11.0456	strome_fem1_rrf3_egg_H3K27me3_ChIP_macs3_peak_1373
N2_chrI	14045841	14050314	4474	301.57	15.6204	1.5964	14.3388	strome_fem1_rrf3_egg_H3K27me3_ChIP_macs3_peak_1374
N2_chrI	14052554	14053093	540	238.73	5.44021	1.34202	4.54847	strome_fem1_rrf3_egg_H3K27me3_ChIP_macs3_peak_1375
N2_chrI	14054063	14055592	1530	248.31	7.10027	1.40222	6.12112	strome_fem1_rrf3_egg_H3K27me3_ChIP_macs3_peak_1376
N2_chrI	14056770	14057642	873	260.05	10.4399	1.4877	9.34371	strome_fem1_rrf3_egg_H3K27me3_ChIP_macs3_peak_1377
N2_chrI	14058916	14059875	960	333.48	21.7631	1.7312	20.2689	strome_fem1_rrf3_egg_H3K27me3_ChIP_macs3_peak_1378
N2_chrI	14061979	14062808	830	226.84	4.3646	1.30242	3.53363	strome_fem1_rrf3_egg_H3K27me3_ChIP_macs3_peak_1379
N2_chrI	14063120	14064667	1548	250.74	8.37021	1.43778	7.3435	strome_fem1_rrf3_egg_H3K27me3_ChIP_macs3_peak_1380
N2_chrI	14065553	14069550	3998	303.86	12.385	1.51299	11.197	strome_fem1_rrf3_egg_H3K27me3_ChIP_macs3_peak_1381
N2_chrI	14070935	14075958	5024	329.51	21.5239	1.69741	20.077	strome_fem1_rrf3_egg_H3K27me3_ChIP_macs3_peak_1382
N2_chrI	14078122	14091848	13727	329.59	24.4307	1.76212	22.9152	strome_fem1_rrf3_egg_H3K27me3_ChIP_macs3_peak_1383
N2_chrI	14092839	14093228	390	267.77	6.83483	1.3823	5.859	strome_fem1_rrf3_egg_H3K27me3_ChIP_macs3_peak_1384
N2_chrI	14093569	14105151	11583	337.43	21.5708	1.70066	20.1073	strome_fem1_rrf3_egg_H3K27me3_ChIP_macs3_peak_1385
N2_chrI	14107799	14108245	447	232.79	6.42881	1.39452	5.47745	strome_fem1_rrf3_egg_H3K27me3_ChIP_macs3_peak_1386
N2_chrI	14109790	14115545	5756	321.41	18.541	1.6524	17.1557	strome_fem1_rrf3_egg_H3K27me3_ChIP_macs3_peak_1387
N2_chrI	14116620	14119205	2586	296.54	10.5358	1.46774	9.41792	strome_fem1_rrf3_egg_H3K27me3_ChIP_macs3_peak_1388
N2_chrI	14119617	14120642	1026	257.59	5.67171	1.34019	4.7624	strome_fem1_rrf3_egg_H3K27me3_ChIP_macs3_peak_1389
N2_chrI	14121000	14129433	8434	296.16	12.107	1.50454	10.9394	strome_fem1_rrf3_egg_H3K27me3_ChIP_macs3_peak_1390
N2_chrI	14131965	14133097	1133	296.68	14.1878	1.57617	12.9302	strome_fem1_rrf3_egg_H3K27me3_ChIP_macs3_peak_1391
N2_chrI	14169067	14169908	842	443.03	16.2101	1.50733	14.8505	strome_fem1_rrf3_egg_H3K27me3_ChIP_macs3_peak_1392
N2_chrI	14170379	14171362	984	380.89	12.7143	1.45757	11.5016	strome_fem1_rrf3_egg_H3K27me3_ChIP_macs3_peak_1393
N2_chrI	14171713	14172104	392	288.09	6.44338	1.34222	5.50001	strome_fem1_rrf3_egg_H3K27me3_ChIP_macs3_peak_1394
N2_chrI	14172438	14176913	4476	300.14	13.3367	1.53953	12.1194	strome_fem1_rrf3_egg_H3K27me3_ChIP_macs3_peak_1395
N2_chrI	14177311	14180077	2767	313.83	14.3471	1.55327	13.0931	strome_fem1_rrf3_egg_H3K27me3_ChIP_macs3_peak_1396
N2_chrI	14180717	14181621	905	262.78	8.40514	1.43769	7.36334	strome_fem1_rrf3_egg_H3K27me3_ChIP_macs3_peak_1397
N2_chrI	14181976	14184557	2582	249.79	7.62414	1.41056	6.63487	strome_fem1_rrf3_egg_H3K27me3_ChIP_macs3_peak_1398
N2_chrI	14185219	14187037	1819	248.03	8.13466	1.43508	7.11387	strome_fem1_rrf3_egg_H3K27me3_ChIP_macs3_peak_1399
N2_chrI	14188178	14191684	3507	285.39	10.7574	1.47389	9.63944	strome_fem1_rrf3_egg_H3K27me3_ChIP_macs3_peak_1400
N2_chrI	14192311	14193723	1413	370.09	22.822	1.69977	21.3023	strome_fem1_rrf3_egg_H3K27me3_ChIP_macs3_peak_1401
N2_chrI	14194086	14195625	1540	382.86	22.7256	1.6965	21.1901	strome_fem1_rrf3_egg_H3K27me3_ChIP_macs3_peak_1402
N2_chrI	14196224	14200981	4758	377.93	27.2026	1.77374	25.591	strome_fem1_rrf3_egg_H3K27me3_ChIP_macs3_peak_1403
N2_chrI	14205411	14205717	307	247.29	4.0107	1.27267	3.20057	strome_fem1_rrf3_egg_H3K27me3_ChIP_macs3_peak_1404
N2_chrI	14206691	14207217	527	253.6	6.92869	1.39198	5.95762	strome_fem1_rrf3_egg_H3K27me3_ChIP_macs3_peak_1405
N2_chrI	14209237	14210636	1400	214.56	3.76259	1.28127	2.96857	strome_fem1_rrf3_egg_H3K27me3_ChIP_macs3_peak_1406
N2_chrI	14212980	14213826	847	232.39	5.42669	1.3416	4.54154	strome_fem1_rrf3_egg_H3K27me3_ChIP_macs3_peak_1407
N2_chrI	14214189	14214572	384	216.62	3.64403	1.27422	2.85688	strome_fem1_rrf3_egg_H3K27me3_ChIP_macs3_peak_1408
N2_chrI	14214877	14215354	478	238.31	3.95494	1.27407	3.1493	strome_fem1_rrf3_egg_H3K27me3_ChIP_macs3_peak_1409
N2_chrI	14215718	14217013	1296	232	5.55283	1.34974	4.65721	strome_fem1_rrf3_egg_H3K27me3_ChIP_macs3_peak_1410
N2_chrI	14217434	14218392	959	234.67	6.2531	1.38081	5.3165	strome_fem1_rrf3_egg_H3K27me3_ChIP_macs3_peak_1411
N2_chrI	14218822	14219479	658	267.79	11.4232	1.54748	10.241	strome_fem1_rrf3_egg_H3K27me3_ChIP_macs3_peak_1412
N2_chrI	14220039	14220584	546	232.98	6.60167	1.39567	5.64808	strome_fem1_rrf3_egg_H3K27me3_ChIP_macs3_peak_1413
N2_chrI	14221450	14224209	2760	405.77	45.3393	2.07825	43.3241	strome_fem1_rrf3_egg_H3K27me3_ChIP_macs3_peak_1414
N2_chrI	14224559	14230821	6263	377.9	32.9432	1.88433	31.2116	strome_fem1_rrf3_egg_H3K27me3_ChIP_macs3_peak_1415
N2_chrI	14231225	14233673	2449	275.73	11.3098	1.51354	10.1588	strome_fem1_rrf3_egg_H3K27me3_ChIP_macs3_peak_1416
N2_chrI	14234104	14238088	3985	259.46	11.3659	1.50633	10.2477	strome_fem1_rrf3_egg_H3K27me3_ChIP_macs3_peak_1417
N2_chrI	14240535	14240968	434	242.58	7.53538	1.42895	6.53062	strome_fem1_rrf3_egg_H3K27me3_ChIP_macs3_peak_1418
N2_chrI	14241277	14243362	2086	261.21	9.3634	1.4614	8.2957	strome_fem1_rrf3_egg_H3K27me3_ChIP_macs3_peak_1419
N2_chrI	14243713	14244737	1025	233.29	5.01205	1.329	4.14094	strome_fem1_rrf3_egg_H3K27me3_ChIP_macs3_peak_1420
N2_chrI	14245096	14251355	6260	308.29	19.3884	1.71325	17.9595	strome_fem1_rrf3_egg_H3K27me3_ChIP_macs3_peak_1421
N2_chrI	14252055	14258407	6353	284.62	12.6506	1.53933	11.4556	strome_fem1_rrf3_egg_H3K27me3_ChIP_macs3_peak_1422
N2_chrI	14258774	14259064	291	234.06	5.23483	1.34009	4.34909	strome_fem1_rrf3_egg_H3K27me3_ChIP_macs3_peak_1423
N2_chrI	14260006	14260512	507	216.79	4.14912	1.29907	3.33104	strome_fem1_rrf3_egg_H3K27me3_ChIP_macs3_peak_1424
N2_chrI	14261093	14262208	1116	252.75	7.63758	1.40617	6.6452	strome_fem1_rrf3_egg_H3K27me3_ChIP_macs3_peak_1425
N2_chrI	14262884	14267010	4127	284.51	12.471	1.50837	11.3076	strome_fem1_rrf3_egg_H3K27me3_ChIP_macs3_peak_1426
N2_chrI	14267997	14269935	1939	258.97	10.6637	1.49077	9.56109	strome_fem1_rrf3_egg_H3K27me3_ChIP_macs3_peak_1427
N2_chrI	14270304	14274718	4415	256.96	9.54582	1.47242	8.47047	strome_fem1_rrf3_egg_H3K27me3_ChIP_macs3_peak_1428
N2_chrI	14275040	14280854	5815	362.65	24.3597	1.71753	22.8283	strome_fem1_rrf3_egg_H3K27me3_ChIP_macs3_peak_1429
N2_chrI	14282299	14282679	381	235.21	4.56048	1.30664	3.71614	strome_fem1_rrf3_egg_H3K27me3_ChIP_macs3_peak_1430
N2_chrI	14283951	14293942	9992	310.98	14.2602	1.5584	13.0046	strome_fem1_rrf3_egg_H3K27me3_ChIP_macs3_peak_1431
N2_chrI	14294281	14296509	2229	325.6	24.3709	1.81981	22.798	strome_fem1_rrf3_egg_H3K27me3_ChIP_macs3_peak_1432
N2_chrI	14297856	14303039	5184	307.59	18.3165	1.63719	16.9711	strome_fem1_rrf3_egg_H3K27me3_ChIP_macs3_peak_1433
N2_chrI	14303719	14313919	10201	393.15	41.098	2.05933	39.1519	strome_fem1_rrf3_egg_H3K27me3_ChIP_macs3_peak_1434
N2_chrI	14316832	14324200	7369	340.22	21.4061	1.71344	19.9218	strome_fem1_rrf3_egg_H3K27me3_ChIP_macs3_peak_1435
N2_chrI	14324684	14330676	5993	292.68	13.3056	1.54683	12.0906	strome_fem1_rrf3_egg_H3K27me3_ChIP_macs3_peak_1436
N2_chrI	14331241	14331913	673	261.51	4.34022	1.27729	3.51115	strome_fem1_rrf3_egg_H3K27me3_ChIP_macs3_peak_1437
N2_chrI	14332869	14340458	7590	320.47	16.6946	1.60971	15.3614	strome_fem1_rrf3_egg_H3K27me3_ChIP_macs3_peak_1438
N2_chrI	14340915	14343565	2651	263.55	10.1116	1.48466	9.01185	strome_fem1_rrf3_egg_H3K27me3_ChIP_macs3_peak_1439
N2_chrI	14343934	14344429	496	213.97	3.24663	1.25351	2.48773	strome_fem1_rrf3_egg_H3K27me3_ChIP_macs3_peak_1440
N2_chrI	14344743	14352445	7703	285.85	11.6326	1.50947	10.4734	strome_fem1_rrf3_egg_H3K27me3_ChIP_macs3_peak_1441
N2_chrI	14352931	14355361	2431	317.93	13.7444	1.53547	12.5109	strome_fem1_rrf3_egg_H3K27me3_ChIP_macs3_peak_1442
N2_chrI	14356303	14356803	501	270.53	11.9924	1.55206	10.8007	strome_fem1_rrf3_egg_H3K27me3_ChIP_macs3_peak_1443
N2_chrI	14357122	14361072	3951	265.74	8.77998	1.44186	7.72948	strome_fem1_rrf3_egg_H3K27me3_ChIP_macs3_peak_1444
N2_chrI	14361566	14362848	1283	272.29	12.3244	1.55336	11.1293	strome_fem1_rrf3_egg_H3K27me3_ChIP_macs3_peak_1445
N2_chrI	14363527	14363894	368	274.77	13.0574	1.58274	11.8247	strome_fem1_rrf3_egg_H3K27me3_ChIP_macs3_peak_1446
N2_chrI	14364399	14384949	20551	349.92	25.6219	1.76155	24.0656	strome_fem1_rrf3_egg_H3K27me3_ChIP_macs3_peak_1447
N2_chrI	14386518	14386832	315	233.06	6.58095	1.39496	5.62826	strome_fem1_rrf3_egg_H3K27me3_ChIP_macs3_peak_1448
N2_chrI	14407762	14414746	6985	358.08	27.4162	1.75965	25.8455	strome_fem1_rrf3_egg_H3K27me3_ChIP_macs3_peak_1449
N2_chrI	14415636	14416466	831	273.44	10.293	1.49143	9.17029	strome_fem1_rrf3_egg_H3K27me3_ChIP_macs3_peak_1450
N2_chrI	14416803	14417773	971	241.15	6.40975	1.3834	5.46236	strome_fem1_rrf3_egg_H3K27me3_ChIP_macs3_peak_1451
N2_chrI	14418389	14419570	1182	321.78	20.3874	1.73981	18.9026	strome_fem1_rrf3_egg_H3K27me3_ChIP_macs3_peak_1452
N2_chrI	14420348	14420624	277	273.91	14.9307	1.63981	13.6366	strome_fem1_rrf3_egg_H3K27me3_ChIP_macs3_peak_1453
N2_chrI	14421187	14425254	4068	330.43	24.1827	1.69066	22.7289	strome_fem1_rrf3_egg_H3K27me3_ChIP_macs3_peak_1454
N2_chrI	14426663	14427500	838	225	5.31764	1.34751	4.43174	strome_fem1_rrf3_egg_H3K27me3_ChIP_macs3_peak_1455
N2_chrI	14428076	14429104	1029	242.98	7.97314	1.44894	6.9439	strome_fem1_rrf3_egg_H3K27me3_ChIP_macs3_peak_1456
N2_chrI	14431423	14431721	299	249.48	9.86689	1.49406	8.77507	strome_fem1_rrf3_egg_H3K27me3_ChIP_macs3_peak_1457
N2_chrI	14432147	14432718	572	220.22	4.53791	1.31898	3.69267	strome_fem1_rrf3_egg_H3K27me3_ChIP_macs3_peak_1458
N2_chrI	14433176	14433914	739	244.6	6.66813	1.38884	5.71195	strome_fem1_rrf3_egg_H3K27me3_ChIP_macs3_peak_1459
N2_chrI	14434717	14439933	5217	329.38	20.5983	1.70358	19.141	strome_fem1_rrf3_egg_H3K27me3_ChIP_macs3_peak_1460
N2_chrI	14440954	14441215	262	259.93	8.06195	1.43289	7.03136	strome_fem1_rrf3_egg_H3K27me3_ChIP_macs3_peak_1461
N2_chrI	14474987	14475847	861	240.16	5.05196	1.32402	4.18057	strome_fem1_rrf3_egg_H3K27me3_ChIP_macs3_peak_1462
N2_chrI	14477050	14481376	4327	413.05	36.1553	1.84429	34.3747	strome_fem1_rrf3_egg_H3K27me3_ChIP_macs3_peak_1463
N2_chrI	14481791	14482091	301	261.58	7.83875	1.41972	6.82088	strome_fem1_rrf3_egg_H3K27me3_ChIP_macs3_peak_1464
N2_chrI	14482693	14485740	3048	324.21	22.1351	1.75906	20.6296	strome_fem1_rrf3_egg_H3K27me3_ChIP_macs3_peak_1465
N2_chrI	14486055	14487955	1901	296.67	16.2309	1.62102	14.9233	strome_fem1_rrf3_egg_H3K27me3_ChIP_macs3_peak_1466
N2_chrI	14488480	14491845	3366	286.32	7.6599	1.38021	6.66537	strome_fem1_rrf3_egg_H3K27me3_ChIP_macs3_peak_1467
N2_chrI	14499345	14500434	1090	275.4	9.71486	1.47074	8.61676	strome_fem1_rrf3_egg_H3K27me3_ChIP_macs3_peak_1468
N2_chrI	14501452	14503084	1633	278.71	11.8419	1.50983	10.6915	strome_fem1_rrf3_egg_H3K27me3_ChIP_macs3_peak_1469
N2_chrI	14504007	14504402	396	233.08	5.48865	1.35126	4.59144	strome_fem1_rrf3_egg_H3K27me3_ChIP_macs3_peak_1470
N2_chrI	14538638	14538944	307	216.05	4.0097	1.29392	3.19889	strome_fem1_rrf3_egg_H3K27me3_ChIP_macs3_peak_1471
N2_chrI	14566918	14567341	424	307.09	8.57286	1.39941	7.52774	strome_fem1_rrf3_egg_H3K27me3_ChIP_macs3_peak_1472
N2_chrI	14567740	14568168	429	236.19	7.01431	1.41427	6.03491	strome_fem1_rrf3_egg_H3K27me3_ChIP_macs3_peak_1473
N2_chrI	14573553	14574185	633	278.55	6.58059	1.35662	5.62565	strome_fem1_rrf3_egg_H3K27me3_ChIP_macs3_peak_1474
N2_chrI	14578252	14578586	335	245.46	5.59033	1.34281	4.68877	strome_fem1_rrf3_egg_H3K27me3_ChIP_macs3_peak_1475
N2_chrI	14580222	14581141	920	272	8.3914	1.42617	7.35109	strome_fem1_rrf3_egg_H3K27me3_ChIP_macs3_peak_1476
N2_chrI	14582306	14583568	1263	318.27	15.7635	1.58109	14.4683	strome_fem1_rrf3_egg_H3K27me3_ChIP_macs3_peak_1477
N2_chrI	14583941	14584979	1039	300.16	10.5609	1.45413	9.45295	strome_fem1_rrf3_egg_H3K27me3_ChIP_macs3_peak_1478
N2_chrI	14585371	14585927	557	235.15	5.8862	1.3653	4.96766	strome_fem1_rrf3_egg_H3K27me3_ChIP_macs3_peak_1479
N2_chrI	14588752	14589162	411	262.6	4.71036	1.29598	3.85603	strome_fem1_rrf3_egg_H3K27me3_ChIP_macs3_peak_1480
N2_chrI	14590214	14591363	1150	301.67	13.1222	1.55845	11.8777	strome_fem1_rrf3_egg_H3K27me3_ChIP_macs3_peak_1481
N2_chrI	14656916	14657535	620	271	6.73615	1.36976	5.7727	strome_fem1_rrf3_egg_H3K27me3_ChIP_macs3_peak_1482
N2_chrI	14662779	14663073	295	259.67	4.48395	1.28525	3.64526	strome_fem1_rrf3_egg_H3K27me3_ChIP_macs3_peak_1483
N2_chrI	14663949	14667288	3340	290.23	11.2146	1.4957	10.0671	strome_fem1_rrf3_egg_H3K27me3_ChIP_macs3_peak_1484
N2_chrI	14667816	14669445	1630	257.49	7.20317	1.38867	6.22965	strome_fem1_rrf3_egg_H3K27me3_ChIP_macs3_peak_1485
N2_chrI	14671553	14672251	699	248.69	5.58492	1.33955	4.68476	strome_fem1_rrf3_egg_H3K27me3_ChIP_macs3_peak_1486
N2_chrI	14718776	14719599	824	251.74	5.68668	1.34381	4.7779	strome_fem1_rrf3_egg_H3K27me3_ChIP_macs3_peak_1487
N2_chrI	14720016	14720603	588	272.99	5.54906	1.32311	4.64799	strome_fem1_rrf3_egg_H3K27me3_ChIP_macs3_peak_1488
N2_chrI	14722231	14722800	570	322.32	11.5206	1.47544	10.3517	strome_fem1_rrf3_egg_H3K27me3_ChIP_macs3_peak_1489
N2_chrI	14737946	14738472	527	245.63	5.256	1.3277	4.37405	strome_fem1_rrf3_egg_H3K27me3_ChIP_macs3_peak_1490
N2_chrI	14739167	14739591	425	223.16	3.33521	1.25259	2.57024	strome_fem1_rrf3_egg_H3K27me3_ChIP_macs3_peak_1491
N2_chrI	14770416	14770989	574	235.26	3.50524	1.25412	2.72851	strome_fem1_rrf3_egg_H3K27me3_ChIP_macs3_peak_1492
N2_chrI	14771336	14772002	667	270.28	9.0126	1.44636	7.9513	strome_fem1_rrf3_egg_H3K27me3_ChIP_macs3_peak_1493
N2_chrI	14772927	14774995	2069	302.01	12.4082	1.51629	11.2153	strome_fem1_rrf3_egg_H3K27me3_ChIP_macs3_peak_1494
N2_chrI	14844877	14845187	311	249.67	2.89003	1.21323	2.15705	strome_fem1_rrf3_egg_H3K27me3_ChIP_macs3_peak_1495
N2_chrI	14846316	14847046	731	265.38	7.54387	1.39468	6.55429	strome_fem1_rrf3_egg_H3K27me3_ChIP_macs3_peak_1496
N2_chrI	14847427	14847806	380	247.09	4.99086	1.31783	4.12169	strome_fem1_rrf3_egg_H3K27me3_ChIP_macs3_peak_1497
N2_chrI	14849281	14850548	1268	240.22	4.33432	1.29269	3.50342	strome_fem1_rrf3_egg_H3K27me3_ChIP_macs3_peak_1498
N2_chrI	14866513	14867706	1194	248.38	4.89758	1.31213	4.03382	strome_fem1_rrf3_egg_H3K27me3_ChIP_macs3_peak_1499
N2_chrI	14868235	14868666	432	307.12	10.3096	1.45902	9.18499	strome_fem1_rrf3_egg_H3K27me3_ChIP_macs3_peak_1500
N2_chrI	14870264	14875734	5471	286.88	9.28388	1.43676	8.21385	strome_fem1_rrf3_egg_H3K27me3_ChIP_macs3_peak_1501
N2_chrI	14876133	14877735	1603	259.95	7.02242	1.38641	6.04784	strome_fem1_rrf3_egg_H3K27me3_ChIP_macs3_peak_1502
N2_chrI	14880302	14880623	322	260.58	3.4038	1.23506	2.63408	strome_fem1_rrf3_egg_H3K27me3_ChIP_macs3_peak_1503
N2_chrI	14886223	14896571	10349	303.41	17.8527	1.64165	16.5184	strome_fem1_rrf3_egg_H3K27me3_ChIP_macs3_peak_1504
N2_chrI	14897081	14907127	10047	445.36	61.689	2.31857	59.3337	strome_fem1_rrf3_egg_H3K27me3_ChIP_macs3_peak_1505
N2_chrI	14907568	14908563	996	255.36	6.53412	1.37175	5.5853	strome_fem1_rrf3_egg_H3K27me3_ChIP_macs3_peak_1506
N2_chrI	14909083	14909855	773	243.1	5.92376	1.35196	5.01262	strome_fem1_rrf3_egg_H3K27me3_ChIP_macs3_peak_1507
N2_chrI	14910821	14912363	1543	244.75	4.31457	1.28705	3.48672	strome_fem1_rrf3_egg_H3K27me3_ChIP_macs3_peak_1508
N2_chrI	14912670	14916092	3423	287.87	12.3041	1.52616	11.1202	strome_fem1_rrf3_egg_H3K27me3_ChIP_macs3_peak_1509
N2_chrI	14922088	14922385	298	233.2	4.05083	1.28441	3.23687	strome_fem1_rrf3_egg_H3K27me3_ChIP_macs3_peak_1510
N2_chrI	14923151	14935781	12631	504.34	54.5203	2.08139	52.2887	strome_fem1_rrf3_egg_H3K27me3_ChIP_macs3_peak_1511
N2_chrI	14940294	14942339	2046	277.04	8.18514	1.40957	7.16114	strome_fem1_rrf3_egg_H3K27me3_ChIP_macs3_peak_1512
N2_chrI	14942932	14943949	1018	223.41	5.08638	1.33842	4.21347	strome_fem1_rrf3_egg_H3K27me3_ChIP_macs3_peak_1513
N2_chrI	14944335	14945532	1198	260.54	8.24942	1.41386	7.23651	strome_fem1_rrf3_egg_H3K27me3_ChIP_macs3_peak_1514
N2_chrI	14946390	14959968	13579	292.13	13.5324	1.55185	12.3128	strome_fem1_rrf3_egg_H3K27me3_ChIP_macs3_peak_1515
N2_chrI	14960497	14961359	863	259.67	10.4698	1.50376	9.34943	strome_fem1_rrf3_egg_H3K27me3_ChIP_macs3_peak_1516
N2_chrI	14961762	14962448	687	287.94	11.2954	1.51557	10.1213	strome_fem1_rrf3_egg_H3K27me3_ChIP_macs3_peak_1517
N2_chrI	14963479	14964570	1092	255.47	7.15718	1.39917	6.17443	strome_fem1_rrf3_egg_H3K27me3_ChIP_macs3_peak_1518
N2_chrI	14964943	14967263	2321	290.77	13.7656	1.57357	12.5191	strome_fem1_rrf3_egg_H3K27me3_ChIP_macs3_peak_1519
N2_chrI	14967642	14969062	1421	253.39	8.88932	1.44587	7.85109	strome_fem1_rrf3_egg_H3K27me3_ChIP_macs3_peak_1520
N2_chrI	14969616	14970564	949	236.29	5.5426	1.34901	4.64336	strome_fem1_rrf3_egg_H3K27me3_ChIP_macs3_peak_1521
N2_chrI	14971172	14972296	1125	262.49	8.93075	1.46545	7.85703	strome_fem1_rrf3_egg_H3K27me3_ChIP_macs3_peak_1522
N2_chrI	14973129	14973483	355	228.5	4.75805	1.32113	3.9019	strome_fem1_rrf3_egg_H3K27me3_ChIP_macs3_peak_1523
N2_chrI	14974176	14974878	703	229.63	3.90685	1.27765	3.10417	strome_fem1_rrf3_egg_H3K27me3_ChIP_macs3_peak_1524
N2_chrI	14975249	14979346	4098	279.14	10.9541	1.5016	9.81426	strome_fem1_rrf3_egg_H3K27me3_ChIP_macs3_peak_1525
N2_chrI	14979662	14980442	781	285.84	13.9535	1.56191	12.7323	strome_fem1_rrf3_egg_H3K27me3_ChIP_macs3_peak_1526
N2_chrI	14980793	14983800	3008	267.95	9.26848	1.45435	8.19785	strome_fem1_rrf3_egg_H3K27me3_ChIP_macs3_peak_1527
N2_chrI	14984595	14985499	905	265.76	8.55857	1.43078	7.52444	strome_fem1_rrf3_egg_H3K27me3_ChIP_macs3_peak_1528
N2_chrI	14985903	14986161	259	253.33	6.80256	1.38972	5.8326	strome_fem1_rrf3_egg_H3K27me3_ChIP_macs3_peak_1529
N2_chrI	14986672	14993351	6680	310.66	15.1547	1.57283	13.8861	strome_fem1_rrf3_egg_H3K27me3_ChIP_macs3_peak_1530
N2_chrI	14994333	14995367	1035	239.32	5.31631	1.33935	4.42623	strome_fem1_rrf3_egg_H3K27me3_ChIP_macs3_peak_1531
N2_chrI	14995727	14997966	2240	268.11	6.9482	1.37747	5.97625	strome_fem1_rrf3_egg_H3K27me3_ChIP_macs3_peak_1532
N2_chrI	14998561	15000035	1475	274.84	8.12597	1.40906	7.10424	strome_fem1_rrf3_egg_H3K27me3_ChIP_macs3_peak_1533
N2_chrI	15000458	15004294	3837	286.76	11.5996	1.51617	10.4307	strome_fem1_rrf3_egg_H3K27me3_ChIP_macs3_peak_1534
N2_chrI	15004764	15005373	610	245.33	5.66288	1.34962	4.7552	strome_fem1_rrf3_egg_H3K27me3_ChIP_macs3_peak_1535
N2_chrI	15006258	15006911	654	253.37	8.15189	1.426	7.13702	strome_fem1_rrf3_egg_H3K27me3_ChIP_macs3_peak_1536
N2_chrI	15008482	15008732	251	247.98	6.42728	1.37955	5.47722	strome_fem1_rrf3_egg_H3K27me3_ChIP_macs3_peak_1537
N2_chrI	15009103	15010156	1054	265.71	7.96683	1.42208	6.9436	strome_fem1_rrf3_egg_H3K27me3_ChIP_macs3_peak_1538
N2_chrI	15010545	15014379	3835	286.37	10.4535	1.4659	9.34426	strome_fem1_rrf3_egg_H3K27me3_ChIP_macs3_peak_1539
N2_chrI	15014879	15015232	354	305.58	11.3526	1.48856	10.1915	strome_fem1_rrf3_egg_H3K27me3_ChIP_macs3_peak_1540
N2_chrI	15015958	15016543	586	254.66	6.87075	1.38784	5.90235	strome_fem1_rrf3_egg_H3K27me3_ChIP_macs3_peak_1541
N2_chrI	15016863	15018696	1834	277.79	9.85717	1.458	8.76815	strome_fem1_rrf3_egg_H3K27me3_ChIP_macs3_peak_1542
N2_chrI	15019165	15025174	6010	345.49	20.5627	1.6863	19.1009	strome_fem1_rrf3_egg_H3K27me3_ChIP_macs3_peak_1543
N2_chrI	15026194	15026722	529	258.26	8.62228	1.45376	7.56661	strome_fem1_rrf3_egg_H3K27me3_ChIP_macs3_peak_1544
N2_chrI	15027111	15029738	2628	256.92	6.73121	1.37763	5.77269	strome_fem1_rrf3_egg_H3K27me3_ChIP_macs3_peak_1545
N2_chrI	15031439	15031927	489	224.23	4.18352	1.29659	3.36236	strome_fem1_rrf3_egg_H3K27me3_ChIP_macs3_peak_1546
N2_chrI	15032274	15032596	323	259.45	5.38856	1.32436	4.49689	strome_fem1_rrf3_egg_H3K27me3_ChIP_macs3_peak_1547
N2_chrI	15033130	15033600	471	281.98	8.95528	1.43762	7.88794	strome_fem1_rrf3_egg_H3K27me3_ChIP_macs3_peak_1548
N2_chrI	15034017	15042150	8134	339.21	18.6072	1.64688	17.2004	strome_fem1_rrf3_egg_H3K27me3_ChIP_macs3_peak_1549
N2_chrI	15042525	15043682	1158	315.55	13.0135	1.51571	11.8065	strome_fem1_rrf3_egg_H3K27me3_ChIP_macs3_peak_1550
N2_chrI	15044127	15045504	1378	277.5	8.04998	1.40497	7.02945	strome_fem1_rrf3_egg_H3K27me3_ChIP_macs3_peak_1551
N2_chrI	15045932	15046402	471	246.33	4.2693	1.28587	3.44217	strome_fem1_rrf3_egg_H3K27me3_ChIP_macs3_peak_1552
N2_chrI	15073599	15074023	425	256.09	4.14097	1.27252	3.32295	strome_fem1_rrf3_egg_H3K27me3_ChIP_macs3_peak_1553
N2_chrI	15096607	15097150	544	325.95	7.53715	1.35762	6.53308	strome_fem1_rrf3_egg_H3K27me3_ChIP_macs3_peak_1554
N2_chrI	15101929	15112980	11052	2551.63	48.1792	1.35014	46.0245	strome_fem1_rrf3_egg_H3K27me3_ChIP_macs3_peak_1555
N2_chrI	15113492	15113987	496	1499.88	24.0201	1.29295	22.475	strome_fem1_rrf3_egg_H3K27me3_ChIP_macs3_peak_1556
N2_chrII	64	532	469	654.81	10.1734	1.27998	9.07273	strome_fem1_rrf3_egg_H3K27me3_ChIP_macs3_peak_1557
N2_chrII	11022	11427	406	260.57	8.87626	1.45792	7.81186	strome_fem1_rrf3_egg_H3K27me3_ChIP_macs3_peak_1558
N2_chrII	14636	14921	286	268.76	5.31635	1.31701	4.42679	strome_fem1_rrf3_egg_H3K27me3_ChIP_macs3_peak_1559
N2_chrII	16353	18001	1649	292.39	13.1183	1.5612	11.8833	strome_fem1_rrf3_egg_H3K27me3_ChIP_macs3_peak_1560
N2_chrII	22973	24224	1252	271.02	7.47726	1.39833	6.47643	strome_fem1_rrf3_egg_H3K27me3_ChIP_macs3_peak_1561
N2_chrII	36254	37061	808	260.22	4.99399	1.30758	4.12597	strome_fem1_rrf3_egg_H3K27me3_ChIP_macs3_peak_1562
N2_chrII	70513	70885	373	272.36	8.7734	1.44555	7.71012	strome_fem1_rrf3_egg_H3K27me3_ChIP_macs3_peak_1563
N2_chrII	72853	73384	532	278.65	5.04103	1.29779	4.16867	strome_fem1_rrf3_egg_H3K27me3_ChIP_macs3_peak_1564
N2_chrII	74513	74907	395	271.05	5.45907	1.31994	4.56337	strome_fem1_rrf3_egg_H3K27me3_ChIP_macs3_peak_1565
N2_chrII	86277	86585	309	245.21	4.96136	1.31725	4.09354	strome_fem1_rrf3_egg_H3K27me3_ChIP_macs3_peak_1566
N2_chrII	104548	105816	1269	292.01	17.5863	1.67324	16.2308	strome_fem1_rrf3_egg_H3K27me3_ChIP_macs3_peak_1567
N2_chrII	106268	107085	818	257.47	5.55523	1.33004	4.65891	strome_fem1_rrf3_egg_H3K27me3_ChIP_macs3_peak_1568
N2_chrII	109277	110501	1225	281.06	6.56663	1.35448	5.61353	strome_fem1_rrf3_egg_H3K27me3_ChIP_macs3_peak_1569
N2_chrII	112595	116308	3714	273.29	7.55561	1.38748	6.56482	strome_fem1_rrf3_egg_H3K27me3_ChIP_macs3_peak_1570
N2_chrII	117407	117693	287	254.59	5.46556	1.33236	4.56958	strome_fem1_rrf3_egg_H3K27me3_ChIP_macs3_peak_1571
N2_chrII	119949	120375	427	263.56	3.91029	1.25686	3.1077	strome_fem1_rrf3_egg_H3K27me3_ChIP_macs3_peak_1572
N2_chrII	126916	127565	650	267.56	6.26195	1.34841	5.32787	strome_fem1_rrf3_egg_H3K27me3_ChIP_macs3_peak_1573
N2_chrII	127882	128566	685	273.1	11.9555	1.54392	10.7704	strome_fem1_rrf3_egg_H3K27me3_ChIP_macs3_peak_1574
N2_chrII	131390	132592	1203	260.65	9.38712	1.46023	8.32016	strome_fem1_rrf3_egg_H3K27me3_ChIP_macs3_peak_1575
N2_chrII	135276	136345	1070	270.41	4.34778	1.27321	3.5172	strome_fem1_rrf3_egg_H3K27me3_ChIP_macs3_peak_1576
N2_chrII	137483	139923	2441	266.31	4.94217	1.29939	4.07807	strome_fem1_rrf3_egg_H3K27me3_ChIP_macs3_peak_1577
N2_chrII	189204	189836	633	244.66	6.2868	1.37448	5.34688	strome_fem1_rrf3_egg_H3K27me3_ChIP_macs3_peak_1578
N2_chrII	190146	190652	507	228.72	3.73987	1.27031	2.94774	strome_fem1_rrf3_egg_H3K27me3_ChIP_macs3_peak_1579
N2_chrII	191153	191465	313	239.81	4.38126	1.29523	3.54727	strome_fem1_rrf3_egg_H3K27me3_ChIP_macs3_peak_1580
N2_chrII	192596	193894	1299	366.12	33.6846	1.98545	31.8638	strome_fem1_rrf3_egg_H3K27me3_ChIP_macs3_peak_1581
N2_chrII	194508	194954	447	268.97	8.82526	1.44898	7.76402	strome_fem1_rrf3_egg_H3K27me3_ChIP_macs3_peak_1582
N2_chrII	196007	196297	291	248.62	5.07248	1.32312	4.19532	strome_fem1_rrf3_egg_H3K27me3_ChIP_macs3_peak_1583
N2_chrII	201197	201509	313	228.27	3.49832	1.25851	2.72194	strome_fem1_rrf3_egg_H3K27me3_ChIP_macs3_peak_1584
N2_chrII	202070	202453	384	283.82	6.41418	1.34805	5.46696	strome_fem1_rrf3_egg_H3K27me3_ChIP_macs3_peak_1585
N2_chrII	202923	203655	733	267.97	8.55442	1.42222	7.52624	strome_fem1_rrf3_egg_H3K27me3_ChIP_macs3_peak_1586
N2_chrII	205136	205688	553	243.78	4.93565	1.315	4.07203	strome_fem1_rrf3_egg_H3K27me3_ChIP_macs3_peak_1587
N2_chrII	206682	211523	4842	288.73	9.6172	1.44029	8.53961	strome_fem1_rrf3_egg_H3K27me3_ChIP_macs3_peak_1588
N2_chrII	259095	260050	956	237.73	5.06099	1.32432	4.1899	strome_fem1_rrf3_egg_H3K27me3_ChIP_macs3_peak_1589
N2_chrII	292060	292566	507	326.97	11.0718	1.4696	9.90763	strome_fem1_rrf3_egg_H3K27me3_ChIP_macs3_peak_1590
N2_chrII	293830	294445	616	257.98	5.94878	1.34488	5.03237	strome_fem1_rrf3_egg_H3K27me3_ChIP_macs3_peak_1591
N2_chrII	295617	297637	2021	274.19	7.15092	1.37462	6.1765	strome_fem1_rrf3_egg_H3K27me3_ChIP_macs3_peak_1592
N2_chrII	298843	299913	1071	287.13	7.16747	1.37028	6.18633	strome_fem1_rrf3_egg_H3K27me3_ChIP_macs3_peak_1593
N2_chrII	300364	301215	852	270.76	4.16949	1.26474	3.3502	strome_fem1_rrf3_egg_H3K27me3_ChIP_macs3_peak_1594
N2_chrII	302631	303498	868	252.64	6.55753	1.37119	5.61141	strome_fem1_rrf3_egg_H3K27me3_ChIP_macs3_peak_1595
N2_chrII	303801	305566	1766	289.62	16.8285	1.61452	15.5528	strome_fem1_rrf3_egg_H3K27me3_ChIP_macs3_peak_1596
N2_chrII	307236	307519	284	206	2.84951	1.23454	2.11921	strome_fem1_rrf3_egg_H3K27me3_ChIP_macs3_peak_1597
N2_chrII	308548	309312	765	246.8	5.6774	1.34694	4.76893	strome_fem1_rrf3_egg_H3K27me3_ChIP_macs3_peak_1598
N2_chrII	310575	312377	1803	258.2	7.08126	1.3918	6.10608	strome_fem1_rrf3_egg_H3K27me3_ChIP_macs3_peak_1599
N2_chrII	319032	319421	390	248.12	6.97647	1.40205	5.99899	strome_fem1_rrf3_egg_H3K27me3_ChIP_macs3_peak_1600
N2_chrII	320592	321865	1274	245.32	7.07545	1.40537	6.09517	strome_fem1_rrf3_egg_H3K27me3_ChIP_macs3_peak_1601
N2_chrII	322975	323827	853	232.84	3.59161	1.25905	2.81013	strome_fem1_rrf3_egg_H3K27me3_ChIP_macs3_peak_1602
N2_chrII	327908	328493	586	221.89	3.52004	1.26367	2.74188	strome_fem1_rrf3_egg_H3K27me3_ChIP_macs3_peak_1603
N2_chrII	328809	329513	705	248.72	5.50145	1.33352	4.6084	strome_fem1_rrf3_egg_H3K27me3_ChIP_macs3_peak_1604
N2_chrII	330136	332831	2696	290.78	11.9965	1.49387	10.8481	strome_fem1_rrf3_egg_H3K27me3_ChIP_macs3_peak_1605
N2_chrII	333307	334088	782	332.13	11.6406	1.45391	10.4896	strome_fem1_rrf3_egg_H3K27me3_ChIP_macs3_peak_1606
N2_chrII	337444	338023	580	256.9	5.7146	1.34227	4.80232	strome_fem1_rrf3_egg_H3K27me3_ChIP_macs3_peak_1607
N2_chrII	338329	339144	816	242.25	6.96208	1.39783	5.99745	strome_fem1_rrf3_egg_H3K27me3_ChIP_macs3_peak_1608
N2_chrII	340520	340926	407	276.4	10.8684	1.5082	9.72159	strome_fem1_rrf3_egg_H3K27me3_ChIP_macs3_peak_1609
N2_chrII	348481	349184	704	219.57	4.26396	1.30426	3.43717	strome_fem1_rrf3_egg_H3K27me3_ChIP_macs3_peak_1610
N2_chrII	354047	354487	441	359.88	28.9469	1.84784	27.2863	strome_fem1_rrf3_egg_H3K27me3_ChIP_macs3_peak_1611
N2_chrII	355294	355715	422	214.11	3.16016	1.24793	2.4073	strome_fem1_rrf3_egg_H3K27me3_ChIP_macs3_peak_1612
N2_chrII	356252	356812	561	275.82	11.6515	1.5164	10.4962	strome_fem1_rrf3_egg_H3K27me3_ChIP_macs3_peak_1613
N2_chrII	362867	365886	3020	296.33	10.7637	1.48143	9.62233	strome_fem1_rrf3_egg_H3K27me3_ChIP_macs3_peak_1614
N2_chrII	368259	368684	426	325.53	8.45591	1.3841	7.41091	strome_fem1_rrf3_egg_H3K27me3_ChIP_macs3_peak_1615
N2_chrII	369687	370182	496	287.5	12.7994	1.54601	11.589	strome_fem1_rrf3_egg_H3K27me3_ChIP_macs3_peak_1616
N2_chrII	373342	374257	916	319.77	16.3538	1.56792	15.073	strome_fem1_rrf3_egg_H3K27me3_ChIP_macs3_peak_1617
N2_chrII	376288	377185	898	248.57	6.88439	1.39372	5.9141	strome_fem1_rrf3_egg_H3K27me3_ChIP_macs3_peak_1618
N2_chrII	378275	378723	449	257.06	3.86267	1.25847	3.06297	strome_fem1_rrf3_egg_H3K27me3_ChIP_macs3_peak_1619
N2_chrII	379097	379358	262	266.13	4.91983	1.30177	4.05299	strome_fem1_rrf3_egg_H3K27me3_ChIP_macs3_peak_1620
N2_chrII	381274	381757	484	252.34	5.32052	1.32858	4.43122	strome_fem1_rrf3_egg_H3K27me3_ChIP_macs3_peak_1621
N2_chrII	382528	385469	2942	258.5	6.99711	1.38299	6.03023	strome_fem1_rrf3_egg_H3K27me3_ChIP_macs3_peak_1622
N2_chrII	395105	396307	1203	261.55	8.57774	1.4432	7.53092	strome_fem1_rrf3_egg_H3K27me3_ChIP_macs3_peak_1623
N2_chrII	396721	396994	274	296.95	11.8652	1.5297	10.6617	strome_fem1_rrf3_egg_H3K27me3_ChIP_macs3_peak_1624
N2_chrII	397473	398161	689	241.06	6.18464	1.37346	5.25069	strome_fem1_rrf3_egg_H3K27me3_ChIP_macs3_peak_1625
N2_chrII	398814	400459	1646	238.17	6.60666	1.38539	5.65852	strome_fem1_rrf3_egg_H3K27me3_ChIP_macs3_peak_1626
N2_chrII	401251	401601	351	245.09	8.30491	1.45301	7.26747	strome_fem1_rrf3_egg_H3K27me3_ChIP_macs3_peak_1627
N2_chrII	402541	404043	1503	278.33	8.05927	1.39788	7.05202	strome_fem1_rrf3_egg_H3K27me3_ChIP_macs3_peak_1628
N2_chrII	417465	417714	250	262.82	5.51788	1.32624	4.62104	strome_fem1_rrf3_egg_H3K27me3_ChIP_macs3_peak_1629
N2_chrII	423769	424130	362	265.42	3.86891	1.25476	3.06845	strome_fem1_rrf3_egg_H3K27me3_ChIP_macs3_peak_1630
N2_chrII	434703	435722	1020	232.92	4.72573	1.31618	3.87152	strome_fem1_rrf3_egg_H3K27me3_ChIP_macs3_peak_1631
N2_chrII	436763	438718	1956	257.43	6.90672	1.38324	5.94312	strome_fem1_rrf3_egg_H3K27me3_ChIP_macs3_peak_1632
N2_chrII	448571	448951	381	258.92	6.73791	1.38134	5.77199	strome_fem1_rrf3_egg_H3K27me3_ChIP_macs3_peak_1633
N2_chrII	453230	453496	267	238.6	6.46784	1.38972	5.51531	strome_fem1_rrf3_egg_H3K27me3_ChIP_macs3_peak_1634
N2_chrII	454317	454619	303	274.71	6.58937	1.36001	5.63362	strome_fem1_rrf3_egg_H3K27me3_ChIP_macs3_peak_1635
N2_chrII	478672	480261	1590	295.84	10.8205	1.47796	9.68357	strome_fem1_rrf3_egg_H3K27me3_ChIP_macs3_peak_1636
N2_chrII	497283	498552	1270	233.45	5.81888	1.36357	4.9045	strome_fem1_rrf3_egg_H3K27me3_ChIP_macs3_peak_1637
N2_chrII	498860	499249	390	268.84	13.6743	1.60778	12.4242	strome_fem1_rrf3_egg_H3K27me3_ChIP_macs3_peak_1638
N2_chrII	501389	501779	391	246.22	3.01385	1.22154	2.27213	strome_fem1_rrf3_egg_H3K27me3_ChIP_macs3_peak_1639
N2_chrII	502154	502557	404	256.76	3.93298	1.26222	3.12824	strome_fem1_rrf3_egg_H3K27me3_ChIP_macs3_peak_1640
N2_chrII	502967	503692	726	252.13	3.85265	1.26112	3.05312	strome_fem1_rrf3_egg_H3K27me3_ChIP_macs3_peak_1641
N2_chrII	504139	505024	886	305.93	13.3627	1.54948	12.1236	strome_fem1_rrf3_egg_H3K27me3_ChIP_macs3_peak_1642
N2_chrII	508191	508880	690	283.82	8.26767	1.40489	7.24113	strome_fem1_rrf3_egg_H3K27me3_ChIP_macs3_peak_1643
N2_chrII	509215	512544	3330	276.05	8.58652	1.42161	7.55118	strome_fem1_rrf3_egg_H3K27me3_ChIP_macs3_peak_1644
N2_chrII	513071	513338	268	242.26	5.79589	1.35982	4.87714	strome_fem1_rrf3_egg_H3K27me3_ChIP_macs3_peak_1645
N2_chrII	514401	514876	476	251.88	6.19748	1.36215	5.26589	strome_fem1_rrf3_egg_H3K27me3_ChIP_macs3_peak_1646
N2_chrII	516926	518139	1214	239.3	5.204	1.32844	4.32669	strome_fem1_rrf3_egg_H3K27me3_ChIP_macs3_peak_1647
N2_chrII	519397	522355	2959	249.72	7.09677	1.38944	6.13005	strome_fem1_rrf3_egg_H3K27me3_ChIP_macs3_peak_1648
N2_chrII	523546	525518	1973	246.12	7.83327	1.43131	6.82151	strome_fem1_rrf3_egg_H3K27me3_ChIP_macs3_peak_1649
N2_chrII	525964	526249	286	259.88	7.58751	1.4141	6.57819	strome_fem1_rrf3_egg_H3K27me3_ChIP_macs3_peak_1650
N2_chrII	526567	527616	1050	244.17	5.04652	1.32381	4.17345	strome_fem1_rrf3_egg_H3K27me3_ChIP_macs3_peak_1651
N2_chrII	528500	530041	1542	273.69	6.31487	1.35249	5.37318	strome_fem1_rrf3_egg_H3K27me3_ChIP_macs3_peak_1652
N2_chrII	535953	536456	504	231.47	4.40558	1.29991	3.57457	strome_fem1_rrf3_egg_H3K27me3_ChIP_macs3_peak_1653
N2_chrII	537968	538846	879	242.01	3.5941	1.2543	2.81169	strome_fem1_rrf3_egg_H3K27me3_ChIP_macs3_peak_1654
N2_chrII	539979	540456	478	314.26	11.3603	1.47555	10.1998	strome_fem1_rrf3_egg_H3K27me3_ChIP_macs3_peak_1655
N2_chrII	541155	541728	574	273.48	8.80781	1.43869	7.74992	strome_fem1_rrf3_egg_H3K27me3_ChIP_macs3_peak_1656
N2_chrII	543301	543909	609	229.71	5.09134	1.33663	4.21535	strome_fem1_rrf3_egg_H3K27me3_ChIP_macs3_peak_1657
N2_chrII	545587	546633	1047	252.36	8.00649	1.41989	7.00544	strome_fem1_rrf3_egg_H3K27me3_ChIP_macs3_peak_1658
N2_chrII	547010	548122	1113	239.55	5.39685	1.33838	4.5067	strome_fem1_rrf3_egg_H3K27me3_ChIP_macs3_peak_1659
N2_chrII	548631	555674	7044	297.09	17.8913	1.66591	16.5377	strome_fem1_rrf3_egg_H3K27me3_ChIP_macs3_peak_1660
N2_chrII	558000	558537	538	272.06	14.5584	1.61686	13.2932	strome_fem1_rrf3_egg_H3K27me3_ChIP_macs3_peak_1661
N2_chrII	559148	564115	4968	301.44	14.6819	1.56342	13.431	strome_fem1_rrf3_egg_H3K27me3_ChIP_macs3_peak_1662
N2_chrII	564778	568906	4129	281.39	12.5911	1.53415	11.4094	strome_fem1_rrf3_egg_H3K27me3_ChIP_macs3_peak_1663
N2_chrII	569287	569545	259	284.99	17.3054	1.70587	15.9199	strome_fem1_rrf3_egg_H3K27me3_ChIP_macs3_peak_1664
N2_chrII	570477	571017	541	215.72	3.9106	1.28837	3.10682	strome_fem1_rrf3_egg_H3K27me3_ChIP_macs3_peak_1665
N2_chrII	571370	572098	729	258.82	7.69354	1.41663	6.6835	strome_fem1_rrf3_egg_H3K27me3_ChIP_macs3_peak_1666
N2_chrII	572830	573542	713	260.98	8.0135	1.42666	6.98889	strome_fem1_rrf3_egg_H3K27me3_ChIP_macs3_peak_1667
N2_chrII	574154	575386	1233	366.7	26.0366	1.69247	24.5293	strome_fem1_rrf3_egg_H3K27me3_ChIP_macs3_peak_1668
N2_chrII	576708	577247	540	232.14	4.71647	1.31742	3.8618	strome_fem1_rrf3_egg_H3K27me3_ChIP_macs3_peak_1669
N2_chrII	582736	584604	1869	287.45	11.9657	1.52011	10.7931	strome_fem1_rrf3_egg_H3K27me3_ChIP_macs3_peak_1670
N2_chrII	584990	585722	733	247.51	5.41661	1.33104	4.52692	strome_fem1_rrf3_egg_H3K27me3_ChIP_macs3_peak_1671
N2_chrII	587477	589767	2291	256.73	5.64337	1.33175	4.74492	strome_fem1_rrf3_egg_H3K27me3_ChIP_macs3_peak_1672
N2_chrII	591568	591896	329	265.99	5.45491	1.3244	4.55712	strome_fem1_rrf3_egg_H3K27me3_ChIP_macs3_peak_1673
N2_chrII	596472	597206	735	233.15	4.11392	1.28695	3.29676	strome_fem1_rrf3_egg_H3K27me3_ChIP_macs3_peak_1674
N2_chrII	597685	599109	1425	248.91	7.99395	1.42827	6.98127	strome_fem1_rrf3_egg_H3K27me3_ChIP_macs3_peak_1675
N2_chrII	609333	610122	790	250.45	6.52392	1.37316	5.57776	strome_fem1_rrf3_egg_H3K27me3_ChIP_macs3_peak_1676
N2_chrII	610644	612194	1551	259.56	5.67599	1.33432	4.77046	strome_fem1_rrf3_egg_H3K27me3_ChIP_macs3_peak_1677
N2_chrII	613835	614235	401	238.76	3.78113	1.26569	2.98645	strome_fem1_rrf3_egg_H3K27me3_ChIP_macs3_peak_1678
N2_chrII	614846	615572	727	240.75	4.42904	1.29366	3.59519	strome_fem1_rrf3_egg_H3K27me3_ChIP_macs3_peak_1679
N2_chrII	615899	622561	6663	324.13	16.631	1.59446	15.311	strome_fem1_rrf3_egg_H3K27me3_ChIP_macs3_peak_1680
N2_chrII	623448	623881	434	258.22	10.1998	1.50475	9.08459	strome_fem1_rrf3_egg_H3K27me3_ChIP_macs3_peak_1681
N2_chrII	625024	625504	481	223	3.34368	1.2534	2.57746	strome_fem1_rrf3_egg_H3K27me3_ChIP_macs3_peak_1682
N2_chrII	627038	629479	2442	297.86	11.3175	1.50675	10.1433	strome_fem1_rrf3_egg_H3K27me3_ChIP_macs3_peak_1683
N2_chrII	634725	635822	1098	291.93	8.67939	1.41944	7.62568	strome_fem1_rrf3_egg_H3K27me3_ChIP_macs3_peak_1684
N2_chrII	636972	637281	310	255.23	8.49138	1.45405	7.4389	strome_fem1_rrf3_egg_H3K27me3_ChIP_macs3_peak_1685
N2_chrII	637723	642418	4696	264.13	11.1974	1.5186	10.0578	strome_fem1_rrf3_egg_H3K27me3_ChIP_macs3_peak_1686
N2_chrII	644025	650357	6333	332.07	20.6148	1.67407	19.1922	strome_fem1_rrf3_egg_H3K27me3_ChIP_macs3_peak_1687
N2_chrII	651460	655322	3863	355.84	25.4725	1.72575	23.939	strome_fem1_rrf3_egg_H3K27me3_ChIP_macs3_peak_1688
N2_chrII	655677	659134	3458	281.85	10.1938	1.46433	9.09326	strome_fem1_rrf3_egg_H3K27me3_ChIP_macs3_peak_1689
N2_chrII	659717	661622	1906	256.56	5.25765	1.32186	4.37439	strome_fem1_rrf3_egg_H3K27me3_ChIP_macs3_peak_1690
N2_chrII	661984	662622	639	276.68	11.6815	1.53959	10.4956	strome_fem1_rrf3_egg_H3K27me3_ChIP_macs3_peak_1691
N2_chrII	663420	665839	2420	272.36	7.07677	1.37528	6.10524	strome_fem1_rrf3_egg_H3K27me3_ChIP_macs3_peak_1692
N2_chrII	666443	669386	2944	295.05	17.4159	1.61597	16.1272	strome_fem1_rrf3_egg_H3K27me3_ChIP_macs3_peak_1693
N2_chrII	669967	674012	4046	266.71	8.88955	1.44784	7.82992	strome_fem1_rrf3_egg_H3K27me3_ChIP_macs3_peak_1694
N2_chrII	674382	677448	3067	284.52	11.3323	1.51071	10.1716	strome_fem1_rrf3_egg_H3K27me3_ChIP_macs3_peak_1695
N2_chrII	677784	678131	348	285.51	8.1412	1.41173	7.10635	strome_fem1_rrf3_egg_H3K27me3_ChIP_macs3_peak_1696
N2_chrII	678928	680795	1868	283.63	14.4189	1.59107	13.1675	strome_fem1_rrf3_egg_H3K27me3_ChIP_macs3_peak_1697
N2_chrII	681191	682860	1670	302.19	16.2718	1.60344	14.9727	strome_fem1_rrf3_egg_H3K27me3_ChIP_macs3_peak_1698
N2_chrII	683257	684806	1550	263.45	7.81517	1.41102	6.80395	strome_fem1_rrf3_egg_H3K27me3_ChIP_macs3_peak_1699
N2_chrII	688805	689827	1023	222.9	4.92399	1.33164	4.05988	strome_fem1_rrf3_egg_H3K27me3_ChIP_macs3_peak_1700
N2_chrII	690232	694062	3831	279.63	13.6878	1.55438	12.4878	strome_fem1_rrf3_egg_H3K27me3_ChIP_macs3_peak_1701
N2_chrII	694617	698505	3889	392.5	23.9946	1.72357	22.4374	strome_fem1_rrf3_egg_H3K27me3_ChIP_macs3_peak_1702
N2_chrII	698834	699924	1091	344.4	31.1053	1.94394	29.3744	strome_fem1_rrf3_egg_H3K27me3_ChIP_macs3_peak_1703
N2_chrII	734384	734737	354	315.54	12.8689	1.52221	11.647	strome_fem1_rrf3_egg_H3K27me3_ChIP_macs3_peak_1704
N2_chrII	735321	736223	903	285.42	15.4148	1.64249	14.1011	strome_fem1_rrf3_egg_H3K27me3_ChIP_macs3_peak_1705
N2_chrII	736636	739266	2631	296.3	11.4303	1.49204	10.2782	strome_fem1_rrf3_egg_H3K27me3_ChIP_macs3_peak_1706
N2_chrII	739883	741952	2070	275.11	9.15385	1.44416	8.08821	strome_fem1_rrf3_egg_H3K27me3_ChIP_macs3_peak_1707
N2_chrII	742496	745988	3493	331.14	17.7485	1.62859	16.3746	strome_fem1_rrf3_egg_H3K27me3_ChIP_macs3_peak_1708
N2_chrII	746292	748582	2291	284.94	13.5624	1.57956	12.3161	strome_fem1_rrf3_egg_H3K27me3_ChIP_macs3_peak_1709
N2_chrII	750041	751625	1585	238.58	6.52631	1.38623	5.57808	strome_fem1_rrf3_egg_H3K27me3_ChIP_macs3_peak_1710
N2_chrII	752538	753016	479	223.2	4.33975	1.3039	3.50934	strome_fem1_rrf3_egg_H3K27me3_ChIP_macs3_peak_1711
N2_chrII	753811	754329	519	235.62	5.98265	1.36458	5.06432	strome_fem1_rrf3_egg_H3K27me3_ChIP_macs3_peak_1712
N2_chrII	754681	755255	575	240.98	7.59704	1.42843	6.59435	strome_fem1_rrf3_egg_H3K27me3_ChIP_macs3_peak_1713
N2_chrII	757479	758177	699	263.01	11.7126	1.55926	10.5255	strome_fem1_rrf3_egg_H3K27me3_ChIP_macs3_peak_1714
N2_chrII	759883	761194	1312	237.41	6.73142	1.39715	5.77089	strome_fem1_rrf3_egg_H3K27me3_ChIP_macs3_peak_1715
N2_chrII	762582	763527	946	238.44	7.43358	1.41774	6.44638	strome_fem1_rrf3_egg_H3K27me3_ChIP_macs3_peak_1716
N2_chrII	764007	764329	323	243.37	7.62264	1.43445	6.60949	strome_fem1_rrf3_egg_H3K27me3_ChIP_macs3_peak_1717
N2_chrII	764966	766527	1562	232.58	6.3849	1.38707	5.44228	strome_fem1_rrf3_egg_H3K27me3_ChIP_macs3_peak_1718
N2_chrII	767546	768473	928	253.12	8.43648	1.44804	7.39453	strome_fem1_rrf3_egg_H3K27me3_ChIP_macs3_peak_1719
N2_chrII	768956	769955	1000	225.1	4.48903	1.30912	3.65042	strome_fem1_rrf3_egg_H3K27me3_ChIP_macs3_peak_1720
N2_chrII	770579	770940	362	230.06	6.02131	1.37653	5.09482	strome_fem1_rrf3_egg_H3K27me3_ChIP_macs3_peak_1721
N2_chrII	771390	773302	1913	240.28	6.49646	1.38809	5.54475	strome_fem1_rrf3_egg_H3K27me3_ChIP_macs3_peak_1722
N2_chrII	773842	775183	1342	239.15	6.89416	1.3998	5.92744	strome_fem1_rrf3_egg_H3K27me3_ChIP_macs3_peak_1723
N2_chrII	775883	777656	1774	255.89	9.97262	1.4877	8.87904	strome_fem1_rrf3_egg_H3K27me3_ChIP_macs3_peak_1724
N2_chrII	780155	780901	747	272.66	11.2401	1.51967	10.0869	strome_fem1_rrf3_egg_H3K27me3_ChIP_macs3_peak_1725
N2_chrII	781554	782514	961	267	10.8347	1.50397	9.70542	strome_fem1_rrf3_egg_H3K27me3_ChIP_macs3_peak_1726
N2_chrII	782883	784808	1926	284.41	14.1616	1.60192	12.8944	strome_fem1_rrf3_egg_H3K27me3_ChIP_macs3_peak_1727
N2_chrII	785239	787749	2511	303.58	19.3159	1.67205	17.9466	strome_fem1_rrf3_egg_H3K27me3_ChIP_macs3_peak_1728
N2_chrII	788198	788934	737	256.39	7.10313	1.39965	6.11878	strome_fem1_rrf3_egg_H3K27me3_ChIP_macs3_peak_1729
N2_chrII	789667	794047	4381	272.43	11.6059	1.51756	10.4548	strome_fem1_rrf3_egg_H3K27me3_ChIP_macs3_peak_1730
N2_chrII	794582	795624	1043	287.63	10.7672	1.49154	9.6244	strome_fem1_rrf3_egg_H3K27me3_ChIP_macs3_peak_1731
N2_chrII	797309	799932	2624	291.83	13.148	1.55795	11.9217	strome_fem1_rrf3_egg_H3K27me3_ChIP_macs3_peak_1732
N2_chrII	800253	801534	1282	259.19	9.054	1.46444	7.98252	strome_fem1_rrf3_egg_H3K27me3_ChIP_macs3_peak_1733
N2_chrII	801840	804696	2857	288.57	13.7279	1.57608	12.4838	strome_fem1_rrf3_egg_H3K27me3_ChIP_macs3_peak_1734
N2_chrII	805652	806927	1276	260.83	6.63307	1.37211	5.6777	strome_fem1_rrf3_egg_H3K27me3_ChIP_macs3_peak_1735
N2_chrII	807235	807601	367	234.67	4.79267	1.31897	3.93344	strome_fem1_rrf3_egg_H3K27me3_ChIP_macs3_peak_1736
N2_chrII	807976	812732	4757	276.9	9.20048	1.44086	8.13818	strome_fem1_rrf3_egg_H3K27me3_ChIP_macs3_peak_1737
N2_chrII	813075	819301	6227	307.74	19.1379	1.67623	17.7548	strome_fem1_rrf3_egg_H3K27me3_ChIP_macs3_peak_1738
N2_chrII	819661	821331	1671	252.79	6.24444	1.35332	5.32134	strome_fem1_rrf3_egg_H3K27me3_ChIP_macs3_peak_1739
N2_chrII	822333	824946	2614	288.32	13.1915	1.5132	12.0253	strome_fem1_rrf3_egg_H3K27me3_ChIP_macs3_peak_1740
N2_chrII	825344	825615	272	221.05	4.04462	1.29237	3.23158	strome_fem1_rrf3_egg_H3K27me3_ChIP_macs3_peak_1741
N2_chrII	826062	828334	2273	245.17	7.66804	1.41404	6.67765	strome_fem1_rrf3_egg_H3K27me3_ChIP_macs3_peak_1742
N2_chrII	828810	836302	7493	290.54	14.1167	1.57583	12.8722	strome_fem1_rrf3_egg_H3K27me3_ChIP_macs3_peak_1743
N2_chrII	836984	839638	2655	288.06	10.2009	1.44091	9.12494	strome_fem1_rrf3_egg_H3K27me3_ChIP_macs3_peak_1744
N2_chrII	840020	840892	873	326.55	17.5603	1.63797	16.1802	strome_fem1_rrf3_egg_H3K27me3_ChIP_macs3_peak_1745
N2_chrII	841228	842086	859	256.07	7.01467	1.38772	6.04475	strome_fem1_rrf3_egg_H3K27me3_ChIP_macs3_peak_1746
N2_chrII	843212	844113	902	290.95	11.6334	1.51072	10.4617	strome_fem1_rrf3_egg_H3K27me3_ChIP_macs3_peak_1747
N2_chrII	844753	850200	5448	286.85	10.8181	1.48657	9.68519	strome_fem1_rrf3_egg_H3K27me3_ChIP_macs3_peak_1748
N2_chrII	850650	857404	6755	357.66	33.0833	1.9716	31.3037	strome_fem1_rrf3_egg_H3K27me3_ChIP_macs3_peak_1749
N2_chrII	857790	860809	3020	301.1	12.203	1.51467	11.0179	strome_fem1_rrf3_egg_H3K27me3_ChIP_macs3_peak_1750
N2_chrII	861166	862739	1574	280.99	7.90423	1.40234	6.88534	strome_fem1_rrf3_egg_H3K27me3_ChIP_macs3_peak_1751
N2_chrII	863128	872933	9806	384.49	37.1385	1.95756	35.3139	strome_fem1_rrf3_egg_H3K27me3_ChIP_macs3_peak_1752
N2_chrII	873374	875015	1642	286.6	7.53021	1.38098	6.53402	strome_fem1_rrf3_egg_H3K27me3_ChIP_macs3_peak_1753
N2_chrII	875375	880962	5588	403.71	35.6111	1.93165	33.7766	strome_fem1_rrf3_egg_H3K27me3_ChIP_macs3_peak_1754
N2_chrII	881285	882327	1043	288.69	10.0446	1.46302	8.93582	strome_fem1_rrf3_egg_H3K27me3_ChIP_macs3_peak_1755
N2_chrII	882886	883916	1031	325.66	19.2608	1.67784	17.8403	strome_fem1_rrf3_egg_H3K27me3_ChIP_macs3_peak_1756
N2_chrII	884591	884990	400	294.84	12.0626	1.51883	10.8809	strome_fem1_rrf3_egg_H3K27me3_ChIP_macs3_peak_1757
N2_chrII	885307	888553	3247	293.2	12.6626	1.52106	11.4785	strome_fem1_rrf3_egg_H3K27me3_ChIP_macs3_peak_1758
N2_chrII	889062	889426	365	251.65	3.62888	1.2508	2.84384	strome_fem1_rrf3_egg_H3K27me3_ChIP_macs3_peak_1759
N2_chrII	890455	892225	1771	345.7	19.2263	1.64812	17.8085	strome_fem1_rrf3_egg_H3K27me3_ChIP_macs3_peak_1760
N2_chrII	893519	895385	1867	303.61	10.2273	1.46374	9.10011	strome_fem1_rrf3_egg_H3K27me3_ChIP_macs3_peak_1761
N2_chrII	895765	896607	843	348.25	20.3603	1.67497	18.9084	strome_fem1_rrf3_egg_H3K27me3_ChIP_macs3_peak_1762
N2_chrII	898125	901997	3873	330.78	16.3475	1.58334	15.0324	strome_fem1_rrf3_egg_H3K27me3_ChIP_macs3_peak_1763
N2_chrII	902648	904688	2041	263.51	6.84007	1.37404	5.87888	strome_fem1_rrf3_egg_H3K27me3_ChIP_macs3_peak_1764
N2_chrII	905231	907064	1834	281.93	11.9678	1.53074	10.79	strome_fem1_rrf3_egg_H3K27me3_ChIP_macs3_peak_1765
N2_chrII	908552	910174	1623	268.87	5.74572	1.33409	4.8328	strome_fem1_rrf3_egg_H3K27me3_ChIP_macs3_peak_1766
N2_chrII	910543	912245	1703	284.11	10.7424	1.49972	9.59532	strome_fem1_rrf3_egg_H3K27me3_ChIP_macs3_peak_1767
N2_chrII	912702	914269	1568	308.56	12.8659	1.50893	11.6694	strome_fem1_rrf3_egg_H3K27me3_ChIP_macs3_peak_1768
N2_chrII	914842	916485	1644	314.94	11.5697	1.46241	10.4289	strome_fem1_rrf3_egg_H3K27me3_ChIP_macs3_peak_1769
N2_chrII	916804	926326	9523	313.33	13.6434	1.52997	12.4226	strome_fem1_rrf3_egg_H3K27me3_ChIP_macs3_peak_1770
N2_chrII	926766	927375	610	233.77	3.70243	1.26566	2.91192	strome_fem1_rrf3_egg_H3K27me3_ChIP_macs3_peak_1771
N2_chrII	927798	929028	1231	274.29	6.64785	1.35987	5.69404	strome_fem1_rrf3_egg_H3K27me3_ChIP_macs3_peak_1772
N2_chrII	929570	933553	3984	261.83	6.21231	1.35595	5.27748	strome_fem1_rrf3_egg_H3K27me3_ChIP_macs3_peak_1773
N2_chrII	934416	934690	275	253.47	6.49085	1.37685	5.53744	strome_fem1_rrf3_egg_H3K27me3_ChIP_macs3_peak_1774
N2_chrII	936014	936487	474	342.07	21.2373	1.69394	19.7778	strome_fem1_rrf3_egg_H3K27me3_ChIP_macs3_peak_1775
N2_chrII	936973	938386	1414	290.99	7.40741	1.38059	6.40803	strome_fem1_rrf3_egg_H3K27me3_ChIP_macs3_peak_1776
N2_chrII	938742	942290	3549	307.34	12.7511	1.51951	11.5507	strome_fem1_rrf3_egg_H3K27me3_ChIP_macs3_peak_1777
N2_chrII	942710	943963	1254	283.54	8.44467	1.41553	7.40621	strome_fem1_rrf3_egg_H3K27me3_ChIP_macs3_peak_1778
N2_chrII	944506	949160	4655	323.27	14.2669	1.54201	13.0159	strome_fem1_rrf3_egg_H3K27me3_ChIP_macs3_peak_1779
N2_chrII	949833	956204	6372	311.08	12.2213	1.49922	11.0384	strome_fem1_rrf3_egg_H3K27me3_ChIP_macs3_peak_1780
N2_chrII	956679	959039	2361	282.68	7.16281	1.37571	6.1792	strome_fem1_rrf3_egg_H3K27me3_ChIP_macs3_peak_1781
N2_chrII	959693	960288	596	262.24	5.56397	1.32733	4.66537	strome_fem1_rrf3_egg_H3K27me3_ChIP_macs3_peak_1782
N2_chrII	961597	962042	446	293.71	11.619	1.52026	10.432	strome_fem1_rrf3_egg_H3K27me3_ChIP_macs3_peak_1783
N2_chrII	962665	965515	2851	333.18	15.9029	1.53283	14.6483	strome_fem1_rrf3_egg_H3K27me3_ChIP_macs3_peak_1784
N2_chrII	966259	968710	2452	267.04	6.94039	1.37143	5.98169	strome_fem1_rrf3_egg_H3K27me3_ChIP_macs3_peak_1785
N2_chrII	969327	969801	475	245.76	5.30932	1.3324	4.42124	strome_fem1_rrf3_egg_H3K27me3_ChIP_macs3_peak_1786
N2_chrII	970118	970576	459	235.87	4.30872	1.29214	3.48154	strome_fem1_rrf3_egg_H3K27me3_ChIP_macs3_peak_1787
N2_chrII	971599	972570	972	291.22	8.67069	1.42115	7.61367	strome_fem1_rrf3_egg_H3K27me3_ChIP_macs3_peak_1788
N2_chrII	975249	978471	3223	278.02	7.09654	1.36987	6.12504	strome_fem1_rrf3_egg_H3K27me3_ChIP_macs3_peak_1789
N2_chrII	980305	980869	565	239.4	4.14593	1.28359	3.32716	strome_fem1_rrf3_egg_H3K27me3_ChIP_macs3_peak_1790
N2_chrII	981235	981997	763	317.2	7.91406	1.37835	6.88997	strome_fem1_rrf3_egg_H3K27me3_ChIP_macs3_peak_1791
N2_chrII	982393	985879	3487	271.17	9.30122	1.44452	8.24331	strome_fem1_rrf3_egg_H3K27me3_ChIP_macs3_peak_1792
N2_chrII	986181	986711	531	269.12	5.57413	1.32834	4.66881	strome_fem1_rrf3_egg_H3K27me3_ChIP_macs3_peak_1793
N2_chrII	987070	987879	810	254.71	8.23124	1.43566	7.20238	strome_fem1_rrf3_egg_H3K27me3_ChIP_macs3_peak_1794
N2_chrII	988495	994655	6161	301.51	12.6508	1.52359	11.4492	strome_fem1_rrf3_egg_H3K27me3_ChIP_macs3_peak_1795
N2_chrII	994994	996060	1067	269.78	5.00556	1.302	4.13628	strome_fem1_rrf3_egg_H3K27me3_ChIP_macs3_peak_1796
N2_chrII	996386	997041	656	264.75	4.99602	1.30486	4.12758	strome_fem1_rrf3_egg_H3K27me3_ChIP_macs3_peak_1797
N2_chrII	997361	1001175	3815	307.52	12.677	1.52565	11.4635	strome_fem1_rrf3_egg_H3K27me3_ChIP_macs3_peak_1798
N2_chrII	1001647	1002217	571	268.47	4.41063	1.27709	3.57641	strome_fem1_rrf3_egg_H3K27me3_ChIP_macs3_peak_1799
N2_chrII	1002717	1003936	1220	284.78	10.1355	1.4834	9.00818	strome_fem1_rrf3_egg_H3K27me3_ChIP_macs3_peak_1800
N2_chrII	1004386	1004963	578	275.11	10.9657	1.49348	9.83801	strome_fem1_rrf3_egg_H3K27me3_ChIP_macs3_peak_1801
N2_chrII	1005890	1008637	2748	295.88	12.0815	1.50816	10.9134	strome_fem1_rrf3_egg_H3K27me3_ChIP_macs3_peak_1802
N2_chrII	1009214	1011308	2095	291.35	11.3777	1.50284	10.2147	strome_fem1_rrf3_egg_H3K27me3_ChIP_macs3_peak_1803
N2_chrII	1011737	1013873	2137	301.18	11.2961	1.49363	10.1341	strome_fem1_rrf3_egg_H3K27me3_ChIP_macs3_peak_1804
N2_chrII	1014985	1016369	1385	283.77	8.302	1.41485	7.26532	strome_fem1_rrf3_egg_H3K27me3_ChIP_macs3_peak_1805
N2_chrII	1017563	1020299	2737	291.01	10.7292	1.47834	9.60113	strome_fem1_rrf3_egg_H3K27me3_ChIP_macs3_peak_1806
N2_chrII	1020798	1022429	1632	304.03	9.63735	1.44467	8.53655	strome_fem1_rrf3_egg_H3K27me3_ChIP_macs3_peak_1807
N2_chrII	1022757	1026431	3675	285.53	8.03368	1.40157	7.01056	strome_fem1_rrf3_egg_H3K27me3_ChIP_macs3_peak_1808
N2_chrII	1027088	1029052	1965	313.95	17.5369	1.65211	16.1617	strome_fem1_rrf3_egg_H3K27me3_ChIP_macs3_peak_1809
N2_chrII	1030110	1036813	6704	309.1	17.3144	1.63255	15.9792	strome_fem1_rrf3_egg_H3K27me3_ChIP_macs3_peak_1810
N2_chrII	1037149	1037542	394	226.98	5.56061	1.35988	4.65789	strome_fem1_rrf3_egg_H3K27me3_ChIP_macs3_peak_1811
N2_chrII	1039256	1040381	1126	238.29	7.71845	1.42734	6.7205	strome_fem1_rrf3_egg_H3K27me3_ChIP_macs3_peak_1812
N2_chrII	1040993	1044086	3094	271.37	11.2011	1.51736	10.0499	strome_fem1_rrf3_egg_H3K27me3_ChIP_macs3_peak_1813
N2_chrII	1044416	1045533	1118	266.3	6.72721	1.37662	5.76296	strome_fem1_rrf3_egg_H3K27me3_ChIP_macs3_peak_1814
N2_chrII	1047778	1048956	1179	282.35	9.83677	1.46176	8.742	strome_fem1_rrf3_egg_H3K27me3_ChIP_macs3_peak_1815
N2_chrII	1050396	1050695	300	257.86	4.30581	1.28007	3.47674	strome_fem1_rrf3_egg_H3K27me3_ChIP_macs3_peak_1816
N2_chrII	1051123	1053008	1886	263.56	7.44131	1.39115	6.45761	strome_fem1_rrf3_egg_H3K27me3_ChIP_macs3_peak_1817
N2_chrII	1053318	1053803	486	239.41	5.6647	1.35372	4.75607	strome_fem1_rrf3_egg_H3K27me3_ChIP_macs3_peak_1818
N2_chrII	1054130	1056938	2809	260.69	7.32885	1.39954	6.33797	strome_fem1_rrf3_egg_H3K27me3_ChIP_macs3_peak_1819
N2_chrII	1057486	1057774	289	279.77	8.77463	1.44063	7.70694	strome_fem1_rrf3_egg_H3K27me3_ChIP_macs3_peak_1820
N2_chrII	1058425	1062440	4016	278.11	8.11624	1.40938	7.09209	strome_fem1_rrf3_egg_H3K27me3_ChIP_macs3_peak_1821
N2_chrII	1062982	1064561	1580	297.85	13.0842	1.54971	11.8582	strome_fem1_rrf3_egg_H3K27me3_ChIP_macs3_peak_1822
N2_chrII	1065661	1066033	373	220.36	4.39071	1.30839	3.55802	strome_fem1_rrf3_egg_H3K27me3_ChIP_macs3_peak_1823
N2_chrII	1066882	1067238	357	279.87	12.3583	1.55329	11.1513	strome_fem1_rrf3_egg_H3K27me3_ChIP_macs3_peak_1824
N2_chrII	1067557	1069098	1542	263.43	8.31327	1.40409	7.30693	strome_fem1_rrf3_egg_H3K27me3_ChIP_macs3_peak_1825
N2_chrII	1070301	1070727	427	227.31	4.18297	1.29404	3.36148	strome_fem1_rrf3_egg_H3K27me3_ChIP_macs3_peak_1826
N2_chrII	1071166	1072600	1435	274.69	9.59104	1.46138	8.50011	strome_fem1_rrf3_egg_H3K27me3_ChIP_macs3_peak_1827
N2_chrII	1073046	1073943	898	255.51	9.32985	1.46887	8.25792	strome_fem1_rrf3_egg_H3K27me3_ChIP_macs3_peak_1828
N2_chrII	1076727	1080741	4015	263.27	8.5246	1.43866	7.48081	strome_fem1_rrf3_egg_H3K27me3_ChIP_macs3_peak_1829
N2_chrII	1081066	1081506	441	288.42	7.86801	1.39492	6.84969	strome_fem1_rrf3_egg_H3K27me3_ChIP_macs3_peak_1830
N2_chrII	1082036	1083658	1623	249.87	5.16924	1.32208	4.29018	strome_fem1_rrf3_egg_H3K27me3_ChIP_macs3_peak_1831
N2_chrII	1084424	1085405	982	278.81	12.4366	1.55459	11.2332	strome_fem1_rrf3_egg_H3K27me3_ChIP_macs3_peak_1832
N2_chrII	1085723	1086822	1100	238.06	6.18836	1.37419	5.25447	strome_fem1_rrf3_egg_H3K27me3_ChIP_macs3_peak_1833
N2_chrII	1087808	1088181	374	238.57	6.67317	1.39706	5.7117	strome_fem1_rrf3_egg_H3K27me3_ChIP_macs3_peak_1834
N2_chrII	1089549	1090048	500	214.38	3.71098	1.27905	2.9199	strome_fem1_rrf3_egg_H3K27me3_ChIP_macs3_peak_1835
N2_chrII	1090527	1092454	1928	270.94	8.50373	1.42394	7.46715	strome_fem1_rrf3_egg_H3K27me3_ChIP_macs3_peak_1836
N2_chrII	1092758	1093454	697	222.45	4.91215	1.33007	4.05027	strome_fem1_rrf3_egg_H3K27me3_ChIP_macs3_peak_1837
N2_chrII	1093979	1096423	2445	266.07	11.657	1.54666	10.4811	strome_fem1_rrf3_egg_H3K27me3_ChIP_macs3_peak_1838
N2_chrII	1096815	1099155	2341	281.32	13.7242	1.55835	12.5075	strome_fem1_rrf3_egg_H3K27me3_ChIP_macs3_peak_1839
N2_chrII	1099531	1102339	2809	243.45	7.79771	1.42889	6.79045	strome_fem1_rrf3_egg_H3K27me3_ChIP_macs3_peak_1840
N2_chrII	1103938	1109195	5258	265.81	13.8321	1.52645	12.6794	strome_fem1_rrf3_egg_H3K27me3_ChIP_macs3_peak_1841
N2_chrII	1109613	1110018	406	209.42	3.21133	1.25444	2.45457	strome_fem1_rrf3_egg_H3K27me3_ChIP_macs3_peak_1842
N2_chrII	1111189	1111450	262	230.82	4.97297	1.32928	4.10403	strome_fem1_rrf3_egg_H3K27me3_ChIP_macs3_peak_1843
N2_chrII	1112088	1113351	1264	236.26	6.05105	1.36924	5.12721	strome_fem1_rrf3_egg_H3K27me3_ChIP_macs3_peak_1844
N2_chrII	1113686	1114125	440	217.78	4.25005	1.30501	3.42395	strome_fem1_rrf3_egg_H3K27me3_ChIP_macs3_peak_1845
N2_chrII	1114539	1114844	306	242.28	5.16385	1.32856	4.28457	strome_fem1_rrf3_egg_H3K27me3_ChIP_macs3_peak_1846
N2_chrII	1115325	1115864	540	222.19	4.69814	1.3206	3.84808	strome_fem1_rrf3_egg_H3K27me3_ChIP_macs3_peak_1847
N2_chrII	1118015	1118572	558	271.37	7.27636	1.39035	6.28828	strome_fem1_rrf3_egg_H3K27me3_ChIP_macs3_peak_1848
N2_chrII	1119761	1120385	625	242.61	8.40585	1.45051	7.37451	strome_fem1_rrf3_egg_H3K27me3_ChIP_macs3_peak_1849
N2_chrII	1121116	1121523	408	275.35	6.39387	1.35635	5.44416	strome_fem1_rrf3_egg_H3K27me3_ChIP_macs3_peak_1850
N2_chrII	1136405	1136769	365	222.08	4.87539	1.33022	4.01406	strome_fem1_rrf3_egg_H3K27me3_ChIP_macs3_peak_1851
N2_chrII	1143560	1143858	299	222.58	3.98367	1.28783	3.17482	strome_fem1_rrf3_egg_H3K27me3_ChIP_macs3_peak_1852
N2_chrII	1150040	1153629	3590	295.08	17.801	1.70992	16.3957	strome_fem1_rrf3_egg_H3K27me3_ChIP_macs3_peak_1853
N2_chrII	1154051	1155273	1223	239.59	6.37935	1.37992	5.43919	strome_fem1_rrf3_egg_H3K27me3_ChIP_macs3_peak_1854
N2_chrII	1155682	1157135	1454	295.59	15.4547	1.58177	14.1956	strome_fem1_rrf3_egg_H3K27me3_ChIP_macs3_peak_1855
N2_chrII	1157445	1161354	3910	241.3	7.07801	1.40077	6.1066	strome_fem1_rrf3_egg_H3K27me3_ChIP_macs3_peak_1856
N2_chrII	1161670	1166457	4788	246.02	8.74079	1.4578	7.6962	strome_fem1_rrf3_egg_H3K27me3_ChIP_macs3_peak_1857
N2_chrII	1166938	1169705	2768	303.27	16.9392	1.64722	15.5889	strome_fem1_rrf3_egg_H3K27me3_ChIP_macs3_peak_1858
N2_chrII	1171205	1171537	333	261.95	9.97596	1.49649	8.86344	strome_fem1_rrf3_egg_H3K27me3_ChIP_macs3_peak_1859
N2_chrII	1171980	1174499	2520	262.83	10.1526	1.49115	9.0445	strome_fem1_rrf3_egg_H3K27me3_ChIP_macs3_peak_1860
N2_chrII	1174891	1180776	5886	303.63	17.1049	1.62532	15.7804	strome_fem1_rrf3_egg_H3K27me3_ChIP_macs3_peak_1861
N2_chrII	1181195	1184435	3241	289.55	12.2969	1.53871	11.0961	strome_fem1_rrf3_egg_H3K27me3_ChIP_macs3_peak_1862
N2_chrII	1186204	1187089	886	325.35	21.4768	1.68042	20.0556	strome_fem1_rrf3_egg_H3K27me3_ChIP_macs3_peak_1863
N2_chrII	1187609	1188798	1190	264.32	11.6679	1.53212	10.5083	strome_fem1_rrf3_egg_H3K27me3_ChIP_macs3_peak_1864
N2_chrII	1189121	1190202	1082	225.88	5.34271	1.3455	4.45814	strome_fem1_rrf3_egg_H3K27me3_ChIP_macs3_peak_1865
N2_chrII	1191038	1194557	3520	236.68	6.55374	1.38711	5.60697	strome_fem1_rrf3_egg_H3K27me3_ChIP_macs3_peak_1866
N2_chrII	1194903	1200135	5233	241.08	6.89715	1.40127	5.92731	strome_fem1_rrf3_egg_H3K27me3_ChIP_macs3_peak_1867
N2_chrII	1201902	1204269	2368	223.02	4.76901	1.32455	3.91356	strome_fem1_rrf3_egg_H3K27me3_ChIP_macs3_peak_1868
N2_chrII	1204799	1205248	450	217.31	4.21762	1.30084	3.39669	strome_fem1_rrf3_egg_H3K27me3_ChIP_macs3_peak_1869
N2_chrII	1205615	1207494	1880	258.99	10.299	1.50373	9.18159	strome_fem1_rrf3_egg_H3K27me3_ChIP_macs3_peak_1870
N2_chrII	1208161	1210355	2195	241.83	7.85607	1.43776	6.84113	strome_fem1_rrf3_egg_H3K27me3_ChIP_macs3_peak_1871
N2_chrII	1212029	1212420	392	232.47	6.3998	1.39027	5.45362	strome_fem1_rrf3_egg_H3K27me3_ChIP_macs3_peak_1872
N2_chrII	1212740	1214899	2160	260.79	10.8902	1.52545	9.74671	strome_fem1_rrf3_egg_H3K27me3_ChIP_macs3_peak_1873
N2_chrII	1216721	1217476	756	237.94	7.30284	1.42045	6.31329	strome_fem1_rrf3_egg_H3K27me3_ChIP_macs3_peak_1874
N2_chrII	1217795	1220719	2925	260.47	10.9994	1.53099	9.84843	strome_fem1_rrf3_egg_H3K27me3_ChIP_macs3_peak_1875
N2_chrII	1221133	1223572	2440	246.96	7.98665	1.43966	6.96306	strome_fem1_rrf3_egg_H3K27me3_ChIP_macs3_peak_1876
N2_chrII	1224118	1229204	5087	309.34	19.5793	1.66383	18.2059	strome_fem1_rrf3_egg_H3K27me3_ChIP_macs3_peak_1877
N2_chrII	1229639	1231922	2284	247.18	8.13799	1.44398	7.10903	strome_fem1_rrf3_egg_H3K27me3_ChIP_macs3_peak_1878
N2_chrII	1234806	1235797	992	251.87	10.0544	1.48609	8.96842	strome_fem1_rrf3_egg_H3K27me3_ChIP_macs3_peak_1879
N2_chrII	1236331	1236598	268	252.36	7.70318	1.42622	6.68803	strome_fem1_rrf3_egg_H3K27me3_ChIP_macs3_peak_1880
N2_chrII	1237043	1244110	7068	346.37	27.0572	1.84284	25.418	strome_fem1_rrf3_egg_H3K27me3_ChIP_macs3_peak_1881
N2_chrII	1245839	1248806	2968	263.04	12.0196	1.56796	10.8228	strome_fem1_rrf3_egg_H3K27me3_ChIP_macs3_peak_1882
N2_chrII	1249219	1249471	253	218.84	4.20934	1.30313	3.38488	strome_fem1_rrf3_egg_H3K27me3_ChIP_macs3_peak_1883
N2_chrII	1249940	1256160	6221	337.78	31.0489	1.89343	29.385	strome_fem1_rrf3_egg_H3K27me3_ChIP_macs3_peak_1884
N2_chrII	1256701	1262170	5470	346.67	25.1084	1.78466	23.5362	strome_fem1_rrf3_egg_H3K27me3_ChIP_macs3_peak_1885
N2_chrII	1262885	1269213	6329	333.03	20.0729	1.64959	18.6696	strome_fem1_rrf3_egg_H3K27me3_ChIP_macs3_peak_1886
N2_chrII	1270121	1270439	319	245.95	8.14128	1.44687	7.10995	strome_fem1_rrf3_egg_H3K27me3_ChIP_macs3_peak_1887
N2_chrII	1270743	1273581	2839	245.33	7.85783	1.43466	6.84288	strome_fem1_rrf3_egg_H3K27me3_ChIP_macs3_peak_1888
N2_chrII	1274060	1276872	2813	243.58	7.71114	1.42582	6.70825	strome_fem1_rrf3_egg_H3K27me3_ChIP_macs3_peak_1889
N2_chrII	1277226	1278023	798	238.22	7.3916	1.4266	6.39513	strome_fem1_rrf3_egg_H3K27me3_ChIP_macs3_peak_1890
N2_chrII	1278759	1280184	1426	256.64	10.9003	1.48507	9.81184	strome_fem1_rrf3_egg_H3K27me3_ChIP_macs3_peak_1891
N2_chrII	1281415	1281830	416	224.38	3.22924	1.24528	2.4717	strome_fem1_rrf3_egg_H3K27me3_ChIP_macs3_peak_1892
N2_chrII	1282665	1286867	4203	292.02	11.6816	1.50531	10.5169	strome_fem1_rrf3_egg_H3K27me3_ChIP_macs3_peak_1893
N2_chrII	1287242	1289704	2463	250.12	7.76885	1.42586	6.75841	strome_fem1_rrf3_egg_H3K27me3_ChIP_macs3_peak_1894
N2_chrII	1291202	1291716	515	301.35	14.8297	1.60533	13.5346	strome_fem1_rrf3_egg_H3K27me3_ChIP_macs3_peak_1895
N2_chrII	1292042	1294304	2263	261.4	9.50095	1.46702	8.42782	strome_fem1_rrf3_egg_H3K27me3_ChIP_macs3_peak_1896
N2_chrII	1297441	1297994	554	258.25	7.72911	1.41375	6.72183	strome_fem1_rrf3_egg_H3K27me3_ChIP_macs3_peak_1897
N2_chrII	1321809	1322184	376	213.75	3.72549	1.28092	2.93274	strome_fem1_rrf3_egg_H3K27me3_ChIP_macs3_peak_1898
N2_chrII	1328824	1329546	723	244.11	7.79907	1.42851	6.79175	strome_fem1_rrf3_egg_H3K27me3_ChIP_macs3_peak_1899
N2_chrII	1330010	1330809	800	241.61	5.65856	1.34816	4.75429	strome_fem1_rrf3_egg_H3K27me3_ChIP_macs3_peak_1900
N2_chrII	1331409	1331738	330	211.81	3.376	1.26217	2.60781	strome_fem1_rrf3_egg_H3K27me3_ChIP_macs3_peak_1901
N2_chrII	1332338	1332665	328	218.36	4.29256	1.30327	3.46748	strome_fem1_rrf3_egg_H3K27me3_ChIP_macs3_peak_1902
N2_chrII	1333175	1334019	845	238.95	7.53174	1.43128	6.52832	strome_fem1_rrf3_egg_H3K27me3_ChIP_macs3_peak_1903
N2_chrII	1334478	1335889	1412	251.61	10.1327	1.49618	9.03763	strome_fem1_rrf3_egg_H3K27me3_ChIP_macs3_peak_1904
N2_chrII	1336644	1340275	3632	257.53	10.6517	1.50793	9.5331	strome_fem1_rrf3_egg_H3K27me3_ChIP_macs3_peak_1905
N2_chrII	1341414	1341707	294	243.21	8.34242	1.45667	7.30311	strome_fem1_rrf3_egg_H3K27me3_ChIP_macs3_peak_1906
N2_chrII	1342137	1343259	1123	236.89	7.28339	1.41746	6.29871	strome_fem1_rrf3_egg_H3K27me3_ChIP_macs3_peak_1907
N2_chrII	1344030	1345377	1348	235.89	7.09258	1.41098	6.11731	strome_fem1_rrf3_egg_H3K27me3_ChIP_macs3_peak_1908
N2_chrII	1345747	1346400	654	261.83	11.2348	1.54501	10.0648	strome_fem1_rrf3_egg_H3K27me3_ChIP_macs3_peak_1909
N2_chrII	1347105	1347924	820	230.45	6.06575	1.3768	5.13848	strome_fem1_rrf3_egg_H3K27me3_ChIP_macs3_peak_1910
N2_chrII	1348535	1351798	3264	256.78	10.4952	1.51283	9.37105	strome_fem1_rrf3_egg_H3K27me3_ChIP_macs3_peak_1911
N2_chrII	1352133	1354004	1872	245.18	7.90161	1.43116	6.89204	strome_fem1_rrf3_egg_H3K27me3_ChIP_macs3_peak_1912
N2_chrII	1354578	1355085	508	218.98	4.39856	1.30883	3.5663	strome_fem1_rrf3_egg_H3K27me3_ChIP_macs3_peak_1913
N2_chrII	1357503	1357803	301	210.35	3.33325	1.26067	2.56806	strome_fem1_rrf3_egg_H3K27me3_ChIP_macs3_peak_1914
N2_chrII	1358692	1359389	698	226.97	5.40414	1.35025	4.51281	strome_fem1_rrf3_egg_H3K27me3_ChIP_macs3_peak_1915
N2_chrII	1360094	1360442	349	231.41	6.2695	1.38631	5.3295	strome_fem1_rrf3_egg_H3K27me3_ChIP_macs3_peak_1916
N2_chrII	1361480	1362621	1142	221.67	4.49818	1.31382	3.65748	strome_fem1_rrf3_egg_H3K27me3_ChIP_macs3_peak_1917
N2_chrII	1379196	1380300	1105	230.06	5.66978	1.3597	4.76356	strome_fem1_rrf3_egg_H3K27me3_ChIP_macs3_peak_1918
N2_chrII	1380983	1381555	573	225.86	5.11871	1.33737	4.24464	strome_fem1_rrf3_egg_H3K27me3_ChIP_macs3_peak_1919
N2_chrII	1381915	1383191	1277	245.87	6.06936	1.35604	5.15095	strome_fem1_rrf3_egg_H3K27me3_ChIP_macs3_peak_1920
N2_chrII	1384781	1385519	739	221.15	4.30886	1.30436	3.48059	strome_fem1_rrf3_egg_H3K27me3_ChIP_macs3_peak_1921
N2_chrII	1390500	1402701	12202	294.26	11.9972	1.50819	10.8242	strome_fem1_rrf3_egg_H3K27me3_ChIP_macs3_peak_1922
N2_chrII	1442411	1443707	1297	332.76	21.862	1.74775	20.3483	strome_fem1_rrf3_egg_H3K27me3_ChIP_macs3_peak_1923
N2_chrII	1444840	1447448	2609	300.24	12.3755	1.50778	11.2023	strome_fem1_rrf3_egg_H3K27me3_ChIP_macs3_peak_1924
N2_chrII	1448167	1450173	2007	295.78	13.554	1.56764	12.3081	strome_fem1_rrf3_egg_H3K27me3_ChIP_macs3_peak_1925
N2_chrII	1450677	1451418	742	249.12	3.29755	1.23519	2.53543	strome_fem1_rrf3_egg_H3K27me3_ChIP_macs3_peak_1926
N2_chrII	1452516	1454271	1756	347.73	4.29511	1.23644	3.4683	strome_fem1_rrf3_egg_H3K27me3_ChIP_macs3_peak_1927
N2_chrII	1454590	1454841	252	317.89	5.55535	1.29279	4.66204	strome_fem1_rrf3_egg_H3K27me3_ChIP_macs3_peak_1928
N2_chrII	1455228	1456110	883	324.23	3.56777	1.21557	2.7876	strome_fem1_rrf3_egg_H3K27me3_ChIP_macs3_peak_1929
N2_chrII	1457388	1459984	2597	356.35	6.11297	1.2943	5.18639	strome_fem1_rrf3_egg_H3K27me3_ChIP_macs3_peak_1930
N2_chrII	1460633	1461532	900	258.8	6.06213	1.35402	5.13248	strome_fem1_rrf3_egg_H3K27me3_ChIP_macs3_peak_1931
N2_chrII	1461941	1463761	1821	300.67	13.9546	1.584	12.6822	strome_fem1_rrf3_egg_H3K27me3_ChIP_macs3_peak_1932
N2_chrII	1464381	1467204	2824	259.16	10.4991	1.49747	9.39266	strome_fem1_rrf3_egg_H3K27me3_ChIP_macs3_peak_1933
N2_chrII	1467568	1475962	8395	312.52	22.1321	1.74999	20.6614	strome_fem1_rrf3_egg_H3K27me3_ChIP_macs3_peak_1934
N2_chrII	1479185	1479589	405	217.46	4.22805	1.3031	3.40447	strome_fem1_rrf3_egg_H3K27me3_ChIP_macs3_peak_1935
N2_chrII	1481693	1482099	407	227.82	4.61754	1.31277	3.77184	strome_fem1_rrf3_egg_H3K27me3_ChIP_macs3_peak_1936
N2_chrII	1483873	1484226	354	216.04	3.98748	1.29241	3.17849	strome_fem1_rrf3_egg_H3K27me3_ChIP_macs3_peak_1937
N2_chrII	1484978	1488506	3529	285.06	13.7471	1.56358	12.5245	strome_fem1_rrf3_egg_H3K27me3_ChIP_macs3_peak_1938
N2_chrII	1488876	1489202	327	255.05	9.80005	1.50345	8.68916	strome_fem1_rrf3_egg_H3K27me3_ChIP_macs3_peak_1939
N2_chrII	1490490	1491983	1494	264.21	6.09103	1.352	5.15947	strome_fem1_rrf3_egg_H3K27me3_ChIP_macs3_peak_1940
N2_chrII	1502887	1504037	1151	233.83	6.5883	1.39408	5.63621	strome_fem1_rrf3_egg_H3K27me3_ChIP_macs3_peak_1941
N2_chrII	1505400	1508908	3509	244.5	7.08451	1.40447	6.10873	strome_fem1_rrf3_egg_H3K27me3_ChIP_macs3_peak_1942
N2_chrII	1509422	1511078	1657	223.86	4.67864	1.32162	3.82638	strome_fem1_rrf3_egg_H3K27me3_ChIP_macs3_peak_1943
N2_chrII	1511384	1513032	1649	248.73	5.42152	1.33477	4.53019	strome_fem1_rrf3_egg_H3K27me3_ChIP_macs3_peak_1944
N2_chrII	1514521	1514777	257	241.99	7.20201	1.4189	6.21006	strome_fem1_rrf3_egg_H3K27me3_ChIP_macs3_peak_1945
N2_chrII	1515629	1516970	1342	266.67	9.26802	1.46589	8.1844	strome_fem1_rrf3_egg_H3K27me3_ChIP_macs3_peak_1946
N2_chrII	1517748	1519160	1413	243.64	6.89946	1.40165	5.92671	strome_fem1_rrf3_egg_H3K27me3_ChIP_macs3_peak_1947
N2_chrII	1519465	1519997	533	226.6	5.57599	1.35495	4.67902	strome_fem1_rrf3_egg_H3K27me3_ChIP_macs3_peak_1948
N2_chrII	1522381	1523368	988	238.27	6.20541	1.37695	5.26853	strome_fem1_rrf3_egg_H3K27me3_ChIP_macs3_peak_1949
N2_chrII	1524100	1525966	1867	243.12	7.72454	1.4349	6.71152	strome_fem1_rrf3_egg_H3K27me3_ChIP_macs3_peak_1950
N2_chrII	1527438	1527962	525	214.16	3.79787	1.28337	3.00158	strome_fem1_rrf3_egg_H3K27me3_ChIP_macs3_peak_1951
N2_chrII	1528578	1529314	737	257.96	9.59023	1.48668	8.49802	strome_fem1_rrf3_egg_H3K27me3_ChIP_macs3_peak_1952
N2_chrII	1531692	1532043	352	259.98	11.1379	1.5367	9.9805	strome_fem1_rrf3_egg_H3K27me3_ChIP_macs3_peak_1953
N2_chrII	1533889	1534396	508	212.61	3.55159	1.27095	2.77187	strome_fem1_rrf3_egg_H3K27me3_ChIP_macs3_peak_1954
N2_chrII	1535586	1536037	452	224.83	4.32206	1.30289	3.49225	strome_fem1_rrf3_egg_H3K27me3_ChIP_macs3_peak_1955
N2_chrII	1537072	1540514	3443	272.3	8.49783	1.41591	7.47268	strome_fem1_rrf3_egg_H3K27me3_ChIP_macs3_peak_1956
N2_chrII	1540834	1541684	851	259.04	8.97008	1.4479	7.92576	strome_fem1_rrf3_egg_H3K27me3_ChIP_macs3_peak_1957
N2_chrII	1542599	1543284	686	258.46	6.13175	1.35972	5.19537	strome_fem1_rrf3_egg_H3K27me3_ChIP_macs3_peak_1958
N2_chrII	1543874	1544215	342	254.57	5.21768	1.32077	4.33636	strome_fem1_rrf3_egg_H3K27me3_ChIP_macs3_peak_1959
N2_chrII	1545524	1545832	309	270.72	11.0877	1.52711	9.9256	strome_fem1_rrf3_egg_H3K27me3_ChIP_macs3_peak_1960
N2_chrII	1546485	1549530	3046	277.59	8.63212	1.4081	7.61631	strome_fem1_rrf3_egg_H3K27me3_ChIP_macs3_peak_1961
N2_chrII	1550440	1551330	891	278.48	8.81754	1.43983	7.75428	strome_fem1_rrf3_egg_H3K27me3_ChIP_macs3_peak_1962
N2_chrII	1551821	1553493	1673	256.2	6.83365	1.38455	5.86672	strome_fem1_rrf3_egg_H3K27me3_ChIP_macs3_peak_1963
N2_chrII	1554024	1554875	852	262.61	6.66935	1.3774	5.70573	strome_fem1_rrf3_egg_H3K27me3_ChIP_macs3_peak_1964
N2_chrII	1556375	1560727	4353	269.34	5.92693	1.33381	5.01251	strome_fem1_rrf3_egg_H3K27me3_ChIP_macs3_peak_1965
N2_chrII	1561072	1565020	3949	295.22	11.0002	1.4743	9.87246	strome_fem1_rrf3_egg_H3K27me3_ChIP_macs3_peak_1966
N2_chrII	1565386	1567672	2287	343.07	25.2416	1.74968	23.7223	strome_fem1_rrf3_egg_H3K27me3_ChIP_macs3_peak_1967
N2_chrII	1567999	1573832	5834	322.66	15.0694	1.57576	13.7749	strome_fem1_rrf3_egg_H3K27me3_ChIP_macs3_peak_1968
N2_chrII	1574149	1577986	3838	330.84	18.0041	1.61203	16.6526	strome_fem1_rrf3_egg_H3K27me3_ChIP_macs3_peak_1969
N2_chrII	1578358	1589054	10697	342.95	24.2416	1.69984	22.7643	strome_fem1_rrf3_egg_H3K27me3_ChIP_macs3_peak_1970
N2_chrII	1589586	1592030	2445	322.12	15.1933	1.56983	13.904	strome_fem1_rrf3_egg_H3K27me3_ChIP_macs3_peak_1971
N2_chrII	1592550	1593129	580	233.32	5.08339	1.32764	4.21375	strome_fem1_rrf3_egg_H3K27me3_ChIP_macs3_peak_1972
N2_chrII	1593539	1594112	574	264.72	9.35156	1.45703	8.28475	strome_fem1_rrf3_egg_H3K27me3_ChIP_macs3_peak_1973
N2_chrII	1594487	1597869	3383	318.43	18.6549	1.65912	17.2723	strome_fem1_rrf3_egg_H3K27me3_ChIP_macs3_peak_1974
N2_chrII	1599558	1602203	2646	286.68	11.5524	1.51874	10.3785	strome_fem1_rrf3_egg_H3K27me3_ChIP_macs3_peak_1975
N2_chrII	1602819	1609034	6216	419.77	33.9746	1.86039	32.2179	strome_fem1_rrf3_egg_H3K27me3_ChIP_macs3_peak_1976
N2_chrII	1609359	1611704	2346	272.58	7.79547	1.40308	6.78549	strome_fem1_rrf3_egg_H3K27me3_ChIP_macs3_peak_1977
N2_chrII	1612217	1619453	7237	284.49	10.9663	1.50096	9.81695	strome_fem1_rrf3_egg_H3K27me3_ChIP_macs3_peak_1978
N2_chrII	1619789	1620613	825	252.78	7.47855	1.40785	6.48612	strome_fem1_rrf3_egg_H3K27me3_ChIP_macs3_peak_1979
N2_chrII	1621428	1622455	1028	274.05	7.66788	1.40236	6.65784	strome_fem1_rrf3_egg_H3K27me3_ChIP_macs3_peak_1980
N2_chrII	1623005	1624498	1494	262.64	8.34071	1.43651	7.30133	strome_fem1_rrf3_egg_H3K27me3_ChIP_macs3_peak_1981
N2_chrII	1624817	1630283	5467	303.74	15.2757	1.59924	13.9854	strome_fem1_rrf3_egg_H3K27me3_ChIP_macs3_peak_1982
N2_chrII	1630742	1643175	12434	335.82	21.7199	1.70365	20.257	strome_fem1_rrf3_egg_H3K27me3_ChIP_macs3_peak_1983
N2_chrII	1643896	1660131	16236	321.75	17.2098	1.58531	15.9137	strome_fem1_rrf3_egg_H3K27me3_ChIP_macs3_peak_1984
N2_chrII	1660779	1661558	780	263.22	8.63722	1.43515	7.59947	strome_fem1_rrf3_egg_H3K27me3_ChIP_macs3_peak_1985
N2_chrII	1661967	1662923	957	261.21	7.17955	1.39562	6.19304	strome_fem1_rrf3_egg_H3K27me3_ChIP_macs3_peak_1986
N2_chrII	1663381	1663873	493	263.47	8.08793	1.43218	7.05359	strome_fem1_rrf3_egg_H3K27me3_ChIP_macs3_peak_1987
N2_chrII	1664350	1679178	14829	363.07	29.6223	1.79469	27.9957	strome_fem1_rrf3_egg_H3K27me3_ChIP_macs3_peak_1988
N2_chrII	1679738	1681025	1288	276.76	7.40169	1.38784	6.40795	strome_fem1_rrf3_egg_H3K27me3_ChIP_macs3_peak_1989
N2_chrII	1681382	1684081	2700	291.76	11.0365	1.48047	9.90206	strome_fem1_rrf3_egg_H3K27me3_ChIP_macs3_peak_1990
N2_chrII	1685342	1686490	1149	245.66	4.31472	1.28626	3.48737	strome_fem1_rrf3_egg_H3K27me3_ChIP_macs3_peak_1991
N2_chrII	1688497	1689569	1073	288.48	10.1623	1.4613	9.06175	strome_fem1_rrf3_egg_H3K27me3_ChIP_macs3_peak_1992
N2_chrII	1690122	1702247	12126	297.7	10.6368	1.46939	9.50975	strome_fem1_rrf3_egg_H3K27me3_ChIP_macs3_peak_1993
N2_chrII	1703990	1709253	5264	288.55	12.0888	1.50455	10.9331	strome_fem1_rrf3_egg_H3K27me3_ChIP_macs3_peak_1994
N2_chrII	1709559	1717907	8349	280.02	10.2816	1.47305	9.17371	strome_fem1_rrf3_egg_H3K27me3_ChIP_macs3_peak_1995
N2_chrII	1719658	1721316	1659	284.32	8.51002	1.41805	7.46607	strome_fem1_rrf3_egg_H3K27me3_ChIP_macs3_peak_1996
N2_chrII	1722795	1728477	5683	306.45	11.6219	1.48648	10.4624	strome_fem1_rrf3_egg_H3K27me3_ChIP_macs3_peak_1997
N2_chrII	1728874	1729251	378	274.33	7.77563	1.40274	6.76392	strome_fem1_rrf3_egg_H3K27me3_ChIP_macs3_peak_1998
N2_chrII	1729903	1737547	7645	380.53	29.1897	1.81368	27.5257	strome_fem1_rrf3_egg_H3K27me3_ChIP_macs3_peak_1999
N2_chrII	1737890	1752699	14810	323.86	15.5952	1.56952	14.3089	strome_fem1_rrf3_egg_H3K27me3_ChIP_macs3_peak_2000
N2_chrII	1754407	1762482	8076	297.3	12.8778	1.51787	11.6932	strome_fem1_rrf3_egg_H3K27me3_ChIP_macs3_peak_2001
N2_chrII	1763158	1769138	5981	313.73	11.8135	1.49745	10.6294	strome_fem1_rrf3_egg_H3K27me3_ChIP_macs3_peak_2002
N2_chrII	1770091	1770916	826	264.79	5.99857	1.34613	5.07276	strome_fem1_rrf3_egg_H3K27me3_ChIP_macs3_peak_2003
N2_chrII	1771229	1772235	1007	276.03	5.51495	1.31525	4.61918	strome_fem1_rrf3_egg_H3K27me3_ChIP_macs3_peak_2004
N2_chrII	1773255	1776146	2892	283.18	6.28321	1.33519	5.35432	strome_fem1_rrf3_egg_H3K27me3_ChIP_macs3_peak_2005
N2_chrII	1777016	1777378	363	279.2	7.44975	1.39214	6.44734	strome_fem1_rrf3_egg_H3K27me3_ChIP_macs3_peak_2006
N2_chrII	1777770	1778331	562	258.4	4.93972	1.3053	4.07516	strome_fem1_rrf3_egg_H3K27me3_ChIP_macs3_peak_2007
N2_chrII	1778745	1784076	5332	290.16	8.72397	1.41509	7.67753	strome_fem1_rrf3_egg_H3K27me3_ChIP_macs3_peak_2008
N2_chrII	1784977	1789836	4860	281.78	10.0329	1.47376	8.9214	strome_fem1_rrf3_egg_H3K27me3_ChIP_macs3_peak_2009
N2_chrII	1790176	1794816	4641	285.41	9.97166	1.46416	8.86946	strome_fem1_rrf3_egg_H3K27me3_ChIP_macs3_peak_2010
N2_chrII	1795127	1795568	442	295.24	12.9481	1.54301	11.7306	strome_fem1_rrf3_egg_H3K27me3_ChIP_macs3_peak_2011
N2_chrII	1796534	1798577	2044	260.95	8.58355	1.41224	7.57708	strome_fem1_rrf3_egg_H3K27me3_ChIP_macs3_peak_2012
N2_chrII	1800739	1804852	4114	283.99	7.99791	1.39869	6.9816	strome_fem1_rrf3_egg_H3K27me3_ChIP_macs3_peak_2013
N2_chrII	1805211	1814181	8971	338.39	20.2072	1.67089	18.7779	strome_fem1_rrf3_egg_H3K27me3_ChIP_macs3_peak_2014
N2_chrII	1814853	1815238	386	311.07	3.36939	1.21164	2.60183	strome_fem1_rrf3_egg_H3K27me3_ChIP_macs3_peak_2015
N2_chrII	1815714	1816794	1081	335.77	6.39191	1.31255	5.44931	strome_fem1_rrf3_egg_H3K27me3_ChIP_macs3_peak_2016
N2_chrII	1817465	1817797	333	302.93	8.93968	1.42216	7.86947	strome_fem1_rrf3_egg_H3K27me3_ChIP_macs3_peak_2017
N2_chrII	1818632	1819949	1318	294.14	10.1107	1.47024	8.98695	strome_fem1_rrf3_egg_H3K27me3_ChIP_macs3_peak_2018
N2_chrII	1820741	1821490	750	249.18	5.22312	1.32595	4.34037	strome_fem1_rrf3_egg_H3K27me3_ChIP_macs3_peak_2019
N2_chrII	1821809	1827353	5545	304.15	13.1968	1.52096	11.9971	strome_fem1_rrf3_egg_H3K27me3_ChIP_macs3_peak_2020
N2_chrII	1827935	1830100	2166	318.93	20.9547	1.70473	19.5237	strome_fem1_rrf3_egg_H3K27me3_ChIP_macs3_peak_2021
N2_chrII	1830454	1834225	3772	263.7	7.10148	1.38133	6.1289	strome_fem1_rrf3_egg_H3K27me3_ChIP_macs3_peak_2022
N2_chrII	1834578	1836647	2070	257.95	6.35067	1.36214	5.41066	strome_fem1_rrf3_egg_H3K27me3_ChIP_macs3_peak_2023
N2_chrII	1836977	1837443	467	248.45	3.76038	1.25881	2.96714	strome_fem1_rrf3_egg_H3K27me3_ChIP_macs3_peak_2024
N2_chrII	1837996	1838557	562	248.22	4.46137	1.29386	3.62155	strome_fem1_rrf3_egg_H3K27me3_ChIP_macs3_peak_2025
N2_chrII	1840222	1840687	466	268.05	7.59761	1.40756	6.58779	strome_fem1_rrf3_egg_H3K27me3_ChIP_macs3_peak_2026
N2_chrII	1842459	1843362	904	278.35	7.04161	1.37121	6.06731	strome_fem1_rrf3_egg_H3K27me3_ChIP_macs3_peak_2027
N2_chrII	1843742	1844374	633	221.19	3.09617	1.23994	2.34815	strome_fem1_rrf3_egg_H3K27me3_ChIP_macs3_peak_2028
N2_chrII	1845108	1850039	4932	305.09	15.4308	1.58167	14.1568	strome_fem1_rrf3_egg_H3K27me3_ChIP_macs3_peak_2029
N2_chrII	1850914	1855224	4311	297.18	12.2075	1.51538	11.0231	strome_fem1_rrf3_egg_H3K27me3_ChIP_macs3_peak_2030
N2_chrII	1855813	1861530	5718	301.72	12.8371	1.53129	11.6274	strome_fem1_rrf3_egg_H3K27me3_ChIP_macs3_peak_2031
N2_chrII	1862296	1865535	3240	248	6.82533	1.39427	5.85634	strome_fem1_rrf3_egg_H3K27me3_ChIP_macs3_peak_2032
N2_chrII	1865929	1866401	473	296.27	13.8153	1.57444	12.5593	strome_fem1_rrf3_egg_H3K27me3_ChIP_macs3_peak_2033
N2_chrII	1866781	1867761	981	224.78	4.1038	1.29108	3.28864	strome_fem1_rrf3_egg_H3K27me3_ChIP_macs3_peak_2034
N2_chrII	1868895	1869214	320	262.98	6.32544	1.35907	5.38568	strome_fem1_rrf3_egg_H3K27me3_ChIP_macs3_peak_2035
N2_chrII	1869581	1870490	910	292.32	9.76251	1.44659	8.66963	strome_fem1_rrf3_egg_H3K27me3_ChIP_macs3_peak_2036
N2_chrII	1871767	1872803	1037	266.4	6.24925	1.35177	5.31455	strome_fem1_rrf3_egg_H3K27me3_ChIP_macs3_peak_2037
N2_chrII	1873130	1873884	755	271.38	5.98102	1.34049	5.05695	strome_fem1_rrf3_egg_H3K27me3_ChIP_macs3_peak_2038
N2_chrII	1875018	1875872	855	308.25	15.1126	1.6032	13.8044	strome_fem1_rrf3_egg_H3K27me3_ChIP_macs3_peak_2039
N2_chrII	1876303	1876608	306	253.29	4.92841	1.31091	4.06289	strome_fem1_rrf3_egg_H3K27me3_ChIP_macs3_peak_2040
N2_chrII	1876963	1878122	1160	303.51	16.9449	1.62944	15.6202	strome_fem1_rrf3_egg_H3K27me3_ChIP_macs3_peak_2041
N2_chrII	1878430	1878796	367	284.26	10.6036	1.48874	9.46763	strome_fem1_rrf3_egg_H3K27me3_ChIP_macs3_peak_2042
N2_chrII	1879113	1879464	352	258.47	9.45607	1.48241	8.36482	strome_fem1_rrf3_egg_H3K27me3_ChIP_macs3_peak_2043
N2_chrII	1880521	1880787	267	218.71	2.91219	1.23069	2.17712	strome_fem1_rrf3_egg_H3K27me3_ChIP_macs3_peak_2044
N2_chrII	1882297	1882567	271	261.84	7.85182	1.42156	6.8316	strome_fem1_rrf3_egg_H3K27me3_ChIP_macs3_peak_2045
N2_chrII	1883083	1883396	314	257.54	5.10223	1.31353	4.227	strome_fem1_rrf3_egg_H3K27me3_ChIP_macs3_peak_2046
N2_chrII	1883986	1884718	733	230.99	5.18608	1.33786	4.30633	strome_fem1_rrf3_egg_H3K27me3_ChIP_macs3_peak_2047
N2_chrII	1886467	1888958	2492	278.79	12.6918	1.54595	11.5036	strome_fem1_rrf3_egg_H3K27me3_ChIP_macs3_peak_2048
N2_chrII	1889524	1890964	1441	249.48	6.31516	1.36895	5.37578	strome_fem1_rrf3_egg_H3K27me3_ChIP_macs3_peak_2049
N2_chrII	1891357	1892420	1064	248.01	8.74297	1.44012	7.7178	strome_fem1_rrf3_egg_H3K27me3_ChIP_macs3_peak_2050
N2_chrII	1892864	1895115	2252	303.16	18.306	1.64033	16.9704	strome_fem1_rrf3_egg_H3K27me3_ChIP_macs3_peak_2051
N2_chrII	1895563	1895987	425	234.13	5.12205	1.33103	4.24735	strome_fem1_rrf3_egg_H3K27me3_ChIP_macs3_peak_2052
N2_chrII	1896298	1897397	1100	271.34	10.5836	1.50322	9.45046	strome_fem1_rrf3_egg_H3K27me3_ChIP_macs3_peak_2053
N2_chrII	1897790	1899279	1490	234.95	6.80968	1.40189	5.84666	strome_fem1_rrf3_egg_H3K27me3_ChIP_macs3_peak_2054
N2_chrII	1899757	1900216	460	280.13	14.0746	1.5968	12.8168	strome_fem1_rrf3_egg_H3K27me3_ChIP_macs3_peak_2055
N2_chrII	1900642	1900957	316	273.63	10.0305	1.48743	8.9133	strome_fem1_rrf3_egg_H3K27me3_ChIP_macs3_peak_2056
N2_chrII	1901907	1906148	4242	246.01	7.5315	1.41667	6.53712	strome_fem1_rrf3_egg_H3K27me3_ChIP_macs3_peak_2057
N2_chrII	1907070	1908242	1173	248.92	6.60517	1.36793	5.66681	strome_fem1_rrf3_egg_H3K27me3_ChIP_macs3_peak_2058
N2_chrII	1908970	1916326	7357	277.73	14.0446	1.58606	12.809	strome_fem1_rrf3_egg_H3K27me3_ChIP_macs3_peak_2059
N2_chrII	1918168	1918539	372	211.09	3.18706	1.25185	2.43195	strome_fem1_rrf3_egg_H3K27me3_ChIP_macs3_peak_2060
N2_chrII	1931436	1932055	620	230.52	3.40293	1.25158	2.63313	strome_fem1_rrf3_egg_H3K27me3_ChIP_macs3_peak_2061
N2_chrII	1932389	1953300	20912	312.92	19.1109	1.68659	17.702	strome_fem1_rrf3_egg_H3K27me3_ChIP_macs3_peak_2062
N2_chrII	1953946	1969815	15870	334.32	27.2433	1.85636	25.632	strome_fem1_rrf3_egg_H3K27me3_ChIP_macs3_peak_2063
N2_chrII	1970180	1971286	1107	234.92	5.3616	1.34105	4.47414	strome_fem1_rrf3_egg_H3K27me3_ChIP_macs3_peak_2064
N2_chrII	1971650	1978335	6686	374.08	42.5414	2.17529	40.536	strome_fem1_rrf3_egg_H3K27me3_ChIP_macs3_peak_2065
N2_chrII	1979453	1987239	7787	371.63	41.114	2.13928	39.1518	strome_fem1_rrf3_egg_H3K27me3_ChIP_macs3_peak_2066
N2_chrII	1987783	1990358	2576	245.84	6.9456	1.39629	5.97776	strome_fem1_rrf3_egg_H3K27me3_ChIP_macs3_peak_2067
N2_chrII	1990821	1991192	372	304.98	12.1441	1.5158	10.9443	strome_fem1_rrf3_egg_H3K27me3_ChIP_macs3_peak_2068
N2_chrII	1991614	1992396	783	245.41	6.41728	1.36872	5.48101	strome_fem1_rrf3_egg_H3K27me3_ChIP_macs3_peak_2069
N2_chrII	1992728	1993166	439	271.36	8.81178	1.44341	7.75045	strome_fem1_rrf3_egg_H3K27me3_ChIP_macs3_peak_2070
N2_chrII	1993478	1995847	2370	265.62	8.91124	1.43939	7.86129	strome_fem1_rrf3_egg_H3K27me3_ChIP_macs3_peak_2071
N2_chrII	1996800	1997128	329	242.7	5.16046	1.33013	4.27974	strome_fem1_rrf3_egg_H3K27me3_ChIP_macs3_peak_2072
N2_chrII	1997528	1998575	1048	238.37	6.51391	1.38387	5.56786	strome_fem1_rrf3_egg_H3K27me3_ChIP_macs3_peak_2073
N2_chrII	1999269	2000442	1174	244.17	7.59716	1.41608	6.60432	strome_fem1_rrf3_egg_H3K27me3_ChIP_macs3_peak_2074
N2_chrII	2000785	2002709	1925	252.01	6.96948	1.39228	5.99861	strome_fem1_rrf3_egg_H3K27me3_ChIP_macs3_peak_2075
N2_chrII	2003078	2003390	313	213.43	3.67556	1.27763	2.88699	strome_fem1_rrf3_egg_H3K27me3_ChIP_macs3_peak_2076
N2_chrII	2004004	2005397	1394	263.75	7.9211	1.41778	6.90228	strome_fem1_rrf3_egg_H3K27me3_ChIP_macs3_peak_2077
N2_chrII	2006001	2016500	10500	346.94	32.3635	1.94043	30.637	strome_fem1_rrf3_egg_H3K27me3_ChIP_macs3_peak_2078
N2_chrII	2017380	2018410	1031	295.03	14.4174	1.59372	13.1419	strome_fem1_rrf3_egg_H3K27me3_ChIP_macs3_peak_2079
N2_chrII	2020033	2027054	7022	305.34	18.0803	1.66597	16.7076	strome_fem1_rrf3_egg_H3K27me3_ChIP_macs3_peak_2080
N2_chrII	2027621	2031310	3690	280.03	12.1526	1.53005	10.9785	strome_fem1_rrf3_egg_H3K27me3_ChIP_macs3_peak_2081
N2_chrII	2032906	2033804	899	221.45	3.80733	1.27886	3.01061	strome_fem1_rrf3_egg_H3K27me3_ChIP_macs3_peak_2082
N2_chrII	2035312	2039362	4051	296.44	15.827	1.61906	14.5199	strome_fem1_rrf3_egg_H3K27me3_ChIP_macs3_peak_2083
N2_chrII	2039956	2048438	8483	277.89	14.5172	1.58766	13.2798	strome_fem1_rrf3_egg_H3K27me3_ChIP_macs3_peak_2084
N2_chrII	2048846	2049974	1129	311.55	16.6649	1.62649	15.3282	strome_fem1_rrf3_egg_H3K27me3_ChIP_macs3_peak_2085
N2_chrII	2050285	2052210	1926	256.48	9.28301	1.47453	8.20457	strome_fem1_rrf3_egg_H3K27me3_ChIP_macs3_peak_2086
N2_chrII	2052607	2053119	513	313.04	16.3327	1.63087	14.9789	strome_fem1_rrf3_egg_H3K27me3_ChIP_macs3_peak_2087
N2_chrII	2054229	2055857	1629	256.65	6.49358	1.3668	5.55174	strome_fem1_rrf3_egg_H3K27me3_ChIP_macs3_peak_2088
N2_chrII	2062574	2064750	2177	277.2	10.7499	1.48123	9.63839	strome_fem1_rrf3_egg_H3K27me3_ChIP_macs3_peak_2089
N2_chrII	2065089	2065544	456	217.82	3.70646	1.27638	2.91603	strome_fem1_rrf3_egg_H3K27me3_ChIP_macs3_peak_2090
N2_chrII	2065869	2070472	4604	260.64	7.48563	1.40049	6.4959	strome_fem1_rrf3_egg_H3K27me3_ChIP_macs3_peak_2091
N2_chrII	2071269	2072195	927	310.69	9.40882	1.41201	8.34158	strome_fem1_rrf3_egg_H3K27me3_ChIP_macs3_peak_2092
N2_chrII	2072499	2078183	5685	299.22	13.835	1.55563	12.596	strome_fem1_rrf3_egg_H3K27me3_ChIP_macs3_peak_2093
N2_chrII	2078725	2080672	1948	292.56	11.249	1.49179	10.1044	strome_fem1_rrf3_egg_H3K27me3_ChIP_macs3_peak_2094
N2_chrII	2081046	2083018	1973	256.41	9.06648	1.44278	8.03047	strome_fem1_rrf3_egg_H3K27me3_ChIP_macs3_peak_2095
N2_chrII	2083621	2084790	1170	257.08	5.88217	1.34111	4.96911	strome_fem1_rrf3_egg_H3K27me3_ChIP_macs3_peak_2096
N2_chrII	2086476	2087807	1332	274.48	10.305	1.47701	9.20126	strome_fem1_rrf3_egg_H3K27me3_ChIP_macs3_peak_2097
N2_chrII	2088180	2091813	3634	306.17	11.5183	1.48862	10.3545	strome_fem1_rrf3_egg_H3K27me3_ChIP_macs3_peak_2098
N2_chrII	2092559	2092887	329	259.17	8.77263	1.44887	7.7212	strome_fem1_rrf3_egg_H3K27me3_ChIP_macs3_peak_2099
N2_chrII	2093205	2094049	845	275.05	8.32582	1.41821	7.28975	strome_fem1_rrf3_egg_H3K27me3_ChIP_macs3_peak_2100
N2_chrII	2094374	2095169	796	234.25	4.92842	1.32345	4.06389	strome_fem1_rrf3_egg_H3K27me3_ChIP_macs3_peak_2101
N2_chrII	2096437	2097098	662	258.02	6.23338	1.35833	5.29732	strome_fem1_rrf3_egg_H3K27me3_ChIP_macs3_peak_2102
N2_chrII	2097450	2098145	696	257.84	8.38018	1.44653	7.33552	strome_fem1_rrf3_egg_H3K27me3_ChIP_macs3_peak_2103
N2_chrII	2098476	2101240	2765	287.12	10.7928	1.48915	9.65726	strome_fem1_rrf3_egg_H3K27me3_ChIP_macs3_peak_2104
N2_chrII	2101596	2102171	576	284.49	7.70885	1.38898	6.70431	strome_fem1_rrf3_egg_H3K27me3_ChIP_macs3_peak_2105
N2_chrII	2102575	2103992	1418	238.05	5.09752	1.32681	4.22417	strome_fem1_rrf3_egg_H3K27me3_ChIP_macs3_peak_2106
N2_chrII	2104997	2107081	2085	281.52	8.95526	1.44069	7.88716	strome_fem1_rrf3_egg_H3K27me3_ChIP_macs3_peak_2107
N2_chrII	2109355	2109648	294	257.94	4.53197	1.28834	3.6906	strome_fem1_rrf3_egg_H3K27me3_ChIP_macs3_peak_2108
N2_chrII	2110204	2111213	1010	261.47	5.45754	1.3258	4.56342	strome_fem1_rrf3_egg_H3K27me3_ChIP_macs3_peak_2109
N2_chrII	2111536	2112119	584	264.31	6.82151	1.37055	5.86478	strome_fem1_rrf3_egg_H3K27me3_ChIP_macs3_peak_2110
N2_chrII	2112510	2113035	526	254.75	5.9386	1.35468	5.01366	strome_fem1_rrf3_egg_H3K27me3_ChIP_macs3_peak_2111
N2_chrII	2113357	2113706	350	225.98	4.15989	1.29309	3.34147	strome_fem1_rrf3_egg_H3K27me3_ChIP_macs3_peak_2112
N2_chrII	2115003	2115983	981	272.46	8.5086	1.41786	7.48272	strome_fem1_rrf3_egg_H3K27me3_ChIP_macs3_peak_2113
N2_chrII	2117407	2118901	1495	376.13	28.2188	1.77758	26.5982	strome_fem1_rrf3_egg_H3K27me3_ChIP_macs3_peak_2114
N2_chrII	2119214	2119632	419	270.24	9.95766	1.484	8.85067	strome_fem1_rrf3_egg_H3K27me3_ChIP_macs3_peak_2115
N2_chrII	2120122	2120427	306	230.99	4.24991	1.29623	3.4231	strome_fem1_rrf3_egg_H3K27me3_ChIP_macs3_peak_2116
N2_chrII	2123009	2124389	1381	232.41	5.60257	1.35033	4.70545	strome_fem1_rrf3_egg_H3K27me3_ChIP_macs3_peak_2117
N2_chrII	2127073	2127870	798	257.65	4.34329	1.28037	3.51314	strome_fem1_rrf3_egg_H3K27me3_ChIP_macs3_peak_2118
N2_chrII	2128307	2128906	600	275.89	5.13712	1.30239	4.25992	strome_fem1_rrf3_egg_H3K27me3_ChIP_macs3_peak_2119
N2_chrII	2129278	2131877	2600	303.78	6.863	1.34702	5.89763	strome_fem1_rrf3_egg_H3K27me3_ChIP_macs3_peak_2120
N2_chrII	2132578	2132865	288	278.44	8.68502	1.43843	7.62234	strome_fem1_rrf3_egg_H3K27me3_ChIP_macs3_peak_2121
N2_chrII	2133820	2134221	402	257.42	5.6602	1.33592	4.75508	strome_fem1_rrf3_egg_H3K27me3_ChIP_macs3_peak_2122
N2_chrII	2134909	2135410	502	246.08	4.17453	1.28005	3.3548	strome_fem1_rrf3_egg_H3K27me3_ChIP_macs3_peak_2123
N2_chrII	2136821	2137488	668	299.14	6.41511	1.33948	5.46464	strome_fem1_rrf3_egg_H3K27me3_ChIP_macs3_peak_2124
N2_chrII	2138628	2138942	315	304.13	4.91902	1.27831	4.0532	strome_fem1_rrf3_egg_H3K27me3_ChIP_macs3_peak_2125
N2_chrII	2139907	2140924	1018	253.38	7.63727	1.41933	6.63272	strome_fem1_rrf3_egg_H3K27me3_ChIP_macs3_peak_2126
N2_chrII	2141446	2142813	1368	236.48	5.24684	1.32991	4.36847	strome_fem1_rrf3_egg_H3K27me3_ChIP_macs3_peak_2127
N2_chrII	2144221	2145442	1222	255.52	6.88004	1.38233	5.91597	strome_fem1_rrf3_egg_H3K27me3_ChIP_macs3_peak_2128
N2_chrII	2146091	2146869	779	248.99	6.52169	1.37232	5.57834	strome_fem1_rrf3_egg_H3K27me3_ChIP_macs3_peak_2129
N2_chrII	2147338	2147715	378	314.44	10.3559	1.45743	9.22275	strome_fem1_rrf3_egg_H3K27me3_ChIP_macs3_peak_2130
N2_chrII	2148891	2149951	1061	240.89	6.0884	1.36549	5.16351	strome_fem1_rrf3_egg_H3K27me3_ChIP_macs3_peak_2131
N2_chrII	2150824	2151514	691	249.82	8.92733	1.46918	7.8643	strome_fem1_rrf3_egg_H3K27me3_ChIP_macs3_peak_2132
N2_chrII	2151859	2152454	596	251.51	6.70827	1.38277	5.74874	strome_fem1_rrf3_egg_H3K27me3_ChIP_macs3_peak_2133
N2_chrII	2153706	2155330	1625	270.93	10.5327	1.4833	9.4278	strome_fem1_rrf3_egg_H3K27me3_ChIP_macs3_peak_2134
N2_chrII	2158043	2158382	340	269.87	7.61874	1.40199	6.61289	strome_fem1_rrf3_egg_H3K27me3_ChIP_macs3_peak_2135
N2_chrII	2158761	2163345	4585	349.81	24.5224	1.76637	22.9647	strome_fem1_rrf3_egg_H3K27me3_ChIP_macs3_peak_2136
N2_chrII	2163707	2169507	5801	364.66	33.9432	1.95947	32.1557	strome_fem1_rrf3_egg_H3K27me3_ChIP_macs3_peak_2137
N2_chrII	2170607	2171034	428	224.44	3.96879	1.28535	3.16117	strome_fem1_rrf3_egg_H3K27me3_ChIP_macs3_peak_2138
N2_chrII	2171690	2173970	2281	245.24	5.1852	1.32313	4.30987	strome_fem1_rrf3_egg_H3K27me3_ChIP_macs3_peak_2139
N2_chrII	2178666	2181326	2661	245.44	7.40712	1.41327	6.4195	strome_fem1_rrf3_egg_H3K27me3_ChIP_macs3_peak_2140
N2_chrII	2181835	2182364	530	216.75	4.07929	1.29571	3.26536	strome_fem1_rrf3_egg_H3K27me3_ChIP_macs3_peak_2141
N2_chrII	2183740	2184338	599	229.28	4.38962	1.30247	3.55614	strome_fem1_rrf3_egg_H3K27me3_ChIP_macs3_peak_2142
N2_chrII	2184841	2186756	1916	232.86	5.745	1.36002	4.83496	strome_fem1_rrf3_egg_H3K27me3_ChIP_macs3_peak_2143
N2_chrII	2187686	2189246	1561	238.2	5.98158	1.36283	5.06338	strome_fem1_rrf3_egg_H3K27me3_ChIP_macs3_peak_2144
N2_chrII	2189549	2190318	770	214.51	3.69873	1.27843	2.90837	strome_fem1_rrf3_egg_H3K27me3_ChIP_macs3_peak_2145
N2_chrII	2215576	2217241	1666	233.33	5.84286	1.36062	4.93157	strome_fem1_rrf3_egg_H3K27me3_ChIP_macs3_peak_2146
N2_chrII	2219876	2224001	4126	286.51	11.1114	1.50095	9.95998	strome_fem1_rrf3_egg_H3K27me3_ChIP_macs3_peak_2147
N2_chrII	2224444	2227462	3019	319.29	28.4781	1.89618	26.8514	strome_fem1_rrf3_egg_H3K27me3_ChIP_macs3_peak_2148
N2_chrII	2259502	2270742	11241	342.25	19.1232	1.6541	17.7048	strome_fem1_rrf3_egg_H3K27me3_ChIP_macs3_peak_2149
N2_chrII	2271343	2272579	1237	257.13	7.5069	1.40961	6.50735	strome_fem1_rrf3_egg_H3K27me3_ChIP_macs3_peak_2150
N2_chrII	2272915	2276079	3165	311.31	20.515	1.70114	19.1018	strome_fem1_rrf3_egg_H3K27me3_ChIP_macs3_peak_2151
N2_chrII	2276432	2279331	2900	320.66	21.1807	1.7245	19.7218	strome_fem1_rrf3_egg_H3K27me3_ChIP_macs3_peak_2152
N2_chrII	2279844	2283439	3596	289.42	11.7697	1.52049	10.5915	strome_fem1_rrf3_egg_H3K27me3_ChIP_macs3_peak_2153
N2_chrII	2284220	2294823	10604	295.58	12.3161	1.51356	11.1389	strome_fem1_rrf3_egg_H3K27me3_ChIP_macs3_peak_2154
N2_chrII	2295785	2297016	1232	239.19	5.12498	1.32717	4.25043	strome_fem1_rrf3_egg_H3K27me3_ChIP_macs3_peak_2155
N2_chrII	2297789	2301440	3652	276.18	11.1684	1.50346	10.0289	strome_fem1_rrf3_egg_H3K27me3_ChIP_macs3_peak_2156
N2_chrII	2302677	2304189	1513	299.49	15.9296	1.62029	14.6167	strome_fem1_rrf3_egg_H3K27me3_ChIP_macs3_peak_2157
N2_chrII	2304538	2305059	522	238.47	4.53393	1.30131	3.69296	strome_fem1_rrf3_egg_H3K27me3_ChIP_macs3_peak_2158
N2_chrII	2305423	2306097	675	267.46	9.07257	1.44866	8.01604	strome_fem1_rrf3_egg_H3K27me3_ChIP_macs3_peak_2159
N2_chrII	2306821	2307340	520	250.51	5.04429	1.31976	4.16907	strome_fem1_rrf3_egg_H3K27me3_ChIP_macs3_peak_2160
N2_chrII	2308677	2308989	313	209.59	3.22991	1.25545	2.4718	strome_fem1_rrf3_egg_H3K27me3_ChIP_macs3_peak_2161
N2_chrII	2310628	2311048	421	215.5	3.57245	1.26992	2.79166	strome_fem1_rrf3_egg_H3K27me3_ChIP_macs3_peak_2162
N2_chrII	2311407	2312511	1105	234.71	5.74258	1.35884	4.83286	strome_fem1_rrf3_egg_H3K27me3_ChIP_macs3_peak_2163
N2_chrII	2312867	2316239	3373	281.4	11.9284	1.52232	10.7612	strome_fem1_rrf3_egg_H3K27me3_ChIP_macs3_peak_2164
N2_chrII	2317042	2317803	762	246.85	5.56765	1.34104	4.66757	strome_fem1_rrf3_egg_H3K27me3_ChIP_macs3_peak_2165
N2_chrII	2318107	2318635	529	221.17	3.44856	1.25992	2.67555	strome_fem1_rrf3_egg_H3K27me3_ChIP_macs3_peak_2166
N2_chrII	2318992	2319804	813	247.22	5.62523	1.34398	4.72055	strome_fem1_rrf3_egg_H3K27me3_ChIP_macs3_peak_2167
N2_chrII	2321310	2321636	327	249.87	7.7706	1.42736	6.75901	strome_fem1_rrf3_egg_H3K27me3_ChIP_macs3_peak_2168
N2_chrII	2322308	2322783	476	215.93	3.52449	1.26754	2.74613	strome_fem1_rrf3_egg_H3K27me3_ChIP_macs3_peak_2169
N2_chrII	2323399	2324808	1410	260.87	9.3061	1.47589	8.22137	strome_fem1_rrf3_egg_H3K27me3_ChIP_macs3_peak_2170
N2_chrII	2326208	2326602	395	228.71	4.73464	1.32046	3.87904	strome_fem1_rrf3_egg_H3K27me3_ChIP_macs3_peak_2171
N2_chrII	2327268	2327759	492	246.98	8.14416	1.44468	7.11453	strome_fem1_rrf3_egg_H3K27me3_ChIP_macs3_peak_2172
N2_chrII	2328067	2331070	3004	263.53	9.38385	1.46947	8.30259	strome_fem1_rrf3_egg_H3K27me3_ChIP_macs3_peak_2173
N2_chrII	2332133	2332707	575	246.81	5.71886	1.35153	4.80571	strome_fem1_rrf3_egg_H3K27me3_ChIP_macs3_peak_2174
N2_chrII	2334211	2334780	570	235.88	6.13075	1.37054	5.20389	strome_fem1_rrf3_egg_H3K27me3_ChIP_macs3_peak_2175
N2_chrII	2335781	2336869	1089	247.19	6.77011	1.39167	5.80589	strome_fem1_rrf3_egg_H3K27me3_ChIP_macs3_peak_2176
N2_chrII	2337282	2339011	1730	256.01	8.97227	1.46387	7.90812	strome_fem1_rrf3_egg_H3K27me3_ChIP_macs3_peak_2177
N2_chrII	2339684	2340201	518	261.41	8.59936	1.44709	7.54626	strome_fem1_rrf3_egg_H3K27me3_ChIP_macs3_peak_2178
N2_chrII	2340708	2344938	4231	305.37	16.5445	1.6273	15.2128	strome_fem1_rrf3_egg_H3K27me3_ChIP_macs3_peak_2179
N2_chrII	2346042	2347414	1373	220.48	4.66355	1.32049	3.81552	strome_fem1_rrf3_egg_H3K27me3_ChIP_macs3_peak_2180
N2_chrII	2348122	2348959	838	217.33	4.03233	1.29195	3.22256	strome_fem1_rrf3_egg_H3K27me3_ChIP_macs3_peak_2181
N2_chrII	2349378	2350980	1603	257.67	9.26228	1.46422	8.19497	strome_fem1_rrf3_egg_H3K27me3_ChIP_macs3_peak_2182
N2_chrII	2351287	2352711	1425	252.68	8.00037	1.4253	6.98744	strome_fem1_rrf3_egg_H3K27me3_ChIP_macs3_peak_2183
N2_chrII	2353580	2355481	1902	289.68	8.36456	1.40791	7.32784	strome_fem1_rrf3_egg_H3K27me3_ChIP_macs3_peak_2184
N2_chrII	2356043	2360668	4626	264.89	10.3926	1.47739	9.30155	strome_fem1_rrf3_egg_H3K27me3_ChIP_macs3_peak_2185
N2_chrII	2361925	2362233	309	282.02	9.28874	1.45401	8.20081	strome_fem1_rrf3_egg_H3K27me3_ChIP_macs3_peak_2186
N2_chrII	2362600	2363034	435	235.83	3.80494	1.2695	3.00824	strome_fem1_rrf3_egg_H3K27me3_ChIP_macs3_peak_2187
N2_chrII	2363708	2364381	674	292.28	13.3755	1.55316	12.1519	strome_fem1_rrf3_egg_H3K27me3_ChIP_macs3_peak_2188
N2_chrII	2364744	2366930	2187	308.62	14.1984	1.57277	12.9259	strome_fem1_rrf3_egg_H3K27me3_ChIP_macs3_peak_2189
N2_chrII	2369538	2375073	5536	261.62	8.94218	1.45548	7.8806	strome_fem1_rrf3_egg_H3K27me3_ChIP_macs3_peak_2190
N2_chrII	2377143	2377981	839	279.58	10.3001	1.49087	9.16745	strome_fem1_rrf3_egg_H3K27me3_ChIP_macs3_peak_2191
N2_chrII	2378683	2379056	374	227.72	4.92671	1.32792	4.06257	strome_fem1_rrf3_egg_H3K27me3_ChIP_macs3_peak_2192
N2_chrII	2379479	2381087	1609	233.19	6.09298	1.37508	5.16526	strome_fem1_rrf3_egg_H3K27me3_ChIP_macs3_peak_2193
N2_chrII	2381757	2385232	3476	290.08	16.9003	1.62162	15.6104	strome_fem1_rrf3_egg_H3K27me3_ChIP_macs3_peak_2194
N2_chrII	2386103	2390679	4577	278.89	11.1706	1.50384	10.0266	strome_fem1_rrf3_egg_H3K27me3_ChIP_macs3_peak_2195
N2_chrII	2391131	2391588	458	234.58	5.56839	1.35241	4.66793	strome_fem1_rrf3_egg_H3K27me3_ChIP_macs3_peak_2196
N2_chrII	2392959	2397308	4350	281.18	13.2181	1.55519	12.0084	strome_fem1_rrf3_egg_H3K27me3_ChIP_macs3_peak_2197
N2_chrII	2398096	2399463	1368	272.54	10.791	1.49253	9.66992	strome_fem1_rrf3_egg_H3K27me3_ChIP_macs3_peak_2198
N2_chrII	2399808	2405252	5445	278.77	11.5179	1.52088	10.3531	strome_fem1_rrf3_egg_H3K27me3_ChIP_macs3_peak_2199
N2_chrII	2405773	2406363	591	250.33	7.11469	1.39489	6.13939	strome_fem1_rrf3_egg_H3K27me3_ChIP_macs3_peak_2200
N2_chrII	2408883	2409626	744	270.09	10.1032	1.49488	8.98345	strome_fem1_rrf3_egg_H3K27me3_ChIP_macs3_peak_2201
N2_chrII	2409986	2411192	1207	225.4	4.10017	1.29166	3.28412	strome_fem1_rrf3_egg_H3K27me3_ChIP_macs3_peak_2202
N2_chrII	2412104	2412534	431	255.81	5.8955	1.34841	4.97569	strome_fem1_rrf3_egg_H3K27me3_ChIP_macs3_peak_2203
N2_chrII	2412999	2417628	4630	277.35	11.366	1.51549	10.2105	strome_fem1_rrf3_egg_H3K27me3_ChIP_macs3_peak_2204
N2_chrII	2418448	2418813	366	258.74	5.68607	1.33845	4.77758	strome_fem1_rrf3_egg_H3K27me3_ChIP_macs3_peak_2205
N2_chrII	2419486	2420033	548	261.76	6.98432	1.38854	6.00678	strome_fem1_rrf3_egg_H3K27me3_ChIP_macs3_peak_2206
N2_chrII	2421308	2423021	1714	263.66	10.8141	1.50927	9.68437	strome_fem1_rrf3_egg_H3K27me3_ChIP_macs3_peak_2207
N2_chrII	2423451	2425453	2003	285.63	12.8371	1.55057	11.6282	strome_fem1_rrf3_egg_H3K27me3_ChIP_macs3_peak_2208
N2_chrII	2426123	2426783	661	231.17	5.61517	1.35271	4.71712	strome_fem1_rrf3_egg_H3K27me3_ChIP_macs3_peak_2209
N2_chrII	2427169	2428487	1319	272.33	7.86027	1.40327	6.8519	strome_fem1_rrf3_egg_H3K27me3_ChIP_macs3_peak_2210
N2_chrII	2429051	2430139	1089	260.14	7.21554	1.38623	6.24059	strome_fem1_rrf3_egg_H3K27me3_ChIP_macs3_peak_2211
N2_chrII	2431141	2432924	1784	313.13	14.7746	1.55565	13.515	strome_fem1_rrf3_egg_H3K27me3_ChIP_macs3_peak_2212
N2_chrII	2433666	2435212	1547	261.99	7.63478	1.40809	6.62893	strome_fem1_rrf3_egg_H3K27me3_ChIP_macs3_peak_2213
N2_chrII	2436118	2436385	268	237.68	6.6007	1.39347	5.64536	strome_fem1_rrf3_egg_H3K27me3_ChIP_macs3_peak_2214
N2_chrII	2436920	2437922	1003	211.61	3.39044	1.26329	2.62104	strome_fem1_rrf3_egg_H3K27me3_ChIP_macs3_peak_2215
N2_chrII	2438325	2438871	547	234.55	6.53584	1.39113	5.58562	strome_fem1_rrf3_egg_H3K27me3_ChIP_macs3_peak_2216
N2_chrII	2439430	2441222	1793	219.59	4.46736	1.31297	3.62948	strome_fem1_rrf3_egg_H3K27me3_ChIP_macs3_peak_2217
N2_chrII	2442189	2442643	455	217.82	4.22979	1.30355	3.40548	strome_fem1_rrf3_egg_H3K27me3_ChIP_macs3_peak_2218
N2_chrII	2443863	2447600	3738	229.02	5.20963	1.34044	4.32868	strome_fem1_rrf3_egg_H3K27me3_ChIP_macs3_peak_2219
N2_chrII	2448655	2449274	620	239.99	5.97455	1.36481	5.05184	strome_fem1_rrf3_egg_H3K27me3_ChIP_macs3_peak_2220
N2_chrII	2449824	2454206	4383	250.5	9.38699	1.46257	8.33167	strome_fem1_rrf3_egg_H3K27me3_ChIP_macs3_peak_2221
N2_chrII	2454543	2454920	378	265.12	9.09569	1.46289	8.019	strome_fem1_rrf3_egg_H3K27me3_ChIP_macs3_peak_2222
N2_chrII	2457562	2460727	3166	263.19	7.87541	1.41373	6.86346	strome_fem1_rrf3_egg_H3K27me3_ChIP_macs3_peak_2223
N2_chrII	2461790	2462335	546	213.6	3.5954	1.27318	2.81213	strome_fem1_rrf3_egg_H3K27me3_ChIP_macs3_peak_2224
N2_chrII	2488089	2488520	432	211.52	3.43036	1.26609	2.65766	strome_fem1_rrf3_egg_H3K27me3_ChIP_macs3_peak_2225
N2_chrII	2490643	2491664	1022	238.89	4.69492	1.30931	3.84321	strome_fem1_rrf3_egg_H3K27me3_ChIP_macs3_peak_2226
N2_chrII	2492111	2493136	1026	233.04	3.9073	1.27619	3.10386	strome_fem1_rrf3_egg_H3K27me3_ChIP_macs3_peak_2227
N2_chrII	2493847	2494244	398	235.9	6.7807	1.40463	5.81337	strome_fem1_rrf3_egg_H3K27me3_ChIP_macs3_peak_2228
N2_chrII	2500987	2501306	320	257.88	4.76485	1.29954	3.90934	strome_fem1_rrf3_egg_H3K27me3_ChIP_macs3_peak_2229
N2_chrII	2501753	2502013	261	236.77	5.89275	1.36727	4.97107	strome_fem1_rrf3_egg_H3K27me3_ChIP_macs3_peak_2230
N2_chrII	2503655	2504721	1067	259.11	7.40634	1.40944	6.40533	strome_fem1_rrf3_egg_H3K27me3_ChIP_macs3_peak_2231
N2_chrII	2505578	2507995	2418	249.57	6.76102	1.38029	5.80731	strome_fem1_rrf3_egg_H3K27me3_ChIP_macs3_peak_2232
N2_chrII	2519747	2527702	7956	277.66	13.9595	1.59409	12.7127	strome_fem1_rrf3_egg_H3K27me3_ChIP_macs3_peak_2233
N2_chrII	2528069	2528545	477	255.65	9.4866	1.48889	8.39228	strome_fem1_rrf3_egg_H3K27me3_ChIP_macs3_peak_2234
N2_chrII	2528940	2530105	1166	249.12	7.1403	1.40313	6.15924	strome_fem1_rrf3_egg_H3K27me3_ChIP_macs3_peak_2235
N2_chrII	2530542	2534914	4373	344.31	27.8988	1.7561	26.3459	strome_fem1_rrf3_egg_H3K27me3_ChIP_macs3_peak_2236
N2_chrII	2536359	2537663	1305	230.25	4.98837	1.33038	4.11905	strome_fem1_rrf3_egg_H3K27me3_ChIP_macs3_peak_2237
N2_chrII	2538596	2542121	3526	293.81	12.8645	1.53481	11.6601	strome_fem1_rrf3_egg_H3K27me3_ChIP_macs3_peak_2238
N2_chrII	2542544	2543274	731	262.7	8.78633	1.46057	7.71653	strome_fem1_rrf3_egg_H3K27me3_ChIP_macs3_peak_2239
N2_chrII	2543981	2549631	5651	280.53	10.1511	1.47108	9.0456	strome_fem1_rrf3_egg_H3K27me3_ChIP_macs3_peak_2240
N2_chrII	2550152	2550747	596	232.41	4.35206	1.29558	3.52461	strome_fem1_rrf3_egg_H3K27me3_ChIP_macs3_peak_2241
N2_chrII	2552438	2556184	3747	266.21	7.17652	1.38426	6.19794	strome_fem1_rrf3_egg_H3K27me3_ChIP_macs3_peak_2242
N2_chrII	2557397	2569258	11862	302.2	17.0105	1.63819	15.6742	strome_fem1_rrf3_egg_H3K27me3_ChIP_macs3_peak_2243
N2_chrII	2582316	2585076	2761	255.61	9.31713	1.45173	8.26481	strome_fem1_rrf3_egg_H3K27me3_ChIP_macs3_peak_2244
N2_chrII	2586672	2587221	550	250.18	4.17148	1.27755	3.35282	strome_fem1_rrf3_egg_H3K27me3_ChIP_macs3_peak_2245
N2_chrII	2587527	2587882	356	230.06	6.12982	1.37821	5.20073	strome_fem1_rrf3_egg_H3K27me3_ChIP_macs3_peak_2246
N2_chrII	2588247	2588801	555	252.86	8.55898	1.45355	7.51073	strome_fem1_rrf3_egg_H3K27me3_ChIP_macs3_peak_2247
N2_chrII	2589406	2589707	302	272.42	6.13429	1.34503	5.20401	strome_fem1_rrf3_egg_H3K27me3_ChIP_macs3_peak_2248
N2_chrII	2590013	2594277	4265	291.59	13.1801	1.48627	12.0367	strome_fem1_rrf3_egg_H3K27me3_ChIP_macs3_peak_2249
N2_chrII	2596062	2596649	588	267.89	6.93516	1.38187	5.95993	strome_fem1_rrf3_egg_H3K27me3_ChIP_macs3_peak_2250
N2_chrII	2597764	2598344	581	264.78	11.8495	1.54658	10.6756	strome_fem1_rrf3_egg_H3K27me3_ChIP_macs3_peak_2251
N2_chrII	2598964	2604448	5485	377.4	41.7633	2.15632	39.7695	strome_fem1_rrf3_egg_H3K27me3_ChIP_macs3_peak_2252
N2_chrII	2604753	2609856	5104	331.37	28.1614	1.84441	26.5622	strome_fem1_rrf3_egg_H3K27me3_ChIP_macs3_peak_2253
N2_chrII	2610372	2611598	1227	244.28	7.17087	1.40412	6.19246	strome_fem1_rrf3_egg_H3K27me3_ChIP_macs3_peak_2254
N2_chrII	2612043	2614188	2146	223.89	4.9887	1.32938	4.12612	strome_fem1_rrf3_egg_H3K27me3_ChIP_macs3_peak_2255
N2_chrII	2614662	2615511	850	239.1	4.63053	1.30572	3.78363	strome_fem1_rrf3_egg_H3K27me3_ChIP_macs3_peak_2256
N2_chrII	2615815	2617573	1759	332.75	21.2034	1.71498	19.7264	strome_fem1_rrf3_egg_H3K27me3_ChIP_macs3_peak_2257
N2_chrII	2618348	2619833	1486	248.13	5.94144	1.35442	5.02613	strome_fem1_rrf3_egg_H3K27me3_ChIP_macs3_peak_2258
N2_chrII	2620610	2622992	2383	289.96	14.1724	1.5827	12.9152	strome_fem1_rrf3_egg_H3K27me3_ChIP_macs3_peak_2259
N2_chrII	2624107	2625893	1787	310.02	14.8666	1.57181	13.5898	strome_fem1_rrf3_egg_H3K27me3_ChIP_macs3_peak_2260
N2_chrII	2626541	2642305	15765	314.58	20.8836	1.6651	19.4882	strome_fem1_rrf3_egg_H3K27me3_ChIP_macs3_peak_2261
N2_chrII	2645061	2646784	1724	310.9	17.9575	1.65243	16.5903	strome_fem1_rrf3_egg_H3K27me3_ChIP_macs3_peak_2262
N2_chrII	2647171	2648879	1709	246.35	7.05768	1.4004	6.08407	strome_fem1_rrf3_egg_H3K27me3_ChIP_macs3_peak_2263
N2_chrII	2649239	2650900	1662	275.72	7.6899	1.40536	6.67504	strome_fem1_rrf3_egg_H3K27me3_ChIP_macs3_peak_2264
N2_chrII	2651916	2652880	965	256.5	6.3783	1.36645	5.43421	strome_fem1_rrf3_egg_H3K27me3_ChIP_macs3_peak_2265
N2_chrII	2653344	2655436	2093	257.23	8.19837	1.42368	7.18192	strome_fem1_rrf3_egg_H3K27me3_ChIP_macs3_peak_2266
N2_chrII	2655760	2656142	383	213.19	3.53253	1.27044	2.75309	strome_fem1_rrf3_egg_H3K27me3_ChIP_macs3_peak_2267
N2_chrII	2656629	2657979	1351	269.11	10.0287	1.48881	8.91604	strome_fem1_rrf3_egg_H3K27me3_ChIP_macs3_peak_2268
N2_chrII	2658335	2660434	2100	239.52	6.12025	1.37251	5.1888	strome_fem1_rrf3_egg_H3K27me3_ChIP_macs3_peak_2269
N2_chrII	2660797	2662366	1570	297.86	15.5503	1.60442	14.2631	strome_fem1_rrf3_egg_H3K27me3_ChIP_macs3_peak_2270
N2_chrII	2662685	2664398	1714	260.33	8.81782	1.44759	7.7675	strome_fem1_rrf3_egg_H3K27me3_ChIP_macs3_peak_2271
N2_chrII	2664798	2671722	6925	341.62	23.9412	1.75766	22.4143	strome_fem1_rrf3_egg_H3K27me3_ChIP_macs3_peak_2272
N2_chrII	2672034	2672558	525	253.04	6.95193	1.39163	5.98048	strome_fem1_rrf3_egg_H3K27me3_ChIP_macs3_peak_2273
N2_chrII	2673079	2673479	401	261.61	10.1985	1.50127	9.08106	strome_fem1_rrf3_egg_H3K27me3_ChIP_macs3_peak_2274
N2_chrII	2673804	2680733	6930	260.75	7.48844	1.39866	6.49837	strome_fem1_rrf3_egg_H3K27me3_ChIP_macs3_peak_2275
N2_chrII	2681653	2689449	7797	287.46	12.9627	1.55535	11.7477	strome_fem1_rrf3_egg_H3K27me3_ChIP_macs3_peak_2276
N2_chrII	2689937	2690952	1016	310.59	15.4225	1.59561	14.1227	strome_fem1_rrf3_egg_H3K27me3_ChIP_macs3_peak_2277
N2_chrII	2691332	2697192	5861	294.66	12.6924	1.53535	11.4889	strome_fem1_rrf3_egg_H3K27me3_ChIP_macs3_peak_2278
N2_chrII	2699045	2699594	550	345.69	19.0861	1.63403	17.6827	strome_fem1_rrf3_egg_H3K27me3_ChIP_macs3_peak_2279
N2_chrII	2700062	2701561	1500	235.66	6.11866	1.36954	5.19362	strome_fem1_rrf3_egg_H3K27me3_ChIP_macs3_peak_2280
N2_chrII	2702661	2708246	5586	277.46	11.2822	1.50324	10.1407	strome_fem1_rrf3_egg_H3K27me3_ChIP_macs3_peak_2281
N2_chrII	2708567	2709832	1266	263.86	9.28679	1.46678	8.2094	strome_fem1_rrf3_egg_H3K27me3_ChIP_macs3_peak_2282
N2_chrII	2710626	2711323	698	251.89	9.34136	1.4802	8.26303	strome_fem1_rrf3_egg_H3K27me3_ChIP_macs3_peak_2283
N2_chrII	2711638	2716751	5114	329.01	21.2589	1.72458	19.7819	strome_fem1_rrf3_egg_H3K27me3_ChIP_macs3_peak_2284
N2_chrII	2717164	2719704	2541	323.1	25.0235	1.79557	23.4864	strome_fem1_rrf3_egg_H3K27me3_ChIP_macs3_peak_2285
N2_chrII	2720270	2720661	392	236.53	5.77877	1.3626	4.86278	strome_fem1_rrf3_egg_H3K27me3_ChIP_macs3_peak_2286
N2_chrII	2721257	2726754	5498	290.36	13.9972	1.55017	12.7779	strome_fem1_rrf3_egg_H3K27me3_ChIP_macs3_peak_2287
N2_chrII	2727456	2728467	1012	235.87	6.47699	1.38864	5.52863	strome_fem1_rrf3_egg_H3K27me3_ChIP_macs3_peak_2288
N2_chrII	2728974	2731529	2556	329.53	24.9546	1.78278	23.4196	strome_fem1_rrf3_egg_H3K27me3_ChIP_macs3_peak_2289
N2_chrII	2731834	2732719	886	222.55	4.82589	1.32601	3.96878	strome_fem1_rrf3_egg_H3K27me3_ChIP_macs3_peak_2290
N2_chrII	2733905	2748913	15009	325.84	24.2708	1.77971	22.7444	strome_fem1_rrf3_egg_H3K27me3_ChIP_macs3_peak_2291
N2_chrII	2750414	2750957	544	226.65	5.46059	1.35787	4.56101	strome_fem1_rrf3_egg_H3K27me3_ChIP_macs3_peak_2292
N2_chrII	2752520	2754461	1942	292.82	16.1803	1.64196	14.8536	strome_fem1_rrf3_egg_H3K27me3_ChIP_macs3_peak_2293
N2_chrII	2755594	2756255	662	215.25	3.4522	1.26447	2.67838	strome_fem1_rrf3_egg_H3K27me3_ChIP_macs3_peak_2294
N2_chrII	2757538	2758050	513	222.16	3.99152	1.28771	3.1831	strome_fem1_rrf3_egg_H3K27me3_ChIP_macs3_peak_2295
N2_chrII	2758683	2764394	5712	332.89	19.1264	1.66525	17.7123	strome_fem1_rrf3_egg_H3K27me3_ChIP_macs3_peak_2296
N2_chrII	2766119	2770677	4559	284.19	8.8155	1.42913	7.76064	strome_fem1_rrf3_egg_H3K27me3_ChIP_macs3_peak_2297
N2_chrII	2771295	2781040	9746	295.26	9.92253	1.44746	8.82812	strome_fem1_rrf3_egg_H3K27me3_ChIP_macs3_peak_2298
N2_chrII	2781816	2793176	11361	342.75	24.9585	1.78704	23.3925	strome_fem1_rrf3_egg_H3K27me3_ChIP_macs3_peak_2299
N2_chrII	2801356	2804892	3537	288.07	14.88	1.59692	13.6153	strome_fem1_rrf3_egg_H3K27me3_ChIP_macs3_peak_2300
N2_chrII	2806447	2807614	1168	254.91	10.9083	1.52145	9.77805	strome_fem1_rrf3_egg_H3K27me3_ChIP_macs3_peak_2301
N2_chrII	2808038	2809055	1018	228.87	5.74054	1.3665	4.82777	strome_fem1_rrf3_egg_H3K27me3_ChIP_macs3_peak_2302
N2_chrII	2810574	2811948	1375	242	6.53383	1.38467	5.58391	strome_fem1_rrf3_egg_H3K27me3_ChIP_macs3_peak_2303
N2_chrII	2812413	2813822	1410	243.54	8.08553	1.43951	7.06662	strome_fem1_rrf3_egg_H3K27me3_ChIP_macs3_peak_2304
N2_chrII	2814205	2814653	449	236.16	6.17435	1.37864	5.23862	strome_fem1_rrf3_egg_H3K27me3_ChIP_macs3_peak_2305
N2_chrII	2815776	2816990	1215	251.7	9.73137	1.48894	8.64398	strome_fem1_rrf3_egg_H3K27me3_ChIP_macs3_peak_2306
N2_chrII	2817333	2817938	606	213.38	3.45346	1.26556	2.67986	strome_fem1_rrf3_egg_H3K27me3_ChIP_macs3_peak_2307
N2_chrII	2822294	2824782	2489	277.06	11.3542	1.51451	10.1962	strome_fem1_rrf3_egg_H3K27me3_ChIP_macs3_peak_2308
N2_chrII	2825381	2827878	2498	332.53	21.1127	1.6903	19.6663	strome_fem1_rrf3_egg_H3K27me3_ChIP_macs3_peak_2309
N2_chrII	2828966	2836773	7808	385.67	29.9552	1.85487	28.2347	strome_fem1_rrf3_egg_H3K27me3_ChIP_macs3_peak_2310
N2_chrII	2839905	2840577	673	302.72	14.399	1.55821	13.1518	strome_fem1_rrf3_egg_H3K27me3_ChIP_macs3_peak_2311
N2_chrII	2840943	2843315	2373	260.28	6.0378	1.34952	5.11372	strome_fem1_rrf3_egg_H3K27me3_ChIP_macs3_peak_2312
N2_chrII	2843873	2844391	519	296.43	14.3702	1.58481	13.1021	strome_fem1_rrf3_egg_H3K27me3_ChIP_macs3_peak_2313
N2_chrII	2844862	2857359	12498	400.07	37.9209	1.96112	36.0525	strome_fem1_rrf3_egg_H3K27me3_ChIP_macs3_peak_2314
N2_chrII	2859502	2862209	2708	274.05	10.0424	1.46721	8.94776	strome_fem1_rrf3_egg_H3K27me3_ChIP_macs3_peak_2315
N2_chrII	2862817	2876775	13959	322.66	19.3364	1.65887	17.9433	strome_fem1_rrf3_egg_H3K27me3_ChIP_macs3_peak_2316
N2_chrII	2877077	2877571	495	244	7.96294	1.43381	6.94905	strome_fem1_rrf3_egg_H3K27me3_ChIP_macs3_peak_2317
N2_chrII	2880220	2880840	621	214.99	3.90034	1.28836	3.09723	strome_fem1_rrf3_egg_H3K27me3_ChIP_macs3_peak_2318
N2_chrII	2882476	2882995	520	236.6	7.13531	1.41594	6.15316	strome_fem1_rrf3_egg_H3K27me3_ChIP_macs3_peak_2319
N2_chrII	2895523	2896344	822	226.01	5.31112	1.34605	4.42617	strome_fem1_rrf3_egg_H3K27me3_ChIP_macs3_peak_2320
N2_chrII	2927187	2927657	471	216.77	4.10096	1.29848	3.284	strome_fem1_rrf3_egg_H3K27me3_ChIP_macs3_peak_2321
N2_chrII	2928023	2939559	11537	321.51	21.3384	1.72176	19.8808	strome_fem1_rrf3_egg_H3K27me3_ChIP_macs3_peak_2322
N2_chrII	2939867	2941823	1957	262.02	8.31672	1.42814	7.28659	strome_fem1_rrf3_egg_H3K27me3_ChIP_macs3_peak_2323
N2_chrII	2943170	2943747	578	252.92	8.2345	1.44202	7.20233	strome_fem1_rrf3_egg_H3K27me3_ChIP_macs3_peak_2324
N2_chrII	2944051	2944339	289	223.81	4.29773	1.30307	3.46878	strome_fem1_rrf3_egg_H3K27me3_ChIP_macs3_peak_2325
N2_chrII	2945189	2965528	20340	287.88	14.9674	1.58801	13.7123	strome_fem1_rrf3_egg_H3K27me3_ChIP_macs3_peak_2326
N2_chrII	2966233	2966490	258	221.41	4.084	1.29382	3.2684	strome_fem1_rrf3_egg_H3K27me3_ChIP_macs3_peak_2327
N2_chrII	2967523	2969361	1839	291.4	12.3318	1.52706	11.1455	strome_fem1_rrf3_egg_H3K27me3_ChIP_macs3_peak_2328
N2_chrII	2969773	2970589	817	313.23	15.1326	1.58491	13.836	strome_fem1_rrf3_egg_H3K27me3_ChIP_macs3_peak_2329
N2_chrII	2971003	2974923	3921	324.78	22.9174	1.72761	21.4467	strome_fem1_rrf3_egg_H3K27me3_ChIP_macs3_peak_2330
N2_chrII	2975842	2976153	312	261.04	7.11708	1.39517	6.12991	strome_fem1_rrf3_egg_H3K27me3_ChIP_macs3_peak_2331
N2_chrII	2980403	2980924	522	246.05	9.04268	1.47361	7.97935	strome_fem1_rrf3_egg_H3K27me3_ChIP_macs3_peak_2332
N2_chrII	2982944	2983378	435	235.11	6.64665	1.40534	5.67995	strome_fem1_rrf3_egg_H3K27me3_ChIP_macs3_peak_2333
N2_chrII	2984028	2989874	5847	343.39	22.0098	1.68037	20.551	strome_fem1_rrf3_egg_H3K27me3_ChIP_macs3_peak_2334
N2_chrII	2990533	2991043	511	232.27	5.76583	1.36218	4.85459	strome_fem1_rrf3_egg_H3K27me3_ChIP_macs3_peak_2335
N2_chrII	2991577	2994881	3305	293.36	18.5236	1.68894	17.1516	strome_fem1_rrf3_egg_H3K27me3_ChIP_macs3_peak_2336
N2_chrII	2995199	2995759	561	251.86	7.11068	1.39672	6.13506	strome_fem1_rrf3_egg_H3K27me3_ChIP_macs3_peak_2337
N2_chrII	2996074	2997787	1714	363.26	23.8982	1.69478	22.3908	strome_fem1_rrf3_egg_H3K27me3_ChIP_macs3_peak_2338
N2_chrII	2998358	3000605	2248	290.22	13.7227	1.54955	12.5106	strome_fem1_rrf3_egg_H3K27me3_ChIP_macs3_peak_2339
N2_chrII	3001004	3001591	588	217.76	4.25652	1.30475	3.43086	strome_fem1_rrf3_egg_H3K27me3_ChIP_macs3_peak_2340
N2_chrII	3003358	3003654	297	210.83	3.39462	1.26355	2.62531	strome_fem1_rrf3_egg_H3K27me3_ChIP_macs3_peak_2341
N2_chrII	3004832	3015069	10238	340.55	22.4465	1.74408	20.9267	strome_fem1_rrf3_egg_H3K27me3_ChIP_macs3_peak_2342
N2_chrII	3015551	3019857	4307	280.44	9.65894	1.4368	8.59403	strome_fem1_rrf3_egg_H3K27me3_ChIP_macs3_peak_2343
N2_chrII	3020173	3026346	6174	314.15	17.7353	1.65063	16.3622	strome_fem1_rrf3_egg_H3K27me3_ChIP_macs3_peak_2344
N2_chrII	3026790	3032102	5313	274.56	11.854	1.52361	10.6899	strome_fem1_rrf3_egg_H3K27me3_ChIP_macs3_peak_2345
N2_chrII	3032645	3032932	288	227.65	5.59097	1.36384	4.68313	strome_fem1_rrf3_egg_H3K27me3_ChIP_macs3_peak_2346
N2_chrII	3034492	3034870	379	231	5.73546	1.36296	4.82444	strome_fem1_rrf3_egg_H3K27me3_ChIP_macs3_peak_2347
N2_chrII	3037361	3037828	468	254.94	10.2991	1.51212	9.17898	strome_fem1_rrf3_egg_H3K27me3_ChIP_macs3_peak_2348
N2_chrII	3038819	3049842	11024	361.47	30.4047	1.85245	28.7301	strome_fem1_rrf3_egg_H3K27me3_ChIP_macs3_peak_2349
N2_chrII	3050234	3062138	11905	349.76	25.5596	1.76531	23.992	strome_fem1_rrf3_egg_H3K27me3_ChIP_macs3_peak_2350
N2_chrII	3062489	3062830	342	229.62	5.66517	1.35982	4.75894	strome_fem1_rrf3_egg_H3K27me3_ChIP_macs3_peak_2351
N2_chrII	3083122	3084008	887	219.43	4.48446	1.31205	3.64767	strome_fem1_rrf3_egg_H3K27me3_ChIP_macs3_peak_2352
N2_chrII	3093515	3103357	9843	308.12	15.7319	1.57824	14.4541	strome_fem1_rrf3_egg_H3K27me3_ChIP_macs3_peak_2353
N2_chrII	3104580	3105191	612	268.58	8.18639	1.42003	7.16038	strome_fem1_rrf3_egg_H3K27me3_ChIP_macs3_peak_2354
N2_chrII	3105520	3126142	20623	316.47	23.9348	1.78816	22.415	strome_fem1_rrf3_egg_H3K27me3_ChIP_macs3_peak_2355
N2_chrII	3126451	3135560	9110	326.26	22.7664	1.76038	21.2584	strome_fem1_rrf3_egg_H3K27me3_ChIP_macs3_peak_2356
N2_chrII	3135947	3145244	9298	339.65	30.5533	1.85785	28.9083	strome_fem1_rrf3_egg_H3K27me3_ChIP_macs3_peak_2357
N2_chrII	3146268	3149050	2783	288.16	14.5216	1.60163	13.247	strome_fem1_rrf3_egg_H3K27me3_ChIP_macs3_peak_2358
N2_chrII	3150080	3152239	2160	304.02	17.5779	1.64394	16.2318	strome_fem1_rrf3_egg_H3K27me3_ChIP_macs3_peak_2359
N2_chrII	3152692	3154683	1992	270.85	11.4465	1.52767	10.2859	strome_fem1_rrf3_egg_H3K27me3_ChIP_macs3_peak_2360
N2_chrII	3155235	3167853	12619	294.85	16.3186	1.62537	15.0126	strome_fem1_rrf3_egg_H3K27me3_ChIP_macs3_peak_2361
N2_chrII	3168637	3171973	3337	225.49	4.84382	1.32455	3.98613	strome_fem1_rrf3_egg_H3K27me3_ChIP_macs3_peak_2362
N2_chrII	3172479	3174210	1732	227.04	5.28547	1.34571	4.40007	strome_fem1_rrf3_egg_H3K27me3_ChIP_macs3_peak_2363
N2_chrII	3174575	3178628	4054	224.61	4.33547	1.30246	3.50629	strome_fem1_rrf3_egg_H3K27me3_ChIP_macs3_peak_2364
N2_chrII	3178937	3181721	2785	312.13	17.0147	1.63451	15.6637	strome_fem1_rrf3_egg_H3K27me3_ChIP_macs3_peak_2365
N2_chrII	3182047	3183530	1484	314.98	16.1942	1.60298	14.8754	strome_fem1_rrf3_egg_H3K27me3_ChIP_macs3_peak_2366
N2_chrII	3183860	3187238	3379	338.93	19.1511	1.67943	17.7027	strome_fem1_rrf3_egg_H3K27me3_ChIP_macs3_peak_2367
N2_chrII	3188132	3191534	3403	291.36	15.1072	1.61891	13.8082	strome_fem1_rrf3_egg_H3K27me3_ChIP_macs3_peak_2368
N2_chrII	3191870	3193795	1926	261.31	11.2887	1.51647	10.1532	strome_fem1_rrf3_egg_H3K27me3_ChIP_macs3_peak_2369
N2_chrII	3194835	3201207	6373	276.52	11.3227	1.50179	10.1868	strome_fem1_rrf3_egg_H3K27me3_ChIP_macs3_peak_2370
N2_chrII	3201815	3202207	393	251.89	5.81506	1.34849	4.9006	strome_fem1_rrf3_egg_H3K27me3_ChIP_macs3_peak_2371
N2_chrII	3202639	3208681	6043	377.74	37.2176	2.02262	35.3393	strome_fem1_rrf3_egg_H3K27me3_ChIP_macs3_peak_2372
N2_chrII	3209095	3210141	1047	297.6	17.7353	1.68443	16.3569	strome_fem1_rrf3_egg_H3K27me3_ChIP_macs3_peak_2373
N2_chrII	3210479	3211531	1053	252.31	8.0332	1.43575	7.00686	strome_fem1_rrf3_egg_H3K27me3_ChIP_macs3_peak_2374
N2_chrII	3211904	3217048	5145	259.2	9.47523	1.44698	8.42845	strome_fem1_rrf3_egg_H3K27me3_ChIP_macs3_peak_2375
N2_chrII	3217434	3218743	1310	251.24	7.75543	1.42059	6.74705	strome_fem1_rrf3_egg_H3K27me3_ChIP_macs3_peak_2376
N2_chrII	3219972	3220285	314	219.06	3.93539	1.28821	3.12944	strome_fem1_rrf3_egg_H3K27me3_ChIP_macs3_peak_2377
N2_chrII	3221157	3221941	785	235.58	5.84676	1.3644	4.92908	strome_fem1_rrf3_egg_H3K27me3_ChIP_macs3_peak_2378
N2_chrII	3222425	3223420	996	243.2	5.05536	1.32379	4.18487	strome_fem1_rrf3_egg_H3K27me3_ChIP_macs3_peak_2379
N2_chrII	3223905	3224280	376	222.33	4.04163	1.29064	3.22928	strome_fem1_rrf3_egg_H3K27me3_ChIP_macs3_peak_2380
N2_chrII	3224894	3225477	584	275.64	14.8341	1.60879	13.5762	strome_fem1_rrf3_egg_H3K27me3_ChIP_macs3_peak_2381
N2_chrII	3225835	3226341	507	253.92	5.74577	1.34373	4.83469	strome_fem1_rrf3_egg_H3K27me3_ChIP_macs3_peak_2382
N2_chrII	3226918	3230357	3440	267.38	9.42287	1.45339	8.35798	strome_fem1_rrf3_egg_H3K27me3_ChIP_macs3_peak_2383
N2_chrII	3230716	3233200	2485	242.34	6.92775	1.40191	5.95586	strome_fem1_rrf3_egg_H3K27me3_ChIP_macs3_peak_2384
N2_chrII	3233738	3233987	250	221.39	4.74773	1.32649	3.89182	strome_fem1_rrf3_egg_H3K27me3_ChIP_macs3_peak_2385
N2_chrII	3234933	3235876	944	258.68	9.06078	1.43733	8.02111	strome_fem1_rrf3_egg_H3K27me3_ChIP_macs3_peak_2386
N2_chrII	3236297	3236634	338	220.77	4.12615	1.2965	3.30814	strome_fem1_rrf3_egg_H3K27me3_ChIP_macs3_peak_2387
N2_chrII	3238212	3241207	2996	292.15	13.4566	1.57362	12.2072	strome_fem1_rrf3_egg_H3K27me3_ChIP_macs3_peak_2388
N2_chrII	3241575	3241850	276	227.48	5.58255	1.3628	4.67599	strome_fem1_rrf3_egg_H3K27me3_ChIP_macs3_peak_2389
N2_chrII	3242557	3243333	777	256.74	9.20747	1.46356	8.14101	strome_fem1_rrf3_egg_H3K27me3_ChIP_macs3_peak_2390
N2_chrII	3245520	3246644	1125	256.46	9.22835	1.47134	8.1564	strome_fem1_rrf3_egg_H3K27me3_ChIP_macs3_peak_2391
N2_chrII	3246999	3247813	815	233.03	6.43561	1.39462	5.48397	strome_fem1_rrf3_egg_H3K27me3_ChIP_macs3_peak_2392
N2_chrII	3248478	3249375	898	276.21	10.965	1.50623	9.81995	strome_fem1_rrf3_egg_H3K27me3_ChIP_macs3_peak_2393
N2_chrII	3249733	3250326	594	213.74	3.33895	1.25874	2.57333	strome_fem1_rrf3_egg_H3K27me3_ChIP_macs3_peak_2394
N2_chrII	3250728	3253741	3014	298.62	18.7683	1.68821	17.3883	strome_fem1_rrf3_egg_H3K27me3_ChIP_macs3_peak_2395
N2_chrII	3254113	3255640	1528	252.47	8.24141	1.42501	7.22747	strome_fem1_rrf3_egg_H3K27me3_ChIP_macs3_peak_2396
N2_chrII	3256489	3267767	11279	299.06	16.0674	1.61407	14.7674	strome_fem1_rrf3_egg_H3K27me3_ChIP_macs3_peak_2397
N2_chrII	3268153	3270823	2671	272.77	12.5387	1.50099	11.4053	strome_fem1_rrf3_egg_H3K27me3_ChIP_macs3_peak_2398
N2_chrII	3271497	3275759	4263	265.23	11.8235	1.50932	10.6922	strome_fem1_rrf3_egg_H3K27me3_ChIP_macs3_peak_2399
N2_chrII	3276093	3276498	406	227.7	5.46041	1.35571	4.56239	strome_fem1_rrf3_egg_H3K27me3_ChIP_macs3_peak_2400
N2_chrII	3276846	3278097	1252	243.48	8.04607	1.44723	7.01755	strome_fem1_rrf3_egg_H3K27me3_ChIP_macs3_peak_2401
N2_chrII	3278517	3280718	2202	223.55	5.05577	1.33623	4.18533	strome_fem1_rrf3_egg_H3K27me3_ChIP_macs3_peak_2402
N2_chrII	3281266	3281762	497	253.46	10.1746	1.51735	9.04961	strome_fem1_rrf3_egg_H3K27me3_ChIP_macs3_peak_2403
N2_chrII	3282472	3282817	346	259.78	11.5754	1.55408	10.3988	strome_fem1_rrf3_egg_H3K27me3_ChIP_macs3_peak_2404
N2_chrII	3283383	3288500	5118	309.57	16.9645	1.62231	15.6359	strome_fem1_rrf3_egg_H3K27me3_ChIP_macs3_peak_2405
N2_chrII	3289080	3289449	370	281.94	16.9218	1.68664	15.5646	strome_fem1_rrf3_egg_H3K27me3_ChIP_macs3_peak_2406
N2_chrII	3290321	3293124	2804	411.83	46.1828	2.1877	44.074	strome_fem1_rrf3_egg_H3K27me3_ChIP_macs3_peak_2407
N2_chrII	3294023	3300841	6819	335.52	21.2274	1.71383	19.7495	strome_fem1_rrf3_egg_H3K27me3_ChIP_macs3_peak_2408
N2_chrII	3301411	3302309	899	395.96	11.9847	1.41873	10.8382	strome_fem1_rrf3_egg_H3K27me3_ChIP_macs3_peak_2409
N2_chrII	3302648	3303128	481	247.8	5.93055	1.35838	5.00706	strome_fem1_rrf3_egg_H3K27me3_ChIP_macs3_peak_2410
N2_chrII	3303586	3304296	711	239.88	4.61178	1.30523	3.76452	strome_fem1_rrf3_egg_H3K27me3_ChIP_macs3_peak_2411
N2_chrII	3305092	3305798	707	260.28	6.20175	1.35261	5.27226	strome_fem1_rrf3_egg_H3K27me3_ChIP_macs3_peak_2412
N2_chrII	3306880	3309328	2449	305.27	11.9433	1.51809	10.7425	strome_fem1_rrf3_egg_H3K27me3_ChIP_macs3_peak_2413
N2_chrII	3309659	3313009	3351	280.97	9.01983	1.43092	7.97038	strome_fem1_rrf3_egg_H3K27me3_ChIP_macs3_peak_2414
N2_chrII	3313689	3315339	1651	240.43	4.09421	1.28055	3.27932	strome_fem1_rrf3_egg_H3K27me3_ChIP_macs3_peak_2415
N2_chrII	3315663	3316033	371	265.5	10.3067	1.50062	9.18289	strome_fem1_rrf3_egg_H3K27me3_ChIP_macs3_peak_2416
N2_chrII	3317127	3318226	1100	263.6	7.66794	1.40841	6.66129	strome_fem1_rrf3_egg_H3K27me3_ChIP_macs3_peak_2417
N2_chrII	3318830	3319936	1107	233.72	4.97837	1.32545	4.11303	strome_fem1_rrf3_egg_H3K27me3_ChIP_macs3_peak_2418
N2_chrII	3321990	3322514	525	244.49	5.23997	1.3322	4.35514	strome_fem1_rrf3_egg_H3K27me3_ChIP_macs3_peak_2419
N2_chrII	3323851	3324178	328	240.02	5.32435	1.33829	4.43495	strome_fem1_rrf3_egg_H3K27me3_ChIP_macs3_peak_2420
N2_chrII	3325932	3326709	778	224.36	4.19497	1.29691	3.3731	strome_fem1_rrf3_egg_H3K27me3_ChIP_macs3_peak_2421
N2_chrII	3328561	3329226	666	229.23	4.14628	1.29059	3.32875	strome_fem1_rrf3_egg_H3K27me3_ChIP_macs3_peak_2422
N2_chrII	3329542	3331723	2182	301.54	12.9004	1.5316	11.6918	strome_fem1_rrf3_egg_H3K27me3_ChIP_macs3_peak_2423
N2_chrII	3332442	3335059	2618	300.55	11.0785	1.47633	9.93734	strome_fem1_rrf3_egg_H3K27me3_ChIP_macs3_peak_2424
N2_chrII	3335758	3338664	2907	291.27	10.1355	1.46446	9.02426	strome_fem1_rrf3_egg_H3K27me3_ChIP_macs3_peak_2425
N2_chrII	3339033	3339832	800	264.26	6.89557	1.37722	5.92922	strome_fem1_rrf3_egg_H3K27me3_ChIP_macs3_peak_2426
N2_chrII	3341335	3345122	3788	256.5	8.1867	1.42964	7.16581	strome_fem1_rrf3_egg_H3K27me3_ChIP_macs3_peak_2427
N2_chrII	3345586	3346323	738	261.07	10.7321	1.50368	9.61205	strome_fem1_rrf3_egg_H3K27me3_ChIP_macs3_peak_2428
N2_chrII	3347309	3347576	268	275.31	7.62239	1.40255	6.61247	strome_fem1_rrf3_egg_H3K27me3_ChIP_macs3_peak_2429
N2_chrII	3347979	3348759	781	256.94	6.66713	1.381	5.70357	strome_fem1_rrf3_egg_H3K27me3_ChIP_macs3_peak_2430
N2_chrII	3349273	3350090	818	298.89	14.4727	1.59829	13.1884	strome_fem1_rrf3_egg_H3K27me3_ChIP_macs3_peak_2431
N2_chrII	3351530	3352022	493	228.15	4.70248	1.31867	3.84903	strome_fem1_rrf3_egg_H3K27me3_ChIP_macs3_peak_2432
N2_chrII	3363102	3365271	2170	287.41	13.7686	1.58465	12.5152	strome_fem1_rrf3_egg_H3K27me3_ChIP_macs3_peak_2433
N2_chrII	3365693	3367453	1761	282.29	9.2758	1.44589	8.19808	strome_fem1_rrf3_egg_H3K27me3_ChIP_macs3_peak_2434
N2_chrII	3367798	3369250	1453	257.65	8.07778	1.42792	7.05617	strome_fem1_rrf3_egg_H3K27me3_ChIP_macs3_peak_2435
N2_chrII	3370000	3371133	1134	242.03	7.02721	1.40331	6.05501	strome_fem1_rrf3_egg_H3K27me3_ChIP_macs3_peak_2436
N2_chrII	3373408	3373741	334	210.54	3.17277	1.25105	2.41899	strome_fem1_rrf3_egg_H3K27me3_ChIP_macs3_peak_2437
N2_chrII	3374156	3375924	1769	269.21	10.4501	1.48787	9.3364	strome_fem1_rrf3_egg_H3K27me3_ChIP_macs3_peak_2438
N2_chrII	3376349	3377310	962	272.38	7.46589	1.38554	6.47416	strome_fem1_rrf3_egg_H3K27me3_ChIP_macs3_peak_2439
N2_chrII	3378304	3384563	6260	280.44	11.241	1.5043	10.0959	strome_fem1_rrf3_egg_H3K27me3_ChIP_macs3_peak_2440
N2_chrII	3385117	3385563	447	236.95	7.15026	1.41875	6.1646	strome_fem1_rrf3_egg_H3K27me3_ChIP_macs3_peak_2441
N2_chrII	3385935	3388309	2375	243.31	5.96454	1.35906	5.04305	strome_fem1_rrf3_egg_H3K27me3_ChIP_macs3_peak_2442
N2_chrII	3388622	3390163	1542	262.07	7.29599	1.3947	6.3076	strome_fem1_rrf3_egg_H3K27me3_ChIP_macs3_peak_2443
N2_chrII	3390483	3403007	12525	293.11	13.2026	1.55169	11.9814	strome_fem1_rrf3_egg_H3K27me3_ChIP_macs3_peak_2444
N2_chrII	3403322	3406248	2927	313.4	14.4014	1.56076	13.1352	strome_fem1_rrf3_egg_H3K27me3_ChIP_macs3_peak_2445
N2_chrII	3407126	3410444	3319	305.44	15.9383	1.60092	14.6433	strome_fem1_rrf3_egg_H3K27me3_ChIP_macs3_peak_2446
N2_chrII	3410804	3414296	3493	310.48	16.0126	1.61337	14.694	strome_fem1_rrf3_egg_H3K27me3_ChIP_macs3_peak_2447
N2_chrII	3414629	3421851	7223	278.69	8.92228	1.42808	7.87323	strome_fem1_rrf3_egg_H3K27me3_ChIP_macs3_peak_2448
N2_chrII	3422721	3427612	4892	274.17	11.7577	1.53555	10.5827	strome_fem1_rrf3_egg_H3K27me3_ChIP_macs3_peak_2449
N2_chrII	3428195	3437114	8920	318.04	20.0638	1.71169	18.6201	strome_fem1_rrf3_egg_H3K27me3_ChIP_macs3_peak_2450
N2_chrII	3437848	3447410	9563	342	25.7486	1.80206	24.1621	strome_fem1_rrf3_egg_H3K27me3_ChIP_macs3_peak_2451
N2_chrII	3448383	3451467	3085	330.88	27.3892	1.81533	25.8186	strome_fem1_rrf3_egg_H3K27me3_ChIP_macs3_peak_2452
N2_chrII	3452074	3454512	2439	282.8	13.7162	1.5691	12.4915	strome_fem1_rrf3_egg_H3K27me3_ChIP_macs3_peak_2453
N2_chrII	3458537	3459230	694	232.04	5.30305	1.34271	4.41658	strome_fem1_rrf3_egg_H3K27me3_ChIP_macs3_peak_2454
N2_chrII	3459549	3459965	417	232.56	5.73493	1.35713	4.8285	strome_fem1_rrf3_egg_H3K27me3_ChIP_macs3_peak_2455
N2_chrII	3460878	3461206	329	209.1	3.15542	1.25157	2.40253	strome_fem1_rrf3_egg_H3K27me3_ChIP_macs3_peak_2456
N2_chrII	3466548	3482494	15947	442.18	39.8621	1.88055	37.9878	strome_fem1_rrf3_egg_H3K27me3_ChIP_macs3_peak_2457
N2_chrII	3482811	3486278	3468	345.03	21.7698	1.71046	20.2845	strome_fem1_rrf3_egg_H3K27me3_ChIP_macs3_peak_2458
N2_chrII	3487340	3487606	267	248.51	4.3529	1.28674	3.5221	strome_fem1_rrf3_egg_H3K27me3_ChIP_macs3_peak_2459
N2_chrII	3487956	3489295	1340	308.05	9.83679	1.42175	8.75404	strome_fem1_rrf3_egg_H3K27me3_ChIP_macs3_peak_2460
N2_chrII	3489625	3492283	2659	268.9	9.15726	1.45495	8.0893	strome_fem1_rrf3_egg_H3K27me3_ChIP_macs3_peak_2461
N2_chrII	3492968	3493273	306	246.74	8.85861	1.47562	7.79186	strome_fem1_rrf3_egg_H3K27me3_ChIP_macs3_peak_2462
N2_chrII	3493599	3493857	259	241.51	4.81868	1.31122	3.96104	strome_fem1_rrf3_egg_H3K27me3_ChIP_macs3_peak_2463
N2_chrII	3512584	3513127	544	262.93	5.0441	1.30899	4.17097	strome_fem1_rrf3_egg_H3K27me3_ChIP_macs3_peak_2464
N2_chrII	3513554	3514296	743	267.69	5.60467	1.3296	4.69924	strome_fem1_rrf3_egg_H3K27me3_ChIP_macs3_peak_2465
N2_chrII	3523743	3527291	3549	258.63	10.5976	1.49407	9.49361	strome_fem1_rrf3_egg_H3K27me3_ChIP_macs3_peak_2466
N2_chrII	3527660	3533128	5469	299.56	18.1192	1.65122	16.7771	strome_fem1_rrf3_egg_H3K27me3_ChIP_macs3_peak_2467
N2_chrII	3535121	3541316	6196	264.55	8.41373	1.43027	7.3797	strome_fem1_rrf3_egg_H3K27me3_ChIP_macs3_peak_2468
N2_chrII	3559102	3559584	483	220.7	3.91762	1.28463	3.11372	strome_fem1_rrf3_egg_H3K27me3_ChIP_macs3_peak_2469
N2_chrII	3561408	3562463	1056	229.53	5.94404	1.37223	5.02338	strome_fem1_rrf3_egg_H3K27me3_ChIP_macs3_peak_2470
N2_chrII	3563226	3564286	1061	218.53	4.36511	1.30947	3.53278	strome_fem1_rrf3_egg_H3K27me3_ChIP_macs3_peak_2471
N2_chrII	3564650	3565029	380	231.43	4.6239	1.31494	3.77303	strome_fem1_rrf3_egg_H3K27me3_ChIP_macs3_peak_2472
N2_chrII	3569208	3569876	669	255.86	7.60421	1.41774	6.59679	strome_fem1_rrf3_egg_H3K27me3_ChIP_macs3_peak_2473
N2_chrII	3571529	3572373	845	252.87	5.76745	1.33901	4.8605	strome_fem1_rrf3_egg_H3K27me3_ChIP_macs3_peak_2474
N2_chrII	3572685	3579047	6363	308.29	17.5478	1.64354	16.1998	strome_fem1_rrf3_egg_H3K27me3_ChIP_macs3_peak_2475
N2_chrII	3579444	3585006	5563	312.95	17.339	1.64706	15.9757	strome_fem1_rrf3_egg_H3K27me3_ChIP_macs3_peak_2476
N2_chrII	3585336	3593492	8157	324.08	20.7658	1.70976	19.3164	strome_fem1_rrf3_egg_H3K27me3_ChIP_macs3_peak_2477
N2_chrII	3594135	3596073	1939	248.09	6.50139	1.37375	5.55836	strome_fem1_rrf3_egg_H3K27me3_ChIP_macs3_peak_2478
N2_chrII	3596592	3598122	1531	256.59	7.82535	1.41428	6.81929	strome_fem1_rrf3_egg_H3K27me3_ChIP_macs3_peak_2479
N2_chrII	3598426	3601371	2946	250.2	6.57777	1.36775	5.63923	strome_fem1_rrf3_egg_H3K27me3_ChIP_macs3_peak_2480
N2_chrII	3604477	3609711	5235	258.38	8.31384	1.42374	7.29422	strome_fem1_rrf3_egg_H3K27me3_ChIP_macs3_peak_2481
N2_chrII	3610459	3610949	491	274.57	11.0766	1.5231	9.91347	strome_fem1_rrf3_egg_H3K27me3_ChIP_macs3_peak_2482
N2_chrII	3612915	3613382	468	244.93	7.44119	1.42773	6.43619	strome_fem1_rrf3_egg_H3K27me3_ChIP_macs3_peak_2483
N2_chrII	3613827	3614931	1105	267.5	7.43424	1.39726	6.4371	strome_fem1_rrf3_egg_H3K27me3_ChIP_macs3_peak_2484
N2_chrII	3615275	3619456	4182	310.44	18.7819	1.69174	17.3694	strome_fem1_rrf3_egg_H3K27me3_ChIP_macs3_peak_2485
N2_chrII	3619778	3622346	2569	291.95	13.7305	1.56595	12.4914	strome_fem1_rrf3_egg_H3K27me3_ChIP_macs3_peak_2486
N2_chrII	3623102	3628999	5898	310.52	15.869	1.60021	14.5637	strome_fem1_rrf3_egg_H3K27me3_ChIP_macs3_peak_2487
N2_chrII	3629316	3631084	1769	247.4	8.76272	1.44924	7.72863	strome_fem1_rrf3_egg_H3K27me3_ChIP_macs3_peak_2488
N2_chrII	3633112	3633367	256	246.31	8.89638	1.47515	7.83108	strome_fem1_rrf3_egg_H3K27me3_ChIP_macs3_peak_2489
N2_chrII	3633859	3646619	12761	339.84	24.7575	1.80532	23.1733	strome_fem1_rrf3_egg_H3K27me3_ChIP_macs3_peak_2490
N2_chrII	3647001	3648027	1027	260.51	5.46419	1.33043	4.5678	strome_fem1_rrf3_egg_H3K27me3_ChIP_macs3_peak_2491
N2_chrII	3649010	3649259	250	233.73	5.10717	1.33491	4.22897	strome_fem1_rrf3_egg_H3K27me3_ChIP_macs3_peak_2492
N2_chrII	3650037	3650752	716	234.66	4.10879	1.28425	3.29339	strome_fem1_rrf3_egg_H3K27me3_ChIP_macs3_peak_2493
N2_chrII	3651241	3652871	1631	245.31	6.58561	1.3845	5.63277	strome_fem1_rrf3_egg_H3K27me3_ChIP_macs3_peak_2494
N2_chrII	3653302	3656095	2794	323.49	17.2224	1.63406	15.8565	strome_fem1_rrf3_egg_H3K27me3_ChIP_macs3_peak_2495
N2_chrII	3657707	3658098	392	252.61	5.06834	1.31691	4.19399	strome_fem1_rrf3_egg_H3K27me3_ChIP_macs3_peak_2496
N2_chrII	3658521	3659012	492	225.92	3.80696	1.27629	3.00968	strome_fem1_rrf3_egg_H3K27me3_ChIP_macs3_peak_2497
N2_chrII	3662840	3666516	3677	290.23	14.9252	1.61309	13.6359	strome_fem1_rrf3_egg_H3K27me3_ChIP_macs3_peak_2498
N2_chrII	3667491	3670184	2694	288.04	12.3665	1.50206	11.2169	strome_fem1_rrf3_egg_H3K27me3_ChIP_macs3_peak_2499
N2_chrII	3670729	3671557	829	244.3	8.27238	1.45639	7.23267	strome_fem1_rrf3_egg_H3K27me3_ChIP_macs3_peak_2500
N2_chrII	3672242	3673577	1336	287.05	11.1307	1.50723	9.97459	strome_fem1_rrf3_egg_H3K27me3_ChIP_macs3_peak_2501
N2_chrII	3673951	3674622	672	225.01	4.13916	1.29368	3.32122	strome_fem1_rrf3_egg_H3K27me3_ChIP_macs3_peak_2502
N2_chrII	3675684	3676140	457	299.87	19.0647	1.69541	17.6707	strome_fem1_rrf3_egg_H3K27me3_ChIP_macs3_peak_2503
N2_chrII	3676620	3676926	307	222.6	3.99964	1.28941	3.189	strome_fem1_rrf3_egg_H3K27me3_ChIP_macs3_peak_2504
N2_chrII	3677426	3677932	507	242.17	5.45992	1.34269	4.56388	strome_fem1_rrf3_egg_H3K27me3_ChIP_macs3_peak_2505
N2_chrII	3678371	3679650	1280	244.2	6.1293	1.35839	5.20988	strome_fem1_rrf3_egg_H3K27me3_ChIP_macs3_peak_2506
N2_chrII	3680140	3681226	1087	242.28	5.07526	1.31841	4.20759	strome_fem1_rrf3_egg_H3K27me3_ChIP_macs3_peak_2507
N2_chrII	3681587	3683120	1534	267.88	7.02999	1.38183	6.05533	strome_fem1_rrf3_egg_H3K27me3_ChIP_macs3_peak_2508
N2_chrII	3683490	3684012	523	338.02	15.2043	1.55315	13.9117	strome_fem1_rrf3_egg_H3K27me3_ChIP_macs3_peak_2509
N2_chrII	3684512	3685585	1074	290.26	8.01991	1.40379	6.98974	strome_fem1_rrf3_egg_H3K27me3_ChIP_macs3_peak_2510
N2_chrII	3685937	3686278	342	230.79	3.87489	1.27563	3.07401	strome_fem1_rrf3_egg_H3K27me3_ChIP_macs3_peak_2511
N2_chrII	3687625	3694143	6519	301.88	14.8148	1.57155	13.555	strome_fem1_rrf3_egg_H3K27me3_ChIP_macs3_peak_2512
N2_chrII	3694623	3701232	6610	276.19	11.526	1.49449	10.398	strome_fem1_rrf3_egg_H3K27me3_ChIP_macs3_peak_2513
N2_chrII	3701617	3703556	1940	264.4	10.9297	1.49638	9.8173	strome_fem1_rrf3_egg_H3K27me3_ChIP_macs3_peak_2514
N2_chrII	3703870	3705247	1378	312.04	14.4798	1.57844	13.1932	strome_fem1_rrf3_egg_H3K27me3_ChIP_macs3_peak_2515
N2_chrII	3705961	3706781	821	246.04	6.18288	1.36575	5.25009	strome_fem1_rrf3_egg_H3K27me3_ChIP_macs3_peak_2516
N2_chrII	3708430	3709542	1113	337.37	29.9304	1.9476	28.208	strome_fem1_rrf3_egg_H3K27me3_ChIP_macs3_peak_2517
N2_chrII	3710808	3712812	2005	254.75	7.66219	1.41724	6.6563	strome_fem1_rrf3_egg_H3K27me3_ChIP_macs3_peak_2518
N2_chrII	3713150	3722938	9789	281.59	11.3047	1.50672	10.1545	strome_fem1_rrf3_egg_H3K27me3_ChIP_macs3_peak_2519
N2_chrII	3723250	3726768	3519	274.53	11.3047	1.51855	10.1484	strome_fem1_rrf3_egg_H3K27me3_ChIP_macs3_peak_2520
N2_chrII	3727134	3728613	1480	280.81	11.3816	1.49893	10.2424	strome_fem1_rrf3_egg_H3K27me3_ChIP_macs3_peak_2521
N2_chrII	3730225	3732159	1935	282.39	11.1022	1.46691	9.99593	strome_fem1_rrf3_egg_H3K27me3_ChIP_macs3_peak_2522
N2_chrII	3732510	3745190	12681	319.88	18.9024	1.66832	17.504	strome_fem1_rrf3_egg_H3K27me3_ChIP_macs3_peak_2523
N2_chrII	3745740	3746386	647	270.72	7.34968	1.3921	6.35825	strome_fem1_rrf3_egg_H3K27me3_ChIP_macs3_peak_2524
N2_chrII	3747064	3756879	9816	287.67	12.0513	1.52213	10.8725	strome_fem1_rrf3_egg_H3K27me3_ChIP_macs3_peak_2525
N2_chrII	3757199	3758489	1291	282.19	11.9984	1.52613	10.8198	strome_fem1_rrf3_egg_H3K27me3_ChIP_macs3_peak_2526
N2_chrII	3760858	3761109	252	264.98	6.18053	1.35589	5.24205	strome_fem1_rrf3_egg_H3K27me3_ChIP_macs3_peak_2527
N2_chrII	3761640	3763233	1594	264.14	6.6226	1.36358	5.67425	strome_fem1_rrf3_egg_H3K27me3_ChIP_macs3_peak_2528
N2_chrII	3763598	3763997	400	252.78	7.07372	1.40165	6.08968	strome_fem1_rrf3_egg_H3K27me3_ChIP_macs3_peak_2529
N2_chrII	3766003	3766713	711	301.06	11.8805	1.51166	10.7064	strome_fem1_rrf3_egg_H3K27me3_ChIP_macs3_peak_2530
N2_chrII	3768052	3770941	2890	280.49	8.7287	1.42387	7.67927	strome_fem1_rrf3_egg_H3K27me3_ChIP_macs3_peak_2531
N2_chrII	3771523	3771864	342	264.88	4.0887	1.26573	3.27373	strome_fem1_rrf3_egg_H3K27me3_ChIP_macs3_peak_2532
N2_chrII	3772196	3774951	2756	310.23	16.1758	1.61576	14.8503	strome_fem1_rrf3_egg_H3K27me3_ChIP_macs3_peak_2533
N2_chrII	3775358	3776043	686	247.99	5.45194	1.33903	4.55486	strome_fem1_rrf3_egg_H3K27me3_ChIP_macs3_peak_2534
N2_chrII	3777463	3779451	1989	280.34	12.0635	1.53608	10.878	strome_fem1_rrf3_egg_H3K27me3_ChIP_macs3_peak_2535
N2_chrII	3779753	3780790	1038	282.51	8.90069	1.43345	7.84073	strome_fem1_rrf3_egg_H3K27me3_ChIP_macs3_peak_2536
N2_chrII	3781331	3782208	878	261.46	5.34641	1.32049	4.45908	strome_fem1_rrf3_egg_H3K27me3_ChIP_macs3_peak_2537
N2_chrII	3782558	3784969	2412	295.01	12.1607	1.5111	10.9845	strome_fem1_rrf3_egg_H3K27me3_ChIP_macs3_peak_2538
N2_chrII	3785424	3785866	443	252.82	7.06347	1.39777	6.08389	strome_fem1_rrf3_egg_H3K27me3_ChIP_macs3_peak_2539
N2_chrII	3786626	3787407	782	267.52	9.1242	1.43895	8.07521	strome_fem1_rrf3_egg_H3K27me3_ChIP_macs3_peak_2540
N2_chrII	3787842	3788840	999	261.48	9.11287	1.46359	8.04321	strome_fem1_rrf3_egg_H3K27me3_ChIP_macs3_peak_2541
N2_chrII	3789749	3796256	6508	266.36	10.7987	1.49122	9.68689	strome_fem1_rrf3_egg_H3K27me3_ChIP_macs3_peak_2542
N2_chrII	3796592	3797165	574	247.26	6.71445	1.38421	5.75764	strome_fem1_rrf3_egg_H3K27me3_ChIP_macs3_peak_2543
N2_chrII	3797482	3800657	3176	269.46	10.7198	1.50651	9.5866	strome_fem1_rrf3_egg_H3K27me3_ChIP_macs3_peak_2544
N2_chrII	3801056	3801411	356	248.24	6.84026	1.39479	5.87025	strome_fem1_rrf3_egg_H3K27me3_ChIP_macs3_peak_2545
N2_chrII	3802341	3804579	2239	293.79	10.1562	1.4473	9.06871	strome_fem1_rrf3_egg_H3K27me3_ChIP_macs3_peak_2546
N2_chrII	3804922	3805293	372	307.56	3.96318	1.23857	3.1557	strome_fem1_rrf3_egg_H3K27me3_ChIP_macs3_peak_2547
N2_chrII	3806806	3812934	6129	652.35	36.6838	1.68959	34.8652	strome_fem1_rrf3_egg_H3K27me3_ChIP_macs3_peak_2548
N2_chrII	3813751	3814398	648	298.23	10.8337	1.47889	9.69497	strome_fem1_rrf3_egg_H3K27me3_ChIP_macs3_peak_2549
N2_chrII	3814830	3815869	1040	277.75	11.022	1.49295	9.88761	strome_fem1_rrf3_egg_H3K27me3_ChIP_macs3_peak_2550
N2_chrII	3820888	3821470	583	249.77	7.95844	1.43525	6.93547	strome_fem1_rrf3_egg_H3K27me3_ChIP_macs3_peak_2551
N2_chrII	3822139	3822635	497	235.85	6.76686	1.40263	5.80229	strome_fem1_rrf3_egg_H3K27me3_ChIP_macs3_peak_2552
N2_chrII	3823186	3825292	2107	266	11.646	1.54002	10.4749	strome_fem1_rrf3_egg_H3K27me3_ChIP_macs3_peak_2553
N2_chrII	3826228	3826729	502	238.8	6.33283	1.38207	5.3904	strome_fem1_rrf3_egg_H3K27me3_ChIP_macs3_peak_2554
N2_chrII	3827467	3829019	1553	286.67	13.6902	1.57358	12.4515	strome_fem1_rrf3_egg_H3K27me3_ChIP_macs3_peak_2555
N2_chrII	3831276	3833609	2334	273.58	10.5104	1.48208	9.39619	strome_fem1_rrf3_egg_H3K27me3_ChIP_macs3_peak_2556
N2_chrII	3835634	3836536	903	252.82	8.04612	1.4389	7.01671	strome_fem1_rrf3_egg_H3K27me3_ChIP_macs3_peak_2557
N2_chrII	3836906	3840815	3910	283.96	11.2689	1.48986	10.1329	strome_fem1_rrf3_egg_H3K27me3_ChIP_macs3_peak_2558
N2_chrII	3841404	3842819	1416	311.47	13.2933	1.53728	12.0639	strome_fem1_rrf3_egg_H3K27me3_ChIP_macs3_peak_2559
N2_chrII	3843275	3843747	473	300.56	8.79292	1.41134	7.73876	strome_fem1_rrf3_egg_H3K27me3_ChIP_macs3_peak_2560
N2_chrII	3844944	3847943	3000	461.37	13.0767	1.41129	11.8583	strome_fem1_rrf3_egg_H3K27me3_ChIP_macs3_peak_2561
N2_chrII	3849314	3849748	435	317.57	10.8268	1.4655	9.67906	strome_fem1_rrf3_egg_H3K27me3_ChIP_macs3_peak_2562
N2_chrII	3850756	3852451	1696	280.7	7.70996	1.396	6.70047	strome_fem1_rrf3_egg_H3K27me3_ChIP_macs3_peak_2563
N2_chrII	3853115	3853481	367	215.3	3.4721	1.26467	2.69838	strome_fem1_rrf3_egg_H3K27me3_ChIP_macs3_peak_2564
N2_chrII	3853988	3855619	1632	239.99	6.494	1.38823	5.54247	strome_fem1_rrf3_egg_H3K27me3_ChIP_macs3_peak_2565
N2_chrII	3856067	3857194	1128	281.88	13.6	1.58875	12.3515	strome_fem1_rrf3_egg_H3K27me3_ChIP_macs3_peak_2566
N2_chrII	3858051	3859789	1739	252.06	7.47115	1.41722	6.4691	strome_fem1_rrf3_egg_H3K27me3_ChIP_macs3_peak_2567
N2_chrII	3860114	3860644	531	229.26	5.57478	1.3585	4.67132	strome_fem1_rrf3_egg_H3K27me3_ChIP_macs3_peak_2568
N2_chrII	3861189	3862534	1346	262.07	8.03722	1.42726	7.0099	strome_fem1_rrf3_egg_H3K27me3_ChIP_macs3_peak_2569
N2_chrII	3863733	3864177	445	244.08	7.36362	1.41651	6.37044	strome_fem1_rrf3_egg_H3K27me3_ChIP_macs3_peak_2570
N2_chrII	3864721	3865105	385	265.21	10.0077	1.49546	8.89283	strome_fem1_rrf3_egg_H3K27me3_ChIP_macs3_peak_2571
N2_chrII	3867832	3868380	549	247.52	5.64561	1.34666	4.73954	strome_fem1_rrf3_egg_H3K27me3_ChIP_macs3_peak_2572
N2_chrII	3869237	3873320	4084	258.01	8.0825	1.42173	7.06761	strome_fem1_rrf3_egg_H3K27me3_ChIP_macs3_peak_2573
N2_chrII	3873955	3874474	520	219.98	4.40773	1.31222	3.57091	strome_fem1_rrf3_egg_H3K27me3_ChIP_macs3_peak_2574
N2_chrII	3876115	3877780	1666	253.58	7.31221	1.39233	6.33867	strome_fem1_rrf3_egg_H3K27me3_ChIP_macs3_peak_2575
N2_chrII	3878182	3880245	2064	250.3	5.77042	1.34619	4.85975	strome_fem1_rrf3_egg_H3K27me3_ChIP_macs3_peak_2576
N2_chrII	3881312	3882026	715	226.43	5.23061	1.34421	4.34766	strome_fem1_rrf3_egg_H3K27me3_ChIP_macs3_peak_2577
N2_chrII	3882329	3884360	2032	232.46	5.20908	1.33584	4.33104	strome_fem1_rrf3_egg_H3K27me3_ChIP_macs3_peak_2578
N2_chrII	3885184	3887734	2551	294.32	13.7452	1.55346	12.521	strome_fem1_rrf3_egg_H3K27me3_ChIP_macs3_peak_2579
N2_chrII	3888463	3888860	398	303.92	8.09143	1.39008	7.06491	strome_fem1_rrf3_egg_H3K27me3_ChIP_macs3_peak_2580
N2_chrII	3889314	3890099	786	232.52	3.99009	1.27999	3.18167	strome_fem1_rrf3_egg_H3K27me3_ChIP_macs3_peak_2581
N2_chrII	3890508	3891354	847	278.93	9.72605	1.44811	8.65098	strome_fem1_rrf3_egg_H3K27me3_ChIP_macs3_peak_2582
N2_chrII	3891903	3899061	7159	287.67	9.16856	1.43141	8.10361	strome_fem1_rrf3_egg_H3K27me3_ChIP_macs3_peak_2583
N2_chrII	3900682	3901813	1132	268.96	9.1674	1.45436	8.09738	strome_fem1_rrf3_egg_H3K27me3_ChIP_macs3_peak_2584
N2_chrII	3902186	3902564	379	266.03	7.35704	1.39699	6.3622	strome_fem1_rrf3_egg_H3K27me3_ChIP_macs3_peak_2585
N2_chrII	3903332	3904402	1071	247.13	7.06979	1.40304	6.09071	strome_fem1_rrf3_egg_H3K27me3_ChIP_macs3_peak_2586
N2_chrII	3905542	3906281	740	257.96	7.78352	1.41943	6.77298	strome_fem1_rrf3_egg_H3K27me3_ChIP_macs3_peak_2587
N2_chrII	3906697	3908867	2171	283.19	10.5886	1.48717	9.46484	strome_fem1_rrf3_egg_H3K27me3_ChIP_macs3_peak_2588
N2_chrII	3909670	3911025	1356	241.17	6.75293	1.38486	5.80363	strome_fem1_rrf3_egg_H3K27me3_ChIP_macs3_peak_2589
N2_chrII	3911452	3912258	807	252.77	7.79552	1.41465	6.7942	strome_fem1_rrf3_egg_H3K27me3_ChIP_macs3_peak_2590
N2_chrII	3913380	3913667	288	245.99	4.84631	1.31086	3.9856	strome_fem1_rrf3_egg_H3K27me3_ChIP_macs3_peak_2591
N2_chrII	3914702	3915565	864	263.5	10.242	1.50098	9.1234	strome_fem1_rrf3_egg_H3K27me3_ChIP_macs3_peak_2592
N2_chrII	3916815	3917583	769	259.44	5.57898	1.33362	4.67519	strome_fem1_rrf3_egg_H3K27me3_ChIP_macs3_peak_2593
N2_chrII	3918958	3922896	3939	273.95	9.88286	1.44781	8.81229	strome_fem1_rrf3_egg_H3K27me3_ChIP_macs3_peak_2594
N2_chrII	3923953	3925499	1547	331.75	17.4368	1.58909	16.1168	strome_fem1_rrf3_egg_H3K27me3_ChIP_macs3_peak_2595
N2_chrII	3925918	3927055	1138	248.76	4.93943	1.31136	4.07628	strome_fem1_rrf3_egg_H3K27me3_ChIP_macs3_peak_2596
N2_chrII	3927591	3933309	5719	290.25	12.8766	1.53162	11.6825	strome_fem1_rrf3_egg_H3K27me3_ChIP_macs3_peak_2597
N2_chrII	3933903	3934230	328	240.65	4.46334	1.29902	3.62408	strome_fem1_rrf3_egg_H3K27me3_ChIP_macs3_peak_2598
N2_chrII	3948535	3951171	2637	340.77	14.9523	1.50387	13.716	strome_fem1_rrf3_egg_H3K27me3_ChIP_macs3_peak_2599
N2_chrII	3951522	3953111	1590	299.28	10.319	1.46316	9.19916	strome_fem1_rrf3_egg_H3K27me3_ChIP_macs3_peak_2600
N2_chrII	3953502	3960337	6836	380.38	27.8926	1.81993	26.2172	strome_fem1_rrf3_egg_H3K27me3_ChIP_macs3_peak_2601
N2_chrII	3961296	3961674	379	242.75	3.92351	1.27096	3.11876	strome_fem1_rrf3_egg_H3K27me3_ChIP_macs3_peak_2602
N2_chrII	3962061	3962330	270	235.14	5.30975	1.34211	4.42101	strome_fem1_rrf3_egg_H3K27me3_ChIP_macs3_peak_2603
N2_chrII	3964087	3964842	756	230.42	4.56524	1.30927	3.72133	strome_fem1_rrf3_egg_H3K27me3_ChIP_macs3_peak_2604
N2_chrII	3965208	3965496	289	276.04	7.90064	1.41023	6.87934	strome_fem1_rrf3_egg_H3K27me3_ChIP_macs3_peak_2605
N2_chrII	3966066	3966323	258	245.5	6.58681	1.38633	5.63074	strome_fem1_rrf3_egg_H3K27me3_ChIP_macs3_peak_2606
N2_chrII	3968189	3969105	917	225.29	4.14457	1.29295	3.32694	strome_fem1_rrf3_egg_H3K27me3_ChIP_macs3_peak_2607
N2_chrII	3969961	3970691	731	241.46	5.13154	1.3289	4.25384	strome_fem1_rrf3_egg_H3K27me3_ChIP_macs3_peak_2608
N2_chrII	3973920	3974484	565	248.21	6.62883	1.38243	5.67302	strome_fem1_rrf3_egg_H3K27me3_ChIP_macs3_peak_2609
N2_chrII	3974803	3975536	734	295.39	9.71473	1.4583	8.60606	strome_fem1_rrf3_egg_H3K27me3_ChIP_macs3_peak_2610
N2_chrII	3975950	3983405	7456	312.24	23.3808	1.7868	21.8769	strome_fem1_rrf3_egg_H3K27me3_ChIP_macs3_peak_2611
N2_chrII	3985132	3988590	3459	293.51	9.17451	1.41994	8.11501	strome_fem1_rrf3_egg_H3K27me3_ChIP_macs3_peak_2612
N2_chrII	3989161	3991940	2780	282.93	11.5937	1.49919	10.4526	strome_fem1_rrf3_egg_H3K27me3_ChIP_macs3_peak_2613
N2_chrII	3993093	3994141	1049	255.38	8.7286	1.45218	7.67761	strome_fem1_rrf3_egg_H3K27me3_ChIP_macs3_peak_2614
N2_chrII	3994715	3995412	698	249.39	5.58145	1.33894	4.68073	strome_fem1_rrf3_egg_H3K27me3_ChIP_macs3_peak_2615
N2_chrII	3996396	3997312	917	306.87	13.6089	1.50853	12.4214	strome_fem1_rrf3_egg_H3K27me3_ChIP_macs3_peak_2616
N2_chrII	3997710	3999474	1765	267.37	8.6442	1.43927	7.5957	strome_fem1_rrf3_egg_H3K27me3_ChIP_macs3_peak_2617
N2_chrII	4000022	4000762	741	273.02	10.1772	1.48623	9.05871	strome_fem1_rrf3_egg_H3K27me3_ChIP_macs3_peak_2618
N2_chrII	4001990	4003447	1458	259.1	7.26559	1.3945	6.28145	strome_fem1_rrf3_egg_H3K27me3_ChIP_macs3_peak_2619
N2_chrII	4003789	4004603	815	299.09	12.6194	1.5279	11.4141	strome_fem1_rrf3_egg_H3K27me3_ChIP_macs3_peak_2620
N2_chrII	4007171	4007588	418	549.7	18.5444	1.46816	17.159	strome_fem1_rrf3_egg_H3K27me3_ChIP_macs3_peak_2621
N2_chrII	4010617	4011610	994	247.84	5.7586	1.35308	4.84255	strome_fem1_rrf3_egg_H3K27me3_ChIP_macs3_peak_2622
N2_chrII	4012099	4012674	576	270.09	11.6306	1.5477	10.4458	strome_fem1_rrf3_egg_H3K27me3_ChIP_macs3_peak_2623
N2_chrII	4012981	4013358	378	269.57	8.77828	1.44378	7.72088	strome_fem1_rrf3_egg_H3K27me3_ChIP_macs3_peak_2624
N2_chrII	4013661	4014421	761	244.86	7.73325	1.43607	6.71682	strome_fem1_rrf3_egg_H3K27me3_ChIP_macs3_peak_2625
N2_chrII	4014847	4015096	250	210.98	3.41924	1.26406	2.64906	strome_fem1_rrf3_egg_H3K27me3_ChIP_macs3_peak_2626
N2_chrII	4016183	4018313	2131	320.29	16.4823	1.58734	15.1769	strome_fem1_rrf3_egg_H3K27me3_ChIP_macs3_peak_2627
N2_chrII	4018815	4020040	1226	272.26	8.61157	1.42443	7.57365	strome_fem1_rrf3_egg_H3K27me3_ChIP_macs3_peak_2628
N2_chrII	4020494	4021495	1002	330.9	23.3175	1.78545	21.7739	strome_fem1_rrf3_egg_H3K27me3_ChIP_macs3_peak_2629
N2_chrII	4022879	4023725	847	214	3.66162	1.27552	2.87517	strome_fem1_rrf3_egg_H3K27me3_ChIP_macs3_peak_2630
N2_chrII	4024067	4030265	6199	318.87	19.4385	1.6967	18.0062	strome_fem1_rrf3_egg_H3K27me3_ChIP_macs3_peak_2631
N2_chrII	4030795	4031383	589	248.35	7.005	1.40314	6.02456	strome_fem1_rrf3_egg_H3K27me3_ChIP_macs3_peak_2632
N2_chrII	4035524	4036272	749	233.6	4.39856	1.29996	3.56423	strome_fem1_rrf3_egg_H3K27me3_ChIP_macs3_peak_2633
N2_chrII	4036595	4037549	955	271.32	8.76738	1.42457	7.73021	strome_fem1_rrf3_egg_H3K27me3_ChIP_macs3_peak_2634
N2_chrII	4038050	4038826	777	234.27	5.85141	1.36652	4.93234	strome_fem1_rrf3_egg_H3K27me3_ChIP_macs3_peak_2635
N2_chrII	4039454	4039848	395	219.18	3.28328	1.25255	2.52081	strome_fem1_rrf3_egg_H3K27me3_ChIP_macs3_peak_2636
N2_chrII	4041176	4041486	311	262.78	11.3118	1.539	10.151	strome_fem1_rrf3_egg_H3K27me3_ChIP_macs3_peak_2637
N2_chrII	4044089	4044576	488	236.97	7.28108	1.41869	6.29477	strome_fem1_rrf3_egg_H3K27me3_ChIP_macs3_peak_2638
N2_chrII	4045511	4045916	406	210.64	3.36031	1.26238	2.59289	strome_fem1_rrf3_egg_H3K27me3_ChIP_macs3_peak_2639
N2_chrII	4046452	4046780	329	235.8	6.60835	1.39372	5.65431	strome_fem1_rrf3_egg_H3K27me3_ChIP_macs3_peak_2640
N2_chrII	4047637	4047914	278	212.55	3.20407	1.25194	2.44767	strome_fem1_rrf3_egg_H3K27me3_ChIP_macs3_peak_2641
N2_chrII	4048557	4049793	1237	241.9	5.82538	1.35422	4.91178	strome_fem1_rrf3_egg_H3K27me3_ChIP_macs3_peak_2642
N2_chrII	4050171	4050501	331	271.99	5.94447	1.33699	5.02209	strome_fem1_rrf3_egg_H3K27me3_ChIP_macs3_peak_2643
N2_chrII	4051091	4051871	781	264.94	9.06231	1.45915	7.9923	strome_fem1_rrf3_egg_H3K27me3_ChIP_macs3_peak_2644
N2_chrII	4052629	4054269	1641	279.61	12.4139	1.54868	11.2122	strome_fem1_rrf3_egg_H3K27me3_ChIP_macs3_peak_2645
N2_chrII	4059796	4060430	635	220.74	4.47928	1.3133	3.6401	strome_fem1_rrf3_egg_H3K27me3_ChIP_macs3_peak_2646
N2_chrII	4063393	4064024	632	233.57	5.27132	1.34049	4.38573	strome_fem1_rrf3_egg_H3K27me3_ChIP_macs3_peak_2647
N2_chrII	4065251	4066323	1073	262.92	4.76864	1.29476	3.91472	strome_fem1_rrf3_egg_H3K27me3_ChIP_macs3_peak_2648
N2_chrII	4066840	4068547	1708	297.39	11.3501	1.49421	10.1934	strome_fem1_rrf3_egg_H3K27me3_ChIP_macs3_peak_2649
N2_chrII	4069098	4070238	1141	240.79	4.4733	1.29814	3.63432	strome_fem1_rrf3_egg_H3K27me3_ChIP_macs3_peak_2650
N2_chrII	4070738	4071366	629	253.47	7.31352	1.41042	6.31882	strome_fem1_rrf3_egg_H3K27me3_ChIP_macs3_peak_2651
N2_chrII	4072357	4073063	707	247.26	5.59932	1.3415	4.69923	strome_fem1_rrf3_egg_H3K27me3_ChIP_macs3_peak_2652
N2_chrII	4077214	4077531	318	248.32	5.53065	1.3398	4.63	strome_fem1_rrf3_egg_H3K27me3_ChIP_macs3_peak_2653
N2_chrII	4079299	4079928	630	219.23	3.79464	1.28009	2.99828	strome_fem1_rrf3_egg_H3K27me3_ChIP_macs3_peak_2654
N2_chrII	4080315	4085343	5029	281.43	11.9388	1.528	10.7653	strome_fem1_rrf3_egg_H3K27me3_ChIP_macs3_peak_2655
N2_chrII	4085859	4087981	2123	242.59	6.06168	1.35515	5.14481	strome_fem1_rrf3_egg_H3K27me3_ChIP_macs3_peak_2656
N2_chrII	4090728	4091141	414	248.41	8.29602	1.44503	7.26365	strome_fem1_rrf3_egg_H3K27me3_ChIP_macs3_peak_2657
N2_chrII	4091501	4091867	367	245.54	5.09738	1.3238	4.22029	strome_fem1_rrf3_egg_H3K27me3_ChIP_macs3_peak_2658
N2_chrII	4092420	4093021	602	231.55	4.72077	1.31754	3.86631	strome_fem1_rrf3_egg_H3K27me3_ChIP_macs3_peak_2659
N2_chrII	4093440	4095232	1793	299.67	16.5113	1.62067	15.1977	strome_fem1_rrf3_egg_H3K27me3_ChIP_macs3_peak_2660
N2_chrII	4096144	4096745	602	278.93	11.0904	1.52002	9.92616	strome_fem1_rrf3_egg_H3K27me3_ChIP_macs3_peak_2661
N2_chrII	4097416	4100390	2975	267.09	10.3614	1.46815	9.27875	strome_fem1_rrf3_egg_H3K27me3_ChIP_macs3_peak_2662
N2_chrII	4101635	4103731	2097	267.09	8.33205	1.42587	7.30038	strome_fem1_rrf3_egg_H3K27me3_ChIP_macs3_peak_2663
N2_chrII	4104107	4110320	6214	310.22	17.9219	1.63503	16.5825	strome_fem1_rrf3_egg_H3K27me3_ChIP_macs3_peak_2664
N2_chrII	4111312	4112092	781	255.56	5.56272	1.3326	4.66311	strome_fem1_rrf3_egg_H3K27me3_ChIP_macs3_peak_2665
N2_chrII	4112962	4113315	354	322.35	14.0758	1.55279	12.8117	strome_fem1_rrf3_egg_H3K27me3_ChIP_macs3_peak_2666
N2_chrII	4113731	4115632	1902	252.1	7.76273	1.40366	6.77536	strome_fem1_rrf3_egg_H3K27me3_ChIP_macs3_peak_2667
N2_chrII	4115954	4118099	2146	240.73	4.46205	1.29588	3.62608	strome_fem1_rrf3_egg_H3K27me3_ChIP_macs3_peak_2668
N2_chrII	4118608	4118899	292	222.76	3.26252	1.2489	2.50203	strome_fem1_rrf3_egg_H3K27me3_ChIP_macs3_peak_2669
N2_chrII	4119212	4120386	1175	251.8	8.33703	1.45346	7.2911	strome_fem1_rrf3_egg_H3K27me3_ChIP_macs3_peak_2670
N2_chrII	4121195	4121983	789	236.08	5.62682	1.35141	4.7253	strome_fem1_rrf3_egg_H3K27me3_ChIP_macs3_peak_2671
N2_chrII	4122501	4123237	737	273.95	10.1728	1.47826	9.06621	strome_fem1_rrf3_egg_H3K27me3_ChIP_macs3_peak_2672
N2_chrII	4124813	4125362	550	212.36	3.32665	1.25897	2.56209	strome_fem1_rrf3_egg_H3K27me3_ChIP_macs3_peak_2673
N2_chrII	4127707	4129119	1413	258.86	6.5729	1.37111	5.61995	strome_fem1_rrf3_egg_H3K27me3_ChIP_macs3_peak_2674
N2_chrII	4130326	4131079	754	265.91	9.44863	1.47115	8.36354	strome_fem1_rrf3_egg_H3K27me3_ChIP_macs3_peak_2675
N2_chrII	4131513	4131869	357	243.64	7.41275	1.42381	6.41263	strome_fem1_rrf3_egg_H3K27me3_ChIP_macs3_peak_2676
N2_chrII	4132473	4133376	904	240.34	5.08365	1.32617	4.20983	strome_fem1_rrf3_egg_H3K27me3_ChIP_macs3_peak_2677
N2_chrII	4134611	4138008	3398	332.38	20.0998	1.66679	18.6804	strome_fem1_rrf3_egg_H3K27me3_ChIP_macs3_peak_2678
N2_chrII	4141430	4142843	1414	274.61	11.1944	1.52728	10.0256	strome_fem1_rrf3_egg_H3K27me3_ChIP_macs3_peak_2679
N2_chrII	4143387	4146046	2660	292.87	10.8541	1.48476	9.71417	strome_fem1_rrf3_egg_H3K27me3_ChIP_macs3_peak_2680
N2_chrII	4146398	4146754	357	265.7	5.64851	1.331	4.74173	strome_fem1_rrf3_egg_H3K27me3_ChIP_macs3_peak_2681
N2_chrII	4147306	4147826	521	234.76	6.47725	1.39135	5.5269	strome_fem1_rrf3_egg_H3K27me3_ChIP_macs3_peak_2682
N2_chrII	4149328	4150212	885	255.62	6.98956	1.38648	6.0203	strome_fem1_rrf3_egg_H3K27me3_ChIP_macs3_peak_2683
N2_chrII	4150771	4151468	698	282.04	9.63797	1.46222	8.53871	strome_fem1_rrf3_egg_H3K27me3_ChIP_macs3_peak_2684
N2_chrII	4152731	4153273	543	221.55	4.66605	1.32392	3.8137	strome_fem1_rrf3_egg_H3K27me3_ChIP_macs3_peak_2685
N2_chrII	4153616	4156743	3128	272.81	10.0182	1.47632	8.91594	strome_fem1_rrf3_egg_H3K27me3_ChIP_macs3_peak_2686
N2_chrII	4157810	4158616	807	255.49	4.6459	1.29636	3.79738	strome_fem1_rrf3_egg_H3K27me3_ChIP_macs3_peak_2687
N2_chrII	4158936	4162166	3231	270.16	8.73405	1.43591	7.68572	strome_fem1_rrf3_egg_H3K27me3_ChIP_macs3_peak_2688
N2_chrII	4162573	4162903	331	217.47	3.7932	1.28123	2.99719	strome_fem1_rrf3_egg_H3K27me3_ChIP_macs3_peak_2689
N2_chrII	4164175	4166629	2455	295.13	14.9606	1.59323	13.6836	strome_fem1_rrf3_egg_H3K27me3_ChIP_macs3_peak_2690
N2_chrII	4167385	4168837	1453	328.9	19.1223	1.61495	17.7668	strome_fem1_rrf3_egg_H3K27me3_ChIP_macs3_peak_2691
N2_chrII	4169197	4173237	4041	299.05	12.3538	1.50926	11.1694	strome_fem1_rrf3_egg_H3K27me3_ChIP_macs3_peak_2692
N2_chrII	4174753	4175140	388	265.62	6.41066	1.36057	5.46795	strome_fem1_rrf3_egg_H3K27me3_ChIP_macs3_peak_2693
N2_chrII	4175550	4175872	323	232.89	3.40346	1.25019	2.63366	strome_fem1_rrf3_egg_H3K27me3_ChIP_macs3_peak_2694
N2_chrII	4176364	4176933	570	269.2	10.604	1.50969	9.46535	strome_fem1_rrf3_egg_H3K27me3_ChIP_macs3_peak_2695
N2_chrII	4178333	4181281	2949	269.46	9.36339	1.4636	8.28254	strome_fem1_rrf3_egg_H3K27me3_ChIP_macs3_peak_2696
N2_chrII	4181816	4182469	654	258.32	10.9358	1.51095	9.81317	strome_fem1_rrf3_egg_H3K27me3_ChIP_macs3_peak_2697
N2_chrII	4182771	4183339	569	301.74	9.08162	1.43044	8.00087	strome_fem1_rrf3_egg_H3K27me3_ChIP_macs3_peak_2698
N2_chrII	4184490	4185586	1097	266.61	7.47257	1.39552	6.48037	strome_fem1_rrf3_egg_H3K27me3_ChIP_macs3_peak_2699
N2_chrII	4186073	4186648	576	233.91	5.03853	1.32846	4.1677	strome_fem1_rrf3_egg_H3K27me3_ChIP_macs3_peak_2700
N2_chrII	4188110	4188451	342	231.99	3.48112	1.25472	2.70612	strome_fem1_rrf3_egg_H3K27me3_ChIP_macs3_peak_2701
N2_chrII	4190274	4190628	355	287.04	6.6182	1.35253	5.6596	strome_fem1_rrf3_egg_H3K27me3_ChIP_macs3_peak_2702
N2_chrII	4193866	4194520	655	253.67	7.29421	1.39449	6.31459	strome_fem1_rrf3_egg_H3K27me3_ChIP_macs3_peak_2703
N2_chrII	4194985	4196163	1179	258.24	6.34099	1.36472	5.3991	strome_fem1_rrf3_egg_H3K27me3_ChIP_macs3_peak_2704
N2_chrII	4196730	4197136	407	233.05	6.56477	1.39606	5.61095	strome_fem1_rrf3_egg_H3K27me3_ChIP_macs3_peak_2705
N2_chrII	4198158	4205958	7801	321.58	20.5886	1.7131	19.1415	strome_fem1_rrf3_egg_H3K27me3_ChIP_macs3_peak_2706
N2_chrII	4206985	4207731	747	273.18	7.35288	1.38989	6.35912	strome_fem1_rrf3_egg_H3K27me3_ChIP_macs3_peak_2707
N2_chrII	4208226	4215976	7751	320.91	16.1085	1.60352	14.7847	strome_fem1_rrf3_egg_H3K27me3_ChIP_macs3_peak_2708
N2_chrII	4216666	4217107	442	278.88	6.88403	1.367	5.91296	strome_fem1_rrf3_egg_H3K27me3_ChIP_macs3_peak_2709
N2_chrII	4217451	4221057	3607	342.86	26.1917	1.80699	24.6083	strome_fem1_rrf3_egg_H3K27me3_ChIP_macs3_peak_2710
N2_chrII	4221431	4222655	1225	251.6	8.55246	1.45468	7.5053	strome_fem1_rrf3_egg_H3K27me3_ChIP_macs3_peak_2711
N2_chrII	4223519	4224111	593	229.32	5.75132	1.36396	4.84103	strome_fem1_rrf3_egg_H3K27me3_ChIP_macs3_peak_2712
N2_chrII	4224535	4225339	805	242.03	4.40506	1.29269	3.5727	strome_fem1_rrf3_egg_H3K27me3_ChIP_macs3_peak_2713
N2_chrII	4225649	4226051	403	274.87	7.47263	1.39702	6.46927	strome_fem1_rrf3_egg_H3K27me3_ChIP_macs3_peak_2714
N2_chrII	4228509	4230962	2454	258.03	8.12595	1.42842	7.10072	strome_fem1_rrf3_egg_H3K27me3_ChIP_macs3_peak_2715
N2_chrII	4231667	4232658	992	261.94	10.5417	1.51916	9.40283	strome_fem1_rrf3_egg_H3K27me3_ChIP_macs3_peak_2716
N2_chrII	4232969	4234424	1456	239.54	5.04053	1.32322	4.17128	strome_fem1_rrf3_egg_H3K27me3_ChIP_macs3_peak_2717
N2_chrII	4247884	4248806	923	252.13	6.89901	1.38398	5.93725	strome_fem1_rrf3_egg_H3K27me3_ChIP_macs3_peak_2718
N2_chrII	4262446	4262790	345	241.16	5.65067	1.34888	4.74564	strome_fem1_rrf3_egg_H3K27me3_ChIP_macs3_peak_2719
N2_chrII	4263543	4263966	424	298.12	7.72365	1.37927	6.71408	strome_fem1_rrf3_egg_H3K27me3_ChIP_macs3_peak_2720
N2_chrII	4265117	4265408	292	284.97	5.93264	1.32977	5.0097	strome_fem1_rrf3_egg_H3K27me3_ChIP_macs3_peak_2721
N2_chrII	4268959	4269407	449	230.59	5.54802	1.35753	4.64487	strome_fem1_rrf3_egg_H3K27me3_ChIP_macs3_peak_2722
N2_chrII	4270725	4271532	808	257.68	6.81046	1.38501	5.84295	strome_fem1_rrf3_egg_H3K27me3_ChIP_macs3_peak_2723
N2_chrII	4272867	4274700	1834	328.73	9.51452	1.41901	8.439	strome_fem1_rrf3_egg_H3K27me3_ChIP_macs3_peak_2724
N2_chrII	4280619	4281621	1003	313.01	12.8322	1.51394	11.6221	strome_fem1_rrf3_egg_H3K27me3_ChIP_macs3_peak_2725
N2_chrII	4282563	4284322	1760	261.96	7.96986	1.41016	6.96326	strome_fem1_rrf3_egg_H3K27me3_ChIP_macs3_peak_2726
N2_chrII	4285303	4285666	364	273.99	11.8869	1.54082	10.7032	strome_fem1_rrf3_egg_H3K27me3_ChIP_macs3_peak_2727
N2_chrII	4286257	4287102	846	277.96	7.75797	1.39627	6.74931	strome_fem1_rrf3_egg_H3K27me3_ChIP_macs3_peak_2728
N2_chrII	4288099	4288598	500	240.87	6.02698	1.36932	5.0972	strome_fem1_rrf3_egg_H3K27me3_ChIP_macs3_peak_2729
N2_chrII	4289206	4289942	737	251.09	7.50665	1.40354	6.52327	strome_fem1_rrf3_egg_H3K27me3_ChIP_macs3_peak_2730
N2_chrII	4290345	4293045	2701	332.98	19.7224	1.6162	18.3649	strome_fem1_rrf3_egg_H3K27me3_ChIP_macs3_peak_2731
N2_chrII	4294039	4294714	676	270.53	6.75075	1.36882	5.78954	strome_fem1_rrf3_egg_H3K27me3_ChIP_macs3_peak_2732
N2_chrII	4322002	4322407	406	334.98	11.8854	1.47908	10.7127	strome_fem1_rrf3_egg_H3K27me3_ChIP_macs3_peak_2733
N2_chrII	4323100	4323667	568	215.3	3.83514	1.28333	3.03779	strome_fem1_rrf3_egg_H3K27me3_ChIP_macs3_peak_2734
N2_chrII	4324224	4325702	1479	266.14	5.9507	1.33835	5.03262	strome_fem1_rrf3_egg_H3K27me3_ChIP_macs3_peak_2735
N2_chrII	4330413	4331270	858	263.33	9.38109	1.4663	8.30645	strome_fem1_rrf3_egg_H3K27me3_ChIP_macs3_peak_2736
N2_chrII	4331842	4332116	275	254.55	4.47826	1.28733	3.64185	strome_fem1_rrf3_egg_H3K27me3_ChIP_macs3_peak_2737
N2_chrII	4365416	4365786	371	244.01	4.77583	1.31108	3.91728	strome_fem1_rrf3_egg_H3K27me3_ChIP_macs3_peak_2738
N2_chrII	4366432	4367088	657	252.91	7.25594	1.40214	6.26875	strome_fem1_rrf3_egg_H3K27me3_ChIP_macs3_peak_2739
N2_chrII	4367706	4368032	327	313.07	17.8316	1.66232	16.4473	strome_fem1_rrf3_egg_H3K27me3_ChIP_macs3_peak_2740
N2_chrII	4369883	4372868	2986	248.55	5.01572	1.31571	4.14712	strome_fem1_rrf3_egg_H3K27me3_ChIP_macs3_peak_2741
N2_chrII	4374072	4375386	1315	277.27	6.33857	1.34504	5.40106	strome_fem1_rrf3_egg_H3K27me3_ChIP_macs3_peak_2742
N2_chrII	4377626	4378185	560	260.97	6.54061	1.36889	5.58774	strome_fem1_rrf3_egg_H3K27me3_ChIP_macs3_peak_2743
N2_chrII	4379580	4383705	4126	288.63	12.7216	1.54896	11.5111	strome_fem1_rrf3_egg_H3K27me3_ChIP_macs3_peak_2744
N2_chrII	4392758	4393443	686	260	4.94426	1.3095	4.07602	strome_fem1_rrf3_egg_H3K27me3_ChIP_macs3_peak_2745
N2_chrII	4394146	4394490	345	239.6	5.22718	1.33171	4.34662	strome_fem1_rrf3_egg_H3K27me3_ChIP_macs3_peak_2746
N2_chrII	4398045	4398941	897	285.13	8.9138	1.43356	7.85054	strome_fem1_rrf3_egg_H3K27me3_ChIP_macs3_peak_2747
N2_chrII	4400633	4401103	471	232.43	3.83092	1.27329	3.03216	strome_fem1_rrf3_egg_H3K27me3_ChIP_macs3_peak_2748
N2_chrII	4402988	4403939	952	272.62	6.78503	1.36951	5.81896	strome_fem1_rrf3_egg_H3K27me3_ChIP_macs3_peak_2749
N2_chrII	4404842	4405937	1096	273.86	9.94656	1.47644	8.8416	strome_fem1_rrf3_egg_H3K27me3_ChIP_macs3_peak_2750
N2_chrII	4407026	4407627	602	281.31	8.59529	1.42849	7.54214	strome_fem1_rrf3_egg_H3K27me3_ChIP_macs3_peak_2751
N2_chrII	4409948	4410637	690	247.65	6.25107	1.36357	5.31828	strome_fem1_rrf3_egg_H3K27me3_ChIP_macs3_peak_2752
N2_chrII	4411003	4412186	1184	309.09	13.2121	1.53004	11.9997	strome_fem1_rrf3_egg_H3K27me3_ChIP_macs3_peak_2753
N2_chrII	4414732	4415852	1121	274.5	6.04728	1.34109	5.11888	strome_fem1_rrf3_egg_H3K27me3_ChIP_macs3_peak_2754
N2_chrII	4420484	4420839	356	247.19	5.09742	1.32364	4.2203	strome_fem1_rrf3_egg_H3K27me3_ChIP_macs3_peak_2755
N2_chrII	4421403	4421787	385	212.32	3.01816	1.24098	2.27538	strome_fem1_rrf3_egg_H3K27me3_ChIP_macs3_peak_2756
N2_chrII	4425615	4426611	997	242.09	3.98321	1.27365	3.17562	strome_fem1_rrf3_egg_H3K27me3_ChIP_macs3_peak_2757
N2_chrII	4427548	4427884	337	235.49	4.88312	1.32178	4.01978	strome_fem1_rrf3_egg_H3K27me3_ChIP_macs3_peak_2758
N2_chrII	4431437	4431890	454	236.71	5.00125	1.32614	4.13131	strome_fem1_rrf3_egg_H3K27me3_ChIP_macs3_peak_2759
N2_chrII	4448898	4449198	301	249.2	4.14485	1.27648	3.32739	strome_fem1_rrf3_egg_H3K27me3_ChIP_macs3_peak_2760
N2_chrII	4452025	4452851	827	256.12	6.84655	1.38881	5.87515	strome_fem1_rrf3_egg_H3K27me3_ChIP_macs3_peak_2761
N2_chrII	4454293	4454804	512	229.29	4.29216	1.29808	3.46412	strome_fem1_rrf3_egg_H3K27me3_ChIP_macs3_peak_2762
N2_chrII	4459005	4459371	367	249.05	5.33102	1.3337	4.4395	strome_fem1_rrf3_egg_H3K27me3_ChIP_macs3_peak_2763
N2_chrII	4460590	4460909	320	240.52	7.88751	1.43969	6.87182	strome_fem1_rrf3_egg_H3K27me3_ChIP_macs3_peak_2764
N2_chrII	4461737	4462371	635	248.33	6.02971	1.36365	5.09978	strome_fem1_rrf3_egg_H3K27me3_ChIP_macs3_peak_2765
N2_chrII	4463102	4468195	5094	263.62	8.10848	1.41884	7.08863	strome_fem1_rrf3_egg_H3K27me3_ChIP_macs3_peak_2766
N2_chrII	4468961	4469506	546	289.52	7.32934	1.37458	6.34216	strome_fem1_rrf3_egg_H3K27me3_ChIP_macs3_peak_2767
N2_chrII	4489011	4491349	2339	268.9	7.30594	1.3902	6.31762	strome_fem1_rrf3_egg_H3K27me3_ChIP_macs3_peak_2768
N2_chrII	4496532	4496916	385	273.99	5.57943	1.32403	4.67715	strome_fem1_rrf3_egg_H3K27me3_ChIP_macs3_peak_2769
N2_chrII	4498017	4499571	1555	295.83	9.67277	1.44322	8.57919	strome_fem1_rrf3_egg_H3K27me3_ChIP_macs3_peak_2770
N2_chrII	4500945	4501547	603	232.45	4.00945	1.28063	3.20032	strome_fem1_rrf3_egg_H3K27me3_ChIP_macs3_peak_2771
N2_chrII	4503761	4504051	291	244.36	4.99389	1.31939	4.12404	strome_fem1_rrf3_egg_H3K27me3_ChIP_macs3_peak_2772
N2_chrII	4504467	4504833	367	249.02	4.04398	1.27349	3.23136	strome_fem1_rrf3_egg_H3K27me3_ChIP_macs3_peak_2773
N2_chrII	4509557	4510652	1096	235.49	6.26147	1.37624	5.32974	strome_fem1_rrf3_egg_H3K27me3_ChIP_macs3_peak_2774
N2_chrII	4512756	4514638	1883	249.43	7.72037	1.42341	6.71306	strome_fem1_rrf3_egg_H3K27me3_ChIP_macs3_peak_2775
N2_chrII	4515564	4515895	332	265.27	7.49493	1.39832	6.50264	strome_fem1_rrf3_egg_H3K27me3_ChIP_macs3_peak_2776
N2_chrII	4523583	4523832	250	220.52	4.60432	1.3206	3.75644	strome_fem1_rrf3_egg_H3K27me3_ChIP_macs3_peak_2777
N2_chrII	4528688	4528979	292	285.9	7.31916	1.3805	6.32383	strome_fem1_rrf3_egg_H3K27me3_ChIP_macs3_peak_2778
N2_chrII	4530358	4530633	276	229.32	5.10572	1.33683	4.2291	strome_fem1_rrf3_egg_H3K27me3_ChIP_macs3_peak_2779
N2_chrII	4532752	4534307	1556	260.25	6.39136	1.35588	5.45717	strome_fem1_rrf3_egg_H3K27me3_ChIP_macs3_peak_2780
N2_chrII	4544148	4544411	264	242.99	5.08926	1.32247	4.21781	strome_fem1_rrf3_egg_H3K27me3_ChIP_macs3_peak_2781
N2_chrII	4549992	4550241	250	271.69	8.89553	1.45112	7.82596	strome_fem1_rrf3_egg_H3K27me3_ChIP_macs3_peak_2782
N2_chrII	4563307	4563975	669	295.06	11.1083	1.49763	9.95011	strome_fem1_rrf3_egg_H3K27me3_ChIP_macs3_peak_2783
N2_chrII	4564279	4564839	561	238.76	4.11792	1.28346	3.30105	strome_fem1_rrf3_egg_H3K27me3_ChIP_macs3_peak_2784
N2_chrII	4571813	4572283	471	295.33	8.95206	1.42964	7.88136	strome_fem1_rrf3_egg_H3K27me3_ChIP_macs3_peak_2785
N2_chrII	4576399	4576706	308	286.86	7.20652	1.37578	6.21812	strome_fem1_rrf3_egg_H3K27me3_ChIP_macs3_peak_2786
N2_chrII	4621288	4621796	509	232.64	4.43156	1.30009	3.59806	strome_fem1_rrf3_egg_H3K27me3_ChIP_macs3_peak_2787
N2_chrII	4622431	4622992	562	252.65	4.32461	1.28479	3.49411	strome_fem1_rrf3_egg_H3K27me3_ChIP_macs3_peak_2788
N2_chrII	4623402	4624521	1120	300.05	11.2602	1.48532	10.1088	strome_fem1_rrf3_egg_H3K27me3_ChIP_macs3_peak_2789
N2_chrII	4625659	4626039	381	246.73	5.34389	1.33295	4.45432	strome_fem1_rrf3_egg_H3K27me3_ChIP_macs3_peak_2790
N2_chrII	4628298	4628574	277	281.57	8.61248	1.42564	7.56426	strome_fem1_rrf3_egg_H3K27me3_ChIP_macs3_peak_2791
N2_chrII	4635763	4636166	404	246.97	6.71178	1.38654	5.75335	strome_fem1_rrf3_egg_H3K27me3_ChIP_macs3_peak_2792
N2_chrII	4636752	4637738	987	252.14	5.74595	1.34349	4.83797	strome_fem1_rrf3_egg_H3K27me3_ChIP_macs3_peak_2793
N2_chrII	4638423	4639217	795	308.15	16.1795	1.63942	14.8275	strome_fem1_rrf3_egg_H3K27me3_ChIP_macs3_peak_2794
N2_chrII	4639971	4640596	626	246.39	4.89695	1.31186	4.03484	strome_fem1_rrf3_egg_H3K27me3_ChIP_macs3_peak_2795
N2_chrII	4642707	4644809	2103	267.19	7.24681	1.37926	6.27342	strome_fem1_rrf3_egg_H3K27me3_ChIP_macs3_peak_2796
N2_chrII	4645124	4647829	2706	285.61	9.34902	1.4353	8.28269	strome_fem1_rrf3_egg_H3K27me3_ChIP_macs3_peak_2797
N2_chrII	4663139	4663609	471	245.16	3.61537	1.25373	2.83175	strome_fem1_rrf3_egg_H3K27me3_ChIP_macs3_peak_2798
N2_chrII	4664341	4665080	740	246.79	4.69506	1.30248	3.8448	strome_fem1_rrf3_egg_H3K27me3_ChIP_macs3_peak_2799
N2_chrII	4681668	4684870	3203	301.38	9.61244	1.43917	8.52184	strome_fem1_rrf3_egg_H3K27me3_ChIP_macs3_peak_2800
N2_chrII	4686593	4687159	567	262.24	6.7659	1.38012	5.79801	strome_fem1_rrf3_egg_H3K27me3_ChIP_macs3_peak_2801
N2_chrII	4687736	4688022	287	252.95	4.07962	1.27042	3.2668	strome_fem1_rrf3_egg_H3K27me3_ChIP_macs3_peak_2802
N2_chrII	4688857	4689758	902	290.32	10.0271	1.46712	8.91004	strome_fem1_rrf3_egg_H3K27me3_ChIP_macs3_peak_2803
N2_chrII	4693225	4693664	440	251.94	7.73928	1.42752	6.72565	strome_fem1_rrf3_egg_H3K27me3_ChIP_macs3_peak_2804
N2_chrII	4705652	4706334	683	247.87	3.509	1.24644	2.73266	strome_fem1_rrf3_egg_H3K27me3_ChIP_macs3_peak_2805
N2_chrII	4732256	4732560	305	266.15	6.69647	1.3752	5.73078	strome_fem1_rrf3_egg_H3K27me3_ChIP_macs3_peak_2806
N2_chrII	4732897	4733658	762	249.28	4.27462	1.28324	3.44787	strome_fem1_rrf3_egg_H3K27me3_ChIP_macs3_peak_2807
N2_chrII	4734904	4735558	655	264.58	4.299	1.27428	3.47199	strome_fem1_rrf3_egg_H3K27me3_ChIP_macs3_peak_2808
N2_chrII	4735931	4736318	388	259.2	5.32696	1.32194	4.4393	strome_fem1_rrf3_egg_H3K27me3_ChIP_macs3_peak_2809
N2_chrII	4737334	4737809	476	250.06	3.88727	1.26453	3.08508	strome_fem1_rrf3_egg_H3K27me3_ChIP_macs3_peak_2810
N2_chrII	4751413	4752133	721	273.3	3.88474	1.25149	3.083	strome_fem1_rrf3_egg_H3K27me3_ChIP_macs3_peak_2811
N2_chrII	4760471	4761024	554	242.48	5.24847	1.33248	4.36391	strome_fem1_rrf3_egg_H3K27me3_ChIP_macs3_peak_2812
N2_chrII	4763403	4764575	1173	303.81	11.4487	1.49749	10.2776	strome_fem1_rrf3_egg_H3K27me3_ChIP_macs3_peak_2813
N2_chrII	4765557	4766015	459	264.25	6.54321	1.36799	5.58814	strome_fem1_rrf3_egg_H3K27me3_ChIP_macs3_peak_2814
N2_chrII	4775532	4776121	590	218.27	3.62784	1.271	2.84316	strome_fem1_rrf3_egg_H3K27me3_ChIP_macs3_peak_2815
N2_chrII	4784014	4784657	644	261.09	6.02624	1.35003	5.09903	strome_fem1_rrf3_egg_H3K27me3_ChIP_macs3_peak_2816
N2_chrII	4789087	4789481	395	235.43	3.12694	1.23355	2.37685	strome_fem1_rrf3_egg_H3K27me3_ChIP_macs3_peak_2817
N2_chrII	4793225	4793509	285	245.02	3.13851	1.22925	2.38767	strome_fem1_rrf3_egg_H3K27me3_ChIP_macs3_peak_2818
N2_chrII	4798912	4799653	742	295.08	11.8754	1.50567	10.708	strome_fem1_rrf3_egg_H3K27me3_ChIP_macs3_peak_2819
N2_chrII	4800427	4800776	350	275.92	9.22246	1.45441	8.14159	strome_fem1_rrf3_egg_H3K27me3_ChIP_macs3_peak_2820
N2_chrII	4812920	4814322	1403	286.45	8.30581	1.40541	7.27533	strome_fem1_rrf3_egg_H3K27me3_ChIP_macs3_peak_2821
N2_chrII	4818160	4818637	478	250.41	3.4717	1.24381	2.69757	strome_fem1_rrf3_egg_H3K27me3_ChIP_macs3_peak_2822
N2_chrII	4819326	4819852	527	253.51	4.35763	1.28496	3.52508	strome_fem1_rrf3_egg_H3K27me3_ChIP_macs3_peak_2823
N2_chrII	4821410	4821780	371	271.93	6.92368	1.3754	5.95129	strome_fem1_rrf3_egg_H3K27me3_ChIP_macs3_peak_2824
N2_chrII	4822303	4822613	311	224.22	3.87876	1.28159	3.07609	strome_fem1_rrf3_egg_H3K27me3_ChIP_macs3_peak_2825
N2_chrII	4824127	4824836	710	236.68	4.32414	1.29512	3.49513	strome_fem1_rrf3_egg_H3K27me3_ChIP_macs3_peak_2826
N2_chrII	4835018	4835689	672	247.43	4.72346	1.305	3.87019	strome_fem1_rrf3_egg_H3K27me3_ChIP_macs3_peak_2827
N2_chrII	4836744	4837493	750	262.88	4.67575	1.29241	3.8246	strome_fem1_rrf3_egg_H3K27me3_ChIP_macs3_peak_2828
N2_chrII	4837970	4838273	304	259.11	6.68277	1.37517	5.72503	strome_fem1_rrf3_egg_H3K27me3_ChIP_macs3_peak_2829
N2_chrII	4838708	4839220	513	251.19	5.69034	1.34455	4.78105	strome_fem1_rrf3_egg_H3K27me3_ChIP_macs3_peak_2830
N2_chrII	4847586	4848019	434	302.64	8.77889	1.41212	7.72425	strome_fem1_rrf3_egg_H3K27me3_ChIP_macs3_peak_2831
N2_chrII	4848435	4849286	852	284.75	5.08108	1.2937	4.20805	strome_fem1_rrf3_egg_H3K27me3_ChIP_macs3_peak_2832
N2_chrII	4849676	4850936	1261	315.09	14.3328	1.57236	13.0497	strome_fem1_rrf3_egg_H3K27me3_ChIP_macs3_peak_2833
N2_chrII	4851571	4851881	311	317.22	13.9205	1.54787	12.6685	strome_fem1_rrf3_egg_H3K27me3_ChIP_macs3_peak_2834
N2_chrII	4854500	4855397	898	255.15	5.80558	1.34631	4.89	strome_fem1_rrf3_egg_H3K27me3_ChIP_macs3_peak_2835
N2_chrII	4855863	4856235	373	300.77	12.7348	1.53629	11.518	strome_fem1_rrf3_egg_H3K27me3_ChIP_macs3_peak_2836
N2_chrII	4873359	4873699	341	266.4	9.99879	1.49557	8.88042	strome_fem1_rrf3_egg_H3K27me3_ChIP_macs3_peak_2837
N2_chrII	4874288	4874847	560	253.51	4.46376	1.28961	3.62486	strome_fem1_rrf3_egg_H3K27me3_ChIP_macs3_peak_2838
N2_chrII	4875173	4876741	1569	266.19	9.06082	1.44753	8.00324	strome_fem1_rrf3_egg_H3K27me3_ChIP_macs3_peak_2839
N2_chrII	4878051	4881467	3417	284.89	15.7911	1.6279	14.4998	strome_fem1_rrf3_egg_H3K27me3_ChIP_macs3_peak_2840
N2_chrII	4883085	4884405	1321	280.57	14.5563	1.607	13.2921	strome_fem1_rrf3_egg_H3K27me3_ChIP_macs3_peak_2841
N2_chrII	4885354	4886950	1597	293.36	17.3442	1.69109	15.9635	strome_fem1_rrf3_egg_H3K27me3_ChIP_macs3_peak_2842
N2_chrII	4887622	4888138	517	241.4	2.93762	1.21995	2.20169	strome_fem1_rrf3_egg_H3K27me3_ChIP_macs3_peak_2843
N2_chrII	4897393	4897787	395	238.76	3.48104	1.25038	2.70657	strome_fem1_rrf3_egg_H3K27me3_ChIP_macs3_peak_2844
N2_chrII	4929461	4930380	920	272.42	9.45807	1.46269	8.37351	strome_fem1_rrf3_egg_H3K27me3_ChIP_macs3_peak_2845
N2_chrII	4930898	4931178	281	244.75	5.52498	1.34198	4.62551	strome_fem1_rrf3_egg_H3K27me3_ChIP_macs3_peak_2846
N2_chrII	4935561	4936357	797	254.55	3.67813	1.252	2.88998	strome_fem1_rrf3_egg_H3K27me3_ChIP_macs3_peak_2847
N2_chrII	4940325	4941594	1270	290.14	10.4688	1.48182	9.33357	strome_fem1_rrf3_egg_H3K27me3_ChIP_macs3_peak_2848
N2_chrII	4944171	4945569	1399	296.14	10.6627	1.48477	9.52057	strome_fem1_rrf3_egg_H3K27me3_ChIP_macs3_peak_2849
N2_chrII	4945945	4946706	762	260.81	6.55663	1.3644	5.60985	strome_fem1_rrf3_egg_H3K27me3_ChIP_macs3_peak_2850
N2_chrII	4947300	4947549	250	275.68	5.37937	1.31469	4.48758	strome_fem1_rrf3_egg_H3K27me3_ChIP_macs3_peak_2851
N2_chrII	5020224	5020914	691	288.74	4.74326	1.278	3.88983	strome_fem1_rrf3_egg_H3K27me3_ChIP_macs3_peak_2852
N2_chrII	5021487	5021916	430	265.03	5.42717	1.32326	4.53216	strome_fem1_rrf3_egg_H3K27me3_ChIP_macs3_peak_2853
N2_chrII	5022247	5024163	1917	362.31	19.0195	1.60685	17.6358	strome_fem1_rrf3_egg_H3K27me3_ChIP_macs3_peak_2854
N2_chrII	5026126	5026438	313	258.91	4.91902	1.3065	4.05261	strome_fem1_rrf3_egg_H3K27me3_ChIP_macs3_peak_2855
N2_chrII	5082084	5082909	826	262.79	6.12274	1.35388	5.18874	strome_fem1_rrf3_egg_H3K27me3_ChIP_macs3_peak_2856
N2_chrII	5112810	5113518	709	275.96	7.35469	1.38657	6.36288	strome_fem1_rrf3_egg_H3K27me3_ChIP_macs3_peak_2857
N2_chrII	5114522	5114993	472	279.51	6.03624	1.33978	5.10484	strome_fem1_rrf3_egg_H3K27me3_ChIP_macs3_peak_2858
N2_chrII	5115385	5115728	344	271.6	7.04918	1.37718	6.07394	strome_fem1_rrf3_egg_H3K27me3_ChIP_macs3_peak_2859
N2_chrII	5126313	5127392	1080	261.55	5.46427	1.32921	4.56664	strome_fem1_rrf3_egg_H3K27me3_ChIP_macs3_peak_2860
N2_chrII	5128381	5128809	429	271.57	10.4322	1.50321	9.29859	strome_fem1_rrf3_egg_H3K27me3_ChIP_macs3_peak_2861
N2_chrII	5131471	5131875	405	219.03	3.51031	1.26496	2.7327	strome_fem1_rrf3_egg_H3K27me3_ChIP_macs3_peak_2862
N2_chrII	5143379	5143656	278	261.32	4.32673	1.27947	3.49539	strome_fem1_rrf3_egg_H3K27me3_ChIP_macs3_peak_2863
N2_chrII	5158326	5159241	916	1391.4	14.0173	1.22786	12.7613	strome_fem1_rrf3_egg_H3K27me3_ChIP_macs3_peak_2864
N2_chrII	5169766	5170432	667	269.55	8.40899	1.43059	7.36619	strome_fem1_rrf3_egg_H3K27me3_ChIP_macs3_peak_2865
N2_chrII	5171918	5172230	313	249.21	7.07104	1.40378	6.08842	strome_fem1_rrf3_egg_H3K27me3_ChIP_macs3_peak_2866
N2_chrII	5173013	5173298	286	230.83	5.29094	1.34045	4.40865	strome_fem1_rrf3_egg_H3K27me3_ChIP_macs3_peak_2867
N2_chrII	5173621	5173925	305	228.74	3.12762	1.23743	2.37697	strome_fem1_rrf3_egg_H3K27me3_ChIP_macs3_peak_2868
N2_chrII	5187340	5187659	320	229.64	3.70876	1.26806	2.91849	strome_fem1_rrf3_egg_H3K27me3_ChIP_macs3_peak_2869
N2_chrII	5187995	5188373	379	291.41	11.4575	1.5142	10.2798	strome_fem1_rrf3_egg_H3K27me3_ChIP_macs3_peak_2870
N2_chrII	5207576	5208045	470	260.73	7.98649	1.42534	6.96373	strome_fem1_rrf3_egg_H3K27me3_ChIP_macs3_peak_2871
N2_chrII	5211723	5212099	377	251.29	4.70069	1.30188	3.84734	strome_fem1_rrf3_egg_H3K27me3_ChIP_macs3_peak_2872
N2_chrII	5217056	5217345	290	227.61	3.6562	1.26653	2.8695	strome_fem1_rrf3_egg_H3K27me3_ChIP_macs3_peak_2873
N2_chrII	5220045	5220671	627	237.16	4.74347	1.31409	3.88746	strome_fem1_rrf3_egg_H3K27me3_ChIP_macs3_peak_2874
N2_chrII	5221356	5221909	554	262.6	5.51768	1.32373	4.62385	strome_fem1_rrf3_egg_H3K27me3_ChIP_macs3_peak_2875
N2_chrII	5222220	5223846	1627	276.59	7.28932	1.38566	6.29809	strome_fem1_rrf3_egg_H3K27me3_ChIP_macs3_peak_2876
N2_chrII	5226469	5226991	523	274.27	5.80869	1.331	4.89336	strome_fem1_rrf3_egg_H3K27me3_ChIP_macs3_peak_2877
N2_chrII	5231547	5231885	339	258.55	5.00122	1.30981	4.13123	strome_fem1_rrf3_egg_H3K27me3_ChIP_macs3_peak_2878
N2_chrII	5232492	5233549	1058	279.88	5.57105	1.31708	4.67019	strome_fem1_rrf3_egg_H3K27me3_ChIP_macs3_peak_2879
N2_chrII	5253378	5254509	1132	290.35	5.29019	1.29799	4.40624	strome_fem1_rrf3_egg_H3K27me3_ChIP_macs3_peak_2880
N2_chrII	5281533	5282682	1150	303.84	13.9957	1.5627	12.7424	strome_fem1_rrf3_egg_H3K27me3_ChIP_macs3_peak_2881
N2_chrII	5291811	5292216	406	288.94	7.21264	1.37333	6.22598	strome_fem1_rrf3_egg_H3K27me3_ChIP_macs3_peak_2882
N2_chrII	5292639	5293616	978	258.66	6.92421	1.38343	5.95641	strome_fem1_rrf3_egg_H3K27me3_ChIP_macs3_peak_2883
N2_chrII	5307839	5308779	941	244.26	4.16758	1.2815	3.34765	strome_fem1_rrf3_egg_H3K27me3_ChIP_macs3_peak_2884
N2_chrII	5313070	5313409	340	238.17	4.61715	1.30782	3.76902	strome_fem1_rrf3_egg_H3K27me3_ChIP_macs3_peak_2885
N2_chrII	5328119	5329120	1002	279.8	6.73576	1.35289	5.78462	strome_fem1_rrf3_egg_H3K27me3_ChIP_macs3_peak_2886
N2_chrII	5329685	5330310	626	283.52	4.87782	1.28865	4.01402	strome_fem1_rrf3_egg_H3K27me3_ChIP_macs3_peak_2887
N2_chrII	5331134	5331639	506	254.99	3.47689	1.24169	2.70204	strome_fem1_rrf3_egg_H3K27me3_ChIP_macs3_peak_2888
N2_chrII	5352401	5353460	1060	308.64	10.5376	1.44681	9.42626	strome_fem1_rrf3_egg_H3K27me3_ChIP_macs3_peak_2889
N2_chrII	5361882	5362196	315	234.5	3.70265	1.26456	2.91309	strome_fem1_rrf3_egg_H3K27me3_ChIP_macs3_peak_2890
N2_chrII	5551244	5551809	566	280.39	5.14882	1.30029	4.2718	strome_fem1_rrf3_egg_H3K27me3_ChIP_macs3_peak_2891
N2_chrII	5559329	5560104	776	239.33	4.3088	1.29169	3.48092	strome_fem1_rrf3_egg_H3K27me3_ChIP_macs3_peak_2892
N2_chrII	5582247	5582668	422	259.5	9.25962	1.47383	8.17922	strome_fem1_rrf3_egg_H3K27me3_ChIP_macs3_peak_2893
N2_chrII	5592123	5592898	776	263.54	10.2263	1.49114	9.12347	strome_fem1_rrf3_egg_H3K27me3_ChIP_macs3_peak_2894
N2_chrII	5765101	5765955	855	275.47	8.01284	1.40839	6.99189	strome_fem1_rrf3_egg_H3K27me3_ChIP_macs3_peak_2895
N2_chrII	5767890	5768878	989	252.37	4.40635	1.28654	3.57285	strome_fem1_rrf3_egg_H3K27me3_ChIP_macs3_peak_2896
N2_chrII	5771507	5771830	324	249.89	3.54801	1.24771	2.76859	strome_fem1_rrf3_egg_H3K27me3_ChIP_macs3_peak_2897
N2_chrII	5783010	5784116	1107	265.13	8.29017	1.43258	7.25493	strome_fem1_rrf3_egg_H3K27me3_ChIP_macs3_peak_2898
N2_chrII	5808220	5809330	1111	275.17	6.98307	1.36249	6.02479	strome_fem1_rrf3_egg_H3K27me3_ChIP_macs3_peak_2899
N2_chrII	5810337	5810754	418	255.98	7.29551	1.4011	6.30847	strome_fem1_rrf3_egg_H3K27me3_ChIP_macs3_peak_2900
N2_chrII	5811216	5811877	662	255.6	6.01891	1.3528	5.09428	strome_fem1_rrf3_egg_H3K27me3_ChIP_macs3_peak_2901
N2_chrII	5823204	5823636	433	252.71	6.75805	1.38382	5.79671	strome_fem1_rrf3_egg_H3K27me3_ChIP_macs3_peak_2902
N2_chrII	5824259	5824818	560	238.62	3.56452	1.25512	2.78419	strome_fem1_rrf3_egg_H3K27me3_ChIP_macs3_peak_2903
N2_chrII	5825740	5826494	755	291.88	9.87555	1.45108	8.77932	strome_fem1_rrf3_egg_H3K27me3_ChIP_macs3_peak_2904
N2_chrII	5827279	5828939	1661	271.55	7.48855	1.38617	6.50241	strome_fem1_rrf3_egg_H3K27me3_ChIP_macs3_peak_2905
N2_chrII	5853265	5853567	303	267.31	3.8819	1.2545	3.0802	strome_fem1_rrf3_egg_H3K27me3_ChIP_macs3_peak_2906
N2_chrII	5905017	5905266	250	235.43	3.88343	1.27382	3.08142	strome_fem1_rrf3_egg_H3K27me3_ChIP_macs3_peak_2907
N2_chrII	5915075	5915820	746	255.35	7.21124	1.40437	6.22052	strome_fem1_rrf3_egg_H3K27me3_ChIP_macs3_peak_2908
N2_chrII	5966798	5968818	2021	292.66	6.68471	1.35377	5.72076	strome_fem1_rrf3_egg_H3K27me3_ChIP_macs3_peak_2909
N2_chrII	6011737	6012398	662	238.49	6.20253	1.37558	5.26814	strome_fem1_rrf3_egg_H3K27me3_ChIP_macs3_peak_2910
N2_chrII	6013834	6014252	419	226.18	4.53348	1.30898	3.69455	strome_fem1_rrf3_egg_H3K27me3_ChIP_macs3_peak_2911
N2_chrII	6022645	6023146	502	228.8	5.80125	1.36918	4.88517	strome_fem1_rrf3_egg_H3K27me3_ChIP_macs3_peak_2912
N2_chrII	6026726	6027051	326	275.13	5.77678	1.32919	4.86545	strome_fem1_rrf3_egg_H3K27me3_ChIP_macs3_peak_2913
N2_chrII	6028176	6028665	490	235.29	3.87893	1.27357	3.077	strome_fem1_rrf3_egg_H3K27me3_ChIP_macs3_peak_2914
N2_chrII	6030713	6031136	424	211.79	3.00978	1.24089	2.26775	strome_fem1_rrf3_egg_H3K27me3_ChIP_macs3_peak_2915
N2_chrII	6032827	6033232	406	223.82	4.65567	1.32105	3.80489	strome_fem1_rrf3_egg_H3K27me3_ChIP_macs3_peak_2916
N2_chrII	6034289	6037744	3456	366.08	43.8076	2.15535	41.8346	strome_fem1_rrf3_egg_H3K27me3_ChIP_macs3_peak_2917
N2_chrII	6042061	6042512	452	264.26	7.7378	1.41271	6.72722	strome_fem1_rrf3_egg_H3K27me3_ChIP_macs3_peak_2918
N2_chrII	6064855	6065406	552	265.15	4.77516	1.29527	3.91791	strome_fem1_rrf3_egg_H3K27me3_ChIP_macs3_peak_2919
N2_chrII	6096044	6096332	289	292.36	2.77777	1.19003	2.05361	strome_fem1_rrf3_egg_H3K27me3_ChIP_macs3_peak_2920
N2_chrII	6098223	6099502	1280	266.72	6.90111	1.38367	5.92505	strome_fem1_rrf3_egg_H3K27me3_ChIP_macs3_peak_2921
N2_chrII	6100014	6100432	419	261.89	6.44061	1.36555	5.49275	strome_fem1_rrf3_egg_H3K27me3_ChIP_macs3_peak_2922
N2_chrII	6148183	6148758	576	231.91	3.59461	1.26108	2.81169	strome_fem1_rrf3_egg_H3K27me3_ChIP_macs3_peak_2923
N2_chrII	6158122	6159238	1117	233.92	3.65695	1.26237	2.8705	strome_fem1_rrf3_egg_H3K27me3_ChIP_macs3_peak_2924
N2_chrII	6164136	6165617	1482	260.11	8.18728	1.42771	7.16425	strome_fem1_rrf3_egg_H3K27me3_ChIP_macs3_peak_2925
N2_chrII	6202134	6202570	437	239.97	4.52097	1.3032	3.67769	strome_fem1_rrf3_egg_H3K27me3_ChIP_macs3_peak_2926
N2_chrII	6220540	6220901	362	233.46	2.99757	1.22738	2.257	strome_fem1_rrf3_egg_H3K27me3_ChIP_macs3_peak_2927
N2_chrII	6313385	6313717	333	234.64	3.76955	1.26888	2.97442	strome_fem1_rrf3_egg_H3K27me3_ChIP_macs3_peak_2928
N2_chrII	6315426	6315729	304	276.75	6.54349	1.35493	5.59419	strome_fem1_rrf3_egg_H3K27me3_ChIP_macs3_peak_2929
N2_chrII	6317619	6318005	387	236.57	4.71039	1.31034	3.85994	strome_fem1_rrf3_egg_H3K27me3_ChIP_macs3_peak_2930
N2_chrII	6405058	6405383	326	234.57	4.13532	1.28481	3.31955	strome_fem1_rrf3_egg_H3K27me3_ChIP_macs3_peak_2931
N2_chrII	6442060	6442570	511	243.57	4.44819	1.29493	3.61124	strome_fem1_rrf3_egg_H3K27me3_ChIP_macs3_peak_2932
N2_chrII	6446813	6447090	278	275.02	4.74741	1.28771	3.89295	strome_fem1_rrf3_egg_H3K27me3_ChIP_macs3_peak_2933
N2_chrII	6449853	6450217	365	264.91	4.30116	1.27375	3.47353	strome_fem1_rrf3_egg_H3K27me3_ChIP_macs3_peak_2934
N2_chrII	6457955	6458204	250	286.63	4.3001	1.26319	3.4711	strome_fem1_rrf3_egg_H3K27me3_ChIP_macs3_peak_2935
N2_chrII	6470594	6471507	914	255.7	4.65104	1.29441	3.80371	strome_fem1_rrf3_egg_H3K27me3_ChIP_macs3_peak_2936
N2_chrII	6478173	6478984	812	250.99	5.05745	1.31665	4.18655	strome_fem1_rrf3_egg_H3K27me3_ChIP_macs3_peak_2937
N2_chrII	6521623	6523899	2277	838.27	3.76601	1.1331	2.9733	strome_fem1_rrf3_egg_H3K27me3_ChIP_macs3_peak_2938
N2_chrII	6586856	6587930	1075	311.92	21.2144	1.74314	19.7463	strome_fem1_rrf3_egg_H3K27me3_ChIP_macs3_peak_2939
N2_chrII	6648862	6649953	1092	258.67	4.73284	1.29665	3.87994	strome_fem1_rrf3_egg_H3K27me3_ChIP_macs3_peak_2940
N2_chrII	6650319	6651350	1032	262.62	6.30186	1.3554	5.36488	strome_fem1_rrf3_egg_H3K27me3_ChIP_macs3_peak_2941
N2_chrII	6655532	6655811	280	247.12	6.96311	1.39638	5.99221	strome_fem1_rrf3_egg_H3K27me3_ChIP_macs3_peak_2942
N2_chrII	6678042	6678295	254	266.94	7.37141	1.40174	6.37128	strome_fem1_rrf3_egg_H3K27me3_ChIP_macs3_peak_2943
N2_chrII	6678616	6678952	337	268.81	5.21912	1.31071	4.33734	strome_fem1_rrf3_egg_H3K27me3_ChIP_macs3_peak_2944
N2_chrII	6683089	6684466	1378	327.17	13.6594	1.5423	12.3978	strome_fem1_rrf3_egg_H3K27me3_ChIP_macs3_peak_2945
N2_chrII	6686515	6686855	341	264.04	4.43266	1.28219	3.59513	strome_fem1_rrf3_egg_H3K27me3_ChIP_macs3_peak_2946
N2_chrII	6687631	6688518	888	328.42	11.6888	1.48103	10.5068	strome_fem1_rrf3_egg_H3K27me3_ChIP_macs3_peak_2947
N2_chrII	6689095	6689364	270	301.11	8.86728	1.41963	7.80164	strome_fem1_rrf3_egg_H3K27me3_ChIP_macs3_peak_2948
N2_chrII	6689751	6690702	952	331.56	17.4994	1.64306	16.1054	strome_fem1_rrf3_egg_H3K27me3_ChIP_macs3_peak_2949
N2_chrII	6693730	6696701	2972	386.33	29.5995	1.83167	27.9045	strome_fem1_rrf3_egg_H3K27me3_ChIP_macs3_peak_2950
N2_chrII	6698336	6698585	250	251.69	7.36251	1.41605	6.36222	strome_fem1_rrf3_egg_H3K27me3_ChIP_macs3_peak_2951
N2_chrII	6722909	6723189	281	283.39	4.58646	1.27434	3.74359	strome_fem1_rrf3_egg_H3K27me3_ChIP_macs3_peak_2952
N2_chrII	6728437	6729506	1070	308.95	17.0616	1.64332	15.7086	strome_fem1_rrf3_egg_H3K27me3_ChIP_macs3_peak_2953
N2_chrII	6732966	6733598	633	282.64	13.6613	1.59667	12.4025	strome_fem1_rrf3_egg_H3K27me3_ChIP_macs3_peak_2954
N2_chrII	6766826	6767579	754	312.51	10.7389	1.45646	9.60847	strome_fem1_rrf3_egg_H3K27me3_ChIP_macs3_peak_2955
N2_chrII	6770626	6770889	264	281.28	7.94292	1.40975	6.91531	strome_fem1_rrf3_egg_H3K27me3_ChIP_macs3_peak_2956
N2_chrII	6814506	6815542	1037	260.36	5.57687	1.33196	4.67546	strome_fem1_rrf3_egg_H3K27me3_ChIP_macs3_peak_2957
N2_chrII	6836548	6837403	856	278.2	4.0387	1.25341	3.22962	strome_fem1_rrf3_egg_H3K27me3_ChIP_macs3_peak_2958
N2_chrII	7097381	7099010	1630	278.76	7.67535	1.40209	6.66016	strome_fem1_rrf3_egg_H3K27me3_ChIP_macs3_peak_2959
N2_chrII	7100657	7101121	465	252.12	3.64804	1.25134	2.86211	strome_fem1_rrf3_egg_H3K27me3_ChIP_macs3_peak_2960
N2_chrII	7185670	7186740	1071	312.94	19.131	1.71325	17.6932	strome_fem1_rrf3_egg_H3K27me3_ChIP_macs3_peak_2961
N2_chrII	7214905	7215202	298	255.21	4.30053	1.28079	3.47221	strome_fem1_rrf3_egg_H3K27me3_ChIP_macs3_peak_2962
N2_chrII	7238028	7238696	669	227.7	3.66045	1.26743	2.87301	strome_fem1_rrf3_egg_H3K27me3_ChIP_macs3_peak_2963
N2_chrII	7254116	7254743	628	236.63	4.01691	1.27936	3.20609	strome_fem1_rrf3_egg_H3K27me3_ChIP_macs3_peak_2964
N2_chrII	7264961	7265613	653	278.83	5.90262	1.32839	4.98494	strome_fem1_rrf3_egg_H3K27me3_ChIP_macs3_peak_2965
N2_chrII	7268471	7268720	250	246.77	4.38315	1.29213	3.54807	strome_fem1_rrf3_egg_H3K27me3_ChIP_macs3_peak_2966
N2_chrII	7344911	7345423	513	246.32	5.28138	1.3307	4.39562	strome_fem1_rrf3_egg_H3K27me3_ChIP_macs3_peak_2967
N2_chrII	7453570	7454040	471	250.18	4.2013	1.27875	3.37971	strome_fem1_rrf3_egg_H3K27me3_ChIP_macs3_peak_2968
N2_chrII	7458005	7464360	6356	307.29	12.1291	1.50591	10.942	strome_fem1_rrf3_egg_H3K27me3_ChIP_macs3_peak_2969
N2_chrII	7464955	7466804	1850	401.5	12.6868	1.44783	11.47	strome_fem1_rrf3_egg_H3K27me3_ChIP_macs3_peak_2970
N2_chrII	7468926	7469443	518	243.94	7.15258	1.41109	6.16813	strome_fem1_rrf3_egg_H3K27me3_ChIP_macs3_peak_2971
N2_chrII	7470451	7471666	1216	267.15	6.83098	1.37694	5.86277	strome_fem1_rrf3_egg_H3K27me3_ChIP_macs3_peak_2972
N2_chrII	7476316	7476621	306	256.71	4.42204	1.28597	3.58542	strome_fem1_rrf3_egg_H3K27me3_ChIP_macs3_peak_2973
N2_chrII	7521136	7522720	1585	298.82	12.2941	1.53346	11.0842	strome_fem1_rrf3_egg_H3K27me3_ChIP_macs3_peak_2974
N2_chrII	7524109	7524398	290	217.21	3.08163	1.24199	2.33432	strome_fem1_rrf3_egg_H3K27me3_ChIP_macs3_peak_2975
N2_chrII	7535299	7536313	1015	344.73	27.278	1.84688	25.6442	strome_fem1_rrf3_egg_H3K27me3_ChIP_macs3_peak_2976
N2_chrII	7541240	7541542	303	231.58	4.31078	1.29705	3.48205	strome_fem1_rrf3_egg_H3K27me3_ChIP_macs3_peak_2977
N2_chrII	7550594	7551160	567	293.65	8.12811	1.40232	7.09489	strome_fem1_rrf3_egg_H3K27me3_ChIP_macs3_peak_2978
N2_chrII	7551968	7552360	393	272.12	6.67653	1.36329	5.71949	strome_fem1_rrf3_egg_H3K27me3_ChIP_macs3_peak_2979
N2_chrII	7562373	7563999	1627	299.13	15.5793	1.60861	14.2904	strome_fem1_rrf3_egg_H3K27me3_ChIP_macs3_peak_2980
N2_chrII	7580138	7580399	262	276.79	7.4414	1.39118	6.44305	strome_fem1_rrf3_egg_H3K27me3_ChIP_macs3_peak_2981
N2_chrII	7588513	7589243	731	256.88	3.68282	1.25089	2.89411	strome_fem1_rrf3_egg_H3K27me3_ChIP_macs3_peak_2982
N2_chrII	7606331	7607812	1482	264.68	4.30223	1.27474	3.47462	strome_fem1_rrf3_egg_H3K27me3_ChIP_macs3_peak_2983
N2_chrII	7611706	7612009	304	233.99	3.61814	1.26092	2.83419	strome_fem1_rrf3_egg_H3K27me3_ChIP_macs3_peak_2984
N2_chrII	7649298	7649600	303	241.23	3.00576	1.22392	2.26469	strome_fem1_rrf3_egg_H3K27me3_ChIP_macs3_peak_2985
N2_chrII	7656102	7656411	310	251.58	3.21134	1.22946	2.45541	strome_fem1_rrf3_egg_H3K27me3_ChIP_macs3_peak_2986
N2_chrII	7658174	7659552	1379	269.53	8.64633	1.42419	7.61828	strome_fem1_rrf3_egg_H3K27me3_ChIP_macs3_peak_2987
N2_chrII	7660044	7660923	880	248.64	7.67714	1.41927	6.67671	strome_fem1_rrf3_egg_H3K27me3_ChIP_macs3_peak_2988
N2_chrII	7735644	7736022	379	250.82	4.53987	1.29532	3.69575	strome_fem1_rrf3_egg_H3K27me3_ChIP_macs3_peak_2989
N2_chrII	7746991	7749339	2349	284.52	8.49381	1.41563	7.45536	strome_fem1_rrf3_egg_H3K27me3_ChIP_macs3_peak_2990
N2_chrII	7750626	7751529	904	273.63	5.62078	1.32654	4.71343	strome_fem1_rrf3_egg_H3K27me3_ChIP_macs3_peak_2991
N2_chrII	7753498	7753929	432	255.32	3.5126	1.24274	2.73583	strome_fem1_rrf3_egg_H3K27me3_ChIP_macs3_peak_2992
N2_chrII	7756250	7756797	548	270.09	4.57055	1.28377	3.72538	strome_fem1_rrf3_egg_H3K27me3_ChIP_macs3_peak_2993
N2_chrII	7757436	7757752	317	299.51	6.91102	1.35514	5.93747	strome_fem1_rrf3_egg_H3K27me3_ChIP_macs3_peak_2994
N2_chrII	7758186	7758757	572	266.81	4.91936	1.29929	4.0556	strome_fem1_rrf3_egg_H3K27me3_ChIP_macs3_peak_2995
N2_chrII	7759060	7760512	1453	279.41	6.06246	1.3353	5.13647	strome_fem1_rrf3_egg_H3K27me3_ChIP_macs3_peak_2996
N2_chrII	7760831	7762153	1323	281.11	5.17072	1.29996	4.29299	strome_fem1_rrf3_egg_H3K27me3_ChIP_macs3_peak_2997
N2_chrII	7762663	7764372	1710	275.23	6.08967	1.335	5.1679	strome_fem1_rrf3_egg_H3K27me3_ChIP_macs3_peak_2998
N2_chrII	7765963	7768927	2965	270.44	6.11743	1.34277	5.19084	strome_fem1_rrf3_egg_H3K27me3_ChIP_macs3_peak_2999
N2_chrII	8011340	8011674	335	241.14	4.99453	1.32237	4.12481	strome_fem1_rrf3_egg_H3K27me3_ChIP_macs3_peak_3000
N2_chrII	8115264	8116022	759	246.66	4.89236	1.31231	4.02953	strome_fem1_rrf3_egg_H3K27me3_ChIP_macs3_peak_3001
N2_chrII	8218177	8221090	2914	332.62	14.5653	1.53769	13.3074	strome_fem1_rrf3_egg_H3K27me3_ChIP_macs3_peak_3002
N2_chrII	8223062	8223443	382	257.43	4.52674	1.29047	3.68346	strome_fem1_rrf3_egg_H3K27me3_ChIP_macs3_peak_3003
N2_chrII	8252354	8252841	488	239.41	3.46989	1.24981	2.69569	strome_fem1_rrf3_egg_H3K27me3_ChIP_macs3_peak_3004
N2_chrII	8253481	8254370	890	247.53	3.7303	1.2573	2.93919	strome_fem1_rrf3_egg_H3K27me3_ChIP_macs3_peak_3005
N2_chrII	8262808	8264545	1738	260.82	4.32236	1.27805	3.49339	strome_fem1_rrf3_egg_H3K27me3_ChIP_macs3_peak_3006
N2_chrII	8266100	8266570	471	269.02	4.03164	1.26013	3.22064	strome_fem1_rrf3_egg_H3K27me3_ChIP_macs3_peak_3007
N2_chrII	8284905	8285465	561	263.59	6.72642	1.37877	5.76061	strome_fem1_rrf3_egg_H3K27me3_ChIP_macs3_peak_3008
N2_chrII	8305908	8306248	341	989.21	8.2771	1.20184	7.25192	strome_fem1_rrf3_egg_H3K27me3_ChIP_macs3_peak_3009
N2_chrII	8306744	8312113	5370	1658.22	17.2834	1.23278	15.9214	strome_fem1_rrf3_egg_H3K27me3_ChIP_macs3_peak_3010
N2_chrII	8334050	8334611	562	248.17	6.48057	1.38293	5.527	strome_fem1_rrf3_egg_H3K27me3_ChIP_macs3_peak_3011
N2_chrII	8354282	8354867	586	238.45	3.44263	1.24865	2.67071	strome_fem1_rrf3_egg_H3K27me3_ChIP_macs3_peak_3012
N2_chrII	8366035	8366786	752	253.99	5.40717	1.33138	4.51284	strome_fem1_rrf3_egg_H3K27me3_ChIP_macs3_peak_3013
N2_chrII	8370582	8371537	956	254.75	4.62828	1.2942	3.78151	strome_fem1_rrf3_egg_H3K27me3_ChIP_macs3_peak_3014
N2_chrII	8373700	8373977	278	248.21	5.26114	1.33039	4.37371	strome_fem1_rrf3_egg_H3K27me3_ChIP_macs3_peak_3015
N2_chrII	8377407	8379447	2041	280.1	15.3418	1.63136	14.0499	strome_fem1_rrf3_egg_H3K27me3_ChIP_macs3_peak_3016
N2_chrII	8381246	8382389	1144	256.28	7.38494	1.40452	6.39484	strome_fem1_rrf3_egg_H3K27me3_ChIP_macs3_peak_3017
N2_chrII	8383085	8383431	347	249.26	6.56944	1.37865	5.61703	strome_fem1_rrf3_egg_H3K27me3_ChIP_macs3_peak_3018
N2_chrII	8429543	8429894	352	242.72	4.84594	1.31379	3.9852	strome_fem1_rrf3_egg_H3K27me3_ChIP_macs3_peak_3019
N2_chrII	8433975	8434242	268	281.79	5.24665	1.30642	4.35924	strome_fem1_rrf3_egg_H3K27me3_ChIP_macs3_peak_3020
N2_chrII	8493372	8494082	711	251.29	3.91527	1.26408	3.11247	strome_fem1_rrf3_egg_H3K27me3_ChIP_macs3_peak_3021
N2_chrII	8495240	8495999	760	266.12	4.57234	1.28558	3.7273	strome_fem1_rrf3_egg_H3K27me3_ChIP_macs3_peak_3022
N2_chrII	8518018	8519003	986	259.15	6.95809	1.38203	5.99102	strome_fem1_rrf3_egg_H3K27me3_ChIP_macs3_peak_3023
N2_chrII	8587604	8587971	368	278.16	6.69066	1.36332	5.72906	strome_fem1_rrf3_egg_H3K27me3_ChIP_macs3_peak_3024
N2_chrII	8634065	8634464	400	262.52	7.01899	1.38974	6.03899	strome_fem1_rrf3_egg_H3K27me3_ChIP_macs3_peak_3025
N2_chrII	8644756	8645459	704	261.18	4.47249	1.28299	3.63561	strome_fem1_rrf3_egg_H3K27me3_ChIP_macs3_peak_3026
N2_chrII	8675212	8675549	338	272.61	4.3677	1.27062	3.53871	strome_fem1_rrf3_egg_H3K27me3_ChIP_macs3_peak_3027
N2_chrII	8752471	8753535	1065	317.23	18.5727	1.69124	17.1505	strome_fem1_rrf3_egg_H3K27me3_ChIP_macs3_peak_3028
N2_chrII	8756178	8756707	530	249.54	6.38669	1.37291	5.44374	strome_fem1_rrf3_egg_H3K27me3_ChIP_macs3_peak_3029
N2_chrII	8794466	8794872	407	301.41	11.9777	1.51766	10.7832	strome_fem1_rrf3_egg_H3K27me3_ChIP_macs3_peak_3030
N2_chrII	8795224	8796110	887	281.94	5.51137	1.31707	4.61041	strome_fem1_rrf3_egg_H3K27me3_ChIP_macs3_peak_3031
N2_chrII	8798101	8799873	1773	260.74	4.2663	1.27437	3.44203	strome_fem1_rrf3_egg_H3K27me3_ChIP_macs3_peak_3032
N2_chrII	8821227	8824051	2825	296.83	7.68234	1.37366	6.68463	strome_fem1_rrf3_egg_H3K27me3_ChIP_macs3_peak_3033
N2_chrII	8840184	8840707	524	241.89	3.71256	1.25973	2.92307	strome_fem1_rrf3_egg_H3K27me3_ChIP_macs3_peak_3034
N2_chrII	8850549	8850798	250	237.83	3.29888	1.24142	2.53701	strome_fem1_rrf3_egg_H3K27me3_ChIP_macs3_peak_3035
N2_chrII	8970661	8970990	330	239.72	2.93711	1.22069	2.2008	strome_fem1_rrf3_egg_H3K27me3_ChIP_macs3_peak_3036
N2_chrII	9005394	9005950	557	245.04	4.80421	1.30783	3.94928	strome_fem1_rrf3_egg_H3K27me3_ChIP_macs3_peak_3037
N2_chrII	9089632	9089976	345	270.3	10.7493	1.51277	9.60537	strome_fem1_rrf3_egg_H3K27me3_ChIP_macs3_peak_3038
N2_chrII	9163033	9163765	733	258.65	4.15503	1.27234	3.33545	strome_fem1_rrf3_egg_H3K27me3_ChIP_macs3_peak_3039
N2_chrII	9200413	9200736	324	248.57	3.74223	1.25822	2.94966	strome_fem1_rrf3_egg_H3K27me3_ChIP_macs3_peak_3040
N2_chrII	9317007	9317844	838	269.16	3.69982	1.24332	2.91182	strome_fem1_rrf3_egg_H3K27me3_ChIP_macs3_peak_3041
N2_chrII	9397234	9397537	304	233.46	3.04521	1.23045	2.30076	strome_fem1_rrf3_egg_H3K27me3_ChIP_macs3_peak_3042
N2_chrII	9399866	9401039	1174	257.36	8.63398	1.43823	7.5984	strome_fem1_rrf3_egg_H3K27me3_ChIP_macs3_peak_3043
N2_chrII	9406587	9407068	482	240.58	3.29181	1.23986	2.52999	strome_fem1_rrf3_egg_H3K27me3_ChIP_macs3_peak_3044
N2_chrII	9418757	9419261	505	231.45	3.50157	1.25626	2.72506	strome_fem1_rrf3_egg_H3K27me3_ChIP_macs3_peak_3045
N2_chrII	9424745	9425226	482	1180.63	14.4571	1.26116	13.173	strome_fem1_rrf3_egg_H3K27me3_ChIP_macs3_peak_3046
N2_chrII	9429440	9431091	1652	260.3	6.45496	1.35833	5.51706	strome_fem1_rrf3_egg_H3K27me3_ChIP_macs3_peak_3047
N2_chrII	9441178	9441619	442	245.11	4.65296	1.30456	3.80246	strome_fem1_rrf3_egg_H3K27me3_ChIP_macs3_peak_3048
N2_chrII	9442463	9442804	342	269.94	11.7521	1.53909	10.578	strome_fem1_rrf3_egg_H3K27me3_ChIP_macs3_peak_3049
N2_chrII	9523623	9524035	413	251.62	5.44437	1.33321	4.5493	strome_fem1_rrf3_egg_H3K27me3_ChIP_macs3_peak_3050
N2_chrII	9526122	9526412	291	259.97	4.82169	1.29897	3.96472	strome_fem1_rrf3_egg_H3K27me3_ChIP_macs3_peak_3051
N2_chrII	9533433	9533722	290	230.27	4.12436	1.28948	3.30638	strome_fem1_rrf3_egg_H3K27me3_ChIP_macs3_peak_3052
N2_chrII	9537397	9537733	337	255.99	5.27525	1.32336	4.38924	strome_fem1_rrf3_egg_H3K27me3_ChIP_macs3_peak_3053
N2_chrII	9555087	9555574	488	246.18	3.32353	1.23829	2.55963	strome_fem1_rrf3_egg_H3K27me3_ChIP_macs3_peak_3054
N2_chrII	9575813	9576208	396	249.55	4.9032	1.31295	4.03839	strome_fem1_rrf3_egg_H3K27me3_ChIP_macs3_peak_3055
N2_chrII	9599790	9600535	746	267.63	9.04618	1.44916	7.98432	strome_fem1_rrf3_egg_H3K27me3_ChIP_macs3_peak_3056
N2_chrII	9673670	9674075	406	246.21	4.44785	1.29318	3.61063	strome_fem1_rrf3_egg_H3K27me3_ChIP_macs3_peak_3057
N2_chrII	9676420	9676669	250	260.42	3.93442	1.26038	3.13007	strome_fem1_rrf3_egg_H3K27me3_ChIP_macs3_peak_3058
N2_chrII	9682815	9683220	406	290.29	15.2526	1.62372	13.9505	strome_fem1_rrf3_egg_H3K27me3_ChIP_macs3_peak_3059
N2_chrII	9694574	9695585	1012	257.36	4.59081	1.29121	3.7454	strome_fem1_rrf3_egg_H3K27me3_ChIP_macs3_peak_3060
N2_chrII	9716378	9717419	1042	283.81	14.5617	1.62233	13.2712	strome_fem1_rrf3_egg_H3K27me3_ChIP_macs3_peak_3061
N2_chrII	9745282	9745841	560	223.76	4.20011	1.29866	3.37672	strome_fem1_rrf3_egg_H3K27me3_ChIP_macs3_peak_3062
N2_chrII	9755009	9755308	300	234.2	6.24043	1.38167	5.30283	strome_fem1_rrf3_egg_H3K27me3_ChIP_macs3_peak_3063
N2_chrII	9779140	9779424	285	270.36	5.27342	1.31325	4.38732	strome_fem1_rrf3_egg_H3K27me3_ChIP_macs3_peak_3064
N2_chrII	9790635	9791245	611	257.34	7.73826	1.41658	6.72892	strome_fem1_rrf3_egg_H3K27me3_ChIP_macs3_peak_3065
N2_chrII	9846997	9847367	371	246.85	3.59124	1.25191	2.80892	strome_fem1_rrf3_egg_H3K27me3_ChIP_macs3_peak_3066
N2_chrII	9849012	9849716	705	256.48	6.28672	1.36616	5.34498	strome_fem1_rrf3_egg_H3K27me3_ChIP_macs3_peak_3067
N2_chrII	9880091	9880358	268	247.71	3.72683	1.25835	2.93486	strome_fem1_rrf3_egg_H3K27me3_ChIP_macs3_peak_3068
N2_chrII	9923378	9924224	847	278.97	4.76699	1.28516	3.91253	strome_fem1_rrf3_egg_H3K27me3_ChIP_macs3_peak_3069
N2_chrII	9924591	9927018	2428	293.62	9.28228	1.42813	8.21497	strome_fem1_rrf3_egg_H3K27me3_ChIP_macs3_peak_3070
N2_chrII	9932087	9933182	1096	267.18	7.61741	1.40019	6.61721	strome_fem1_rrf3_egg_H3K27me3_ChIP_macs3_peak_3071
N2_chrII	9974623	9974884	262	258.96	5.67315	1.33781	4.76403	strome_fem1_rrf3_egg_H3K27me3_ChIP_macs3_peak_3072
N2_chrII	9975283	9975995	713	271.35	6.4721	1.36047	5.52012	strome_fem1_rrf3_egg_H3K27me3_ChIP_macs3_peak_3073
N2_chrII	9979494	9979931	438	246.2	6.02339	1.362	5.09729	strome_fem1_rrf3_egg_H3K27me3_ChIP_macs3_peak_3074
N2_chrII	9980795	9981128	334	273.54	6.2185	1.34973	5.27972	strome_fem1_rrf3_egg_H3K27me3_ChIP_macs3_peak_3075
N2_chrII	9998581	9999544	964	273.17	5.77038	1.33012	4.85767	strome_fem1_rrf3_egg_H3K27me3_ChIP_macs3_peak_3076
N2_chrII	10000827	10001176	350	258.5	5.98039	1.35057	5.05576	strome_fem1_rrf3_egg_H3K27me3_ChIP_macs3_peak_3077
N2_chrII	10012974	10013502	529	258.01	8.52235	1.4453	7.47681	strome_fem1_rrf3_egg_H3K27me3_ChIP_macs3_peak_3078
N2_chrII	10016336	10016871	536	234.11	4.45576	1.3029	3.61706	strome_fem1_rrf3_egg_H3K27me3_ChIP_macs3_peak_3079
N2_chrII	10021896	10023837	1942	257	5.84477	1.34441	4.92909	strome_fem1_rrf3_egg_H3K27me3_ChIP_macs3_peak_3080
N2_chrII	10026509	10026984	476	275.64	7.89761	1.41033	6.87575	strome_fem1_rrf3_egg_H3K27me3_ChIP_macs3_peak_3081
N2_chrII	10028060	10028604	545	310.11	11.5687	1.48433	10.4039	strome_fem1_rrf3_egg_H3K27me3_ChIP_macs3_peak_3082
N2_chrII	10029331	10030272	942	287.65	10.8243	1.48179	9.69266	strome_fem1_rrf3_egg_H3K27me3_ChIP_macs3_peak_3083
N2_chrII	10031949	10036837	4889	400.95	42.7316	2.03691	40.7932	strome_fem1_rrf3_egg_H3K27me3_ChIP_macs3_peak_3084
N2_chrII	10038378	10038876	499	250.05	5.18423	1.32241	4.30445	strome_fem1_rrf3_egg_H3K27me3_ChIP_macs3_peak_3085
N2_chrII	10042096	10043774	1679	309.11	17.1952	1.66567	15.8139	strome_fem1_rrf3_egg_H3K27me3_ChIP_macs3_peak_3086
N2_chrII	10046149	10047091	943	250.23	4.38441	1.28863	3.54998	strome_fem1_rrf3_egg_H3K27me3_ChIP_macs3_peak_3087
N2_chrII	10068057	10068394	338	242.07	4.10199	1.28066	3.2864	strome_fem1_rrf3_egg_H3K27me3_ChIP_macs3_peak_3088
N2_chrII	10082048	10083182	1135	277.73	4.00617	1.25372	3.19711	strome_fem1_rrf3_egg_H3K27me3_ChIP_macs3_peak_3089
N2_chrII	10109987	10110562	576	240.79	4.86277	1.3149	4.00204	strome_fem1_rrf3_egg_H3K27me3_ChIP_macs3_peak_3090
N2_chrII	10125679	10126218	540	259.01	5.53974	1.3278	4.64559	strome_fem1_rrf3_egg_H3K27me3_ChIP_macs3_peak_3091
N2_chrII	10126612	10126868	257	256.55	6.2937	1.36365	5.35352	strome_fem1_rrf3_egg_H3K27me3_ChIP_macs3_peak_3092
N2_chrII	10127191	10129033	1843	266.53	6.63798	1.36704	5.68325	strome_fem1_rrf3_egg_H3K27me3_ChIP_macs3_peak_3093
N2_chrII	10129808	10130652	845	287.64	7.9902	1.40554	6.96063	strome_fem1_rrf3_egg_H3K27me3_ChIP_macs3_peak_3094
N2_chrII	10131075	10131832	758	283.99	4.4328	1.26773	3.59851	strome_fem1_rrf3_egg_H3K27me3_ChIP_macs3_peak_3095
N2_chrII	10132612	10133099	488	283.49	6.01871	1.33196	5.09436	strome_fem1_rrf3_egg_H3K27me3_ChIP_macs3_peak_3096
N2_chrII	10134457	10141179	6723	312.29	12.5122	1.50691	11.3202	strome_fem1_rrf3_egg_H3K27me3_ChIP_macs3_peak_3097
N2_chrII	10143055	10143754	700	244.03	5.51986	1.33944	4.62493	strome_fem1_rrf3_egg_H3K27me3_ChIP_macs3_peak_3098
N2_chrII	10156203	10156700	498	231.22	4.68658	1.31582	3.8347	strome_fem1_rrf3_egg_H3K27me3_ChIP_macs3_peak_3099
N2_chrII	10157830	10158246	417	243.34	4.28779	1.28686	3.46205	strome_fem1_rrf3_egg_H3K27me3_ChIP_macs3_peak_3100
N2_chrII	10159936	10160320	385	261.99	4.41207	1.28102	3.57705	strome_fem1_rrf3_egg_H3K27me3_ChIP_macs3_peak_3101
N2_chrII	10162302	10162816	515	232.13	3.8806	1.27528	3.07935	strome_fem1_rrf3_egg_H3K27me3_ChIP_macs3_peak_3102
N2_chrII	10165976	10166489	514	249.19	4.92343	1.31098	4.06007	strome_fem1_rrf3_egg_H3K27me3_ChIP_macs3_peak_3103
N2_chrII	10168845	10170142	1298	280.98	6.84686	1.35863	5.88456	strome_fem1_rrf3_egg_H3K27me3_ChIP_macs3_peak_3104
N2_chrII	10171628	10172028	401	224.29	4.38862	1.30733	3.55383	strome_fem1_rrf3_egg_H3K27me3_ChIP_macs3_peak_3105
N2_chrII	10177624	10178318	695	266.43	6.20741	1.34969	5.27563	strome_fem1_rrf3_egg_H3K27me3_ChIP_macs3_peak_3106
N2_chrII	10179109	10179836	728	262.34	6.0728	1.35166	5.1427	strome_fem1_rrf3_egg_H3K27me3_ChIP_macs3_peak_3107
N2_chrII	10180698	10182167	1470	277.59	7.32321	1.38313	6.33486	strome_fem1_rrf3_egg_H3K27me3_ChIP_macs3_peak_3108
N2_chrII	10184083	10184343	261	301.44	5.31832	1.29753	4.42828	strome_fem1_rrf3_egg_H3K27me3_ChIP_macs3_peak_3109
N2_chrII	10224279	10224558	280	269.46	3.65137	1.24239	2.86475	strome_fem1_rrf3_egg_H3K27me3_ChIP_macs3_peak_3110
N2_chrII	10233807	10234438	632	256	4.8476	1.30524	3.9857	strome_fem1_rrf3_egg_H3K27me3_ChIP_macs3_peak_3111
N2_chrII	10238372	10238732	361	239.73	3.03418	1.22602	2.29121	strome_fem1_rrf3_egg_H3K27me3_ChIP_macs3_peak_3112
N2_chrII	10248123	10248645	523	250.74	6.1849	1.36298	5.25514	strome_fem1_rrf3_egg_H3K27me3_ChIP_macs3_peak_3113
N2_chrII	10253340	10253939	600	270.77	6.01417	1.33891	5.09053	strome_fem1_rrf3_egg_H3K27me3_ChIP_macs3_peak_3114
N2_chrII	10303804	10304267	464	248.02	5.65614	1.3466	4.747	strome_fem1_rrf3_egg_H3K27me3_ChIP_macs3_peak_3115
N2_chrII	10304617	10304899	283	265.63	5.92078	1.3431	4.99861	strome_fem1_rrf3_egg_H3K27me3_ChIP_macs3_peak_3116
N2_chrII	10305552	10306091	540	231.33	3.94958	1.27976	3.14314	strome_fem1_rrf3_egg_H3K27me3_ChIP_macs3_peak_3117
N2_chrII	10329106	10329634	529	244.67	4.46197	1.29469	3.62448	strome_fem1_rrf3_egg_H3K27me3_ChIP_macs3_peak_3118
N2_chrII	10331993	10332381	389	256.92	4.92008	1.30767	4.05364	strome_fem1_rrf3_egg_H3K27me3_ChIP_macs3_peak_3119
N2_chrII	10334698	10334966	269	254.71	4.25704	1.27902	3.43149	strome_fem1_rrf3_egg_H3K27me3_ChIP_macs3_peak_3120
N2_chrII	10337551	10337821	271	226.05	4.05529	1.2885	3.24229	strome_fem1_rrf3_egg_H3K27me3_ChIP_macs3_peak_3121
N2_chrII	10338166	10339063	898	241.45	4.9143	1.31556	4.05235	strome_fem1_rrf3_egg_H3K27me3_ChIP_macs3_peak_3122
N2_chrII	10341760	10342336	577	265.03	10.3817	1.50051	9.26194	strome_fem1_rrf3_egg_H3K27me3_ChIP_macs3_peak_3123
N2_chrII	10345286	10345824	539	247.38	7.10622	1.3981	6.13381	strome_fem1_rrf3_egg_H3K27me3_ChIP_macs3_peak_3124
N2_chrII	10346835	10347353	519	231	4.24441	1.29389	3.42017	strome_fem1_rrf3_egg_H3K27me3_ChIP_macs3_peak_3125
N2_chrII	10348709	10349070	362	277.44	7.07655	1.37991	6.0922	strome_fem1_rrf3_egg_H3K27me3_ChIP_macs3_peak_3126
N2_chrII	10349389	10350006	618	277.39	11.2704	1.52847	10.0977	strome_fem1_rrf3_egg_H3K27me3_ChIP_macs3_peak_3127
N2_chrII	10350383	10353354	2972	395.06	28.3425	1.79509	26.6809	strome_fem1_rrf3_egg_H3K27me3_ChIP_macs3_peak_3128
N2_chrII	10353990	10354905	916	387.15	18.6105	1.60387	17.1847	strome_fem1_rrf3_egg_H3K27me3_ChIP_macs3_peak_3129
N2_chrII	10374670	10378108	3439	347.97	17.4882	1.61386	16.1066	strome_fem1_rrf3_egg_H3K27me3_ChIP_macs3_peak_3130
N2_chrII	10382128	10383574	1447	269.63	6.12385	1.3427	5.1988	strome_fem1_rrf3_egg_H3K27me3_ChIP_macs3_peak_3131
N2_chrII	10431642	10432266	625	260.51	6.14942	1.35052	5.2231	strome_fem1_rrf3_egg_H3K27me3_ChIP_macs3_peak_3132
N2_chrII	10446440	10446756	317	250.42	3.67412	1.25349	2.88662	strome_fem1_rrf3_egg_H3K27me3_ChIP_macs3_peak_3133
N2_chrII	10448099	10448421	323	248.84	6.42862	1.37376	5.48426	strome_fem1_rrf3_egg_H3K27me3_ChIP_macs3_peak_3134
N2_chrII	10458943	10459659	717	290.89	9.04194	1.43814	7.96577	strome_fem1_rrf3_egg_H3K27me3_ChIP_macs3_peak_3135
N2_chrII	10480026	10480282	257	243.49	5.17652	1.33043	4.29412	strome_fem1_rrf3_egg_H3K27me3_ChIP_macs3_peak_3136
N2_chrII	10482215	10482557	343	256.71	5.14061	1.31748	4.26232	strome_fem1_rrf3_egg_H3K27me3_ChIP_macs3_peak_3137
N2_chrII	10485306	10485818	513	269.67	5.43529	1.31442	4.54766	strome_fem1_rrf3_egg_H3K27me3_ChIP_macs3_peak_3138
N2_chrII	10486611	10486910	300	245.56	4.07166	1.27526	3.25882	strome_fem1_rrf3_egg_H3K27me3_ChIP_macs3_peak_3139
N2_chrII	10490029	10490404	376	224.39	3.22884	1.24585	2.47128	strome_fem1_rrf3_egg_H3K27me3_ChIP_macs3_peak_3140
N2_chrII	10491663	10492470	808	254.96	5.00374	1.31108	4.13367	strome_fem1_rrf3_egg_H3K27me3_ChIP_macs3_peak_3141
N2_chrII	10493008	10493869	862	258.76	5.23519	1.31842	4.35341	strome_fem1_rrf3_egg_H3K27me3_ChIP_macs3_peak_3142
N2_chrII	10497725	10498290	566	271.83	6.62538	1.35547	5.67784	strome_fem1_rrf3_egg_H3K27me3_ChIP_macs3_peak_3143
N2_chrII	10498765	10499688	924	251.02	5.10517	1.31961	4.23076	strome_fem1_rrf3_egg_H3K27me3_ChIP_macs3_peak_3144
N2_chrII	10500800	10502359	1560	289.03	7.50464	1.37633	6.5105	strome_fem1_rrf3_egg_H3K27me3_ChIP_macs3_peak_3145
N2_chrII	10509556	10510647	1092	279.91	7.65336	1.38721	6.65626	strome_fem1_rrf3_egg_H3K27me3_ChIP_macs3_peak_3146
N2_chrII	10512579	10513633	1055	268.7	5.06616	1.30544	4.19213	strome_fem1_rrf3_egg_H3K27me3_ChIP_macs3_peak_3147
N2_chrII	10519057	10521159	2103	295.59	7.23339	1.36695	6.24734	strome_fem1_rrf3_egg_H3K27me3_ChIP_macs3_peak_3148
N2_chrII	10522281	10522647	367	258.56	6.32193	1.36374	5.37908	strome_fem1_rrf3_egg_H3K27me3_ChIP_macs3_peak_3149
N2_chrII	10523331	10523771	441	220.37	3.58608	1.26784	2.80414	strome_fem1_rrf3_egg_H3K27me3_ChIP_macs3_peak_3150
N2_chrII	10528378	10528854	477	257.18	4.58662	1.2932	3.73995	strome_fem1_rrf3_egg_H3K27me3_ChIP_macs3_peak_3151
N2_chrII	10530384	10531145	762	240.73	5.13774	1.32911	4.25926	strome_fem1_rrf3_egg_H3K27me3_ChIP_macs3_peak_3152
N2_chrII	10548047	10548967	921	260.3	9.19763	1.45843	8.13292	strome_fem1_rrf3_egg_H3K27me3_ChIP_macs3_peak_3153
N2_chrII	10550989	10551872	884	256.42	5.98638	1.35273	5.06264	strome_fem1_rrf3_egg_H3K27me3_ChIP_macs3_peak_3154
N2_chrII	10552275	10552601	327	257.46	5.95699	1.3509	5.03269	strome_fem1_rrf3_egg_H3K27me3_ChIP_macs3_peak_3155
N2_chrII	10592989	10593238	250	256.14	6.45477	1.37229	5.50423	strome_fem1_rrf3_egg_H3K27me3_ChIP_macs3_peak_3156
N2_chrII	10618247	10618532	286	222.15	3.28436	1.25015	2.52232	strome_fem1_rrf3_egg_H3K27me3_ChIP_macs3_peak_3157
N2_chrII	10639150	10639681	532	243.89	4.21491	1.28451	3.39166	strome_fem1_rrf3_egg_H3K27me3_ChIP_macs3_peak_3158
N2_chrII	10640636	10641061	426	251.48	4.20725	1.27897	3.38465	strome_fem1_rrf3_egg_H3K27me3_ChIP_macs3_peak_3159
N2_chrII	10641633	10641955	323	251.62	7.17233	1.40569	6.18531	strome_fem1_rrf3_egg_H3K27me3_ChIP_macs3_peak_3160
N2_chrII	10644043	10645095	1053	238.29	5.27312	1.32941	4.39572	strome_fem1_rrf3_egg_H3K27me3_ChIP_macs3_peak_3161
N2_chrII	10654182	10654592	411	263.81	7.24422	1.39576	6.25487	strome_fem1_rrf3_egg_H3K27me3_ChIP_macs3_peak_3162
N2_chrII	10656248	10659243	2996	343.2	23.4069	1.75195	21.877	strome_fem1_rrf3_egg_H3K27me3_ChIP_macs3_peak_3163
N2_chrII	10660435	10661005	571	274.4	5.91993	1.33643	4.9984	strome_fem1_rrf3_egg_H3K27me3_ChIP_macs3_peak_3164
N2_chrII	10662344	10662721	378	257.7	3.00669	1.21565	2.26555	strome_fem1_rrf3_egg_H3K27me3_ChIP_macs3_peak_3165
N2_chrII	10663263	10663978	716	273.98	5.75608	1.3279	4.84924	strome_fem1_rrf3_egg_H3K27me3_ChIP_macs3_peak_3166
N2_chrII	10664839	10665227	389	270.31	4.51425	1.2819	3.67187	strome_fem1_rrf3_egg_H3K27me3_ChIP_macs3_peak_3167
N2_chrII	10667255	10667594	340	307.9	8.11181	1.38114	7.09412	strome_fem1_rrf3_egg_H3K27me3_ChIP_macs3_peak_3168
N2_chrII	10668168	10669241	1074	288.98	13.2985	1.52115	12.1237	strome_fem1_rrf3_egg_H3K27me3_ChIP_macs3_peak_3169
N2_chrII	10669768	10670606	839	249.24	4.00223	1.27032	3.19277	strome_fem1_rrf3_egg_H3K27me3_ChIP_macs3_peak_3170
N2_chrII	10670922	10671213	292	262.1	4.59016	1.28841	3.74477	strome_fem1_rrf3_egg_H3K27me3_ChIP_macs3_peak_3171
N2_chrII	10692425	10692853	429	247.28	3.62132	1.25186	2.83779	strome_fem1_rrf3_egg_H3K27me3_ChIP_macs3_peak_3172
N2_chrII	10698072	10698564	493	232.4	4.09507	1.28595	3.27936	strome_fem1_rrf3_egg_H3K27me3_ChIP_macs3_peak_3173
N2_chrII	10702385	10702822	438	294.88	8.76326	1.42018	7.7086	strome_fem1_rrf3_egg_H3K27me3_ChIP_macs3_peak_3174
N2_chrII	10705735	10707126	1392	235.13	4.5507	1.30582	3.70762	strome_fem1_rrf3_egg_H3K27me3_ChIP_macs3_peak_3175
N2_chrII	10707951	10708280	330	243.53	4.01763	1.27456	3.20747	strome_fem1_rrf3_egg_H3K27me3_ChIP_macs3_peak_3176
N2_chrII	10712630	10713289	660	224.02	4.84148	1.32846	3.98045	strome_fem1_rrf3_egg_H3K27me3_ChIP_macs3_peak_3177
N2_chrII	10720510	10721030	521	240.05	4.87206	1.31439	4.01203	strome_fem1_rrf3_egg_H3K27me3_ChIP_macs3_peak_3178
N2_chrII	10721348	10722149	802	238.82	4.41328	1.29758	3.57708	strome_fem1_rrf3_egg_H3K27me3_ChIP_macs3_peak_3179
N2_chrII	10723917	10731734	7818	299.99	16.0539	1.62725	14.7394	strome_fem1_rrf3_egg_H3K27me3_ChIP_macs3_peak_3180
N2_chrII	10737879	10738144	266	245.41	4.13191	1.28007	3.31338	strome_fem1_rrf3_egg_H3K27me3_ChIP_macs3_peak_3181
N2_chrII	10740436	10740836	401	248.08	4.01421	1.27174	3.20401	strome_fem1_rrf3_egg_H3K27me3_ChIP_macs3_peak_3182
N2_chrII	10743358	10744079	722	266.3	8.6355	1.44003	7.58632	strome_fem1_rrf3_egg_H3K27me3_ChIP_macs3_peak_3183
N2_chrII	10746140	10746905	766	257.57	6.17945	1.3565	5.24807	strome_fem1_rrf3_egg_H3K27me3_ChIP_macs3_peak_3184
N2_chrII	10747559	10748665	1107	313.11	14.2058	1.56141	12.9389	strome_fem1_rrf3_egg_H3K27me3_ChIP_macs3_peak_3185
N2_chrII	10760226	10761135	910	240.99	7.93616	1.43143	6.93062	strome_fem1_rrf3_egg_H3K27me3_ChIP_macs3_peak_3186
N2_chrII	10762139	10762727	589	243.37	5.83182	1.35455	4.92064	strome_fem1_rrf3_egg_H3K27me3_ChIP_macs3_peak_3187
N2_chrII	10763146	10763506	361	239.41	4.66009	1.30709	3.81157	strome_fem1_rrf3_egg_H3K27me3_ChIP_macs3_peak_3188
N2_chrII	10767764	10768629	866	264.32	6.42855	1.36097	5.48451	strome_fem1_rrf3_egg_H3K27me3_ChIP_macs3_peak_3189
N2_chrII	10768985	10769713	729	277.3	10.3508	1.48666	9.22914	strome_fem1_rrf3_egg_H3K27me3_ChIP_macs3_peak_3190
N2_chrII	10772235	10772990	756	258.36	5.10806	1.31202	4.23648	strome_fem1_rrf3_egg_H3K27me3_ChIP_macs3_peak_3191
N2_chrII	10778706	10779134	429	249.97	4.35275	1.28575	3.5223	strome_fem1_rrf3_egg_H3K27me3_ChIP_macs3_peak_3192
N2_chrII	10779615	10780075	461	250.2	4.98856	1.31491	4.1195	strome_fem1_rrf3_egg_H3K27me3_ChIP_macs3_peak_3193
N2_chrII	10781646	10782595	950	224.15	4.71214	1.32214	3.85934	strome_fem1_rrf3_egg_H3K27me3_ChIP_macs3_peak_3194
N2_chrII	10789832	10790137	306	236.66	3.69952	1.26311	2.90995	strome_fem1_rrf3_egg_H3K27me3_ChIP_macs3_peak_3195
N2_chrII	10821438	10821797	360	301.08	8.81968	1.41683	7.75911	strome_fem1_rrf3_egg_H3K27me3_ChIP_macs3_peak_3196
N2_chrII	10907351	10907627	277	300.07	6.13042	1.32731	5.19601	strome_fem1_rrf3_egg_H3K27me3_ChIP_macs3_peak_3197
N2_chrII	10911132	10912436	1305	293.39	9.50718	1.41973	8.45058	strome_fem1_rrf3_egg_H3K27me3_ChIP_macs3_peak_3198
N2_chrII	10925336	10926240	905	295.46	10.8204	1.48862	9.67077	strome_fem1_rrf3_egg_H3K27me3_ChIP_macs3_peak_3199
N2_chrII	10936682	10937852	1171	287.45	13.4404	1.57152	12.2019	strome_fem1_rrf3_egg_H3K27me3_ChIP_macs3_peak_3200
N2_chrII	10939385	10940747	1363	287.48	9.16327	1.44717	8.07839	strome_fem1_rrf3_egg_H3K27me3_ChIP_macs3_peak_3201
N2_chrII	10953500	10955636	2137	250.41	6.42789	1.36999	5.48625	strome_fem1_rrf3_egg_H3K27me3_ChIP_macs3_peak_3202
N2_chrII	10957246	10963049	5804	304.33	17.0873	1.62053	15.7742	strome_fem1_rrf3_egg_H3K27me3_ChIP_macs3_peak_3203
N2_chrII	10975118	10976447	1330	290.37	6.25633	1.33435	5.32238	strome_fem1_rrf3_egg_H3K27me3_ChIP_macs3_peak_3204
N2_chrII	10980748	10981098	351	247.94	3.20128	1.23131	2.44597	strome_fem1_rrf3_egg_H3K27me3_ChIP_macs3_peak_3205
N2_chrII	10986769	10987079	311	247.4	4.77432	1.30972	3.91639	strome_fem1_rrf3_egg_H3K27me3_ChIP_macs3_peak_3206
N2_chrII	10994043	10994328	286	277.01	4.22497	1.26569	3.40097	strome_fem1_rrf3_egg_H3K27me3_ChIP_macs3_peak_3207
N2_chrII	11004327	11004577	251	280.78	8.54665	1.42703	7.49769	strome_fem1_rrf3_egg_H3K27me3_ChIP_macs3_peak_3208
N2_chrII	11005254	11007426	2173	268.14	7.31132	1.38267	6.33371	strome_fem1_rrf3_egg_H3K27me3_ChIP_macs3_peak_3209
N2_chrII	11011876	11012299	424	243.1	3.88468	1.26855	3.08262	strome_fem1_rrf3_egg_H3K27me3_ChIP_macs3_peak_3210
N2_chrII	11013122	11013410	289	222.03	3.55803	1.26531	2.77738	strome_fem1_rrf3_egg_H3K27me3_ChIP_macs3_peak_3211
N2_chrII	11018388	11018708	321	241.1	5.25081	1.33438	4.36543	strome_fem1_rrf3_egg_H3K27me3_ChIP_macs3_peak_3212
N2_chrII	11021451	11021801	351	248.55	3.78554	1.26062	2.99032	strome_fem1_rrf3_egg_H3K27me3_ChIP_macs3_peak_3213
N2_chrII	11023596	11025925	2330	269.6	6.72212	1.36884	5.76204	strome_fem1_rrf3_egg_H3K27me3_ChIP_macs3_peak_3214
N2_chrII	11026444	11028786	2343	268.71	6.38181	1.35346	5.44067	strome_fem1_rrf3_egg_H3K27me3_ChIP_macs3_peak_3215
N2_chrII	11029828	11034902	5075	294.59	12.255	1.51914	11.0807	strome_fem1_rrf3_egg_H3K27me3_ChIP_macs3_peak_3216
N2_chrII	11035846	11037941	2096	269.55	12.244	1.54411	11.0732	strome_fem1_rrf3_egg_H3K27me3_ChIP_macs3_peak_3217
N2_chrII	11038624	11039258	635	265.55	4.99904	1.30468	4.12867	strome_fem1_rrf3_egg_H3K27me3_ChIP_macs3_peak_3218
N2_chrII	11050751	11051465	715	263.27	5.28286	1.31802	4.39694	strome_fem1_rrf3_egg_H3K27me3_ChIP_macs3_peak_3219
N2_chrII	11056455	11056825	371	228.16	3.57186	1.26155	2.79099	strome_fem1_rrf3_egg_H3K27me3_ChIP_macs3_peak_3220
N2_chrII	11073385	11074788	1404	291.57	6.26865	1.33599	5.32995	strome_fem1_rrf3_egg_H3K27me3_ChIP_macs3_peak_3221
N2_chrII	11078964	11081502	2539	312.4	10.7531	1.46183	9.61761	strome_fem1_rrf3_egg_H3K27me3_ChIP_macs3_peak_3222
N2_chrII	11081913	11082896	984	285.81	7.16043	1.36811	6.18383	strome_fem1_rrf3_egg_H3K27me3_ChIP_macs3_peak_3223
N2_chrII	11084566	11085457	892	256.99	5.26266	1.32184	4.37804	strome_fem1_rrf3_egg_H3K27me3_ChIP_macs3_peak_3224
N2_chrII	11086832	11087552	721	261.77	4.10456	1.26675	3.29008	strome_fem1_rrf3_egg_H3K27me3_ChIP_macs3_peak_3225
N2_chrII	11089307	11089820	514	242.19	4.14284	1.28136	3.32469	strome_fem1_rrf3_egg_H3K27me3_ChIP_macs3_peak_3226
N2_chrII	11091476	11092317	842	257.64	6.65785	1.37266	5.70667	strome_fem1_rrf3_egg_H3K27me3_ChIP_macs3_peak_3227
N2_chrII	11108883	11109261	379	240.43	3.91405	1.27029	3.11189	strome_fem1_rrf3_egg_H3K27me3_ChIP_macs3_peak_3228
N2_chrII	11155010	11156456	1447	288.09	6.25063	1.33815	5.31314	strome_fem1_rrf3_egg_H3K27me3_ChIP_macs3_peak_3229
N2_chrII	11162765	11163364	600	250.85	3.8063	1.2592	3.01029	strome_fem1_rrf3_egg_H3K27me3_ChIP_macs3_peak_3230
N2_chrII	11171140	11171605	466	240.2	4.96361	1.32236	4.09477	strome_fem1_rrf3_egg_H3K27me3_ChIP_macs3_peak_3231
N2_chrII	11172830	11173334	505	284.48	10.2874	1.47528	9.16683	strome_fem1_rrf3_egg_H3K27me3_ChIP_macs3_peak_3232
N2_chrII	11173720	11174414	695	287.12	6.58004	1.352	5.62493	strome_fem1_rrf3_egg_H3K27me3_ChIP_macs3_peak_3233
N2_chrII	11179564	11179867	304	241.52	5.42807	1.34078	4.53328	strome_fem1_rrf3_egg_H3K27me3_ChIP_macs3_peak_3234
N2_chrII	11181701	11181965	265	260.18	4.88218	1.30478	4.01755	strome_fem1_rrf3_egg_H3K27me3_ChIP_macs3_peak_3235
N2_chrII	11194611	11195231	621	288.7	11.9697	1.52232	10.7896	strome_fem1_rrf3_egg_H3K27me3_ChIP_macs3_peak_3236
N2_chrII	11195559	11198765	3207	282.76	12.9439	1.54601	11.7428	strome_fem1_rrf3_egg_H3K27me3_ChIP_macs3_peak_3237
N2_chrII	11205624	11205892	269	252.37	4.11055	1.27355	3.29445	strome_fem1_rrf3_egg_H3K27me3_ChIP_macs3_peak_3238
N2_chrII	11208223	11211012	2790	245.45	5.38178	1.33701	4.48911	strome_fem1_rrf3_egg_H3K27me3_ChIP_macs3_peak_3239
N2_chrII	11211370	11211619	250	230.28	5.3696	1.3499	4.47617	strome_fem1_rrf3_egg_H3K27me3_ChIP_macs3_peak_3240
N2_chrII	11215223	11215738	516	248.46	3.4744	1.24494	2.69994	strome_fem1_rrf3_egg_H3K27me3_ChIP_macs3_peak_3241
N2_chrII	11216465	11217655	1191	261.12	7.22147	1.39689	6.23441	strome_fem1_rrf3_egg_H3K27me3_ChIP_macs3_peak_3242
N2_chrII	11218404	11218957	554	236.48	4.00594	1.27952	3.19558	strome_fem1_rrf3_egg_H3K27me3_ChIP_macs3_peak_3243
N2_chrII	11219325	11219629	305	265.91	4.83211	1.2957	3.97305	strome_fem1_rrf3_egg_H3K27me3_ChIP_macs3_peak_3244
N2_chrII	11221573	11221869	297	236.64	5.17466	1.33668	4.29141	strome_fem1_rrf3_egg_H3K27me3_ChIP_macs3_peak_3245
N2_chrII	11222581	11222831	251	240.73	4.2363	1.28872	3.41116	strome_fem1_rrf3_egg_H3K27me3_ChIP_macs3_peak_3246
N2_chrII	11224222	11224501	280	221.19	3.76281	1.27646	2.96943	strome_fem1_rrf3_egg_H3K27me3_ChIP_macs3_peak_3247
N2_chrII	11224979	11225333	355	250.82	6.30071	1.36994	5.3587	strome_fem1_rrf3_egg_H3K27me3_ChIP_macs3_peak_3248
N2_chrII	11227027	11227323	297	310.41	9.22841	1.42135	8.1486	strome_fem1_rrf3_egg_H3K27me3_ChIP_macs3_peak_3249
N2_chrII	11227822	11244685	16864	429.6	60.1398	2.32338	57.8409	strome_fem1_rrf3_egg_H3K27me3_ChIP_macs3_peak_3250
N2_chrII	11245068	11245591	524	249.23	5.18601	1.3215	4.30834	strome_fem1_rrf3_egg_H3K27me3_ChIP_macs3_peak_3251
N2_chrII	11246101	11246406	306	252.99	8.63863	1.45531	7.58794	strome_fem1_rrf3_egg_H3K27me3_ChIP_macs3_peak_3252
N2_chrII	11248713	11250473	1761	246.02	5.87502	1.34587	4.96873	strome_fem1_rrf3_egg_H3K27me3_ChIP_macs3_peak_3253
N2_chrII	11251652	11255947	4296	281.94	8.24332	1.40418	7.22121	strome_fem1_rrf3_egg_H3K27me3_ChIP_macs3_peak_3254
N2_chrII	11266611	11268711	2101	308.69	9.97075	1.45267	8.85287	strome_fem1_rrf3_egg_H3K27me3_ChIP_macs3_peak_3255
N2_chrII	11269043	11272970	3928	285.63	9.20335	1.43465	8.13767	strome_fem1_rrf3_egg_H3K27me3_ChIP_macs3_peak_3256
N2_chrII	11279649	11280298	650	288.99	6.95418	1.3647	5.97856	strome_fem1_rrf3_egg_H3K27me3_ChIP_macs3_peak_3257
N2_chrII	11281058	11281398	341	259.14	8.26315	1.43271	7.23165	strome_fem1_rrf3_egg_H3K27me3_ChIP_macs3_peak_3258
N2_chrII	11281822	11282120	299	251.01	5.53212	1.33538	4.63373	strome_fem1_rrf3_egg_H3K27me3_ChIP_macs3_peak_3259
N2_chrII	11284729	11285259	531	231.04	3.49297	1.25626	2.71699	strome_fem1_rrf3_egg_H3K27me3_ChIP_macs3_peak_3260
N2_chrII	11292525	11292780	256	269.1	8.22202	1.42389	7.18933	strome_fem1_rrf3_egg_H3K27me3_ChIP_macs3_peak_3261
N2_chrII	11293790	11294052	263	263.27	9.91103	1.49974	8.79254	strome_fem1_rrf3_egg_H3K27me3_ChIP_macs3_peak_3262
N2_chrII	11294357	11295422	1066	300.27	15.4059	1.61129	14.099	strome_fem1_rrf3_egg_H3K27me3_ChIP_macs3_peak_3263
N2_chrII	11296137	11296600	464	244.05	5.2574	1.33062	4.37243	strome_fem1_rrf3_egg_H3K27me3_ChIP_macs3_peak_3264
N2_chrII	11297879	11298256	378	243.25	4.01167	1.27494	3.20147	strome_fem1_rrf3_egg_H3K27me3_ChIP_macs3_peak_3265
N2_chrII	11301274	11301523	250	257.74	4.29719	1.27955	3.46965	strome_fem1_rrf3_egg_H3K27me3_ChIP_macs3_peak_3266
N2_chrII	11303744	11304025	282	253.93	5.44864	1.33237	4.55247	strome_fem1_rrf3_egg_H3K27me3_ChIP_macs3_peak_3267
N2_chrII	11306277	11306550	274	256.35	6.96426	1.39282	5.98695	strome_fem1_rrf3_egg_H3K27me3_ChIP_macs3_peak_3268
N2_chrII	11307116	11307978	863	279.05	6.60552	1.35906	5.64854	strome_fem1_rrf3_egg_H3K27me3_ChIP_macs3_peak_3269
N2_chrII	11309674	11309990	317	240.46	3.01857	1.22503	2.27619	strome_fem1_rrf3_egg_H3K27me3_ChIP_macs3_peak_3270
N2_chrII	11310891	11311582	692	243.83	3.73994	1.26112	2.9473	strome_fem1_rrf3_egg_H3K27me3_ChIP_macs3_peak_3271
N2_chrII	11319912	11320176	265	244.78	4.00278	1.27301	3.19341	strome_fem1_rrf3_egg_H3K27me3_ChIP_macs3_peak_3272
N2_chrII	11335461	11335954	494	253.89	6.67472	1.37762	5.71942	strome_fem1_rrf3_egg_H3K27me3_ChIP_macs3_peak_3273
N2_chrII	11337901	11338578	678	224.34	3.69007	1.27008	2.90161	strome_fem1_rrf3_egg_H3K27me3_ChIP_macs3_peak_3274
N2_chrII	11339543	11339920	378	240.38	3.10565	1.22986	2.35711	strome_fem1_rrf3_egg_H3K27me3_ChIP_macs3_peak_3275
N2_chrII	11345574	11346044	471	278.21	9.69941	1.46837	8.60393	strome_fem1_rrf3_egg_H3K27me3_ChIP_macs3_peak_3276
N2_chrII	11347898	11350353	2456	248.92	6.04989	1.3603	5.12273	strome_fem1_rrf3_egg_H3K27me3_ChIP_macs3_peak_3277
N2_chrII	11351698	11351960	263	247.45	4.33636	1.28674	3.50694	strome_fem1_rrf3_egg_H3K27me3_ChIP_macs3_peak_3278
N2_chrII	11352589	11353736	1148	251.19	6.65728	1.38303	5.69928	strome_fem1_rrf3_egg_H3K27me3_ChIP_macs3_peak_3279
N2_chrII	11359758	11360676	919	270.91	4.17665	1.26506	3.35672	strome_fem1_rrf3_egg_H3K27me3_ChIP_macs3_peak_3280
N2_chrII	11360981	11362466	1486	300.13	16.7557	1.64231	15.4217	strome_fem1_rrf3_egg_H3K27me3_ChIP_macs3_peak_3281
N2_chrII	11362776	11363585	810	308.56	10.4242	1.46525	9.28699	strome_fem1_rrf3_egg_H3K27me3_ChIP_macs3_peak_3282
N2_chrII	11364681	11364939	259	263.18	6.512	1.36855	5.55993	strome_fem1_rrf3_egg_H3K27me3_ChIP_macs3_peak_3283
N2_chrII	11365648	11365964	317	245.06	3.91993	1.26956	3.11516	strome_fem1_rrf3_egg_H3K27me3_ChIP_macs3_peak_3284
N2_chrII	11382237	11382597	361	236.44	4.65692	1.30982	3.80689	strome_fem1_rrf3_egg_H3K27me3_ChIP_macs3_peak_3285
N2_chrII	11389729	11390044	316	304.54	12.9071	1.52539	11.6992	strome_fem1_rrf3_egg_H3K27me3_ChIP_macs3_peak_3286
N2_chrII	11390960	11393332	2373	257.84	6.74361	1.37964	5.78223	strome_fem1_rrf3_egg_H3K27me3_ChIP_macs3_peak_3287
N2_chrII	11395489	11395842	354	248.19	6.89678	1.39358	5.92933	strome_fem1_rrf3_egg_H3K27me3_ChIP_macs3_peak_3288
N2_chrII	11410049	11410536	488	256.56	4.87151	1.30431	4.00995	strome_fem1_rrf3_egg_H3K27me3_ChIP_macs3_peak_3289
N2_chrII	11410908	11411809	902	281.97	12.6092	1.54404	11.4128	strome_fem1_rrf3_egg_H3K27me3_ChIP_macs3_peak_3290
N2_chrII	11412181	11414287	2107	276.1	9.74462	1.46431	8.65585	strome_fem1_rrf3_egg_H3K27me3_ChIP_macs3_peak_3291
N2_chrII	11414625	11415476	852	259.74	5.10819	1.31171	4.2337	strome_fem1_rrf3_egg_H3K27me3_ChIP_macs3_peak_3292
N2_chrII	11420332	11420662	331	237.01	4.49897	1.29903	3.6625	strome_fem1_rrf3_egg_H3K27me3_ChIP_macs3_peak_3293
N2_chrII	11421792	11422041	250	272.98	7.34295	1.39268	6.34621	strome_fem1_rrf3_egg_H3K27me3_ChIP_macs3_peak_3294
N2_chrII	11423075	11423460	386	260.69	9.80096	1.49212	8.69794	strome_fem1_rrf3_egg_H3K27me3_ChIP_macs3_peak_3295
N2_chrII	11427561	11428239	679	229.59	4.03919	1.28577	3.22688	strome_fem1_rrf3_egg_H3K27me3_ChIP_macs3_peak_3296
N2_chrII	11428795	11429050	256	220.16	4.28454	1.30401	3.45741	strome_fem1_rrf3_egg_H3K27me3_ChIP_macs3_peak_3297
N2_chrII	11449462	11449743	282	242.36	3.33028	1.24028	2.56625	strome_fem1_rrf3_egg_H3K27me3_ChIP_macs3_peak_3298
N2_chrII	11450639	11451284	646	265.9	5.40965	1.31892	4.51921	strome_fem1_rrf3_egg_H3K27me3_ChIP_macs3_peak_3299
N2_chrII	11451613	11451927	315	276.09	4.78546	1.28941	3.92734	strome_fem1_rrf3_egg_H3K27me3_ChIP_macs3_peak_3300
N2_chrII	11459660	11462002	2343	294.98	7.72254	1.38366	6.7132	strome_fem1_rrf3_egg_H3K27me3_ChIP_macs3_peak_3301
N2_chrII	11473734	11474126	393	262.77	4.40027	1.27962	3.56696	strome_fem1_rrf3_egg_H3K27me3_ChIP_macs3_peak_3302
N2_chrII	11502274	11502573	300	276.09	5.71121	1.32937	4.79705	strome_fem1_rrf3_egg_H3K27me3_ChIP_macs3_peak_3303
N2_chrII	11527676	11528480	805	327.67	14.2325	1.5204	12.997	strome_fem1_rrf3_egg_H3K27me3_ChIP_macs3_peak_3304
N2_chrII	11528880	11529662	783	254.77	5.01053	1.31301	4.13963	strome_fem1_rrf3_egg_H3K27me3_ChIP_macs3_peak_3305
N2_chrII	11530617	11530866	250	246.71	4.28293	1.28523	3.45699	strome_fem1_rrf3_egg_H3K27me3_ChIP_macs3_peak_3306
N2_chrII	11534833	11535170	338	242.76	4.50279	1.29896	3.66124	strome_fem1_rrf3_egg_H3K27me3_ChIP_macs3_peak_3307
N2_chrII	11576175	11576701	527	247.61	4.49735	1.29342	3.65864	strome_fem1_rrf3_egg_H3K27me3_ChIP_macs3_peak_3308
N2_chrII	11578598	11578999	402	254.94	3.44852	1.24007	2.67552	strome_fem1_rrf3_egg_H3K27me3_ChIP_macs3_peak_3309
N2_chrII	11585297	11585583	287	277.32	5.08004	1.30056	4.20534	strome_fem1_rrf3_egg_H3K27me3_ChIP_macs3_peak_3310
N2_chrII	11589197	11589605	409	239.01	3.60809	1.25745	2.82422	strome_fem1_rrf3_egg_H3K27me3_ChIP_macs3_peak_3311
N2_chrII	11631822	11632966	1145	298.53	8.20454	1.39577	7.17474	strome_fem1_rrf3_egg_H3K27me3_ChIP_macs3_peak_3312
N2_chrII	11634055	11634915	861	308.88	7.26718	1.35757	6.27906	strome_fem1_rrf3_egg_H3K27me3_ChIP_macs3_peak_3313
N2_chrII	11642416	11645489	3074	285.93	11.4482	1.50671	10.2896	strome_fem1_rrf3_egg_H3K27me3_ChIP_macs3_peak_3314
N2_chrII	11646292	11646832	541	254.33	5.84087	1.34933	4.92215	strome_fem1_rrf3_egg_H3K27me3_ChIP_macs3_peak_3315
N2_chrII	11647559	11652196	4638	298.96	8.8961	1.41468	7.84381	strome_fem1_rrf3_egg_H3K27me3_ChIP_macs3_peak_3316
N2_chrII	11665913	11666627	715	289.21	5.94691	1.32758	5.02344	strome_fem1_rrf3_egg_H3K27me3_ChIP_macs3_peak_3317
N2_chrII	11746433	11747159	727	329.88	21.9675	1.7054	20.5166	strome_fem1_rrf3_egg_H3K27me3_ChIP_macs3_peak_3318
N2_chrII	11775014	11775284	271	241.62	5.0069	1.32371	4.13521	strome_fem1_rrf3_egg_H3K27me3_ChIP_macs3_peak_3319
N2_chrII	11776849	11777252	404	250.8	5.42203	1.33198	4.5292	strome_fem1_rrf3_egg_H3K27me3_ChIP_macs3_peak_3320
N2_chrII	11780243	11781078	836	283.14	10.6269	1.46556	9.52527	strome_fem1_rrf3_egg_H3K27me3_ChIP_macs3_peak_3321
N2_chrII	11781389	11781950	562	254.36	4.32266	1.28041	3.49534	strome_fem1_rrf3_egg_H3K27me3_ChIP_macs3_peak_3322
N2_chrII	11782331	11783965	1635	295.68	6.0339	1.31722	5.11679	strome_fem1_rrf3_egg_H3K27me3_ChIP_macs3_peak_3323
N2_chrII	11785177	11786686	1510	291.3	6.26632	1.33178	5.33376	strome_fem1_rrf3_egg_H3K27me3_ChIP_macs3_peak_3324
N2_chrII	11814725	11815700	976	257.19	4.86931	1.30596	4.00736	strome_fem1_rrf3_egg_H3K27me3_ChIP_macs3_peak_3325
N2_chrII	11817249	11818234	986	257.6	4.90475	1.3056	4.04142	strome_fem1_rrf3_egg_H3K27me3_ChIP_macs3_peak_3326
N2_chrII	11820972	11821358	387	247.11	3.86153	1.26355	3.06277	strome_fem1_rrf3_egg_H3K27me3_ChIP_macs3_peak_3327
N2_chrII	11824151	11824629	479	272.77	4.94567	1.29896	4.07713	strome_fem1_rrf3_egg_H3K27me3_ChIP_macs3_peak_3328
N2_chrII	11824941	11825221	281	271.71	6.02904	1.34432	5.09941	strome_fem1_rrf3_egg_H3K27me3_ChIP_macs3_peak_3329
N2_chrII	11826734	11827423	690	291.42	7.71553	1.3865	6.7075	strome_fem1_rrf3_egg_H3K27me3_ChIP_macs3_peak_3330
N2_chrII	11828272	11829015	744	319.61	9.88586	1.41994	8.79594	strome_fem1_rrf3_egg_H3K27me3_ChIP_macs3_peak_3331
N2_chrII	11829668	11829932	265	269.11	7.54834	1.40886	6.5359	strome_fem1_rrf3_egg_H3K27me3_ChIP_macs3_peak_3332
N2_chrII	11832042	11832503	462	274.5	6.66899	1.35969	5.71363	strome_fem1_rrf3_egg_H3K27me3_ChIP_macs3_peak_3333
N2_chrII	11832807	11833196	390	245.41	3.04251	1.22352	2.29861	strome_fem1_rrf3_egg_H3K27me3_ChIP_macs3_peak_3334
N2_chrII	11834471	11836636	2166	253.29	6.62078	1.37793	5.66639	strome_fem1_rrf3_egg_H3K27me3_ChIP_macs3_peak_3335
N2_chrII	11837562	11837872	311	240.75	3.92104	1.27177	3.11775	strome_fem1_rrf3_egg_H3K27me3_ChIP_macs3_peak_3336
N2_chrII	11851374	11852542	1169	513.25	6.90252	1.25809	5.93815	strome_fem1_rrf3_egg_H3K27me3_ChIP_macs3_peak_3337
N2_chrII	11853862	11854610	749	277.14	5.71217	1.32542	4.80256	strome_fem1_rrf3_egg_H3K27me3_ChIP_macs3_peak_3338
N2_chrII	11863153	11863442	290	252.16	3.70052	1.25371	2.91108	strome_fem1_rrf3_egg_H3K27me3_ChIP_macs3_peak_3339
N2_chrII	11865670	11866024	355	251.73	5.08214	1.31554	4.20995	strome_fem1_rrf3_egg_H3K27me3_ChIP_macs3_peak_3340
N2_chrII	11868186	11871352	3167	269.54	8.9808	1.43435	7.93686	strome_fem1_rrf3_egg_H3K27me3_ChIP_macs3_peak_3341
N2_chrII	11871935	11874516	2582	287.62	9.03703	1.43285	7.96988	strome_fem1_rrf3_egg_H3K27me3_ChIP_macs3_peak_3342
N2_chrII	11875211	11875778	568	299.04	7.24585	1.36842	6.25528	strome_fem1_rrf3_egg_H3K27me3_ChIP_macs3_peak_3343
N2_chrII	11879214	11880117	904	285.44	12.7429	1.54072	11.5458	strome_fem1_rrf3_egg_H3K27me3_ChIP_macs3_peak_3344
N2_chrII	11913107	11913428	322	256.04	4.9894	1.3131	4.118	strome_fem1_rrf3_egg_H3K27me3_ChIP_macs3_peak_3345
N2_chrII	11914508	11915117	610	247.08	4.57091	1.29969	3.72571	strome_fem1_rrf3_egg_H3K27me3_ChIP_macs3_peak_3346
N2_chrII	11927010	11927299	290	255.24	2.99954	1.2165	2.25859	strome_fem1_rrf3_egg_H3K27me3_ChIP_macs3_peak_3347
N2_chrII	11930363	11930612	250	271.68	6.08439	1.34214	5.15612	strome_fem1_rrf3_egg_H3K27me3_ChIP_macs3_peak_3348
N2_chrII	11947974	11949073	1100	353.31	14.1294	1.50911	12.8737	strome_fem1_rrf3_egg_H3K27me3_ChIP_macs3_peak_3349
N2_chrII	11951421	11951727	307	251.51	3.9294	1.26567	3.12485	strome_fem1_rrf3_egg_H3K27me3_ChIP_macs3_peak_3350
N2_chrII	11952766	11954199	1434	322.7	17.39	1.58715	16.0784	strome_fem1_rrf3_egg_H3K27me3_ChIP_macs3_peak_3351
N2_chrII	11955055	11955310	256	288.46	8.59961	1.41887	7.5489	strome_fem1_rrf3_egg_H3K27me3_ChIP_macs3_peak_3352
N2_chrII	11956200	11956490	291	261.28	7.05712	1.38682	6.07992	strome_fem1_rrf3_egg_H3K27me3_ChIP_macs3_peak_3353
N2_chrII	11957013	11958003	991	309.93	10.4016	1.45156	9.27813	strome_fem1_rrf3_egg_H3K27me3_ChIP_macs3_peak_3354
N2_chrII	11962502	11963846	1345	294.52	6.08693	1.32509	5.1604	strome_fem1_rrf3_egg_H3K27me3_ChIP_macs3_peak_3355
N2_chrII	11967365	11968383	1019	312.86	11.0408	1.44993	9.91142	strome_fem1_rrf3_egg_H3K27me3_ChIP_macs3_peak_3356
N2_chrII	11969454	11969786	333	238.8	6.67172	1.39971	5.70743	strome_fem1_rrf3_egg_H3K27me3_ChIP_macs3_peak_3357
N2_chrII	11972194	11974116	1923	264.92	9.52999	1.4713	8.44253	strome_fem1_rrf3_egg_H3K27me3_ChIP_macs3_peak_3358
N2_chrII	11979594	11980140	547	340.67	19.1771	1.66213	17.7464	strome_fem1_rrf3_egg_H3K27me3_ChIP_macs3_peak_3359
N2_chrII	12096333	12096617	285	257.13	4.48175	1.28854	3.64202	strome_fem1_rrf3_egg_H3K27me3_ChIP_macs3_peak_3360
N2_chrII	12133586	12134343	758	244.79	6.11018	1.36714	5.17882	strome_fem1_rrf3_egg_H3K27me3_ChIP_macs3_peak_3361
N2_chrII	12135704	12136548	845	463.52	52.0077	2.13303	49.8342	strome_fem1_rrf3_egg_H3K27me3_ChIP_macs3_peak_3362
N2_chrII	12196644	12197496	853	376.17	7.79225	1.33305	6.78476	strome_fem1_rrf3_egg_H3K27me3_ChIP_macs3_peak_3363
N2_chrII	12267803	12268340	538	254.83	6.49463	1.37292	5.54735	strome_fem1_rrf3_egg_H3K27me3_ChIP_macs3_peak_3364
N2_chrII	12273928	12274180	253	231.6	5.47682	1.35326	4.57826	strome_fem1_rrf3_egg_H3K27me3_ChIP_macs3_peak_3365
N2_chrII	12330715	12332039	1325	244.72	5.01388	1.31952	4.14361	strome_fem1_rrf3_egg_H3K27me3_ChIP_macs3_peak_3366
N2_chrII	12333101	12333471	371	255.34	7.72242	1.42349	6.70768	strome_fem1_rrf3_egg_H3K27me3_ChIP_macs3_peak_3367
N2_chrII	12339920	12340261	342	279.8	11.4368	1.52116	10.2705	strome_fem1_rrf3_egg_H3K27me3_ChIP_macs3_peak_3368
N2_chrII	12342667	12342937	271	225.89	3.44845	1.25754	2.67503	strome_fem1_rrf3_egg_H3K27me3_ChIP_macs3_peak_3369
N2_chrII	12346309	12346559	251	249.77	6.46034	1.37879	5.50829	strome_fem1_rrf3_egg_H3K27me3_ChIP_macs3_peak_3370
N2_chrII	12347480	12347908	429	283.66	11.6923	1.5177	10.5227	strome_fem1_rrf3_egg_H3K27me3_ChIP_macs3_peak_3371
N2_chrII	12348440	12348958	519	228.57	4.99864	1.33194	4.12962	strome_fem1_rrf3_egg_H3K27me3_ChIP_macs3_peak_3372
N2_chrII	12361370	12361890	521	313.39	14.1053	1.57264	12.8251	strome_fem1_rrf3_egg_H3K27me3_ChIP_macs3_peak_3373
N2_chrII	12362951	12363616	666	236.98	5.75903	1.35925	4.84674	strome_fem1_rrf3_egg_H3K27me3_ChIP_macs3_peak_3374
N2_chrII	12366814	12367365	552	252.6	9.29673	1.47049	8.22726	strome_fem1_rrf3_egg_H3K27me3_ChIP_macs3_peak_3375
N2_chrII	12367787	12369381	1595	338.79	21.3711	1.72086	19.8765	strome_fem1_rrf3_egg_H3K27me3_ChIP_macs3_peak_3376
N2_chrII	12371858	12372263	406	220.66	4.59885	1.31974	3.75189	strome_fem1_rrf3_egg_H3K27me3_ChIP_macs3_peak_3377
N2_chrII	12373042	12374396	1355	276.13	13.8822	1.57178	12.6609	strome_fem1_rrf3_egg_H3K27me3_ChIP_macs3_peak_3378
N2_chrII	12374702	12374982	281	232.36	6.00857	1.37501	5.08186	strome_fem1_rrf3_egg_H3K27me3_ChIP_macs3_peak_3379
N2_chrII	12379152	12379933	782	234.15	6.1645	1.37836	5.23154	strome_fem1_rrf3_egg_H3K27me3_ChIP_macs3_peak_3380
N2_chrII	12380391	12380897	507	219.61	3.64335	1.2718	2.85695	strome_fem1_rrf3_egg_H3K27me3_ChIP_macs3_peak_3381
N2_chrII	12386666	12387304	639	216.49	3.90169	1.28634	3.09959	strome_fem1_rrf3_egg_H3K27me3_ChIP_macs3_peak_3382
N2_chrII	12388647	12389199	553	219.57	2.8767	1.22816	2.14487	strome_fem1_rrf3_egg_H3K27me3_ChIP_macs3_peak_3383
N2_chrII	12389696	12390498	803	245.29	7.00734	1.39755	6.0372	strome_fem1_rrf3_egg_H3K27me3_ChIP_macs3_peak_3384
N2_chrII	12392536	12392859	324	250.4	5.48556	1.33633	4.58706	strome_fem1_rrf3_egg_H3K27me3_ChIP_macs3_peak_3385
N2_chrII	12393962	12394409	448	220.98	4.69208	1.32367	3.83992	strome_fem1_rrf3_egg_H3K27me3_ChIP_macs3_peak_3386
N2_chrII	12396580	12397157	578	259.14	7.39663	1.40168	6.40365	strome_fem1_rrf3_egg_H3K27me3_ChIP_macs3_peak_3387
N2_chrII	12397489	12397888	400	239.18	6.35522	1.37793	5.41649	strome_fem1_rrf3_egg_H3K27me3_ChIP_macs3_peak_3388
N2_chrII	12399205	12400056	852	257.88	8.44511	1.43981	7.41065	strome_fem1_rrf3_egg_H3K27me3_ChIP_macs3_peak_3389
N2_chrII	12404034	12404425	392	243.33	8.31219	1.45308	7.27677	strome_fem1_rrf3_egg_H3K27me3_ChIP_macs3_peak_3390
N2_chrII	12406112	12406433	322	329.73	18.7558	1.66833	17.3309	strome_fem1_rrf3_egg_H3K27me3_ChIP_macs3_peak_3391
N2_chrII	12407927	12409640	1714	252.11	6.67922	1.37265	5.73265	strome_fem1_rrf3_egg_H3K27me3_ChIP_macs3_peak_3392
N2_chrII	12410041	12411349	1309	252.52	7.40299	1.39897	6.42538	strome_fem1_rrf3_egg_H3K27me3_ChIP_macs3_peak_3393
N2_chrII	12412327	12412682	356	254.06	6.8392	1.38536	5.87448	strome_fem1_rrf3_egg_H3K27me3_ChIP_macs3_peak_3394
N2_chrII	12414557	12415239	683	224.47	3.99931	1.28675	3.19011	strome_fem1_rrf3_egg_H3K27me3_ChIP_macs3_peak_3395
N2_chrII	12416099	12417622	1524	269.88	9.64278	1.44098	8.58561	strome_fem1_rrf3_egg_H3K27me3_ChIP_macs3_peak_3396
N2_chrII	12418002	12418570	569	231.18	5.33296	1.34431	4.44564	strome_fem1_rrf3_egg_H3K27me3_ChIP_macs3_peak_3397
N2_chrII	12421983	12422235	253	253.02	7.06328	1.40146	6.07903	strome_fem1_rrf3_egg_H3K27me3_ChIP_macs3_peak_3398
N2_chrII	12425092	12425622	531	233.49	4.25818	1.2944	3.43168	strome_fem1_rrf3_egg_H3K27me3_ChIP_macs3_peak_3399
N2_chrII	12427202	12428010	809	235.06	5.66495	1.35851	4.75685	strome_fem1_rrf3_egg_H3K27me3_ChIP_macs3_peak_3400
N2_chrII	12429481	12429783	303	238.39	5.65598	1.35726	4.74478	strome_fem1_rrf3_egg_H3K27me3_ChIP_macs3_peak_3401
N2_chrII	12434218	12434807	590	228.32	5.04809	1.33663	4.17275	strome_fem1_rrf3_egg_H3K27me3_ChIP_macs3_peak_3402
N2_chrII	12435236	12435585	350	240.12	6.2783	1.37678	5.33953	strome_fem1_rrf3_egg_H3K27me3_ChIP_macs3_peak_3403
N2_chrII	12436562	12436987	426	242.94	5.3062	1.33369	4.42222	strome_fem1_rrf3_egg_H3K27me3_ChIP_macs3_peak_3404
N2_chrII	12437954	12438391	438	241.8	4.16895	1.2831	3.34914	strome_fem1_rrf3_egg_H3K27me3_ChIP_macs3_peak_3405
N2_chrII	12439624	12440426	803	229.95	4.69077	1.31373	3.84291	strome_fem1_rrf3_egg_H3K27me3_ChIP_macs3_peak_3406
N2_chrII	12445310	12446192	883	251.38	6.58165	1.38015	5.62659	strome_fem1_rrf3_egg_H3K27me3_ChIP_macs3_peak_3407
N2_chrII	12448767	12449465	699	288.43	15.1509	1.6326	13.8383	strome_fem1_rrf3_egg_H3K27me3_ChIP_macs3_peak_3408
N2_chrII	12449931	12450230	300	266.34	5.10539	1.31129	4.22657	strome_fem1_rrf3_egg_H3K27me3_ChIP_macs3_peak_3409
N2_chrII	12450561	12450823	263	264.52	5.79381	1.33923	4.8792	strome_fem1_rrf3_egg_H3K27me3_ChIP_macs3_peak_3410
N2_chrII	12454707	12454979	273	230.79	4.90558	1.32528	4.04114	strome_fem1_rrf3_egg_H3K27me3_ChIP_macs3_peak_3411
N2_chrII	12456066	12456443	378	266.55	11.2338	1.52796	10.0779	strome_fem1_rrf3_egg_H3K27me3_ChIP_macs3_peak_3412
N2_chrII	12456773	12458956	2184	261.26	11.6742	1.50798	10.5586	strome_fem1_rrf3_egg_H3K27me3_ChIP_macs3_peak_3413
N2_chrII	12460282	12460804	523	266.57	12.5361	1.55622	11.3479	strome_fem1_rrf3_egg_H3K27me3_ChIP_macs3_peak_3414
N2_chrII	12461876	12462397	522	407.33	30.488	1.79946	28.7903	strome_fem1_rrf3_egg_H3K27me3_ChIP_macs3_peak_3415
N2_chrII	12464385	12466994	2610	294.03	15.6704	1.62117	14.3737	strome_fem1_rrf3_egg_H3K27me3_ChIP_macs3_peak_3416
N2_chrII	12467792	12469642	1851	264.13	12.0862	1.55559	10.9029	strome_fem1_rrf3_egg_H3K27me3_ChIP_macs3_peak_3417
N2_chrII	12469956	12472831	2876	248.34	9.20373	1.45512	8.16052	strome_fem1_rrf3_egg_H3K27me3_ChIP_macs3_peak_3418
N2_chrII	12473205	12474115	911	245.9	5.21191	1.33013	4.32995	strome_fem1_rrf3_egg_H3K27me3_ChIP_macs3_peak_3419
N2_chrII	12474551	12474960	410	264.86	8.04234	1.42496	7.01507	strome_fem1_rrf3_egg_H3K27me3_ChIP_macs3_peak_3420
N2_chrII	12475265	12476568	1304	254.51	6.09181	1.35614	5.16508	strome_fem1_rrf3_egg_H3K27me3_ChIP_macs3_peak_3421
N2_chrII	12476948	12479737	2790	271.62	7.19113	1.38149	6.21035	strome_fem1_rrf3_egg_H3K27me3_ChIP_macs3_peak_3422
N2_chrII	12480266	12482083	1818	298.09	12.8756	1.52108	11.6838	strome_fem1_rrf3_egg_H3K27me3_ChIP_macs3_peak_3423
N2_chrII	12487534	12488587	1054	232.96	6.43614	1.38866	5.49118	strome_fem1_rrf3_egg_H3K27me3_ChIP_macs3_peak_3424
N2_chrII	12490987	12491942	956	234	5.24609	1.33712	4.36309	strome_fem1_rrf3_egg_H3K27me3_ChIP_macs3_peak_3425
N2_chrII	12492311	12493168	858	287.48	9.26959	1.43449	8.1975	strome_fem1_rrf3_egg_H3K27me3_ChIP_macs3_peak_3426
N2_chrII	12493501	12494931	1431	246.27	5.39829	1.33419	4.50983	strome_fem1_rrf3_egg_H3K27me3_ChIP_macs3_peak_3427
N2_chrII	12495317	12496484	1168	297.6	11.3406	1.50406	10.169	strome_fem1_rrf3_egg_H3K27me3_ChIP_macs3_peak_3428
N2_chrII	12496848	12497378	531	280.27	7.32764	1.38444	6.33369	strome_fem1_rrf3_egg_H3K27me3_ChIP_macs3_peak_3429
N2_chrII	12499105	12500244	1140	238.36	4.90672	1.31582	4.04633	strome_fem1_rrf3_egg_H3K27me3_ChIP_macs3_peak_3430
N2_chrII	12500760	12501437	678	251.97	5.51346	1.33774	4.6126	strome_fem1_rrf3_egg_H3K27me3_ChIP_macs3_peak_3431
N2_chrII	12502668	12506988	4321	276.46	10.5817	1.4935	9.45468	strome_fem1_rrf3_egg_H3K27me3_ChIP_macs3_peak_3432
N2_chrII	12507676	12508575	900	221.83	4.49086	1.31426	3.6498	strome_fem1_rrf3_egg_H3K27me3_ChIP_macs3_peak_3433
N2_chrII	12509813	12510726	914	274.6	5.48009	1.31174	4.58972	strome_fem1_rrf3_egg_H3K27me3_ChIP_macs3_peak_3434
N2_chrII	12513731	12519384	5654	297.36	15.2058	1.58402	13.9434	strome_fem1_rrf3_egg_H3K27me3_ChIP_macs3_peak_3435
N2_chrII	12520062	12520487	426	227.92	5.35893	1.34595	4.47188	strome_fem1_rrf3_egg_H3K27me3_ChIP_macs3_peak_3436
N2_chrII	12521252	12521762	511	245.76	5.75419	1.35286	4.84042	strome_fem1_rrf3_egg_H3K27me3_ChIP_macs3_peak_3437
N2_chrII	12522173	12527564	5392	271.66	11.4189	1.51424	10.2767	strome_fem1_rrf3_egg_H3K27me3_ChIP_macs3_peak_3438
N2_chrII	12528741	12529071	331	285.78	13.6367	1.57965	12.3893	strome_fem1_rrf3_egg_H3K27me3_ChIP_macs3_peak_3439
N2_chrII	12533123	12533544	422	247.83	4.17899	1.27921	3.35868	strome_fem1_rrf3_egg_H3K27me3_ChIP_macs3_peak_3440
N2_chrII	12534701	12535233	533	246.93	7.31543	1.41136	6.32639	strome_fem1_rrf3_egg_H3K27me3_ChIP_macs3_peak_3441
N2_chrII	12539580	12539922	343	245.52	7.78285	1.43784	6.76367	strome_fem1_rrf3_egg_H3K27me3_ChIP_macs3_peak_3442
N2_chrII	12540575	12540921	347	235.49	6.84454	1.4093	5.87216	strome_fem1_rrf3_egg_H3K27me3_ChIP_macs3_peak_3443
N2_chrII	12542714	12543272	559	243.43	4.5947	1.30248	3.74777	strome_fem1_rrf3_egg_H3K27me3_ChIP_macs3_peak_3444
N2_chrII	12544026	12544521	496	248.81	7.33521	1.41218	6.34369	strome_fem1_rrf3_egg_H3K27me3_ChIP_macs3_peak_3445
N2_chrII	12546270	12547345	1076	325.13	23.3821	1.76357	21.8753	strome_fem1_rrf3_egg_H3K27me3_ChIP_macs3_peak_3446
N2_chrII	12547665	12549581	1917	289.16	13.9687	1.59739	12.6969	strome_fem1_rrf3_egg_H3K27me3_ChIP_macs3_peak_3447
N2_chrII	12551169	12551476	308	253.66	8.79795	1.46559	7.73423	strome_fem1_rrf3_egg_H3K27me3_ChIP_macs3_peak_3448
N2_chrII	12553482	12554063	582	249.98	5.76596	1.34825	4.85311	strome_fem1_rrf3_egg_H3K27me3_ChIP_macs3_peak_3449
N2_chrII	12555722	12556104	383	292.23	16.0624	1.65517	14.7202	strome_fem1_rrf3_egg_H3K27me3_ChIP_macs3_peak_3450
N2_chrII	12556637	12556987	351	263.98	11.7591	1.54969	10.5805	strome_fem1_rrf3_egg_H3K27me3_ChIP_macs3_peak_3451
N2_chrII	12558495	12561411	2917	261.01	8.8272	1.45112	7.77315	strome_fem1_rrf3_egg_H3K27me3_ChIP_macs3_peak_3452
N2_chrII	12561778	12562926	1149	235.28	4.06517	1.28081	3.2537	strome_fem1_rrf3_egg_H3K27me3_ChIP_macs3_peak_3453
N2_chrII	12563739	12571710	7972	264.67	8.81713	1.44632	7.7629	strome_fem1_rrf3_egg_H3K27me3_ChIP_macs3_peak_3454
N2_chrII	12572315	12573534	1220	227.43	4.83858	1.32378	3.97973	strome_fem1_rrf3_egg_H3K27me3_ChIP_macs3_peak_3455
N2_chrII	12574883	12575192	310	268.5	7.58904	1.40868	6.57757	strome_fem1_rrf3_egg_H3K27me3_ChIP_macs3_peak_3456
N2_chrII	12576493	12577115	623	213.85	3.29121	1.25629	2.52859	strome_fem1_rrf3_egg_H3K27me3_ChIP_macs3_peak_3457
N2_chrII	12578735	12579159	425	251.65	9.41122	1.48028	8.33308	strome_fem1_rrf3_egg_H3K27me3_ChIP_macs3_peak_3458
N2_chrII	12580261	12580567	307	242.27	5.93387	1.36433	5.00989	strome_fem1_rrf3_egg_H3K27me3_ChIP_macs3_peak_3459
N2_chrII	12581632	12582068	437	257.86	6.17165	1.36072	5.2346	strome_fem1_rrf3_egg_H3K27me3_ChIP_macs3_peak_3460
N2_chrII	12583283	12584345	1063	223.72	3.84657	1.27995	3.04679	strome_fem1_rrf3_egg_H3K27me3_ChIP_macs3_peak_3461
N2_chrII	12586791	12587274	484	222.99	3.89307	1.28319	3.08974	strome_fem1_rrf3_egg_H3K27me3_ChIP_macs3_peak_3462
N2_chrII	12588725	12588978	254	258	6.43622	1.37295	5.48298	strome_fem1_rrf3_egg_H3K27me3_ChIP_macs3_peak_3463
N2_chrII	12589413	12590126	714	256.35	7.61336	1.40981	6.61391	strome_fem1_rrf3_egg_H3K27me3_ChIP_macs3_peak_3464
N2_chrII	12590620	12593361	2742	253.3	6.30799	1.3643	5.37078	strome_fem1_rrf3_egg_H3K27me3_ChIP_macs3_peak_3465
N2_chrII	12594654	12596554	1901	247.74	6.20153	1.36951	5.26605	strome_fem1_rrf3_egg_H3K27me3_ChIP_macs3_peak_3466
N2_chrII	12596922	12598759	1838	230.06	4.11705	1.28804	3.30077	strome_fem1_rrf3_egg_H3K27me3_ChIP_macs3_peak_3467
N2_chrII	12600447	12602179	1733	296.82	14.4697	1.55915	13.233	strome_fem1_rrf3_egg_H3K27me3_ChIP_macs3_peak_3468
N2_chrII	12603693	12604737	1045	276.83	11.3028	1.53154	10.129	strome_fem1_rrf3_egg_H3K27me3_ChIP_macs3_peak_3469
N2_chrII	12605364	12606294	931	259.55	6.55673	1.37371	5.60036	strome_fem1_rrf3_egg_H3K27me3_ChIP_macs3_peak_3470
N2_chrII	12631044	12634696	3653	358.48	13.2709	1.48126	12.0585	strome_fem1_rrf3_egg_H3K27me3_ChIP_macs3_peak_3471
N2_chrII	12635602	12636644	1043	289.66	9.82816	1.45833	8.72353	strome_fem1_rrf3_egg_H3K27me3_ChIP_macs3_peak_3472
N2_chrII	12637050	12637347	298	260.08	8.081	1.43073	7.05404	strome_fem1_rrf3_egg_H3K27me3_ChIP_macs3_peak_3473
N2_chrII	12638034	12639099	1066	262.22	7.89911	1.41231	6.89363	strome_fem1_rrf3_egg_H3K27me3_ChIP_macs3_peak_3474
N2_chrII	12640724	12643737	3014	260.04	6.70932	1.37075	5.75536	strome_fem1_rrf3_egg_H3K27me3_ChIP_macs3_peak_3475
N2_chrII	12644339	12644838	500	260.52	7.00336	1.38541	6.03032	strome_fem1_rrf3_egg_H3K27me3_ChIP_macs3_peak_3476
N2_chrII	12645461	12646215	755	280.77	9.83207	1.4574	8.74124	strome_fem1_rrf3_egg_H3K27me3_ChIP_macs3_peak_3477
N2_chrII	12646914	12647686	773	277.36	8.73003	1.42095	7.69089	strome_fem1_rrf3_egg_H3K27me3_ChIP_macs3_peak_3478
N2_chrII	12648076	12650322	2247	258.02	7.11345	1.38617	6.14119	strome_fem1_rrf3_egg_H3K27me3_ChIP_macs3_peak_3479
N2_chrII	12650880	12652644	1765	272.93	7.56234	1.38465	6.57574	strome_fem1_rrf3_egg_H3K27me3_ChIP_macs3_peak_3480
N2_chrII	12653729	12654445	717	260.01	4.28758	1.27505	3.46274	strome_fem1_rrf3_egg_H3K27me3_ChIP_macs3_peak_3481
N2_chrII	12654850	12655351	502	231.93	4.35741	1.29846	3.52639	strome_fem1_rrf3_egg_H3K27me3_ChIP_macs3_peak_3482
N2_chrII	12656437	12657033	597	245.87	4.72092	1.3064	3.86658	strome_fem1_rrf3_egg_H3K27me3_ChIP_macs3_peak_3483
N2_chrII	12657817	12659868	2052	353.58	25.2298	1.80637	23.6222	strome_fem1_rrf3_egg_H3K27me3_ChIP_macs3_peak_3484
N2_chrII	12661589	12663389	1801	309.84	18.0981	1.65414	16.7314	strome_fem1_rrf3_egg_H3K27me3_ChIP_macs3_peak_3485
N2_chrII	12664852	12665800	949	228.8	5.75481	1.36834	4.83993	strome_fem1_rrf3_egg_H3K27me3_ChIP_macs3_peak_3486
N2_chrII	12666485	12666850	366	249.48	5.33012	1.33144	4.44075	strome_fem1_rrf3_egg_H3K27me3_ChIP_macs3_peak_3487
N2_chrII	12669004	12670759	1756	268.5	12.5858	1.55221	11.4015	strome_fem1_rrf3_egg_H3K27me3_ChIP_macs3_peak_3488
N2_chrII	12671390	12672485	1096	252.92	6.77668	1.3914	5.80662	strome_fem1_rrf3_egg_H3K27me3_ChIP_macs3_peak_3489
N2_chrII	12672827	12674185	1359	254.87	7.67291	1.41783	6.66521	strome_fem1_rrf3_egg_H3K27me3_ChIP_macs3_peak_3490
N2_chrII	12675264	12676929	1666	225.34	5.32409	1.34993	4.43533	strome_fem1_rrf3_egg_H3K27me3_ChIP_macs3_peak_3491
N2_chrII	12677268	12677725	458	221.88	4.7147	1.3241	3.86122	strome_fem1_rrf3_egg_H3K27me3_ChIP_macs3_peak_3492
N2_chrII	12678688	12679091	404	231.95	4.89887	1.32375	4.03555	strome_fem1_rrf3_egg_H3K27me3_ChIP_macs3_peak_3493
N2_chrII	12679935	12681050	1116	362.71	23.7021	1.75045	22.1307	strome_fem1_rrf3_egg_H3K27me3_ChIP_macs3_peak_3494
N2_chrII	12681377	12682354	978	238.58	7.08451	1.41162	6.10563	strome_fem1_rrf3_egg_H3K27me3_ChIP_macs3_peak_3495
N2_chrII	12682919	12684012	1094	241.38	5.25693	1.33359	4.37267	strome_fem1_rrf3_egg_H3K27me3_ChIP_macs3_peak_3496
N2_chrII	12684497	12685454	958	341.88	16.7349	1.60428	15.3756	strome_fem1_rrf3_egg_H3K27me3_ChIP_macs3_peak_3497
N2_chrII	12686932	12687720	789	245.5	7.17304	1.40134	6.20127	strome_fem1_rrf3_egg_H3K27me3_ChIP_macs3_peak_3498
N2_chrII	12691236	12691586	351	231.97	6.43084	1.38963	5.48577	strome_fem1_rrf3_egg_H3K27me3_ChIP_macs3_peak_3499
N2_chrII	12692430	12693544	1115	238.7	6.94715	1.40539	5.97584	strome_fem1_rrf3_egg_H3K27me3_ChIP_macs3_peak_3500
N2_chrII	12693906	12694303	398	213.69	3.58095	1.27224	2.79871	strome_fem1_rrf3_egg_H3K27me3_ChIP_macs3_peak_3501
N2_chrII	12694811	12695353	543	232.62	6.10214	1.37681	5.17275	strome_fem1_rrf3_egg_H3K27me3_ChIP_macs3_peak_3502
N2_chrII	12765652	12766374	723	264.22	7.52615	1.39559	6.53679	strome_fem1_rrf3_egg_H3K27me3_ChIP_macs3_peak_3503
N2_chrII	12766939	12772536	5598	329.76	21.8694	1.72234	20.3953	strome_fem1_rrf3_egg_H3K27me3_ChIP_macs3_peak_3504
N2_chrII	12773260	12774298	1039	301	15.4257	1.55459	14.1937	strome_fem1_rrf3_egg_H3K27me3_ChIP_macs3_peak_3505
N2_chrII	12774996	12775796	801	707.03	30.4969	1.58436	28.7726	strome_fem1_rrf3_egg_H3K27me3_ChIP_macs3_peak_3506
N2_chrII	12776921	12777919	999	334.17	22.414	1.74238	20.9096	strome_fem1_rrf3_egg_H3K27me3_ChIP_macs3_peak_3507
N2_chrII	12788472	12791590	3119	332.62	14.5709	1.5289	13.316	strome_fem1_rrf3_egg_H3K27me3_ChIP_macs3_peak_3508
N2_chrII	12806304	12807543	1240	250.68	7.64579	1.41375	6.6507	strome_fem1_rrf3_egg_H3K27me3_ChIP_macs3_peak_3509
N2_chrII	12809317	12809754	438	261.69	8.85953	1.45608	7.79688	strome_fem1_rrf3_egg_H3K27me3_ChIP_macs3_peak_3510
N2_chrII	12836661	12836947	287	224.66	4.76629	1.32311	3.91132	strome_fem1_rrf3_egg_H3K27me3_ChIP_macs3_peak_3511
N2_chrII	12837250	12842654	5405	264.98	6.97739	1.37885	6.0078	strome_fem1_rrf3_egg_H3K27me3_ChIP_macs3_peak_3512
N2_chrII	12843018	12845363	2346	318.27	15.7718	1.58271	14.4742	strome_fem1_rrf3_egg_H3K27me3_ChIP_macs3_peak_3513
N2_chrII	12845765	12846445	681	276.35	5.67126	1.32369	4.76609	strome_fem1_rrf3_egg_H3K27me3_ChIP_macs3_peak_3514
N2_chrII	12847654	12848233	580	219.79	3.35551	1.25589	2.58873	strome_fem1_rrf3_egg_H3K27me3_ChIP_macs3_peak_3515
N2_chrII	12850070	12851947	1878	359.03	25.9166	1.70481	24.4065	strome_fem1_rrf3_egg_H3K27me3_ChIP_macs3_peak_3516
N2_chrII	12852392	12852658	267	254.97	5.69517	1.34137	4.78503	strome_fem1_rrf3_egg_H3K27me3_ChIP_macs3_peak_3517
N2_chrII	12853600	12854185	586	237.47	4.92418	1.31812	4.06103	strome_fem1_rrf3_egg_H3K27me3_ChIP_macs3_peak_3518
N2_chrII	12855483	12856315	833	260.83	10.3488	1.49484	9.23922	strome_fem1_rrf3_egg_H3K27me3_ChIP_macs3_peak_3519
N2_chrII	12857525	12863290	5766	290.07	12.3745	1.53066	11.1809	strome_fem1_rrf3_egg_H3K27me3_ChIP_macs3_peak_3520
N2_chrII	12863613	12866417	2805	285.66	12.4715	1.49699	11.3363	strome_fem1_rrf3_egg_H3K27me3_ChIP_macs3_peak_3521
N2_chrII	12870580	12871658	1079	1146.45	18.7777	1.31037	17.3507	strome_fem1_rrf3_egg_H3K27me3_ChIP_macs3_peak_3522
N2_chrII	12872030	12873116	1087	1135.79	21.8822	1.34339	20.3762	strome_fem1_rrf3_egg_H3K27me3_ChIP_macs3_peak_3523
N2_chrII	12877552	12878705	1154	240.43	5.46893	1.34213	4.57306	strome_fem1_rrf3_egg_H3K27me3_ChIP_macs3_peak_3524
N2_chrII	12883917	12886822	2906	259.92	7.69671	1.41326	6.68997	strome_fem1_rrf3_egg_H3K27me3_ChIP_macs3_peak_3525
N2_chrII	12888481	12891833	3353	300.31	15.066	1.60183	13.7737	strome_fem1_rrf3_egg_H3K27me3_ChIP_macs3_peak_3526
N2_chrII	12892145	12892667	523	236.28	6.52914	1.39603	5.57245	strome_fem1_rrf3_egg_H3K27me3_ChIP_macs3_peak_3527
N2_chrII	12912362	12914040	1679	271.73	8.9024	1.44916	7.83341	strome_fem1_rrf3_egg_H3K27me3_ChIP_macs3_peak_3528
N2_chrII	12915278	12918846	3569	356.48	25.9149	1.74838	24.3687	strome_fem1_rrf3_egg_H3K27me3_ChIP_macs3_peak_3529
N2_chrII	12919171	12925761	6591	300.61	14.8493	1.59454	13.5668	strome_fem1_rrf3_egg_H3K27me3_ChIP_macs3_peak_3530
N2_chrII	12926525	12927320	796	256.3	7.77889	1.42898	6.75636	strome_fem1_rrf3_egg_H3K27me3_ChIP_macs3_peak_3531
N2_chrII	12928181	12929548	1368	273.89	8.16148	1.41775	7.13142	strome_fem1_rrf3_egg_H3K27me3_ChIP_macs3_peak_3532
N2_chrII	12929963	12930240	278	240.14	7.07461	1.41609	6.0886	strome_fem1_rrf3_egg_H3K27me3_ChIP_macs3_peak_3533
N2_chrII	12931693	12933494	1802	271.79	7.70739	1.40203	6.70217	strome_fem1_rrf3_egg_H3K27me3_ChIP_macs3_peak_3534
N2_chrII	12934151	12934675	525	257.78	6.46834	1.36429	5.52458	strome_fem1_rrf3_egg_H3K27me3_ChIP_macs3_peak_3535
N2_chrII	12935915	12937626	1712	250.42	7.68358	1.41272	6.68647	strome_fem1_rrf3_egg_H3K27me3_ChIP_macs3_peak_3536
N2_chrII	12937982	12938461	480	236.95	3.62593	1.25932	2.8409	strome_fem1_rrf3_egg_H3K27me3_ChIP_macs3_peak_3537
N2_chrII	12940109	12940517	409	238.95	4.11569	1.28172	3.29989	strome_fem1_rrf3_egg_H3K27me3_ChIP_macs3_peak_3538
N2_chrII	12953029	12953311	283	238.87	6.54798	1.39129	5.5934	strome_fem1_rrf3_egg_H3K27me3_ChIP_macs3_peak_3539
N2_chrII	12953857	12955254	1398	319.7	17.2351	1.63347	15.8744	strome_fem1_rrf3_egg_H3K27me3_ChIP_macs3_peak_3540
N2_chrII	12956500	12957006	507	235.55	4.91301	1.31899	4.05182	strome_fem1_rrf3_egg_H3K27me3_ChIP_macs3_peak_3541
N2_chrII	12958528	12960203	1676	253.32	6.31875	1.36376	5.38102	strome_fem1_rrf3_egg_H3K27me3_ChIP_macs3_peak_3542
N2_chrII	12960526	12961591	1066	267.59	7.04442	1.37851	6.07335	strome_fem1_rrf3_egg_H3K27me3_ChIP_macs3_peak_3543
N2_chrII	12962044	12963536	1493	259.12	6.18496	1.35593	5.25231	strome_fem1_rrf3_egg_H3K27me3_ChIP_macs3_peak_3544
N2_chrII	12966098	12966421	324	228.95	4.68975	1.31773	3.83768	strome_fem1_rrf3_egg_H3K27me3_ChIP_macs3_peak_3545
N2_chrII	12967259	12967858	600	249.62	5.6149	1.34288	4.71008	strome_fem1_rrf3_egg_H3K27me3_ChIP_macs3_peak_3546
N2_chrII	12968250	12969426	1177	249.47	5.82392	1.34603	4.91272	strome_fem1_rrf3_egg_H3K27me3_ChIP_macs3_peak_3547
N2_chrII	12969803	12972314	2512	273.72	10.009	1.46273	8.91913	strome_fem1_rrf3_egg_H3K27me3_ChIP_macs3_peak_3548
N2_chrII	12973376	12973791	416	228.16	4.15583	1.29166	3.33739	strome_fem1_rrf3_egg_H3K27me3_ChIP_macs3_peak_3549
N2_chrII	12974556	12975915	1360	253.95	8.21193	1.43014	7.18919	strome_fem1_rrf3_egg_H3K27me3_ChIP_macs3_peak_3550
N2_chrII	12976309	12976611	303	236.2	6.6808	1.39381	5.72654	strome_fem1_rrf3_egg_H3K27me3_ChIP_macs3_peak_3551
N2_chrII	12979272	12980591	1320	248.57	6.92567	1.39256	5.95791	strome_fem1_rrf3_egg_H3K27me3_ChIP_macs3_peak_3552
N2_chrII	12982126	12982596	471	268.86	8.68875	1.44098	7.63736	strome_fem1_rrf3_egg_H3K27me3_ChIP_macs3_peak_3553
N2_chrII	12982902	12983398	497	273.72	6.22407	1.34488	5.29079	strome_fem1_rrf3_egg_H3K27me3_ChIP_macs3_peak_3554
N2_chrII	12984343	12985329	987	248.2	4.49769	1.29329	3.65762	strome_fem1_rrf3_egg_H3K27me3_ChIP_macs3_peak_3555
N2_chrII	12986122	12989444	3323	270.04	8.84733	1.44577	7.78729	strome_fem1_rrf3_egg_H3K27me3_ChIP_macs3_peak_3556
N2_chrII	12992634	12992905	272	258.36	4.24208	1.27661	3.41654	strome_fem1_rrf3_egg_H3K27me3_ChIP_macs3_peak_3557
N2_chrII	12993486	12994393	908	247.86	5.69221	1.34638	4.786	strome_fem1_rrf3_egg_H3K27me3_ChIP_macs3_peak_3558
N2_chrII	12995279	12996071	793	288.22	13.7144	1.56179	12.4883	strome_fem1_rrf3_egg_H3K27me3_ChIP_macs3_peak_3559
N2_chrII	13000669	13001457	789	295.02	5.77891	1.31592	4.86549	strome_fem1_rrf3_egg_H3K27me3_ChIP_macs3_peak_3560
N2_chrII	13003514	13004781	1268	276.34	6.09153	1.33581	5.16864	strome_fem1_rrf3_egg_H3K27me3_ChIP_macs3_peak_3561
N2_chrII	13005331	13007684	2354	280.35	8.01499	1.39938	7.00116	strome_fem1_rrf3_egg_H3K27me3_ChIP_macs3_peak_3562
N2_chrII	13008907	13009461	555	263.9	3.37042	1.23175	2.60282	strome_fem1_rrf3_egg_H3K27me3_ChIP_macs3_peak_3563
N2_chrII	13010054	13010885	832	232.94	4.12024	1.28711	3.30293	strome_fem1_rrf3_egg_H3K27me3_ChIP_macs3_peak_3564
N2_chrII	13011631	13013546	1916	248.36	5.85872	1.34869	4.94712	strome_fem1_rrf3_egg_H3K27me3_ChIP_macs3_peak_3565
N2_chrII	13014652	13020633	5982	265.4	8.46976	1.40972	7.4652	strome_fem1_rrf3_egg_H3K27me3_ChIP_macs3_peak_3566
N2_chrII	13021575	13023118	1544	307.25	14.43	1.56878	13.1652	strome_fem1_rrf3_egg_H3K27me3_ChIP_macs3_peak_3567
N2_chrII	13023454	13024745	1292	268.77	8.10506	1.42135	7.07627	strome_fem1_rrf3_egg_H3K27me3_ChIP_macs3_peak_3568
N2_chrII	13025075	13026384	1310	268.27	6.22652	1.34751	5.2946	strome_fem1_rrf3_egg_H3K27me3_ChIP_macs3_peak_3569
N2_chrII	13026722	13027096	375	287.87	7.63962	1.39406	6.62456	strome_fem1_rrf3_egg_H3K27me3_ChIP_macs3_peak_3570
N2_chrII	13027598	13027887	290	251.83	5.35698	1.32833	4.46774	strome_fem1_rrf3_egg_H3K27me3_ChIP_macs3_peak_3571
N2_chrII	13029666	13029995	330	255.83	5.39658	1.32949	4.50395	strome_fem1_rrf3_egg_H3K27me3_ChIP_macs3_peak_3572
N2_chrII	13035956	13036276	321	262.97	7.64825	1.41096	6.64158	strome_fem1_rrf3_egg_H3K27me3_ChIP_macs3_peak_3573
N2_chrII	13037406	13038404	999	254.02	4.92273	1.30607	4.06124	strome_fem1_rrf3_egg_H3K27me3_ChIP_macs3_peak_3574
N2_chrII	13076225	13076603	379	251.8	5.25977	1.32581	4.37415	strome_fem1_rrf3_egg_H3K27me3_ChIP_macs3_peak_3575
N2_chrII	13079824	13080073	250	239.34	5.46344	1.34034	4.57132	strome_fem1_rrf3_egg_H3K27me3_ChIP_macs3_peak_3576
N2_chrII	13083655	13084303	649	258.03	6.31783	1.35912	5.38112	strome_fem1_rrf3_egg_H3K27me3_ChIP_macs3_peak_3577
N2_chrII	13086258	13089543	3286	270.75	9.82623	1.47118	8.73211	strome_fem1_rrf3_egg_H3K27me3_ChIP_macs3_peak_3578
N2_chrII	13090895	13094851	3957	272.36	9.01712	1.4452	7.95476	strome_fem1_rrf3_egg_H3K27me3_ChIP_macs3_peak_3579
N2_chrII	13095693	13096318	626	284.39	10.8166	1.49717	9.6741	strome_fem1_rrf3_egg_H3K27me3_ChIP_macs3_peak_3580
N2_chrII	13096731	13097785	1055	255.77	8.44763	1.44251	7.40905	strome_fem1_rrf3_egg_H3K27me3_ChIP_macs3_peak_3581
N2_chrII	13101705	13102079	375	287.91	7.79581	1.39181	6.7837	strome_fem1_rrf3_egg_H3K27me3_ChIP_macs3_peak_3582
N2_chrII	13103678	13104129	452	227.12	4.22294	1.29688	3.39881	strome_fem1_rrf3_egg_H3K27me3_ChIP_macs3_peak_3583
N2_chrII	13104882	13105162	281	244.93	3.39066	1.24256	2.62228	strome_fem1_rrf3_egg_H3K27me3_ChIP_macs3_peak_3584
N2_chrII	13106415	13107620	1206	263.83	5.52868	1.32773	4.6292	strome_fem1_rrf3_egg_H3K27me3_ChIP_macs3_peak_3585
N2_chrII	13109501	13110629	1129	271.88	9.30268	1.44224	8.24541	strome_fem1_rrf3_egg_H3K27me3_ChIP_macs3_peak_3586
N2_chrII	13121912	13122225	314	271.4	8.40984	1.42931	7.36611	strome_fem1_rrf3_egg_H3K27me3_ChIP_macs3_peak_3587
N2_chrII	13122606	13123858	1253	287.13	16.6782	1.65211	15.3584	strome_fem1_rrf3_egg_H3K27me3_ChIP_macs3_peak_3588
N2_chrII	13134523	13136287	1765	250.44	5.65493	1.34194	4.7507	strome_fem1_rrf3_egg_H3K27me3_ChIP_macs3_peak_3589
N2_chrII	13149898	13152135	2238	270.27	9.15543	1.45024	8.08828	strome_fem1_rrf3_egg_H3K27me3_ChIP_macs3_peak_3590
N2_chrII	13153034	13154034	1001	225.08	3.60297	1.26543	2.81989	strome_fem1_rrf3_egg_H3K27me3_ChIP_macs3_peak_3591
N2_chrII	13154408	13154945	538	244.66	5.20885	1.32905	4.32683	strome_fem1_rrf3_egg_H3K27me3_ChIP_macs3_peak_3592
[truncated: 1,698,479 more chars]
