# Supplementary material for: Transposable elements and heterochromatic regions are enriched for structural variation and sequence divergence in the genome of wild-type Caenorhabditis elegans
Source: G3 (Bethesda). 2025 Apr 30;15(7):jkaf092. doi: 10.1093/g3journal/jkaf092 (PMC12239620; doi:10.1093/g3journal/jkaf092)
Supplement: jkaf092_Supplementary_Data [file jkaf092_supplementary_data.zip › 28833551/Supplemental_Data_File_S8.xls]

# This file is generated by MACS version 3.0.0
# Command line: callpeak -t strome_fem1_rrf3_egg_h3k36me3_chip_1.libudaN2.bwa.sorted.bam strome_fem1_rrf3_egg_h3k36me3_chip_2.libudaN2.bwa.sorted.bam -c strome_fem1_rrf3_egg_control_chip_1.libudaN2.bwa.sorted.bam strome_fem1_rrf3_egg_control_chip_2.libudaN2.bwa.sorted.bam -g ce --bdg --keep-dup auto --broad --broad-cutoff 0.01 --nomodel --extsize 250 --format BAM --name strome_fem1_rrf3_egg_H3K36me3_ChIP_macs3
# ARGUMENTS LIST:
# name = strome_fem1_rrf3_egg_H3K36me3_ChIP_macs3
# format = BAM
# ChIP-seq file = ['strome_fem1_rrf3_egg_h3k36me3_chip_1.libudaN2.bwa.sorted.bam', 'strome_fem1_rrf3_egg_h3k36me3_chip_2.libudaN2.bwa.sorted.bam']
# control file = ['strome_fem1_rrf3_egg_control_chip_1.libudaN2.bwa.sorted.bam', 'strome_fem1_rrf3_egg_control_chip_2.libudaN2.bwa.sorted.bam']
# effective genome size = 1.00e+08
# band width = 300
# model fold = [5, 50]
# qvalue cutoff for narrow/strong regions = 5.00e-02
# qvalue cutoff for broad/weak regions = 1.00e-02
# The maximum gap between significant sites is assigned as the read length/tag size.
# The minimum length of peaks is assigned as the predicted fragment length "d".
# Larger dataset will be scaled towards smaller dataset.
# Range for calculating regional lambda is: 1000 bps and 10000 bps
# Broad region calling is on
# Paired-End mode is off

# tag size is determined as 75 bps
# total tags in treatment: 70703216
# tags after filtering in treatment: 63121918
# maximum duplicate tags at the same position in treatment = 6
# Redundant rate in treatment: 0.11
# total tags in control: 78240188
# tags after filtering in control: 73128845
# maximum duplicate tags at the same position in control = 6
# Redundant rate in control: 0.07
# d = 250
chr	start	end	length	pileup	-log10(pvalue)	fold_enrichment	-log10(qvalue)	name
N2_chrI	4247	5447	1201	252.84	10.3412	1.51202	9.58931	strome_fem1_rrf3_egg_H3K36me3_ChIP_macs3_peak_1
N2_chrI	5786	6976	1191	292.09	23.3524	1.81253	22.4716	strome_fem1_rrf3_egg_H3K36me3_ChIP_macs3_peak_2
N2_chrI	7353	10622	3270	268.65	14.1348	1.62649	13.3429	strome_fem1_rrf3_egg_H3K36me3_ChIP_macs3_peak_3
N2_chrI	11032	11537	506	200.7	3.45138	1.27373	2.7798	strome_fem1_rrf3_egg_H3K36me3_ChIP_macs3_peak_4
N2_chrI	12880	13161	282	218.81	3.71625	1.27554	3.04108	strome_fem1_rrf3_egg_H3K36me3_ChIP_macs3_peak_5
N2_chrI	14421	15184	764	234.89	8.25381	1.44608	7.52584	strome_fem1_rrf3_egg_H3K36me3_ChIP_macs3_peak_6
N2_chrI	15977	16609	633	229.63	7.46884	1.43828	6.74712	strome_fem1_rrf3_egg_H3K36me3_ChIP_macs3_peak_7
N2_chrI	17345	26823	9479	333.55	36.2696	2.06253	35.2517	strome_fem1_rrf3_egg_H3K36me3_ChIP_macs3_peak_8
N2_chrI	27716	28380	665	223.73	6.3624	1.39794	5.65342	strome_fem1_rrf3_egg_H3K36me3_ChIP_macs3_peak_9
N2_chrI	29055	29372	318	223.99	5.18893	1.34543	4.49414	strome_fem1_rrf3_egg_H3K36me3_ChIP_macs3_peak_10
N2_chrI	47391	54927	7537	296.25	23.8964	1.85413	23.0086	strome_fem1_rrf3_egg_H3K36me3_ChIP_macs3_peak_11
N2_chrI	71363	78270	6908	331.56	35.2001	2.05054	34.193	strome_fem1_rrf3_egg_H3K36me3_ChIP_macs3_peak_12
N2_chrI	78659	95894	17236	303.88	26.1579	1.85456	25.2468	strome_fem1_rrf3_egg_H3K36me3_ChIP_macs3_peak_13
N2_chrI	96275	108255	11981	404.57	60.1467	2.42009	58.8383	strome_fem1_rrf3_egg_H3K36me3_ChIP_macs3_peak_14
N2_chrI	108908	110616	1709	412.52	56.2058	2.28233	54.9611	strome_fem1_rrf3_egg_H3K36me3_ChIP_macs3_peak_15
N2_chrI	111052	114384	3333	348.2	35.4222	1.93234	34.4079	strome_fem1_rrf3_egg_H3K36me3_ChIP_macs3_peak_16
N2_chrI	128404	132862	4459	297.04	23.2855	1.79156	22.403	strome_fem1_rrf3_egg_H3K36me3_ChIP_macs3_peak_17
N2_chrI	133303	133805	503	349.46	30.7309	1.91189	29.7779	strome_fem1_rrf3_egg_H3K36me3_ChIP_macs3_peak_18
N2_chrI	180347	185240	4894	352.28	39.2912	2.08501	38.2413	strome_fem1_rrf3_egg_H3K36me3_ChIP_macs3_peak_19
N2_chrI	188460	193171	4712	375.26	45.6509	2.19071	44.5378	strome_fem1_rrf3_egg_H3K36me3_ChIP_macs3_peak_20
N2_chrI	193491	208950	15460	321.01	31.8855	1.97967	30.9137	strome_fem1_rrf3_egg_H3K36me3_ChIP_macs3_peak_21
N2_chrI	210498	217730	7233	328.59	33.1084	2.02074	32.1291	strome_fem1_rrf3_egg_H3K36me3_ChIP_macs3_peak_22
N2_chrI	218723	219269	547	254.52	13.698	1.61362	12.9128	strome_fem1_rrf3_egg_H3K36me3_ChIP_macs3_peak_23
N2_chrI	219751	220359	609	215.54	4.89609	1.34032	4.20467	strome_fem1_rrf3_egg_H3K36me3_ChIP_macs3_peak_24
N2_chrI	220735	221775	1041	265.72	15.8001	1.67334	14.9925	strome_fem1_rrf3_egg_H3K36me3_ChIP_macs3_peak_25
N2_chrI	252066	254508	2443	286.21	21.2046	1.8056	20.3441	strome_fem1_rrf3_egg_H3K36me3_ChIP_macs3_peak_26
N2_chrI	285801	289084	3284	291.09	20.7284	1.7607	19.8735	strome_fem1_rrf3_egg_H3K36me3_ChIP_macs3_peak_27
N2_chrI	303349	304475	1127	266.65	9.19207	1.45715	8.45202	strome_fem1_rrf3_egg_H3K36me3_ChIP_macs3_peak_28
N2_chrI	310864	315346	4483	519.06	95.3875	2.76321	93.556	strome_fem1_rrf3_egg_H3K36me3_ChIP_macs3_peak_29
N2_chrI	316624	323517	6894	413.1	67.6328	2.46835	66.1815	strome_fem1_rrf3_egg_H3K36me3_ChIP_macs3_peak_30
N2_chrI	323837	334366	10530	356.5	47.063	2.20723	45.885	strome_fem1_rrf3_egg_H3K36me3_ChIP_macs3_peak_31
N2_chrI	334684	338141	3458	284.41	20.1653	1.73338	19.3154	strome_fem1_rrf3_egg_H3K36me3_ChIP_macs3_peak_32
N2_chrI	341172	341714	543	237.68	4.28434	1.2898	3.60161	strome_fem1_rrf3_egg_H3K36me3_ChIP_macs3_peak_33
N2_chrI	342445	343065	621	198.97	3.23336	1.26281	2.56484	strome_fem1_rrf3_egg_H3K36me3_ChIP_macs3_peak_34
N2_chrI	343460	343987	528	245.1	11.3852	1.55212	10.623	strome_fem1_rrf3_egg_H3K36me3_ChIP_macs3_peak_35
N2_chrI	344400	353103	8704	318.63	31.7649	1.9649	30.7952	strome_fem1_rrf3_egg_H3K36me3_ChIP_macs3_peak_36
N2_chrI	353635	354680	1046	280.26	18.8098	1.7634	17.9705	strome_fem1_rrf3_egg_H3K36me3_ChIP_macs3_peak_37
N2_chrI	355188	355833	646	257.52	13.7712	1.63255	12.9827	strome_fem1_rrf3_egg_H3K36me3_ChIP_macs3_peak_38
N2_chrI	356228	363923	7696	300.29	23.2533	1.81745	22.3716	strome_fem1_rrf3_egg_H3K36me3_ChIP_macs3_peak_39
N2_chrI	364233	371607	7375	359.83	42.4769	2.18534	41.4016	strome_fem1_rrf3_egg_H3K36me3_ChIP_macs3_peak_40
N2_chrI	372101	393997	21897	357.28	44.5521	2.11481	43.3835	strome_fem1_rrf3_egg_H3K36me3_ChIP_macs3_peak_41
N2_chrI	398547	404440	5894	297.21	24.5641	1.85066	23.672	strome_fem1_rrf3_egg_H3K36me3_ChIP_macs3_peak_42
N2_chrI	405882	407547	1666	267.94	15.9114	1.69086	15.1009	strome_fem1_rrf3_egg_H3K36me3_ChIP_macs3_peak_43
N2_chrI	407888	411852	3965	305.67	28.6283	1.90597	27.6925	strome_fem1_rrf3_egg_H3K36me3_ChIP_macs3_peak_44
N2_chrI	412265	413341	1077	258.6	12.4637	1.5957	11.6876	strome_fem1_rrf3_egg_H3K36me3_ChIP_macs3_peak_45
N2_chrI	443681	445141	1461	261.57	15.8234	1.65814	15.0179	strome_fem1_rrf3_egg_H3K36me3_ChIP_macs3_peak_46
N2_chrI	445448	448807	3360	290.81	19.6357	1.71269	18.7926	strome_fem1_rrf3_egg_H3K36me3_ChIP_macs3_peak_47
N2_chrI	449316	452965	3650	310.4	26.7535	1.85442	25.8292	strome_fem1_rrf3_egg_H3K36me3_ChIP_macs3_peak_48
N2_chrI	453345	455740	2396	258.92	14.2546	1.62822	13.463	strome_fem1_rrf3_egg_H3K36me3_ChIP_macs3_peak_49
N2_chrI	456046	460137	4092	398.09	56.893	2.31131	55.6324	strome_fem1_rrf3_egg_H3K36me3_ChIP_macs3_peak_50
N2_chrI	460765	463310	2546	324.07	29.6169	1.93187	28.6764	strome_fem1_rrf3_egg_H3K36me3_ChIP_macs3_peak_51
N2_chrI	463869	464212	344	209.1	3.47723	1.26883	2.80555	strome_fem1_rrf3_egg_H3K36me3_ChIP_macs3_peak_52
N2_chrI	488441	490331	1891	318.54	31.8445	2.01081	30.8807	strome_fem1_rrf3_egg_H3K36me3_ChIP_macs3_peak_53
N2_chrI	490890	491288	399	207.61	3.11049	1.24965	2.44421	strome_fem1_rrf3_egg_H3K36me3_ChIP_macs3_peak_54
N2_chrI	496231	496559	329	201.1	3.15237	1.25602	2.48535	strome_fem1_rrf3_egg_H3K36me3_ChIP_macs3_peak_55
N2_chrI	496917	498780	1864	242.27	10.5284	1.50884	9.77732	strome_fem1_rrf3_egg_H3K36me3_ChIP_macs3_peak_56
N2_chrI	499084	500079	996	296.43	26.4154	1.83508	25.5082	strome_fem1_rrf3_egg_H3K36me3_ChIP_macs3_peak_57
N2_chrI	500405	504468	4064	260.4	14.3351	1.64163	13.5414	strome_fem1_rrf3_egg_H3K36me3_ChIP_macs3_peak_58
N2_chrI	504772	517101	12330	378.86	49.8167	2.22287	48.6095	strome_fem1_rrf3_egg_H3K36me3_ChIP_macs3_peak_59
N2_chrI	517537	519761	2225	244.65	9.3209	1.49619	8.57868	strome_fem1_rrf3_egg_H3K36me3_ChIP_macs3_peak_60
N2_chrI	534494	542545	8052	397.95	55.0806	2.32479	53.8441	strome_fem1_rrf3_egg_H3K36me3_ChIP_macs3_peak_61
N2_chrI	614835	615305	471	207.8	3.88846	1.29454	3.2106	strome_fem1_rrf3_egg_H3K36me3_ChIP_macs3_peak_62
N2_chrI	615879	617160	1282	205.85	4.09092	1.3034	3.41072	strome_fem1_rrf3_egg_H3K36me3_ChIP_macs3_peak_63
N2_chrI	617945	621503	3559	294.18	16.7834	1.63954	15.9677	strome_fem1_rrf3_egg_H3K36me3_ChIP_macs3_peak_64
N2_chrI	622117	623767	1651	241.34	10.328	1.52755	9.57591	strome_fem1_rrf3_egg_H3K36me3_ChIP_macs3_peak_65
N2_chrI	624291	624971	681	246.85	11.8207	1.56517	11.0543	strome_fem1_rrf3_egg_H3K36me3_ChIP_macs3_peak_66
N2_chrI	625286	625850	565	256.11	13.338	1.62252	12.5535	strome_fem1_rrf3_egg_H3K36me3_ChIP_macs3_peak_67
N2_chrI	626645	627577	933	266.53	16.4158	1.68562	15.6027	strome_fem1_rrf3_egg_H3K36me3_ChIP_macs3_peak_68
N2_chrI	628468	636641	8174	338	39.266	2.09342	38.185	strome_fem1_rrf3_egg_H3K36me3_ChIP_macs3_peak_69
N2_chrI	636960	638219	1260	322.04	35.7609	2.01627	34.7391	strome_fem1_rrf3_egg_H3K36me3_ChIP_macs3_peak_70
N2_chrI	654229	656945	2717	349.72	40.4865	2.14282	39.431	strome_fem1_rrf3_egg_H3K36me3_ChIP_macs3_peak_71
N2_chrI	657932	660636	2705	288.72	22.6574	1.79728	21.7831	strome_fem1_rrf3_egg_H3K36me3_ChIP_macs3_peak_72
N2_chrI	661292	662520	1229	317.46	28.9912	1.91957	28.0569	strome_fem1_rrf3_egg_H3K36me3_ChIP_macs3_peak_73
N2_chrI	662958	663608	651	284.86	19.9831	1.75809	19.1354	strome_fem1_rrf3_egg_H3K36me3_ChIP_macs3_peak_74
N2_chrI	669998	670283	286	673.07	5.00618	1.18195	4.31393	strome_fem1_rrf3_egg_H3K36me3_ChIP_macs3_peak_75
N2_chrI	670781	671415	635	755.24	4.13149	1.15076	3.45074	strome_fem1_rrf3_egg_H3K36me3_ChIP_macs3_peak_76
N2_chrI	692220	693935	1716	284.01	19.8328	1.77314	18.9847	strome_fem1_rrf3_egg_H3K36me3_ChIP_macs3_peak_77
N2_chrI	694631	697089	2459	296.18	23.7134	1.87592	22.8264	strome_fem1_rrf3_egg_H3K36me3_ChIP_macs3_peak_78
N2_chrI	697895	698938	1044	285.46	22.8538	1.80896	21.9803	strome_fem1_rrf3_egg_H3K36me3_ChIP_macs3_peak_79
N2_chrI	699674	716865	17192	296.07	24.824	1.84708	23.9269	strome_fem1_rrf3_egg_H3K36me3_ChIP_macs3_peak_80
N2_chrI	717931	719775	1845	324.62	32.8925	2.03499	31.915	strome_fem1_rrf3_egg_H3K36me3_ChIP_macs3_peak_81
N2_chrI	720147	723611	3465	298.93	19.6566	1.75193	18.8097	strome_fem1_rrf3_egg_H3K36me3_ChIP_macs3_peak_82
N2_chrI	724496	729014	4519	311	27.5348	1.89439	26.6113	strome_fem1_rrf3_egg_H3K36me3_ChIP_macs3_peak_83
N2_chrI	729826	731748	1923	284.99	20.2114	1.78117	19.36	strome_fem1_rrf3_egg_H3K36me3_ChIP_macs3_peak_84
N2_chrI	853514	856431	2918	296.31	26.1067	1.87114	25.1994	strome_fem1_rrf3_egg_H3K36me3_ChIP_macs3_peak_85
N2_chrI	857487	870528	13042	308.05	29.5069	1.94291	28.556	strome_fem1_rrf3_egg_H3K36me3_ChIP_macs3_peak_86
N2_chrI	871008	872208	1201	266.89	16.7738	1.69171	15.9575	strome_fem1_rrf3_egg_H3K36me3_ChIP_macs3_peak_87
N2_chrI	872651	873975	1325	242.57	9.99995	1.51841	9.25092	strome_fem1_rrf3_egg_H3K36me3_ChIP_macs3_peak_88
N2_chrI	889423	893502	4080	275.91	18.6651	1.72844	17.8302	strome_fem1_rrf3_egg_H3K36me3_ChIP_macs3_peak_89
N2_chrI	893883	895351	1469	269.34	18.8547	1.70721	18.022	strome_fem1_rrf3_egg_H3K36me3_ChIP_macs3_peak_90
N2_chrI	895685	902815	7131	321.62	32.854	2.02694	31.8731	strome_fem1_rrf3_egg_H3K36me3_ChIP_macs3_peak_91
N2_chrI	903303	906861	3559	278.8	19.062	1.74687	18.223	strome_fem1_rrf3_egg_H3K36me3_ChIP_macs3_peak_92
N2_chrI	1011631	1012659	1029	219.37	6.26595	1.39161	5.55899	strome_fem1_rrf3_egg_H3K36me3_ChIP_macs3_peak_93
N2_chrI	1013203	1014821	1619	255.61	14.2856	1.59857	13.4965	strome_fem1_rrf3_egg_H3K36me3_ChIP_macs3_peak_94
N2_chrI	1019164	1020843	1680	257.86	15.0256	1.62133	14.2294	strome_fem1_rrf3_egg_H3K36me3_ChIP_macs3_peak_95
N2_chrI	1021175	1030416	9242	312.31	30.3662	1.95879	29.4097	strome_fem1_rrf3_egg_H3K36me3_ChIP_macs3_peak_96
N2_chrI	1030792	1034202	3411	406.8	67.5678	2.54174	66.1588	strome_fem1_rrf3_egg_H3K36me3_ChIP_macs3_peak_97
N2_chrI	1035054	1042486	7433	350.11	42.5639	2.20516	41.4865	strome_fem1_rrf3_egg_H3K36me3_ChIP_macs3_peak_98
N2_chrI	1042815	1044508	1694	361.18	46.7517	2.20928	45.5936	strome_fem1_rrf3_egg_H3K36me3_ChIP_macs3_peak_99
N2_chrI	1045047	1047208	2162	266.63	18.4034	1.68781	17.5729	strome_fem1_rrf3_egg_H3K36me3_ChIP_macs3_peak_100
N2_chrI	1048202	1057461	9260	274.64	18.2395	1.72235	17.4083	strome_fem1_rrf3_egg_H3K36me3_ChIP_macs3_peak_101
N2_chrI	1057769	1067433	9665	319.61	30.5684	1.96627	29.6116	strome_fem1_rrf3_egg_H3K36me3_ChIP_macs3_peak_102
N2_chrI	1071781	1072284	504	220.99	4.13244	1.2948	3.45177	strome_fem1_rrf3_egg_H3K36me3_ChIP_macs3_peak_103
N2_chrI	1078393	1081966	3574	306.7	21.8938	1.74468	21.0293	strome_fem1_rrf3_egg_H3K36me3_ChIP_macs3_peak_104
N2_chrI	1082842	1083161	320	223.12	6.14098	1.38821	5.4347	strome_fem1_rrf3_egg_H3K36me3_ChIP_macs3_peak_105
N2_chrI	1136150	1137300	1151	258.21	15.113	1.5982	14.3194	strome_fem1_rrf3_egg_H3K36me3_ChIP_macs3_peak_106
N2_chrI	1137766	1143395	5630	276.8	18.9006	1.72275	18.0631	strome_fem1_rrf3_egg_H3K36me3_ChIP_macs3_peak_107
N2_chrI	1143715	1146400	2686	298.04	23.2426	1.80379	22.3613	strome_fem1_rrf3_egg_H3K36me3_ChIP_macs3_peak_108
N2_chrI	1146992	1156560	9569	325.23	33.2901	1.99566	32.295	strome_fem1_rrf3_egg_H3K36me3_ChIP_macs3_peak_109
N2_chrI	1156945	1167228	10284	296.42	23.5565	1.80531	22.6729	strome_fem1_rrf3_egg_H3K36me3_ChIP_macs3_peak_110
N2_chrI	1167939	1172286	4348	293.48	20.8733	1.77842	20.0151	strome_fem1_rrf3_egg_H3K36me3_ChIP_macs3_peak_111
N2_chrI	1173700	1206422	32723	331.58	37.0074	2.05994	35.963	strome_fem1_rrf3_egg_H3K36me3_ChIP_macs3_peak_112
N2_chrI	1206948	1216936	9989	289.51	21.3902	1.79066	20.5266	strome_fem1_rrf3_egg_H3K36me3_ChIP_macs3_peak_113
N2_chrI	1217666	1218504	839	230.98	4.11858	1.2874	3.43807	strome_fem1_rrf3_egg_H3K36me3_ChIP_macs3_peak_114
N2_chrI	1218808	1229475	10668	273.23	17.1311	1.66646	16.3133	strome_fem1_rrf3_egg_H3K36me3_ChIP_macs3_peak_115
N2_chrI	1229828	1230510	683	223.73	5.37746	1.35433	4.6804	strome_fem1_rrf3_egg_H3K36me3_ChIP_macs3_peak_116
N2_chrI	1230824	1231455	632	243.47	7.83242	1.43803	7.10683	strome_fem1_rrf3_egg_H3K36me3_ChIP_macs3_peak_117
N2_chrI	1232700	1239173	6474	264.06	14.958	1.63762	14.1593	strome_fem1_rrf3_egg_H3K36me3_ChIP_macs3_peak_118
N2_chrI	1239862	1240593	732	270.15	17.5495	1.69554	16.7264	strome_fem1_rrf3_egg_H3K36me3_ChIP_macs3_peak_119
N2_chrI	1241494	1246705	5212	271.89	15.7579	1.67112	14.9495	strome_fem1_rrf3_egg_H3K36me3_ChIP_macs3_peak_120
N2_chrI	1247044	1249950	2907	276.4	20.4664	1.7386	19.6139	strome_fem1_rrf3_egg_H3K36me3_ChIP_macs3_peak_121
N2_chrI	1253830	1255409	1580	238.94	7.78085	1.43662	7.05658	strome_fem1_rrf3_egg_H3K36me3_ChIP_macs3_peak_122
N2_chrI	1325146	1325482	337	224.35	3.16699	1.24278	2.49977	strome_fem1_rrf3_egg_H3K36me3_ChIP_macs3_peak_123
N2_chrI	1326799	1327052	254	207.41	3.6348	1.27998	2.96076	strome_fem1_rrf3_egg_H3K36me3_ChIP_macs3_peak_124
N2_chrI	1339041	1340028	988	234.89	6.66129	1.40055	5.94872	strome_fem1_rrf3_egg_H3K36me3_ChIP_macs3_peak_125
N2_chrI	1340932	1347028	6097	332.31	35.0636	2.03838	34.0625	strome_fem1_rrf3_egg_H3K36me3_ChIP_macs3_peak_126
N2_chrI	1347803	1350108	2306	279.3	19.4275	1.71541	18.5862	strome_fem1_rrf3_egg_H3K36me3_ChIP_macs3_peak_127
N2_chrI	1350483	1360674	10192	288.55	21.6074	1.77426	20.7421	strome_fem1_rrf3_egg_H3K36me3_ChIP_macs3_peak_128
N2_chrI	1361873	1362314	442	233.01	8.7043	1.47775	7.96965	strome_fem1_rrf3_egg_H3K36me3_ChIP_macs3_peak_129
N2_chrI	1363747	1365019	1273	211.58	4.94795	1.3411	4.25666	strome_fem1_rrf3_egg_H3K36me3_ChIP_macs3_peak_130
N2_chrI	1365376	1370393	5018	259.46	14.263	1.62432	13.4716	strome_fem1_rrf3_egg_H3K36me3_ChIP_macs3_peak_131
N2_chrI	1370842	1373190	2349	260.75	9.28827	1.47158	8.54705	strome_fem1_rrf3_egg_H3K36me3_ChIP_macs3_peak_132
N2_chrI	1373558	1374364	807	233.35	3.77717	1.27008	3.10104	strome_fem1_rrf3_egg_H3K36me3_ChIP_macs3_peak_133
N2_chrI	1374905	1377104	2200	261.26	15.4038	1.63056	14.603	strome_fem1_rrf3_egg_H3K36me3_ChIP_macs3_peak_134
N2_chrI	1377505	1394750	17246	289.65	22.6969	1.78966	21.8156	strome_fem1_rrf3_egg_H3K36me3_ChIP_macs3_peak_135
N2_chrI	1395110	1398346	3237	336.02	38.92	2.12824	37.8741	strome_fem1_rrf3_egg_H3K36me3_ChIP_macs3_peak_136
N2_chrI	1399350	1401907	2558	287.8	21.1364	1.7874	20.277	strome_fem1_rrf3_egg_H3K36me3_ChIP_macs3_peak_137
N2_chrI	1402516	1416487	13972	306.4	28.1397	1.89062	27.2064	strome_fem1_rrf3_egg_H3K36me3_ChIP_macs3_peak_138
N2_chrI	1417091	1427080	9990	342.78	39.6178	2.07869	38.5481	strome_fem1_rrf3_egg_H3K36me3_ChIP_macs3_peak_139
N2_chrI	1427424	1428221	798	255.74	7.99522	1.41998	7.26976	strome_fem1_rrf3_egg_H3K36me3_ChIP_macs3_peak_140
N2_chrI	1432657	1433617	961	241.13	8.22721	1.44324	7.49893	strome_fem1_rrf3_egg_H3K36me3_ChIP_macs3_peak_141
N2_chrI	1436474	1444674	8201	325.82	34.7372	2.0324	33.7359	strome_fem1_rrf3_egg_H3K36me3_ChIP_macs3_peak_142
N2_chrI	1448011	1448845	835	217.7	5.41385	1.35863	4.7166	strome_fem1_rrf3_egg_H3K36me3_ChIP_macs3_peak_143
N2_chrI	1489127	1489440	314	245.05	10.9258	1.55346	10.1663	strome_fem1_rrf3_egg_H3K36me3_ChIP_macs3_peak_144
N2_chrI	1489757	1490014	258	252.55	12.2799	1.60116	11.505	strome_fem1_rrf3_egg_H3K36me3_ChIP_macs3_peak_145
N2_chrI	1490650	1495886	5237	274.69	18.2249	1.73238	17.3924	strome_fem1_rrf3_egg_H3K36me3_ChIP_macs3_peak_146
N2_chrI	1496204	1517169	20966	340.33	39.1173	2.07375	38.0528	strome_fem1_rrf3_egg_H3K36me3_ChIP_macs3_peak_147
N2_chrI	1517573	1532473	14901	293.78	24.0349	1.82419	23.1441	strome_fem1_rrf3_egg_H3K36me3_ChIP_macs3_peak_148
N2_chrI	1532851	1535136	2286	298.36	25.0524	1.88836	24.1518	strome_fem1_rrf3_egg_H3K36me3_ChIP_macs3_peak_149
N2_chrI	1536474	1538129	1656	215.93	5.5143	1.36647	4.8156	strome_fem1_rrf3_egg_H3K36me3_ChIP_macs3_peak_150
N2_chrI	1538637	1539981	1345	220.47	6.30196	1.39612	5.59403	strome_fem1_rrf3_egg_H3K36me3_ChIP_macs3_peak_151
N2_chrI	1541200	1541792	593	230.18	6.6608	1.40593	5.94808	strome_fem1_rrf3_egg_H3K36me3_ChIP_macs3_peak_152
N2_chrI	1543191	1543479	289	197.51	3.06098	1.2536	2.39503	strome_fem1_rrf3_egg_H3K36me3_ChIP_macs3_peak_153
N2_chrI	1545113	1545679	567	229.67	4.87025	1.32726	4.17923	strome_fem1_rrf3_egg_H3K36me3_ChIP_macs3_peak_154
N2_chrI	1553419	1553909	491	198.03	3.04324	1.25154	2.37778	strome_fem1_rrf3_egg_H3K36me3_ChIP_macs3_peak_155
N2_chrI	1554222	1554637	416	227.79	3.91291	1.28076	3.23485	strome_fem1_rrf3_egg_H3K36me3_ChIP_macs3_peak_156
N2_chrI	1555107	1555754	648	212.62	3.95479	1.29434	3.27608	strome_fem1_rrf3_egg_H3K36me3_ChIP_macs3_peak_157
N2_chrI	1558160	1558490	331	232.65	3.01442	1.2287	2.34955	strome_fem1_rrf3_egg_H3K36me3_ChIP_macs3_peak_158
N2_chrI	1559926	1560484	559	221.53	6.40229	1.40526	5.69223	strome_fem1_rrf3_egg_H3K36me3_ChIP_macs3_peak_159
N2_chrI	1560877	1561466	590	222.11	5.2602	1.34822	4.56466	strome_fem1_rrf3_egg_H3K36me3_ChIP_macs3_peak_160
N2_chrI	1563217	1569077	5861	276.24	17.3757	1.69502	16.5525	strome_fem1_rrf3_egg_H3K36me3_ChIP_macs3_peak_161
N2_chrI	1569680	1581733	12054	292.69	25.6424	1.82539	24.7315	strome_fem1_rrf3_egg_H3K36me3_ChIP_macs3_peak_162
N2_chrI	1602406	1607593	5188	363.87	46.6908	2.25447	45.5616	strome_fem1_rrf3_egg_H3K36me3_ChIP_macs3_peak_163
N2_chrI	1608428	1615530	7103	354.41	44.3061	2.22917	43.2099	strome_fem1_rrf3_egg_H3K36me3_ChIP_macs3_peak_164
N2_chrI	1616021	1620703	4683	275.66	19.0216	1.74588	18.182	strome_fem1_rrf3_egg_H3K36me3_ChIP_macs3_peak_165
N2_chrI	1621405	1622476	1072	260.53	15.0888	1.64674	14.2892	strome_fem1_rrf3_egg_H3K36me3_ChIP_macs3_peak_166
N2_chrI	1623025	1634746	11722	286.99	22.6257	1.80358	21.7508	strome_fem1_rrf3_egg_H3K36me3_ChIP_macs3_peak_167
N2_chrI	1645568	1649195	3628	252.16	11.4805	1.51496	10.7205	strome_fem1_rrf3_egg_H3K36me3_ChIP_macs3_peak_168
N2_chrI	1649520	1650432	913	220.35	6.28471	1.39381	5.57727	strome_fem1_rrf3_egg_H3K36me3_ChIP_macs3_peak_169
N2_chrI	1697527	1708942	11416	359.81	46.5073	2.20974	45.3469	strome_fem1_rrf3_egg_H3K36me3_ChIP_macs3_peak_170
N2_chrI	1709270	1713123	3854	343.01	40.2824	2.12636	39.2158	strome_fem1_rrf3_egg_H3K36me3_ChIP_macs3_peak_171
N2_chrI	1715017	1716153	1137	283.36	18.2642	1.70749	17.4336	strome_fem1_rrf3_egg_H3K36me3_ChIP_macs3_peak_172
N2_chrI	1721657	1722822	1166	256.15	11.3705	1.54721	10.6074	strome_fem1_rrf3_egg_H3K36me3_ChIP_macs3_peak_173
N2_chrI	1725006	1727354	2349	271.51	10.8408	1.48326	10.0862	strome_fem1_rrf3_egg_H3K36me3_ChIP_macs3_peak_174
N2_chrI	1727668	1728962	1295	241.87	8.67776	1.46669	7.94381	strome_fem1_rrf3_egg_H3K36me3_ChIP_macs3_peak_175
N2_chrI	1730772	1731855	1084	232.74	5.05746	1.33085	4.36453	strome_fem1_rrf3_egg_H3K36me3_ChIP_macs3_peak_176
N2_chrI	1734012	1741405	7394	264.01	12.4196	1.55467	11.6477	strome_fem1_rrf3_egg_H3K36me3_ChIP_macs3_peak_177
N2_chrI	1741721	1751059	9339	316.52	28.2308	1.90022	27.2976	strome_fem1_rrf3_egg_H3K36me3_ChIP_macs3_peak_178
N2_chrI	1751371	1787550	36180	369.5	49.0307	2.25061	47.8472	strome_fem1_rrf3_egg_H3K36me3_ChIP_macs3_peak_179
N2_chrI	1787972	1791030	3059	275.67	23.2412	1.70903	22.3479	strome_fem1_rrf3_egg_H3K36me3_ChIP_macs3_peak_180
N2_chrI	1794621	1795105	485	211.53	3.37345	1.2623	2.70316	strome_fem1_rrf3_egg_H3K36me3_ChIP_macs3_peak_181
N2_chrI	1823374	1826375	3002	389.77	52.1897	2.24449	50.98	strome_fem1_rrf3_egg_H3K36me3_ChIP_macs3_peak_182
N2_chrI	1831546	1836073	4528	414.01	59.2003	2.32313	57.8939	strome_fem1_rrf3_egg_H3K36me3_ChIP_macs3_peak_183
N2_chrI	1837977	1841469	3493	315.48	21.1784	1.73931	20.319	strome_fem1_rrf3_egg_H3K36me3_ChIP_macs3_peak_184
N2_chrI	1842165	1844289	2125	305.19	27.0287	1.85726	26.1116	strome_fem1_rrf3_egg_H3K36me3_ChIP_macs3_peak_185
N2_chrI	1862315	1863672	1358	307.94	24.8208	1.81292	23.925	strome_fem1_rrf3_egg_H3K36me3_ChIP_macs3_peak_186
N2_chrI	1864199	1864706	508	212.83	5.06351	1.35031	4.36997	strome_fem1_rrf3_egg_H3K36me3_ChIP_macs3_peak_187
N2_chrI	1865018	1869422	4405	315.1	27.9493	1.92046	27.0211	strome_fem1_rrf3_egg_H3K36me3_ChIP_macs3_peak_188
N2_chrI	1869743	1872451	2709	281.04	21.6384	1.7808	20.7733	strome_fem1_rrf3_egg_H3K36me3_ChIP_macs3_peak_189
N2_chrI	1874244	1875444	1201	253.38	7.97061	1.42956	7.24414	strome_fem1_rrf3_egg_H3K36me3_ChIP_macs3_peak_190
N2_chrI	1875769	1876143	375	207.92	4.36387	1.31885	3.67951	strome_fem1_rrf3_egg_H3K36me3_ChIP_macs3_peak_191
N2_chrI	1876457	1877475	1019	234.2	6.58692	1.39941	5.87517	strome_fem1_rrf3_egg_H3K36me3_ChIP_macs3_peak_192
N2_chrI	1879402	1881261	1860	243.84	8.37589	1.44923	7.64542	strome_fem1_rrf3_egg_H3K36me3_ChIP_macs3_peak_193
N2_chrI	1881626	1882168	543	246.91	4.50889	1.29684	3.82303	strome_fem1_rrf3_egg_H3K36me3_ChIP_macs3_peak_194
N2_chrI	1882678	1884021	1344	226.15	5.81983	1.36641	5.11828	strome_fem1_rrf3_egg_H3K36me3_ChIP_macs3_peak_195
N2_chrI	1895198	1905296	10099	286.06	23.3148	1.77557	22.4329	strome_fem1_rrf3_egg_H3K36me3_ChIP_macs3_peak_196
N2_chrI	1905652	1908904	3253	302.83	28.0092	1.90791	27.0727	strome_fem1_rrf3_egg_H3K36me3_ChIP_macs3_peak_197
N2_chrI	1910146	1912691	2546	272.49	16.158	1.66276	15.3475	strome_fem1_rrf3_egg_H3K36me3_ChIP_macs3_peak_198
N2_chrI	1913237	1921403	8167	271.77	17.7398	1.66131	16.9116	strome_fem1_rrf3_egg_H3K36me3_ChIP_macs3_peak_199
N2_chrI	1921738	1922302	565	234.92	8.85617	1.47595	8.12074	strome_fem1_rrf3_egg_H3K36me3_ChIP_macs3_peak_200
N2_chrI	1922632	1923060	429	266.16	16.2668	1.68241	15.4554	strome_fem1_rrf3_egg_H3K36me3_ChIP_macs3_peak_201
N2_chrI	1923838	1933517	9680	266.75	17.2845	1.67949	16.4645	strome_fem1_rrf3_egg_H3K36me3_ChIP_macs3_peak_202
N2_chrI	1933856	1936807	2952	283.1	20.0988	1.72844	19.2508	strome_fem1_rrf3_egg_H3K36me3_ChIP_macs3_peak_203
N2_chrI	1937421	1939850	2430	203.92	3.84797	1.29409	3.17064	strome_fem1_rrf3_egg_H3K36me3_ChIP_macs3_peak_204
N2_chrI	1940238	1941533	1296	286.6	18.6379	1.66348	17.8082	strome_fem1_rrf3_egg_H3K36me3_ChIP_macs3_peak_205
N2_chrI	1942769	1943583	815	239.61	7.96728	1.43445	7.24191	strome_fem1_rrf3_egg_H3K36me3_ChIP_macs3_peak_206
N2_chrI	1945246	1945675	430	295.59	23.3554	1.84668	22.4744	strome_fem1_rrf3_egg_H3K36me3_ChIP_macs3_peak_207
N2_chrI	1946744	1949538	2795	244.96	11.0532	1.53404	10.2953	strome_fem1_rrf3_egg_H3K36me3_ChIP_macs3_peak_208
N2_chrI	1950541	1950929	389	214.02	4.95248	1.34071	4.26093	strome_fem1_rrf3_egg_H3K36me3_ChIP_macs3_peak_209
N2_chrI	1951849	1953998	2150	260.39	15.8325	1.64265	15.0265	strome_fem1_rrf3_egg_H3K36me3_ChIP_macs3_peak_210
N2_chrI	1954389	1958199	3811	282	21.3673	1.76284	20.5073	strome_fem1_rrf3_egg_H3K36me3_ChIP_macs3_peak_211
N2_chrI	1958515	1960415	1901	278.77	20.6995	1.76675	19.8433	strome_fem1_rrf3_egg_H3K36me3_ChIP_macs3_peak_212
N2_chrI	1960742	1965466	4725	310.58	29.7703	1.96284	28.8253	strome_fem1_rrf3_egg_H3K36me3_ChIP_macs3_peak_213
N2_chrI	1966161	1967788	1628	292.81	26.1804	1.83406	25.2689	strome_fem1_rrf3_egg_H3K36me3_ChIP_macs3_peak_214
N2_chrI	1968236	1975044	6809	297.2	24.9711	1.87136	24.0735	strome_fem1_rrf3_egg_H3K36me3_ChIP_macs3_peak_215
N2_chrI	1975414	1977071	1658	304.62	13.6277	1.57168	12.841	strome_fem1_rrf3_egg_H3K36me3_ChIP_macs3_peak_216
N2_chrI	1979206	1984158	4953	289.08	24.9764	1.80524	24.0687	strome_fem1_rrf3_egg_H3K36me3_ChIP_macs3_peak_217
N2_chrI	1984502	1988886	4385	241.14	10.5566	1.51165	9.80484	strome_fem1_rrf3_egg_H3K36me3_ChIP_macs3_peak_218
N2_chrI	1989733	1992644	2912	316.56	28.3902	1.92888	27.4517	strome_fem1_rrf3_egg_H3K36me3_ChIP_macs3_peak_219
N2_chrI	1993378	1996500	3123	297.02	25.5942	1.85886	24.6898	strome_fem1_rrf3_egg_H3K36me3_ChIP_macs3_peak_220
N2_chrI	1997876	2012567	14692	289.84	20.6181	1.76313	19.7636	strome_fem1_rrf3_egg_H3K36me3_ChIP_macs3_peak_221
N2_chrI	2033714	2033980	267	240.33	3.67045	1.26024	2.9957	strome_fem1_rrf3_egg_H3K36me3_ChIP_macs3_peak_222
N2_chrI	2036432	2036758	327	239.59	9.54079	1.51382	8.79537	strome_fem1_rrf3_egg_H3K36me3_ChIP_macs3_peak_223
N2_chrI	2037457	2037989	533	272.9	14.6708	1.64178	13.8729	strome_fem1_rrf3_egg_H3K36me3_ChIP_macs3_peak_224
N2_chrI	2038981	2041488	2508	257.89	9.22285	1.46487	8.48331	strome_fem1_rrf3_egg_H3K36me3_ChIP_macs3_peak_225
N2_chrI	2043295	2044767	1473	250.44	9.39291	1.4932	8.6495	strome_fem1_rrf3_egg_H3K36me3_ChIP_macs3_peak_226
N2_chrI	2052454	2056276	3823	279.57	13.4689	1.57956	12.6848	strome_fem1_rrf3_egg_H3K36me3_ChIP_macs3_peak_227
N2_chrI	2057025	2057562	538	255.81	4.08742	1.26917	3.40743	strome_fem1_rrf3_egg_H3K36me3_ChIP_macs3_peak_228
N2_chrI	2061248	2067875	6628	329.61	29.6824	1.87179	28.7397	strome_fem1_rrf3_egg_H3K36me3_ChIP_macs3_peak_229
N2_chrI	2068605	2072703	4099	362.46	40.6891	2.07459	39.635	strome_fem1_rrf3_egg_H3K36me3_ChIP_macs3_peak_230
N2_chrI	2073190	2079233	6044	375.69	48.1528	2.21946	46.9853	strome_fem1_rrf3_egg_H3K36me3_ChIP_macs3_peak_231
N2_chrI	2080022	2080375	354	224.31	6.15735	1.38926	5.45065	strome_fem1_rrf3_egg_H3K36me3_ChIP_macs3_peak_232
N2_chrI	2080911	2081981	1071	284.37	20.6502	1.76871	19.7963	strome_fem1_rrf3_egg_H3K36me3_ChIP_macs3_peak_233
N2_chrI	2082562	2087878	5317	279.74	20.7631	1.70761	19.9104	strome_fem1_rrf3_egg_H3K36me3_ChIP_macs3_peak_234
N2_chrI	2099229	2125585	26357	328.91	34.1054	2.00979	33.0988	strome_fem1_rrf3_egg_H3K36me3_ChIP_macs3_peak_235
N2_chrI	2126076	2129019	2944	255.57	13.6721	1.61789	12.8862	strome_fem1_rrf3_egg_H3K36me3_ChIP_macs3_peak_236
N2_chrI	2129891	2132553	2663	261.65	15.3579	1.65068	14.5562	strome_fem1_rrf3_egg_H3K36me3_ChIP_macs3_peak_237
N2_chrI	2133703	2141698	7996	308.37	26.7842	1.84418	25.8619	strome_fem1_rrf3_egg_H3K36me3_ChIP_macs3_peak_238
N2_chrI	2142064	2146069	4006	332.99	31.8068	1.98447	30.8384	strome_fem1_rrf3_egg_H3K36me3_ChIP_macs3_peak_239
N2_chrI	2146418	2148321	1904	266.42	15.0823	1.64069	14.2835	strome_fem1_rrf3_egg_H3K36me3_ChIP_macs3_peak_240
N2_chrI	2151524	2153270	1747	258.26	10.4113	1.50541	9.659	strome_fem1_rrf3_egg_H3K36me3_ChIP_macs3_peak_241
N2_chrI	2158917	2159612	696	235.39	8.12535	1.44517	7.39826	strome_fem1_rrf3_egg_H3K36me3_ChIP_macs3_peak_242
N2_chrI	2160540	2161004	465	227.34	7.14956	1.43104	6.43085	strome_fem1_rrf3_egg_H3K36me3_ChIP_macs3_peak_243
N2_chrI	2161374	2168242	6869	295.21	23.5215	1.83065	22.6385	strome_fem1_rrf3_egg_H3K36me3_ChIP_macs3_peak_244
N2_chrI	2169799	2170709	911	254.61	13.3708	1.61419	12.5873	strome_fem1_rrf3_egg_H3K36me3_ChIP_macs3_peak_245
N2_chrI	2171174	2175282	4109	274.11	16.4353	1.67848	15.6211	strome_fem1_rrf3_egg_H3K36me3_ChIP_macs3_peak_246
N2_chrI	2175606	2176019	414	276.22	19.1509	1.74842	18.3117	strome_fem1_rrf3_egg_H3K36me3_ChIP_macs3_peak_247
N2_chrI	2176433	2179256	2824	233.63	8.79954	1.45867	8.06679	strome_fem1_rrf3_egg_H3K36me3_ChIP_macs3_peak_248
N2_chrI	2179840	2180275	436	233.16	6.0378	1.37818	5.33251	strome_fem1_rrf3_egg_H3K36me3_ChIP_macs3_peak_249
N2_chrI	2180614	2181789	1176	250.34	9.47335	1.48301	8.73055	strome_fem1_rrf3_egg_H3K36me3_ChIP_macs3_peak_250
N2_chrI	2183659	2184455	797	238.63	8.39626	1.46654	7.66389	strome_fem1_rrf3_egg_H3K36me3_ChIP_macs3_peak_251
N2_chrI	2184796	2185168	373	238.46	8.63151	1.47026	7.8977	strome_fem1_rrf3_egg_H3K36me3_ChIP_macs3_peak_252
N2_chrI	2186661	2187136	476	266.46	5.04388	1.30605	4.35101	strome_fem1_rrf3_egg_H3K36me3_ChIP_macs3_peak_253
N2_chrI	2187651	2188848	1198	255.02	13.8712	1.61518	13.084	strome_fem1_rrf3_egg_H3K36me3_ChIP_macs3_peak_254
N2_chrI	2190862	2198746	7885	317.24	32.6843	1.92765	31.6708	strome_fem1_rrf3_egg_H3K36me3_ChIP_macs3_peak_255
N2_chrI	2199176	2204317	5142	320.27	29.7475	1.93197	28.7947	strome_fem1_rrf3_egg_H3K36me3_ChIP_macs3_peak_256
N2_chrI	2204813	2212200	7388	317.41	33.9513	1.97156	32.944	strome_fem1_rrf3_egg_H3K36me3_ChIP_macs3_peak_257
N2_chrI	2283670	2286458	2789	281.59	20.0375	1.75331	19.1884	strome_fem1_rrf3_egg_H3K36me3_ChIP_macs3_peak_258
N2_chrI	2286950	2325988	39039	394.12	53.8789	2.28557	52.6381	strome_fem1_rrf3_egg_H3K36me3_ChIP_macs3_peak_259
N2_chrI	2379990	2382839	2850	312.73	28.7993	1.92856	27.8614	strome_fem1_rrf3_egg_H3K36me3_ChIP_macs3_peak_260
N2_chrI	2383184	2383754	571	350.45	41.7491	2.18005	40.6814	strome_fem1_rrf3_egg_H3K36me3_ChIP_macs3_peak_261
N2_chrI	2384798	2390818	6021	301.02	29.0072	1.90064	28.0412	strome_fem1_rrf3_egg_H3K36me3_ChIP_macs3_peak_262
N2_chrI	2391150	2405467	14318	350.17	44.1438	2.17775	43.0178	strome_fem1_rrf3_egg_H3K36me3_ChIP_macs3_peak_263
N2_chrI	2405882	2414082	8201	354.38	41.9707	2.18059	40.8968	strome_fem1_rrf3_egg_H3K36me3_ChIP_macs3_peak_264
N2_chrI	2421858	2425692	3835	348.91	43.2603	2.18651	42.1554	strome_fem1_rrf3_egg_H3K36me3_ChIP_macs3_peak_265
N2_chrI	2426402	2426659	258	214.16	3.33577	1.25847	2.66609	strome_fem1_rrf3_egg_H3K36me3_ChIP_macs3_peak_266
N2_chrI	2435692	2440644	4953	346.45	40.1559	2.09734	39.0926	strome_fem1_rrf3_egg_H3K36me3_ChIP_macs3_peak_267
N2_chrI	2471988	2473571	1584	284.09	23.3978	1.79778	22.5149	strome_fem1_rrf3_egg_H3K36me3_ChIP_macs3_peak_268
N2_chrI	2474148	2475251	1104	291.5	26.8601	1.84058	25.937	strome_fem1_rrf3_egg_H3K36me3_ChIP_macs3_peak_269
N2_chrI	2475630	2489354	13725	333.23	35.5325	2.04824	34.5258	strome_fem1_rrf3_egg_H3K36me3_ChIP_macs3_peak_270
N2_chrI	2489676	2510954	21279	349.23	43.2395	2.1545	42.1281	strome_fem1_rrf3_egg_H3K36me3_ChIP_macs3_peak_271
N2_chrI	2594309	2595869	1561	276.11	22.1232	1.74117	21.2529	strome_fem1_rrf3_egg_H3K36me3_ChIP_macs3_peak_272
N2_chrI	2596637	2597853	1217	316.36	29.2908	1.89285	28.3473	strome_fem1_rrf3_egg_H3K36me3_ChIP_macs3_peak_273
N2_chrI	2598437	2599232	796	232.25	8.98391	1.47097	8.2486	strome_fem1_rrf3_egg_H3K36me3_ChIP_macs3_peak_274
N2_chrI	2621372	2621872	501	248.05	7.59616	1.41687	6.87483	strome_fem1_rrf3_egg_H3K36me3_ChIP_macs3_peak_275
N2_chrI	2622618	2623141	524	258.55	7.05105	1.38912	6.3349	strome_fem1_rrf3_egg_H3K36me3_ChIP_macs3_peak_276
N2_chrI	2624263	2624954	692	212.39	4.21974	1.3078	3.53737	strome_fem1_rrf3_egg_H3K36me3_ChIP_macs3_peak_277
N2_chrI	2633405	2642106	8702	397.37	56.643	2.33455	55.3759	strome_fem1_rrf3_egg_H3K36me3_ChIP_macs3_peak_278
N2_chrI	2642613	2643512	900	278.33	6.55376	1.35999	5.84263	strome_fem1_rrf3_egg_H3K36me3_ChIP_macs3_peak_279
N2_chrI	2643856	2645203	1348	271.83	10.9373	1.50696	10.1794	strome_fem1_rrf3_egg_H3K36me3_ChIP_macs3_peak_280
N2_chrI	2645934	2646713	780	264.99	11.8738	1.56572	11.1042	strome_fem1_rrf3_egg_H3K36me3_ChIP_macs3_peak_281
N2_chrI	2649894	2650210	317	226.95	5.64806	1.36371	4.94772	strome_fem1_rrf3_egg_H3K36me3_ChIP_macs3_peak_282
N2_chrI	2652834	2655035	2202	334.16	34.5203	2.00629	33.5269	strome_fem1_rrf3_egg_H3K36me3_ChIP_macs3_peak_283
N2_chrI	2655433	2657442	2010	374.07	38.2446	2.00812	37.2116	strome_fem1_rrf3_egg_H3K36me3_ChIP_macs3_peak_284
N2_chrI	2730014	2733033	3020	286.42	22.8216	1.80388	21.9461	strome_fem1_rrf3_egg_H3K36me3_ChIP_macs3_peak_285
N2_chrI	2733496	2749929	16434	326.23	31.6115	1.95001	30.6406	strome_fem1_rrf3_egg_H3K36me3_ChIP_macs3_peak_286
N2_chrI	2768223	2771581	3359	308.28	20.8701	1.75848	20.0133	strome_fem1_rrf3_egg_H3K36me3_ChIP_macs3_peak_287
N2_chrI	2772114	2773469	1356	253.65	6.34459	1.36056	5.63698	strome_fem1_rrf3_egg_H3K36me3_ChIP_macs3_peak_288
N2_chrI	2773834	2789137	15304	364.04	48.8564	2.24691	47.6688	strome_fem1_rrf3_egg_H3K36me3_ChIP_macs3_peak_289
N2_chrI	2834361	2843590	9230	341.86	37.8193	2.02226	36.7449	strome_fem1_rrf3_egg_H3K36me3_ChIP_macs3_peak_290
N2_chrI	2875003	2876254	1252	234.61	9.25793	1.48603	8.51873	strome_fem1_rrf3_egg_H3K36me3_ChIP_macs3_peak_291
N2_chrI	2877130	2877465	336	216.81	5.72736	1.37202	5.02658	strome_fem1_rrf3_egg_H3K36me3_ChIP_macs3_peak_292
N2_chrI	2877913	2881372	3460	279.03	19.7644	1.72105	18.9199	strome_fem1_rrf3_egg_H3K36me3_ChIP_macs3_peak_293
N2_chrI	2881729	2897204	15476	334.82	34.392	1.98719	33.3821	strome_fem1_rrf3_egg_H3K36me3_ChIP_macs3_peak_294
N2_chrI	2897547	2902387	4841	317.61	25.7313	1.75153	24.8024	strome_fem1_rrf3_egg_H3K36me3_ChIP_macs3_peak_295
N2_chrI	2903725	2908740	5016	318.69	31.563	1.98831	30.5965	strome_fem1_rrf3_egg_H3K36me3_ChIP_macs3_peak_296
N2_chrI	2909059	2921892	12834	403.24	57.7479	2.28553	56.413	strome_fem1_rrf3_egg_H3K36me3_ChIP_macs3_peak_297
N2_chrI	2922760	2938354	15595	347.89	37.5143	2.08871	36.4851	strome_fem1_rrf3_egg_H3K36me3_ChIP_macs3_peak_298
N2_chrI	2938748	2948176	9429	352.34	41.2763	2.16532	40.2105	strome_fem1_rrf3_egg_H3K36me3_ChIP_macs3_peak_299
N2_chrI	2949185	2961201	12017	312.03	25.4683	1.84475	24.5644	strome_fem1_rrf3_egg_H3K36me3_ChIP_macs3_peak_300
N2_chrI	2994316	2995905	1590	252.13	13.3369	1.58269	12.5577	strome_fem1_rrf3_egg_H3K36me3_ChIP_macs3_peak_301
N2_chrI	2996472	2999072	2601	287.71	21.3765	1.80838	20.5136	strome_fem1_rrf3_egg_H3K36me3_ChIP_macs3_peak_302
N2_chrI	2999802	3000151	350	283.97	20.9038	1.7996	20.0463	strome_fem1_rrf3_egg_H3K36me3_ChIP_macs3_peak_303
N2_chrI	3000538	3001504	967	306.2	29.8582	1.93994	28.9128	strome_fem1_rrf3_egg_H3K36me3_ChIP_macs3_peak_304
N2_chrI	3001859	3006926	5068	281.26	20.779	1.76022	19.9194	strome_fem1_rrf3_egg_H3K36me3_ChIP_macs3_peak_305
N2_chrI	3007304	3039133	31830	346.48	40.3644	2.12742	39.2921	strome_fem1_rrf3_egg_H3K36me3_ChIP_macs3_peak_306
N2_chrI	3039436	3051283	11848	322.52	33.177	1.98843	32.1833	strome_fem1_rrf3_egg_H3K36me3_ChIP_macs3_peak_307
N2_chrI	3052932	3053268	337	202.34	3.36228	1.26854	2.6919	strome_fem1_rrf3_egg_H3K36me3_ChIP_macs3_peak_308
N2_chrI	3064753	3066284	1532	238.78	9.92487	1.51206	9.17743	strome_fem1_rrf3_egg_H3K36me3_ChIP_macs3_peak_309
N2_chrI	3066667	3069354	2688	275.6	18.7448	1.69935	17.9088	strome_fem1_rrf3_egg_H3K36me3_ChIP_macs3_peak_310
N2_chrI	3070307	3079023	8717	304.14	27.2066	1.9076	26.2845	strome_fem1_rrf3_egg_H3K36me3_ChIP_macs3_peak_311
N2_chrI	3079691	3080729	1039	311.13	26.8819	1.85596	25.9675	strome_fem1_rrf3_egg_H3K36me3_ChIP_macs3_peak_312
N2_chrI	3081197	3083806	2610	343.78	41.5031	2.13836	40.4278	strome_fem1_rrf3_egg_H3K36me3_ChIP_macs3_peak_313
N2_chrI	3084176	3097840	13665	328.72	35.976	2.01726	34.9267	strome_fem1_rrf3_egg_H3K36me3_ChIP_macs3_peak_314
N2_chrI	3098450	3101421	2972	261.24	13.7673	1.61721	12.9799	strome_fem1_rrf3_egg_H3K36me3_ChIP_macs3_peak_315
N2_chrI	3101833	3111300	9468	304.2	28.1883	1.89619	27.2564	strome_fem1_rrf3_egg_H3K36me3_ChIP_macs3_peak_316
N2_chrI	3111706	3114901	3196	254.77	12.1132	1.57051	11.3426	strome_fem1_rrf3_egg_H3K36me3_ChIP_macs3_peak_317
N2_chrI	3115352	3119174	3823	285.47	20.8429	1.77092	19.988	strome_fem1_rrf3_egg_H3K36me3_ChIP_macs3_peak_318
N2_chrI	3119630	3120106	477	217.78	4.07583	1.2957	3.39565	strome_fem1_rrf3_egg_H3K36me3_ChIP_macs3_peak_319
N2_chrI	3157243	3165422	8180	349.25	42.2507	2.10985	41.127	strome_fem1_rrf3_egg_H3K36me3_ChIP_macs3_peak_320
N2_chrI	3171287	3182029	10743	396.26	57.4742	2.34755	56.1646	strome_fem1_rrf3_egg_H3K36me3_ChIP_macs3_peak_321
N2_chrI	3182455	3186050	3596	380.88	26.1105	1.8033	25.2022	strome_fem1_rrf3_egg_H3K36me3_ChIP_macs3_peak_322
N2_chrI	3186459	3190685	4227	402.95	51.6975	2.26102	50.5098	strome_fem1_rrf3_egg_H3K36me3_ChIP_macs3_peak_323
N2_chrI	3191007	3194052	3046	340.96	38.4199	2.0372	37.3735	strome_fem1_rrf3_egg_H3K36me3_ChIP_macs3_peak_324
N2_chrI	3194434	3212856	18423	326.56	34.3197	2.01041	33.3209	strome_fem1_rrf3_egg_H3K36me3_ChIP_macs3_peak_325
N2_chrI	3213823	3214095	273	240.63	7.70162	1.44351	6.9763	strome_fem1_rrf3_egg_H3K36me3_ChIP_macs3_peak_326
N2_chrI	3224663	3225807	1145	257.77	14.3853	1.62202	13.5939	strome_fem1_rrf3_egg_H3K36me3_ChIP_macs3_peak_327
N2_chrI	3226260	3250177	23918	339.48	39.7563	2.10387	38.6823	strome_fem1_rrf3_egg_H3K36me3_ChIP_macs3_peak_328
N2_chrI	3250517	3255120	4604	320.47	33.6068	2.01238	32.6205	strome_fem1_rrf3_egg_H3K36me3_ChIP_macs3_peak_329
N2_chrI	3255466	3258747	3282	299.17	26.6044	1.84601	25.683	strome_fem1_rrf3_egg_H3K36me3_ChIP_macs3_peak_330
N2_chrI	3264156	3264610	455	229.73	4.76559	1.31751	4.07681	strome_fem1_rrf3_egg_H3K36me3_ChIP_macs3_peak_331
N2_chrI	3265804	3268411	2608	289.13	19.0927	1.73944	18.2522	strome_fem1_rrf3_egg_H3K36me3_ChIP_macs3_peak_332
N2_chrI	3268768	3270543	1776	235.36	5.67796	1.35694	4.97808	strome_fem1_rrf3_egg_H3K36me3_ChIP_macs3_peak_333
N2_chrI	3276657	3280367	3711	313.64	30.0202	1.89013	29.0652	strome_fem1_rrf3_egg_H3K36me3_ChIP_macs3_peak_334
N2_chrI	3280718	3284942	4225	405.02	60.0743	2.33908	58.752	strome_fem1_rrf3_egg_H3K36me3_ChIP_macs3_peak_335
N2_chrI	3331372	3334229	2858	309.76	26.2577	1.87408	25.3471	strome_fem1_rrf3_egg_H3K36me3_ChIP_macs3_peak_336
N2_chrI	3334715	3336296	1582	315.61	33.8184	1.96296	32.826	strome_fem1_rrf3_egg_H3K36me3_ChIP_macs3_peak_337
N2_chrI	3337016	3340938	3923	291.55	24.2033	1.83598	23.3088	strome_fem1_rrf3_egg_H3K36me3_ChIP_macs3_peak_338
N2_chrI	3341318	3344890	3573	318.48	34.3477	2.01317	33.3337	strome_fem1_rrf3_egg_H3K36me3_ChIP_macs3_peak_339
N2_chrI	3345224	3347205	1982	236.62	9.3883	1.48455	8.64818	strome_fem1_rrf3_egg_H3K36me3_ChIP_macs3_peak_340
N2_chrI	3352698	3356725	4028	328.46	37.3916	2.04544	36.3205	strome_fem1_rrf3_egg_H3K36me3_ChIP_macs3_peak_341
N2_chrI	3357044	3363756	6713	394.28	57.7577	2.40294	56.4696	strome_fem1_rrf3_egg_H3K36me3_ChIP_macs3_peak_342
N2_chrI	3376703	3377185	483	243.89	9.70275	1.50302	8.9571	strome_fem1_rrf3_egg_H3K36me3_ChIP_macs3_peak_343
N2_chrI	3377778	3379633	1856	283.74	14.3574	1.6106	13.5634	strome_fem1_rrf3_egg_H3K36me3_ChIP_macs3_peak_344
N2_chrI	3381023	3386300	5278	309.77	26.977	1.89644	26.0615	strome_fem1_rrf3_egg_H3K36me3_ChIP_macs3_peak_345
N2_chrI	3386804	3387616	813	265.8	11.0177	1.5237	10.2581	strome_fem1_rrf3_egg_H3K36me3_ChIP_macs3_peak_346
N2_chrI	3423788	3427647	3860	294.82	24.0911	1.85538	23.2008	strome_fem1_rrf3_egg_H3K36me3_ChIP_macs3_peak_347
N2_chrI	3428045	3429209	1165	334.15	37.344	2.06295	36.3233	strome_fem1_rrf3_egg_H3K36me3_ChIP_macs3_peak_348
N2_chrI	3429692	3430896	1205	224.16	6.88989	1.41471	6.17562	strome_fem1_rrf3_egg_H3K36me3_ChIP_macs3_peak_349
N2_chrI	3446215	3452568	6354	447.94	75.0331	2.60531	73.5191	strome_fem1_rrf3_egg_H3K36me3_ChIP_macs3_peak_350
N2_chrI	3453073	3460406	7334	380.24	47.9474	2.2426	46.7961	strome_fem1_rrf3_egg_H3K36me3_ChIP_macs3_peak_351
N2_chrI	3460806	3480287	19482	361.69	45.1084	2.23317	43.9892	strome_fem1_rrf3_egg_H3K36me3_ChIP_macs3_peak_352
N2_chrI	3480709	3495423	14715	367.68	48.0462	2.2212	46.8716	strome_fem1_rrf3_egg_H3K36me3_ChIP_macs3_peak_353
N2_chrI	3495767	3499135	3369	386.73	57.3181	2.36549	56.0197	strome_fem1_rrf3_egg_H3K36me3_ChIP_macs3_peak_354
N2_chrI	3517905	3518214	310	243.32	8.88056	1.48014	8.14309	strome_fem1_rrf3_egg_H3K36me3_ChIP_macs3_peak_355
N2_chrI	3518694	3520339	1646	262.03	9.80935	1.47118	9.06396	strome_fem1_rrf3_egg_H3K36me3_ChIP_macs3_peak_356
N2_chrI	3520671	3529896	9226	306.45	26.716	1.88874	25.7979	strome_fem1_rrf3_egg_H3K36me3_ChIP_macs3_peak_357
N2_chrI	3530378	3538984	8607	339.08	39.5996	2.07606	38.5235	strome_fem1_rrf3_egg_H3K36me3_ChIP_macs3_peak_358
N2_chrI	3550111	3550416	306	230.34	4.8354	1.32401	4.14509	strome_fem1_rrf3_egg_H3K36me3_ChIP_macs3_peak_359
N2_chrI	3550799	3551298	500	220.35	5.05498	1.34291	4.36182	strome_fem1_rrf3_egg_H3K36me3_ChIP_macs3_peak_360
N2_chrI	3552064	3552887	824	261.61	11.9815	1.56287	11.2119	strome_fem1_rrf3_egg_H3K36me3_ChIP_macs3_peak_361
N2_chrI	3553208	3556268	3061	357.02	45.4376	2.11346	44.2402	strome_fem1_rrf3_egg_H3K36me3_ChIP_macs3_peak_362
N2_chrI	3556721	3564163	7443	365.55	46.6625	2.22484	45.5358	strome_fem1_rrf3_egg_H3K36me3_ChIP_macs3_peak_363
N2_chrI	3564837	3567142	2306	302.18	27.5499	1.90103	26.6299	strome_fem1_rrf3_egg_H3K36me3_ChIP_macs3_peak_364
N2_chrI	3567640	3567894	255	254.04	8.03541	1.43816	7.30673	strome_fem1_rrf3_egg_H3K36me3_ChIP_macs3_peak_365
N2_chrI	3568380	3568807	428	198.25	3.00873	1.2495	2.34383	strome_fem1_rrf3_egg_H3K36me3_ChIP_macs3_peak_366
N2_chrI	3569462	3581409	11948	286.76	20.4627	1.76317	19.6098	strome_fem1_rrf3_egg_H3K36me3_ChIP_macs3_peak_367
N2_chrI	3582194	3583118	925	349.18	44.1	2.16903	42.9952	strome_fem1_rrf3_egg_H3K36me3_ChIP_macs3_peak_368
N2_chrI	3584027	3588223	4197	374.06	48.1626	2.19658	47.0112	strome_fem1_rrf3_egg_H3K36me3_ChIP_macs3_peak_369
N2_chrI	3588781	3589899	1119	411.59	62.4978	2.42591	61.1692	strome_fem1_rrf3_egg_H3K36me3_ChIP_macs3_peak_370
N2_chrI	3590321	3592251	1931	567.97	117.232	3.01718	114.995	strome_fem1_rrf3_egg_H3K36me3_ChIP_macs3_peak_371
N2_chrI	3592843	3615502	22660	365.16	47.8085	2.21424	46.6295	strome_fem1_rrf3_egg_H3K36me3_ChIP_macs3_peak_372
N2_chrI	3615860	3631574	15715	313.01	27.3458	1.88666	26.4234	strome_fem1_rrf3_egg_H3K36me3_ChIP_macs3_peak_373
N2_chrI	3631921	3633280	1360	282.85	17.9023	1.71628	17.0737	strome_fem1_rrf3_egg_H3K36me3_ChIP_macs3_peak_374
N2_chrI	3647150	3648982	1833	291.4	11.3192	1.47577	10.5604	strome_fem1_rrf3_egg_H3K36me3_ChIP_macs3_peak_375
N2_chrI	3649766	3650340	575	234.55	6.24643	1.3852	5.53876	strome_fem1_rrf3_egg_H3K36me3_ChIP_macs3_peak_376
N2_chrI	3652959	3653758	800	233.96	6.66171	1.3962	5.95005	strome_fem1_rrf3_egg_H3K36me3_ChIP_macs3_peak_377
N2_chrI	3697438	3698827	1390	368.93	49.1199	2.25888	47.9454	strome_fem1_rrf3_egg_H3K36me3_ChIP_macs3_peak_378
N2_chrI	3699146	3706651	7506	377.71	47.0592	2.20669	45.927	strome_fem1_rrf3_egg_H3K36me3_ChIP_macs3_peak_379
N2_chrI	3708209	3712337	4129	362.28	39.2757	2.06114	38.2321	strome_fem1_rrf3_egg_H3K36me3_ChIP_macs3_peak_380
N2_chrI	3712709	3713954	1246	282.88	19.5309	1.75361	18.6871	strome_fem1_rrf3_egg_H3K36me3_ChIP_macs3_peak_381
N2_chrI	3714605	3715450	846	225.72	5.61792	1.36463	4.91755	strome_fem1_rrf3_egg_H3K36me3_ChIP_macs3_peak_382
N2_chrI	3718220	3720049	1830	296.52	21.1731	1.79643	20.3112	strome_fem1_rrf3_egg_H3K36me3_ChIP_macs3_peak_383
N2_chrI	3728373	3733882	5510	313.62	15.5656	1.59783	14.7604	strome_fem1_rrf3_egg_H3K36me3_ChIP_macs3_peak_384
N2_chrI	3740618	3755572	14955	362.1	38.7117	2.03113	37.6584	strome_fem1_rrf3_egg_H3K36me3_ChIP_macs3_peak_385
N2_chrI	3756139	3757807	1669	318.18	30.7272	1.91769	29.7726	strome_fem1_rrf3_egg_H3K36me3_ChIP_macs3_peak_386
N2_chrI	3797337	3802616	5280	348.97	37.3844	1.98815	36.3363	strome_fem1_rrf3_egg_H3K36me3_ChIP_macs3_peak_387
N2_chrI	3803161	3808254	5094	405.98	48.4684	2.20975	47.3321	strome_fem1_rrf3_egg_H3K36me3_ChIP_macs3_peak_388
N2_chrI	3808691	3809068	378	231.13	6.35658	1.39069	5.64789	strome_fem1_rrf3_egg_H3K36me3_ChIP_macs3_peak_389
N2_chrI	3809507	3811002	1496	259.63	11.173	1.51846	10.4137	strome_fem1_rrf3_egg_H3K36me3_ChIP_macs3_peak_390
N2_chrI	3811330	3816353	5024	292.38	21.1697	1.76261	20.3097	strome_fem1_rrf3_egg_H3K36me3_ChIP_macs3_peak_391
N2_chrI	3816947	3817712	766	332.51	35.8555	2.08976	34.8532	strome_fem1_rrf3_egg_H3K36me3_ChIP_macs3_peak_392
N2_chrI	3818037	3821251	3215	355.97	42.7767	2.17737	41.6883	strome_fem1_rrf3_egg_H3K36me3_ChIP_macs3_peak_393
N2_chrI	3821604	3822127	524	263.39	15.3048	1.66655	14.5017	strome_fem1_rrf3_egg_H3K36me3_ChIP_macs3_peak_394
N2_chrI	3822435	3832375	9941	449.18	67.7526	2.48294	66.3738	strome_fem1_rrf3_egg_H3K36me3_ChIP_macs3_peak_395
N2_chrI	3832802	3844300	11499	380.88	52.3868	2.24266	51.1061	strome_fem1_rrf3_egg_H3K36me3_ChIP_macs3_peak_396
N2_chrI	3844923	3849921	4999	392.1	50.5309	2.19109	49.3294	strome_fem1_rrf3_egg_H3K36me3_ChIP_macs3_peak_397
N2_chrI	3868887	3881456	12570	387.29	49.6976	2.18286	48.4759	strome_fem1_rrf3_egg_H3K36me3_ChIP_macs3_peak_398
N2_chrI	3882575	3886584	4010	415.7	60.5726	2.32214	59.2096	strome_fem1_rrf3_egg_H3K36me3_ChIP_macs3_peak_399
N2_chrI	3889422	3891965	2544	445.14	68.7884	2.47363	67.3383	strome_fem1_rrf3_egg_H3K36me3_ChIP_macs3_peak_400
N2_chrI	3892278	3903905	11628	460.27	76.432	2.55449	74.8382	strome_fem1_rrf3_egg_H3K36me3_ChIP_macs3_peak_401
N2_chrI	3923959	3925720	1762	379.64	40.7167	2.09453	39.6659	strome_fem1_rrf3_egg_H3K36me3_ChIP_macs3_peak_402
N2_chrI	3933295	3946775	13481	348.26	39.9304	2.04735	38.8494	strome_fem1_rrf3_egg_H3K36me3_ChIP_macs3_peak_403
N2_chrI	3947229	3951228	4000	375.09	41.6979	2.06739	40.634	strome_fem1_rrf3_egg_H3K36me3_ChIP_macs3_peak_404
N2_chrI	3951785	3953016	1232	265.98	4.40547	1.27684	3.72127	strome_fem1_rrf3_egg_H3K36me3_ChIP_macs3_peak_405
N2_chrI	3956297	3957298	1002	261.87	4.47011	1.28395	3.78468	strome_fem1_rrf3_egg_H3K36me3_ChIP_macs3_peak_406
N2_chrI	3957671	3959365	1695	284.91	7.45802	1.38782	6.73598	strome_fem1_rrf3_egg_H3K36me3_ChIP_macs3_peak_407
N2_chrI	3960385	3961229	845	271.64	5.36595	1.31491	4.66928	strome_fem1_rrf3_egg_H3K36me3_ChIP_macs3_peak_408
N2_chrI	3963293	3964799	1507	263.93	7.81395	1.39747	7.09154	strome_fem1_rrf3_egg_H3K36me3_ChIP_macs3_peak_409
N2_chrI	3967047	3967693	647	249.21	4.68741	1.30021	3.99947	strome_fem1_rrf3_egg_H3K36me3_ChIP_macs3_peak_410
N2_chrI	3968011	3968360	350	253.32	8.3932	1.44822	7.66144	strome_fem1_rrf3_egg_H3K36me3_ChIP_macs3_peak_411
N2_chrI	3998232	4002101	3870	503.28	86.5079	2.66397	84.8172	strome_fem1_rrf3_egg_H3K36me3_ChIP_macs3_peak_412
N2_chrI	4010967	4011625	659	350.8	16.0034	1.56693	15.1939	strome_fem1_rrf3_egg_H3K36me3_ChIP_macs3_peak_413
N2_chrI	4039528	4042452	2925	275.96	9.32319	1.44474	8.58327	strome_fem1_rrf3_egg_H3K36me3_ChIP_macs3_peak_414
N2_chrI	4043125	4043624	500	252.8	8.15305	1.43357	7.42472	strome_fem1_rrf3_egg_H3K36me3_ChIP_macs3_peak_415
N2_chrI	4130083	4131502	1420	305.61	19.2387	1.73605	18.3951	strome_fem1_rrf3_egg_H3K36me3_ChIP_macs3_peak_416
N2_chrI	4132092	4133489	1398	279.54	12.8399	1.56974	12.061	strome_fem1_rrf3_egg_H3K36me3_ChIP_macs3_peak_417
N2_chrI	4143954	4154618	10665	410.84	57.0664	2.3087	55.7778	strome_fem1_rrf3_egg_H3K36me3_ChIP_macs3_peak_418
N2_chrI	4155124	4158200	3077	337.59	31.5256	1.91567	30.5551	strome_fem1_rrf3_egg_H3K36me3_ChIP_macs3_peak_419
N2_chrI	4184154	4187054	2901	403.21	49.4653	2.22972	48.3189	strome_fem1_rrf3_egg_H3K36me3_ChIP_macs3_peak_420
N2_chrI	4187622	4200824	13203	434.57	63.9712	2.40445	62.6161	strome_fem1_rrf3_egg_H3K36me3_ChIP_macs3_peak_421
N2_chrI	4201349	4207051	5703	343.25	31.1612	1.93282	30.1989	strome_fem1_rrf3_egg_H3K36me3_ChIP_macs3_peak_422
N2_chrI	4207702	4210098	2397	322.14	30.7173	1.94452	29.7594	strome_fem1_rrf3_egg_H3K36me3_ChIP_macs3_peak_423
N2_chrI	4210701	4212563	1863	264.6	15.8351	1.66374	15.0278	strome_fem1_rrf3_egg_H3K36me3_ChIP_macs3_peak_424
N2_chrI	4212989	4213523	535	275.45	11.4587	1.52709	10.6954	strome_fem1_rrf3_egg_H3K36me3_ChIP_macs3_peak_425
N2_chrI	4220146	4220590	445	256.32	8.43331	1.44817	7.70059	strome_fem1_rrf3_egg_H3K36me3_ChIP_macs3_peak_426
N2_chrI	4220959	4225575	4617	302.74	19.0232	1.70803	18.1845	strome_fem1_rrf3_egg_H3K36me3_ChIP_macs3_peak_427
N2_chrI	4225955	4230870	4916	425.92	59.9634	2.36802	58.6548	strome_fem1_rrf3_egg_H3K36me3_ChIP_macs3_peak_428
N2_chrI	4253568	4254866	1299	266.24	13.6408	1.57424	12.8586	strome_fem1_rrf3_egg_H3K36me3_ChIP_macs3_peak_429
N2_chrI	4255261	4269750	14490	376.87	47.2227	2.17178	46.0606	strome_fem1_rrf3_egg_H3K36me3_ChIP_macs3_peak_430
N2_chrI	4270169	4288903	18735	445.2	70.642	2.54272	69.2115	strome_fem1_rrf3_egg_H3K36me3_ChIP_macs3_peak_431
N2_chrI	4316283	4316901	619	258.26	9.69032	1.49356	8.94368	strome_fem1_rrf3_egg_H3K36me3_ChIP_macs3_peak_432
N2_chrI	4317216	4317781	566	282.12	8.53202	1.4189	7.79944	strome_fem1_rrf3_egg_H3K36me3_ChIP_macs3_peak_433
N2_chrI	4318466	4319062	597	226.09	5.44455	1.3532	4.74687	strome_fem1_rrf3_egg_H3K36me3_ChIP_macs3_peak_434
N2_chrI	4319382	4324435	5054	317.48	28.2428	1.85912	27.313	strome_fem1_rrf3_egg_H3K36me3_ChIP_macs3_peak_435
N2_chrI	4380708	4382417	1710	245.65	6.739	1.38784	6.0267	strome_fem1_rrf3_egg_H3K36me3_ChIP_macs3_peak_436
N2_chrI	4383448	4388601	5154	415.53	65.3592	2.50253	63.9804	strome_fem1_rrf3_egg_H3K36me3_ChIP_macs3_peak_437
N2_chrI	4388909	4397355	8447	393.15	52.332	2.27853	51.1356	strome_fem1_rrf3_egg_H3K36me3_ChIP_macs3_peak_438
N2_chrI	4397814	4417931	20118	535.32	97.1164	2.7792	95.2848	strome_fem1_rrf3_egg_H3K36me3_ChIP_macs3_peak_439
N2_chrI	4443650	4452830	9181	320.65	29.8885	1.89013	28.9273	strome_fem1_rrf3_egg_H3K36me3_ChIP_macs3_peak_440
N2_chrI	4453175	4459749	6575	324.69	32.2205	1.99602	31.2427	strome_fem1_rrf3_egg_H3K36me3_ChIP_macs3_peak_441
N2_chrI	4460229	4466542	6314	404.73	57.02	2.37989	55.7686	strome_fem1_rrf3_egg_H3K36me3_ChIP_macs3_peak_442
N2_chrI	4466991	4469322	2332	323.3	30.3568	1.96248	29.4082	strome_fem1_rrf3_egg_H3K36me3_ChIP_macs3_peak_443
N2_chrI	4469865	4472543	2679	312.84	25.5987	1.84549	24.6972	strome_fem1_rrf3_egg_H3K36me3_ChIP_macs3_peak_444
N2_chrI	4472906	4474225	1320	318.86	31.0129	2.00596	30.0582	strome_fem1_rrf3_egg_H3K36me3_ChIP_macs3_peak_445
N2_chrI	4474719	4475304	586	214.74	4.98673	1.34249	4.29477	strome_fem1_rrf3_egg_H3K36me3_ChIP_macs3_peak_446
N2_chrI	4496706	4501138	4433	281.67	19.6928	1.73997	18.8486	strome_fem1_rrf3_egg_H3K36me3_ChIP_macs3_peak_447
N2_chrI	4507493	4507768	276	220.89	3.60981	1.26967	2.93597	strome_fem1_rrf3_egg_H3K36me3_ChIP_macs3_peak_448
N2_chrI	4512307	4513092	786	248.11	6.36966	1.37223	5.66127	strome_fem1_rrf3_egg_H3K36me3_ChIP_macs3_peak_449
N2_chrI	4513516	4514101	586	240.58	9.95589	1.52363	9.20665	strome_fem1_rrf3_egg_H3K36me3_ChIP_macs3_peak_450
N2_chrI	4514465	4516637	2173	308.36	28.6172	1.89714	27.6825	strome_fem1_rrf3_egg_H3K36me3_ChIP_macs3_peak_451
N2_chrI	4517208	4526747	9540	322.49	30.3627	1.97033	29.4118	strome_fem1_rrf3_egg_H3K36me3_ChIP_macs3_peak_452
N2_chrI	4527144	4529341	2198	258.31	10.7818	1.5118	10.0266	strome_fem1_rrf3_egg_H3K36me3_ChIP_macs3_peak_453
N2_chrI	4529777	4531374	1598	262.21	6.29426	1.35658	5.58669	strome_fem1_rrf3_egg_H3K36me3_ChIP_macs3_peak_454
N2_chrI	4541446	4543756	2311	318.94	29.8637	1.94556	28.9186	strome_fem1_rrf3_egg_H3K36me3_ChIP_macs3_peak_455
N2_chrI	4544160	4551527	7368	411.32	66.1179	2.508	64.7016	strome_fem1_rrf3_egg_H3K36me3_ChIP_macs3_peak_456
N2_chrI	4595373	4600610	5238	370.82	46.5434	2.22889	45.4191	strome_fem1_rrf3_egg_H3K36me3_ChIP_macs3_peak_457
N2_chrI	4600929	4603119	2191	384.16	47.6082	2.21776	46.4728	strome_fem1_rrf3_egg_H3K36me3_ChIP_macs3_peak_458
N2_chrI	4603472	4606609	3138	298.12	22.4	1.81566	21.5278	strome_fem1_rrf3_egg_H3K36me3_ChIP_macs3_peak_459
N2_chrI	4613369	4618693	5325	461.7	76.0006	2.59452	74.4569	strome_fem1_rrf3_egg_H3K36me3_ChIP_macs3_peak_460
N2_chrI	4619144	4649294	30151	411.66	56.9129	2.33692	55.6587	strome_fem1_rrf3_egg_H3K36me3_ChIP_macs3_peak_461
N2_chrI	4649815	4667195	17381	397.71	55.1241	2.31494	53.8573	strome_fem1_rrf3_egg_H3K36me3_ChIP_macs3_peak_462
N2_chrI	4668360	4668800	441	246	7.51378	1.42063	6.79186	strome_fem1_rrf3_egg_H3K36me3_ChIP_macs3_peak_463
N2_chrI	4669497	4675692	6196	397.93	52.5342	2.21646	51.306	strome_fem1_rrf3_egg_H3K36me3_ChIP_macs3_peak_464
N2_chrI	4677030	4677860	831	272.2	8.25794	1.42662	7.52718	strome_fem1_rrf3_egg_H3K36me3_ChIP_macs3_peak_465
N2_chrI	4680957	4687928	6972	476.91	75.125	2.45618	73.5939	strome_fem1_rrf3_egg_H3K36me3_ChIP_macs3_peak_466
N2_chrI	4688563	4688974	412	226.74	5.09862	1.33823	4.40527	strome_fem1_rrf3_egg_H3K36me3_ChIP_macs3_peak_467
N2_chrI	4689317	4695194	5878	304.95	23.255	1.77936	22.3727	strome_fem1_rrf3_egg_H3K36me3_ChIP_macs3_peak_468
N2_chrI	4702140	4713822	11683	396.82	39.6444	2.02734	38.6013	strome_fem1_rrf3_egg_H3K36me3_ChIP_macs3_peak_469
N2_chrI	4720435	4722032	1598	364.47	39.2411	2.09083	38.2009	strome_fem1_rrf3_egg_H3K36me3_ChIP_macs3_peak_470
N2_chrI	4750596	4761938	11343	423.48	57.1928	2.2681	55.9031	strome_fem1_rrf3_egg_H3K36me3_ChIP_macs3_peak_471
N2_chrI	4762315	4763101	787	263.67	12.2219	1.56669	11.4498	strome_fem1_rrf3_egg_H3K36me3_ChIP_macs3_peak_472
N2_chrI	4763668	4765125	1458	243.97	6.50295	1.37826	5.79345	strome_fem1_rrf3_egg_H3K36me3_ChIP_macs3_peak_473
N2_chrI	4765580	4765979	400	207.77	3.75274	1.28513	3.07732	strome_fem1_rrf3_egg_H3K36me3_ChIP_macs3_peak_474
N2_chrI	4766398	4766931	534	229.63	3.75685	1.27107	3.08098	strome_fem1_rrf3_egg_H3K36me3_ChIP_macs3_peak_475
N2_chrI	4769325	4771483	2159	271.19	12.7519	1.56091	11.976	strome_fem1_rrf3_egg_H3K36me3_ChIP_macs3_peak_476
N2_chrI	4771806	4777155	5350	426.54	57.2312	2.31512	55.9827	strome_fem1_rrf3_egg_H3K36me3_ChIP_macs3_peak_477
N2_chrI	4778887	4779469	583	257.64	5.16076	1.31714	4.46654	strome_fem1_rrf3_egg_H3K36me3_ChIP_macs3_peak_478
N2_chrI	4782272	4785361	3090	308.03	27.6498	1.83937	26.7181	strome_fem1_rrf3_egg_H3K36me3_ChIP_macs3_peak_479
N2_chrI	4786292	4788590	2299	436.67	64.0537	2.44759	62.7133	strome_fem1_rrf3_egg_H3K36me3_ChIP_macs3_peak_480
N2_chrI	4789200	4804804	15605	308.6	24.3134	1.73881	23.4096	strome_fem1_rrf3_egg_H3K36me3_ChIP_macs3_peak_481
N2_chrI	4805302	4806110	809	304.75	20.5314	1.72682	19.6793	strome_fem1_rrf3_egg_H3K36me3_ChIP_macs3_peak_482
N2_chrI	4806503	4807986	1484	351.05	28.369	1.86049	27.4392	strome_fem1_rrf3_egg_H3K36me3_ChIP_macs3_peak_483
N2_chrI	4821904	4826258	4355	302.48	24.9248	1.8643	24.0273	strome_fem1_rrf3_egg_H3K36me3_ChIP_macs3_peak_484
N2_chrI	4840940	4857372	16433	344.85	37.07	2.03462	36.0409	strome_fem1_rrf3_egg_H3K36me3_ChIP_macs3_peak_485
N2_chrI	4857770	4859136	1367	240.45	6.01826	1.36765	5.31379	strome_fem1_rrf3_egg_H3K36me3_ChIP_macs3_peak_486
N2_chrI	4859657	4862813	3157	280.22	15.9746	1.65069	15.1661	strome_fem1_rrf3_egg_H3K36me3_ChIP_macs3_peak_487
N2_chrI	4863356	4864576	1221	286.92	16.0121	1.66079	15.2012	strome_fem1_rrf3_egg_H3K36me3_ChIP_macs3_peak_488
N2_chrI	4864936	4867554	2619	344.06	35.654	2.02644	34.6463	strome_fem1_rrf3_egg_H3K36me3_ChIP_macs3_peak_489
N2_chrI	4912346	4914565	2220	302.63	19.9254	1.7019	19.0799	strome_fem1_rrf3_egg_H3K36me3_ChIP_macs3_peak_490
N2_chrI	4927644	4933846	6203	339.63	30.0891	1.9219	29.1403	strome_fem1_rrf3_egg_H3K36me3_ChIP_macs3_peak_491
N2_chrI	4934445	4942657	8213	424.77	66.1798	2.42234	64.7054	strome_fem1_rrf3_egg_H3K36me3_ChIP_macs3_peak_492
N2_chrI	4942985	4974539	31555	421.69	59.636	2.33573	58.3018	strome_fem1_rrf3_egg_H3K36me3_ChIP_macs3_peak_493
N2_chrI	4975833	4983483	7651	412.71	49.8382	2.19238	48.6767	strome_fem1_rrf3_egg_H3K36me3_ChIP_macs3_peak_494
N2_chrI	5013519	5021168	7650	345.77	35.5705	2.05817	34.5688	strome_fem1_rrf3_egg_H3K36me3_ChIP_macs3_peak_495
N2_chrI	5095817	5098704	2888	349.18	36.7674	2.04221	35.7461	strome_fem1_rrf3_egg_H3K36me3_ChIP_macs3_peak_496
N2_chrI	5117636	5143876	26241	426.97	60.7687	2.36595	59.4531	strome_fem1_rrf3_egg_H3K36me3_ChIP_macs3_peak_497
N2_chrI	5144181	5157091	12911	400.59	50.4149	2.20052	49.2205	strome_fem1_rrf3_egg_H3K36me3_ChIP_macs3_peak_498
N2_chrI	5157643	5158218	576	237.01	6.17897	1.36863	5.47347	strome_fem1_rrf3_egg_H3K36me3_ChIP_macs3_peak_499
N2_chrI	5158788	5160364	1577	216.8	5.26246	1.35258	4.56724	strome_fem1_rrf3_egg_H3K36me3_ChIP_macs3_peak_500
N2_chrI	5175092	5181718	6627	433.38	53.8292	2.25347	52.6352	strome_fem1_rrf3_egg_H3K36me3_ChIP_macs3_peak_501
N2_chrI	5182099	5192664	10566	528.62	89.2356	2.69428	87.5601	strome_fem1_rrf3_egg_H3K36me3_ChIP_macs3_peak_502
N2_chrI	5193533	5203599	10067	458.76	69.0889	2.44182	67.6745	strome_fem1_rrf3_egg_H3K36me3_ChIP_macs3_peak_503
N2_chrI	5207100	5212392	5293	344.25	39.2687	2.08464	38.2232	strome_fem1_rrf3_egg_H3K36me3_ChIP_macs3_peak_504
N2_chrI	5223404	5223790	387	252.61	5.68987	1.34215	4.98914	strome_fem1_rrf3_egg_H3K36me3_ChIP_macs3_peak_505
N2_chrI	5261433	5291278	29846	393.74	52.1194	2.27282	50.9231	strome_fem1_rrf3_egg_H3K36me3_ChIP_macs3_peak_506
N2_chrI	5291758	5298609	6852	335.82	32.561	1.97002	31.5858	strome_fem1_rrf3_egg_H3K36me3_ChIP_macs3_peak_507
N2_chrI	5299049	5310932	11884	345.01	38.2667	2.07649	37.2185	strome_fem1_rrf3_egg_H3K36me3_ChIP_macs3_peak_508
N2_chrI	5311363	5312961	1599	276.46	15.0481	1.64044	14.2476	strome_fem1_rrf3_egg_H3K36me3_ChIP_macs3_peak_509
N2_chrI	5313416	5314266	851	232.76	8.17682	1.46184	7.44728	strome_fem1_rrf3_egg_H3K36me3_ChIP_macs3_peak_510
N2_chrI	5315239	5329412	14174	460.78	71.238	2.4348	69.7112	strome_fem1_rrf3_egg_H3K36me3_ChIP_macs3_peak_511
N2_chrI	5329763	5331960	2198	289.84	17.93	1.69726	17.1018	strome_fem1_rrf3_egg_H3K36me3_ChIP_macs3_peak_512
N2_chrI	5332783	5336366	3584	329.19	30.7209	1.94214	29.7607	strome_fem1_rrf3_egg_H3K36me3_ChIP_macs3_peak_513
N2_chrI	5336754	5338404	1651	310.46	21.1517	1.75254	20.2921	strome_fem1_rrf3_egg_H3K36me3_ChIP_macs3_peak_514
N2_chrI	5360042	5360952	911	226.01	4.28446	1.29956	3.60154	strome_fem1_rrf3_egg_H3K36me3_ChIP_macs3_peak_515
N2_chrI	5361700	5370812	9113	460.44	72.7648	2.53184	71.2986	strome_fem1_rrf3_egg_H3K36me3_ChIP_macs3_peak_516
N2_chrI	5373485	5374798	1314	245.73	10.4167	1.51196	9.66536	strome_fem1_rrf3_egg_H3K36me3_ChIP_macs3_peak_517
N2_chrI	5375172	5389503	14332	345.83	33.3518	1.98532	32.3701	strome_fem1_rrf3_egg_H3K36me3_ChIP_macs3_peak_518
N2_chrI	5419182	5428548	9367	326.67	30.2835	1.94302	29.3306	strome_fem1_rrf3_egg_H3K36me3_ChIP_macs3_peak_519
N2_chrI	5429024	5437906	8883	317.6	28.3312	1.92023	27.4001	strome_fem1_rrf3_egg_H3K36me3_ChIP_macs3_peak_520
N2_chrI	5438477	5440851	2375	302.64	20.0335	1.7105	19.184	strome_fem1_rrf3_egg_H3K36me3_ChIP_macs3_peak_521
N2_chrI	5441163	5448613	7451	438.96	63.0296	2.4155	61.715	strome_fem1_rrf3_egg_H3K36me3_ChIP_macs3_peak_522
N2_chrI	5488502	5488803	302	214.1	3.3975	1.26185	2.72693	strome_fem1_rrf3_egg_H3K36me3_ChIP_macs3_peak_523
N2_chrI	5489140	5502726	13587	350.96	40.5196	2.14007	39.4627	strome_fem1_rrf3_egg_H3K36me3_ChIP_macs3_peak_524
N2_chrI	5503426	5504759	1334	263.71	15.5992	1.62887	14.7981	strome_fem1_rrf3_egg_H3K36me3_ChIP_macs3_peak_525
N2_chrI	5521208	5533351	12144	363.13	39.7844	2.06698	38.7232	strome_fem1_rrf3_egg_H3K36me3_ChIP_macs3_peak_526
N2_chrI	5565473	5567500	2028	404.46	52.5513	2.2713	51.3549	strome_fem1_rrf3_egg_H3K36me3_ChIP_macs3_peak_527
N2_chrI	5581093	5596319	15227	337.48	30.4009	1.91865	29.4472	strome_fem1_rrf3_egg_H3K36me3_ChIP_macs3_peak_528
N2_chrI	5596747	5601877	5131	410.63	51.5899	2.21923	50.4085	strome_fem1_rrf3_egg_H3K36me3_ChIP_macs3_peak_529
N2_chrI	5609841	5610559	719	245.07	7.03962	1.40014	6.32363	strome_fem1_rrf3_egg_H3K36me3_ChIP_macs3_peak_530
N2_chrI	5624487	5625212	726	252.26	12.4903	1.58142	11.7166	strome_fem1_rrf3_egg_H3K36me3_ChIP_macs3_peak_531
N2_chrI	5626314	5635920	9607	396.45	45.1291	2.14101	44.0256	strome_fem1_rrf3_egg_H3K36me3_ChIP_macs3_peak_532
N2_chrI	5636362	5643188	6827	324.74	30.2193	1.93475	29.267	strome_fem1_rrf3_egg_H3K36me3_ChIP_macs3_peak_533
N2_chrI	5643657	5655191	11535	322.43	28.8671	1.9048	27.9313	strome_fem1_rrf3_egg_H3K36me3_ChIP_macs3_peak_534
N2_chrI	5663123	5675927	12805	456.65	71.8569	2.55757	70.4193	strome_fem1_rrf3_egg_H3K36me3_ChIP_macs3_peak_535
N2_chrI	5686590	5690702	4113	331.4	30.1817	1.8968	29.2317	strome_fem1_rrf3_egg_H3K36me3_ChIP_macs3_peak_536
N2_chrI	5691097	5708431	17335	398.14	50.8571	2.22977	49.6696	strome_fem1_rrf3_egg_H3K36me3_ChIP_macs3_peak_537
N2_chrI	5709340	5714732	5393	523.44	103.722	2.91166	101.707	strome_fem1_rrf3_egg_H3K36me3_ChIP_macs3_peak_538
N2_chrI	5758661	5760975	2315	455.77	67.8986	2.44611	66.514	strome_fem1_rrf3_egg_H3K36me3_ChIP_macs3_peak_539
N2_chrI	5761361	5763180	1820	364.79	37.0773	1.96899	36.0627	strome_fem1_rrf3_egg_H3K36me3_ChIP_macs3_peak_540
N2_chrI	5770493	5770912	420	212.99	4.64745	1.3301	3.95949	strome_fem1_rrf3_egg_H3K36me3_ChIP_macs3_peak_541
N2_chrI	5771224	5779381	8158	359.85	40.7511	2.11888	39.6954	strome_fem1_rrf3_egg_H3K36me3_ChIP_macs3_peak_542
N2_chrI	5791771	5792689	919	296.12	20.7795	1.76428	19.9235	strome_fem1_rrf3_egg_H3K36me3_ChIP_macs3_peak_543
N2_chrI	5805545	5809053	3509	388.36	43.2015	2.12829	42.1231	strome_fem1_rrf3_egg_H3K36me3_ChIP_macs3_peak_544
N2_chrI	5809681	5824389	14709	401.04	47.0133	2.17997	45.889	strome_fem1_rrf3_egg_H3K36me3_ChIP_macs3_peak_545
N2_chrI	5824884	5835365	10482	397.44	47.198	2.19402	46.0722	strome_fem1_rrf3_egg_H3K36me3_ChIP_macs3_peak_546
N2_chrI	5835900	5837165	1266	275.05	7.04778	1.37681	6.33118	strome_fem1_rrf3_egg_H3K36me3_ChIP_macs3_peak_547
N2_chrI	5839726	5844724	4999	350.01	31.4191	1.86768	30.4511	strome_fem1_rrf3_egg_H3K36me3_ChIP_macs3_peak_548
N2_chrI	5845989	5852196	6208	360.04	39.2007	2.0432	38.1518	strome_fem1_rrf3_egg_H3K36me3_ChIP_macs3_peak_549
N2_chrI	5874267	5888899	14633	359.8	41.4494	2.06642	40.3503	strome_fem1_rrf3_egg_H3K36me3_ChIP_macs3_peak_550
N2_chrI	5889313	5892347	3035	331.27	31.9227	1.93864	30.958	strome_fem1_rrf3_egg_H3K36me3_ChIP_macs3_peak_551
N2_chrI	5918408	5921531	3124	405.05	56.6341	2.28384	55.3524	strome_fem1_rrf3_egg_H3K36me3_ChIP_macs3_peak_552
N2_chrI	5922528	5930380	7853	378.11	44.3621	2.12511	43.2435	strome_fem1_rrf3_egg_H3K36me3_ChIP_macs3_peak_553
N2_chrI	5930698	5935453	4756	386.44	44.568	2.05696	43.458	strome_fem1_rrf3_egg_H3K36me3_ChIP_macs3_peak_554
N2_chrI	5952385	5954176	1792	339.32	36.565	2.07604	35.5486	strome_fem1_rrf3_egg_H3K36me3_ChIP_macs3_peak_555
N2_chrI	5954654	5956499	1846	401.7	58.2345	2.28392	56.9216	strome_fem1_rrf3_egg_H3K36me3_ChIP_macs3_peak_556
N2_chrI	5996443	5999863	3421	297.49	15.8771	1.62857	15.069	strome_fem1_rrf3_egg_H3K36me3_ChIP_macs3_peak_557
N2_chrI	6000350	6003180	2831	384.01	36.5296	2.00335	35.5211	strome_fem1_rrf3_egg_H3K36me3_ChIP_macs3_peak_558
N2_chrI	6003595	6019307	15713	357.67	40.7889	2.1143	39.7135	strome_fem1_rrf3_egg_H3K36me3_ChIP_macs3_peak_559
N2_chrI	6020427	6021179	753	247.69	7.90059	1.42365	7.17582	strome_fem1_rrf3_egg_H3K36me3_ChIP_macs3_peak_560
N2_chrI	6021845	6022995	1151	255.35	9.06722	1.46145	8.32898	strome_fem1_rrf3_egg_H3K36me3_ChIP_macs3_peak_561
N2_chrI	6023446	6028575	5130	333.6	30.4345	1.93646	29.481	strome_fem1_rrf3_egg_H3K36me3_ChIP_macs3_peak_562
N2_chrI	6029200	6051451	22252	405.48	57.6901	2.36913	56.42	strome_fem1_rrf3_egg_H3K36me3_ChIP_macs3_peak_563
N2_chrI	6053412	6054832	1421	231.88	5.40297	1.34615	4.7062	strome_fem1_rrf3_egg_H3K36me3_ChIP_macs3_peak_564
N2_chrI	6055612	6063812	8201	349.23	38.4369	2.08584	37.4008	strome_fem1_rrf3_egg_H3K36me3_ChIP_macs3_peak_565
N2_chrI	6070177	6078396	8220	423.08	57.1487	2.26936	55.8786	strome_fem1_rrf3_egg_H3K36me3_ChIP_macs3_peak_566
N2_chrI	6078791	6096363	17573	368.35	45.3414	2.16288	44.197	strome_fem1_rrf3_egg_H3K36me3_ChIP_macs3_peak_567
N2_chrI	6096811	6097137	327	242.91	9.16765	1.48967	8.42749	strome_fem1_rrf3_egg_H3K36me3_ChIP_macs3_peak_568
N2_chrI	6097504	6098254	751	249.77	6.0623	1.35851	5.35755	strome_fem1_rrf3_egg_H3K36me3_ChIP_macs3_peak_569
N2_chrI	6106970	6108104	1135	322.24	23.394	1.79991	22.5121	strome_fem1_rrf3_egg_H3K36me3_ChIP_macs3_peak_570
N2_chrI	6108457	6111819	3363	305.61	24.011	1.77849	23.1224	strome_fem1_rrf3_egg_H3K36me3_ChIP_macs3_peak_571
N2_chrI	6123104	6126875	3772	408.22	53.8105	2.2779	52.5678	strome_fem1_rrf3_egg_H3K36me3_ChIP_macs3_peak_572
N2_chrI	6127235	6132271	5037	409.98	57.4152	2.34758	56.1514	strome_fem1_rrf3_egg_H3K36me3_ChIP_macs3_peak_573
N2_chrI	6172606	6174008	1403	336.99	21.0535	1.72715	20.1928	strome_fem1_rrf3_egg_H3K36me3_ChIP_macs3_peak_574
N2_chrI	6194576	6210306	15731	382.48	42.9421	2.11074	41.8524	strome_fem1_rrf3_egg_H3K36me3_ChIP_macs3_peak_575
N2_chrI	6218224	6218935	712	261.92	7.66688	1.41176	6.94357	strome_fem1_rrf3_egg_H3K36me3_ChIP_macs3_peak_576
N2_chrI	6223738	6232523	8786	419.08	56.7464	2.26537	55.4787	strome_fem1_rrf3_egg_H3K36me3_ChIP_macs3_peak_577
N2_chrI	6233009	6238044	5036	464.9	76.9861	2.63686	75.4835	strome_fem1_rrf3_egg_H3K36me3_ChIP_macs3_peak_578
N2_chrI	6238438	6239959	1522	275.74	11.5763	1.52766	10.8115	strome_fem1_rrf3_egg_H3K36me3_ChIP_macs3_peak_579
N2_chrI	6241392	6241671	280	237.49	7.598	1.44205	6.87394	strome_fem1_rrf3_egg_H3K36me3_ChIP_macs3_peak_580
N2_chrI	6242461	6245672	3212	263.83	16.0361	1.61477	15.2304	strome_fem1_rrf3_egg_H3K36me3_ChIP_macs3_peak_581
N2_chrI	6270242	6275295	5054	382.47	43.1303	2.10368	42.0463	strome_fem1_rrf3_egg_H3K36me3_ChIP_macs3_peak_582
N2_chrI	6300048	6300967	920	245.08	7.70899	1.41204	6.98768	strome_fem1_rrf3_egg_H3K36me3_ChIP_macs3_peak_583
N2_chrI	6301288	6315061	13774	322.21	26.4257	1.83744	25.5131	strome_fem1_rrf3_egg_H3K36me3_ChIP_macs3_peak_584
N2_chrI	6332146	6338150	6005	415.56	54.8407	2.25622	53.6133	strome_fem1_rrf3_egg_H3K36me3_ChIP_macs3_peak_585
N2_chrI	6359466	6365074	5609	378.48	46.618	2.1343	45.4733	strome_fem1_rrf3_egg_H3K36me3_ChIP_macs3_peak_586
N2_chrI	6365397	6378280	12884	323.51	24.5545	1.78868	23.6613	strome_fem1_rrf3_egg_H3K36me3_ChIP_macs3_peak_587
N2_chrI	6383695	6403835	20141	337.67	30.434	1.88516	29.4719	strome_fem1_rrf3_egg_H3K36me3_ChIP_macs3_peak_588
N2_chrI	6424722	6427817	3096	365.98	40.7929	2.09992	39.7329	strome_fem1_rrf3_egg_H3K36me3_ChIP_macs3_peak_589
N2_chrI	6437055	6443020	5966	372.85	43.1347	2.10007	42.0467	strome_fem1_rrf3_egg_H3K36me3_ChIP_macs3_peak_590
N2_chrI	6458473	6463731	5259	465.01	80.4631	2.64559	78.8747	strome_fem1_rrf3_egg_H3K36me3_ChIP_macs3_peak_591
N2_chrI	6464492	6472047	7556	533.99	95.408	2.7489	93.6261	strome_fem1_rrf3_egg_H3K36me3_ChIP_macs3_peak_592
N2_chrI	6473550	6476223	2674	321.22	25.0973	1.84579	24.1987	strome_fem1_rrf3_egg_H3K36me3_ChIP_macs3_peak_593
N2_chrI	6476529	6477101	573	270.37	10.4192	1.50851	9.66442	strome_fem1_rrf3_egg_H3K36me3_ChIP_macs3_peak_594
N2_chrI	6478199	6484695	6497	456.11	66.2042	2.36586	64.7992	strome_fem1_rrf3_egg_H3K36me3_ChIP_macs3_peak_595
N2_chrI	6485005	6489167	4163	432.28	52.6472	2.27084	51.4716	strome_fem1_rrf3_egg_H3K36me3_ChIP_macs3_peak_596
N2_chrI	6489482	6489816	335	235.55	5.75238	1.35993	5.05086	strome_fem1_rrf3_egg_H3K36me3_ChIP_macs3_peak_597
N2_chrI	6490256	6495107	4852	380.96	42.6813	2.05321	41.5922	strome_fem1_rrf3_egg_H3K36me3_ChIP_macs3_peak_598
N2_chrI	6507231	6510997	3767	391.77	54.4945	2.33733	53.2772	strome_fem1_rrf3_egg_H3K36me3_ChIP_macs3_peak_599
N2_chrI	6511423	6513825	2403	385.97	46.0676	2.12462	44.9438	strome_fem1_rrf3_egg_H3K36me3_ChIP_macs3_peak_600
N2_chrI	6527726	6529378	1653	272.54	14.5264	1.62744	13.7314	strome_fem1_rrf3_egg_H3K36me3_ChIP_macs3_peak_601
N2_chrI	6529691	6534865	5175	375.48	41.6295	2.1203	40.5677	strome_fem1_rrf3_egg_H3K36me3_ChIP_macs3_peak_602
N2_chrI	6546857	6549403	2547	319.85	28.6163	1.87819	27.6759	strome_fem1_rrf3_egg_H3K36me3_ChIP_macs3_peak_603
N2_chrI	6549777	6550349	573	234.86	6.6443	1.398	5.93264	strome_fem1_rrf3_egg_H3K36me3_ChIP_macs3_peak_604
N2_chrI	6559607	6571747	12141	414.84	55.1475	2.33475	53.9159	strome_fem1_rrf3_egg_H3K36me3_ChIP_macs3_peak_605
N2_chrI	6572186	6579728	7543	399.7	48.1122	2.22109	46.9736	strome_fem1_rrf3_egg_H3K36me3_ChIP_macs3_peak_606
N2_chrI	6580059	6583296	3238	375.27	39.9833	2.09579	38.937	strome_fem1_rrf3_egg_H3K36me3_ChIP_macs3_peak_607
N2_chrI	6583653	6587049	3397	352.88	34.7372	2.0193	33.7458	strome_fem1_rrf3_egg_H3K36me3_ChIP_macs3_peak_608
N2_chrI	6587367	6590492	3126	333.28	28.9547	1.91748	28.0197	strome_fem1_rrf3_egg_H3K36me3_ChIP_macs3_peak_609
N2_chrI	6591429	6593172	1744	266.74	11.9672	1.53095	11.2009	strome_fem1_rrf3_egg_H3K36me3_ChIP_macs3_peak_610
N2_chrI	6593509	6596929	3421	261.8	7.83194	1.41002	7.1076	strome_fem1_rrf3_egg_H3K36me3_ChIP_macs3_peak_611
N2_chrI	6597266	6602272	5007	399.09	42.3925	2.07212	41.3109	strome_fem1_rrf3_egg_H3K36me3_ChIP_macs3_peak_612
N2_chrI	6607755	6608058	304	204.98	3.19858	1.25645	2.53084	strome_fem1_rrf3_egg_H3K36me3_ChIP_macs3_peak_613
N2_chrI	6615961	6627122	11162	316.09	26.6933	1.83262	25.778	strome_fem1_rrf3_egg_H3K36me3_ChIP_macs3_peak_614
N2_chrI	6627473	6628136	664	275.8	15.8255	1.65585	15.0178	strome_fem1_rrf3_egg_H3K36me3_ChIP_macs3_peak_615
N2_chrI	6642116	6644156	2041	412.37	57.4535	2.31697	56.1904	strome_fem1_rrf3_egg_H3K36me3_ChIP_macs3_peak_616
N2_chrI	6735260	6740398	5139	352.76	35.0621	1.99745	34.0612	strome_fem1_rrf3_egg_H3K36me3_ChIP_macs3_peak_617
N2_chrI	6740942	6741540	599	252.97	11.4349	1.53568	10.6736	strome_fem1_rrf3_egg_H3K36me3_ChIP_macs3_peak_618
N2_chrI	6750973	6753486	2514	398.28	47.6733	2.1931	46.5496	strome_fem1_rrf3_egg_H3K36me3_ChIP_macs3_peak_619
N2_chrI	6754104	6763227	9124	388.88	45.6095	2.10086	44.4716	strome_fem1_rrf3_egg_H3K36me3_ChIP_macs3_peak_620
N2_chrI	6763626	6773816	10191	422.79	55.1788	2.26681	53.9419	strome_fem1_rrf3_egg_H3K36me3_ChIP_macs3_peak_621
N2_chrI	6774395	6775958	1564	333.14	26.1158	1.83799	25.2059	strome_fem1_rrf3_egg_H3K36me3_ChIP_macs3_peak_622
N2_chrI	6776263	6779783	3521	260.36	13.3336	1.59527	12.5514	strome_fem1_rrf3_egg_H3K36me3_ChIP_macs3_peak_623
N2_chrI	6791927	6792961	1035	361.6	9.81029	1.39786	9.06353	strome_fem1_rrf3_egg_H3K36me3_ChIP_macs3_peak_624
N2_chrI	6794622	6797718	3097	303.24	17.106	1.59898	16.29	strome_fem1_rrf3_egg_H3K36me3_ChIP_macs3_peak_625
N2_chrI	6798095	6802817	4723	338.12	32.501	1.92144	31.5239	strome_fem1_rrf3_egg_H3K36me3_ChIP_macs3_peak_626
N2_chrI	6803130	6803497	368	254.54	5.41456	1.33162	4.71692	strome_fem1_rrf3_egg_H3K36me3_ChIP_macs3_peak_627
N2_chrI	6804075	6807209	3135	348.12	32.1718	1.90505	31.2011	strome_fem1_rrf3_egg_H3K36me3_ChIP_macs3_peak_628
N2_chrI	6808037	6816965	8929	484.98	86.5817	2.66627	84.7284	strome_fem1_rrf3_egg_H3K36me3_ChIP_macs3_peak_629
N2_chrI	6817327	6823278	5952	342.47	38.6257	2.04294	37.5553	strome_fem1_rrf3_egg_H3K36me3_ChIP_macs3_peak_630
N2_chrI	6829636	6853126	23491	333.76	31.8038	1.89526	30.8146	strome_fem1_rrf3_egg_H3K36me3_ChIP_macs3_peak_631
N2_chrI	6853534	6862436	8903	405.19	53.8336	2.27484	52.6066	strome_fem1_rrf3_egg_H3K36me3_ChIP_macs3_peak_632
N2_chrI	6863682	6864026	345	239.76	3.51333	1.25191	2.84105	strome_fem1_rrf3_egg_H3K36me3_ChIP_macs3_peak_633
N2_chrI	6864997	6867270	2274	371.83	35.4345	2.01125	34.4358	strome_fem1_rrf3_egg_H3K36me3_ChIP_macs3_peak_634
N2_chrI	6867617	6875456	7840	406.97	51.7497	2.26241	50.5715	strome_fem1_rrf3_egg_H3K36me3_ChIP_macs3_peak_635
N2_chrI	6917852	6931257	13406	418.01	56.3176	2.35431	55.0938	strome_fem1_rrf3_egg_H3K36me3_ChIP_macs3_peak_636
N2_chrI	6931985	6935444	3460	359.66	40.9131	2.12313	39.854	strome_fem1_rrf3_egg_H3K36me3_ChIP_macs3_peak_637
N2_chrI	6940186	6941234	1049	338.51	35.0615	2.0292	34.0599	strome_fem1_rrf3_egg_H3K36me3_ChIP_macs3_peak_638
N2_chrI	6941635	6954659	13025	321.49	29.7007	1.94667	28.7546	strome_fem1_rrf3_egg_H3K36me3_ChIP_macs3_peak_639
N2_chrI	6960125	6968116	7992	319.39	28.2155	1.89582	27.2851	strome_fem1_rrf3_egg_H3K36me3_ChIP_macs3_peak_640
N2_chrI	6968605	6971347	2743	311.36	27.0826	1.90939	26.1658	strome_fem1_rrf3_egg_H3K36me3_ChIP_macs3_peak_641
N2_chrI	6984808	6991018	6211	299.81	21.202	1.74865	20.3428	strome_fem1_rrf3_egg_H3K36me3_ChIP_macs3_peak_642
N2_chrI	7025122	7032689	7568	432.31	57.0209	2.27268	55.7706	strome_fem1_rrf3_egg_H3K36me3_ChIP_macs3_peak_643
N2_chrI	7033017	7038324	5308	364.72	41.5876	2.08606	40.5043	strome_fem1_rrf3_egg_H3K36me3_ChIP_macs3_peak_644
N2_chrI	7039231	7043598	4368	347.65	33.7072	1.96834	32.7228	strome_fem1_rrf3_egg_H3K36me3_ChIP_macs3_peak_645
N2_chrI	7045577	7046265	689	252.72	5.09054	1.31687	4.39713	strome_fem1_rrf3_egg_H3K36me3_ChIP_macs3_peak_646
N2_chrI	7071098	7073778	2681	279.72	16.3706	1.65473	15.5592	strome_fem1_rrf3_egg_H3K36me3_ChIP_macs3_peak_647
N2_chrI	7074270	7076758	2489	339.24	26.8397	1.84912	25.9239	strome_fem1_rrf3_egg_H3K36me3_ChIP_macs3_peak_648
N2_chrI	7084639	7088614	3976	360.11	36.8187	1.95356	35.7892	strome_fem1_rrf3_egg_H3K36me3_ChIP_macs3_peak_649
N2_chrI	7096039	7100633	4595	337.6	26.2937	1.78301	25.3819	strome_fem1_rrf3_egg_H3K36me3_ChIP_macs3_peak_650
N2_chrI	7102445	7103529	1085	279.57	10.8013	1.50454	10.0434	strome_fem1_rrf3_egg_H3K36me3_ChIP_macs3_peak_651
N2_chrI	7104502	7107493	2992	445.39	57.3193	2.23729	56.0722	strome_fem1_rrf3_egg_H3K36me3_ChIP_macs3_peak_652
N2_chrI	7108157	7112211	4055	454.87	64.233	2.39235	62.8824	strome_fem1_rrf3_egg_H3K36me3_ChIP_macs3_peak_653
N2_chrI	7112730	7117073	4344	346.22	31.2339	1.93418	30.2748	strome_fem1_rrf3_egg_H3K36me3_ChIP_macs3_peak_654
N2_chrI	7117426	7120010	2585	314.98	19.8605	1.67857	19.0154	strome_fem1_rrf3_egg_H3K36me3_ChIP_macs3_peak_655
N2_chrI	7150687	7151632	946	237.44	5.3553	1.33208	4.65991	strome_fem1_rrf3_egg_H3K36me3_ChIP_macs3_peak_656
N2_chrI	7156949	7165363	8415	336.83	34.5035	1.97953	33.4993	strome_fem1_rrf3_egg_H3K36me3_ChIP_macs3_peak_657
N2_chrI	7165959	7176499	10541	374.41	42.9114	2.05765	41.8001	strome_fem1_rrf3_egg_H3K36me3_ChIP_macs3_peak_658
N2_chrI	7177105	7178948	1844	353.62	35.7979	2.02508	34.7909	strome_fem1_rrf3_egg_H3K36me3_ChIP_macs3_peak_659
N2_chrI	7236048	7239226	3179	374.21	35.9149	1.98493	34.9081	strome_fem1_rrf3_egg_H3K36me3_ChIP_macs3_peak_660
N2_chrI	7239674	7241673	2000	353.2	29.5137	1.90896	28.5728	strome_fem1_rrf3_egg_H3K36me3_ChIP_macs3_peak_661
N2_chrI	7242434	7250534	8101	426.46	58.1867	2.32984	56.9232	strome_fem1_rrf3_egg_H3K36me3_ChIP_macs3_peak_662
N2_chrI	7250840	7256816	5977	390.27	41.6586	2.08183	40.594	strome_fem1_rrf3_egg_H3K36me3_ChIP_macs3_peak_663
N2_chrI	7262305	7268763	6459	437.88	58.9857	2.34752	57.7239	strome_fem1_rrf3_egg_H3K36me3_ChIP_macs3_peak_664
N2_chrI	7269371	7276958	7588	413.44	57.0058	2.23761	55.6858	strome_fem1_rrf3_egg_H3K36me3_ChIP_macs3_peak_665
N2_chrI	7296773	7301128	4356	348.63	35.6202	2.05279	34.6175	strome_fem1_rrf3_egg_H3K36me3_ChIP_macs3_peak_666
N2_chrI	7316880	7327528	10649	384.36	46.512	2.18991	45.3909	strome_fem1_rrf3_egg_H3K36me3_ChIP_macs3_peak_667
N2_chrI	7329511	7331664	2154	349.67	34.1741	2.00618	33.1851	strome_fem1_rrf3_egg_H3K36me3_ChIP_macs3_peak_668
N2_chrI	7333091	7336047	2957	301.99	21.3697	1.70587	20.5049	strome_fem1_rrf3_egg_H3K36me3_ChIP_macs3_peak_669
N2_chrI	7362980	7364250	1271	321.76	28.5634	1.84706	27.629	strome_fem1_rrf3_egg_H3K36me3_ChIP_macs3_peak_670
N2_chrI	7365080	7369598	4519	357.43	37.7687	2.0653	36.7352	strome_fem1_rrf3_egg_H3K36me3_ChIP_macs3_peak_671
N2_chrI	7473722	7474233	512	258.6	8.03425	1.43361	7.30572	strome_fem1_rrf3_egg_H3K36me3_ChIP_macs3_peak_672
N2_chrI	7474610	7484149	9540	386.79	43.2922	2.12979	42.2055	strome_fem1_rrf3_egg_H3K36me3_ChIP_macs3_peak_673
N2_chrI	7490946	7491378	433	294.39	6.07223	1.33018	5.36626	strome_fem1_rrf3_egg_H3K36me3_ChIP_macs3_peak_674
N2_chrI	7512726	7521373	8648	476.86	70.3039	2.426	68.8726	strome_fem1_rrf3_egg_H3K36me3_ChIP_macs3_peak_675
N2_chrI	7537958	7544607	6650	316.98	27.3004	1.8709	26.3794	strome_fem1_rrf3_egg_H3K36me3_ChIP_macs3_peak_676
N2_chrI	7553718	7559565	5848	423.62	61.1009	2.36041	59.7629	strome_fem1_rrf3_egg_H3K36me3_ChIP_macs3_peak_677
N2_chrI	7571375	7580079	8705	412.24	47.7358	2.17474	46.6091	strome_fem1_rrf3_egg_H3K36me3_ChIP_macs3_peak_678
N2_chrI	7580477	7587962	7486	410.67	56.8651	2.31949	55.6016	strome_fem1_rrf3_egg_H3K36me3_ChIP_macs3_peak_679
N2_chrI	7588522	7588911	390	212.6	4.79182	1.33482	4.10234	strome_fem1_rrf3_egg_H3K36me3_ChIP_macs3_peak_680
N2_chrI	7589685	7590064	380	222.5	5.13289	1.34286	4.43921	strome_fem1_rrf3_egg_H3K36me3_ChIP_macs3_peak_681
N2_chrI	7590400	7599173	8774	384.3	44.6229	2.1259	43.5167	strome_fem1_rrf3_egg_H3K36me3_ChIP_macs3_peak_682
N2_chrI	7599519	7600654	1136	315.46	25.5025	1.85145	24.6001	strome_fem1_rrf3_egg_H3K36me3_ChIP_macs3_peak_683
N2_chrI	7601902	7619654	17753	346.1	35.943	2.00995	34.9307	strome_fem1_rrf3_egg_H3K36me3_ChIP_macs3_peak_684
N2_chrI	7650822	7667191	16370	436.12	60.7238	2.37596	59.4357	strome_fem1_rrf3_egg_H3K36me3_ChIP_macs3_peak_685
N2_chrI	7667827	7673753	5927	405.65	43.4656	2.12269	42.3823	strome_fem1_rrf3_egg_H3K36me3_ChIP_macs3_peak_686
N2_chrI	7691478	7693554	2077	316.62	28.4896	1.86053	27.5549	strome_fem1_rrf3_egg_H3K36me3_ChIP_macs3_peak_687
N2_chrI	7694121	7703194	9074	383.62	46.9014	2.19404	45.7667	strome_fem1_rrf3_egg_H3K36me3_ChIP_macs3_peak_688
N2_chrI	7703593	7704296	704	252.72	6.32117	1.36504	5.61396	strome_fem1_rrf3_egg_H3K36me3_ChIP_macs3_peak_689
N2_chrI	7708507	7708976	470	267.48	10.992	1.51563	10.2338	strome_fem1_rrf3_egg_H3K36me3_ChIP_macs3_peak_690
N2_chrI	7709619	7716480	6862	352.29	35.0114	1.9483	34.0103	strome_fem1_rrf3_egg_H3K36me3_ChIP_macs3_peak_691
N2_chrI	7716952	7724764	7813	378.78	40.3783	2.04993	39.3092	strome_fem1_rrf3_egg_H3K36me3_ChIP_macs3_peak_692
N2_chrI	7739434	7747772	8339	365.79	37.0182	2.00796	35.9863	strome_fem1_rrf3_egg_H3K36me3_ChIP_macs3_peak_693
N2_chrI	7783900	7789486	5587	372.8	46.0285	2.1826	44.902	strome_fem1_rrf3_egg_H3K36me3_ChIP_macs3_peak_694
N2_chrI	7790509	7795093	4585	437.64	57.735	2.28149	56.4691	strome_fem1_rrf3_egg_H3K36me3_ChIP_macs3_peak_695
N2_chrI	7801867	7803273	1407	366.52	31.0782	1.84966	30.1239	strome_fem1_rrf3_egg_H3K36me3_ChIP_macs3_peak_696
N2_chrI	7831176	7832309	1134	302.07	25.6392	1.87381	24.7359	strome_fem1_rrf3_egg_H3K36me3_ChIP_macs3_peak_697
N2_chrI	7832781	7844863	12083	370.83	40.5022	2.11029	39.4479	strome_fem1_rrf3_egg_H3K36me3_ChIP_macs3_peak_698
N2_chrI	7849226	7849785	560	233.21	4.85651	1.32109	4.16633	strome_fem1_rrf3_egg_H3K36me3_ChIP_macs3_peak_699
N2_chrI	7850146	7853059	2914	375.22	35.8718	1.98901	34.8652	strome_fem1_rrf3_egg_H3K36me3_ChIP_macs3_peak_700
N2_chrI	7853493	7860484	6992	372.2	41.0484	2.10374	39.9865	strome_fem1_rrf3_egg_H3K36me3_ChIP_macs3_peak_701
N2_chrI	7863961	7878767	14807	398.11	50.8986	2.24335	49.712	strome_fem1_rrf3_egg_H3K36me3_ChIP_macs3_peak_702
N2_chrI	7888069	7889660	1592	264.7	6.6739	1.36828	5.96214	strome_fem1_rrf3_egg_H3K36me3_ChIP_macs3_peak_703
N2_chrI	7924333	7928645	4313	305.59	23.3767	1.80376	22.4941	strome_fem1_rrf3_egg_H3K36me3_ChIP_macs3_peak_704
N2_chrI	7929161	7953470	24310	443.15	66.5641	2.37774	65.1254	strome_fem1_rrf3_egg_H3K36me3_ChIP_macs3_peak_705
N2_chrI	7954317	7960836	6520	379.49	43.6748	2.1402	42.5867	strome_fem1_rrf3_egg_H3K36me3_ChIP_macs3_peak_706
N2_chrI	7961196	7963856	2661	392.97	45.4431	2.0652	44.3103	strome_fem1_rrf3_egg_H3K36me3_ChIP_macs3_peak_707
N2_chrI	7979946	7987584	7639	375.35	44.7039	2.15456	43.5921	strome_fem1_rrf3_egg_H3K36me3_ChIP_macs3_peak_708
N2_chrI	7988120	7991381	3262	349.73	32.6816	1.86869	31.6976	strome_fem1_rrf3_egg_H3K36me3_ChIP_macs3_peak_709
N2_chrI	8002918	8011507	8590	344.85	28.4763	1.86275	27.5467	strome_fem1_rrf3_egg_H3K36me3_ChIP_macs3_peak_710
N2_chrI	8036811	8042522	5712	369.44	42.2969	2.09244	41.2007	strome_fem1_rrf3_egg_H3K36me3_ChIP_macs3_peak_711
N2_chrI	8042859	8045689	2831	456.44	70.6029	2.5447	69.177	strome_fem1_rrf3_egg_H3K36me3_ChIP_macs3_peak_712
N2_chrI	8046162	8062202	16041	390.36	44.0342	2.10463	42.9321	strome_fem1_rrf3_egg_H3K36me3_ChIP_macs3_peak_713
N2_chrI	8062957	8074034	11078	409.58	53.5767	2.13568	52.3103	strome_fem1_rrf3_egg_H3K36me3_ChIP_macs3_peak_714
N2_chrI	8078079	8078707	629	289.38	11.1773	1.50032	10.4166	strome_fem1_rrf3_egg_H3K36me3_ChIP_macs3_peak_715
N2_chrI	8101584	8118872	17289	430.26	61.4873	2.38701	60.1886	strome_fem1_rrf3_egg_H3K36me3_ChIP_macs3_peak_716
N2_chrI	8119196	8119547	352	211.72	2.91557	1.23483	2.25234	strome_fem1_rrf3_egg_H3K36me3_ChIP_macs3_peak_717
N2_chrI	8119864	8127746	7883	397.71	49.036	2.1267	47.8634	strome_fem1_rrf3_egg_H3K36me3_ChIP_macs3_peak_718
N2_chrI	8143904	8148893	4990	298.87	22.1094	1.77244	21.2412	strome_fem1_rrf3_egg_H3K36me3_ChIP_macs3_peak_719
N2_chrI	8152431	8152896	466	229.82	3.95193	1.27968	3.27354	strome_fem1_rrf3_egg_H3K36me3_ChIP_macs3_peak_720
N2_chrI	8232532	8236984	4453	364.78	42.4755	2.14229	41.3922	strome_fem1_rrf3_egg_H3K36me3_ChIP_macs3_peak_721
N2_chrI	8237407	8241161	3755	359.62	40.4132	2.13407	39.3614	strome_fem1_rrf3_egg_H3K36me3_ChIP_macs3_peak_722
N2_chrI	8271362	8273102	1741	378.63	44.7587	2.15747	43.6581	strome_fem1_rrf3_egg_H3K36me3_ChIP_macs3_peak_723
N2_chrI	8273491	8275107	1617	332.83	35.6158	2.06643	34.6043	strome_fem1_rrf3_egg_H3K36me3_ChIP_macs3_peak_724
N2_chrI	8303779	8306460	2682	334.17	30.0626	1.93984	29.117	strome_fem1_rrf3_egg_H3K36me3_ChIP_macs3_peak_725
N2_chrI	8306920	8311937	5018	416.71	58.6107	2.33046	57.3198	strome_fem1_rrf3_egg_H3K36me3_ChIP_macs3_peak_726
N2_chrI	8312668	8325055	12388	380.52	45.1061	2.14537	43.9741	strome_fem1_rrf3_egg_H3K36me3_ChIP_macs3_peak_727
N2_chrI	8325633	8327201	1569	251.68	12.632	1.58625	11.857	strome_fem1_rrf3_egg_H3K36me3_ChIP_macs3_peak_728
N2_chrI	8331508	8332962	1455	248.84	5.85999	1.34873	5.1578	strome_fem1_rrf3_egg_H3K36me3_ChIP_macs3_peak_729
N2_chrI	8333608	8342224	8617	430.52	60.7789	2.37646	59.4877	strome_fem1_rrf3_egg_H3K36me3_ChIP_macs3_peak_730
N2_chrI	8342557	8348089	5533	336.31	30.4782	1.94298	29.5279	strome_fem1_rrf3_egg_H3K36me3_ChIP_macs3_peak_731
N2_chrI	8348592	8349313	722	232.83	5.24026	1.34077	4.54507	strome_fem1_rrf3_egg_H3K36me3_ChIP_macs3_peak_732
N2_chrI	8349826	8350980	1155	233.38	4.6247	1.31025	3.93738	strome_fem1_rrf3_egg_H3K36me3_ChIP_macs3_peak_733
N2_chrI	8351333	8354547	3215	384.75	51.1943	2.28779	50.0095	strome_fem1_rrf3_egg_H3K36me3_ChIP_macs3_peak_734
N2_chrI	8354895	8358672	3778	372.38	44.3604	2.18067	43.2637	strome_fem1_rrf3_egg_H3K36me3_ChIP_macs3_peak_735
N2_chrI	8359148	8361130	1983	324.81	25.2696	1.75435	24.3704	strome_fem1_rrf3_egg_H3K36me3_ChIP_macs3_peak_736
N2_chrI	8376215	8387855	11641	408.79	56.2309	2.37254	54.9998	strome_fem1_rrf3_egg_H3K36me3_ChIP_macs3_peak_737
N2_chrI	8388202	8388481	280	220.41	4.75914	1.33002	4.06951	strome_fem1_rrf3_egg_H3K36me3_ChIP_macs3_peak_738
N2_chrI	8395426	8406439	11014	281.05	13.8081	1.58199	13.0216	strome_fem1_rrf3_egg_H3K36me3_ChIP_macs3_peak_739
N2_chrI	8406884	8407254	371	260.77	14.769	1.65307	13.9714	strome_fem1_rrf3_egg_H3K36me3_ChIP_macs3_peak_740
N2_chrI	8407888	8409400	1513	268.22	14.4998	1.61798	13.7062	strome_fem1_rrf3_egg_H3K36me3_ChIP_macs3_peak_741
N2_chrI	8409969	8410544	576	239.02	10.2702	1.51571	9.52037	strome_fem1_rrf3_egg_H3K36me3_ChIP_macs3_peak_742
N2_chrI	8411375	8420268	8894	382.89	46.6354	2.15634	45.4944	strome_fem1_rrf3_egg_H3K36me3_ChIP_macs3_peak_743
N2_chrI	8425111	8430284	5174	291.85	23.3754	1.77573	22.4817	strome_fem1_rrf3_egg_H3K36me3_ChIP_macs3_peak_744
N2_chrI	8431121	8434381	3261	336.31	34.877	2.03444	33.8818	strome_fem1_rrf3_egg_H3K36me3_ChIP_macs3_peak_745
N2_chrI	8434847	8452438	17592	430.68	61.4245	2.4129	60.121	strome_fem1_rrf3_egg_H3K36me3_ChIP_macs3_peak_746
N2_chrI	8452835	8456829	3995	397.5	49.326	2.25026	48.1795	strome_fem1_rrf3_egg_H3K36me3_ChIP_macs3_peak_747
N2_chrI	8510331	8513448	3118	302.45	24.7138	1.83606	23.8195	strome_fem1_rrf3_egg_H3K36me3_ChIP_macs3_peak_748
N2_chrI	8513842	8522491	8650	434.67	63.4262	2.3703	62.0546	strome_fem1_rrf3_egg_H3K36me3_ChIP_macs3_peak_749
N2_chrI	8535040	8538405	3366	326.03	26.775	1.85359	25.8605	strome_fem1_rrf3_egg_H3K36me3_ChIP_macs3_peak_750
N2_chrI	8543258	8545854	2597	251.03	5.86417	1.34568	5.16231	strome_fem1_rrf3_egg_H3K36me3_ChIP_macs3_peak_751
N2_chrI	8546588	8547267	680	216.6	4.25235	1.30329	3.5703	strome_fem1_rrf3_egg_H3K36me3_ChIP_macs3_peak_752
N2_chrI	8547787	8557808	10022	360.51	38.4094	2.09633	37.3757	strome_fem1_rrf3_egg_H3K36me3_ChIP_macs3_peak_753
N2_chrI	8599267	8608376	9110	330.68	29.3547	1.89132	28.414	strome_fem1_rrf3_egg_H3K36me3_ChIP_macs3_peak_754
N2_chrI	8608923	8609278	356	235.11	4.92598	1.32469	4.2344	strome_fem1_rrf3_egg_H3K36me3_ChIP_macs3_peak_755
N2_chrI	8611333	8611970	638	267.74	4.3073	1.2733	3.624	strome_fem1_rrf3_egg_H3K36me3_ChIP_macs3_peak_756
N2_chrI	8612486	8613027	542	225.22	4.50187	1.30866	3.81658	strome_fem1_rrf3_egg_H3K36me3_ChIP_macs3_peak_757
N2_chrI	8617386	8627169	9784	441.66	65.6784	2.4853	64.3204	strome_fem1_rrf3_egg_H3K36me3_ChIP_macs3_peak_758
N2_chrI	8627531	8643039	15509	375.17	43.9223	2.1558	42.8245	strome_fem1_rrf3_egg_H3K36me3_ChIP_macs3_peak_759
N2_chrI	8661946	8663869	1924	335.18	25.1461	1.77047	24.2466	strome_fem1_rrf3_egg_H3K36me3_ChIP_macs3_peak_760
N2_chrI	8664320	8673540	9221	394.2	51.0724	2.27565	49.8932	strome_fem1_rrf3_egg_H3K36me3_ChIP_macs3_peak_761
N2_chrI	8674272	8674635	364	226.57	6.46224	1.39945	5.75216	strome_fem1_rrf3_egg_H3K36me3_ChIP_macs3_peak_762
N2_chrI	8675253	8675610	358	244.83	8.1034	1.44527	7.37489	strome_fem1_rrf3_egg_H3K36me3_ChIP_macs3_peak_763
N2_chrI	8675930	8678466	2537	362.12	33.6395	1.94402	32.6556	strome_fem1_rrf3_egg_H3K36me3_ChIP_macs3_peak_764
N2_chrI	8686800	8690664	3865	342.53	32.8228	2.00266	31.8491	strome_fem1_rrf3_egg_H3K36me3_ChIP_macs3_peak_765
N2_chrI	8691339	8697113	5775	368.07	42.5675	2.13521	41.4894	strome_fem1_rrf3_egg_H3K36me3_ChIP_macs3_peak_766
N2_chrI	8702899	8708010	5112	383.46	40.9064	2.10532	39.8526	strome_fem1_rrf3_egg_H3K36me3_ChIP_macs3_peak_767
N2_chrI	8713229	8719046	5818	385.82	47.3303	2.21439	46.2044	strome_fem1_rrf3_egg_H3K36me3_ChIP_macs3_peak_768
N2_chrI	8719349	8728605	9257	384.84	43.0083	2.12832	41.9232	strome_fem1_rrf3_egg_H3K36me3_ChIP_macs3_peak_769
N2_chrI	8729087	8732967	3881	390.25	46.2234	2.13152	45.0864	strome_fem1_rrf3_egg_H3K36me3_ChIP_macs3_peak_770
N2_chrI	8753300	8762270	8971	385.4	47.5666	2.17339	46.4166	strome_fem1_rrf3_egg_H3K36me3_ChIP_macs3_peak_771
N2_chrI	8762736	8772586	9851	387.16	46.443	2.13938	45.3117	strome_fem1_rrf3_egg_H3K36me3_ChIP_macs3_peak_772
N2_chrI	8773110	8773476	367	228.98	4.42955	1.30516	3.7448	strome_fem1_rrf3_egg_H3K36me3_ChIP_macs3_peak_773
N2_chrI	8778586	8786531	7946	383.76	40.5291	2.07412	39.472	strome_fem1_rrf3_egg_H3K36me3_ChIP_macs3_peak_774
N2_chrI	8788094	8792622	4529	416.96	55.6144	2.20866	54.3482	strome_fem1_rrf3_egg_H3K36me3_ChIP_macs3_peak_775
N2_chrI	8793495	8797780	4286	289.65	14.4594	1.58625	13.6656	strome_fem1_rrf3_egg_H3K36me3_ChIP_macs3_peak_776
N2_chrI	8816862	8817896	1035	235.79	5.21112	1.3331	4.51669	strome_fem1_rrf3_egg_H3K36me3_ChIP_macs3_peak_777
N2_chrI	8819615	8823913	4299	445.76	67.0367	2.43127	65.6142	strome_fem1_rrf3_egg_H3K36me3_ChIP_macs3_peak_778
N2_chrI	8826803	8827339	537	234.59	4.49198	1.30381	3.80617	strome_fem1_rrf3_egg_H3K36me3_ChIP_macs3_peak_779
N2_chrI	8827753	8834619	6867	437.95	58.8335	2.32461	57.5572	strome_fem1_rrf3_egg_H3K36me3_ChIP_macs3_peak_780
N2_chrI	8835305	8842929	7625	328.46	30.041	1.92831	29.0851	strome_fem1_rrf3_egg_H3K36me3_ChIP_macs3_peak_781
N2_chrI	8843472	8848374	4903	370.42	40.1741	2.11206	39.1227	strome_fem1_rrf3_egg_H3K36me3_ChIP_macs3_peak_782
N2_chrI	8853848	8865400	11553	528.56	97.0457	2.81275	95.2215	strome_fem1_rrf3_egg_H3K36me3_ChIP_macs3_peak_783
N2_chrI	8871938	8878497	6560	367.14	41.5778	2.10863	40.5073	strome_fem1_rrf3_egg_H3K36me3_ChIP_macs3_peak_784
N2_chrI	8928522	8944507	15986	442.42	64.6826	2.43495	63.3494	strome_fem1_rrf3_egg_H3K36me3_ChIP_macs3_peak_785
N2_chrI	8976802	8978714	1913	340.46	31.4205	1.97299	30.4613	strome_fem1_rrf3_egg_H3K36me3_ChIP_macs3_peak_786
N2_chrI	8979293	8981131	1839	234.94	5.16065	1.32952	4.46746	strome_fem1_rrf3_egg_H3K36me3_ChIP_macs3_peak_787
N2_chrI	8988442	8996704	8263	466.44	72.5307	2.54908	71.0943	strome_fem1_rrf3_egg_H3K36me3_ChIP_macs3_peak_788
N2_chrI	8997039	9000514	3476	383.47	43.3293	2.13328	42.2419	strome_fem1_rrf3_egg_H3K36me3_ChIP_macs3_peak_789
N2_chrI	9027720	9030729	3010	311.51	28.323	1.89538	27.3871	strome_fem1_rrf3_egg_H3K36me3_ChIP_macs3_peak_790
N2_chrI	9031200	9040513	9314	451.91	65.8253	2.42121	64.4681	strome_fem1_rrf3_egg_H3K36me3_ChIP_macs3_peak_791
N2_chrI	9068826	9069249	424	221.3	6.31131	1.39809	5.60293	strome_fem1_rrf3_egg_H3K36me3_ChIP_macs3_peak_792
N2_chrI	9086456	9091206	4751	394.76	46.2683	2.17805	45.1565	strome_fem1_rrf3_egg_H3K36me3_ChIP_macs3_peak_793
N2_chrI	9091829	9097792	5964	328.55	29.1476	1.93156	28.2094	strome_fem1_rrf3_egg_H3K36me3_ChIP_macs3_peak_794
N2_chrI	9104051	9106651	2601	368.27	48.5829	2.23307	47.4324	strome_fem1_rrf3_egg_H3K36me3_ChIP_macs3_peak_795
N2_chrI	9127487	9137853	10367	370.41	40.5112	2.06109	39.4447	strome_fem1_rrf3_egg_H3K36me3_ChIP_macs3_peak_796
N2_chrI	9138818	9151026	12209	354.45	35.8233	1.89395	34.7867	strome_fem1_rrf3_egg_H3K36me3_ChIP_macs3_peak_797
N2_chrI	9151429	9154217	2789	303.92	24.3862	1.75885	23.4979	strome_fem1_rrf3_egg_H3K36me3_ChIP_macs3_peak_798
N2_chrI	9154601	9158424	3824	268.67	10.804	1.51551	10.0464	strome_fem1_rrf3_egg_H3K36me3_ChIP_macs3_peak_799
N2_chrI	9158906	9176433	17528	357.66	37.9651	2.02875	36.9228	strome_fem1_rrf3_egg_H3K36me3_ChIP_macs3_peak_800
N2_chrI	9185210	9204369	19160	398.76	51.3811	2.20913	50.1599	strome_fem1_rrf3_egg_H3K36me3_ChIP_macs3_peak_801
N2_chrI	9247877	9253238	5362	508.74	88.333	2.69009	86.6375	strome_fem1_rrf3_egg_H3K36me3_ChIP_macs3_peak_802
N2_chrI	9253628	9262914	9287	382.28	46.3711	2.21228	45.251	strome_fem1_rrf3_egg_H3K36me3_ChIP_macs3_peak_803
N2_chrI	9263453	9275962	12510	369.52	43.091	2.11316	41.9867	strome_fem1_rrf3_egg_H3K36me3_ChIP_macs3_peak_804
N2_chrI	9298335	9301035	2701	352.82	30.1891	1.89482	29.2412	strome_fem1_rrf3_egg_H3K36me3_ChIP_macs3_peak_805
N2_chrI	9306876	9313327	6452	425.19	58.9779	2.34905	57.6934	strome_fem1_rrf3_egg_H3K36me3_ChIP_macs3_peak_806
N2_chrI	9313994	9321118	7125	363.32	38.9292	2.09559	37.8839	strome_fem1_rrf3_egg_H3K36me3_ChIP_macs3_peak_807
N2_chrI	9331187	9331521	335	224.9	3.26633	1.24779	2.59762	strome_fem1_rrf3_egg_H3K36me3_ChIP_macs3_peak_808
N2_chrI	9332063	9333519	1457	297.76	23.4957	1.83629	22.6136	strome_fem1_rrf3_egg_H3K36me3_ChIP_macs3_peak_809
N2_chrI	9334783	9341224	6442	358.21	41.1837	2.15424	40.1152	strome_fem1_rrf3_egg_H3K36me3_ChIP_macs3_peak_810
N2_chrI	9361682	9369178	7497	364.32	37.0454	2.03548	36.029	strome_fem1_rrf3_egg_H3K36me3_ChIP_macs3_peak_811
N2_chrI	9369642	9369986	345	200.49	3.37674	1.27037	2.7061	strome_fem1_rrf3_egg_H3K36me3_ChIP_macs3_peak_812
N2_chrI	9390648	9401579	10932	383.46	40.4848	2.04029	39.4188	strome_fem1_rrf3_egg_H3K36me3_ChIP_macs3_peak_813
N2_chrI	9401918	9402290	373	213.62	3.09855	1.24499	2.43237	strome_fem1_rrf3_egg_H3K36me3_ChIP_macs3_peak_814
N2_chrI	9403116	9403978	863	220.19	4.48797	1.31534	3.80225	strome_fem1_rrf3_egg_H3K36me3_ChIP_macs3_peak_815
N2_chrI	9404424	9409474	5051	285.24	13.0807	1.57042	12.2994	strome_fem1_rrf3_egg_H3K36me3_ChIP_macs3_peak_816
N2_chrI	9409843	9411179	1337	265.12	11.3591	1.53738	10.596	strome_fem1_rrf3_egg_H3K36me3_ChIP_macs3_peak_817
N2_chrI	9411819	9413391	1573	277.88	11.0495	1.51752	10.2886	strome_fem1_rrf3_egg_H3K36me3_ChIP_macs3_peak_818
N2_chrI	9414113	9417133	3021	333.11	35.5568	2.02405	34.5476	strome_fem1_rrf3_egg_H3K36me3_ChIP_macs3_peak_819
N2_chrI	9417447	9420214	2768	398.16	50.5705	2.18038	49.3814	strome_fem1_rrf3_egg_H3K36me3_ChIP_macs3_peak_820
N2_chrI	9420597	9426738	6142	317.96	29.2871	1.89614	28.3449	strome_fem1_rrf3_egg_H3K36me3_ChIP_macs3_peak_821
N2_chrI	9441623	9448650	7028	370.86	35.1947	1.96503	34.1832	strome_fem1_rrf3_egg_H3K36me3_ChIP_macs3_peak_822
N2_chrI	9449186	9466411	17226	346.94	31.6957	1.91772	30.7258	strome_fem1_rrf3_egg_H3K36me3_ChIP_macs3_peak_823
N2_chrI	9468422	9468954	533	250.06	5.12863	1.31879	4.43532	strome_fem1_rrf3_egg_H3K36me3_ChIP_macs3_peak_824
N2_chrI	9469571	9470815	1245	277.96	9.19381	1.43133	8.45614	strome_fem1_rrf3_egg_H3K36me3_ChIP_macs3_peak_825
N2_chrI	9496207	9497435	1229	331.14	26.1765	1.8467	25.2682	strome_fem1_rrf3_egg_H3K36me3_ChIP_macs3_peak_826
N2_chrI	9498053	9499565	1513	349.34	35.2469	1.96681	34.2466	strome_fem1_rrf3_egg_H3K36me3_ChIP_macs3_peak_827
N2_chrI	9512175	9514733	2559	369.84	37.9229	1.97113	36.8825	strome_fem1_rrf3_egg_H3K36me3_ChIP_macs3_peak_828
N2_chrI	9515076	9532433	17358	351.84	33.4235	1.94813	32.4351	strome_fem1_rrf3_egg_H3K36me3_ChIP_macs3_peak_829
N2_chrI	9533137	9538617	5481	501.19	77.4347	2.55643	75.9426	strome_fem1_rrf3_egg_H3K36me3_ChIP_macs3_peak_830
N2_chrI	9539094	9545426	6333	378.5	41.3883	2.07537	40.3171	strome_fem1_rrf3_egg_H3K36me3_ChIP_macs3_peak_831
N2_chrI	9545859	9548207	2349	323.49	24.4273	1.81935	23.5346	strome_fem1_rrf3_egg_H3K36me3_ChIP_macs3_peak_832
N2_chrI	9604797	9610258	5462	388.95	49.7635	2.18172	48.5548	strome_fem1_rrf3_egg_H3K36me3_ChIP_macs3_peak_833
N2_chrI	9610642	9614742	4101	383.02	40.7043	2.03601	39.6364	strome_fem1_rrf3_egg_H3K36me3_ChIP_macs3_peak_834
N2_chrI	9634886	9646504	11619	414.43	52.6466	2.24745	51.4459	strome_fem1_rrf3_egg_H3K36me3_ChIP_macs3_peak_835
N2_chrI	9646817	9652598	5782	418.61	52	2.20051	50.7858	strome_fem1_rrf3_egg_H3K36me3_ChIP_macs3_peak_836
N2_chrI	9652908	9657873	4966	539.21	95.7368	2.72117	93.9423	strome_fem1_rrf3_egg_H3K36me3_ChIP_macs3_peak_837
N2_chrI	9658183	9659673	1491	356.06	36.8528	1.99444	35.8297	strome_fem1_rrf3_egg_H3K36me3_ChIP_macs3_peak_838
N2_chrI	9679282	9679534	253	251.65	4.67793	1.30149	3.98947	strome_fem1_rrf3_egg_H3K36me3_ChIP_macs3_peak_839
N2_chrI	9684364	9696762	12399	426.71	60.3527	2.31486	59.0097	strome_fem1_rrf3_egg_H3K36me3_ChIP_macs3_peak_840
N2_chrI	9697145	9698924	1780	363.5	34.8219	1.96734	33.8304	strome_fem1_rrf3_egg_H3K36me3_ChIP_macs3_peak_841
N2_chrI	9716833	9718893	2061	375	43.982	2.1204	42.872	strome_fem1_rrf3_egg_H3K36me3_ChIP_macs3_peak_842
N2_chrI	9737246	9753760	16515	357.55	38.7755	2.07214	37.7328	strome_fem1_rrf3_egg_H3K36me3_ChIP_macs3_peak_843
N2_chrI	9754599	9756076	1478	258.63	7.92366	1.41923	7.19786	strome_fem1_rrf3_egg_H3K36me3_ChIP_macs3_peak_844
N2_chrI	9756497	9757969	1473	222.46	5.89235	1.38028	5.18888	strome_fem1_rrf3_egg_H3K36me3_ChIP_macs3_peak_845
N2_chrI	9758858	9759467	610	240.36	9.97257	1.50652	9.22604	strome_fem1_rrf3_egg_H3K36me3_ChIP_macs3_peak_846
N2_chrI	9759786	9760065	280	246.13	4.2044	1.28201	3.52246	strome_fem1_rrf3_egg_H3K36me3_ChIP_macs3_peak_847
N2_chrI	9760416	9761208	793	242.54	5.02521	1.32089	4.3328	strome_fem1_rrf3_egg_H3K36me3_ChIP_macs3_peak_848
N2_chrI	9761553	9764696	3144	279.11	12.8729	1.57189	12.0939	strome_fem1_rrf3_egg_H3K36me3_ChIP_macs3_peak_849
N2_chrI	9765190	9772297	7108	326.5	28.343	1.86223	27.407	strome_fem1_rrf3_egg_H3K36me3_ChIP_macs3_peak_850
N2_chrI	9779322	9785846	6525	337.42	31.9097	1.93635	30.9414	strome_fem1_rrf3_egg_H3K36me3_ChIP_macs3_peak_851
N2_chrI	9797995	9800351	2357	432.58	58.8628	2.30149	57.573	strome_fem1_rrf3_egg_H3K36me3_ChIP_macs3_peak_852
N2_chrI	9800866	9802297	1432	302.58	20.4054	1.71524	19.5552	strome_fem1_rrf3_egg_H3K36me3_ChIP_macs3_peak_853
N2_chrI	9808372	9815905	7534	440.11	63.7486	2.37706	62.3622	strome_fem1_rrf3_egg_H3K36me3_ChIP_macs3_peak_854
N2_chrI	9816638	9819275	2638	325.57	26.9083	1.86315	25.9932	strome_fem1_rrf3_egg_H3K36me3_ChIP_macs3_peak_855
N2_chrI	9819818	9824863	5046	357.11	36.9711	1.98333	35.9318	strome_fem1_rrf3_egg_H3K36me3_ChIP_macs3_peak_856
N2_chrI	9877381	9880932	3552	339.29	28.584	1.84372	27.6482	strome_fem1_rrf3_egg_H3K36me3_ChIP_macs3_peak_857
N2_chrI	9881527	9882044	518	261.32	10.2553	1.50312	9.50399	strome_fem1_rrf3_egg_H3K36me3_ChIP_macs3_peak_858
N2_chrI	9882849	9883788	940	233.68	4.79514	1.31869	4.10548	strome_fem1_rrf3_egg_H3K36me3_ChIP_macs3_peak_859
N2_chrI	9884126	9895688	11563	364.36	39.9907	2.02397	38.9166	strome_fem1_rrf3_egg_H3K36me3_ChIP_macs3_peak_860
N2_chrI	9896019	9902565	6547	352.27	35.844	1.94196	34.8144	strome_fem1_rrf3_egg_H3K36me3_ChIP_macs3_peak_861
N2_chrI	9922061	9922757	697	231.46	4.12995	1.28795	3.44916	strome_fem1_rrf3_egg_H3K36me3_ChIP_macs3_peak_862
N2_chrI	9923080	9923953	874	299.99	14.3037	1.59494	13.5091	strome_fem1_rrf3_egg_H3K36me3_ChIP_macs3_peak_863
N2_chrI	9924268	9924789	522	298.73	24.0011	1.85415	23.1137	strome_fem1_rrf3_egg_H3K36me3_ChIP_macs3_peak_864
N2_chrI	9925164	9928575	3412	327.29	31.7731	1.97454	30.8028	strome_fem1_rrf3_egg_H3K36me3_ChIP_macs3_peak_865
N2_chrI	9928961	9931017	2057	316.93	18.2667	1.6545	17.436	strome_fem1_rrf3_egg_H3K36me3_ChIP_macs3_peak_866
N2_chrI	9957557	9962017	4461	384.08	40.9753	2.09465	39.917	strome_fem1_rrf3_egg_H3K36me3_ChIP_macs3_peak_867
N2_chrI	9962377	9972318	9942	312.07	22.8487	1.7535	21.9679	strome_fem1_rrf3_egg_H3K36me3_ChIP_macs3_peak_868
N2_chrI	9972642	9989638	16997	371.72	38.1199	2.02297	37.0844	strome_fem1_rrf3_egg_H3K36me3_ChIP_macs3_peak_869
N2_chrI	9989961	9998524	8564	337.97	33.0099	1.92195	32.0245	strome_fem1_rrf3_egg_H3K36me3_ChIP_macs3_peak_870
N2_chrI	9998975	10002569	3595	339.47	34.869	1.94924	33.8542	strome_fem1_rrf3_egg_H3K36me3_ChIP_macs3_peak_871
N2_chrI	10002883	10007467	4585	497.37	82.7351	2.62388	81.1273	strome_fem1_rrf3_egg_H3K36me3_ChIP_macs3_peak_872
N2_chrI	10007915	10012874	4960	398.54	52.9782	2.24867	51.7761	strome_fem1_rrf3_egg_H3K36me3_ChIP_macs3_peak_873
N2_chrI	10016100	10016496	397	251.46	9.06717	1.48051	8.3272	strome_fem1_rrf3_egg_H3K36me3_ChIP_macs3_peak_874
N2_chrI	10016867	10022256	5390	350.45	30.3984	1.8875	29.4485	strome_fem1_rrf3_egg_H3K36me3_ChIP_macs3_peak_875
N2_chrI	10054074	10060928	6855	354.62	37.9418	2.01171	36.8914	strome_fem1_rrf3_egg_H3K36me3_ChIP_macs3_peak_876
N2_chrI	10061352	10062453	1102	247.61	5.70395	1.34493	5.00344	strome_fem1_rrf3_egg_H3K36me3_ChIP_macs3_peak_877
N2_chrI	10067763	10068800	1038	226.48	4.15016	1.29267	3.46912	strome_fem1_rrf3_egg_H3K36me3_ChIP_macs3_peak_878
N2_chrI	10069570	10070914	1345	285.85	19.1392	1.72982	18.2997	strome_fem1_rrf3_egg_H3K36me3_ChIP_macs3_peak_879
N2_chrI	10071228	10077317	6090	364.52	42.7349	2.05868	41.6258	strome_fem1_rrf3_egg_H3K36me3_ChIP_macs3_peak_880
N2_chrI	10077641	10079306	1666	306.67	24.4344	1.81809	23.541	strome_fem1_rrf3_egg_H3K36me3_ChIP_macs3_peak_881
N2_chrI	10107660	10118207	10548	402.44	48.709	2.14831	47.5379	strome_fem1_rrf3_egg_H3K36me3_ChIP_macs3_peak_882
N2_chrI	10118598	10122274	3677	291.48	20.7516	1.76637	19.8959	strome_fem1_rrf3_egg_H3K36me3_ChIP_macs3_peak_883
N2_chrI	10122588	10124051	1464	301.05	17.2231	1.64749	16.4027	strome_fem1_rrf3_egg_H3K36me3_ChIP_macs3_peak_884
N2_chrI	10124564	10126315	1752	262.04	7.93146	1.42332	7.20445	strome_fem1_rrf3_egg_H3K36me3_ChIP_macs3_peak_885
N2_chrI	10126694	10128475	1782	235.89	6.68037	1.40214	5.96732	strome_fem1_rrf3_egg_H3K36me3_ChIP_macs3_peak_886
N2_chrI	10129313	10129824	512	235.58	8.17053	1.46153	7.44068	strome_fem1_rrf3_egg_H3K36me3_ChIP_macs3_peak_887
N2_chrI	10130850	10132346	1497	258.61	7.77661	1.41214	7.05279	strome_fem1_rrf3_egg_H3K36me3_ChIP_macs3_peak_888
N2_chrI	10132656	10133755	1100	236.98	7.06917	1.40614	6.35314	strome_fem1_rrf3_egg_H3K36me3_ChIP_macs3_peak_889
N2_chrI	10135320	10136210	891	249.68	6.47585	1.37807	5.7659	strome_fem1_rrf3_egg_H3K36me3_ChIP_macs3_peak_890
N2_chrI	10146593	10149819	3227	398.77	50.7303	2.23598	49.5529	strome_fem1_rrf3_egg_H3K36me3_ChIP_macs3_peak_891
N2_chrI	10150180	10156866	6687	367.11	30.3729	1.82737	29.4162	strome_fem1_rrf3_egg_H3K36me3_ChIP_macs3_peak_892
N2_chrI	10188192	10190626	2435	385.8	49.6382	2.24357	48.4667	strome_fem1_rrf3_egg_H3K36me3_ChIP_macs3_peak_893
N2_chrI	10191102	10192838	1737	346.4	31.3279	1.90942	30.3658	strome_fem1_rrf3_egg_H3K36me3_ChIP_macs3_peak_894
N2_chrI	10198150	10201840	3691	375.56	43.1656	2.14385	42.0784	strome_fem1_rrf3_egg_H3K36me3_ChIP_macs3_peak_895
N2_chrI	10202727	10207079	4353	310.12	20.5847	1.68956	19.7323	strome_fem1_rrf3_egg_H3K36me3_ChIP_macs3_peak_896
N2_chrI	10207565	10214405	6841	427.64	55.2597	2.30846	54.0479	strome_fem1_rrf3_egg_H3K36me3_ChIP_macs3_peak_897
N2_chrI	10214714	10225055	10342	441.59	70.1069	2.44214	68.5587	strome_fem1_rrf3_egg_H3K36me3_ChIP_macs3_peak_898
N2_chrI	10251147	10260954	9808	376.2	44.5775	2.15383	43.4705	strome_fem1_rrf3_egg_H3K36me3_ChIP_macs3_peak_899
N2_chrI	10261357	10264244	2888	264.3	11.9617	1.5413	11.1944	strome_fem1_rrf3_egg_H3K36me3_ChIP_macs3_peak_900
N2_chrI	10361915	10363216	1302	305.99	17.5088	1.66744	16.6836	strome_fem1_rrf3_egg_H3K36me3_ChIP_macs3_peak_901
N2_chrI	10363639	10365837	2199	387.2	42.7042	2.13831	41.6333	strome_fem1_rrf3_egg_H3K36me3_ChIP_macs3_peak_902
N2_chrI	10366443	10382416	15974	419.22	59.5012	2.37134	58.1807	strome_fem1_rrf3_egg_H3K36me3_ChIP_macs3_peak_903
N2_chrI	10406077	10406757	681	284.5	18.8051	1.72281	17.9689	strome_fem1_rrf3_egg_H3K36me3_ChIP_macs3_peak_904
N2_chrI	10407496	10415199	7704	349.42	37.9365	2.09281	36.9074	strome_fem1_rrf3_egg_H3K36me3_ChIP_macs3_peak_905
N2_chrI	10431486	10433168	1683	390.03	50.0909	2.24595	48.9049	strome_fem1_rrf3_egg_H3K36me3_ChIP_macs3_peak_906
N2_chrI	10433755	10435851	2097	378.72	44.1379	2.12612	43.0301	strome_fem1_rrf3_egg_H3K36me3_ChIP_macs3_peak_907
N2_chrI	10450052	10454776	4725	370.41	42.9463	2.11893	41.8585	strome_fem1_rrf3_egg_H3K36me3_ChIP_macs3_peak_908
N2_chrI	10464365	10468275	3911	449.84	72.6147	2.49317	71.1285	strome_fem1_rrf3_egg_H3K36me3_ChIP_macs3_peak_909
N2_chrI	10469010	10470597	1588	355.23	31.3337	1.93039	30.3754	strome_fem1_rrf3_egg_H3K36me3_ChIP_macs3_peak_910
N2_chrI	10470983	10479071	8089	408.62	48.6169	2.20381	47.4748	strome_fem1_rrf3_egg_H3K36me3_ChIP_macs3_peak_911
N2_chrI	10479376	10486201	6826	374.88	44.6957	2.15337	43.594	strome_fem1_rrf3_egg_H3K36me3_ChIP_macs3_peak_912
N2_chrI	10495379	10495787	409	369.42	8.38081	1.35165	7.64981	strome_fem1_rrf3_egg_H3K36me3_ChIP_macs3_peak_913
N2_chrI	10496582	10507378	10797	384.45	46.6047	2.17629	45.4694	strome_fem1_rrf3_egg_H3K36me3_ChIP_macs3_peak_914
N2_chrI	10507882	10517866	9985	414.69	52.0616	2.24699	50.8752	strome_fem1_rrf3_egg_H3K36me3_ChIP_macs3_peak_915
N2_chrI	10551188	10555134	3947	378.41	45.3432	2.10648	44.2112	strome_fem1_rrf3_egg_H3K36me3_ChIP_macs3_peak_916
N2_chrI	10584737	10592803	8067	372.51	41.5187	2.12333	40.4494	strome_fem1_rrf3_egg_H3K36me3_ChIP_macs3_peak_917
N2_chrI	10593502	10594473	972	238.07	4.77022	1.31538	4.08093	strome_fem1_rrf3_egg_H3K36me3_ChIP_macs3_peak_918
N2_chrI	10595405	10597770	2366	403	48.2423	2.12182	47.0979	strome_fem1_rrf3_egg_H3K36me3_ChIP_macs3_peak_919
N2_chrI	10599035	10600230	1196	386	38.1695	2.0004	37.142	strome_fem1_rrf3_egg_H3K36me3_ChIP_macs3_peak_920
N2_chrI	10600599	10610200	9602	420.15	56.8762	2.34801	55.6243	strome_fem1_rrf3_egg_H3K36me3_ChIP_macs3_peak_921
N2_chrI	10620860	10624335	3476	314.24	27.1783	1.87063	26.2557	strome_fem1_rrf3_egg_H3K36me3_ChIP_macs3_peak_922
N2_chrI	10631563	10634111	2549	304.4	27.3832	1.90552	26.4595	strome_fem1_rrf3_egg_H3K36me3_ChIP_macs3_peak_923
N2_chrI	10634650	10639671	5022	275.13	18.6208	1.69604	17.7884	strome_fem1_rrf3_egg_H3K36me3_ChIP_macs3_peak_924
N2_chrI	10656012	10675209	19198	423.15	59.8255	2.33594	58.5096	strome_fem1_rrf3_egg_H3K36me3_ChIP_macs3_peak_925
N2_chrI	10684536	10699877	15342	432.4	61.7811	2.39566	60.47	strome_fem1_rrf3_egg_H3K36me3_ChIP_macs3_peak_926
N2_chrI	10706986	10721589	14604	388.3	49.6611	2.23102	48.4967	strome_fem1_rrf3_egg_H3K36me3_ChIP_macs3_peak_927
N2_chrI	10745587	10751407	5821	387.81	43.8037	2.06688	42.6893	strome_fem1_rrf3_egg_H3K36me3_ChIP_macs3_peak_928
N2_chrI	10753576	10757067	3492	416.16	59.8227	2.31659	58.4976	strome_fem1_rrf3_egg_H3K36me3_ChIP_macs3_peak_929
N2_chrI	10761163	10773428	12266	386.36	52.0598	2.28622	50.8608	strome_fem1_rrf3_egg_H3K36me3_ChIP_macs3_peak_930
N2_chrI	10783796	10784183	388	245.13	7.97903	1.43736	7.25262	strome_fem1_rrf3_egg_H3K36me3_ChIP_macs3_peak_931
N2_chrI	10794242	10798805	4564	255.63	9.66835	1.48573	8.92358	strome_fem1_rrf3_egg_H3K36me3_ChIP_macs3_peak_932
N2_chrI	10804181	10808047	3867	289.76	18.8952	1.72319	18.0573	strome_fem1_rrf3_egg_H3K36me3_ChIP_macs3_peak_933
N2_chrI	10808538	10808849	312	210.65	3.87773	1.29058	3.20026	strome_fem1_rrf3_egg_H3K36me3_ChIP_macs3_peak_934
N2_chrI	10809271	10809759	489	212.75	4.17774	1.30589	3.49612	strome_fem1_rrf3_egg_H3K36me3_ChIP_macs3_peak_935
N2_chrI	10817963	10818232	270	265.78	7.90183	1.40912	7.17691	strome_fem1_rrf3_egg_H3K36me3_ChIP_macs3_peak_936
N2_chrI	10818945	10820440	1496	267.48	9.191	1.45737	8.45149	strome_fem1_rrf3_egg_H3K36me3_ChIP_macs3_peak_937
N2_chrI	10821155	10821602	448	246.43	6.37439	1.37908	5.66503	strome_fem1_rrf3_egg_H3K36me3_ChIP_macs3_peak_938
N2_chrI	10821918	10839786	17869	409.27	54.4004	2.27907	53.1615	strome_fem1_rrf3_egg_H3K36me3_ChIP_macs3_peak_939
N2_chrI	10840172	10844016	3845	297.05	18.824	1.69912	17.988	strome_fem1_rrf3_egg_H3K36me3_ChIP_macs3_peak_940
N2_chrI	10856203	10861171	4969	378.73	32.1635	1.91275	31.1965	strome_fem1_rrf3_egg_H3K36me3_ChIP_macs3_peak_941
N2_chrI	10879720	10882779	3060	262.8	8.69787	1.45014	7.9627	strome_fem1_rrf3_egg_H3K36me3_ChIP_macs3_peak_942
N2_chrI	10913375	10913887	513	216.8	3.03374	1.23905	2.36867	strome_fem1_rrf3_egg_H3K36me3_ChIP_macs3_peak_943
N2_chrI	10914831	10915244	414	272.97	10.0224	1.48589	9.27312	strome_fem1_rrf3_egg_H3K36me3_ChIP_macs3_peak_944
N2_chrI	10915617	10916338	722	260.16	3.91053	1.25882	3.23283	strome_fem1_rrf3_egg_H3K36me3_ChIP_macs3_peak_945
N2_chrI	10919105	10922404	3300	294.05	16.404	1.64675	15.5913	strome_fem1_rrf3_egg_H3K36me3_ChIP_macs3_peak_946
N2_chrI	10922830	10926276	3447	285.25	19.1379	1.73326	18.2983	strome_fem1_rrf3_egg_H3K36me3_ChIP_macs3_peak_947
N2_chrI	10926741	10927043	303	196.06	2.9012	1.24444	2.23778	strome_fem1_rrf3_egg_H3K36me3_ChIP_macs3_peak_948
N2_chrI	10959402	10968733	9332	384.82	52.1993	2.32007	50.9946	strome_fem1_rrf3_egg_H3K36me3_ChIP_macs3_peak_949
N2_chrI	10969182	10975050	5869	394.7	55.5639	2.34713	54.326	strome_fem1_rrf3_egg_H3K36me3_ChIP_macs3_peak_950
N2_chrI	10975630	10976117	488	408.92	24.008	1.67535	23.1221	strome_fem1_rrf3_egg_H3K36me3_ChIP_macs3_peak_951
N2_chrI	10979541	10979861	321	776.7	3.0267	1.11906	2.36174	strome_fem1_rrf3_egg_H3K36me3_ChIP_macs3_peak_952
N2_chrI	10990901	10991674	774	218.81	5.93915	1.38811	5.23447	strome_fem1_rrf3_egg_H3K36me3_ChIP_macs3_peak_953
N2_chrI	10998792	11006546	7755	292.07	23.7837	1.83084	22.8968	strome_fem1_rrf3_egg_H3K36me3_ChIP_macs3_peak_954
N2_chrI	11007034	11007960	927	272.26	18.5252	1.68615	17.6951	strome_fem1_rrf3_egg_H3K36me3_ChIP_macs3_peak_955
N2_chrI	11008550	11012072	3523	281.16	19.8504	1.74928	19.0044	strome_fem1_rrf3_egg_H3K36me3_ChIP_macs3_peak_956
N2_chrI	11064997	11066485	1489	232.94	4.82354	1.31835	4.13376	strome_fem1_rrf3_egg_H3K36me3_ChIP_macs3_peak_957
N2_chrI	11066793	11067796	1004	240.65	9.48191	1.4998	8.73862	strome_fem1_rrf3_egg_H3K36me3_ChIP_macs3_peak_958
N2_chrI	11068162	11071706	3545	379.89	50.3605	2.28582	49.197	strome_fem1_rrf3_egg_H3K36me3_ChIP_macs3_peak_959
N2_chrI	11072062	11085245	13184	349.52	40.5822	2.1781	39.5274	strome_fem1_rrf3_egg_H3K36me3_ChIP_macs3_peak_960
N2_chrI	11101451	11101902	452	298.53	10.7306	1.47802	9.97372	strome_fem1_rrf3_egg_H3K36me3_ChIP_macs3_peak_961
N2_chrI	11108303	11108748	446	225.82	6.5251	1.39975	5.81504	strome_fem1_rrf3_egg_H3K36me3_ChIP_macs3_peak_962
N2_chrI	11109122	11111176	2055	350.24	44.1982	2.16254	43.0889	strome_fem1_rrf3_egg_H3K36me3_ChIP_macs3_peak_963
N2_chrI	11111945	11129264	17320	330.86	31.1741	1.90531	30.2029	strome_fem1_rrf3_egg_H3K36me3_ChIP_macs3_peak_964
N2_chrI	11129657	11130778	1122	264.63	10.8858	1.53727	10.1254	strome_fem1_rrf3_egg_H3K36me3_ChIP_macs3_peak_965
N2_chrI	11131330	11131772	443	237.68	8.65539	1.47561	7.92063	strome_fem1_rrf3_egg_H3K36me3_ChIP_macs3_peak_966
N2_chrI	11132349	11132822	474	219.24	6.03061	1.38819	5.32546	strome_fem1_rrf3_egg_H3K36me3_ChIP_macs3_peak_967
N2_chrI	11133392	11133642	251	237.7	4.93536	1.32577	4.24323	strome_fem1_rrf3_egg_H3K36me3_ChIP_macs3_peak_968
N2_chrI	11133965	11134542	578	235.28	7.59478	1.43676	6.87197	strome_fem1_rrf3_egg_H3K36me3_ChIP_macs3_peak_969
N2_chrI	11134853	11135193	341	209.96	3.21469	1.25434	2.54679	strome_fem1_rrf3_egg_H3K36me3_ChIP_macs3_peak_970
N2_chrI	11135996	11136427	432	252.4	9.54085	1.49737	8.79609	strome_fem1_rrf3_egg_H3K36me3_ChIP_macs3_peak_971
N2_chrI	11137288	11137541	254	226.69	5.18784	1.34316	4.49312	strome_fem1_rrf3_egg_H3K36me3_ChIP_macs3_peak_972
N2_chrI	11138141	11140213	2073	218.72	4.88153	1.33391	4.19097	strome_fem1_rrf3_egg_H3K36me3_ChIP_macs3_peak_973
N2_chrI	11140669	11141760	1092	218.15	4.42547	1.31277	3.74071	strome_fem1_rrf3_egg_H3K36me3_ChIP_macs3_peak_974
N2_chrI	11142761	11143688	928	236.42	8.64635	1.48257	7.91104	strome_fem1_rrf3_egg_H3K36me3_ChIP_macs3_peak_975
N2_chrI	11196841	11201942	5102	287.5	21.0526	1.78791	20.1939	strome_fem1_rrf3_egg_H3K36me3_ChIP_macs3_peak_976
N2_chrI	11207517	11215395	7879	379.83	51.8265	2.34531	50.6333	strome_fem1_rrf3_egg_H3K36me3_ChIP_macs3_peak_977
N2_chrI	11239902	11240580	679	238.7	5.29597	1.33531	4.60041	strome_fem1_rrf3_egg_H3K36me3_ChIP_macs3_peak_978
N2_chrI	11241373	11242137	765	228.04	4.69719	1.31529	4.00938	strome_fem1_rrf3_egg_H3K36me3_ChIP_macs3_peak_979
N2_chrI	11242921	11243845	925	280.66	11.541	1.52843	10.7752	strome_fem1_rrf3_egg_H3K36me3_ChIP_macs3_peak_980
N2_chrI	11247611	11247951	341	195.61	2.83568	1.24031	2.1734	strome_fem1_rrf3_egg_H3K36me3_ChIP_macs3_peak_981
N2_chrI	11249247	11255102	5856	325.78	34.9134	2.03564	33.9048	strome_fem1_rrf3_egg_H3K36me3_ChIP_macs3_peak_982
N2_chrI	11255466	11260746	5281	312.72	29.2936	1.93821	28.3532	strome_fem1_rrf3_egg_H3K36me3_ChIP_macs3_peak_983
N2_chrI	11265458	11266257	800	268.55	12.8815	1.57817	12.1034	strome_fem1_rrf3_egg_H3K36me3_ChIP_macs3_peak_984
N2_chrI	11309082	11309349	268	209.29	4.18063	1.30945	3.49851	strome_fem1_rrf3_egg_H3K36me3_ChIP_macs3_peak_985
N2_chrI	11344766	11345300	535	238.85	6.03956	1.36722	5.33481	strome_fem1_rrf3_egg_H3K36me3_ChIP_macs3_peak_986
N2_chrI	11345729	11356156	10428	301.52	25.5304	1.83844	24.6264	strome_fem1_rrf3_egg_H3K36me3_ChIP_macs3_peak_987
N2_chrI	11356502	11366475	9974	342.46	38.5179	2.12132	37.478	strome_fem1_rrf3_egg_H3K36me3_ChIP_macs3_peak_988
N2_chrI	11388469	11389217	749	315.65	16.4707	1.60524	15.6584	strome_fem1_rrf3_egg_H3K36me3_ChIP_macs3_peak_989
N2_chrI	11391414	11392086	673	313.42	15.6466	1.59626	14.8417	strome_fem1_rrf3_egg_H3K36me3_ChIP_macs3_peak_990
N2_chrI	11397405	11398302	898	260.51	14.4087	1.65142	13.6134	strome_fem1_rrf3_egg_H3K36me3_ChIP_macs3_peak_991
N2_chrI	11399641	11401750	2110	328.61	33.8317	2.02451	32.8459	strome_fem1_rrf3_egg_H3K36me3_ChIP_macs3_peak_992
N2_chrI	11403855	11407859	4005	330.32	36.6425	2.08119	35.6195	strome_fem1_rrf3_egg_H3K36me3_ChIP_macs3_peak_993
N2_chrI	11408231	11419470	11240	354.84	40.6827	2.10251	39.6121	strome_fem1_rrf3_egg_H3K36me3_ChIP_macs3_peak_994
N2_chrI	11420285	11433746	13462	266.37	14.3943	1.64005	13.5998	strome_fem1_rrf3_egg_H3K36me3_ChIP_macs3_peak_995
N2_chrI	11434412	11440978	6567	460.73	83.9959	2.73067	82.3057	strome_fem1_rrf3_egg_H3K36me3_ChIP_macs3_peak_996
N2_chrI	11441433	11450568	9136	412.93	65.4839	2.56338	64.1298	strome_fem1_rrf3_egg_H3K36me3_ChIP_macs3_peak_997
N2_chrI	11451092	11451928	837	217.68	5.58797	1.37031	4.88811	strome_fem1_rrf3_egg_H3K36me3_ChIP_macs3_peak_998
N2_chrI	11473258	11474574	1317	282.03	11.6002	1.52462	10.835	strome_fem1_rrf3_egg_H3K36me3_ChIP_macs3_peak_999
N2_chrI	11551944	11562028	10085	418.35	64.1781	2.46803	62.7935	strome_fem1_rrf3_egg_H3K36me3_ChIP_macs3_peak_1000
N2_chrI	11563035	11563538	504	200.81	3.14361	1.25641	2.47653	strome_fem1_rrf3_egg_H3K36me3_ChIP_macs3_peak_1001
N2_chrI	11606787	11612620	5834	332.22	32.9907	2.0255	32.0135	strome_fem1_rrf3_egg_H3K36me3_ChIP_macs3_peak_1002
N2_chrI	11613014	11614115	1102	367.95	46.0041	2.21559	44.8914	strome_fem1_rrf3_egg_H3K36me3_ChIP_macs3_peak_1003
N2_chrI	11636560	11637218	659	232.3	4.94268	1.32406	4.25159	strome_fem1_rrf3_egg_H3K36me3_ChIP_macs3_peak_1004
N2_chrI	11637521	11645686	8166	352.82	42.3324	2.17817	41.2486	strome_fem1_rrf3_egg_H3K36me3_ChIP_macs3_peak_1005
N2_chrI	11646166	11650593	4428	337.82	36.0031	2.09325	34.9979	strome_fem1_rrf3_egg_H3K36me3_ChIP_macs3_peak_1006
N2_chrI	11789157	11789523	367	230.62	4.53875	1.30862	3.85247	strome_fem1_rrf3_egg_H3K36me3_ChIP_macs3_peak_1007
N2_chrI	11791660	11793028	1369	223.79	4.83788	1.3279	4.1478	strome_fem1_rrf3_egg_H3K36me3_ChIP_macs3_peak_1008
N2_chrI	11794243	11794571	329	226.69	3.73148	1.27116	3.0561	strome_fem1_rrf3_egg_H3K36me3_ChIP_macs3_peak_1009
N2_chrI	11808659	11810019	1361	236.1	6.42183	1.39003	5.71209	strome_fem1_rrf3_egg_H3K36me3_ChIP_macs3_peak_1010
N2_chrI	11810329	11811453	1125	233.06	5.5594	1.35426	4.8602	strome_fem1_rrf3_egg_H3K36me3_ChIP_macs3_peak_1011
N2_chrI	11853186	11853524	339	249.79	3.08279	1.22362	2.41689	strome_fem1_rrf3_egg_H3K36me3_ChIP_macs3_peak_1012
N2_chrI	11887150	11888058	909	260.97	13.9728	1.64481	13.181	strome_fem1_rrf3_egg_H3K36me3_ChIP_macs3_peak_1013
N2_chrI	11888432	11889095	664	339.62	37.2666	2.10379	36.2504	strome_fem1_rrf3_egg_H3K36me3_ChIP_macs3_peak_1014
N2_chrI	11889909	11900785	10877	362.97	45.1029	2.20004	43.9892	strome_fem1_rrf3_egg_H3K36me3_ChIP_macs3_peak_1015
N2_chrI	11901331	11903100	1770	285.67	21.6028	1.76756	20.7395	strome_fem1_rrf3_egg_H3K36me3_ChIP_macs3_peak_1016
N2_chrI	11905443	11905972	530	227.66	3.95083	1.28019	3.27284	strome_fem1_rrf3_egg_H3K36me3_ChIP_macs3_peak_1017
N2_chrI	11906484	11906955	472	216.45	3.28788	1.25446	2.61881	strome_fem1_rrf3_egg_H3K36me3_ChIP_macs3_peak_1018
N2_chrI	11907359	11907883	525	213.31	3.43938	1.26453	2.76821	strome_fem1_rrf3_egg_H3K36me3_ChIP_macs3_peak_1019
N2_chrI	11908553	11910819	2267	219.82	5.87209	1.38012	5.16897	strome_fem1_rrf3_egg_H3K36me3_ChIP_macs3_peak_1020
N2_chrI	11914897	11915450	554	249.63	5.93574	1.34885	5.2333	strome_fem1_rrf3_egg_H3K36me3_ChIP_macs3_peak_1021
N2_chrI	11921156	11921682	527	237.18	7.65975	1.43699	6.9365	strome_fem1_rrf3_egg_H3K36me3_ChIP_macs3_peak_1022
N2_chrI	11925175	11926651	1477	295.15	23.3148	1.77103	22.4342	strome_fem1_rrf3_egg_H3K36me3_ChIP_macs3_peak_1023
N2_chrI	11927072	11964403	37332	397.91	53.4996	2.31607	52.2902	strome_fem1_rrf3_egg_H3K36me3_ChIP_macs3_peak_1024
N2_chrI	11965554	11966521	968	267.71	11.692	1.54482	10.9257	strome_fem1_rrf3_egg_H3K36me3_ChIP_macs3_peak_1025
N2_chrI	11987103	11987581	479	229.01	7.72081	1.45119	6.99587	strome_fem1_rrf3_egg_H3K36me3_ChIP_macs3_peak_1026
N2_chrI	11988204	11988497	294	267.48	16.0198	1.69544	15.2082	strome_fem1_rrf3_egg_H3K36me3_ChIP_macs3_peak_1027
N2_chrI	11989602	11999916	10315	378.57	52.0723	2.2971	50.8633	strome_fem1_rrf3_egg_H3K36me3_ChIP_macs3_peak_1028
N2_chrI	12000452	12004427	3976	300.79	26.517	1.85987	25.6059	strome_fem1_rrf3_egg_H3K36me3_ChIP_macs3_peak_1029
N2_chrI	12036510	12044438	7929	326.09	31.1591	1.95293	30.2011	strome_fem1_rrf3_egg_H3K36me3_ChIP_macs3_peak_1030
N2_chrI	12075420	12087150	11731	308.64	29.8325	1.92353	28.8675	strome_fem1_rrf3_egg_H3K36me3_ChIP_macs3_peak_1031
N2_chrI	12088062	12099793	11732	360.39	42.6674	2.0824	41.5443	strome_fem1_rrf3_egg_H3K36me3_ChIP_macs3_peak_1032
N2_chrI	12100573	12100824	252	218.5	3.69632	1.27485	3.02146	strome_fem1_rrf3_egg_H3K36me3_ChIP_macs3_peak_1033
N2_chrI	12112769	12113570	802	227.05	7.46558	1.44015	6.74394	strome_fem1_rrf3_egg_H3K36me3_ChIP_macs3_peak_1034
N2_chrI	12116160	12116548	389	239.05	7.72812	1.43799	7.00386	strome_fem1_rrf3_egg_H3K36me3_ChIP_macs3_peak_1035
N2_chrI	12215346	12216091	746	271.89	18.0507	1.7233	17.2214	strome_fem1_rrf3_egg_H3K36me3_ChIP_macs3_peak_1036
N2_chrI	12216633	12217686	1054	315.14	31.9084	1.98244	30.939	strome_fem1_rrf3_egg_H3K36me3_ChIP_macs3_peak_1037
N2_chrI	12219965	12223402	3438	297.13	20.7216	1.71282	19.8659	strome_fem1_rrf3_egg_H3K36me3_ChIP_macs3_peak_1038
N2_chrI	12223900	12224307	408	197.25	3.03476	1.25196	2.36926	strome_fem1_rrf3_egg_H3K36me3_ChIP_macs3_peak_1039
N2_chrI	12241571	12247904	6334	403.35	62.0323	2.48588	60.715	strome_fem1_rrf3_egg_H3K36me3_ChIP_macs3_peak_1040
N2_chrI	12248324	12250657	2334	266.66	15.9736	1.6635	15.166	strome_fem1_rrf3_egg_H3K36me3_ChIP_macs3_peak_1041
N2_chrI	12251033	12251377	345	268.7	8.0383	1.42546	7.30964	strome_fem1_rrf3_egg_H3K36me3_ChIP_macs3_peak_1042
N2_chrI	12266156	12266733	578	274.51	7.53362	1.39865	6.81088	strome_fem1_rrf3_egg_H3K36me3_ChIP_macs3_peak_1043
N2_chrI	12519116	12533464	14349	345.26	39.3293	2.13848	38.2869	strome_fem1_rrf3_egg_H3K36me3_ChIP_macs3_peak_1044
N2_chrI	12542176	12542734	559	242.34	4.93853	1.31746	4.24721	strome_fem1_rrf3_egg_H3K36me3_ChIP_macs3_peak_1045
N2_chrI	12543613	12550811	7199	347.15	39.4836	2.14693	38.4414	strome_fem1_rrf3_egg_H3K36me3_ChIP_macs3_peak_1046
N2_chrI	12551797	12555742	3946	235.95	8.8576	1.48626	8.12042	strome_fem1_rrf3_egg_H3K36me3_ChIP_macs3_peak_1047
N2_chrI	12557154	12558233	1080	225.09	5.74615	1.37048	5.04461	strome_fem1_rrf3_egg_H3K36me3_ChIP_macs3_peak_1048
N2_chrI	12558574	12567399	8826	325.13	33.9142	2.02079	32.9267	strome_fem1_rrf3_egg_H3K36me3_ChIP_macs3_peak_1049
N2_chrI	12567802	12569607	1806	417.69	65.2361	2.49009	63.8757	strome_fem1_rrf3_egg_H3K36me3_ChIP_macs3_peak_1050
N2_chrI	12570016	12574410	4395	302.94	26.2517	1.87963	25.3419	strome_fem1_rrf3_egg_H3K36me3_ChIP_macs3_peak_1051
N2_chrI	12632915	12634233	1319	344.62	32.1695	1.92262	31.2021	strome_fem1_rrf3_egg_H3K36me3_ChIP_macs3_peak_1052
N2_chrI	12682440	12691434	8995	402.71	59.4643	2.37866	58.1515	strome_fem1_rrf3_egg_H3K36me3_ChIP_macs3_peak_1053
N2_chrI	12700409	12710205	9797	387.24	55.3821	2.38758	54.1501	strome_fem1_rrf3_egg_H3K36me3_ChIP_macs3_peak_1054
N2_chrI	12763508	12776751	13244	368.13	45.6054	2.21611	44.4821	strome_fem1_rrf3_egg_H3K36me3_ChIP_macs3_peak_1055
N2_chrI	12777141	12786825	9685	412.82	65.4789	2.52209	64.1096	strome_fem1_rrf3_egg_H3K36me3_ChIP_macs3_peak_1056
N2_chrI	12809080	12813158	4079	316.41	31.9333	1.95097	30.9553	strome_fem1_rrf3_egg_H3K36me3_ChIP_macs3_peak_1057
N2_chrI	12814005	12817859	3855	309.02	29.2254	1.91922	28.2831	strome_fem1_rrf3_egg_H3K36me3_ChIP_macs3_peak_1058
N2_chrI	12823038	12842606	19569	392.07	59.0767	2.40237	57.7625	strome_fem1_rrf3_egg_H3K36me3_ChIP_macs3_peak_1059
N2_chrI	12843157	12848147	4991	320.67	27.8383	1.89178	26.9067	strome_fem1_rrf3_egg_H3K36me3_ChIP_macs3_peak_1060
N2_chrI	12848588	12849669	1082	212.26	5.08794	1.34557	4.3952	strome_fem1_rrf3_egg_H3K36me3_ChIP_macs3_peak_1061
N2_chrI	12850059	12854268	4210	248.93	10.5981	1.53292	9.84253	strome_fem1_rrf3_egg_H3K36me3_ChIP_macs3_peak_1062
N2_chrI	12854624	12862048	7425	331.65	34.4901	2.02603	33.4902	strome_fem1_rrf3_egg_H3K36me3_ChIP_macs3_peak_1063
N2_chrI	12865893	12866773	881	233.56	3.66482	1.26433	2.99036	strome_fem1_rrf3_egg_H3K36me3_ChIP_macs3_peak_1064
N2_chrI	12888579	12890645	2067	278.63	19.4162	1.76273	18.5728	strome_fem1_rrf3_egg_H3K36me3_ChIP_macs3_peak_1065
N2_chrI	12891113	12892469	1357	290.01	23.7518	1.75615	22.8716	strome_fem1_rrf3_egg_H3K36me3_ChIP_macs3_peak_1066
N2_chrI	12892846	12894196	1351	344.81	40.5979	2.14622	39.5431	strome_fem1_rrf3_egg_H3K36me3_ChIP_macs3_peak_1067
N2_chrI	12897203	12899412	2210	292.13	23.3293	1.81178	22.4496	strome_fem1_rrf3_egg_H3K36me3_ChIP_macs3_peak_1068
N2_chrI	12912563	12914995	2433	259.56	14.8204	1.63618	14.0233	strome_fem1_rrf3_egg_H3K36me3_ChIP_macs3_peak_1069
N2_chrI	12915489	12943656	28168	372.37	47.744	2.22843	46.5834	strome_fem1_rrf3_egg_H3K36me3_ChIP_macs3_peak_1070
N2_chrI	12954261	12962734	8474	329.23	34.3937	2.00822	33.3902	strome_fem1_rrf3_egg_H3K36me3_ChIP_macs3_peak_1071
N2_chrI	12992782	12993561	780	228.61	6.29476	1.38743	5.58723	strome_fem1_rrf3_egg_H3K36me3_ChIP_macs3_peak_1072
N2_chrI	12993906	13004311	10406	424.84	61.3079	2.37581	59.993	strome_fem1_rrf3_egg_H3K36me3_ChIP_macs3_peak_1073
N2_chrI	13004706	13011582	6877	324.85	31.4442	1.91725	30.4744	strome_fem1_rrf3_egg_H3K36me3_ChIP_macs3_peak_1074
N2_chrI	13012192	13015057	2866	318.12	28.4994	1.9347	27.5675	strome_fem1_rrf3_egg_H3K36me3_ChIP_macs3_peak_1075
N2_chrI	13015654	13016684	1031	295.96	24.0813	1.85526	23.1929	strome_fem1_rrf3_egg_H3K36me3_ChIP_macs3_peak_1076
N2_chrI	13017053	13020048	2996	331.95	33.9951	2.02597	33.0095	strome_fem1_rrf3_egg_H3K36me3_ChIP_macs3_peak_1077
N2_chrI	13031740	13040318	8579	329.08	34.6798	2.025	33.6759	strome_fem1_rrf3_egg_H3K36me3_ChIP_macs3_peak_1078
N2_chrI	13040639	13042304	1666	303.87	15.8549	1.59437	15.0504	strome_fem1_rrf3_egg_H3K36me3_ChIP_macs3_peak_1079
N2_chrI	13042711	13043742	1032	224.78	4.00095	1.28578	3.32194	strome_fem1_rrf3_egg_H3K36me3_ChIP_macs3_peak_1080
N2_chrI	13044147	13052025	7879	315.58	27.1578	1.82818	26.235	strome_fem1_rrf3_egg_H3K36me3_ChIP_macs3_peak_1081
N2_chrI	13054726	13059090	4365	301.86	25.3597	1.8593	24.4568	strome_fem1_rrf3_egg_H3K36me3_ChIP_macs3_peak_1082
N2_chrI	13190877	13197092	6216	356.5	39.334	2.13175	38.2936	strome_fem1_rrf3_egg_H3K36me3_ChIP_macs3_peak_1083
N2_chrI	13198400	13212043	13644	423.3	62.3463	2.44936	61.0299	strome_fem1_rrf3_egg_H3K36me3_ChIP_macs3_peak_1084
N2_chrI	13212559	13218934	6376	411.94	59.9321	2.39739	58.6501	strome_fem1_rrf3_egg_H3K36me3_ChIP_macs3_peak_1085
N2_chrI	13260337	13261681	1345	308.07	22.0993	1.77446	21.2308	strome_fem1_rrf3_egg_H3K36me3_ChIP_macs3_peak_1086
N2_chrI	13279089	13280449	1361	276.27	9.04239	1.44537	8.30367	strome_fem1_rrf3_egg_H3K36me3_ChIP_macs3_peak_1087
N2_chrI	13294324	13295666	1343	289.84	9.71498	1.45217	8.96979	strome_fem1_rrf3_egg_H3K36me3_ChIP_macs3_peak_1088
N2_chrI	13297074	13297716	643	261.59	3.97454	1.26192	3.29564	strome_fem1_rrf3_egg_H3K36me3_ChIP_macs3_peak_1089
N2_chrI	13300204	13300733	530	280.79	4.62413	1.27898	3.93675	strome_fem1_rrf3_egg_H3K36me3_ChIP_macs3_peak_1090
N2_chrI	13306383	13308160	1778	265.34	4.02397	1.26146	3.34466	strome_fem1_rrf3_egg_H3K36me3_ChIP_macs3_peak_1091
N2_chrI	13313702	13316271	2570	308.66	16.1344	1.62792	15.323	strome_fem1_rrf3_egg_H3K36me3_ChIP_macs3_peak_1092
N2_chrI	13316602	13325612	9011	399.78	57.0586	2.35895	55.7771	strome_fem1_rrf3_egg_H3K36me3_ChIP_macs3_peak_1093
N2_chrI	13325985	13333552	7568	426.88	57.9229	2.29018	56.6539	strome_fem1_rrf3_egg_H3K36me3_ChIP_macs3_peak_1094
N2_chrI	13334493	13336697	2205	317.9	16.1147	1.63084	15.3014	strome_fem1_rrf3_egg_H3K36me3_ChIP_macs3_peak_1095
N2_chrI	13365072	13366635	1564	277.06	15.9785	1.6327	15.1722	strome_fem1_rrf3_egg_H3K36me3_ChIP_macs3_peak_1096
N2_chrI	13369665	13372099	2435	323.56	25.2797	1.87277	24.3782	strome_fem1_rrf3_egg_H3K36me3_ChIP_macs3_peak_1097
N2_chrI	13373815	13374126	312	209.2	3.49474	1.2703	2.82287	strome_fem1_rrf3_egg_H3K36me3_ChIP_macs3_peak_1098
N2_chrI	13374528	13400487	25960	367.36	46.9987	2.2331	45.8554	strome_fem1_rrf3_egg_H3K36me3_ChIP_macs3_peak_1099
N2_chrI	13400814	13403732	2919	333.78	36.4564	2.08827	35.4368	strome_fem1_rrf3_egg_H3K36me3_ChIP_macs3_peak_1100
N2_chrI	13420763	13428605	7843	397.09	57.1032	2.38518	55.8435	strome_fem1_rrf3_egg_H3K36me3_ChIP_macs3_peak_1101
N2_chrI	13429200	13430628	1429	312.59	28.1821	1.91875	27.2555	strome_fem1_rrf3_egg_H3K36me3_ChIP_macs3_peak_1102
N2_chrI	13447991	13448513	523	273.95	6.35102	1.35572	5.64174	strome_fem1_rrf3_egg_H3K36me3_ChIP_macs3_peak_1103
N2_chrI	13460075	13460838	764	242.69	4.22749	1.28525	3.54523	strome_fem1_rrf3_egg_H3K36me3_ChIP_macs3_peak_1104
N2_chrI	13462085	13487003	24919	359.71	43.24	2.18326	42.1514	strome_fem1_rrf3_egg_H3K36me3_ChIP_macs3_peak_1105
N2_chrI	13487411	13488598	1188	213.88	5.21684	1.35694	4.52136	strome_fem1_rrf3_egg_H3K36me3_ChIP_macs3_peak_1106
N2_chrI	13489474	13489879	406	230.45	4.25263	1.29415	3.57036	strome_fem1_rrf3_egg_H3K36me3_ChIP_macs3_peak_1107
N2_chrI	13490497	13491785	1289	230.8	6.94511	1.41057	6.23013	strome_fem1_rrf3_egg_H3K36me3_ChIP_macs3_peak_1108
N2_chrI	13494465	13513639	19175	325.6	32.6297	1.97139	31.6428	strome_fem1_rrf3_egg_H3K36me3_ChIP_macs3_peak_1109
N2_chrI	13514203	13523573	9371	289.09	22.6245	1.80308	21.75	strome_fem1_rrf3_egg_H3K36me3_ChIP_macs3_peak_1110
N2_chrI	13524066	13524731	666	281.1	17.7941	1.70975	16.9666	strome_fem1_rrf3_egg_H3K36me3_ChIP_macs3_peak_1111
N2_chrI	13525491	13529373	3883	324.42	33.3022	1.93587	32.3098	strome_fem1_rrf3_egg_H3K36me3_ChIP_macs3_peak_1112
N2_chrI	13547753	13550387	2635	310.26	23.4697	1.82571	22.587	strome_fem1_rrf3_egg_H3K36me3_ChIP_macs3_peak_1113
N2_chrI	13550721	13562555	11835	351.34	38.0001	2.09253	36.9706	strome_fem1_rrf3_egg_H3K36me3_ChIP_macs3_peak_1114
N2_chrI	13568050	13568396	347	265.5	7.05508	1.38584	6.33818	strome_fem1_rrf3_egg_H3K36me3_ChIP_macs3_peak_1115
N2_chrI	13571370	13578720	7351	317.71	32.4606	1.96782	31.4837	strome_fem1_rrf3_egg_H3K36me3_ChIP_macs3_peak_1116
N2_chrI	13579427	13582244	2818	258.71	13.4409	1.5941	12.6584	strome_fem1_rrf3_egg_H3K36me3_ChIP_macs3_peak_1117
N2_chrI	13582608	13583844	1237	254.23	11.5768	1.55327	10.8118	strome_fem1_rrf3_egg_H3K36me3_ChIP_macs3_peak_1118
N2_chrI	13584146	13584805	660	264.26	15.5227	1.64069	14.7205	strome_fem1_rrf3_egg_H3K36me3_ChIP_macs3_peak_1119
N2_chrI	13585272	13595698	10427	375.53	48.0724	2.21952	46.9171	strome_fem1_rrf3_egg_H3K36me3_ChIP_macs3_peak_1120
N2_chrI	13596523	13597045	523	217.34	4.21566	1.30248	3.53367	strome_fem1_rrf3_egg_H3K36me3_ChIP_macs3_peak_1121
N2_chrI	13597433	13598082	650	217.9	4.73395	1.32635	4.04555	strome_fem1_rrf3_egg_H3K36me3_ChIP_macs3_peak_1122
N2_chrI	13599992	13602889	2898	274.96	18.4208	1.69991	17.5897	strome_fem1_rrf3_egg_H3K36me3_ChIP_macs3_peak_1123
N2_chrI	13603239	13624931	21693	386.3	52.648	2.32091	51.4427	strome_fem1_rrf3_egg_H3K36me3_ChIP_macs3_peak_1124
N2_chrI	13625309	13628707	3399	303.64	24.4788	1.86582	23.586	strome_fem1_rrf3_egg_H3K36me3_ChIP_macs3_peak_1125
N2_chrI	13629136	13632111	2976	299.34	20.9279	1.72847	20.0706	strome_fem1_rrf3_egg_H3K36me3_ChIP_macs3_peak_1126
N2_chrI	13632416	13636829	4414	274.66	16.8505	1.6499	16.0329	strome_fem1_rrf3_egg_H3K36me3_ChIP_macs3_peak_1127
N2_chrI	13637447	13648715	11269	352.74	31.4698	1.91433	30.5057	strome_fem1_rrf3_egg_H3K36me3_ChIP_macs3_peak_1128
N2_chrI	13649043	13650566	1524	302.77	8.78689	1.41533	8.05121	strome_fem1_rrf3_egg_H3K36me3_ChIP_macs3_peak_1129
N2_chrI	13651892	13671255	19364	385.62	48.1933	2.22641	47.0485	strome_fem1_rrf3_egg_H3K36me3_ChIP_macs3_peak_1130
N2_chrI	13682390	13683103	714	222.54	5.50034	1.35926	4.80194	strome_fem1_rrf3_egg_H3K36me3_ChIP_macs3_peak_1131
N2_chrI	13683778	13684098	321	248.27	7.15258	1.40704	6.43444	strome_fem1_rrf3_egg_H3K36me3_ChIP_macs3_peak_1132
N2_chrI	13688045	13697524	9480	378.75	49.1659	2.21923	47.9998	strome_fem1_rrf3_egg_H3K36me3_ChIP_macs3_peak_1133
N2_chrI	13700156	13705040	4885	357.76	41.0027	2.15592	39.9431	strome_fem1_rrf3_egg_H3K36me3_ChIP_macs3_peak_1134
N2_chrI	13705848	13707086	1239	331.22	32.0822	1.97009	31.1164	strome_fem1_rrf3_egg_H3K36me3_ChIP_macs3_peak_1135
N2_chrI	13708007	13711519	3513	343.64	34.3505	2.03459	33.3621	strome_fem1_rrf3_egg_H3K36me3_ChIP_macs3_peak_1136
N2_chrI	13771464	13772045	582	279.09	20.602	1.76877	19.7492	strome_fem1_rrf3_egg_H3K36me3_ChIP_macs3_peak_1137
N2_chrI	13772580	13773539	960	286.97	24.2584	1.81847	23.3708	strome_fem1_rrf3_egg_H3K36me3_ChIP_macs3_peak_1138
N2_chrI	13774388	13774857	470	218.1	5.97567	1.3836	5.27163	strome_fem1_rrf3_egg_H3K36me3_ChIP_macs3_peak_1139
N2_chrI	13775376	13776537	1162	255.62	12.6227	1.56451	11.8501	strome_fem1_rrf3_egg_H3K36me3_ChIP_macs3_peak_1140
N2_chrI	13785300	13786222	923	230.72	7.55515	1.44525	6.83176	strome_fem1_rrf3_egg_H3K36me3_ChIP_macs3_peak_1141
N2_chrI	13786694	13811579	24886	393.58	56.7745	2.41588	55.5244	strome_fem1_rrf3_egg_H3K36me3_ChIP_macs3_peak_1142
N2_chrI	13811955	13825910	13956	351.64	42.0331	2.19458	40.9597	strome_fem1_rrf3_egg_H3K36me3_ChIP_macs3_peak_1143
N2_chrI	13826822	13827289	468	247.57	11.8081	1.56969	11.0409	strome_fem1_rrf3_egg_H3K36me3_ChIP_macs3_peak_1144
N2_chrI	13827800	13830030	2231	263.96	15.0955	1.66866	14.2933	strome_fem1_rrf3_egg_H3K36me3_ChIP_macs3_peak_1145
N2_chrI	13830454	13839637	9184	318.47	29.2039	1.94546	28.2655	strome_fem1_rrf3_egg_H3K36me3_ChIP_macs3_peak_1146
N2_chrI	13840066	13841912	1847	238.21	9.82341	1.51063	9.07702	strome_fem1_rrf3_egg_H3K36me3_ChIP_macs3_peak_1147
N2_chrI	13842328	13876577	34250	356.88	41.6602	2.15268	40.586	strome_fem1_rrf3_egg_H3K36me3_ChIP_macs3_peak_1148
N2_chrI	13876978	13878430	1453	337.75	27.1435	1.83093	26.2254	strome_fem1_rrf3_egg_H3K36me3_ChIP_macs3_peak_1149
N2_chrI	13878756	13879521	766	260.88	8.04243	1.43084	7.31394	strome_fem1_rrf3_egg_H3K36me3_ChIP_macs3_peak_1150
N2_chrI	13886406	13886956	551	242.59	3.79286	1.26475	3.11642	strome_fem1_rrf3_egg_H3K36me3_ChIP_macs3_peak_1151
N2_chrI	13891224	13903605	12382	441.93	68.8549	2.53883	67.4465	strome_fem1_rrf3_egg_H3K36me3_ChIP_macs3_peak_1152
N2_chrI	13904721	13921270	16550	342.79	39.3338	2.09056	38.2782	strome_fem1_rrf3_egg_H3K36me3_ChIP_macs3_peak_1153
N2_chrI	13921902	13925171	3270	290.23	26.1308	1.7926	25.2149	strome_fem1_rrf3_egg_H3K36me3_ChIP_macs3_peak_1154
N2_chrI	13927094	13927775	682	229.9	3.84096	1.27483	3.16401	strome_fem1_rrf3_egg_H3K36me3_ChIP_macs3_peak_1155
N2_chrI	13979604	13991225	11622	392.84	56.7457	2.42915	55.5138	strome_fem1_rrf3_egg_H3K36me3_ChIP_macs3_peak_1156
N2_chrI	13998276	13998805	530	246.45	7.47418	1.42436	6.75201	strome_fem1_rrf3_egg_H3K36me3_ChIP_macs3_peak_1157
N2_chrI	14001741	14002097	357	226.97	5.62828	1.36123	4.92853	strome_fem1_rrf3_egg_H3K36me3_ChIP_macs3_peak_1158
N2_chrI	14002412	14007855	5444	276.2	17.0801	1.6684	16.2608	strome_fem1_rrf3_egg_H3K36me3_ChIP_macs3_peak_1159
N2_chrI	14009238	14009926	689	254.84	4.46709	1.28961	3.78149	strome_fem1_rrf3_egg_H3K36me3_ChIP_macs3_peak_1160
N2_chrI	14016028	14016571	544	256.95	6.46091	1.37404	5.75041	strome_fem1_rrf3_egg_H3K36me3_ChIP_macs3_peak_1161
N2_chrI	14116548	14117447	900	287.13	11.2728	1.50462	10.511	strome_fem1_rrf3_egg_H3K36me3_ChIP_macs3_peak_1162
N2_chrI	14134223	14150090	15868	420.56	65.4789	2.5347	64.1203	strome_fem1_rrf3_egg_H3K36me3_ChIP_macs3_peak_1163
N2_chrI	14150487	14161178	10692	422.75	66.4662	2.56546	65.1173	strome_fem1_rrf3_egg_H3K36me3_ChIP_macs3_peak_1164
N2_chrI	14161767	14163471	1705	359.78	12.7083	1.46672	11.9333	strome_fem1_rrf3_egg_H3K36me3_ChIP_macs3_peak_1165
N2_chrI	14202716	14206249	3534	291.58	20.4632	1.76556	19.61	strome_fem1_rrf3_egg_H3K36me3_ChIP_macs3_peak_1166
N2_chrI	14206642	14207193	552	231.22	6.2315	1.38405	5.52447	strome_fem1_rrf3_egg_H3K36me3_ChIP_macs3_peak_1167
N2_chrI	14261162	14262223	1062	280.4	15.5026	1.65471	14.6965	strome_fem1_rrf3_egg_H3K36me3_ChIP_macs3_peak_1168
N2_chrI	14262852	14263254	403	256.52	9.47264	1.48363	8.72898	strome_fem1_rrf3_egg_H3K36me3_ChIP_macs3_peak_1169
N2_chrI	14387587	14388940	1354	333.15	31.606	1.93722	30.6385	strome_fem1_rrf3_egg_H3K36me3_ChIP_macs3_peak_1170
N2_chrI	14389941	14392139	2199	253.52	12.2509	1.58307	11.4783	strome_fem1_rrf3_egg_H3K36me3_ChIP_macs3_peak_1171
N2_chrI	14392609	14393242	634	235.06	8.90763	1.49071	8.1697	strome_fem1_rrf3_egg_H3K36me3_ChIP_macs3_peak_1172
N2_chrI	14394029	14406753	12725	341.36	35.9672	2.05968	34.9543	strome_fem1_rrf3_egg_H3K36me3_ChIP_macs3_peak_1173
N2_chrI	14407244	14408454	1211	320.7	20.5421	1.7267	19.6888	strome_fem1_rrf3_egg_H3K36me3_ChIP_macs3_peak_1174
N2_chrI	14440206	14459539	19334	337.63	38.0397	2.09215	36.9974	strome_fem1_rrf3_egg_H3K36me3_ChIP_macs3_peak_1175
N2_chrI	14459847	14465425	5579	333.96	34.5441	2.04074	33.5441	strome_fem1_rrf3_egg_H3K36me3_ChIP_macs3_peak_1176
N2_chrI	14465824	14470872	5049	333.58	34.66	2.01969	33.664	strome_fem1_rrf3_egg_H3K36me3_ChIP_macs3_peak_1177
N2_chrI	14471334	14471818	485	305.25	25.9337	1.87638	25.0289	strome_fem1_rrf3_egg_H3K36me3_ChIP_macs3_peak_1178
N2_chrI	14472731	14473959	1229	273.48	14.5307	1.60148	13.7379	strome_fem1_rrf3_egg_H3K36me3_ChIP_macs3_peak_1179
N2_chrI	14502205	14502489	285	214.09	3.01747	1.2398	2.35254	strome_fem1_rrf3_egg_H3K36me3_ChIP_macs3_peak_1180
N2_chrI	14505071	14505452	382	205.78	4.07456	1.30548	3.39404	strome_fem1_rrf3_egg_H3K36me3_ChIP_macs3_peak_1181
N2_chrI	14505951	14514832	8882	396.93	58.2704	2.44256	57.0074	strome_fem1_rrf3_egg_H3K36me3_ChIP_macs3_peak_1182
N2_chrI	14515414	14519655	4242	327.84	35.5777	2.04429	34.5665	strome_fem1_rrf3_egg_H3K36me3_ChIP_macs3_peak_1183
N2_chrI	14520444	14544366	23923	352.54	42.3447	2.14864	41.2556	strome_fem1_rrf3_egg_H3K36me3_ChIP_macs3_peak_1184
N2_chrI	14544872	14563930	19059	325.35	34.1847	2.00798	33.1824	strome_fem1_rrf3_egg_H3K36me3_ChIP_macs3_peak_1185
N2_chrI	14564398	14565112	715	209.12	3.70397	1.28166	3.02906	strome_fem1_rrf3_egg_H3K36me3_ChIP_macs3_peak_1186
N2_chrI	14578104	14578790	687	259.27	9.97083	1.48435	9.22377	strome_fem1_rrf3_egg_H3K36me3_ChIP_macs3_peak_1187
N2_chrI	14580048	14581294	1247	248.84	7.00483	1.40117	6.28828	strome_fem1_rrf3_egg_H3K36me3_ChIP_macs3_peak_1188
N2_chrI	14582359	14583448	1090	269.11	7.99312	1.42197	7.26512	strome_fem1_rrf3_egg_H3K36me3_ChIP_macs3_peak_1189
N2_chrI	14584089	14586051	1963	245.57	6.18734	1.36982	5.4809	strome_fem1_rrf3_egg_H3K36me3_ChIP_macs3_peak_1190
N2_chrI	14591927	14598508	6582	309.93	26.4094	1.84982	25.497	strome_fem1_rrf3_egg_H3K36me3_ChIP_macs3_peak_1191
N2_chrI	14598877	14603445	4569	293.29	23.9021	1.79279	23.0122	strome_fem1_rrf3_egg_H3K36me3_ChIP_macs3_peak_1192
N2_chrI	14603842	14609671	5830	301.35	25.4738	1.87981	24.5706	strome_fem1_rrf3_egg_H3K36me3_ChIP_macs3_peak_1193
N2_chrI	14610717	14623679	12963	331.23	35.1856	2.02735	34.1763	strome_fem1_rrf3_egg_H3K36me3_ChIP_macs3_peak_1194
N2_chrI	14624000	14632461	8462	291.18	21.4943	1.77431	20.6312	strome_fem1_rrf3_egg_H3K36me3_ChIP_macs3_peak_1195
N2_chrI	14632988	14646740	13753	315.16	30.0284	1.95361	29.0746	strome_fem1_rrf3_egg_H3K36me3_ChIP_macs3_peak_1196
N2_chrI	14647042	14652849	5808	260.33	13.9623	1.61214	13.1743	strome_fem1_rrf3_egg_H3K36me3_ChIP_macs3_peak_1197
N2_chrI	14653670	14654105	436	235.79	8.15914	1.45777	7.43009	strome_fem1_rrf3_egg_H3K36me3_ChIP_macs3_peak_1198
N2_chrI	14655019	14655380	362	242	10.6114	1.53437	9.85673	strome_fem1_rrf3_egg_H3K36me3_ChIP_macs3_peak_1199
N2_chrI	14656708	14657152	445	216.56	3.79583	1.28256	3.11939	strome_fem1_rrf3_egg_H3K36me3_ChIP_macs3_peak_1200
N2_chrI	14674994	14683739	8746	342.38	37.4223	2.06903	36.3879	strome_fem1_rrf3_egg_H3K36me3_ChIP_macs3_peak_1201
N2_chrI	14684251	14684503	253	220.97	6.28119	1.40172	5.57236	strome_fem1_rrf3_egg_H3K36me3_ChIP_macs3_peak_1202
N2_chrI	14684830	14700406	15577	359.09	42.5578	2.09627	41.4496	strome_fem1_rrf3_egg_H3K36me3_ChIP_macs3_peak_1203
N2_chrI	14700854	14702508	1655	318.32	29.0301	1.92588	28.0921	strome_fem1_rrf3_egg_H3K36me3_ChIP_macs3_peak_1204
N2_chrI	14702950	14703836	887	229.96	8.14296	1.44945	7.41577	strome_fem1_rrf3_egg_H3K36me3_ChIP_macs3_peak_1205
N2_chrI	14704257	14707316	3060	307.46	26.6117	1.83761	25.6941	strome_fem1_rrf3_egg_H3K36me3_ChIP_macs3_peak_1206
N2_chrI	14708008	14712390	4383	274.36	17.5018	1.6942	16.6789	strome_fem1_rrf3_egg_H3K36me3_ChIP_macs3_peak_1207
N2_chrI	14713388	14716555	3168	317.63	31.6303	1.96115	30.6576	strome_fem1_rrf3_egg_H3K36me3_ChIP_macs3_peak_1208
N2_chrI	14740486	14741048	563	226.33	6.38592	1.39105	5.67782	strome_fem1_rrf3_egg_H3K36me3_ChIP_macs3_peak_1209
N2_chrI	14741682	14759479	17798	384.61	52.2701	2.2855	51.0391	strome_fem1_rrf3_egg_H3K36me3_ChIP_macs3_peak_1210
N2_chrI	14759810	14763109	3300	412.19	55.6511	2.31815	54.4238	strome_fem1_rrf3_egg_H3K36me3_ChIP_macs3_peak_1211
N2_chrI	14763457	14765452	1996	270.94	13.1648	1.54899	12.3876	strome_fem1_rrf3_egg_H3K36me3_ChIP_macs3_peak_1212
N2_chrI	14768603	14768928	326	228.61	3.76399	1.27264	3.08793	strome_fem1_rrf3_egg_H3K36me3_ChIP_macs3_peak_1213
N2_chrI	14770423	14770697	275	224.48	3.50615	1.26038	2.83398	strome_fem1_rrf3_egg_H3K36me3_ChIP_macs3_peak_1214
N2_chrI	14774572	14775061	490	272.84	4.43078	1.27465	3.74606	strome_fem1_rrf3_egg_H3K36me3_ChIP_macs3_peak_1215
N2_chrI	14775383	14775989	607	227.13	4.89576	1.32961	4.20483	strome_fem1_rrf3_egg_H3K36me3_ChIP_macs3_peak_1216
N2_chrI	14776701	14778838	2138	339.96	35.1034	2.03874	34.1101	strome_fem1_rrf3_egg_H3K36me3_ChIP_macs3_peak_1217
N2_chrI	14779156	14787975	8820	490.85	88.2767	2.74771	86.5293	strome_fem1_rrf3_egg_H3K36me3_ChIP_macs3_peak_1218
N2_chrI	14788344	14790074	1731	289.83	25.5759	1.83556	24.6666	strome_fem1_rrf3_egg_H3K36me3_ChIP_macs3_peak_1219
N2_chrI	14791684	14792026	343	235.69	4.93262	1.32352	4.24124	strome_fem1_rrf3_egg_H3K36me3_ChIP_macs3_peak_1220
N2_chrI	14796307	14797965	1659	408.29	58.0849	2.2902	56.7922	strome_fem1_rrf3_egg_H3K36me3_ChIP_macs3_peak_1221
N2_chrI	14798517	14805527	7011	381.53	48.6635	2.17651	47.4785	strome_fem1_rrf3_egg_H3K36me3_ChIP_macs3_peak_1222
N2_chrI	14811497	14829405	17909	374.44	47.9857	2.21382	46.825	strome_fem1_rrf3_egg_H3K36me3_ChIP_macs3_peak_1223
N2_chrI	14829745	14840811	11067	398.52	55.2953	2.29696	54.0355	strome_fem1_rrf3_egg_H3K36me3_ChIP_macs3_peak_1224
N2_chrI	14842123	14843372	1250	220.49	6.07413	1.38113	5.36974	strome_fem1_rrf3_egg_H3K36me3_ChIP_macs3_peak_1225
N2_chrI	14851458	14854552	3095	291.01	14.7776	1.59152	13.982	strome_fem1_rrf3_egg_H3K36me3_ChIP_macs3_peak_1226
N2_chrI	14854878	14855510	633	403.82	46.0648	2.14932	44.9554	strome_fem1_rrf3_egg_H3K36me3_ChIP_macs3_peak_1227
N2_chrI	14856054	14865970	9917	360.41	40.373	2.09731	39.3151	strome_fem1_rrf3_egg_H3K36me3_ChIP_macs3_peak_1228
N2_chrI	14881546	14885500	3955	340.47	31.9495	1.94182	30.9816	strome_fem1_rrf3_egg_H3K36me3_ChIP_macs3_peak_1229
N2_chrI	14916630	14924479	7850	288.27	18.3002	1.67927	17.469	strome_fem1_rrf3_egg_H3K36me3_ChIP_macs3_peak_1230
N2_chrI	14935554	14939371	3818	350.59	41.2339	2.1115	40.1521	strome_fem1_rrf3_egg_H3K36me3_ChIP_macs3_peak_1231
N2_chrI	15046023	15046465	443	244.66	5.85656	1.35349	5.15437	strome_fem1_rrf3_egg_H3K36me3_ChIP_macs3_peak_1232
N2_chrI	15046795	15055560	8766	544.36	99.9135	2.80441	98.0119	strome_fem1_rrf3_egg_H3K36me3_ChIP_macs3_peak_1233
N2_chrI	15055933	15072266	16334	410.36	55.6804	2.31671	54.4299	strome_fem1_rrf3_egg_H3K36me3_ChIP_macs3_peak_1234
N2_chrI	15075967	15094053	18087	483.69	74.9093	2.49873	73.409	strome_fem1_rrf3_egg_H3K36me3_ChIP_macs3_peak_1235
N2_chrI	15094646	15096719	2074	362.1	32.192	1.88946	31.2248	strome_fem1_rrf3_egg_H3K36me3_ChIP_macs3_peak_1236
N2_chrII	24741	25747	1007	298.08	21.1751	1.77381	20.3155	strome_fem1_rrf3_egg_H3K36me3_ChIP_macs3_peak_1237
N2_chrII	26582	26927	346	253.52	8.35697	1.44565	7.62596	strome_fem1_rrf3_egg_H3K36me3_ChIP_macs3_peak_1238
N2_chrII	29606	31586	1981	327.14	28.2648	1.88056	27.3375	strome_fem1_rrf3_egg_H3K36me3_ChIP_macs3_peak_1239
N2_chrII	41144	43719	2576	413.21	54.7961	2.3104	53.5733	strome_fem1_rrf3_egg_H3K36me3_ChIP_macs3_peak_1240
N2_chrII	44025	55090	11066	383.49	47.761	2.17775	46.6063	strome_fem1_rrf3_egg_H3K36me3_ChIP_macs3_peak_1241
N2_chrII	56152	60408	4257	337.75	27.1462	1.85594	26.2285	strome_fem1_rrf3_egg_H3K36me3_ChIP_macs3_peak_1242
N2_chrII	87270	87722	453	235.54	7.45264	1.43201	6.73146	strome_fem1_rrf3_egg_H3K36me3_ChIP_macs3_peak_1243
N2_chrII	88050	98025	9976	381.75	50.2989	2.24104	49.1096	strome_fem1_rrf3_egg_H3K36me3_ChIP_macs3_peak_1244
N2_chrII	98470	99089	620	340.44	37.4214	2.08591	36.3997	strome_fem1_rrf3_egg_H3K36me3_ChIP_macs3_peak_1245
N2_chrII	99847	101627	1781	350.98	34.069	2.01247	33.0819	strome_fem1_rrf3_egg_H3K36me3_ChIP_macs3_peak_1246
N2_chrII	147227	155997	8771	375.14	48.9303	2.25479	47.7654	strome_fem1_rrf3_egg_H3K36me3_ChIP_macs3_peak_1247
N2_chrII	156386	156653	268	242.31	6.82509	1.40063	6.11089	strome_fem1_rrf3_egg_H3K36me3_ChIP_macs3_peak_1248
N2_chrII	157055	158938	1884	298.7	21.1748	1.77764	20.3144	strome_fem1_rrf3_egg_H3K36me3_ChIP_macs3_peak_1249
N2_chrII	159340	160144	805	237.91	6.69112	1.39923	5.97823	strome_fem1_rrf3_egg_H3K36me3_ChIP_macs3_peak_1250
N2_chrII	160623	165480	4858	314.94	25.8683	1.80698	24.9609	strome_fem1_rrf3_egg_H3K36me3_ChIP_macs3_peak_1251
N2_chrII	165818	170538	4721	367.32	44.8544	2.18603	43.7491	strome_fem1_rrf3_egg_H3K36me3_ChIP_macs3_peak_1252
N2_chrII	212415	216682	4268	313.39	31.1823	1.97084	30.2238	strome_fem1_rrf3_egg_H3K36me3_ChIP_macs3_peak_1253
N2_chrII	217163	226969	9807	347.8	41.1391	2.05646	40.0443	strome_fem1_rrf3_egg_H3K36me3_ChIP_macs3_peak_1254
N2_chrII	227281	255268	27988	399.14	60.056	2.41988	58.7414	strome_fem1_rrf3_egg_H3K36me3_ChIP_macs3_peak_1255
N2_chrII	256636	257117	482	211.84	3.76865	1.2833	3.09282	strome_fem1_rrf3_egg_H3K36me3_ChIP_macs3_peak_1256
N2_chrII	263213	267690	4478	265.44	16.1288	1.66133	15.3196	strome_fem1_rrf3_egg_H3K36me3_ChIP_macs3_peak_1257
N2_chrII	268006	271872	3867	395.4	52.5888	2.32662	51.4072	strome_fem1_rrf3_egg_H3K36me3_ChIP_macs3_peak_1258
N2_chrII	272283	292596	20314	378.68	50.8973	2.30326	49.7125	strome_fem1_rrf3_egg_H3K36me3_ChIP_macs3_peak_1259
N2_chrII	341313	342417	1105	278.21	19.0854	1.73865	18.2467	strome_fem1_rrf3_egg_H3K36me3_ChIP_macs3_peak_1260
N2_chrII	342935	347805	4871	317.35	31.2025	1.97272	30.2406	strome_fem1_rrf3_egg_H3K36me3_ChIP_macs3_peak_1261
N2_chrII	386249	389465	3217	398.47	50.4496	2.18442	49.2369	strome_fem1_rrf3_egg_H3K36me3_ChIP_macs3_peak_1262
N2_chrII	389875	391718	1844	295.9	28.3657	1.87365	27.432	strome_fem1_rrf3_egg_H3K36me3_ChIP_macs3_peak_1263
N2_chrII	392073	393755	1683	267.11	14.5908	1.61176	13.7976	strome_fem1_rrf3_egg_H3K36me3_ChIP_macs3_peak_1264
N2_chrII	405653	417647	11995	413.09	60.8159	2.45146	59.5259	strome_fem1_rrf3_egg_H3K36me3_ChIP_macs3_peak_1265
N2_chrII	450436	450685	250	218.51	4.46948	1.31619	3.78388	strome_fem1_rrf3_egg_H3K36me3_ChIP_macs3_peak_1266
N2_chrII	455611	478221	22611	389.14	55.7348	2.3485	54.4711	strome_fem1_rrf3_egg_H3K36me3_ChIP_macs3_peak_1267
N2_chrII	480628	484400	3773	409.09	57.6465	2.42651	56.4131	strome_fem1_rrf3_egg_H3K36me3_ChIP_macs3_peak_1268
N2_chrII	484821	491497	6677	434.74	68.4493	2.53509	67.0591	strome_fem1_rrf3_egg_H3K36me3_ChIP_macs3_peak_1269
N2_chrII	548779	549235	457	232.96	5.09036	1.33428	4.39682	strome_fem1_rrf3_egg_H3K36me3_ChIP_macs3_peak_1270
N2_chrII	578365	581079	2715	397.59	59.7191	2.35752	58.3614	strome_fem1_rrf3_egg_H3K36me3_ChIP_macs3_peak_1271
N2_chrII	581384	583742	2359	354.63	37.7795	2.07803	36.7516	strome_fem1_rrf3_egg_H3K36me3_ChIP_macs3_peak_1272
N2_chrII	584140	584417	278	224.35	4.41458	1.30819	3.72984	strome_fem1_rrf3_egg_H3K36me3_ChIP_macs3_peak_1273
N2_chrII	593057	594092	1036	213.58	5.20575	1.35473	4.51082	strome_fem1_rrf3_egg_H3K36me3_ChIP_macs3_peak_1274
N2_chrII	598762	599014	253	240.96	7.86323	1.44947	7.13612	strome_fem1_rrf3_egg_H3K36me3_ChIP_macs3_peak_1275
N2_chrII	641883	642568	686	233.76	8.3259	1.46072	7.59603	strome_fem1_rrf3_egg_H3K36me3_ChIP_macs3_peak_1276
N2_chrII	644034	644535	502	243.8	8.07309	1.4511	7.34423	strome_fem1_rrf3_egg_H3K36me3_ChIP_macs3_peak_1277
N2_chrII	650380	650968	589	228.58	5.2853	1.34344	4.58982	strome_fem1_rrf3_egg_H3K36me3_ChIP_macs3_peak_1278
N2_chrII	700779	702493	1715	332.62	38.4547	2.09999	37.4179	strome_fem1_rrf3_egg_H3K36me3_ChIP_macs3_peak_1279
N2_chrII	703045	733664	30620	373.64	49.2883	2.27188	48.1274	strome_fem1_rrf3_egg_H3K36me3_ChIP_macs3_peak_1280
N2_chrII	870724	871922	1199	310.92	12.2695	1.50552	11.4978	strome_fem1_rrf3_egg_H3K36me3_ChIP_macs3_peak_1281
N2_chrII	875469	879482	4014	348.84	25.3917	1.80721	24.4909	strome_fem1_rrf3_egg_H3K36me3_ChIP_macs3_peak_1282
N2_chrII	1060934	1061296	363	231.36	4.09056	1.28685	3.41008	strome_fem1_rrf3_egg_H3K36me3_ChIP_macs3_peak_1283
N2_chrII	1121938	1135661	13724	366.25	45.7184	2.2839	44.614	strome_fem1_rrf3_egg_H3K36me3_ChIP_macs3_peak_1284
N2_chrII	1136548	1136911	364	209.14	4.54288	1.32656	3.85623	strome_fem1_rrf3_egg_H3K36me3_ChIP_macs3_peak_1285
N2_chrII	1137253	1154133	16881	348.61	43.2531	2.14266	42.1327	strome_fem1_rrf3_egg_H3K36me3_ChIP_macs3_peak_1286
N2_chrII	1303252	1311183	7932	372.49	49.0203	2.30075	47.8656	strome_fem1_rrf3_egg_H3K36me3_ChIP_macs3_peak_1287
N2_chrII	1311533	1325702	14170	351.1	41.2398	2.13304	40.1693	strome_fem1_rrf3_egg_H3K36me3_ChIP_macs3_peak_1288
N2_chrII	1370294	1378210	7917	298.78	25.3333	1.87369	24.4322	strome_fem1_rrf3_egg_H3K36me3_ChIP_macs3_peak_1289
N2_chrII	1403251	1414064	10814	416.7	62.8666	2.47948	61.5329	strome_fem1_rrf3_egg_H3K36me3_ChIP_macs3_peak_1290
N2_chrII	1414881	1416725	1845	351.76	42.5338	2.15656	41.4449	strome_fem1_rrf3_egg_H3K36me3_ChIP_macs3_peak_1291
N2_chrII	1417186	1418100	915	324.42	30.1339	1.93877	29.1888	strome_fem1_rrf3_egg_H3K36me3_ChIP_macs3_peak_1292
N2_chrII	1420184	1421429	1246	289.92	23.6669	1.83371	22.7806	strome_fem1_rrf3_egg_H3K36me3_ChIP_macs3_peak_1293
N2_chrII	1421812	1423709	1898	259.19	10.9728	1.50656	10.2163	strome_fem1_rrf3_egg_H3K36me3_ChIP_macs3_peak_1294
N2_chrII	1425892	1430207	4316	275.74	19.3807	1.71967	18.5396	strome_fem1_rrf3_egg_H3K36me3_ChIP_macs3_peak_1295
N2_chrII	1431139	1438909	7771	362.16	45.0143	2.23904	43.9076	strome_fem1_rrf3_egg_H3K36me3_ChIP_macs3_peak_1296
N2_chrII	1439809	1441745	1937	257.12	13.9762	1.60919	13.1886	strome_fem1_rrf3_egg_H3K36me3_ChIP_macs3_peak_1297
N2_chrII	1449886	1451590	1705	290.21	13.0968	1.54917	12.3172	strome_fem1_rrf3_egg_H3K36me3_ChIP_macs3_peak_1298
N2_chrII	1460566	1461987	1422	295.26	17.0144	1.65981	16.1957	strome_fem1_rrf3_egg_H3K36me3_ChIP_macs3_peak_1299
N2_chrII	1491554	1501743	10190	377.25	49.7079	2.3175	48.5536	strome_fem1_rrf3_egg_H3K36me3_ChIP_macs3_peak_1300
N2_chrII	1665496	1667220	1725	299.59	14.8032	1.59349	14.0055	strome_fem1_rrf3_egg_H3K36me3_ChIP_macs3_peak_1301
N2_chrII	1717198	1717879	682	264.29	9.65061	1.48631	8.90437	strome_fem1_rrf3_egg_H3K36me3_ChIP_macs3_peak_1302
N2_chrII	1735425	1736919	1495	288.44	7.4483	1.3728	6.72834	strome_fem1_rrf3_egg_H3K36me3_ChIP_macs3_peak_1303
N2_chrII	1861875	1862960	1086	240.16	7.38863	1.42195	6.66821	strome_fem1_rrf3_egg_H3K36me3_ChIP_macs3_peak_1304
N2_chrII	1917153	1917530	378	206.8	4.21967	1.31224	3.53721	strome_fem1_rrf3_egg_H3K36me3_ChIP_macs3_peak_1305
N2_chrII	1918128	1922593	4466	278.95	18.1369	1.73661	17.3053	strome_fem1_rrf3_egg_H3K36me3_ChIP_macs3_peak_1306
N2_chrII	1923062	1924253	1192	286.81	18.5314	1.73942	17.6955	strome_fem1_rrf3_egg_H3K36me3_ChIP_macs3_peak_1307
N2_chrII	1924560	1925544	985	284.05	18.1953	1.72393	17.3637	strome_fem1_rrf3_egg_H3K36me3_ChIP_macs3_peak_1308
N2_chrII	1926177	1927470	1294	323.49	29.1232	1.93781	28.1866	strome_fem1_rrf3_egg_H3K36me3_ChIP_macs3_peak_1309
N2_chrII	1927848	1932067	4220	310.73	28.0238	1.89449	27.0966	strome_fem1_rrf3_egg_H3K36me3_ChIP_macs3_peak_1310
N2_chrII	2020041	2021502	1462	287.03	22.219	1.80112	21.351	strome_fem1_rrf3_egg_H3K36me3_ChIP_macs3_peak_1311
N2_chrII	2025958	2026309	352	224.58	4.79544	1.32462	4.10609	strome_fem1_rrf3_egg_H3K36me3_ChIP_macs3_peak_1312
N2_chrII	2031102	2031490	389	254.2	4.76085	1.29966	4.07191	strome_fem1_rrf3_egg_H3K36me3_ChIP_macs3_peak_1313
N2_chrII	2032023	2034631	2609	282.43	17.3727	1.70069	16.5493	strome_fem1_rrf3_egg_H3K36me3_ChIP_macs3_peak_1314
N2_chrII	2035555	2035893	339	216.36	3.51335	1.26641	2.84113	strome_fem1_rrf3_egg_H3K36me3_ChIP_macs3_peak_1315
N2_chrII	2040016	2042023	2008	236.19	7.68293	1.42751	6.96081	strome_fem1_rrf3_egg_H3K36me3_ChIP_macs3_peak_1316
N2_chrII	2045874	2046212	339	212.97	4.02761	1.29683	3.34793	strome_fem1_rrf3_egg_H3K36me3_ChIP_macs3_peak_1317
N2_chrII	2056129	2061829	5701	340.93	40.5556	2.14773	39.4928	strome_fem1_rrf3_egg_H3K36me3_ChIP_macs3_peak_1318
N2_chrII	2190922	2196757	5836	246.32	11.0542	1.55046	10.294	strome_fem1_rrf3_egg_H3K36me3_ChIP_macs3_peak_1319
N2_chrII	2197127	2208655	11529	342.3	35.4161	2.04923	34.4113	strome_fem1_rrf3_egg_H3K36me3_ChIP_macs3_peak_1320
N2_chrII	2209757	2210150	394	202.9	3.6097	1.28092	2.93594	strome_fem1_rrf3_egg_H3K36me3_ChIP_macs3_peak_1321
N2_chrII	2219711	2224086	4376	344.47	30.1002	1.92143	29.1526	strome_fem1_rrf3_egg_H3K36me3_ChIP_macs3_peak_1322
N2_chrII	2227818	2237288	9471	400.21	61.2866	2.4609	59.983	strome_fem1_rrf3_egg_H3K36me3_ChIP_macs3_peak_1323
N2_chrII	2237721	2259816	22096	379.15	52.553	2.37216	51.3631	strome_fem1_rrf3_egg_H3K36me3_ChIP_macs3_peak_1324
N2_chrII	2342740	2345041	2302	234.84	8.33555	1.4587	7.60546	strome_fem1_rrf3_egg_H3K36me3_ChIP_macs3_peak_1325
N2_chrII	2432429	2432896	468	236.45	4.16618	1.28798	3.48465	strome_fem1_rrf3_egg_H3K36me3_ChIP_macs3_peak_1326
N2_chrII	2456687	2459349	2663	238.1	6.71588	1.39125	6.00409	strome_fem1_rrf3_egg_H3K36me3_ChIP_macs3_peak_1327
N2_chrII	2464310	2484648	20339	365.43	46.5343	2.27613	45.4191	strome_fem1_rrf3_egg_H3K36me3_ChIP_macs3_peak_1328
N2_chrII	2510337	2520660	10324	297.11	23.1562	1.83945	22.2756	strome_fem1_rrf3_egg_H3K36me3_ChIP_macs3_peak_1329
N2_chrII	2570744	2581779	11036	380.42	31.408	1.92239	30.4431	strome_fem1_rrf3_egg_H3K36me3_ChIP_macs3_peak_1330
N2_chrII	2582285	2583890	1606	241.7	9.58539	1.50096	8.84125	strome_fem1_rrf3_egg_H3K36me3_ChIP_macs3_peak_1331
N2_chrII	2644037	2644654	618	226.72	7.38866	1.43805	6.66781	strome_fem1_rrf3_egg_H3K36me3_ChIP_macs3_peak_1332
N2_chrII	2756646	2758185	1540	329.28	33.7084	2.02184	32.7214	strome_fem1_rrf3_egg_H3K36me3_ChIP_macs3_peak_1333
N2_chrII	2792956	2799558	6603	438.7	77.849	2.75581	76.3461	strome_fem1_rrf3_egg_H3K36me3_ChIP_macs3_peak_1334
N2_chrII	2799875	2800903	1029	213.36	5.17667	1.35245	4.4822	strome_fem1_rrf3_egg_H3K36me3_ChIP_macs3_peak_1335
N2_chrII	2818369	2820527	2159	249.78	12.1602	1.58194	11.389	strome_fem1_rrf3_egg_H3K36me3_ChIP_macs3_peak_1336
N2_chrII	2834553	2836693	2141	313.14	11.562	1.47796	10.7981	strome_fem1_rrf3_egg_H3K36me3_ChIP_macs3_peak_1337
N2_chrII	2884496	2885103	608	263.91	15.3093	1.65968	14.5069	strome_fem1_rrf3_egg_H3K36me3_ChIP_macs3_peak_1338
N2_chrII	2885449	2887092	1644	250.71	12.8691	1.58951	12.0923	strome_fem1_rrf3_egg_H3K36me3_ChIP_macs3_peak_1339
N2_chrII	2887506	2891366	3861	302.8	27.9069	1.89538	26.9811	strome_fem1_rrf3_egg_H3K36me3_ChIP_macs3_peak_1340
N2_chrII	2892592	2906864	14273	372.71	34.9884	2.00277	33.9914	strome_fem1_rrf3_egg_H3K36me3_ChIP_macs3_peak_1341
N2_chrII	2907256	2925616	18361	364.55	47.905	2.2966	46.7679	strome_fem1_rrf3_egg_H3K36me3_ChIP_macs3_peak_1342
N2_chrII	2925974	2927536	1563	324.52	30.7699	1.96416	29.8168	strome_fem1_rrf3_egg_H3K36me3_ChIP_macs3_peak_1343
N2_chrII	3004997	3006110	1114	240	6.2137	1.3748	5.50678	strome_fem1_rrf3_egg_H3K36me3_ChIP_macs3_peak_1344
N2_chrII	3007282	3008494	1213	253.25	9.03876	1.46951	8.30023	strome_fem1_rrf3_egg_H3K36me3_ChIP_macs3_peak_1345
N2_chrII	3012388	3013199	812	264.16	7.95181	1.42517	7.22424	strome_fem1_rrf3_egg_H3K36me3_ChIP_macs3_peak_1346
N2_chrII	3058926	3060439	1514	246.32	7.5762	1.41789	6.85467	strome_fem1_rrf3_egg_H3K36me3_ChIP_macs3_peak_1347
N2_chrII	3062661	3066650	3990	310.27	28.8031	1.94372	27.8647	strome_fem1_rrf3_egg_H3K36me3_ChIP_macs3_peak_1348
N2_chrII	3067993	3068283	291	221.47	5.17693	1.34881	4.48206	strome_fem1_rrf3_egg_H3K36me3_ChIP_macs3_peak_1349
N2_chrII	3068831	3069470	640	223.32	6.95462	1.41657	6.23977	strome_fem1_rrf3_egg_H3K36me3_ChIP_macs3_peak_1350
N2_chrII	3069920	3070216	297	231.84	8.27579	1.47039	7.54469	strome_fem1_rrf3_egg_H3K36me3_ChIP_macs3_peak_1351
N2_chrII	3071492	3083297	11806	366.73	49.7127	2.28845	48.5329	strome_fem1_rrf3_egg_H3K36me3_ChIP_macs3_peak_1352
N2_chrII	3083717	3094689	10973	392.04	58.5327	2.42151	57.2136	strome_fem1_rrf3_egg_H3K36me3_ChIP_macs3_peak_1353
N2_chrII	3126592	3127244	653	215.68	3.53288	1.26893	2.86023	strome_fem1_rrf3_egg_H3K36me3_ChIP_macs3_peak_1354
N2_chrII	3128820	3129965	1146	237.49	6.54535	1.38779	5.83514	strome_fem1_rrf3_egg_H3K36me3_ChIP_macs3_peak_1355
N2_chrII	3351853	3357669	5817	305.73	24.6705	1.84882	23.7764	strome_fem1_rrf3_egg_H3K36me3_ChIP_macs3_peak_1356
N2_chrII	3358010	3361183	3174	325.8	26.151	1.85938	25.2424	strome_fem1_rrf3_egg_H3K36me3_ChIP_macs3_peak_1357
N2_chrII	3361699	3362474	776	341.64	34.5709	2.05437	33.582	strome_fem1_rrf3_egg_H3K36me3_ChIP_macs3_peak_1358
N2_chrII	3363057	3363708	652	272.46	12.0652	1.56023	11.2936	strome_fem1_rrf3_egg_H3K36me3_ChIP_macs3_peak_1359
N2_chrII	3365814	3368185	2372	277.57	12.6119	1.54628	11.8378	strome_fem1_rrf3_egg_H3K36me3_ChIP_macs3_peak_1360
N2_chrII	3369987	3371231	1245	270.05	15.2439	1.64279	14.4431	strome_fem1_rrf3_egg_H3K36me3_ChIP_macs3_peak_1361
N2_chrII	3371577	3373554	1978	279.51	18.1699	1.72029	17.3396	strome_fem1_rrf3_egg_H3K36me3_ChIP_macs3_peak_1362
N2_chrII	3454182	3456619	2438	240.84	9.59493	1.49213	8.8521	strome_fem1_rrf3_egg_H3K36me3_ChIP_macs3_peak_1363
N2_chrII	3457023	3459212	2190	268.75	14.9018	1.63796	14.1036	strome_fem1_rrf3_egg_H3K36me3_ChIP_macs3_peak_1364
N2_chrII	3459678	3459963	286	209.62	3.84174	1.28924	3.16469	strome_fem1_rrf3_egg_H3K36me3_ChIP_macs3_peak_1365
N2_chrII	3460449	3466256	5808	282.06	19.5994	1.74292	18.7559	strome_fem1_rrf3_egg_H3K36me3_ChIP_macs3_peak_1366
N2_chrII	3494120	3502094	7975	369.15	50.9371	2.30674	49.738	strome_fem1_rrf3_egg_H3K36me3_ChIP_macs3_peak_1367
N2_chrII	3503845	3504264	420	239.28	4.23585	1.28879	3.55344	strome_fem1_rrf3_egg_H3K36me3_ChIP_macs3_peak_1368
N2_chrII	3505566	3507045	1480	282.71	21.314	1.78969	20.4528	strome_fem1_rrf3_egg_H3K36me3_ChIP_macs3_peak_1369
N2_chrII	3507474	3508513	1040	500.92	74.5491	2.43453	73.0505	strome_fem1_rrf3_egg_H3K36me3_ChIP_macs3_peak_1370
N2_chrII	3508910	3521746	12837	389.13	52.2945	2.32473	51.1023	strome_fem1_rrf3_egg_H3K36me3_ChIP_macs3_peak_1371
N2_chrII	3522178	3523189	1012	231.52	8.61162	1.46701	7.87926	strome_fem1_rrf3_egg_H3K36me3_ChIP_macs3_peak_1372
N2_chrII	3533666	3535175	1510	216.45	5.55077	1.36408	4.85221	strome_fem1_rrf3_egg_H3K36me3_ChIP_macs3_peak_1373
N2_chrII	3544370	3545573	1204	325.24	37.4422	2.04134	36.4015	strome_fem1_rrf3_egg_H3K36me3_ChIP_macs3_peak_1374
N2_chrII	3545946	3555114	9169	383.88	54.7579	2.34505	53.5242	strome_fem1_rrf3_egg_H3K36me3_ChIP_macs3_peak_1375
N2_chrII	3555484	3555757	274	251.43	12.6068	1.59411	11.8311	strome_fem1_rrf3_egg_H3K36me3_ChIP_macs3_peak_1376
N2_chrII	3556273	3558302	2030	324.41	34.3195	2.01254	33.329	strome_fem1_rrf3_egg_H3K36me3_ChIP_macs3_peak_1377
N2_chrII	3564552	3565065	514	219.51	5.44477	1.35836	4.74723	strome_fem1_rrf3_egg_H3K36me3_ChIP_macs3_peak_1378
N2_chrII	3565639	3566726	1088	279.92	20.7868	1.77205	19.9331	strome_fem1_rrf3_egg_H3K36me3_ChIP_macs3_peak_1379
N2_chrII	3684221	3685393	1173	252.55	4.81367	1.30365	4.12418	strome_fem1_rrf3_egg_H3K36me3_ChIP_macs3_peak_1380
N2_chrII	3695331	3696589	1259	240.29	8.1055	1.45057	7.37706	strome_fem1_rrf3_egg_H3K36me3_ChIP_macs3_peak_1381
N2_chrII	3730294	3731070	777	252.8	5.68346	1.34543	4.98268	strome_fem1_rrf3_egg_H3K36me3_ChIP_macs3_peak_1382
N2_chrII	3816841	3820010	3170	294.17	23.3623	1.81735	22.4809	strome_fem1_rrf3_egg_H3K36me3_ChIP_macs3_peak_1383
N2_chrII	3934768	3936681	1914	277.5	16.7828	1.68165	15.9657	strome_fem1_rrf3_egg_H3K36me3_ChIP_macs3_peak_1384
N2_chrII	3937049	3939081	2033	380.96	46.9466	2.17738	45.8176	strome_fem1_rrf3_egg_H3K36me3_ChIP_macs3_peak_1385
N2_chrII	3939559	3945625	6067	298.05	24.3331	1.84243	23.4409	strome_fem1_rrf3_egg_H3K36me3_ChIP_macs3_peak_1386
N2_chrII	3946251	3949330	3080	315.52	28.7817	1.86153	27.8276	strome_fem1_rrf3_egg_H3K36me3_ChIP_macs3_peak_1387
N2_chrII	3974784	3975534	751	318.1	18.6525	1.67882	17.8164	strome_fem1_rrf3_egg_H3K36me3_ChIP_macs3_peak_1388
N2_chrII	3976779	3983702	6924	316.55	27.6437	1.91107	26.7213	strome_fem1_rrf3_egg_H3K36me3_ChIP_macs3_peak_1389
N2_chrII	4007198	4007550	353	411.13	8.1084	1.32477	7.38031	strome_fem1_rrf3_egg_H3K36me3_ChIP_macs3_peak_1390
N2_chrII	4055086	4057028	1943	414.99	61.8966	2.39415	60.5635	strome_fem1_rrf3_egg_H3K36me3_ChIP_macs3_peak_1391
N2_chrII	4061042	4062271	1230	290.15	20.996	1.76023	20.1396	strome_fem1_rrf3_egg_H3K36me3_ChIP_macs3_peak_1392
N2_chrII	4236023	4239091	3069	339.82	31.0781	1.94132	30.1196	strome_fem1_rrf3_egg_H3K36me3_ChIP_macs3_peak_1393
N2_chrII	4239833	4247263	7431	321.27	28.6262	1.92338	27.6925	strome_fem1_rrf3_egg_H3K36me3_ChIP_macs3_peak_1394
N2_chrII	4247656	4250644	2989	286.86	20.2104	1.72693	19.3608	strome_fem1_rrf3_egg_H3K36me3_ChIP_macs3_peak_1395
N2_chrII	4251082	4257777	6696	331.95	36.7423	2.07472	35.7249	strome_fem1_rrf3_egg_H3K36me3_ChIP_macs3_peak_1396
N2_chrII	4294391	4294972	582	241.08	5.18101	1.33167	4.48627	strome_fem1_rrf3_egg_H3K36me3_ChIP_macs3_peak_1397
N2_chrII	4295320	4295640	321	222	6.51979	1.40261	5.80961	strome_fem1_rrf3_egg_H3K36me3_ChIP_macs3_peak_1398
N2_chrII	4296455	4298895	2441	303.16	27.3029	1.89175	26.3823	strome_fem1_rrf3_egg_H3K36me3_ChIP_macs3_peak_1399
N2_chrII	4299201	4300186	986	322.55	32.752	2.02157	31.7803	strome_fem1_rrf3_egg_H3K36me3_ChIP_macs3_peak_1400
N2_chrII	4300706	4303929	3224	259.04	13.7193	1.58816	12.9345	strome_fem1_rrf3_egg_H3K36me3_ChIP_macs3_peak_1401
N2_chrII	4304598	4315994	11397	327.19	34.0599	1.98071	33.0394	strome_fem1_rrf3_egg_H3K36me3_ChIP_macs3_peak_1402
N2_chrII	4316330	4317174	845	394.4	65.1928	2.47263	63.7929	strome_fem1_rrf3_egg_H3K36me3_ChIP_macs3_peak_1403
N2_chrII	4317694	4319747	2054	299.96	27.3965	1.89392	26.4777	strome_fem1_rrf3_egg_H3K36me3_ChIP_macs3_peak_1404
N2_chrII	4333626	4335715	2090	313.39	28.7651	1.91469	27.8323	strome_fem1_rrf3_egg_H3K36me3_ChIP_macs3_peak_1405
N2_chrII	4336061	4347770	11710	389.55	56.8381	2.39411	55.5644	strome_fem1_rrf3_egg_H3K36me3_ChIP_macs3_peak_1406
N2_chrII	4348416	4355590	7175	363.32	43.7136	2.20725	42.6243	strome_fem1_rrf3_egg_H3K36me3_ChIP_macs3_peak_1407
N2_chrII	4356036	4358750	2715	436.47	75.1397	2.62331	73.5708	strome_fem1_rrf3_egg_H3K36me3_ChIP_macs3_peak_1408
N2_chrII	4359235	4362018	2784	343.44	41.9951	2.08157	40.9067	strome_fem1_rrf3_egg_H3K36me3_ChIP_macs3_peak_1409
N2_chrII	4362709	4365891	3183	298.63	23.2998	1.82315	22.4201	strome_fem1_rrf3_egg_H3K36me3_ChIP_macs3_peak_1410
N2_chrII	4382786	4383091	306	201.07	3.13579	1.2557	2.469	strome_fem1_rrf3_egg_H3K36me3_ChIP_macs3_peak_1411
N2_chrII	4384210	4389245	5036	316.1	34.0618	1.97281	33.0489	strome_fem1_rrf3_egg_H3K36me3_ChIP_macs3_peak_1412
N2_chrII	4426045	4426701	657	216.6	4.10235	1.29705	3.42205	strome_fem1_rrf3_egg_H3K36me3_ChIP_macs3_peak_1413
N2_chrII	4433067	4437776	4710	387.14	55.6902	2.37598	54.4442	strome_fem1_rrf3_egg_H3K36me3_ChIP_macs3_peak_1414
N2_chrII	4438092	4445795	7704	476	89.2845	2.80348	87.5684	strome_fem1_rrf3_egg_H3K36me3_ChIP_macs3_peak_1415
N2_chrII	4471112	4473591	2480	299.72	24.4863	1.8298	23.5946	strome_fem1_rrf3_egg_H3K36me3_ChIP_macs3_peak_1416
N2_chrII	4474220	4486933	12714	349.41	42.4595	2.13164	41.3641	strome_fem1_rrf3_egg_H3K36me3_ChIP_macs3_peak_1417
N2_chrII	4535277	4536235	959	259.73	12.889	1.58222	12.1117	strome_fem1_rrf3_egg_H3K36me3_ChIP_macs3_peak_1418
N2_chrII	4536842	4538474	1633	295.7	19.7898	1.73631	18.9437	strome_fem1_rrf3_egg_H3K36me3_ChIP_macs3_peak_1419
N2_chrII	4580131	4580895	765	238.93	9.05372	1.49602	8.31377	strome_fem1_rrf3_egg_H3K36me3_ChIP_macs3_peak_1420
N2_chrII	4581404	4581749	346	220.76	3.79012	1.27839	3.11378	strome_fem1_rrf3_egg_H3K36me3_ChIP_macs3_peak_1421
N2_chrII	4583186	4583495	310	217.29	4.09821	1.29718	3.41776	strome_fem1_rrf3_egg_H3K36me3_ChIP_macs3_peak_1422
N2_chrII	4585244	4586837	1594	236	5.91238	1.36652	5.20916	strome_fem1_rrf3_egg_H3K36me3_ChIP_macs3_peak_1423
N2_chrII	4587448	4587887	440	256.42	4.29795	1.27926	3.61502	strome_fem1_rrf3_egg_H3K36me3_ChIP_macs3_peak_1424
N2_chrII	4589542	4591571	2030	251.46	5.97678	1.35509	5.27277	strome_fem1_rrf3_egg_H3K36me3_ChIP_macs3_peak_1425
N2_chrII	4592246	4593653	1408	301.29	16.8845	1.64662	16.0671	strome_fem1_rrf3_egg_H3K36me3_ChIP_macs3_peak_1426
N2_chrII	4594093	4595243	1151	253.65	7.78077	1.41922	7.0566	strome_fem1_rrf3_egg_H3K36me3_ChIP_macs3_peak_1427
N2_chrII	4595742	4598072	2331	250.86	9.19821	1.46354	8.46055	strome_fem1_rrf3_egg_H3K36me3_ChIP_macs3_peak_1428
N2_chrII	4598465	4600607	2143	331.49	33.3844	1.97584	32.4047	strome_fem1_rrf3_egg_H3K36me3_ChIP_macs3_peak_1429
N2_chrII	4601289	4605287	3999	361.67	41.9117	2.12064	40.8337	strome_fem1_rrf3_egg_H3K36me3_ChIP_macs3_peak_1430
N2_chrII	4605729	4607950	2222	434.93	62.2194	2.43808	60.9314	strome_fem1_rrf3_egg_H3K36me3_ChIP_macs3_peak_1431
N2_chrII	4608344	4611415	3072	310.77	27.1572	1.93053	26.2375	strome_fem1_rrf3_egg_H3K36me3_ChIP_macs3_peak_1432
N2_chrII	4611857	4612607	751	252.65	10.8639	1.52993	10.1064	strome_fem1_rrf3_egg_H3K36me3_ChIP_macs3_peak_1433
N2_chrII	4613173	4616297	3125	291.8	23.2541	1.83451	22.3722	strome_fem1_rrf3_egg_H3K36me3_ChIP_macs3_peak_1434
N2_chrII	4616711	4618060	1350	285.76	24.8857	1.79535	23.9848	strome_fem1_rrf3_egg_H3K36me3_ChIP_macs3_peak_1435
N2_chrII	4686562	4686936	375	293.33	15.053	1.62074	14.2518	strome_fem1_rrf3_egg_H3K36me3_ChIP_macs3_peak_1436
N2_chrII	4707645	4714441	6797	428.04	58.0394	2.26581	56.7555	strome_fem1_rrf3_egg_H3K36me3_ChIP_macs3_peak_1437
N2_chrII	4715362	4727845	12484	466.98	75.4874	2.54267	73.957	strome_fem1_rrf3_egg_H3K36me3_ChIP_macs3_peak_1438
N2_chrII	4732278	4732624	347	229.91	3.49676	1.25706	2.8246	strome_fem1_rrf3_egg_H3K36me3_ChIP_macs3_peak_1439
N2_chrII	4735865	4736340	476	241.41	4.47878	1.29759	3.79324	strome_fem1_rrf3_egg_H3K36me3_ChIP_macs3_peak_1440
N2_chrII	4736707	4737038	332	251.92	5.24075	1.32523	4.54529	strome_fem1_rrf3_egg_H3K36me3_ChIP_macs3_peak_1441
N2_chrII	4753724	4758862	5139	338.8	33.7473	1.98463	32.7608	strome_fem1_rrf3_egg_H3K36me3_ChIP_macs3_peak_1442
N2_chrII	4766747	4768654	1908	261.58	12.9736	1.5862	12.1949	strome_fem1_rrf3_egg_H3K36me3_ChIP_macs3_peak_1443
N2_chrII	4804948	4811867	6920	362.95	38.5319	2.07226	37.4926	strome_fem1_rrf3_egg_H3K36me3_ChIP_macs3_peak_1444
N2_chrII	4841812	4846372	4561	349.65	36.4175	2.04067	35.404	strome_fem1_rrf3_egg_H3K36me3_ChIP_macs3_peak_1445
N2_chrII	4865363	4869874	4512	337.47	35.299	1.9615	34.2964	strome_fem1_rrf3_egg_H3K36me3_ChIP_macs3_peak_1446
N2_chrII	4870205	4872928	2724	348.73	37.3442	1.95534	36.303	strome_fem1_rrf3_egg_H3K36me3_ChIP_macs3_peak_1447
N2_chrII	4896126	4896577	452	266.19	7.01178	1.37809	6.29626	strome_fem1_rrf3_egg_H3K36me3_ChIP_macs3_peak_1448
N2_chrII	4902250	4904985	2736	358.37	39.3507	2.08611	38.3123	strome_fem1_rrf3_egg_H3K36me3_ChIP_macs3_peak_1449
N2_chrII	4912733	4917432	4700	388.81	52.5247	2.26323	51.3049	strome_fem1_rrf3_egg_H3K36me3_ChIP_macs3_peak_1450
N2_chrII	4917824	4927530	9707	343.3	32.2776	1.95538	31.3019	strome_fem1_rrf3_egg_H3K36me3_ChIP_macs3_peak_1451
N2_chrII	4949114	4968774	19661	439.84	61.1816	2.36015	59.8726	strome_fem1_rrf3_egg_H3K36me3_ChIP_macs3_peak_1452
N2_chrII	4969112	4973120	4009	476.86	74.1636	2.54757	72.7239	strome_fem1_rrf3_egg_H3K36me3_ChIP_macs3_peak_1453
N2_chrII	5003184	5007105	3922	381.57	38.3864	2.00382	37.3513	strome_fem1_rrf3_egg_H3K36me3_ChIP_macs3_peak_1454
N2_chrII	5007420	5012225	4806	402.18	49.0946	2.2587	47.955	strome_fem1_rrf3_egg_H3K36me3_ChIP_macs3_peak_1455
N2_chrII	5012755	5017910	5156	514.67	91.0984	2.6972	89.3599	strome_fem1_rrf3_egg_H3K36me3_ChIP_macs3_peak_1456
N2_chrII	5037515	5038421	907	237.23	5.20517	1.33536	4.51025	strome_fem1_rrf3_egg_H3K36me3_ChIP_macs3_peak_1457
N2_chrII	5038813	5039435	623	240.18	4.86814	1.3173	4.17749	strome_fem1_rrf3_egg_H3K36me3_ChIP_macs3_peak_1458
N2_chrII	5039741	5040413	673	292.75	10.0852	1.461	9.33581	strome_fem1_rrf3_egg_H3K36me3_ChIP_macs3_peak_1459
N2_chrII	5040857	5054057	13201	375.88	45.1756	2.12198	44.0259	strome_fem1_rrf3_egg_H3K36me3_ChIP_macs3_peak_1460
N2_chrII	5065129	5068495	3367	365.39	36.1568	1.98952	35.1305	strome_fem1_rrf3_egg_H3K36me3_ChIP_macs3_peak_1461
N2_chrII	5068820	5070728	1909	339.06	27.0582	1.84434	26.1422	strome_fem1_rrf3_egg_H3K36me3_ChIP_macs3_peak_1462
N2_chrII	5075532	5080991	5460	418.63	56.3287	2.31165	55.0931	strome_fem1_rrf3_egg_H3K36me3_ChIP_macs3_peak_1463
N2_chrII	5091626	5094518	2893	528.56	86.7184	2.62121	85.0604	strome_fem1_rrf3_egg_H3K36me3_ChIP_macs3_peak_1464
N2_chrII	5094966	5100408	5443	359.11	33.9198	1.98503	32.9307	strome_fem1_rrf3_egg_H3K36me3_ChIP_macs3_peak_1465
N2_chrII	5100845	5105121	4277	431.08	55.2644	2.30266	54.0538	strome_fem1_rrf3_egg_H3K36me3_ChIP_macs3_peak_1466
N2_chrII	5192289	5198628	6340	268.88	13.5696	1.60195	12.7841	strome_fem1_rrf3_egg_H3K36me3_ChIP_macs3_peak_1467
N2_chrII	5199033	5200928	1896	247.19	5.36929	1.33395	4.6726	strome_fem1_rrf3_egg_H3K36me3_ChIP_macs3_peak_1468
N2_chrII	5352513	5352809	297	262.53	3.19733	1.22296	2.52975	strome_fem1_rrf3_egg_H3K36me3_ChIP_macs3_peak_1469
N2_chrII	5360223	5363538	3316	265.98	10.8763	1.51545	10.1185	strome_fem1_rrf3_egg_H3K36me3_ChIP_macs3_peak_1470
N2_chrII	5363966	5367383	3418	402.12	54.2995	2.29318	53.0782	strome_fem1_rrf3_egg_H3K36me3_ChIP_macs3_peak_1471
N2_chrII	5369943	5386728	16786	338.79	31.1784	1.92287	30.2149	strome_fem1_rrf3_egg_H3K36me3_ChIP_macs3_peak_1472
N2_chrII	5387183	5390443	3261	415.72	60.8802	2.41545	59.5517	strome_fem1_rrf3_egg_H3K36me3_ChIP_macs3_peak_1473
N2_chrII	5391038	5398517	7480	344.98	36.5031	2.01172	35.4799	strome_fem1_rrf3_egg_H3K36me3_ChIP_macs3_peak_1474
N2_chrII	5399026	5400142	1117	239.91	4.79799	1.31334	4.10832	strome_fem1_rrf3_egg_H3K36me3_ChIP_macs3_peak_1475
N2_chrII	5400519	5403116	2598	436.1	59.7102	2.34466	58.4312	strome_fem1_rrf3_egg_H3K36me3_ChIP_macs3_peak_1476
N2_chrII	5403560	5412412	8853	433.77	61.3432	2.3783	60.0459	strome_fem1_rrf3_egg_H3K36me3_ChIP_macs3_peak_1477
N2_chrII	5412808	5419521	6714	438.84	68.4193	2.44766	66.9721	strome_fem1_rrf3_egg_H3K36me3_ChIP_macs3_peak_1478
N2_chrII	5419825	5420312	488	271.63	7.71005	1.40794	6.98548	strome_fem1_rrf3_egg_H3K36me3_ChIP_macs3_peak_1479
N2_chrII	5424669	5429000	4332	309.5	21.55	1.76171	20.6872	strome_fem1_rrf3_egg_H3K36me3_ChIP_macs3_peak_1480
N2_chrII	5432551	5434226	1676	264.41	7.96919	1.42187	7.24194	strome_fem1_rrf3_egg_H3K36me3_ChIP_macs3_peak_1481
N2_chrII	5434572	5443091	8520	389.14	50.2854	2.21567	49.1084	strome_fem1_rrf3_egg_H3K36me3_ChIP_macs3_peak_1482
N2_chrII	5469571	5472212	2642	350.39	27.1781	1.84424	26.2584	strome_fem1_rrf3_egg_H3K36me3_ChIP_macs3_peak_1483
N2_chrII	5479475	5487018	7544	422.37	56.7658	2.34145	55.5289	strome_fem1_rrf3_egg_H3K36me3_ChIP_macs3_peak_1484
N2_chrII	5487695	5494515	6821	407.47	52.4784	2.26688	51.2934	strome_fem1_rrf3_egg_H3K36me3_ChIP_macs3_peak_1485
N2_chrII	5511973	5514318	2346	357.22	35.1064	2.00753	34.1092	strome_fem1_rrf3_egg_H3K36me3_ChIP_macs3_peak_1486
N2_chrII	5514745	5524828	10084	425.31	63.0774	2.47339	61.7725	strome_fem1_rrf3_egg_H3K36me3_ChIP_macs3_peak_1487
N2_chrII	5532710	5533140	431	310.1	17.5325	1.66114	16.7082	strome_fem1_rrf3_egg_H3K36me3_ChIP_macs3_peak_1488
N2_chrII	5600563	5602219	1657	299.51	18.3633	1.69559	17.5311	strome_fem1_rrf3_egg_H3K36me3_ChIP_macs3_peak_1489
N2_chrII	5602576	5607127	4552	425.22	54.7606	2.24583	53.5348	strome_fem1_rrf3_egg_H3K36me3_ChIP_macs3_peak_1490
N2_chrII	5608020	5612503	4484	401.06	51.425	2.27844	50.2566	strome_fem1_rrf3_egg_H3K36me3_ChIP_macs3_peak_1491
N2_chrII	5629732	5644205	14474	422.52	57.0488	2.30147	55.791	strome_fem1_rrf3_egg_H3K36me3_ChIP_macs3_peak_1492
N2_chrII	5644561	5647675	3115	442.01	71.6174	2.4773	70.1438	strome_fem1_rrf3_egg_H3K36me3_ChIP_macs3_peak_1493
N2_chrII	5652944	5656326	3383	453.03	79.3287	2.63747	77.7287	strome_fem1_rrf3_egg_H3K36me3_ChIP_macs3_peak_1494
N2_chrII	5656684	5674113	17430	469.93	74.4844	2.56275	73.0053	strome_fem1_rrf3_egg_H3K36me3_ChIP_macs3_peak_1495
N2_chrII	5675044	5709868	34825	390.93	46.2433	2.1448	45.1087	strome_fem1_rrf3_egg_H3K36me3_ChIP_macs3_peak_1496
N2_chrII	5723401	5728186	4786	529.92	42.4407	1.79675	41.3339	strome_fem1_rrf3_egg_H3K36me3_ChIP_macs3_peak_1497
N2_chrII	5728574	5735074	6501	613.23	66.8737	2.1142	65.4937	strome_fem1_rrf3_egg_H3K36me3_ChIP_macs3_peak_1498
N2_chrII	5833654	5849508	15855	456.49	73.587	2.58933	72.1164	strome_fem1_rrf3_egg_H3K36me3_ChIP_macs3_peak_1499
N2_chrII	5850054	5852587	2534	385.38	47.6398	2.22874	46.5087	strome_fem1_rrf3_egg_H3K36me3_ChIP_macs3_peak_1500
N2_chrII	5880377	5886897	6521	376.98	44.2386	2.12843	43.1325	strome_fem1_rrf3_egg_H3K36me3_ChIP_macs3_peak_1501
N2_chrII	5919283	5919720	438	238.99	3.87666	1.27011	3.19933	strome_fem1_rrf3_egg_H3K36me3_ChIP_macs3_peak_1502
N2_chrII	5920091	5931688	11598	365.56	42.1866	2.08949	41.0881	strome_fem1_rrf3_egg_H3K36me3_ChIP_macs3_peak_1503
N2_chrII	5932025	5935042	3018	451.61	71.9368	2.51272	70.4796	strome_fem1_rrf3_egg_H3K36me3_ChIP_macs3_peak_1504
N2_chrII	5935368	5938624	3257	445.97	64.1138	2.38972	62.7729	strome_fem1_rrf3_egg_H3K36me3_ChIP_macs3_peak_1505
N2_chrII	6057847	6058276	430	222.52	4.86338	1.33131	4.17289	strome_fem1_rrf3_egg_H3K36me3_ChIP_macs3_peak_1506
N2_chrII	6059362	6061115	1754	294.72	22.7632	1.76178	21.8883	strome_fem1_rrf3_egg_H3K36me3_ChIP_macs3_peak_1507
N2_chrII	6061436	6063631	2196	378.18	45.8951	2.21583	44.7855	strome_fem1_rrf3_egg_H3K36me3_ChIP_macs3_peak_1508
N2_chrII	6067578	6069448	1871	328.12	29.3538	1.92257	28.4145	strome_fem1_rrf3_egg_H3K36me3_ChIP_macs3_peak_1509
N2_chrII	6070178	6075011	4834	414.62	56.1626	2.32936	54.932	strome_fem1_rrf3_egg_H3K36me3_ChIP_macs3_peak_1510
N2_chrII	6092055	6094738	2684	350.94	33.9412	1.99294	32.9554	strome_fem1_rrf3_egg_H3K36me3_ChIP_macs3_peak_1511
N2_chrII	6096090	6096828	739	369.1	10.5575	1.41788	9.80171	strome_fem1_rrf3_egg_H3K36me3_ChIP_macs3_peak_1512
N2_chrII	6099669	6100138	470	267.81	10.207	1.49375	9.45638	strome_fem1_rrf3_egg_H3K36me3_ChIP_macs3_peak_1513
N2_chrII	6102666	6105991	3326	380.99	39.9536	2.05128	38.9094	strome_fem1_rrf3_egg_H3K36me3_ChIP_macs3_peak_1514
N2_chrII	6106409	6111986	5578	454.22	69.2067	2.47651	67.8047	strome_fem1_rrf3_egg_H3K36me3_ChIP_macs3_peak_1515
N2_chrII	6112487	6114750	2264	401.95	50.5425	2.18494	49.3575	strome_fem1_rrf3_egg_H3K36me3_ChIP_macs3_peak_1516
N2_chrII	6125079	6127723	2645	334.69	27.6813	1.8864	26.7567	strome_fem1_rrf3_egg_H3K36me3_ChIP_macs3_peak_1517
N2_chrII	6137818	6142567	4750	410.83	52.4671	2.26432	51.2752	strome_fem1_rrf3_egg_H3K36me3_ChIP_macs3_peak_1518
N2_chrII	6202133	6202569	437	215.85	3.73791	1.27999	3.06221	strome_fem1_rrf3_egg_H3K36me3_ChIP_macs3_peak_1519
N2_chrII	6210172	6212196	2025	334.22	33.7009	1.94651	32.7105	strome_fem1_rrf3_egg_H3K36me3_ChIP_macs3_peak_1520
N2_chrII	6212565	6213694	1130	385.57	45.9362	2.16478	44.8264	strome_fem1_rrf3_egg_H3K36me3_ChIP_macs3_peak_1521
N2_chrII	6214039	6217006	2968	355.6	30.2135	1.89359	29.2658	strome_fem1_rrf3_egg_H3K36me3_ChIP_macs3_peak_1522
N2_chrII	6260949	6265974	5026	420.65	55.1611	2.32092	53.9487	strome_fem1_rrf3_egg_H3K36me3_ChIP_macs3_peak_1523
N2_chrII	6266545	6268964	2420	373.77	42.4349	2.07935	41.3356	strome_fem1_rrf3_egg_H3K36me3_ChIP_macs3_peak_1524
N2_chrII	6284065	6284867	803	248.21	9.98387	1.50267	9.23626	strome_fem1_rrf3_egg_H3K36me3_ChIP_macs3_peak_1525
N2_chrII	6285543	6289551	4009	462.09	69.0436	2.48395	67.6595	strome_fem1_rrf3_egg_H3K36me3_ChIP_macs3_peak_1526
N2_chrII	6289917	6295931	6015	372.5	40.0075	2.09946	38.9571	strome_fem1_rrf3_egg_H3K36me3_ChIP_macs3_peak_1527
N2_chrII	6332972	6336342	3371	434.97	60.1821	2.33004	58.8891	strome_fem1_rrf3_egg_H3K36me3_ChIP_macs3_peak_1528
N2_chrII	6345084	6346542	1459	402.03	50.1083	2.21005	48.9454	strome_fem1_rrf3_egg_H3K36me3_ChIP_macs3_peak_1529
N2_chrII	6358335	6359809	1475	300.25	18.1771	1.64674	17.3502	strome_fem1_rrf3_egg_H3K36me3_ChIP_macs3_peak_1530
N2_chrII	6360183	6361145	963	258.09	5.8526	1.34567	5.14984	strome_fem1_rrf3_egg_H3K36me3_ChIP_macs3_peak_1531
N2_chrII	6361595	6364308	2714	321.54	26.1228	1.78636	25.211	strome_fem1_rrf3_egg_H3K36me3_ChIP_macs3_peak_1532
N2_chrII	6364623	6367299	2677	458.53	66.9736	2.45371	65.617	strome_fem1_rrf3_egg_H3K36me3_ChIP_macs3_peak_1533
N2_chrII	6367730	6371132	3403	441.79	64.282	2.41606	62.9457	strome_fem1_rrf3_egg_H3K36me3_ChIP_macs3_peak_1534
N2_chrII	6375105	6382809	7705	355.66	33.3714	1.9331	32.3922	strome_fem1_rrf3_egg_H3K36me3_ChIP_macs3_peak_1535
N2_chrII	6386345	6390306	3962	437.16	59.9269	2.35579	58.6587	strome_fem1_rrf3_egg_H3K36me3_ChIP_macs3_peak_1536
N2_chrII	6398857	6400396	1540	355.82	39.5408	2.11181	38.4915	strome_fem1_rrf3_egg_H3K36me3_ChIP_macs3_peak_1537
N2_chrII	6466969	6468138	1170	247.7	6.26434	1.36668	5.55735	strome_fem1_rrf3_egg_H3K36me3_ChIP_macs3_peak_1538
N2_chrII	6492205	6493802	1598	280.6	16.0002	1.62716	15.1937	strome_fem1_rrf3_egg_H3K36me3_ChIP_macs3_peak_1539
N2_chrII	6502710	6505126	2417	315.53	26.0182	1.83802	25.1133	strome_fem1_rrf3_egg_H3K36me3_ChIP_macs3_peak_1540
N2_chrII	6505489	6506603	1115	365.22	43.1857	2.14565	42.0981	strome_fem1_rrf3_egg_H3K36me3_ChIP_macs3_peak_1541
N2_chrII	6507099	6509400	2302	276.85	14.1893	1.60138	13.3989	strome_fem1_rrf3_egg_H3K36me3_ChIP_macs3_peak_1542
N2_chrII	6532042	6535097	3056	398.37	50.7718	2.22784	49.5834	strome_fem1_rrf3_egg_H3K36me3_ChIP_macs3_peak_1543
N2_chrII	6551771	6576435	24665	378.66	42.1534	2.07244	41.0684	strome_fem1_rrf3_egg_H3K36me3_ChIP_macs3_peak_1544
N2_chrII	6598933	6604081	5149	346.97	32.5487	1.9651	31.5757	strome_fem1_rrf3_egg_H3K36me3_ChIP_macs3_peak_1545
N2_chrII	6604720	6623050	18331	375.38	41.2479	2.07903	40.1773	strome_fem1_rrf3_egg_H3K36me3_ChIP_macs3_peak_1546
N2_chrII	6623502	6624366	865	253.72	5.0148	1.3133	4.32261	strome_fem1_rrf3_egg_H3K36me3_ChIP_macs3_peak_1547
N2_chrII	6701729	6711169	9441	379.85	55.0606	2.29094	53.7422	strome_fem1_rrf3_egg_H3K36me3_ChIP_macs3_peak_1548
N2_chrII	6753177	6763012	9836	405.54	52.1712	2.29936	50.9951	strome_fem1_rrf3_egg_H3K36me3_ChIP_macs3_peak_1549
N2_chrII	6795133	6796225	1093	334.95	30.6619	1.95431	29.7051	strome_fem1_rrf3_egg_H3K36me3_ChIP_macs3_peak_1550
N2_chrII	6800843	6806421	5579	423.3	58.9295	2.33765	57.6587	strome_fem1_rrf3_egg_H3K36me3_ChIP_macs3_peak_1551
N2_chrII	6860498	6860892	395	221.27	4.45746	1.31251	3.7721	strome_fem1_rrf3_egg_H3K36me3_ChIP_macs3_peak_1552
N2_chrII	6861256	6862051	796	252.05	8.23603	1.44211	7.50629	strome_fem1_rrf3_egg_H3K36me3_ChIP_macs3_peak_1553
N2_chrII	6862757	6865831	3075	459.75	72.5089	2.44821	71.0287	strome_fem1_rrf3_egg_H3K36me3_ChIP_macs3_peak_1554
N2_chrII	6871372	6876623	5252	441.57	60.4867	2.34184	59.19	strome_fem1_rrf3_egg_H3K36me3_ChIP_macs3_peak_1555
N2_chrII	6877026	6877837	812	227.57	4.18259	1.29306	3.50119	strome_fem1_rrf3_egg_H3K36me3_ChIP_macs3_peak_1556
N2_chrII	6906389	6911970	5582	349.37	34.4638	1.98919	33.4679	strome_fem1_rrf3_egg_H3K36me3_ChIP_macs3_peak_1557
N2_chrII	6912373	6921826	9454	372.95	41.5976	2.06256	40.5124	strome_fem1_rrf3_egg_H3K36me3_ChIP_macs3_peak_1558
N2_chrII	6929686	6931301	1616	323.34	31.4559	1.96663	30.4996	strome_fem1_rrf3_egg_H3K36me3_ChIP_macs3_peak_1559
N2_chrII	6942488	6956337	13850	273.78	14.2488	1.6014	13.4571	strome_fem1_rrf3_egg_H3K36me3_ChIP_macs3_peak_1560
N2_chrII	6956640	6966425	9786	298.19	16.4395	1.60957	15.6272	strome_fem1_rrf3_egg_H3K36me3_ChIP_macs3_peak_1561
N2_chrII	6969583	6985735	16153	392.65	46.8951	2.1601	45.7591	strome_fem1_rrf3_egg_H3K36me3_ChIP_macs3_peak_1562
N2_chrII	6987133	6991969	4837	371.28	43.0311	2.13503	41.9384	strome_fem1_rrf3_egg_H3K36me3_ChIP_macs3_peak_1563
N2_chrII	6993471	6995891	2421	348.13	34.9314	1.97678	33.9352	strome_fem1_rrf3_egg_H3K36me3_ChIP_macs3_peak_1564
N2_chrII	7015254	7016006	753	237.52	7.38104	1.41953	6.66134	strome_fem1_rrf3_egg_H3K36me3_ChIP_macs3_peak_1565
N2_chrII	7028370	7042936	14567	373.26	40.5635	2.05694	39.4957	strome_fem1_rrf3_egg_H3K36me3_ChIP_macs3_peak_1566
N2_chrII	7043823	7048486	4664	402.17	49.9261	2.25298	48.7666	strome_fem1_rrf3_egg_H3K36me3_ChIP_macs3_peak_1567
N2_chrII	7055033	7059792	4760	359.76	35.1324	1.96513	34.1347	strome_fem1_rrf3_egg_H3K36me3_ChIP_macs3_peak_1568
N2_chrII	7061108	7062902	1795	336.54	26.9701	1.87668	26.0529	strome_fem1_rrf3_egg_H3K36me3_ChIP_macs3_peak_1569
N2_chrII	7063919	7068169	4251	460.87	74.71	2.54286	73.1046	strome_fem1_rrf3_egg_H3K36me3_ChIP_macs3_peak_1570
N2_chrII	7068685	7075763	7079	432.21	63.4505	2.40463	62.1031	strome_fem1_rrf3_egg_H3K36me3_ChIP_macs3_peak_1571
N2_chrII	7082351	7090666	8316	368.77	37.4565	1.96132	36.4128	strome_fem1_rrf3_egg_H3K36me3_ChIP_macs3_peak_1572
N2_chrII	7091364	7097052	5689	411.66	51.2105	2.19982	50.0201	strome_fem1_rrf3_egg_H3K36me3_ChIP_macs3_peak_1573
N2_chrII	7099381	7099665	285	239.72	5.61259	1.34866	4.91309	strome_fem1_rrf3_egg_H3K36me3_ChIP_macs3_peak_1574
N2_chrII	7100614	7102034	1421	275.31	9.82163	1.48011	9.07354	strome_fem1_rrf3_egg_H3K36me3_ChIP_macs3_peak_1575
N2_chrII	7113719	7123130	9412	441.7	60.458	2.35304	59.1651	strome_fem1_rrf3_egg_H3K36me3_ChIP_macs3_peak_1576
N2_chrII	7123504	7126448	2945	337.98	25.1672	1.77913	24.2692	strome_fem1_rrf3_egg_H3K36me3_ChIP_macs3_peak_1577
N2_chrII	7130048	7132780	2733	411.87	54.7249	2.24825	53.4713	strome_fem1_rrf3_egg_H3K36me3_ChIP_macs3_peak_1578
N2_chrII	7138108	7139835	1728	362.2	39.2513	2.06142	38.1981	strome_fem1_rrf3_egg_H3K36me3_ChIP_macs3_peak_1579
N2_chrII	7140201	7142686	2486	298.53	16.706	1.6158	15.8914	strome_fem1_rrf3_egg_H3K36me3_ChIP_macs3_peak_1580
N2_chrII	7147977	7150067	2091	363.97	35.6641	1.99915	34.6601	strome_fem1_rrf3_egg_H3K36me3_ChIP_macs3_peak_1581
N2_chrII	7150611	7155424	4814	372.86	33.3367	1.96321	32.3585	strome_fem1_rrf3_egg_H3K36me3_ChIP_macs3_peak_1582
N2_chrII	7166043	7170067	4025	371.62	38.267	2.07431	37.2376	strome_fem1_rrf3_egg_H3K36me3_ChIP_macs3_peak_1583
N2_chrII	7170556	7173804	3249	435.6	61.696	2.39825	60.3915	strome_fem1_rrf3_egg_H3K36me3_ChIP_macs3_peak_1584
N2_chrII	7210059	7212987	2929	423.91	65.7585	2.48907	64.3965	strome_fem1_rrf3_egg_H3K36me3_ChIP_macs3_peak_1585
N2_chrII	7269351	7269692	342	213.34	2.91596	1.23411	2.25272	strome_fem1_rrf3_egg_H3K36me3_ChIP_macs3_peak_1586
N2_chrII	7270030	7273873	3844	382.22	50.1922	2.22944	49.0044	strome_fem1_rrf3_egg_H3K36me3_ChIP_macs3_peak_1587
N2_chrII	7309566	7316398	6833	423.04	50.1936	2.20026	49.0391	strome_fem1_rrf3_egg_H3K36me3_ChIP_macs3_peak_1588
N2_chrII	7320160	7328195	8036	450.01	63.8364	2.42584	62.5204	strome_fem1_rrf3_egg_H3K36me3_ChIP_macs3_peak_1589
N2_chrII	7328677	7332612	3936	338.75	35.5965	1.99723	34.5801	strome_fem1_rrf3_egg_H3K36me3_ChIP_macs3_peak_1590
N2_chrII	7367855	7370856	3002	478.9	75.8386	2.52748	74.3537	strome_fem1_rrf3_egg_H3K36me3_ChIP_macs3_peak_1591
N2_chrII	7371705	7374673	2969	470.94	64.5547	2.39073	63.2382	strome_fem1_rrf3_egg_H3K36me3_ChIP_macs3_peak_1592
N2_chrII	7390673	7395777	5105	406.54	48.9707	2.18978	47.8122	strome_fem1_rrf3_egg_H3K36me3_ChIP_macs3_peak_1593
N2_chrII	7412995	7415765	2771	370.39	40.9968	2.1118	39.9302	strome_fem1_rrf3_egg_H3K36me3_ChIP_macs3_peak_1594
N2_chrII	7490659	7497005	6347	415.74	57.1464	2.33773	55.8943	strome_fem1_rrf3_egg_H3K36me3_ChIP_macs3_peak_1595
N2_chrII	7497566	7500049	2484	351.98	38.9114	2.03529	37.8655	strome_fem1_rrf3_egg_H3K36me3_ChIP_macs3_peak_1596
N2_chrII	7556577	7561283	4707	395.78	52.4087	2.29829	51.2196	strome_fem1_rrf3_egg_H3K36me3_ChIP_macs3_peak_1597
N2_chrII	7615587	7617258	1672	364.94	31.199	1.92988	30.2416	strome_fem1_rrf3_egg_H3K36me3_ChIP_macs3_peak_1598
N2_chrII	7617906	7626918	9013	527.06	90.3366	2.70849	88.6136	strome_fem1_rrf3_egg_H3K36me3_ChIP_macs3_peak_1599
N2_chrII	7628430	7633189	4760	329.76	31.0774	1.91396	30.1192	strome_fem1_rrf3_egg_H3K36me3_ChIP_macs3_peak_1600
N2_chrII	7634438	7636983	2546	338.59	35.2763	2.00697	34.273	strome_fem1_rrf3_egg_H3K36me3_ChIP_macs3_peak_1601
N2_chrII	7676559	7682269	5711	366.82	37.2035	1.99242	36.1816	strome_fem1_rrf3_egg_H3K36me3_ChIP_macs3_peak_1602
N2_chrII	7682918	7686403	3486	429.38	62.1805	2.33764	60.8358	strome_fem1_rrf3_egg_H3K36me3_ChIP_macs3_peak_1603
N2_chrII	7686716	7693776	7061	315.91	28.7892	1.8681	27.8385	strome_fem1_rrf3_egg_H3K36me3_ChIP_macs3_peak_1604
N2_chrII	7696993	7697436	444	241.27	4.06196	1.27777	3.38202	strome_fem1_rrf3_egg_H3K36me3_ChIP_macs3_peak_1605
N2_chrII	7697805	7703075	5271	405.9	48.0662	2.11518	46.9039	strome_fem1_rrf3_egg_H3K36me3_ChIP_macs3_peak_1606
N2_chrII	7707513	7708796	1284	269.71	11.621	1.53779	10.8554	strome_fem1_rrf3_egg_H3K36me3_ChIP_macs3_peak_1607
N2_chrII	7714105	7717488	3384	469.15	68.6215	2.47855	67.2603	strome_fem1_rrf3_egg_H3K36me3_ChIP_macs3_peak_1608
N2_chrII	7717855	7727090	9236	458.18	66.5486	2.46897	65.201	strome_fem1_rrf3_egg_H3K36me3_ChIP_macs3_peak_1609
N2_chrII	7775573	7777087	1515	299.29	21.7852	1.73728	20.9208	strome_fem1_rrf3_egg_H3K36me3_ChIP_macs3_peak_1610
N2_chrII	7792162	7799611	7450	402.97	47.7614	2.15008	46.6106	strome_fem1_rrf3_egg_H3K36me3_ChIP_macs3_peak_1611
N2_chrII	7799949	7803448	3500	389.39	45.3145	2.11709	44.2045	strome_fem1_rrf3_egg_H3K36me3_ChIP_macs3_peak_1612
N2_chrII	7835077	7838513	3437	264.57	11.2459	1.51832	10.4861	strome_fem1_rrf3_egg_H3K36me3_ChIP_macs3_peak_1613
N2_chrII	7870754	7875791	5038	403.96	51.6451	2.29469	50.475	strome_fem1_rrf3_egg_H3K36me3_ChIP_macs3_peak_1614
N2_chrII	7876186	7878346	2161	354.78	38.8067	2.09695	37.7699	strome_fem1_rrf3_egg_H3K36me3_ChIP_macs3_peak_1615
N2_chrII	7878817	7882294	3478	478.72	84.4556	2.66276	82.7787	strome_fem1_rrf3_egg_H3K36me3_ChIP_macs3_peak_1616
N2_chrII	7882669	7898734	16066	395.59	49.3899	2.21542	48.2291	strome_fem1_rrf3_egg_H3K36me3_ChIP_macs3_peak_1617
N2_chrII	7899138	7901006	1869	325.32	25.7203	1.81406	24.8157	strome_fem1_rrf3_egg_H3K36me3_ChIP_macs3_peak_1618
N2_chrII	7901487	7902000	514	248.91	4.57432	1.29857	3.88738	strome_fem1_rrf3_egg_H3K36me3_ChIP_macs3_peak_1619
N2_chrII	7911300	7918700	7401	403.52	47.537	2.12954	46.3973	strome_fem1_rrf3_egg_H3K36me3_ChIP_macs3_peak_1620
N2_chrII	7919025	7923235	4211	390.81	44.0789	2.15243	42.9908	strome_fem1_rrf3_egg_H3K36me3_ChIP_macs3_peak_1621
N2_chrII	7960671	7963383	2713	348.07	39.2495	2.13904	38.212	strome_fem1_rrf3_egg_H3K36me3_ChIP_macs3_peak_1622
N2_chrII	8034133	8046861	12729	458.16	67.8052	2.41309	66.41	strome_fem1_rrf3_egg_H3K36me3_ChIP_macs3_peak_1623
N2_chrII	8052180	8057755	5576	486.54	77.9642	2.5659	76.4212	strome_fem1_rrf3_egg_H3K36me3_ChIP_macs3_peak_1624
N2_chrII	8058382	8059934	1553	366.02	33.8669	1.99318	32.8831	strome_fem1_rrf3_egg_H3K36me3_ChIP_macs3_peak_1625
N2_chrII	8060478	8067888	7411	470.41	68.6714	2.43186	67.2797	strome_fem1_rrf3_egg_H3K36me3_ChIP_macs3_peak_1626
N2_chrII	8071432	8073078	1647	351.31	24.7004	1.7788	23.8057	strome_fem1_rrf3_egg_H3K36me3_ChIP_macs3_peak_1627
N2_chrII	8080983	8089006	8024	483.43	75.317	2.54214	73.8036	strome_fem1_rrf3_egg_H3K36me3_ChIP_macs3_peak_1628
N2_chrII	8098187	8105175	6989	407.88	56.502	2.31905	55.248	strome_fem1_rrf3_egg_H3K36me3_ChIP_macs3_peak_1629
N2_chrII	8130605	8133888	3284	384.94	36.0762	1.96387	35.0682	strome_fem1_rrf3_egg_H3K36me3_ChIP_macs3_peak_1630
N2_chrII	8134673	8135575	903	247.96	4.83139	1.30891	4.14165	strome_fem1_rrf3_egg_H3K36me3_ChIP_macs3_peak_1631
N2_chrII	8140596	8143153	2558	299.87	19.5303	1.70333	18.6862	strome_fem1_rrf3_egg_H3K36me3_ChIP_macs3_peak_1632
N2_chrII	8143905	8145947	2043	260.49	8.71106	1.43391	7.97864	strome_fem1_rrf3_egg_H3K36me3_ChIP_macs3_peak_1633
N2_chrII	8146699	8155332	8634	312.21	19.7775	1.68111	18.9323	strome_fem1_rrf3_egg_H3K36me3_ChIP_macs3_peak_1634
N2_chrII	8156509	8161582	5074	499.76	79.0178	2.56732	77.4855	strome_fem1_rrf3_egg_H3K36me3_ChIP_macs3_peak_1635
N2_chrII	8162046	8164645	2600	394.05	50.5591	2.24498	49.3785	strome_fem1_rrf3_egg_H3K36me3_ChIP_macs3_peak_1636
N2_chrII	8164963	8166764	1802	327.14	24.2944	1.80355	23.405	strome_fem1_rrf3_egg_H3K36me3_ChIP_macs3_peak_1637
N2_chrII	8176865	8187372	10508	468.43	70.6216	2.49942	69.2151	strome_fem1_rrf3_egg_H3K36me3_ChIP_macs3_peak_1638
N2_chrII	8200216	8203359	3144	472.71	71.8184	2.48285	70.3792	strome_fem1_rrf3_egg_H3K36me3_ChIP_macs3_peak_1639
N2_chrII	8203694	8206966	3273	454.4	74.0366	2.53108	72.5008	strome_fem1_rrf3_egg_H3K36me3_ChIP_macs3_peak_1640
N2_chrII	8232103	8234439	2337	268.56	13.4796	1.58368	12.6969	strome_fem1_rrf3_egg_H3K36me3_ChIP_macs3_peak_1641
N2_chrII	8235193	8240702	5510	474.97	76.1927	2.54009	74.6693	strome_fem1_rrf3_egg_H3K36me3_ChIP_macs3_peak_1642
N2_chrII	8241049	8241361	313	250.03	7.44883	1.41535	6.72761	strome_fem1_rrf3_egg_H3K36me3_ChIP_macs3_peak_1643
N2_chrII	8241671	8247256	5586	374.9	40.3405	1.96842	39.2529	strome_fem1_rrf3_egg_H3K36me3_ChIP_macs3_peak_1644
N2_chrII	8271929	8273540	1612	320.29	23.0993	1.78151	22.2205	strome_fem1_rrf3_egg_H3K36me3_ChIP_macs3_peak_1645
N2_chrII	8288657	8301452	12796	384.18	41.8793	2.07804	40.8047	strome_fem1_rrf3_egg_H3K36me3_ChIP_macs3_peak_1646
N2_chrII	8301956	8303885	1930	535.81	38.2571	1.83817	37.2303	strome_fem1_rrf3_egg_H3K36me3_ChIP_macs3_peak_1647
N2_chrII	8341642	8344537	2896	438.31	61.4062	2.31211	60.0891	strome_fem1_rrf3_egg_H3K36me3_ChIP_macs3_peak_1648
N2_chrII	8344858	8348311	3454	432.69	62.6966	2.4059	61.3462	strome_fem1_rrf3_egg_H3K36me3_ChIP_macs3_peak_1649
N2_chrII	8443004	8448237	5234	470.97	67.1297	2.42815	65.7657	strome_fem1_rrf3_egg_H3K36me3_ChIP_macs3_peak_1650
N2_chrII	8462129	8465628	3500	424.83	56.5508	2.2992	55.3027	strome_fem1_rrf3_egg_H3K36me3_ChIP_macs3_peak_1651
N2_chrII	8476800	8479492	2693	452.3	74.8403	2.56734	73.3222	strome_fem1_rrf3_egg_H3K36me3_ChIP_macs3_peak_1652
N2_chrII	8480042	8483816	3775	493.96	79.9078	2.58476	78.3577	strome_fem1_rrf3_egg_H3K36me3_ChIP_macs3_peak_1653
N2_chrII	8484164	8490512	6349	429.08	56.7343	2.28344	55.4932	strome_fem1_rrf3_egg_H3K36me3_ChIP_macs3_peak_1654
N2_chrII	8498817	8499193	377	233.57	5.80243	1.36667	5.10002	strome_fem1_rrf3_egg_H3K36me3_ChIP_macs3_peak_1655
N2_chrII	8499548	8500232	685	225.27	6.65321	1.4112	5.94055	strome_fem1_rrf3_egg_H3K36me3_ChIP_macs3_peak_1656
N2_chrII	8500594	8502722	2129	290.38	22.8829	1.80889	22.0075	strome_fem1_rrf3_egg_H3K36me3_ChIP_macs3_peak_1657
N2_chrII	8536517	8544642	8126	394.57	47.7712	2.17192	46.631	strome_fem1_rrf3_egg_H3K36me3_ChIP_macs3_peak_1658
N2_chrII	8545314	8547356	2043	338.79	27.4668	1.82119	26.543	strome_fem1_rrf3_egg_H3K36me3_ChIP_macs3_peak_1659
N2_chrII	8579053	8579656	604	256.8	8.28523	1.431	7.55623	strome_fem1_rrf3_egg_H3K36me3_ChIP_macs3_peak_1660
N2_chrII	8582818	8585376	2559	352.26	37.3203	2.07366	36.2989	strome_fem1_rrf3_egg_H3K36me3_ChIP_macs3_peak_1661
N2_chrII	8587522	8588001	480	242.66	3.75575	1.26246	3.07992	strome_fem1_rrf3_egg_H3K36me3_ChIP_macs3_peak_1662
N2_chrII	8589143	8596952	7810	399.26	47.572	2.15168	46.4207	strome_fem1_rrf3_egg_H3K36me3_ChIP_macs3_peak_1663
N2_chrII	8597338	8603173	5836	409.76	53.5799	2.26545	52.3669	strome_fem1_rrf3_egg_H3K36me3_ChIP_macs3_peak_1664
N2_chrII	8613499	8627397	13899	398.55	48.0648	2.2108	46.9239	strome_fem1_rrf3_egg_H3K36me3_ChIP_macs3_peak_1665
N2_chrII	8670616	8677838	7223	306.75	13.102	1.54331	12.3206	strome_fem1_rrf3_egg_H3K36me3_ChIP_macs3_peak_1666
N2_chrII	8678487	8703323	24837	400.45	50.7473	2.25937	49.5739	strome_fem1_rrf3_egg_H3K36me3_ChIP_macs3_peak_1667
N2_chrII	8715512	8720331	4820	401.6	52.6204	2.29541	51.4349	strome_fem1_rrf3_egg_H3K36me3_ChIP_macs3_peak_1668
N2_chrII	8732911	8735642	2732	362.25	41.5105	2.12973	40.4445	strome_fem1_rrf3_egg_H3K36me3_ChIP_macs3_peak_1669
N2_chrII	8736140	8744756	8617	398.77	52.5309	2.2611	51.3145	strome_fem1_rrf3_egg_H3K36me3_ChIP_macs3_peak_1670
N2_chrII	8790398	8793853	3456	276.11	10.4255	1.48316	9.67332	strome_fem1_rrf3_egg_H3K36me3_ChIP_macs3_peak_1671
N2_chrII	8794246	8800826	6581	303.14	13.3489	1.54817	12.5659	strome_fem1_rrf3_egg_H3K36me3_ChIP_macs3_peak_1672
N2_chrII	8807325	8809098	1774	275.41	8.7782	1.43999	8.04222	strome_fem1_rrf3_egg_H3K36me3_ChIP_macs3_peak_1673
N2_chrII	8825717	8830181	4465	383.73	43.6263	2.13513	42.5399	strome_fem1_rrf3_egg_H3K36me3_ChIP_macs3_peak_1674
N2_chrII	8830708	8832139	1432	303.23	26.8847	1.9002	25.9696	strome_fem1_rrf3_egg_H3K36me3_ChIP_macs3_peak_1675
N2_chrII	8897476	8903672	6197	471.83	76.5504	2.55008	75.028	strome_fem1_rrf3_egg_H3K36me3_ChIP_macs3_peak_1676
N2_chrII	8904044	8909434	5391	454.02	64.9822	2.40545	63.6388	strome_fem1_rrf3_egg_H3K36me3_ChIP_macs3_peak_1677
N2_chrII	8909841	8910346	506	229.56	3.69106	1.26755	3.01612	strome_fem1_rrf3_egg_H3K36me3_ChIP_macs3_peak_1678
N2_chrII	8910869	8911744	876	267.39	7.33994	1.39671	6.61962	strome_fem1_rrf3_egg_H3K36me3_ChIP_macs3_peak_1679
N2_chrII	8912576	8914256	1681	259.73	5.86442	1.34444	5.16146	strome_fem1_rrf3_egg_H3K36me3_ChIP_macs3_peak_1680
N2_chrII	8914745	8915111	367	253.91	7.43207	1.4167	6.71033	strome_fem1_rrf3_egg_H3K36me3_ChIP_macs3_peak_1681
N2_chrII	8915825	8926646	10822	337.82	25.9384	1.75717	25.0232	strome_fem1_rrf3_egg_H3K36me3_ChIP_macs3_peak_1682
N2_chrII	8927031	8928962	1932	296.82	19.6177	1.69838	18.7719	strome_fem1_rrf3_egg_H3K36me3_ChIP_macs3_peak_1683
N2_chrII	8947005	8953113	6109	474.52	82.3338	2.66188	80.6995	strome_fem1_rrf3_egg_H3K36me3_ChIP_macs3_peak_1684
N2_chrII	8953449	8959815	6367	429.05	58.865	2.38054	57.6075	strome_fem1_rrf3_egg_H3K36me3_ChIP_macs3_peak_1685
N2_chrII	8960275	8962448	2174	330.53	24.7734	1.81394	23.8775	strome_fem1_rrf3_egg_H3K36me3_ChIP_macs3_peak_1686
N2_chrII	8980896	8982133	1238	268.74	7.90052	1.41611	7.17399	strome_fem1_rrf3_egg_H3K36me3_ChIP_macs3_peak_1687
N2_chrII	8982475	8988779	6305	408.71	55.4875	2.25381	54.2318	strome_fem1_rrf3_egg_H3K36me3_ChIP_macs3_peak_1688
N2_chrII	8990430	8992979	2550	396.39	47.1623	2.1476	46.0206	strome_fem1_rrf3_egg_H3K36me3_ChIP_macs3_peak_1689
N2_chrII	9012989	9019975	6987	420.25	59.7031	2.38226	58.4176	strome_fem1_rrf3_egg_H3K36me3_ChIP_macs3_peak_1690
N2_chrII	9055569	9074253	18685	463.72	69.7906	2.44572	68.3725	strome_fem1_rrf3_egg_H3K36me3_ChIP_macs3_peak_1691
N2_chrII	9074712	9076985	2274	416.15	49.3257	2.17627	48.1747	strome_fem1_rrf3_egg_H3K36me3_ChIP_macs3_peak_1692
N2_chrII	9079490	9079830	341	236.24	6.49996	1.38599	5.79048	strome_fem1_rrf3_egg_H3K36me3_ChIP_macs3_peak_1693
N2_chrII	9114132	9118544	4413	410.76	51.2619	2.20211	50.0809	strome_fem1_rrf3_egg_H3K36me3_ChIP_macs3_peak_1694
N2_chrII	9119063	9121719	2657	366.7	45.1395	2.07295	43.986	strome_fem1_rrf3_egg_H3K36me3_ChIP_macs3_peak_1695
N2_chrII	9125746	9128472	2727	392.1	44.7912	2.14766	43.6867	strome_fem1_rrf3_egg_H3K36me3_ChIP_macs3_peak_1696
N2_chrII	9129028	9131327	2300	331.03	25.7974	1.77551	24.8916	strome_fem1_rrf3_egg_H3K36me3_ChIP_macs3_peak_1697
N2_chrII	9184749	9189259	4511	402.61	51.6779	2.21213	50.4677	strome_fem1_rrf3_egg_H3K36me3_ChIP_macs3_peak_1698
N2_chrII	9189652	9196825	7174	421.76	62.3656	2.46092	61.0514	strome_fem1_rrf3_egg_H3K36me3_ChIP_macs3_peak_1699
N2_chrII	9197159	9199354	2196	319.48	26.2605	1.85476	25.3515	strome_fem1_rrf3_egg_H3K36me3_ChIP_macs3_peak_1700
N2_chrII	9233121	9246255	13135	431.18	62.3149	2.4111	61.012	strome_fem1_rrf3_egg_H3K36me3_ChIP_macs3_peak_1701
N2_chrII	9263033	9269175	6143	333.19	27.9305	1.87917	27.003	strome_fem1_rrf3_egg_H3K36me3_ChIP_macs3_peak_1702
N2_chrII	9289671	9293522	3852	315.68	20.1186	1.70402	19.2691	strome_fem1_rrf3_egg_H3K36me3_ChIP_macs3_peak_1703
N2_chrII	9293838	9294498	661	225.29	4.3281	1.29977	3.64507	strome_fem1_rrf3_egg_H3K36me3_ChIP_macs3_peak_1704
N2_chrII	9294866	9300398	5533	457.82	73.236	2.46659	71.7013	strome_fem1_rrf3_egg_H3K36me3_ChIP_macs3_peak_1705
N2_chrII	9300708	9301874	1167	241.27	8.24979	1.45191	7.52022	strome_fem1_rrf3_egg_H3K36me3_ChIP_macs3_peak_1706
N2_chrII	9302568	9302927	360	222.51	6.58643	1.41144	5.87434	strome_fem1_rrf3_egg_H3K36me3_ChIP_macs3_peak_1707
N2_chrII	9303891	9305026	1136	245.79	6.9772	1.40189	6.26133	strome_fem1_rrf3_egg_H3K36me3_ChIP_macs3_peak_1708
N2_chrII	9305353	9310315	4963	373.24	42.9352	2.10249	41.8474	strome_fem1_rrf3_egg_H3K36me3_ChIP_macs3_peak_1709
N2_chrII	9316088	9319188	3101	307.07	13.7801	1.56396	12.9917	strome_fem1_rrf3_egg_H3K36me3_ChIP_macs3_peak_1710
N2_chrII	9338442	9338710	269	208.04	3.05223	1.24604	2.3868	strome_fem1_rrf3_egg_H3K36me3_ChIP_macs3_peak_1711
N2_chrII	9339455	9342696	3242	423.87	55.4524	2.29904	54.2203	strome_fem1_rrf3_egg_H3K36me3_ChIP_macs3_peak_1712
N2_chrII	9343615	9361710	18096	424	56.8966	2.31157	55.6404	strome_fem1_rrf3_egg_H3K36me3_ChIP_macs3_peak_1713
N2_chrII	9370068	9377458	7391	346.2	34.3276	1.94733	33.3237	strome_fem1_rrf3_egg_H3K36me3_ChIP_macs3_peak_1714
N2_chrII	9377815	9389914	12100	349.4	36.8046	2.0507	35.7864	strome_fem1_rrf3_egg_H3K36me3_ChIP_macs3_peak_1715
N2_chrII	9433551	9438838	5288	331.49	37.0203	1.97443	35.9716	strome_fem1_rrf3_egg_H3K36me3_ChIP_macs3_peak_1716
N2_chrII	9506312	9506985	674	266.81	6.88143	1.37539	6.16716	strome_fem1_rrf3_egg_H3K36me3_ChIP_macs3_peak_1717
N2_chrII	9543745	9545693	1949	306.38	21.3921	1.79089	20.528	strome_fem1_rrf3_egg_H3K36me3_ChIP_macs3_peak_1718
N2_chrII	9577404	9579790	2387	395.39	53.5159	2.33408	52.32	strome_fem1_rrf3_egg_H3K36me3_ChIP_macs3_peak_1719
N2_chrII	9607513	9618945	11433	405.43	55.6333	2.33144	54.3988	strome_fem1_rrf3_egg_H3K36me3_ChIP_macs3_peak_1720
N2_chrII	9627555	9628998	1444	259.51	7.94538	1.43133	7.21776	strome_fem1_rrf3_egg_H3K36me3_ChIP_macs3_peak_1721
N2_chrII	9635595	9636664	1070	290.45	19.745	1.74727	18.8994	strome_fem1_rrf3_egg_H3K36me3_ChIP_macs3_peak_1722
N2_chrII	9637164	9643956	6793	300.9	21.8893	1.74646	21.0216	strome_fem1_rrf3_egg_H3K36me3_ChIP_macs3_peak_1723
N2_chrII	9644336	9646826	2491	446.33	70.6733	2.47173	69.2216	strome_fem1_rrf3_egg_H3K36me3_ChIP_macs3_peak_1724
N2_chrII	9658975	9664817	5843	359.04	39.3388	2.03943	38.2774	strome_fem1_rrf3_egg_H3K36me3_ChIP_macs3_peak_1725
N2_chrII	9665361	9666560	1200	232.22	7.60877	1.43452	6.88679	strome_fem1_rrf3_egg_H3K36me3_ChIP_macs3_peak_1726
N2_chrII	9667054	9670909	3856	368.71	40.4079	2.09269	39.3492	strome_fem1_rrf3_egg_H3K36me3_ChIP_macs3_peak_1727
N2_chrII	9687166	9687772	607	265.75	11.3602	1.54317	10.5961	strome_fem1_rrf3_egg_H3K36me3_ChIP_macs3_peak_1728
N2_chrII	9688572	9693923	5352	388.13	44.7874	2.16456	43.6787	strome_fem1_rrf3_egg_H3K36me3_ChIP_macs3_peak_1729
N2_chrII	9695350	9695599	250	234.74	5.23495	1.34064	4.53926	strome_fem1_rrf3_egg_H3K36me3_ChIP_macs3_peak_1730
N2_chrII	9702433	9704117	1685	340.38	32.1216	1.92247	31.1472	strome_fem1_rrf3_egg_H3K36me3_ChIP_macs3_peak_1731
N2_chrII	9704487	9706033	1547	342.11	38.2302	2.11306	37.1989	strome_fem1_rrf3_egg_H3K36me3_ChIP_macs3_peak_1732
N2_chrII	9719968	9725404	5437	352.36	38.4872	2.09563	37.4555	strome_fem1_rrf3_egg_H3K36me3_ChIP_macs3_peak_1733
N2_chrII	9732861	9735752	2892	465.52	76.4175	2.60367	74.9249	strome_fem1_rrf3_egg_H3K36me3_ChIP_macs3_peak_1734
N2_chrII	9736173	9737922	1750	321.88	28.1675	1.88644	27.2402	strome_fem1_rrf3_egg_H3K36me3_ChIP_macs3_peak_1735
N2_chrII	9757826	9765491	7666	399.22	52.8467	2.28043	51.6251	strome_fem1_rrf3_egg_H3K36me3_ChIP_macs3_peak_1736
N2_chrII	9765871	9770588	4718	456.44	76.8069	2.58128	75.2341	strome_fem1_rrf3_egg_H3K36me3_ChIP_macs3_peak_1737
N2_chrII	9788398	9788767	370	207.48	4.30296	1.31654	3.61931	strome_fem1_rrf3_egg_H3K36me3_ChIP_macs3_peak_1738
N2_chrII	9856679	9856942	264	238.99	6.47587	1.38866	5.7656	strome_fem1_rrf3_egg_H3K36me3_ChIP_macs3_peak_1739
N2_chrII	9860706	9861366	661	268.59	9.11513	1.45944	8.37504	strome_fem1_rrf3_egg_H3K36me3_ChIP_macs3_peak_1740
N2_chrII	9901739	9911500	9762	444.76	72.625	2.52066	71.1156	strome_fem1_rrf3_egg_H3K36me3_ChIP_macs3_peak_1741
N2_chrII	9912099	9914049	1951	328.72	30.3325	1.95853	29.3797	strome_fem1_rrf3_egg_H3K36me3_ChIP_macs3_peak_1742
N2_chrII	9943887	9950408	6522	426.06	58.7061	2.34313	57.4454	strome_fem1_rrf3_egg_H3K36me3_ChIP_macs3_peak_1743
N2_chrII	9952655	9959857	7203	318.49	27.3366	1.87379	26.4165	strome_fem1_rrf3_egg_H3K36me3_ChIP_macs3_peak_1744
N2_chrII	9960205	9967068	6864	434.32	59.9934	2.33014	58.6945	strome_fem1_rrf3_egg_H3K36me3_ChIP_macs3_peak_1745
N2_chrII	9982353	9985737	3385	267.72	12.5676	1.53523	11.7955	strome_fem1_rrf3_egg_H3K36me3_ChIP_macs3_peak_1746
N2_chrII	9986056	9987621	1566	365.21	47.9658	2.28595	46.8267	strome_fem1_rrf3_egg_H3K36me3_ChIP_macs3_peak_1747
N2_chrII	9988151	9994043	5893	367.34	39.6913	2.06259	38.6383	strome_fem1_rrf3_egg_H3K36me3_ChIP_macs3_peak_1748
N2_chrII	10049814	10053019	3206	425.95	60.417	2.39597	59.1386	strome_fem1_rrf3_egg_H3K36me3_ChIP_macs3_peak_1749
N2_chrII	10053554	10054034	481	233.79	6.64915	1.39483	5.93794	strome_fem1_rrf3_egg_H3K36me3_ChIP_macs3_peak_1750
N2_chrII	10060554	10063775	3222	291.61	17.3182	1.65691	16.4968	strome_fem1_rrf3_egg_H3K36me3_ChIP_macs3_peak_1751
N2_chrII	10081551	10083366	1816	354.19	19.9324	1.67352	19.0829	strome_fem1_rrf3_egg_H3K36me3_ChIP_macs3_peak_1752
N2_chrII	10117372	10119361	1990	414.04	58.5562	2.35804	57.2381	strome_fem1_rrf3_egg_H3K36me3_ChIP_macs3_peak_1753
N2_chrII	10119829	10123612	3784	452.4	70.8569	2.48069	69.3912	strome_fem1_rrf3_egg_H3K36me3_ChIP_macs3_peak_1754
N2_chrII	10190779	10192108	1330	398.78	56.6159	2.37298	55.3744	strome_fem1_rrf3_egg_H3K36me3_ChIP_macs3_peak_1755
N2_chrII	10192494	10199661	7168	460.35	72.4657	2.50601	71.0046	strome_fem1_rrf3_egg_H3K36me3_ChIP_macs3_peak_1756
N2_chrII	10217070	10220363	3294	404.12	51.6417	2.28546	50.47	strome_fem1_rrf3_egg_H3K36me3_ChIP_macs3_peak_1757
N2_chrII	10255700	10267641	11942	384.79	51.0392	2.26732	49.8537	strome_fem1_rrf3_egg_H3K36me3_ChIP_macs3_peak_1758
N2_chrII	10268422	10279842	11421	460.3	75.0404	2.58705	73.5628	strome_fem1_rrf3_egg_H3K36me3_ChIP_macs3_peak_1759
N2_chrII	10280220	10288411	8192	402.02	52.4541	2.29533	51.2739	strome_fem1_rrf3_egg_H3K36me3_ChIP_macs3_peak_1760
N2_chrII	10320173	10323465	3293	299.99	24.6115	1.84927	23.7185	strome_fem1_rrf3_egg_H3K36me3_ChIP_macs3_peak_1761
N2_chrII	10360018	10370909	10892	407.43	56.1331	2.31511	54.8663	strome_fem1_rrf3_egg_H3K36me3_ChIP_macs3_peak_1762
N2_chrII	10388568	10389934	1367	253.28	8.00962	1.41136	7.28504	strome_fem1_rrf3_egg_H3K36me3_ChIP_macs3_peak_1763
N2_chrII	10407685	10408430	746	241.35	6.47577	1.38729	5.76539	strome_fem1_rrf3_egg_H3K36me3_ChIP_macs3_peak_1764
N2_chrII	10409045	10420296	11252	386.86	49.1335	2.22214	47.9706	strome_fem1_rrf3_egg_H3K36me3_ChIP_macs3_peak_1765
N2_chrII	10437415	10440557	3143	415.89	67.6512	2.53315	66.2051	strome_fem1_rrf3_egg_H3K36me3_ChIP_macs3_peak_1766
N2_chrII	10466475	10472999	6525	339.33	36.4999	2.04335	35.4859	strome_fem1_rrf3_egg_H3K36me3_ChIP_macs3_peak_1767
N2_chrII	10475331	10475618	288	267.72	7.09685	1.38642	6.37943	strome_fem1_rrf3_egg_H3K36me3_ChIP_macs3_peak_1768
N2_chrII	10554007	10562632	8626	391.98	50.6132	2.20386	49.4295	strome_fem1_rrf3_egg_H3K36me3_ChIP_macs3_peak_1769
N2_chrII	10563246	10574999	11754	314.9	22.7755	1.72793	21.8989	strome_fem1_rrf3_egg_H3K36me3_ChIP_macs3_peak_1770
N2_chrII	10575362	10584100	8739	373.85	44.902	2.10323	43.7447	strome_fem1_rrf3_egg_H3K36me3_ChIP_macs3_peak_1771
N2_chrII	10593530	10594681	1152	271.98	7.50043	1.389	6.78037	strome_fem1_rrf3_egg_H3K36me3_ChIP_macs3_peak_1772
N2_chrII	10595093	10599121	4029	499.6	80.4205	2.61988	78.897	strome_fem1_rrf3_egg_H3K36me3_ChIP_macs3_peak_1773
N2_chrII	10599970	10614946	14977	445.23	68.8809	2.47913	67.4567	strome_fem1_rrf3_egg_H3K36me3_ChIP_macs3_peak_1774
N2_chrII	10624732	10628124	3393	368.61	44.7674	2.1614	43.6492	strome_fem1_rrf3_egg_H3K36me3_ChIP_macs3_peak_1775
N2_chrII	10672799	10679313	6515	323.45	32.0708	1.99501	31.0987	strome_fem1_rrf3_egg_H3K36me3_ChIP_macs3_peak_1776
N2_chrII	10679844	10683463	3620	398.67	53.1122	2.32301	51.9185	strome_fem1_rrf3_egg_H3K36me3_ChIP_macs3_peak_1777
N2_chrII	10723239	10724613	1375	255.91	11.3249	1.53179	10.5644	strome_fem1_rrf3_egg_H3K36me3_ChIP_macs3_peak_1778
N2_chrII	10731919	10734962	3044	294.34	21.1169	1.77525	20.2576	strome_fem1_rrf3_egg_H3K36me3_ChIP_macs3_peak_1779
N2_chrII	10798335	10803982	5648	454.76	65.2562	2.38461	63.9023	strome_fem1_rrf3_egg_H3K36me3_ChIP_macs3_peak_1780
N2_chrII	10805481	10819156	13676	412.33	57.0853	2.33378	55.8237	strome_fem1_rrf3_egg_H3K36me3_ChIP_macs3_peak_1781
N2_chrII	10833194	10835135	1942	421.17	71.0313	2.48663	69.5087	strome_fem1_rrf3_egg_H3K36me3_ChIP_macs3_peak_1782
N2_chrII	10835490	10837681	2192	493.95	83.3198	2.6785	81.7414	strome_fem1_rrf3_egg_H3K36me3_ChIP_macs3_peak_1783
N2_chrII	10838065	10840618	2554	473.58	74.2008	2.57826	72.7624	strome_fem1_rrf3_egg_H3K36me3_ChIP_macs3_peak_1784
N2_chrII	10841064	10844739	3676	468.87	71.5954	2.49354	70.1651	strome_fem1_rrf3_egg_H3K36me3_ChIP_macs3_peak_1785
N2_chrII	10845159	10863640	18482	356.92	38.5886	2.04517	37.5311	strome_fem1_rrf3_egg_H3K36me3_ChIP_macs3_peak_1786
N2_chrII	10864113	10871041	6929	331.5	35.1214	2.02527	34.1182	strome_fem1_rrf3_egg_H3K36me3_ChIP_macs3_peak_1787
N2_chrII	10871445	10875520	4076	231.86	6.65618	1.39553	5.94489	strome_fem1_rrf3_egg_H3K36me3_ChIP_macs3_peak_1788
N2_chrII	10875845	10889493	13649	373.7	44.4521	2.11776	43.32	strome_fem1_rrf3_egg_H3K36me3_ChIP_macs3_peak_1789
N2_chrII	10889904	10896437	6534	433.97	63.5587	2.46602	62.2516	strome_fem1_rrf3_egg_H3K36me3_ChIP_macs3_peak_1790
N2_chrII	10896797	10898952	2156	330.21	28.4064	1.90558	27.4719	strome_fem1_rrf3_egg_H3K36me3_ChIP_macs3_peak_1791
N2_chrII	10902289	10905105	2817	356.61	37.4234	2.023	36.4002	strome_fem1_rrf3_egg_H3K36me3_ChIP_macs3_peak_1792
N2_chrII	10947205	10951627	4423	454.96	58.0188	2.30565	56.7793	strome_fem1_rrf3_egg_H3K36me3_ChIP_macs3_peak_1793
N2_chrII	10954220	10957517	3298	251.83	8.71653	1.45714	7.98207	strome_fem1_rrf3_egg_H3K36me3_ChIP_macs3_peak_1794
N2_chrII	10964080	10967310	3231	385.22	49.6402	2.1748	48.4428	strome_fem1_rrf3_egg_H3K36me3_ChIP_macs3_peak_1795
N2_chrII	10967647	10968926	1280	236.98	6.07428	1.36873	5.36984	strome_fem1_rrf3_egg_H3K36me3_ChIP_macs3_peak_1796
N2_chrII	10969615	10970180	566	224.78	4.22096	1.29782	3.53883	strome_fem1_rrf3_egg_H3K36me3_ChIP_macs3_peak_1797
N2_chrII	10970777	10973955	3179	288.32	19.3242	1.70845	18.4845	strome_fem1_rrf3_egg_H3K36me3_ChIP_macs3_peak_1798
N2_chrII	11014753	11015170	418	254.29	12.2658	1.58069	11.4936	strome_fem1_rrf3_egg_H3K36me3_ChIP_macs3_peak_1799
N2_chrII	11015572	11016311	740	270.05	10.5852	1.50762	9.82987	strome_fem1_rrf3_egg_H3K36me3_ChIP_macs3_peak_1800
N2_chrII	11027744	11028795	1052	268.6	7.59139	1.40141	6.86856	strome_fem1_rrf3_egg_H3K36me3_ChIP_macs3_peak_1801
N2_chrII	11029969	11030646	678	254.79	4.82294	1.30609	4.13283	strome_fem1_rrf3_egg_H3K36me3_ChIP_macs3_peak_1802
N2_chrII	11031690	11032275	586	239.62	4.23548	1.28527	3.55363	strome_fem1_rrf3_egg_H3K36me3_ChIP_macs3_peak_1803
N2_chrII	11042991	11049148	6158	410.73	62.188	2.42033	60.8312	strome_fem1_rrf3_egg_H3K36me3_ChIP_macs3_peak_1804
N2_chrII	11059429	11064166	4738	322	33.1434	1.96927	32.1501	strome_fem1_rrf3_egg_H3K36me3_ChIP_macs3_peak_1805
N2_chrII	11064826	11070733	5908	352.11	41.7118	2.08063	40.6081	strome_fem1_rrf3_egg_H3K36me3_ChIP_macs3_peak_1806
N2_chrII	11071096	11071600	505	219.25	5.01863	1.34218	4.32605	strome_fem1_rrf3_egg_H3K36me3_ChIP_macs3_peak_1807
N2_chrII	11072006	11072630	625	230.44	4.10721	1.28791	3.42666	strome_fem1_rrf3_egg_H3K36me3_ChIP_macs3_peak_1808
N2_chrII	11115375	11118142	2768	361.02	36.81	2.05736	35.7969	strome_fem1_rrf3_egg_H3K36me3_ChIP_macs3_peak_1809
N2_chrII	11118515	11126528	8014	384.33	47.7272	2.19901	46.5687	strome_fem1_rrf3_egg_H3K36me3_ChIP_macs3_peak_1810
N2_chrII	11127035	11142889	15855	457.92	70.6962	2.51012	69.2641	strome_fem1_rrf3_egg_H3K36me3_ChIP_macs3_peak_1811
N2_chrII	11146167	11147939	1773	346.56	38.2544	2.10637	37.2207	strome_fem1_rrf3_egg_H3K36me3_ChIP_macs3_peak_1812
N2_chrII	11148377	11154023	5647	416.02	58.5421	2.37553	57.2677	strome_fem1_rrf3_egg_H3K36me3_ChIP_macs3_peak_1813
N2_chrII	11256552	11263272	6721	435.39	66.8584	2.50697	65.4882	strome_fem1_rrf3_egg_H3K36me3_ChIP_macs3_peak_1814
N2_chrII	11263853	11265912	2060	438.24	68.035	2.45846	66.6225	strome_fem1_rrf3_egg_H3K36me3_ChIP_macs3_peak_1815
N2_chrII	11284103	11285380	1278	278.3	12.5405	1.55547	11.7659	strome_fem1_rrf3_egg_H3K36me3_ChIP_macs3_peak_1816
N2_chrII	11312616	11317706	5091	363.91	42.3875	2.1367	41.3116	strome_fem1_rrf3_egg_H3K36me3_ChIP_macs3_peak_1817
N2_chrII	11319896	11320176	281	245	5.84401	1.34631	5.14282	strome_fem1_rrf3_egg_H3K36me3_ChIP_macs3_peak_1818
N2_chrII	11321805	11330049	8245	466.6	79.5562	2.64321	78.005	strome_fem1_rrf3_egg_H3K36me3_ChIP_macs3_peak_1819
N2_chrII	11367594	11369834	2241	411.16	67.9615	2.55033	66.5382	strome_fem1_rrf3_egg_H3K36me3_ChIP_macs3_peak_1820
N2_chrII	11370300	11372370	2071	407.7	59.1127	2.39688	57.8283	strome_fem1_rrf3_egg_H3K36me3_ChIP_macs3_peak_1821
N2_chrII	11372830	11376357	3528	410.44	60.2194	2.41074	58.9254	strome_fem1_rrf3_egg_H3K36me3_ChIP_macs3_peak_1822
N2_chrII	11466661	11470545	3885	369	45.1591	2.15882	44.0423	strome_fem1_rrf3_egg_H3K36me3_ChIP_macs3_peak_1823
N2_chrII	11474888	11477305	2418	389.26	44.747	2.07228	43.6391	strome_fem1_rrf3_egg_H3K36me3_ChIP_macs3_peak_1824
N2_chrII	11477914	11481561	3648	390.69	49.9525	2.20968	48.7804	strome_fem1_rrf3_egg_H3K36me3_ChIP_macs3_peak_1825
N2_chrII	11483410	11488144	4735	380.71	47.2089	2.14892	46.0624	strome_fem1_rrf3_egg_H3K36me3_ChIP_macs3_peak_1826
N2_chrII	11488658	11497818	9161	415.34	54.9147	2.28797	53.6855	strome_fem1_rrf3_egg_H3K36me3_ChIP_macs3_peak_1827
N2_chrII	11498148	11501084	2937	383.48	43.4331	2.08791	42.3264	strome_fem1_rrf3_egg_H3K36me3_ChIP_macs3_peak_1828
N2_chrII	11513416	11524317	10902	407.63	57.6707	2.3674	56.4057	strome_fem1_rrf3_egg_H3K36me3_ChIP_macs3_peak_1829
N2_chrII	11543781	11553566	9786	424.44	51.5443	2.19262	50.3489	strome_fem1_rrf3_egg_H3K36me3_ChIP_macs3_peak_1830
N2_chrII	11554769	11559504	4736	348	35.4703	1.99672	34.4539	strome_fem1_rrf3_egg_H3K36me3_ChIP_macs3_peak_1831
N2_chrII	11562594	11569768	7175	356.21	34.9107	1.96656	33.9044	strome_fem1_rrf3_egg_H3K36me3_ChIP_macs3_peak_1832
N2_chrII	11570558	11574515	3958	433.57	58.3549	2.29152	57.0739	strome_fem1_rrf3_egg_H3K36me3_ChIP_macs3_peak_1833
N2_chrII	11589589	11591364	1776	340.86	17.7475	1.61152	16.922	strome_fem1_rrf3_egg_H3K36me3_ChIP_macs3_peak_1834
N2_chrII	11597575	11602718	5144	330.42	28.3131	1.85201	27.3797	strome_fem1_rrf3_egg_H3K36me3_ChIP_macs3_peak_1835
N2_chrII	11603497	11615122	11626	460.14	67.7205	2.43137	66.3204	strome_fem1_rrf3_egg_H3K36me3_ChIP_macs3_peak_1836
N2_chrII	11617068	11624780	7713	463.61	71.0329	2.45276	69.5816	strome_fem1_rrf3_egg_H3K36me3_ChIP_macs3_peak_1837
N2_chrII	11647519	11654424	6906	339.4	22.5815	1.74576	21.7077	strome_fem1_rrf3_egg_H3K36me3_ChIP_macs3_peak_1838
N2_chrII	11655007	11655608	602	253.63	7.31317	1.40272	6.59398	strome_fem1_rrf3_egg_H3K36me3_ChIP_macs3_peak_1839
N2_chrII	11656800	11657197	398	226.07	3.24618	1.24587	2.57777	strome_fem1_rrf3_egg_H3K36me3_ChIP_macs3_peak_1840
N2_chrII	11673186	11677711	4526	415.34	56.7665	2.23755	55.4432	strome_fem1_rrf3_egg_H3K36me3_ChIP_macs3_peak_1841
N2_chrII	11678074	11682068	3995	360.99	31.8405	1.87263	30.8644	strome_fem1_rrf3_egg_H3K36me3_ChIP_macs3_peak_1842
N2_chrII	11685618	11705139	19522	536.28	97.3464	2.76115	95.4891	strome_fem1_rrf3_egg_H3K36me3_ChIP_macs3_peak_1843
N2_chrII	11705524	11705808	285	233.92	3.85512	1.27295	3.17796	strome_fem1_rrf3_egg_H3K36me3_ChIP_macs3_peak_1844
N2_chrII	11714652	11720254	5603	421.07	65.8505	2.42686	64.4417	strome_fem1_rrf3_egg_H3K36me3_ChIP_macs3_peak_1845
N2_chrII	11721076	11727842	6767	404.23	56.0915	2.34026	54.8512	strome_fem1_rrf3_egg_H3K36me3_ChIP_macs3_peak_1846
N2_chrII	11728328	11729384	1057	386.08	54.2532	2.35552	53.0375	strome_fem1_rrf3_egg_H3K36me3_ChIP_macs3_peak_1847
N2_chrII	11730115	11735398	5284	344.23	33.2126	2.0019	32.2317	strome_fem1_rrf3_egg_H3K36me3_ChIP_macs3_peak_1848
N2_chrII	11735730	11736639	910	234.92	5.91768	1.36428	5.21491	strome_fem1_rrf3_egg_H3K36me3_ChIP_macs3_peak_1849
N2_chrII	11736985	11739111	2127	270.48	12.6982	1.57127	11.9216	strome_fem1_rrf3_egg_H3K36me3_ChIP_macs3_peak_1850
N2_chrII	11750257	11756964	6708	418.13	56.2334	2.30192	54.9715	strome_fem1_rrf3_egg_H3K36me3_ChIP_macs3_peak_1851
N2_chrII	11767016	11772988	5973	361.87	42.8401	2.1497	41.7602	strome_fem1_rrf3_egg_H3K36me3_ChIP_macs3_peak_1852
N2_chrII	11798125	11803160	5036	463.36	71.2654	2.47575	69.8116	strome_fem1_rrf3_egg_H3K36me3_ChIP_macs3_peak_1853
N2_chrII	11803471	11809993	6523	444.23	66.3231	2.4213	64.9175	strome_fem1_rrf3_egg_H3K36me3_ChIP_macs3_peak_1854
N2_chrII	11840052	11841459	1408	283.92	11.0103	1.51271	10.2496	strome_fem1_rrf3_egg_H3K36me3_ChIP_macs3_peak_1855
N2_chrII	11845892	11848830	2939	432.13	53.947	2.19162	52.7342	strome_fem1_rrf3_egg_H3K36me3_ChIP_macs3_peak_1856
N2_chrII	11886136	11899667	13532	431.87	58.5483	2.31274	57.2551	strome_fem1_rrf3_egg_H3K36me3_ChIP_macs3_peak_1857
N2_chrII	11900080	11906404	6325	485.36	80.9787	2.58214	79.3863	strome_fem1_rrf3_egg_H3K36me3_ChIP_macs3_peak_1858
N2_chrII	11932856	11940722	7867	458.59	75.5487	2.61842	74.0547	strome_fem1_rrf3_egg_H3K36me3_ChIP_macs3_peak_1859
N2_chrII	11941164	11942663	1500	357.26	47.282	2.21184	46.1391	strome_fem1_rrf3_egg_H3K36me3_ChIP_macs3_peak_1860
N2_chrII	11985935	11986828	894	231.2	7.09978	1.42649	6.38156	strome_fem1_rrf3_egg_H3K36me3_ChIP_macs3_peak_1861
N2_chrII	11987139	11992820	5682	376.57	51.5119	2.33566	50.3246	strome_fem1_rrf3_egg_H3K36me3_ChIP_macs3_peak_1862
N2_chrII	11993219	12004581	11363	358.59	43.5256	2.13956	42.4093	strome_fem1_rrf3_egg_H3K36me3_ChIP_macs3_peak_1863
N2_chrII	12005272	12015633	10362	345.25	41.1417	2.15632	40.0702	strome_fem1_rrf3_egg_H3K36me3_ChIP_macs3_peak_1864
N2_chrII	12016026	12016896	871	375.42	57.2493	2.37711	55.9816	strome_fem1_rrf3_egg_H3K36me3_ChIP_macs3_peak_1865
N2_chrII	12017626	12018156	531	332.63	35.9844	2.05644	34.9789	strome_fem1_rrf3_egg_H3K36me3_ChIP_macs3_peak_1866
N2_chrII	12018472	12023493	5022	292.85	21.9825	1.74126	21.1132	strome_fem1_rrf3_egg_H3K36me3_ChIP_macs3_peak_1867
N2_chrII	12025623	12031443	5821	417.59	65.9962	2.47903	64.5867	strome_fem1_rrf3_egg_H3K36me3_ChIP_macs3_peak_1868
N2_chrII	12048630	12049578	949	323.39	34.0325	2.04853	33.0485	strome_fem1_rrf3_egg_H3K36me3_ChIP_macs3_peak_1869
N2_chrII	12050092	12052929	2838	280.47	19.8833	1.77514	19.0347	strome_fem1_rrf3_egg_H3K36me3_ChIP_macs3_peak_1870
N2_chrII	12053270	12066959	13690	306.53	28.7872	1.89324	27.8436	strome_fem1_rrf3_egg_H3K36me3_ChIP_macs3_peak_1871
N2_chrII	12067468	12069918	2451	281.16	21.0567	1.76025	20.1977	strome_fem1_rrf3_egg_H3K36me3_ChIP_macs3_peak_1872
N2_chrII	12070440	12072577	2138	283.56	21.2386	1.78377	20.3794	strome_fem1_rrf3_egg_H3K36me3_ChIP_macs3_peak_1873
N2_chrII	12072887	12074856	1970	275.86	19.9734	1.74837	19.125	strome_fem1_rrf3_egg_H3K36me3_ChIP_macs3_peak_1874
N2_chrII	12075428	12076444	1017	227.06	6.74172	1.40727	6.02912	strome_fem1_rrf3_egg_H3K36me3_ChIP_macs3_peak_1875
N2_chrII	12079225	12079709	485	217.58	5.59203	1.37031	4.89209	strome_fem1_rrf3_egg_H3K36me3_ChIP_macs3_peak_1876
N2_chrII	12080271	12080971	701	295.88	20.6383	1.77695	19.7824	strome_fem1_rrf3_egg_H3K36me3_ChIP_macs3_peak_1877
N2_chrII	12081517	12082277	761	276.52	14.8144	1.63691	14.0157	strome_fem1_rrf3_egg_H3K36me3_ChIP_macs3_peak_1878
N2_chrII	12083090	12083581	492	351.67	34.2261	1.99162	33.2382	strome_fem1_rrf3_egg_H3K36me3_ChIP_macs3_peak_1879
N2_chrII	12084077	12085718	1642	247.36	11.1049	1.5291	10.3472	strome_fem1_rrf3_egg_H3K36me3_ChIP_macs3_peak_1880
N2_chrII	12096234	12097719	1486	299.36	19.8046	1.73199	18.9583	strome_fem1_rrf3_egg_H3K36me3_ChIP_macs3_peak_1881
N2_chrII	12098266	12098913	648	413.46	65.5623	2.46916	64.1856	strome_fem1_rrf3_egg_H3K36me3_ChIP_macs3_peak_1882
N2_chrII	12099809	12100554	746	376.47	45.3286	2.18836	44.2258	strome_fem1_rrf3_egg_H3K36me3_ChIP_macs3_peak_1883
N2_chrII	12101099	12101494	396	258.74	13.8639	1.62146	13.0761	strome_fem1_rrf3_egg_H3K36me3_ChIP_macs3_peak_1884
N2_chrII	12101958	12103806	1849	281.64	24.2108	1.77061	23.3146	strome_fem1_rrf3_egg_H3K36me3_ChIP_macs3_peak_1885
N2_chrII	12104154	12105501	1348	260.2	9.27998	1.47449	8.53795	strome_fem1_rrf3_egg_H3K36me3_ChIP_macs3_peak_1886
N2_chrII	12106309	12107320	1012	237.49	8.17908	1.45971	7.44896	strome_fem1_rrf3_egg_H3K36me3_ChIP_macs3_peak_1887
N2_chrII	12107860	12109530	1671	249.28	11.9439	1.55621	11.177	strome_fem1_rrf3_egg_H3K36me3_ChIP_macs3_peak_1888
N2_chrII	12109932	12110562	631	222.23	6.55407	1.4097	5.84243	strome_fem1_rrf3_egg_H3K36me3_ChIP_macs3_peak_1889
N2_chrII	12111158	12111581	424	309.97	29.5176	1.96379	28.578	strome_fem1_rrf3_egg_H3K36me3_ChIP_macs3_peak_1890
N2_chrII	12112198	12113820	1623	326.57	35.0999	2.06667	34.1044	strome_fem1_rrf3_egg_H3K36me3_ChIP_macs3_peak_1891
N2_chrII	12116766	12118746	1981	290.32	24.9706	1.82467	24.0699	strome_fem1_rrf3_egg_H3K36me3_ChIP_macs3_peak_1892
N2_chrII	12119900	12120229	330	261.54	14.5255	1.64044	13.7307	strome_fem1_rrf3_egg_H3K36me3_ChIP_macs3_peak_1893
N2_chrII	12121150	12124190	3041	319.15	33.9728	2.01548	32.9734	strome_fem1_rrf3_egg_H3K36me3_ChIP_macs3_peak_1894
N2_chrII	12124557	12125141	585	216.69	5.89529	1.37472	5.19323	strome_fem1_rrf3_egg_H3K36me3_ChIP_macs3_peak_1895
N2_chrII	12125592	12126957	1366	226.25	7.84113	1.4351	7.1182	strome_fem1_rrf3_egg_H3K36me3_ChIP_macs3_peak_1896
N2_chrII	12127819	12132779	4961	323.21	34.5714	2.03912	33.5706	strome_fem1_rrf3_egg_H3K36me3_ChIP_macs3_peak_1897
N2_chrII	12133128	12133746	619	225.38	4.29863	1.30071	3.61557	strome_fem1_rrf3_egg_H3K36me3_ChIP_macs3_peak_1898
N2_chrII	12137973	12149504	11532	274.47	17.0627	1.66889	16.2428	strome_fem1_rrf3_egg_H3K36me3_ChIP_macs3_peak_1899
N2_chrII	12149879	12175159	25281	334.8	36.5414	2.09212	35.5245	strome_fem1_rrf3_egg_H3K36me3_ChIP_macs3_peak_1900
N2_chrII	12175465	12187529	12065	375.95	43.2033	2.19702	42.1278	strome_fem1_rrf3_egg_H3K36me3_ChIP_macs3_peak_1901
N2_chrII	12188744	12189051	308	229.61	7.81831	1.45401	7.09237	strome_fem1_rrf3_egg_H3K36me3_ChIP_macs3_peak_1902
N2_chrII	12189419	12197323	7905	312.33	24.6871	1.79789	23.7909	strome_fem1_rrf3_egg_H3K36me3_ChIP_macs3_peak_1903
N2_chrII	12200255	12201438	1184	207.49	4.32317	1.31441	3.63981	strome_fem1_rrf3_egg_H3K36me3_ChIP_macs3_peak_1904
N2_chrII	12202083	12202511	429	273.78	18.2562	1.73522	17.4247	strome_fem1_rrf3_egg_H3K36me3_ChIP_macs3_peak_1905
N2_chrII	12203154	12205669	2516	326.26	33.781	1.96891	32.7899	strome_fem1_rrf3_egg_H3K36me3_ChIP_macs3_peak_1906
N2_chrII	12206209	12211197	4989	350.29	43.6397	2.19169	42.5381	strome_fem1_rrf3_egg_H3K36me3_ChIP_macs3_peak_1907
N2_chrII	12214902	12216923	2022	313.89	20.8319	1.72316	19.972	strome_fem1_rrf3_egg_H3K36me3_ChIP_macs3_peak_1908
N2_chrII	12217365	12217614	250	234.54	8.87544	1.48745	8.13823	strome_fem1_rrf3_egg_H3K36me3_ChIP_macs3_peak_1909
N2_chrII	12217975	12221293	3319	396.45	47.2148	2.19513	46.0854	strome_fem1_rrf3_egg_H3K36me3_ChIP_macs3_peak_1910
N2_chrII	12221906	12223401	1496	266.85	18.4149	1.69089	17.5866	strome_fem1_rrf3_egg_H3K36me3_ChIP_macs3_peak_1911
N2_chrII	12223921	12227616	3696	283.51	22.1089	1.7827	21.237	strome_fem1_rrf3_egg_H3K36me3_ChIP_macs3_peak_1912
N2_chrII	12228062	12257283	29222	395.63	59.3811	2.40558	58.0329	strome_fem1_rrf3_egg_H3K36me3_ChIP_macs3_peak_1913
N2_chrII	12257658	12260409	2752	296.37	26.2203	1.86376	25.3089	strome_fem1_rrf3_egg_H3K36me3_ChIP_macs3_peak_1914
N2_chrII	12261262	12261780	519	359.3	45.9837	2.21346	44.8649	strome_fem1_rrf3_egg_H3K36me3_ChIP_macs3_peak_1915
N2_chrII	12276733	12277363	631	274.97	18.6848	1.74011	17.849	strome_fem1_rrf3_egg_H3K36me3_ChIP_macs3_peak_1916
N2_chrII	12278166	12279336	1171	367.26	47.1601	2.22539	46.0161	strome_fem1_rrf3_egg_H3K36me3_ChIP_macs3_peak_1917
N2_chrII	12279675	12280600	926	295.46	21.8112	1.74999	20.9494	strome_fem1_rrf3_egg_H3K36me3_ChIP_macs3_peak_1918
N2_chrII	12281444	12282206	763	265.46	17.2654	1.66738	16.4485	strome_fem1_rrf3_egg_H3K36me3_ChIP_macs3_peak_1919
N2_chrII	12282714	12283152	439	334.38	37.6496	2.11791	36.6261	strome_fem1_rrf3_egg_H3K36me3_ChIP_macs3_peak_1920
N2_chrII	12283909	12284992	1084	342.33	40.5158	2.09549	39.454	strome_fem1_rrf3_egg_H3K36me3_ChIP_macs3_peak_1921
N2_chrII	12285830	12286720	891	233.31	6.21599	1.38412	5.50887	strome_fem1_rrf3_egg_H3K36me3_ChIP_macs3_peak_1922
N2_chrII	12287789	12295344	7556	278.09	18.9806	1.70909	18.1447	strome_fem1_rrf3_egg_H3K36me3_ChIP_macs3_peak_1923
N2_chrII	12295798	12300825	5028	361.5	46.981	2.21765	45.8271	strome_fem1_rrf3_egg_H3K36me3_ChIP_macs3_peak_1924
N2_chrII	12301135	12306366	5232	411.61	67.5386	2.57319	66.1265	strome_fem1_rrf3_egg_H3K36me3_ChIP_macs3_peak_1925
N2_chrII	12306926	12322245	15320	321.21	34.0582	1.97632	33.0386	strome_fem1_rrf3_egg_H3K36me3_ChIP_macs3_peak_1926
N2_chrII	12322773	12325693	2921	363.12	50.0441	2.2676	48.8482	strome_fem1_rrf3_egg_H3K36me3_ChIP_macs3_peak_1927
N2_chrII	12365739	12369559	3821	305.92	19.8189	1.7264	18.9723	strome_fem1_rrf3_egg_H3K36me3_ChIP_macs3_peak_1928
N2_chrII	12484960	12487029	2070	296.96	25.2831	1.87849	24.384	strome_fem1_rrf3_egg_H3K36me3_ChIP_macs3_peak_1929
N2_chrII	12488218	12488728	511	209.55	4.44164	1.31881	3.75676	strome_fem1_rrf3_egg_H3K36me3_ChIP_macs3_peak_1930
N2_chrII	12606828	12616468	9641	348.21	44.3662	2.16687	43.2389	strome_fem1_rrf3_egg_H3K36me3_ChIP_macs3_peak_1931
N2_chrII	12616951	12617425	475	364.19	50.5705	2.30618	49.3955	strome_fem1_rrf3_egg_H3K36me3_ChIP_macs3_peak_1932
N2_chrII	12617952	12628938	10987	358.91	46.5843	2.26594	45.4555	strome_fem1_rrf3_egg_H3K36me3_ChIP_macs3_peak_1933
N2_chrII	12696323	12703045	6723	303.91	30.0415	1.91446	29.0791	strome_fem1_rrf3_egg_H3K36me3_ChIP_macs3_peak_1934
N2_chrII	12704001	12705339	1339	313.56	30.8842	1.96321	29.9287	strome_fem1_rrf3_egg_H3K36me3_ChIP_macs3_peak_1935
N2_chrII	12705828	12706194	367	197.52	3.06726	1.25366	2.40128	strome_fem1_rrf3_egg_H3K36me3_ChIP_macs3_peak_1936
N2_chrII	12706579	12710882	4304	378.75	53.0977	2.38517	51.891	strome_fem1_rrf3_egg_H3K36me3_ChIP_macs3_peak_1937
N2_chrII	12711487	12727020	15534	284.83	22.0214	1.77891	21.1504	strome_fem1_rrf3_egg_H3K36me3_ChIP_macs3_peak_1938
N2_chrII	12727893	12731316	3424	259.44	13.878	1.6179	13.0903	strome_fem1_rrf3_egg_H3K36me3_ChIP_macs3_peak_1939
N2_chrII	12731824	12732544	721	221.97	4.76594	1.32617	4.07665	strome_fem1_rrf3_egg_H3K36me3_ChIP_macs3_peak_1940
N2_chrII	12733902	12734741	840	212.3	4.45154	1.31889	3.76616	strome_fem1_rrf3_egg_H3K36me3_ChIP_macs3_peak_1941
N2_chrII	12735066	12735643	578	242.12	10.832	1.5315	10.0766	strome_fem1_rrf3_egg_H3K36me3_ChIP_macs3_peak_1942
N2_chrII	12736129	12736883	755	216.26	5.68307	1.37193	4.98264	strome_fem1_rrf3_egg_H3K36me3_ChIP_macs3_peak_1943
N2_chrII	12740724	12747010	6287	285.85	19.516	1.72811	18.6725	strome_fem1_rrf3_egg_H3K36me3_ChIP_macs3_peak_1944
N2_chrII	12747414	12751466	4053	276.8	18.1421	1.71619	17.3116	strome_fem1_rrf3_egg_H3K36me3_ChIP_macs3_peak_1945
N2_chrII	12751814	12764504	12691	487.31	95.0682	2.86823	93.185	strome_fem1_rrf3_egg_H3K36me3_ChIP_macs3_peak_1946
N2_chrII	12768309	12769844	1536	267.9	12.8823	1.59293	12.1026	strome_fem1_rrf3_egg_H3K36me3_ChIP_macs3_peak_1947
N2_chrII	12770293	12770630	338	259.83	7.80389	1.41913	7.07888	strome_fem1_rrf3_egg_H3K36me3_ChIP_macs3_peak_1948
N2_chrII	12771181	12771950	770	286.36	8.55218	1.41695	7.81942	strome_fem1_rrf3_egg_H3K36me3_ChIP_macs3_peak_1949
N2_chrII	12791395	12794155	2761	329.8	35.9914	2.01496	34.9766	strome_fem1_rrf3_egg_H3K36me3_ChIP_macs3_peak_1950
N2_chrII	12794529	12799734	5206	311.2	29.0701	1.96381	28.131	strome_fem1_rrf3_egg_H3K36me3_ChIP_macs3_peak_1951
N2_chrII	12811893	12832425	20533	343.82	41.8382	2.12248	40.7273	strome_fem1_rrf3_egg_H3K36me3_ChIP_macs3_peak_1952
N2_chrII	12832742	12834837	2096	256.18	13.0074	1.58794	12.2289	strome_fem1_rrf3_egg_H3K36me3_ChIP_macs3_peak_1953
N2_chrII	12877701	12878124	424	219.61	3.32188	1.25337	2.65244	strome_fem1_rrf3_egg_H3K36me3_ChIP_macs3_peak_1954
N2_chrII	12893018	12894015	998	299.02	17.9998	1.68065	17.1712	strome_fem1_rrf3_egg_H3K36me3_ChIP_macs3_peak_1955
N2_chrII	12894366	12895792	1427	314.8	32.0418	1.96594	31.0656	strome_fem1_rrf3_egg_H3K36me3_ChIP_macs3_peak_1956
N2_chrII	12897210	12897641	432	262.21	15.5696	1.66215	14.7655	strome_fem1_rrf3_egg_H3K36me3_ChIP_macs3_peak_1957
N2_chrII	12898603	12901508	2906	305.36	29.1478	1.87759	28.2061	strome_fem1_rrf3_egg_H3K36me3_ChIP_macs3_peak_1958
N2_chrII	12902016	12904474	2459	248.54	12.2598	1.57218	11.4891	strome_fem1_rrf3_egg_H3K36me3_ChIP_macs3_peak_1959
N2_chrII	12905052	12907458	2407	232.37	8.46718	1.45545	7.73672	strome_fem1_rrf3_egg_H3K36me3_ChIP_macs3_peak_1960
N2_chrII	12907949	12908324	376	199.5	3.04491	1.25074	2.37947	strome_fem1_rrf3_egg_H3K36me3_ChIP_macs3_peak_1961
N2_chrII	12942252	12946054	3803	399.62	57.1181	2.34451	55.8547	strome_fem1_rrf3_egg_H3K36me3_ChIP_macs3_peak_1962
N2_chrII	12946418	12950493	4076	408.67	53.0687	2.29036	51.8821	strome_fem1_rrf3_egg_H3K36me3_ChIP_macs3_peak_1963
N2_chrII	13040470	13054574	14105	339.04	32.36	1.92792	31.3782	strome_fem1_rrf3_egg_H3K36me3_ChIP_macs3_peak_1964
N2_chrII	13055446	13057455	2010	228.54	6.42139	1.38741	5.71323	strome_fem1_rrf3_egg_H3K36me3_ChIP_macs3_peak_1965
N2_chrII	13062905	13064416	1512	256.48	11.8758	1.56349	11.1074	strome_fem1_rrf3_egg_H3K36me3_ChIP_macs3_peak_1966
N2_chrII	13065536	13065886	351	205.42	4.03881	1.30355	3.35882	strome_fem1_rrf3_egg_H3K36me3_ChIP_macs3_peak_1967
N2_chrII	13066357	13073307	6951	306.79	26.878	1.90058	25.9628	strome_fem1_rrf3_egg_H3K36me3_ChIP_macs3_peak_1968
N2_chrII	13073707	13074047	341	230.36	5.18141	1.33669	4.48722	strome_fem1_rrf3_egg_H3K36me3_ChIP_macs3_peak_1969
N2_chrII	13106687	13107034	348	263.39	5.83486	1.34402	5.13186	strome_fem1_rrf3_egg_H3K36me3_ChIP_macs3_peak_1970
N2_chrII	13109996	13110344	349	246.15	6.51164	1.38292	5.80101	strome_fem1_rrf3_egg_H3K36me3_ChIP_macs3_peak_1971
N2_chrII	13111012	13118937	7926	466.93	83.2798	2.70489	81.6399	strome_fem1_rrf3_egg_H3K36me3_ChIP_macs3_peak_1972
N2_chrII	13123220	13123843	624	217.67	5.50243	1.36628	4.80364	strome_fem1_rrf3_egg_H3K36me3_ChIP_macs3_peak_1973
N2_chrII	13124877	13143989	19113	346.72	40.974	2.10569	39.8974	strome_fem1_rrf3_egg_H3K36me3_ChIP_macs3_peak_1974
N2_chrII	13144548	13145674	1127	424.36	66.1748	2.46764	64.801	strome_fem1_rrf3_egg_H3K36me3_ChIP_macs3_peak_1975
N2_chrII	13146225	13149383	3159	367.11	44.5511	2.11834	43.4357	strome_fem1_rrf3_egg_H3K36me3_ChIP_macs3_peak_1976
N2_chrII	13179587	13188218	8632	339.02	38.0313	2.08968	36.9968	strome_fem1_rrf3_egg_H3K36me3_ChIP_macs3_peak_1977
N2_chrII	13210596	13210928	333	257.47	6.89417	1.38746	6.17934	strome_fem1_rrf3_egg_H3K36me3_ChIP_macs3_peak_1978
N2_chrII	13211236	13214252	3017	375.44	41.5013	2.02629	40.4119	strome_fem1_rrf3_egg_H3K36me3_ChIP_macs3_peak_1979
N2_chrII	13214611	13215509	899	226.59	7.3482	1.43655	6.62776	strome_fem1_rrf3_egg_H3K36me3_ChIP_macs3_peak_1980
N2_chrII	13215826	13217681	1856	272.46	15.0854	1.6296	14.2864	strome_fem1_rrf3_egg_H3K36me3_ChIP_macs3_peak_1981
N2_chrII	13217996	13218523	528	256.33	13.7931	1.62493	13.0056	strome_fem1_rrf3_egg_H3K36me3_ChIP_macs3_peak_1982
N2_chrII	13220589	13227182	6594	314.24	28.8684	1.90967	27.9311	strome_fem1_rrf3_egg_H3K36me3_ChIP_macs3_peak_1983
N2_chrII	13227565	13232630	5066	357	43.2532	2.14156	42.1565	strome_fem1_rrf3_egg_H3K36me3_ChIP_macs3_peak_1984
N2_chrII	13233042	13238017	4976	414.97	64.8704	2.46748	63.5249	strome_fem1_rrf3_egg_H3K36me3_ChIP_macs3_peak_1985
N2_chrII	13238367	13239957	1591	327.89	25.5294	1.85509	24.626	strome_fem1_rrf3_egg_H3K36me3_ChIP_macs3_peak_1986
N2_chrII	13240262	13241518	1257	466.15	91.9322	2.80359	90.044	strome_fem1_rrf3_egg_H3K36me3_ChIP_macs3_peak_1987
N2_chrII	13241861	13244854	2994	360.87	41.9771	2.11445	40.9006	strome_fem1_rrf3_egg_H3K36me3_ChIP_macs3_peak_1988
N2_chrII	13264333	13265245	913	284.34	18.5949	1.71506	17.7603	strome_fem1_rrf3_egg_H3K36me3_ChIP_macs3_peak_1989
N2_chrII	13273658	13275379	1722	232.56	5.73934	1.35861	5.03851	strome_fem1_rrf3_egg_H3K36me3_ChIP_macs3_peak_1990
N2_chrII	13309598	13309957	360	224.61	3.26158	1.2473	2.59308	strome_fem1_rrf3_egg_H3K36me3_ChIP_macs3_peak_1991
N2_chrII	13337699	13338549	851	278.81	10.2004	1.48559	9.44928	strome_fem1_rrf3_egg_H3K36me3_ChIP_macs3_peak_1992
N2_chrII	13338954	13343423	4470	327.04	37.7881	2.06113	36.7296	strome_fem1_rrf3_egg_H3K36me3_ChIP_macs3_peak_1993
N2_chrII	13343910	13368069	24160	327.41	36.2344	2.05407	35.2055	strome_fem1_rrf3_egg_H3K36me3_ChIP_macs3_peak_1994
N2_chrII	13393212	13394068	857	216.76	3.65689	1.274	2.98248	strome_fem1_rrf3_egg_H3K36me3_ChIP_macs3_peak_1995
N2_chrII	13395124	13395591	468	212.89	5.07636	1.35001	4.38287	strome_fem1_rrf3_egg_H3K36me3_ChIP_macs3_peak_1996
N2_chrII	13395991	13397011	1021	249.99	7.25	1.40184	6.53156	strome_fem1_rrf3_egg_H3K36me3_ChIP_macs3_peak_1997
N2_chrII	13397320	13421523	24204	357.54	45.7437	2.23675	44.6167	strome_fem1_rrf3_egg_H3K36me3_ChIP_macs3_peak_1998
N2_chrII	13422047	13424293	2247	323.95	35.906	2.02002	34.8829	strome_fem1_rrf3_egg_H3K36me3_ChIP_macs3_peak_1999
N2_chrII	13424750	13439503	14754	303.19	27.3346	1.90008	26.4108	strome_fem1_rrf3_egg_H3K36me3_ChIP_macs3_peak_2000
N2_chrII	13440389	13441886	1498	306.15	26.1722	1.93658	25.2616	strome_fem1_rrf3_egg_H3K36me3_ChIP_macs3_peak_2001
N2_chrII	13442228	13445144	2917	319.44	30.9089	1.98184	29.9504	strome_fem1_rrf3_egg_H3K36me3_ChIP_macs3_peak_2002
N2_chrII	13445755	13453630	7876	331.54	31.6205	1.93968	30.6525	strome_fem1_rrf3_egg_H3K36me3_ChIP_macs3_peak_2003
N2_chrII	13453971	13457754	3784	338.05	37.5166	2.04062	36.4713	strome_fem1_rrf3_egg_H3K36me3_ChIP_macs3_peak_2004
N2_chrII	13461094	13466081	4988	320.7	32.4167	2.0157	31.4407	strome_fem1_rrf3_egg_H3K36me3_ChIP_macs3_peak_2005
N2_chrII	13466771	13467275	505	344.27	42.7691	2.17657	41.6873	strome_fem1_rrf3_egg_H3K36me3_ChIP_macs3_peak_2006
N2_chrII	13467731	13469708	1978	312.84	25.4041	1.84964	24.5031	strome_fem1_rrf3_egg_H3K36me3_ChIP_macs3_peak_2007
N2_chrII	13470264	13473317	3054	358.64	43.468	2.12856	42.3638	strome_fem1_rrf3_egg_H3K36me3_ChIP_macs3_peak_2008
N2_chrII	13474036	13488586	14551	349.33	41.4076	2.15844	40.3369	strome_fem1_rrf3_egg_H3K36me3_ChIP_macs3_peak_2009
N2_chrII	13488961	13490166	1206	257.51	13.6658	1.61954	12.8796	strome_fem1_rrf3_egg_H3K36me3_ChIP_macs3_peak_2010
N2_chrII	13500612	13502019	1408	334.94	23.6682	1.78151	22.7845	strome_fem1_rrf3_egg_H3K36me3_ChIP_macs3_peak_2011
N2_chrII	13505721	13506430	710	252.47	7.59516	1.41336	6.87293	strome_fem1_rrf3_egg_H3K36me3_ChIP_macs3_peak_2012
N2_chrII	13513098	13513487	390	220.3	5.06484	1.34167	4.37202	strome_fem1_rrf3_egg_H3K36me3_ChIP_macs3_peak_2013
N2_chrII	13515062	13522590	7529	329.72	35.5328	2.04676	34.5217	strome_fem1_rrf3_egg_H3K36me3_ChIP_macs3_peak_2014
N2_chrII	13523103	13523500	398	242.74	9.97457	1.51842	9.22562	strome_fem1_rrf3_egg_H3K36me3_ChIP_macs3_peak_2015
N2_chrII	13524720	13525034	315	248.83	7.62981	1.42276	6.90638	strome_fem1_rrf3_egg_H3K36me3_ChIP_macs3_peak_2016
N2_chrII	13551083	13551629	547	219.43	3.29862	1.25286	2.62944	strome_fem1_rrf3_egg_H3K36me3_ChIP_macs3_peak_2017
N2_chrII	13553172	13560883	7712	283.29	19.6008	1.72474	18.7568	strome_fem1_rrf3_egg_H3K36me3_ChIP_macs3_peak_2018
N2_chrII	13561463	13562099	637	259.68	14.1856	1.64619	13.3924	strome_fem1_rrf3_egg_H3K36me3_ChIP_macs3_peak_2019
N2_chrII	13562454	13563916	1463	373.38	52.5454	2.27714	51.3324	strome_fem1_rrf3_egg_H3K36me3_ChIP_macs3_peak_2020
N2_chrII	13564358	13565079	722	338.4	39.8633	2.1359	38.8154	strome_fem1_rrf3_egg_H3K36me3_ChIP_macs3_peak_2021
N2_chrII	13566241	13569024	2784	420.77	71.8255	2.62017	70.3577	strome_fem1_rrf3_egg_H3K36me3_ChIP_macs3_peak_2022
N2_chrII	13569399	13582070	12672	323.13	37.8084	2.03753	36.7351	strome_fem1_rrf3_egg_H3K36me3_ChIP_macs3_peak_2023
N2_chrII	13582502	13594894	12393	339.84	41.0958	2.14885	40.0028	strome_fem1_rrf3_egg_H3K36me3_ChIP_macs3_peak_2024
N2_chrII	13595207	13615250	20044	370.2	51.3617	2.32136	50.1664	strome_fem1_rrf3_egg_H3K36me3_ChIP_macs3_peak_2025
N2_chrII	13625275	13626509	1235	371.73	19.7423	1.63324	18.8963	strome_fem1_rrf3_egg_H3K36me3_ChIP_macs3_peak_2026
N2_chrII	13626933	13627902	970	812.35	5.14514	1.165	4.45122	strome_fem1_rrf3_egg_H3K36me3_ChIP_macs3_peak_2027
N2_chrII	13646771	13648116	1346	262.67	13.0727	1.59275	12.2924	strome_fem1_rrf3_egg_H3K36me3_ChIP_macs3_peak_2028
N2_chrII	13665343	13666611	1269	248.56	11.9698	1.56249	11.2026	strome_fem1_rrf3_egg_H3K36me3_ChIP_macs3_peak_2029
N2_chrII	13699023	13722974	23952	377.96	52.2659	2.30555	51.0049	strome_fem1_rrf3_egg_H3K36me3_ChIP_macs3_peak_2030
N2_chrII	13750587	13750899	313	208.3	4.14646	1.3074	3.46508	strome_fem1_rrf3_egg_H3K36me3_ChIP_macs3_peak_2031
N2_chrII	13751215	13760420	9206	349.1	42.9082	2.13823	41.7896	strome_fem1_rrf3_egg_H3K36me3_ChIP_macs3_peak_2032
N2_chrII	13760839	13761442	604	225.27	5.76408	1.36516	5.06324	strome_fem1_rrf3_egg_H3K36me3_ChIP_macs3_peak_2033
N2_chrII	13762368	13765363	2996	257.74	8.72123	1.42751	7.98901	strome_fem1_rrf3_egg_H3K36me3_ChIP_macs3_peak_2034
N2_chrII	13766533	13768398	1866	224.65	5.66549	1.36617	4.96497	strome_fem1_rrf3_egg_H3K36me3_ChIP_macs3_peak_2035
N2_chrII	13769240	13777333	8094	317.09	31.4331	1.95399	30.4675	strome_fem1_rrf3_egg_H3K36me3_ChIP_macs3_peak_2036
N2_chrII	13777870	13778757	888	265.9	16.7045	1.68313	15.8898	strome_fem1_rrf3_egg_H3K36me3_ChIP_macs3_peak_2037
N2_chrII	13786626	13789589	2964	368.33	37.5627	2.02856	36.5401	strome_fem1_rrf3_egg_H3K36me3_ChIP_macs3_peak_2038
N2_chrII	13866281	13866956	676	234.03	4.70539	1.3162	4.01653	strome_fem1_rrf3_egg_H3K36me3_ChIP_macs3_peak_2039
N2_chrII	13883855	13887151	3297	359.38	40.6255	2.11281	39.5683	strome_fem1_rrf3_egg_H3K36me3_ChIP_macs3_peak_2040
N2_chrII	13888159	13888681	523	235.49	3.79874	1.26845	3.12249	strome_fem1_rrf3_egg_H3K36me3_ChIP_macs3_peak_2041
N2_chrII	13889011	13900680	11670	388.84	52.5876	2.3321	51.3892	strome_fem1_rrf3_egg_H3K36me3_ChIP_macs3_peak_2042
N2_chrII	13901080	13911798	10719	372.91	52.2205	2.328	51.0032	strome_fem1_rrf3_egg_H3K36me3_ChIP_macs3_peak_2043
N2_chrII	13912408	13927434	15027	362.26	48.4339	2.24807	47.2616	strome_fem1_rrf3_egg_H3K36me3_ChIP_macs3_peak_2044
N2_chrII	13937703	13938946	1244	372.66	37.0792	2.03646	36.0646	strome_fem1_rrf3_egg_H3K36me3_ChIP_macs3_peak_2045
N2_chrII	13939547	13943321	3775	367.83	28.4488	1.8507	27.5179	strome_fem1_rrf3_egg_H3K36me3_ChIP_macs3_peak_2046
N2_chrII	13998845	13999179	335	220.51	5.70527	1.37343	5.00386	strome_fem1_rrf3_egg_H3K36me3_ChIP_macs3_peak_2047
N2_chrII	13999856	14000760	905	230.54	8.20136	1.45575	7.47311	strome_fem1_rrf3_egg_H3K36me3_ChIP_macs3_peak_2048
N2_chrII	14002306	14003441	1136	242.41	8.48646	1.45739	7.75482	strome_fem1_rrf3_egg_H3K36me3_ChIP_macs3_peak_2049
N2_chrII	14063424	14064223	800	260.94	9.04543	1.46211	8.30686	strome_fem1_rrf3_egg_H3K36me3_ChIP_macs3_peak_2050
N2_chrII	14088497	14091413	2917	422.5	67.7062	2.55861	66.3245	strome_fem1_rrf3_egg_H3K36me3_ChIP_macs3_peak_2051
N2_chrII	14091873	14094764	2892	390.5	60.7689	2.43257	59.4314	strome_fem1_rrf3_egg_H3K36me3_ChIP_macs3_peak_2052
N2_chrII	14095166	14109023	13858	398.72	60.2547	2.47517	58.9497	strome_fem1_rrf3_egg_H3K36me3_ChIP_macs3_peak_2053
N2_chrII	14109360	14118970	9611	334.03	39.4631	2.0836	38.373	strome_fem1_rrf3_egg_H3K36me3_ChIP_macs3_peak_2054
N2_chrII	14151899	14170608	18710	380.16	52.191	2.31982	50.995	strome_fem1_rrf3_egg_H3K36me3_ChIP_macs3_peak_2055
N2_chrII	14171374	14172101	728	242.8	8.87203	1.47921	8.13442	strome_fem1_rrf3_egg_H3K36me3_ChIP_macs3_peak_2056
N2_chrII	14178889	14188731	9843	401.76	61.8943	2.45099	60.5541	strome_fem1_rrf3_egg_H3K36me3_ChIP_macs3_peak_2057
N2_chrII	14189917	14195670	5754	344.89	38.7724	2.09101	37.719	strome_fem1_rrf3_egg_H3K36me3_ChIP_macs3_peak_2058
N2_chrII	14241996	14246541	4546	299.45	26.2984	1.83012	25.3799	strome_fem1_rrf3_egg_H3K36me3_ChIP_macs3_peak_2059
N2_chrII	14247150	14247635	486	273.38	13.0849	1.57159	12.3048	strome_fem1_rrf3_egg_H3K36me3_ChIP_macs3_peak_2060
N2_chrII	14247977	14248380	404	231.29	6.25033	1.38159	5.54372	strome_fem1_rrf3_egg_H3K36me3_ChIP_macs3_peak_2061
N2_chrII	14249107	14253748	4642	326.33	33.2555	1.9856	32.27	strome_fem1_rrf3_egg_H3K36me3_ChIP_macs3_peak_2062
N2_chrII	14254070	14257299	3230	361.69	46.5376	2.26637	45.4151	strome_fem1_rrf3_egg_H3K36me3_ChIP_macs3_peak_2063
N2_chrII	14257643	14262841	5199	368.66	51.0204	2.26241	49.7888	strome_fem1_rrf3_egg_H3K36me3_ChIP_macs3_peak_2064
N2_chrII	14263188	14272773	9586	369.69	48.8801	2.2783	47.7172	strome_fem1_rrf3_egg_H3K36me3_ChIP_macs3_peak_2065
N2_chrII	14273786	14275423	1638	211.94	4.52874	1.32318	3.84242	strome_fem1_rrf3_egg_H3K36me3_ChIP_macs3_peak_2066
N2_chrII	14276021	14277038	1018	229.9	7.17143	1.42715	6.45307	strome_fem1_rrf3_egg_H3K36me3_ChIP_macs3_peak_2067
N2_chrII	14277494	14288272	10779	323.93	32.436	1.96732	31.4598	strome_fem1_rrf3_egg_H3K36me3_ChIP_macs3_peak_2068
N2_chrII	14288686	14291766	3081	255.15	13.306	1.58725	12.5253	strome_fem1_rrf3_egg_H3K36me3_ChIP_macs3_peak_2069
N2_chrII	14292240	14294933	2694	311.34	27.9186	1.89572	26.9911	strome_fem1_rrf3_egg_H3K36me3_ChIP_macs3_peak_2070
N2_chrII	14295246	14296613	1368	284.11	21.1847	1.77509	20.3272	strome_fem1_rrf3_egg_H3K36me3_ChIP_macs3_peak_2071
N2_chrII	14297238	14300286	3049	284.16	18.1606	1.69646	17.3314	strome_fem1_rrf3_egg_H3K36me3_ChIP_macs3_peak_2072
N2_chrII	14300721	14304820	4100	284.63	19.1636	1.71475	18.3248	strome_fem1_rrf3_egg_H3K36me3_ChIP_macs3_peak_2073
N2_chrII	14305144	14312514	7371	311.2	27.3444	1.90341	26.4221	strome_fem1_rrf3_egg_H3K36me3_ChIP_macs3_peak_2074
N2_chrII	14331972	14332808	837	265.68	13.5192	1.60951	12.7337	strome_fem1_rrf3_egg_H3K36me3_ChIP_macs3_peak_2075
N2_chrII	14333256	14334333	1078	292.77	17.9245	1.69713	17.096	strome_fem1_rrf3_egg_H3K36me3_ChIP_macs3_peak_2076
N2_chrII	14336214	14337077	864	253.1	12.9284	1.58229	12.152	strome_fem1_rrf3_egg_H3K36me3_ChIP_macs3_peak_2077
N2_chrII	14337450	14339169	1720	314.03	22.7554	1.78263	21.8807	strome_fem1_rrf3_egg_H3K36me3_ChIP_macs3_peak_2078
N2_chrII	14340126	14340609	484	201.34	3.5262	1.27776	2.85349	strome_fem1_rrf3_egg_H3K36me3_ChIP_macs3_peak_2079
N2_chrII	14340964	14342101	1138	241.09	10.7668	1.52873	10.0121	strome_fem1_rrf3_egg_H3K36me3_ChIP_macs3_peak_2080
N2_chrII	14342643	14343771	1129	223.04	6.57089	1.40531	5.8597	strome_fem1_rrf3_egg_H3K36me3_ChIP_macs3_peak_2081
N2_chrII	14344218	14347066	2849	256.37	14.922	1.62443	14.1256	strome_fem1_rrf3_egg_H3K36me3_ChIP_macs3_peak_2082
N2_chrII	14347540	14349607	2068	317.72	30.5133	1.98603	29.5606	strome_fem1_rrf3_egg_H3K36me3_ChIP_macs3_peak_2083
N2_chrII	14350728	14351364	637	229.62	5.83812	1.36789	5.1357	strome_fem1_rrf3_egg_H3K36me3_ChIP_macs3_peak_2084
N2_chrII	14374481	14381062	6582	340.8	35.3539	2.04537	34.3517	strome_fem1_rrf3_egg_H3K36me3_ChIP_macs3_peak_2085
N2_chrII	14381573	14389522	7950	473.26	78.4631	2.58757	76.9038	strome_fem1_rrf3_egg_H3K36me3_ChIP_macs3_peak_2086
N2_chrII	14389892	14403453	13562	478.9	82.4781	2.58099	80.8018	strome_fem1_rrf3_egg_H3K36me3_ChIP_macs3_peak_2087
N2_chrII	14403842	14404285	444	244.84	8.0853	1.44685	7.35668	strome_fem1_rrf3_egg_H3K36me3_ChIP_macs3_peak_2088
N2_chrII	14404742	14406754	2013	308.99	17.6276	1.66756	16.802	strome_fem1_rrf3_egg_H3K36me3_ChIP_macs3_peak_2089
N2_chrII	14413455	14414975	1521	295.46	14.1977	1.58684	13.4053	strome_fem1_rrf3_egg_H3K36me3_ChIP_macs3_peak_2090
N2_chrII	14415390	14445117	29728	400.09	53.5928	2.29801	52.369	strome_fem1_rrf3_egg_H3K36me3_ChIP_macs3_peak_2091
N2_chrII	14467360	14468226	867	235.41	4.22447	1.28967	3.54245	strome_fem1_rrf3_egg_H3K36me3_ChIP_macs3_peak_2092
N2_chrII	14472965	14473965	1001	289.64	23.3011	1.81768	22.4234	strome_fem1_rrf3_egg_H3K36me3_ChIP_macs3_peak_2093
N2_chrII	14474299	14480041	5743	371.12	46.7419	2.21581	45.6088	strome_fem1_rrf3_egg_H3K36me3_ChIP_macs3_peak_2094
N2_chrII	14501498	14503883	2386	306.64	26.7065	1.85758	25.7953	strome_fem1_rrf3_egg_H3K36me3_ChIP_macs3_peak_2095
N2_chrII	14504352	14505872	1521	325.51	35.2986	2.03727	34.2971	strome_fem1_rrf3_egg_H3K36me3_ChIP_macs3_peak_2096
N2_chrII	14506342	14511469	5128	331.94	34.2771	1.99294	33.276	strome_fem1_rrf3_egg_H3K36me3_ChIP_macs3_peak_2097
N2_chrII	14516142	14516409	268	247.16	5.94285	1.35473	5.23946	strome_fem1_rrf3_egg_H3K36me3_ChIP_macs3_peak_2098
N2_chrII	14516794	14520362	3569	417.13	62.0923	2.443	60.7724	strome_fem1_rrf3_egg_H3K36me3_ChIP_macs3_peak_2099
N2_chrII	14521165	14525878	4714	322.34	33.0373	1.95422	32.0442	strome_fem1_rrf3_egg_H3K36me3_ChIP_macs3_peak_2100
N2_chrII	14551440	14555146	3707	336.13	30.914	1.95467	29.9591	strome_fem1_rrf3_egg_H3K36me3_ChIP_macs3_peak_2101
N2_chrII	14555706	14559679	3974	359.06	43.4282	2.23464	42.3372	strome_fem1_rrf3_egg_H3K36me3_ChIP_macs3_peak_2102
N2_chrII	14560306	14568108	7803	347.1	40.2625	2.13364	39.2005	strome_fem1_rrf3_egg_H3K36me3_ChIP_macs3_peak_2103
N2_chrII	14583209	14593117	9909	366.23	50.3617	2.24583	49.1299	strome_fem1_rrf3_egg_H3K36me3_ChIP_macs3_peak_2104
N2_chrII	14593627	14595374	1748	341.91	39.2931	2.05772	38.2426	strome_fem1_rrf3_egg_H3K36me3_ChIP_macs3_peak_2105
N2_chrII	14606278	14606652	375	239.38	7.43521	1.43241	6.71325	strome_fem1_rrf3_egg_H3K36me3_ChIP_macs3_peak_2106
N2_chrII	14615958	14617230	1273	266.82	7.18445	1.38047	6.46747	strome_fem1_rrf3_egg_H3K36me3_ChIP_macs3_peak_2107
N2_chrII	14777632	14785564	7933	346.25	42.0164	2.17325	40.937	strome_fem1_rrf3_egg_H3K36me3_ChIP_macs3_peak_2108
N2_chrII	14786185	14792915	6731	357.95	42.4193	2.15728	41.338	strome_fem1_rrf3_egg_H3K36me3_ChIP_macs3_peak_2109
N2_chrII	14793266	14794063	798	212.98	5.05962	1.34983	4.36617	strome_fem1_rrf3_egg_H3K36me3_ChIP_macs3_peak_2110
N2_chrII	14795241	14796785	1545	234.93	6.62924	1.38376	5.91929	strome_fem1_rrf3_egg_H3K36me3_ChIP_macs3_peak_2111
N2_chrII	14797258	14799272	2015	265.99	11.5906	1.53097	10.8268	strome_fem1_rrf3_egg_H3K36me3_ChIP_macs3_peak_2112
N2_chrII	14799625	14800447	823	336.08	37.9432	2.08606	36.9135	strome_fem1_rrf3_egg_H3K36me3_ChIP_macs3_peak_2113
N2_chrII	14800945	14812189	11245	374.7	50.2251	2.2606	49.044	strome_fem1_rrf3_egg_H3K36me3_ChIP_macs3_peak_2114
N2_chrII	14812658	14812916	259	258.82	13.9826	1.63869	13.1918	strome_fem1_rrf3_egg_H3K36me3_ChIP_macs3_peak_2115
N2_chrII	14813638	14815330	1693	254.28	14.0059	1.59414	13.2197	strome_fem1_rrf3_egg_H3K36me3_ChIP_macs3_peak_2116
N2_chrII	14826834	14832705	5872	417.55	62.3663	2.40007	61.0237	strome_fem1_rrf3_egg_H3K36me3_ChIP_macs3_peak_2117
N2_chrII	14844210	14846629	2420	356.7	41.535	2.07922	40.4647	strome_fem1_rrf3_egg_H3K36me3_ChIP_macs3_peak_2118
N2_chrII	14847089	14849221	2133	336.81	33.2276	2.02479	32.2502	strome_fem1_rrf3_egg_H3K36me3_ChIP_macs3_peak_2119
N2_chrII	14888197	14888490	294	208.1	2.89918	1.23637	2.23623	strome_fem1_rrf3_egg_H3K36me3_ChIP_macs3_peak_2120
N2_chrII	14888908	14897371	8464	350.66	43.4613	2.18113	42.3398	strome_fem1_rrf3_egg_H3K36me3_ChIP_macs3_peak_2121
N2_chrII	14897737	14904693	6957	317.09	31.9026	1.9832	30.9292	strome_fem1_rrf3_egg_H3K36me3_ChIP_macs3_peak_2122
N2_chrII	14905243	14909827	4585	273.11	18.5006	1.71335	17.6682	strome_fem1_rrf3_egg_H3K36me3_ChIP_macs3_peak_2123
N2_chrII	14911221	14914803	3583	270.64	19.602	1.68553	18.7527	strome_fem1_rrf3_egg_H3K36me3_ChIP_macs3_peak_2124
N2_chrII	15000119	15006708	6590	347.5	40.5515	2.1255	39.4921	strome_fem1_rrf3_egg_H3K36me3_ChIP_macs3_peak_2125
N2_chrII	15007207	15007608	402	318.32	32.4693	2.01647	31.4996	strome_fem1_rrf3_egg_H3K36me3_ChIP_macs3_peak_2126
N2_chrII	15008225	15008760	536	331.15	33.7218	1.98546	32.7394	strome_fem1_rrf3_egg_H3K36me3_ChIP_macs3_peak_2127
N2_chrII	15035795	15043655	7861	419.21	75.016	2.63565	73.4676	strome_fem1_rrf3_egg_H3K36me3_ChIP_macs3_peak_2128
N2_chrII	15044322	15045296	975	222	6.58336	1.40793	5.87193	strome_fem1_rrf3_egg_H3K36me3_ChIP_macs3_peak_2129
N2_chrII	15056033	15057353	1321	220.84	5.54455	1.36322	4.8457	strome_fem1_rrf3_egg_H3K36me3_ChIP_macs3_peak_2130
N2_chrII	15057782	15060855	3074	415.06	66.5394	2.48586	65.0909	strome_fem1_rrf3_egg_H3K36me3_ChIP_macs3_peak_2131
N2_chrII	15061166	15067581	6416	300.38	29.3838	1.89503	28.4296	strome_fem1_rrf3_egg_H3K36me3_ChIP_macs3_peak_2132
N2_chrII	15067937	15069832	1896	250.57	12.8369	1.58865	12.0601	strome_fem1_rrf3_egg_H3K36me3_ChIP_macs3_peak_2133
N2_chrII	15070229	15076838	6610	311.81	27.0469	1.81199	26.1167	strome_fem1_rrf3_egg_H3K36me3_ChIP_macs3_peak_2134
N2_chrII	15077163	15079164	2002	274.45	17.7853	1.68479	16.9595	strome_fem1_rrf3_egg_H3K36me3_ChIP_macs3_peak_2135
N2_chrII	15079477	15081806	2330	284.05	20.1981	1.7323	19.3491	strome_fem1_rrf3_egg_H3K36me3_ChIP_macs3_peak_2136
N2_chrII	15083371	15084434	1064	277.15	19.9939	1.74628	19.1473	strome_fem1_rrf3_egg_H3K36me3_ChIP_macs3_peak_2137
N2_chrII	15084778	15087025	2248	273.54	16.238	1.66152	15.4273	strome_fem1_rrf3_egg_H3K36me3_ChIP_macs3_peak_2138
N2_chrII	15088425	15089329	905	214.32	5.3849	1.35974	4.68812	strome_fem1_rrf3_egg_H3K36me3_ChIP_macs3_peak_2139
N2_chrII	15090082	15090819	738	301.72	25.7091	1.90797	24.8045	strome_fem1_rrf3_egg_H3K36me3_ChIP_macs3_peak_2140
N2_chrII	15091580	15091873	294	231.56	8.15932	1.46861	7.42912	strome_fem1_rrf3_egg_H3K36me3_ChIP_macs3_peak_2141
N2_chrII	15092263	15095755	3493	282.16	21.0308	1.76541	20.1747	strome_fem1_rrf3_egg_H3K36me3_ChIP_macs3_peak_2142
N2_chrII	15096219	15099078	2860	306.98	32.8088	1.94425	31.7948	strome_fem1_rrf3_egg_H3K36me3_ChIP_macs3_peak_2143
N2_chrII	15099439	15102565	3127	352.22	48.7455	2.18919	47.5106	strome_fem1_rrf3_egg_H3K36me3_ChIP_macs3_peak_2144
N2_chrII	15102918	15108651	5734	261.85	14.8725	1.62391	14.0758	strome_fem1_rrf3_egg_H3K36me3_ChIP_macs3_peak_2145
N2_chrII	15120697	15121261	565	223.52	6.65344	1.40082	5.94253	strome_fem1_rrf3_egg_H3K36me3_ChIP_macs3_peak_2146
N2_chrII	15121794	15130171	8378	297.82	28.0937	1.87806	27.1596	strome_fem1_rrf3_egg_H3K36me3_ChIP_macs3_peak_2147
N2_chrII	15131699	15148190	16492	301.44	25.7508	1.85536	24.8425	strome_fem1_rrf3_egg_H3K36me3_ChIP_macs3_peak_2148
N2_chrII	15152530	15156095	3566	329.83	37.4077	2.06941	36.3777	strome_fem1_rrf3_egg_H3K36me3_ChIP_macs3_peak_2149
N2_chrII	15241174	15243807	2634	243.1	11.0612	1.52683	10.3044	strome_fem1_rrf3_egg_H3K36me3_ChIP_macs3_peak_2150
N2_chrII	15244137	15246469	2333	236.23	7.10571	1.41215	6.38901	strome_fem1_rrf3_egg_H3K36me3_ChIP_macs3_peak_2151
N2_chrII	15247164	15264983	17820	288.65	21.76	1.78844	20.8906	strome_fem1_rrf3_egg_H3K36me3_ChIP_macs3_peak_2152
N2_chrII	15265308	15277650	12343	375.43	54.7048	2.32291	53.4054	strome_fem1_rrf3_egg_H3K36me3_ChIP_macs3_peak_2153
N2_chrII	15302036	15302306	271	198	2.73611	1.23226	2.07563	strome_fem1_rrf3_egg_H3K36me3_ChIP_macs3_peak_2154
N2_chrIII	57699	58934	1236	285.63	17.8639	1.69835	17.0366	strome_fem1_rrf3_egg_H3K36me3_ChIP_macs3_peak_2155
N2_chrIII	68470	86397	17928	395.2	56.2864	2.42895	55.0615	strome_fem1_rrf3_egg_H3K36me3_ChIP_macs3_peak_2156
N2_chrIII	86808	90715	3908	313.25	32.4374	1.97545	31.4553	strome_fem1_rrf3_egg_H3K36me3_ChIP_macs3_peak_2157
N2_chrIII	93884	94164	281	228.94	7.74787	1.45208	7.02269	strome_fem1_rrf3_egg_H3K36me3_ChIP_macs3_peak_2158
N2_chrIII	182259	183405	1147	243.42	8.12223	1.44329	7.39432	strome_fem1_rrf3_egg_H3K36me3_ChIP_macs3_peak_2159
N2_chrIII	184084	186831	2748	390.19	51.654	2.29945	50.4812	strome_fem1_rrf3_egg_H3K36me3_ChIP_macs3_peak_2160
N2_chrIII	187185	196601	9417	362	44.6397	2.22952	43.5371	strome_fem1_rrf3_egg_H3K36me3_ChIP_macs3_peak_2161
N2_chrIII	198473	201810	3338	265.56	16.2964	1.67888	15.484	strome_fem1_rrf3_egg_H3K36me3_ChIP_macs3_peak_2162
N2_chrIII	220028	224270	4243	259.9	13.1304	1.59699	12.3494	strome_fem1_rrf3_egg_H3K36me3_ChIP_macs3_peak_2163
N2_chrIII	224903	226648	1746	242.18	10.1001	1.53176	9.34871	strome_fem1_rrf3_egg_H3K36me3_ChIP_macs3_peak_2164
N2_chrIII	227103	229360	2258	221.55	6.48152	1.3988	5.77203	strome_fem1_rrf3_egg_H3K36me3_ChIP_macs3_peak_2165
N2_chrIII	230599	231341	743	234.85	9.04152	1.48899	8.30295	strome_fem1_rrf3_egg_H3K36me3_ChIP_macs3_peak_2166
N2_chrIII	232653	233638	986	233.27	7.97614	1.44174	7.25085	strome_fem1_rrf3_egg_H3K36me3_ChIP_macs3_peak_2167
N2_chrIII	234021	273210	39190	392.82	56.6751	2.42532	55.4374	strome_fem1_rrf3_egg_H3K36me3_ChIP_macs3_peak_2168
N2_chrIII	273572	294379	20808	308.19	28.313	1.9282	27.3837	strome_fem1_rrf3_egg_H3K36me3_ChIP_macs3_peak_2169
N2_chrIII	304460	309235	4776	322.31	30.4404	1.99133	29.4903	strome_fem1_rrf3_egg_H3K36me3_ChIP_macs3_peak_2170
N2_chrIII	310344	310625	282	235.94	8.97438	1.49626	8.2351	strome_fem1_rrf3_egg_H3K36me3_ChIP_macs3_peak_2171
N2_chrIII	311870	317618	5749	273.68	17.1452	1.70082	16.3244	strome_fem1_rrf3_egg_H3K36me3_ChIP_macs3_peak_2172
N2_chrIII	318110	320687	2578	253.6	9.7944	1.48782	9.04911	strome_fem1_rrf3_egg_H3K36me3_ChIP_macs3_peak_2173
N2_chrIII	322093	322930	838	220.08	3.53161	1.26507	2.85908	strome_fem1_rrf3_egg_H3K36me3_ChIP_macs3_peak_2174
N2_chrIII	323287	323618	332	243.32	3.66771	1.25694	2.99331	strome_fem1_rrf3_egg_H3K36me3_ChIP_macs3_peak_2175
N2_chrIII	328365	328752	388	223.67	4.4341	1.31017	3.74892	strome_fem1_rrf3_egg_H3K36me3_ChIP_macs3_peak_2176
N2_chrIII	329741	330247	507	213.39	3.42024	1.2641	2.74922	strome_fem1_rrf3_egg_H3K36me3_ChIP_macs3_peak_2177
N2_chrIII	331259	331859	601	236.61	4.02243	1.27661	3.34353	strome_fem1_rrf3_egg_H3K36me3_ChIP_macs3_peak_2178
N2_chrIII	332484	350686	18203	368.93	44.2118	2.15059	43.1069	strome_fem1_rrf3_egg_H3K36me3_ChIP_macs3_peak_2179
N2_chrIII	406489	406771	283	211.8	3.84652	1.28854	3.16933	strome_fem1_rrf3_egg_H3K36me3_ChIP_macs3_peak_2180
N2_chrIII	408311	409319	1009	217.27	5.33457	1.35309	4.63868	strome_fem1_rrf3_egg_H3K36me3_ChIP_macs3_peak_2181
N2_chrIII	409700	413838	4139	275.95	20.1813	1.74517	19.3311	strome_fem1_rrf3_egg_H3K36me3_ChIP_macs3_peak_2182
N2_chrIII	414305	415520	1216	250.66	9.6141	1.47902	8.87142	strome_fem1_rrf3_egg_H3K36me3_ChIP_macs3_peak_2183
N2_chrIII	418927	422528	3602	304.12	22.4937	1.72963	21.6258	strome_fem1_rrf3_egg_H3K36me3_ChIP_macs3_peak_2184
N2_chrIII	422910	424449	1540	260.06	12.6209	1.58195	11.8452	strome_fem1_rrf3_egg_H3K36me3_ChIP_macs3_peak_2185
N2_chrIII	424920	425169	250	226.84	5.8012	1.37082	5.09895	strome_fem1_rrf3_egg_H3K36me3_ChIP_macs3_peak_2186
N2_chrIII	425614	426281	668	225.93	7.38405	1.43304	6.66408	strome_fem1_rrf3_egg_H3K36me3_ChIP_macs3_peak_2187
N2_chrIII	432179	434259	2081	346.99	24.7564	1.79549	23.8618	strome_fem1_rrf3_egg_H3K36me3_ChIP_macs3_peak_2188
N2_chrIII	438489	439007	519	235.47	4.99281	1.32372	4.30118	strome_fem1_rrf3_egg_H3K36me3_ChIP_macs3_peak_2189
N2_chrIII	439372	440443	1072	265.13	8.67614	1.45178	7.94093	strome_fem1_rrf3_egg_H3K36me3_ChIP_macs3_peak_2190
N2_chrIII	441375	442561	1187	234.57	5.78948	1.36074	5.08782	strome_fem1_rrf3_egg_H3K36me3_ChIP_macs3_peak_2191
N2_chrIII	465848	474837	8990	333.86	37.4122	2.08572	36.3817	strome_fem1_rrf3_egg_H3K36me3_ChIP_macs3_peak_2192
N2_chrIII	475211	486759	11549	392.29	57.0465	2.36724	55.772	strome_fem1_rrf3_egg_H3K36me3_ChIP_macs3_peak_2193
N2_chrIII	494120	494698	579	200.57	3.42642	1.2729	2.75508	strome_fem1_rrf3_egg_H3K36me3_ChIP_macs3_peak_2194
N2_chrIII	495174	498830	3657	355.57	42.632	2.17086	41.5412	strome_fem1_rrf3_egg_H3K36me3_ChIP_macs3_peak_2195
N2_chrIII	499876	503952	4077	345.91	37.9484	2.06804	36.9118	strome_fem1_rrf3_egg_H3K36me3_ChIP_macs3_peak_2196
N2_chrIII	504282	506892	2611	259.84	15.1488	1.62944	14.3506	strome_fem1_rrf3_egg_H3K36me3_ChIP_macs3_peak_2197
N2_chrIII	578120	579205	1086	237.94	4.97397	1.32395	4.28212	strome_fem1_rrf3_egg_H3K36me3_ChIP_macs3_peak_2198
N2_chrIII	580191	586147	5957	316.11	29.7446	1.96157	28.7991	strome_fem1_rrf3_egg_H3K36me3_ChIP_macs3_peak_2199
N2_chrIII	587415	592950	5536	365.05	44.9855	2.18475	43.8797	strome_fem1_rrf3_egg_H3K36me3_ChIP_macs3_peak_2200
N2_chrIII	595270	602947	7678	323.56	33.9215	1.99789	32.9151	strome_fem1_rrf3_egg_H3K36me3_ChIP_macs3_peak_2201
N2_chrIII	636124	645164	9041	376.24	50.8844	2.27939	49.6905	strome_fem1_rrf3_egg_H3K36me3_ChIP_macs3_peak_2202
N2_chrIII	645583	654874	9292	344.76	41.8731	2.09844	40.7778	strome_fem1_rrf3_egg_H3K36me3_ChIP_macs3_peak_2203
N2_chrIII	657708	658655	948	283.91	9.15359	1.43705	8.41444	strome_fem1_rrf3_egg_H3K36me3_ChIP_macs3_peak_2204
N2_chrIII	778400	792353	13954	367.76	45.5874	2.1573	44.4387	strome_fem1_rrf3_egg_H3K36me3_ChIP_macs3_peak_2205
N2_chrIII	794178	794565	388	227.67	3.47496	1.25731	2.8031	strome_fem1_rrf3_egg_H3K36me3_ChIP_macs3_peak_2206
N2_chrIII	797649	798462	814	228.6	6.96716	1.41633	6.25178	strome_fem1_rrf3_egg_H3K36me3_ChIP_macs3_peak_2207
N2_chrIII	798984	804813	5830	416.99	59.1984	2.41269	57.9326	strome_fem1_rrf3_egg_H3K36me3_ChIP_macs3_peak_2208
N2_chrIII	805137	808806	3670	333.86	32.0706	1.92823	31.0944	strome_fem1_rrf3_egg_H3K36me3_ChIP_macs3_peak_2209
N2_chrIII	839389	840499	1111	273.1	10.0489	1.47016	9.30111	strome_fem1_rrf3_egg_H3K36me3_ChIP_macs3_peak_2210
N2_chrIII	850679	866499	15821	430.02	64.0887	2.42665	62.7392	strome_fem1_rrf3_egg_H3K36me3_ChIP_macs3_peak_2211
N2_chrIII	866850	870907	4058	335.66	30.7852	1.91267	29.8254	strome_fem1_rrf3_egg_H3K36me3_ChIP_macs3_peak_2212
N2_chrIII	873332	873596	265	245.22	4.146	1.28201	3.46462	strome_fem1_rrf3_egg_H3K36me3_ChIP_macs3_peak_2213
N2_chrIII	881624	893290	11667	402.01	48.1128	2.14588	46.9604	strome_fem1_rrf3_egg_H3K36me3_ChIP_macs3_peak_2214
N2_chrIII	894591	906999	12409	428.98	59.1362	2.33944	57.8524	strome_fem1_rrf3_egg_H3K36me3_ChIP_macs3_peak_2215
N2_chrIII	907334	915729	8396	412.29	52.2917	2.26432	51.1089	strome_fem1_rrf3_egg_H3K36me3_ChIP_macs3_peak_2216
N2_chrIII	916131	917355	1225	394.53	45.4094	2.13738	44.302	strome_fem1_rrf3_egg_H3K36me3_ChIP_macs3_peak_2217
N2_chrIII	988375	991645	3271	237.42	9.03678	1.48564	8.29823	strome_fem1_rrf3_egg_H3K36me3_ChIP_macs3_peak_2218
N2_chrIII	992216	992638	423	244.96	9.35413	1.48802	8.61287	strome_fem1_rrf3_egg_H3K36me3_ChIP_macs3_peak_2219
N2_chrIII	1030402	1053058	22657	332.85	34.9013	2.03365	33.9024	strome_fem1_rrf3_egg_H3K36me3_ChIP_macs3_peak_2220
N2_chrIII	1053693	1053993	301	217.03	4.85518	1.33652	4.1644	strome_fem1_rrf3_egg_H3K36me3_ChIP_macs3_peak_2221
N2_chrIII	1061278	1064262	2985	266.66	15.1863	1.65453	14.3845	strome_fem1_rrf3_egg_H3K36me3_ChIP_macs3_peak_2222
N2_chrIII	1065855	1066318	464	215.4	5.4183	1.36657	4.72006	strome_fem1_rrf3_egg_H3K36me3_ChIP_macs3_peak_2223
N2_chrIII	1066659	1085486	18828	391.97	56.5182	2.43215	55.2927	strome_fem1_rrf3_egg_H3K36me3_ChIP_macs3_peak_2224
N2_chrIII	1085887	1101634	15748	347.71	39.8216	2.16869	38.7717	strome_fem1_rrf3_egg_H3K36me3_ChIP_macs3_peak_2225
N2_chrIII	1149373	1152334	2962	354.97	41.4897	2.1646	40.4292	strome_fem1_rrf3_egg_H3K36me3_ChIP_macs3_peak_2226
N2_chrIII	1190414	1219676	29263	346.02	42.8639	2.1619	41.7711	strome_fem1_rrf3_egg_H3K36me3_ChIP_macs3_peak_2227
N2_chrIII	1412954	1414278	1325	275.55	15.2565	1.64441	14.4542	strome_fem1_rrf3_egg_H3K36me3_ChIP_macs3_peak_2228
N2_chrIII	1414592	1417335	2744	297.68	23.1485	1.78459	22.2662	strome_fem1_rrf3_egg_H3K36me3_ChIP_macs3_peak_2229
N2_chrIII	1418133	1437843	19711	310.81	30.2342	1.94908	29.2778	strome_fem1_rrf3_egg_H3K36me3_ChIP_macs3_peak_2230
N2_chrIII	1438148	1451359	13212	283.69	19.3	1.71887	18.4594	strome_fem1_rrf3_egg_H3K36me3_ChIP_macs3_peak_2231
N2_chrIII	1468395	1468996	602	231.31	4.30277	1.29677	3.61985	strome_fem1_rrf3_egg_H3K36me3_ChIP_macs3_peak_2232
N2_chrIII	1470944	1471649	706	233.27	4.77214	1.31661	4.08315	strome_fem1_rrf3_egg_H3K36me3_ChIP_macs3_peak_2233
N2_chrIII	1473226	1473705	480	230.95	5.46824	1.35424	4.76961	strome_fem1_rrf3_egg_H3K36me3_ChIP_macs3_peak_2234
N2_chrIII	1474978	1475675	698	208.48	4.45575	1.32244	3.7703	strome_fem1_rrf3_egg_H3K36me3_ChIP_macs3_peak_2235
N2_chrIII	1476343	1487056	10714	369.9	46.0066	2.26474	44.8943	strome_fem1_rrf3_egg_H3K36me3_ChIP_macs3_peak_2236
N2_chrIII	1487410	1489075	1666	282.09	17.7864	1.66991	16.9633	strome_fem1_rrf3_egg_H3K36me3_ChIP_macs3_peak_2237
N2_chrIII	1490221	1503432	13212	351.22	40.6338	2.1986	39.5814	strome_fem1_rrf3_egg_H3K36me3_ChIP_macs3_peak_2238
N2_chrIII	1503852	1540833	36982	332.55	35.7875	2.08778	34.7775	strome_fem1_rrf3_egg_H3K36me3_ChIP_macs3_peak_2239
N2_chrIII	1541373	1561344	19972	345.42	40.3145	2.15148	39.2506	strome_fem1_rrf3_egg_H3K36me3_ChIP_macs3_peak_2240
N2_chrIII	1561842	1575416	13575	367.97	46.555	2.2577	45.4352	strome_fem1_rrf3_egg_H3K36me3_ChIP_macs3_peak_2241
N2_chrIII	1575734	1591791	16058	325.62	34.8559	2.03816	33.858	strome_fem1_rrf3_egg_H3K36me3_ChIP_macs3_peak_2242
N2_chrIII	1592398	1594683	2286	240.88	10.0815	1.52748	9.33097	strome_fem1_rrf3_egg_H3K36me3_ChIP_macs3_peak_2243
N2_chrIII	1595089	1595914	826	222.59	6.2845	1.39004	5.5773	strome_fem1_rrf3_egg_H3K36me3_ChIP_macs3_peak_2244
N2_chrIII	1613413	1622046	8634	250.14	11.7405	1.56613	10.9736	strome_fem1_rrf3_egg_H3K36me3_ChIP_macs3_peak_2245
N2_chrIII	1623094	1626797	3704	305.74	27.71	1.88401	26.7849	strome_fem1_rrf3_egg_H3K36me3_ChIP_macs3_peak_2246
N2_chrIII	1627126	1635747	8622	388.28	56.3521	2.36588	55.1138	strome_fem1_rrf3_egg_H3K36me3_ChIP_macs3_peak_2247
N2_chrIII	1636146	1637129	984	206.32	4.15543	1.30923	3.47383	strome_fem1_rrf3_egg_H3K36me3_ChIP_macs3_peak_2248
N2_chrIII	1779813	1787325	7513	265.49	16.2367	1.67692	15.4253	strome_fem1_rrf3_egg_H3K36me3_ChIP_macs3_peak_2249
N2_chrIII	1812796	1813049	254	208.78	4.54249	1.32473	3.85624	strome_fem1_rrf3_egg_H3K36me3_ChIP_macs3_peak_2250
N2_chrIII	1822194	1822759	566	219.75	5.78888	1.3805	5.08606	strome_fem1_rrf3_egg_H3K36me3_ChIP_macs3_peak_2251
N2_chrIII	1828485	1830912	2428	218.68	4.85916	1.32858	4.16945	strome_fem1_rrf3_egg_H3K36me3_ChIP_macs3_peak_2252
N2_chrIII	1831797	1832109	313	222.89	6.75717	1.41191	6.0441	strome_fem1_rrf3_egg_H3K36me3_ChIP_macs3_peak_2253
N2_chrIII	1832667	1841729	9063	331.66	35.1973	2.07763	34.1967	strome_fem1_rrf3_egg_H3K36me3_ChIP_macs3_peak_2254
N2_chrIII	1842272	1860427	18156	312.59	28.8564	1.95583	27.9192	strome_fem1_rrf3_egg_H3K36me3_ChIP_macs3_peak_2255
N2_chrIII	1860760	1862006	1247	225.71	7.4029	1.43164	6.68301	strome_fem1_rrf3_egg_H3K36me3_ChIP_macs3_peak_2256
N2_chrIII	1863760	1864406	647	230.64	5.96612	1.37568	5.26152	strome_fem1_rrf3_egg_H3K36me3_ChIP_macs3_peak_2257
N2_chrIII	1865353	1867332	1980	239.71	9.69857	1.50869	8.95298	strome_fem1_rrf3_egg_H3K36me3_ChIP_macs3_peak_2258
N2_chrIII	1867664	1884200	16537	364.33	46.2611	2.28576	45.1458	strome_fem1_rrf3_egg_H3K36me3_ChIP_macs3_peak_2259
N2_chrIII	1884615	1885512	898	270.57	16.9231	1.71493	16.1028	strome_fem1_rrf3_egg_H3K36me3_ChIP_macs3_peak_2260
N2_chrIII	1885900	1888536	2637	289.27	22.9191	1.83145	22.041	strome_fem1_rrf3_egg_H3K36me3_ChIP_macs3_peak_2261
N2_chrIII	1902546	1905944	3399	223.62	6.01881	1.37552	5.31504	strome_fem1_rrf3_egg_H3K36me3_ChIP_macs3_peak_2262
N2_chrIII	1906386	1928568	22183	393.35	55.2261	2.36424	53.9957	strome_fem1_rrf3_egg_H3K36me3_ChIP_macs3_peak_2263
N2_chrIII	1932305	1932804	500	238.39	3.61565	1.25754	2.94188	strome_fem1_rrf3_egg_H3K36me3_ChIP_macs3_peak_2264
N2_chrIII	1933331	1969919	36589	350.09	41.5062	2.17578	40.4375	strome_fem1_rrf3_egg_H3K36me3_ChIP_macs3_peak_2265
N2_chrIII	2107680	2108331	652	200.68	3.43217	1.27335	2.76071	strome_fem1_rrf3_egg_H3K36me3_ChIP_macs3_peak_2266
N2_chrIII	2111027	2126370	15344	323.57	24.5735	1.7971	23.6793	strome_fem1_rrf3_egg_H3K36me3_ChIP_macs3_peak_2267
N2_chrIII	2140769	2141433	665	227.7	5.99059	1.372	5.28715	strome_fem1_rrf3_egg_H3K36me3_ChIP_macs3_peak_2268
N2_chrIII	2143186	2161024	17839	405.02	60.5886	2.49117	59.3058	strome_fem1_rrf3_egg_H3K36me3_ChIP_macs3_peak_2269
N2_chrIII	2161437	2218193	56757	398.31	56.3409	2.39765	55.1057	strome_fem1_rrf3_egg_H3K36me3_ChIP_macs3_peak_2270
N2_chrIII	2219343	2219995	653	205.28	3.8984	1.29675	3.22027	strome_fem1_rrf3_egg_H3K36me3_ChIP_macs3_peak_2271
N2_chrIII	2245273	2245887	615	268.97	7.62141	1.40535	6.89824	strome_fem1_rrf3_egg_H3K36me3_ChIP_macs3_peak_2272
N2_chrIII	2293435	2294328	894	217.82	4.44561	1.31235	3.7606	strome_fem1_rrf3_egg_H3K36me3_ChIP_macs3_peak_2273
N2_chrIII	2306079	2306596	518	223.88	5.8461	1.37608	5.14324	strome_fem1_rrf3_egg_H3K36me3_ChIP_macs3_peak_2274
N2_chrIII	2307356	2308203	848	296	17.5032	1.66373	16.6804	strome_fem1_rrf3_egg_H3K36me3_ChIP_macs3_peak_2275
N2_chrIII	2309277	2309818	542	279.54	13.0265	1.56929	12.2464	strome_fem1_rrf3_egg_H3K36me3_ChIP_macs3_peak_2276
N2_chrIII	2311044	2311729	686	251.87	7.53932	1.41074	6.81776	strome_fem1_rrf3_egg_H3K36me3_ChIP_macs3_peak_2277
N2_chrIII	2312190	2312671	482	229.33	6.71605	1.4045	6.00368	strome_fem1_rrf3_egg_H3K36me3_ChIP_macs3_peak_2278
N2_chrIII	2313061	2313546	486	266.69	11.7386	1.54387	10.972	strome_fem1_rrf3_egg_H3K36me3_ChIP_macs3_peak_2279
N2_chrIII	2323153	2341514	18362	391.06	58.4153	2.40655	57.1131	strome_fem1_rrf3_egg_H3K36me3_ChIP_macs3_peak_2280
N2_chrIII	2341868	2372577	30710	391.05	56.5902	2.42728	55.3467	strome_fem1_rrf3_egg_H3K36me3_ChIP_macs3_peak_2281
N2_chrIII	2372888	2373523	636	231.37	4.34215	1.30012	3.65812	strome_fem1_rrf3_egg_H3K36me3_ChIP_macs3_peak_2282
N2_chrIII	2385622	2396924	11303	329.66	35.5985	2.07901	34.5939	strome_fem1_rrf3_egg_H3K36me3_ChIP_macs3_peak_2283
N2_chrIII	2397290	2397667	378	235.1	7.96115	1.45416	7.23356	strome_fem1_rrf3_egg_H3K36me3_ChIP_macs3_peak_2284
N2_chrIII	2398038	2402908	4871	244.58	10.2722	1.52086	9.52066	strome_fem1_rrf3_egg_H3K36me3_ChIP_macs3_peak_2285
N2_chrIII	2403374	2412613	9240	357.34	45.938	2.25298	44.8188	strome_fem1_rrf3_egg_H3K36me3_ChIP_macs3_peak_2286
N2_chrIII	2413200	2428552	15353	307.66	25.9303	1.89396	25.023	strome_fem1_rrf3_egg_H3K36me3_ChIP_macs3_peak_2287
N2_chrIII	2429345	2429723	379	213.01	4.73549	1.33262	4.04651	strome_fem1_rrf3_egg_H3K36me3_ChIP_macs3_peak_2288
N2_chrIII	2430029	2433444	3416	234.94	8.60504	1.47187	7.87141	strome_fem1_rrf3_egg_H3K36me3_ChIP_macs3_peak_2289
N2_chrIII	2472510	2473884	1375	227.68	7.14705	1.42336	6.42955	strome_fem1_rrf3_egg_H3K36me3_ChIP_macs3_peak_2290
N2_chrIII	2482945	2497534	14590	340.33	39.727	2.11659	38.6651	strome_fem1_rrf3_egg_H3K36me3_ChIP_macs3_peak_2291
N2_chrIII	2498040	2504490	6451	369.81	43.6367	2.16827	42.5408	strome_fem1_rrf3_egg_H3K36me3_ChIP_macs3_peak_2292
N2_chrIII	2521673	2522011	339	230.94	8.16896	1.46471	7.43944	strome_fem1_rrf3_egg_H3K36me3_ChIP_macs3_peak_2293
N2_chrIII	2522821	2523999	1179	323.59	33.7956	2.01417	32.8121	strome_fem1_rrf3_egg_H3K36me3_ChIP_macs3_peak_2294
N2_chrIII	2524363	2558691	34329	373.24	49.1566	2.25691	47.9843	strome_fem1_rrf3_egg_H3K36me3_ChIP_macs3_peak_2295
N2_chrIII	2574397	2575209	813	202.53	3.60172	1.28002	2.92818	strome_fem1_rrf3_egg_H3K36me3_ChIP_macs3_peak_2296
N2_chrIII	2577753	2578523	771	299.93	18.1139	1.69733	17.2825	strome_fem1_rrf3_egg_H3K36me3_ChIP_macs3_peak_2297
N2_chrIII	2578869	2586599	7731	333.9	37.0859	2.09196	36.0631	strome_fem1_rrf3_egg_H3K36me3_ChIP_macs3_peak_2298
N2_chrIII	2587393	2589035	1643	232.03	5.56447	1.34973	4.86579	strome_fem1_rrf3_egg_H3K36me3_ChIP_macs3_peak_2299
N2_chrIII	2593779	2607934	14156	359.29	45.3958	2.175	44.2328	strome_fem1_rrf3_egg_H3K36me3_ChIP_macs3_peak_2300
N2_chrIII	2608263	2613273	5011	308	27.629	1.91522	26.7047	strome_fem1_rrf3_egg_H3K36me3_ChIP_macs3_peak_2301
N2_chrIII	2613634	2617394	3761	317.14	31.3195	1.99881	30.3586	strome_fem1_rrf3_egg_H3K36me3_ChIP_macs3_peak_2302
N2_chrIII	2618153	2639687	21535	342.22	41.4687	2.12457	40.3798	strome_fem1_rrf3_egg_H3K36me3_ChIP_macs3_peak_2303
N2_chrIII	2696779	2698442	1664	210.84	4.42237	1.3177	3.73759	strome_fem1_rrf3_egg_H3K36me3_ChIP_macs3_peak_2304
N2_chrIII	2699296	2700171	876	203.9	3.85383	1.29395	3.17652	strome_fem1_rrf3_egg_H3K36me3_ChIP_macs3_peak_2305
N2_chrIII	2700701	2704978	4278	309.12	26.755	1.90662	25.8408	strome_fem1_rrf3_egg_H3K36me3_ChIP_macs3_peak_2306
N2_chrIII	2705286	2705842	557	330.97	38.0388	2.09128	37.0097	strome_fem1_rrf3_egg_H3K36me3_ChIP_macs3_peak_2307
N2_chrIII	2706731	2709454	2724	298.08	25.5777	1.86624	24.6719	strome_fem1_rrf3_egg_H3K36me3_ChIP_macs3_peak_2308
N2_chrIII	2709819	2712159	2341	260.58	14.746	1.62687	13.9514	strome_fem1_rrf3_egg_H3K36me3_ChIP_macs3_peak_2309
N2_chrIII	2712681	2712931	251	222.61	6.65036	1.41211	5.93781	strome_fem1_rrf3_egg_H3K36me3_ChIP_macs3_peak_2310
N2_chrIII	2713446	2716505	3060	305.82	28.2441	1.87507	27.3093	strome_fem1_rrf3_egg_H3K36me3_ChIP_macs3_peak_2311
N2_chrIII	2717421	2719373	1953	305.69	26.6495	1.90409	25.7347	strome_fem1_rrf3_egg_H3K36me3_ChIP_macs3_peak_2312
N2_chrIII	2719739	2720217	479	222.7	5.23895	1.3471	4.54379	strome_fem1_rrf3_egg_H3K36me3_ChIP_macs3_peak_2313
N2_chrIII	2727935	2732518	4584	304.99	28.4514	1.87333	27.5171	strome_fem1_rrf3_egg_H3K36me3_ChIP_macs3_peak_2314
N2_chrIII	2733238	2736038	2801	312.87	29.7249	1.97898	28.7807	strome_fem1_rrf3_egg_H3K36me3_ChIP_macs3_peak_2315
N2_chrIII	2736822	2738614	1793	295.31	23.1435	1.85346	22.2632	strome_fem1_rrf3_egg_H3K36me3_ChIP_macs3_peak_2316
N2_chrIII	2739065	2739511	447	246.05	11.2784	1.56011	10.5158	strome_fem1_rrf3_egg_H3K36me3_ChIP_macs3_peak_2317
N2_chrIII	2740080	2742910	2831	253.74	12.2857	1.58481	11.5127	strome_fem1_rrf3_egg_H3K36me3_ChIP_macs3_peak_2318
N2_chrIII	2773964	2779710	5747	411.58	68.6875	2.56827	67.2805	strome_fem1_rrf3_egg_H3K36me3_ChIP_macs3_peak_2319
N2_chrIII	2780059	2791597	11539	361.41	44.1766	2.17139	43.0603	strome_fem1_rrf3_egg_H3K36me3_ChIP_macs3_peak_2320
N2_chrIII	2791920	2803953	12034	339.64	36.9972	2.06858	35.9723	strome_fem1_rrf3_egg_H3K36me3_ChIP_macs3_peak_2321
N2_chrIII	2816071	2820860	4790	342.32	38.059	2.11205	37.0187	strome_fem1_rrf3_egg_H3K36me3_ChIP_macs3_peak_2322
N2_chrIII	2821365	2825812	4448	405.19	66.5737	2.46711	65.1248	strome_fem1_rrf3_egg_H3K36me3_ChIP_macs3_peak_2323
N2_chrIII	2826177	2829198	3022	250.22	12.2789	1.58187	11.5067	strome_fem1_rrf3_egg_H3K36me3_ChIP_macs3_peak_2324
N2_chrIII	2829701	2840034	10334	324.94	33.1725	2.02609	32.1912	strome_fem1_rrf3_egg_H3K36me3_ChIP_macs3_peak_2325
N2_chrIII	2840378	2845916	5539	328.03	32.6219	2.00876	31.6477	strome_fem1_rrf3_egg_H3K36me3_ChIP_macs3_peak_2326
N2_chrIII	2846593	2846929	337	281.46	20.3076	1.7829	19.4562	strome_fem1_rrf3_egg_H3K36me3_ChIP_macs3_peak_2327
N2_chrIII	2848458	2849023	566	212.2	4.99207	1.34632	4.29962	strome_fem1_rrf3_egg_H3K36me3_ChIP_macs3_peak_2328
N2_chrIII	2869350	2871612	2263	299.44	24.0426	1.87346	23.1531	strome_fem1_rrf3_egg_H3K36me3_ChIP_macs3_peak_2329
N2_chrIII	2871977	2876215	4239	288.28	22.4427	1.79659	21.5693	strome_fem1_rrf3_egg_H3K36me3_ChIP_macs3_peak_2330
N2_chrIII	2956020	2957678	1659	226.94	7.24694	1.42938	6.52809	strome_fem1_rrf3_egg_H3K36me3_ChIP_macs3_peak_2331
N2_chrIII	2958157	2972515	14359	382.25	53.2326	2.35571	52.0196	strome_fem1_rrf3_egg_H3K36me3_ChIP_macs3_peak_2332
N2_chrIII	2974286	2977808	3523	287.07	20.794	1.77685	19.9382	strome_fem1_rrf3_egg_H3K36me3_ChIP_macs3_peak_2333
N2_chrIII	3007347	3009186	1840	285.87	22.533	1.81126	21.6599	strome_fem1_rrf3_egg_H3K36me3_ChIP_macs3_peak_2334
N2_chrIII	3009948	3013740	3793	352.03	38.9315	2.0865	37.8944	strome_fem1_rrf3_egg_H3K36me3_ChIP_macs3_peak_2335
N2_chrIII	3014156	3030492	16337	294.88	25.048	1.82332	24.1386	strome_fem1_rrf3_egg_H3K36me3_ChIP_macs3_peak_2336
N2_chrIII	3030827	3036547	5721	260.3	13.1334	1.60075	12.3519	strome_fem1_rrf3_egg_H3K36me3_ChIP_macs3_peak_2337
N2_chrIII	3037241	3041501	4261	293.89	19.656	1.73833	18.8117	strome_fem1_rrf3_egg_H3K36me3_ChIP_macs3_peak_2338
N2_chrIII	3041958	3045068	3111	260.75	14.2092	1.60826	13.4198	strome_fem1_rrf3_egg_H3K36me3_ChIP_macs3_peak_2339
N2_chrIII	3045801	3047851	2051	232.01	7.82314	1.43424	7.09987	strome_fem1_rrf3_egg_H3K36me3_ChIP_macs3_peak_2340
N2_chrIII	3048632	3050097	1466	225.57	6.67082	1.40414	5.95902	strome_fem1_rrf3_egg_H3K36me3_ChIP_macs3_peak_2341
N2_chrIII	3050688	3053252	2565	248.36	11.9148	1.57152	11.1465	strome_fem1_rrf3_egg_H3K36me3_ChIP_macs3_peak_2342
N2_chrIII	3079304	3082474	3171	298.46	23.731	1.81272	22.8488	strome_fem1_rrf3_egg_H3K36me3_ChIP_macs3_peak_2343
N2_chrIII	3082800	3113239	30440	354.94	43.3337	2.17114	42.2232	strome_fem1_rrf3_egg_H3K36me3_ChIP_macs3_peak_2344
N2_chrIII	3122899	3123428	530	205.2	3.98509	1.29939	3.3061	strome_fem1_rrf3_egg_H3K36me3_ChIP_macs3_peak_2345
N2_chrIII	3124652	3129684	5033	282.07	20.2721	1.77067	19.4206	strome_fem1_rrf3_egg_H3K36me3_ChIP_macs3_peak_2346
N2_chrIII	3130251	3130595	345	278.5	15.332	1.64662	14.5283	strome_fem1_rrf3_egg_H3K36me3_ChIP_macs3_peak_2347
N2_chrIII	3132147	3132800	654	238.41	8.10834	1.4424	7.38188	strome_fem1_rrf3_egg_H3K36me3_ChIP_macs3_peak_2348
N2_chrIII	3134559	3134932	374	204.32	3.61415	1.28144	2.94012	strome_fem1_rrf3_egg_H3K36me3_ChIP_macs3_peak_2349
N2_chrIII	3135868	3137390	1523	223.17	5.92405	1.3747	5.22118	strome_fem1_rrf3_egg_H3K36me3_ChIP_macs3_peak_2350
N2_chrIII	3137755	3138122	368	234.77	8.99569	1.48885	8.25748	strome_fem1_rrf3_egg_H3K36me3_ChIP_macs3_peak_2351
N2_chrIII	3138852	3139793	942	271.03	18.7431	1.71785	17.909	strome_fem1_rrf3_egg_H3K36me3_ChIP_macs3_peak_2352
N2_chrIII	3183878	3197894	14017	358.44	49.3912	2.18342	48.1712	strome_fem1_rrf3_egg_H3K36me3_ChIP_macs3_peak_2353
N2_chrIII	3251214	3253127	1914	309.8	22.5788	1.806	21.7042	strome_fem1_rrf3_egg_H3K36me3_ChIP_macs3_peak_2354
N2_chrIII	3253639	3254719	1081	247.78	12.5616	1.57101	11.7896	strome_fem1_rrf3_egg_H3K36me3_ChIP_macs3_peak_2355
N2_chrIII	3255144	3261179	6036	391.11	56.5656	2.45765	55.34	strome_fem1_rrf3_egg_H3K36me3_ChIP_macs3_peak_2356
N2_chrIII	3261796	3262449	654	205.1	3.91317	1.29744	3.23484	strome_fem1_rrf3_egg_H3K36me3_ChIP_macs3_peak_2357
N2_chrIII	3279776	3280953	1178	295.3	20.4842	1.73673	19.6334	strome_fem1_rrf3_egg_H3K36me3_ChIP_macs3_peak_2358
N2_chrIII	3281546	3281949	404	316.48	28.729	1.94076	27.7969	strome_fem1_rrf3_egg_H3K36me3_ChIP_macs3_peak_2359
N2_chrIII	3282556	3283097	542	230	7.05365	1.4199	6.33688	strome_fem1_rrf3_egg_H3K36me3_ChIP_macs3_peak_2360
N2_chrIII	3292971	3293266	296	218.28	5.45885	1.36211	4.76097	strome_fem1_rrf3_egg_H3K36me3_ChIP_macs3_peak_2361
N2_chrIII	3300454	3316044	15591	328.33	34.5841	2.00988	33.5737	strome_fem1_rrf3_egg_H3K36me3_ChIP_macs3_peak_2362
N2_chrIII	3319309	3320054	746	205.07	3.87128	1.29475	3.19362	strome_fem1_rrf3_egg_H3K36me3_ChIP_macs3_peak_2363
N2_chrIII	3321977	3322594	618	195.77	2.87122	1.24257	2.20831	strome_fem1_rrf3_egg_H3K36me3_ChIP_macs3_peak_2364
N2_chrIII	3323070	3323376	307	215.3	5.41961	1.36595	4.72152	strome_fem1_rrf3_egg_H3K36me3_ChIP_macs3_peak_2365
N2_chrIII	3324143	3334868	10726	380.18	50.8942	2.3096	49.7238	strome_fem1_rrf3_egg_H3K36me3_ChIP_macs3_peak_2366
N2_chrIII	3335414	3344184	8771	390.04	54.3134	2.32718	53.0798	strome_fem1_rrf3_egg_H3K36me3_ChIP_macs3_peak_2367
N2_chrIII	3403030	3408423	5394	318.33	31.7741	1.98507	30.7973	strome_fem1_rrf3_egg_H3K36me3_ChIP_macs3_peak_2368
N2_chrIII	3408925	3425214	16290	393.35	54.763	2.299	53.4924	strome_fem1_rrf3_egg_H3K36me3_ChIP_macs3_peak_2369
N2_chrIII	3426189	3437435	11247	403.26	59.8313	2.36122	58.4956	strome_fem1_rrf3_egg_H3K36me3_ChIP_macs3_peak_2370
N2_chrIII	3438124	3441124	3001	288.35	21.3158	1.78717	20.4557	strome_fem1_rrf3_egg_H3K36me3_ChIP_macs3_peak_2371
N2_chrIII	3461402	3463288	1887	239.97	7.33405	1.40497	6.6165	strome_fem1_rrf3_egg_H3K36me3_ChIP_macs3_peak_2372
N2_chrIII	3463639	3463890	252	230.61	4.7886	1.32236	4.09873	strome_fem1_rrf3_egg_H3K36me3_ChIP_macs3_peak_2373
N2_chrIII	3467672	3468624	953	272.65	7.84312	1.40818	7.11742	strome_fem1_rrf3_egg_H3K36me3_ChIP_macs3_peak_2374
N2_chrIII	3469358	3482891	13534	356.98	42.9859	2.16827	41.8921	strome_fem1_rrf3_egg_H3K36me3_ChIP_macs3_peak_2375
N2_chrIII	3485184	3486641	1458	261.96	8.70626	1.45277	7.97117	strome_fem1_rrf3_egg_H3K36me3_ChIP_macs3_peak_2376
N2_chrIII	3504522	3504894	373	204.05	3.242	1.25993	2.57363	strome_fem1_rrf3_egg_H3K36me3_ChIP_macs3_peak_2377
N2_chrIII	3505219	3507618	2400	265.37	14.8245	1.63083	14.028	strome_fem1_rrf3_egg_H3K36me3_ChIP_macs3_peak_2378
N2_chrIII	3507933	3522816	14884	381.95	49.4204	2.26332	48.258	strome_fem1_rrf3_egg_H3K36me3_ChIP_macs3_peak_2379
N2_chrIII	3523177	3524547	1371	309.22	22.3315	1.76123	21.4594	strome_fem1_rrf3_egg_H3K36me3_ChIP_macs3_peak_2380
N2_chrIII	3546258	3546610	353	205.24	3.71427	1.28665	3.03873	strome_fem1_rrf3_egg_H3K36me3_ChIP_macs3_peak_2381
N2_chrIII	3547283	3553397	6115	325.35	33.2513	1.96116	32.2611	strome_fem1_rrf3_egg_H3K36me3_ChIP_macs3_peak_2382
N2_chrIII	3625277	3629244	3968	329.91	37.5935	1.97076	36.5078	strome_fem1_rrf3_egg_H3K36me3_ChIP_macs3_peak_2383
N2_chrIII	3629671	3632461	2791	304.54	25.351	1.79879	24.4403	strome_fem1_rrf3_egg_H3K36me3_ChIP_macs3_peak_2384
N2_chrIII	3638594	3643372	4779	331.1	34.9314	1.96601	33.9072	strome_fem1_rrf3_egg_H3K36me3_ChIP_macs3_peak_2385
N2_chrIII	3643773	3649511	5739	261.27	12.2084	1.5645	11.437	strome_fem1_rrf3_egg_H3K36me3_ChIP_macs3_peak_2386
N2_chrIII	3649835	3652451	2617	263.82	14.2313	1.61917	13.4404	strome_fem1_rrf3_egg_H3K36me3_ChIP_macs3_peak_2387
N2_chrIII	3652873	3656967	4095	315.92	29.8603	1.91727	28.9129	strome_fem1_rrf3_egg_H3K36me3_ChIP_macs3_peak_2388
N2_chrIII	3657326	3657632	307	237.66	5.75327	1.35697	5.05211	strome_fem1_rrf3_egg_H3K36me3_ChIP_macs3_peak_2389
N2_chrIII	3661337	3668340	7004	351.3	39.6233	2.07715	38.5627	strome_fem1_rrf3_egg_H3K36me3_ChIP_macs3_peak_2390
N2_chrIII	3668719	3672674	3956	346.91	38.5625	2.08145	37.5176	strome_fem1_rrf3_egg_H3K36me3_ChIP_macs3_peak_2391
N2_chrIII	3673047	3677297	4251	351.12	41.2853	2.18495	40.2219	strome_fem1_rrf3_egg_H3K36me3_ChIP_macs3_peak_2392
N2_chrIII	3677830	3678146	317	206.28	4.14678	1.30896	3.46526	strome_fem1_rrf3_egg_H3K36me3_ChIP_macs3_peak_2393
N2_chrIII	3710135	3715014	4880	375.87	47.2894	2.09213	46.09	strome_fem1_rrf3_egg_H3K36me3_ChIP_macs3_peak_2394
N2_chrIII	3715399	3732765	17367	397.38	51.143	2.26397	49.954	strome_fem1_rrf3_egg_H3K36me3_ChIP_macs3_peak_2395
N2_chrIII	3733085	3736817	3733	511.56	84.257	2.64697	82.6649	strome_fem1_rrf3_egg_H3K36me3_ChIP_macs3_peak_2396
N2_chrIII	3737251	3748117	10867	372.36	41.1543	2.08989	40.0837	strome_fem1_rrf3_egg_H3K36me3_ChIP_macs3_peak_2397
N2_chrIII	3748962	3753260	4299	372.91	43.961	2.07392	42.8534	strome_fem1_rrf3_egg_H3K36me3_ChIP_macs3_peak_2398
N2_chrIII	3803100	3813730	10631	384.25	46.8741	2.12733	45.6916	strome_fem1_rrf3_egg_H3K36me3_ChIP_macs3_peak_2399
N2_chrIII	3826959	3832812	5854	379.85	34.3939	1.9584	33.4047	strome_fem1_rrf3_egg_H3K36me3_ChIP_macs3_peak_2400
N2_chrIII	3835914	3839203	3290	291.56	10.636	1.48049	9.88066	strome_fem1_rrf3_egg_H3K36me3_ChIP_macs3_peak_2401
N2_chrIII	3839923	3840315	393	257.13	4.4195	1.28477	3.73476	strome_fem1_rrf3_egg_H3K36me3_ChIP_macs3_peak_2402
N2_chrIII	3841210	3841554	345	231.82	3.59876	1.26093	2.92524	strome_fem1_rrf3_egg_H3K36me3_ChIP_macs3_peak_2403
N2_chrIII	3842636	3842955	320	249.26	7.75434	1.42554	7.03009	strome_fem1_rrf3_egg_H3K36me3_ChIP_macs3_peak_2404
N2_chrIII	3843609	3844061	453	278.05	11.2883	1.51126	10.5268	strome_fem1_rrf3_egg_H3K36me3_ChIP_macs3_peak_2405
N2_chrIII	3853887	3857054	3168	349	33.271	1.94704	32.2921	strome_fem1_rrf3_egg_H3K36me3_ChIP_macs3_peak_2406
N2_chrIII	3857932	3862383	4452	387.36	51.3707	2.26673	50.1833	strome_fem1_rrf3_egg_H3K36me3_ChIP_macs3_peak_2407
N2_chrIII	3863096	3863776	681	238.55	5.25784	1.3371	4.56223	strome_fem1_rrf3_egg_H3K36me3_ChIP_macs3_peak_2408
N2_chrIII	3865470	3866900	1431	270.57	19.4847	1.70109	18.6458	strome_fem1_rrf3_egg_H3K36me3_ChIP_macs3_peak_2409
N2_chrIII	3867246	3867558	313	285.23	21.0637	1.80755	20.2041	strome_fem1_rrf3_egg_H3K36me3_ChIP_macs3_peak_2410
N2_chrIII	3867981	3872321	4341	287.44	20.1538	1.70196	19.3036	strome_fem1_rrf3_egg_H3K36me3_ChIP_macs3_peak_2411
N2_chrIII	3873858	3876507	2650	346.44	38.5655	2.09314	37.5201	strome_fem1_rrf3_egg_H3K36me3_ChIP_macs3_peak_2412
N2_chrIII	3877165	3880216	3052	474.44	69.4968	2.4168	68.0753	strome_fem1_rrf3_egg_H3K36me3_ChIP_macs3_peak_2413
N2_chrIII	3880828	3884467	3640	368.29	35.3057	1.95087	34.3019	strome_fem1_rrf3_egg_H3K36me3_ChIP_macs3_peak_2414
N2_chrIII	3917201	3923046	5846	393.06	54.5101	2.25281	53.2619	strome_fem1_rrf3_egg_H3K36me3_ChIP_macs3_peak_2415
N2_chrIII	3923467	3936285	12819	388.32	51.9513	2.25519	50.7376	strome_fem1_rrf3_egg_H3K36me3_ChIP_macs3_peak_2416
N2_chrIII	4013784	4018750	4967	371.91	43.7215	2.12536	42.6281	strome_fem1_rrf3_egg_H3K36me3_ChIP_macs3_peak_2417
N2_chrIII	4020782	4021920	1139	249.7	5.38826	1.32651	4.69205	strome_fem1_rrf3_egg_H3K36me3_ChIP_macs3_peak_2418
N2_chrIII	4022468	4023663	1196	280.81	8.54901	1.42248	7.81603	strome_fem1_rrf3_egg_H3K36me3_ChIP_macs3_peak_2419
N2_chrIII	4028618	4040491	11874	368.73	44.5637	2.09956	43.4278	strome_fem1_rrf3_egg_H3K36me3_ChIP_macs3_peak_2420
N2_chrIII	4064664	4072668	8005	354.29	41.2377	2.09599	40.163	strome_fem1_rrf3_egg_H3K36me3_ChIP_macs3_peak_2421
N2_chrIII	4073038	4073404	367	229.57	5.51222	1.35735	4.81332	strome_fem1_rrf3_egg_H3K36me3_ChIP_macs3_peak_2422
N2_chrIII	4097877	4102014	4138	428.13	59.4005	2.31428	58.1055	strome_fem1_rrf3_egg_H3K36me3_ChIP_macs3_peak_2423
N2_chrIII	4107121	4109967	2847	393.73	41.3257	2.03516	40.2574	strome_fem1_rrf3_egg_H3K36me3_ChIP_macs3_peak_2424
N2_chrIII	4110314	4112793	2480	353.63	32.4674	1.87295	31.4957	strome_fem1_rrf3_egg_H3K36me3_ChIP_macs3_peak_2425
N2_chrIII	4165991	4169599	3609	347.97	37.3733	2.04253	36.343	strome_fem1_rrf3_egg_H3K36me3_ChIP_macs3_peak_2426
N2_chrIII	4175755	4185616	9862	370.82	49.0655	2.22871	47.8793	strome_fem1_rrf3_egg_H3K36me3_ChIP_macs3_peak_2427
N2_chrIII	4185983	4194348	8366	404.45	51.4749	2.27797	50.3018	strome_fem1_rrf3_egg_H3K36me3_ChIP_macs3_peak_2428
N2_chrIII	4194665	4201807	7143	462.58	71.6757	2.49908	70.2332	strome_fem1_rrf3_egg_H3K36me3_ChIP_macs3_peak_2429
N2_chrIII	4202145	4205500	3356	319.58	20.4058	1.70321	19.5536	strome_fem1_rrf3_egg_H3K36me3_ChIP_macs3_peak_2430
N2_chrIII	4206077	4218774	12698	368.01	43.0668	2.09158	41.9564	strome_fem1_rrf3_egg_H3K36me3_ChIP_macs3_peak_2431
N2_chrIII	4219118	4224087	4970	379.87	42.5282	2.10459	41.4535	strome_fem1_rrf3_egg_H3K36me3_ChIP_macs3_peak_2432
N2_chrIII	4231048	4238977	7930	305.84	24.5254	1.81362	23.6277	strome_fem1_rrf3_egg_H3K36me3_ChIP_macs3_peak_2433
N2_chrIII	4239428	4242971	3544	288.66	17.804	1.70067	16.9762	strome_fem1_rrf3_egg_H3K36me3_ChIP_macs3_peak_2434
N2_chrIII	4243358	4247391	4034	256.33	8.49588	1.4378	7.76483	strome_fem1_rrf3_egg_H3K36me3_ChIP_macs3_peak_2435
N2_chrIII	4255855	4263702	7848	320.74	30.2569	1.90854	29.3017	strome_fem1_rrf3_egg_H3K36me3_ChIP_macs3_peak_2436
N2_chrIII	4264054	4269852	5799	378.53	45.9588	2.19577	44.8417	strome_fem1_rrf3_egg_H3K36me3_ChIP_macs3_peak_2437
N2_chrIII	4271381	4284000	12620	455.48	69.0192	2.44486	67.5842	strome_fem1_rrf3_egg_H3K36me3_ChIP_macs3_peak_2438
N2_chrIII	4284847	4286247	1401	269.94	7.90123	1.40508	7.17609	strome_fem1_rrf3_egg_H3K36me3_ChIP_macs3_peak_2439
N2_chrIII	4286639	4286971	333	267.12	8.78206	1.44854	8.04577	strome_fem1_rrf3_egg_H3K36me3_ChIP_macs3_peak_2440
N2_chrIII	4292370	4294154	1785	330.74	18.7086	1.66288	17.8722	strome_fem1_rrf3_egg_H3K36me3_ChIP_macs3_peak_2441
N2_chrIII	4301545	4302046	502	247.38	5.11726	1.31981	4.42409	strome_fem1_rrf3_egg_H3K36me3_ChIP_macs3_peak_2442
N2_chrIII	4302390	4306036	3647	496.79	78.1533	2.53594	76.61	strome_fem1_rrf3_egg_H3K36me3_ChIP_macs3_peak_2443
N2_chrIII	4306384	4312553	6170	306.1	19.7746	1.70838	18.9281	strome_fem1_rrf3_egg_H3K36me3_ChIP_macs3_peak_2444
N2_chrIII	4313456	4315992	2537	343.1	29.3028	1.8946	28.363	strome_fem1_rrf3_egg_H3K36me3_ChIP_macs3_peak_2445
N2_chrIII	4316294	4327873	11580	361.05	44.8178	2.19409	43.7074	strome_fem1_rrf3_egg_H3K36me3_ChIP_macs3_peak_2446
N2_chrIII	4328514	4335640	7127	351.67	39.2293	2.07964	38.1671	strome_fem1_rrf3_egg_H3K36me3_ChIP_macs3_peak_2447
N2_chrIII	4346585	4347123	539	200.13	3.35171	1.26925	2.68139	strome_fem1_rrf3_egg_H3K36me3_ChIP_macs3_peak_2448
N2_chrIII	4347654	4363758	16105	387.94	51.2285	2.31634	50.0556	strome_fem1_rrf3_egg_H3K36me3_ChIP_macs3_peak_2449
N2_chrIII	4364308	4365064	757	268.68	14.0391	1.62758	13.2476	strome_fem1_rrf3_egg_H3K36me3_ChIP_macs3_peak_2450
N2_chrIII	4419373	4434092	14720	431.4	63.8646	2.41216	62.5165	strome_fem1_rrf3_egg_H3K36me3_ChIP_macs3_peak_2451
N2_chrIII	4434436	4438915	4480	398.66	46.0476	2.18689	44.9358	strome_fem1_rrf3_egg_H3K36me3_ChIP_macs3_peak_2452
N2_chrIII	4443984	4454207	10224	553.26	52.5968	2.01436	51.4141	strome_fem1_rrf3_egg_H3K36me3_ChIP_macs3_peak_2453
N2_chrIII	4461574	4461950	377	262.1	5.24791	1.31619	4.55283	strome_fem1_rrf3_egg_H3K36me3_ChIP_macs3_peak_2454
N2_chrIII	4486124	4492664	6541	465.22	71.286	2.4175	69.7655	strome_fem1_rrf3_egg_H3K36me3_ChIP_macs3_peak_2455
N2_chrIII	4503919	4522829	18911	367.76	37.1838	1.99726	36.1485	strome_fem1_rrf3_egg_H3K36me3_ChIP_macs3_peak_2456
N2_chrIII	4535153	4537749	2597	283.66	12.3766	1.5431	11.6035	strome_fem1_rrf3_egg_H3K36me3_ChIP_macs3_peak_2457
N2_chrIII	4540292	4551498	11207	326.5	16.781	1.61601	15.9638	strome_fem1_rrf3_egg_H3K36me3_ChIP_macs3_peak_2458
N2_chrIII	4555588	4557269	1682	336.26	27.5574	1.82561	26.6322	strome_fem1_rrf3_egg_H3K36me3_ChIP_macs3_peak_2459
N2_chrIII	4557589	4561536	3948	351.51	37.6424	1.99126	36.6009	strome_fem1_rrf3_egg_H3K36me3_ChIP_macs3_peak_2460
N2_chrIII	4566845	4575532	8688	360.23	36.8422	2.00495	35.8121	strome_fem1_rrf3_egg_H3K36me3_ChIP_macs3_peak_2461
N2_chrIII	4577666	4578720	1055	252.2	7.99237	1.43013	7.26594	strome_fem1_rrf3_egg_H3K36me3_ChIP_macs3_peak_2462
N2_chrIII	4579031	4583458	4428	349.61	37.7513	2.04101	36.7204	strome_fem1_rrf3_egg_H3K36me3_ChIP_macs3_peak_2463
N2_chrIII	4583764	4610667	26904	445.01	64.0938	2.39727	62.7357	strome_fem1_rrf3_egg_H3K36me3_ChIP_macs3_peak_2464
N2_chrIII	4611111	4628285	17175	427.83	57.5712	2.27645	56.2948	strome_fem1_rrf3_egg_H3K36me3_ChIP_macs3_peak_2465
N2_chrIII	4665213	4669178	3966	333.78	32.5146	1.9556	31.5353	strome_fem1_rrf3_egg_H3K36me3_ChIP_macs3_peak_2466
N2_chrIII	4706800	4708517	1718	390.41	46.5186	2.12692	45.3723	strome_fem1_rrf3_egg_H3K36me3_ChIP_macs3_peak_2467
N2_chrIII	4708871	4719143	10273	459.64	70.0242	2.49113	68.5936	strome_fem1_rrf3_egg_H3K36me3_ChIP_macs3_peak_2468
N2_chrIII	4719524	4722492	2969	416.58	55.183	2.29168	53.9601	strome_fem1_rrf3_egg_H3K36me3_ChIP_macs3_peak_2469
N2_chrIII	4726686	4735945	9260	516.12	85.2344	2.61633	83.5887	strome_fem1_rrf3_egg_H3K36me3_ChIP_macs3_peak_2470
N2_chrIII	4764881	4765547	667	246.51	6.62303	1.38819	5.91107	strome_fem1_rrf3_egg_H3K36me3_ChIP_macs3_peak_2471
N2_chrIII	4766940	4769360	2421	328.72	35.9205	1.98297	34.8998	strome_fem1_rrf3_egg_H3K36me3_ChIP_macs3_peak_2472
N2_chrIII	4769748	4775390	5643	424.96	52.8085	2.22577	51.6117	strome_fem1_rrf3_egg_H3K36me3_ChIP_macs3_peak_2473
N2_chrIII	4794674	4795210	537	236.8	5.57815	1.3503	4.87892	strome_fem1_rrf3_egg_H3K36me3_ChIP_macs3_peak_2474
N2_chrIII	4795551	4800361	4811	367.11	35.3246	1.98485	34.3183	strome_fem1_rrf3_egg_H3K36me3_ChIP_macs3_peak_2475
N2_chrIII	4801022	4824160	23139	426.46	57.4819	2.27145	56.1907	strome_fem1_rrf3_egg_H3K36me3_ChIP_macs3_peak_2476
N2_chrIII	4824860	4826508	1649	274.02	11.439	1.5242	10.6754	strome_fem1_rrf3_egg_H3K36me3_ChIP_macs3_peak_2477
N2_chrIII	4860706	4865265	4560	400.25	53.4301	2.30114	52.2236	strome_fem1_rrf3_egg_H3K36me3_ChIP_macs3_peak_2478
N2_chrIII	4865794	4876995	11202	435.64	60.9729	2.39581	59.686	strome_fem1_rrf3_egg_H3K36me3_ChIP_macs3_peak_2479
N2_chrIII	4877538	4883916	6379	418.29	53.3154	2.22947	52.0844	strome_fem1_rrf3_egg_H3K36me3_ChIP_macs3_peak_2480
N2_chrIII	4884218	4884814	597	253.37	3.56544	1.24679	2.89233	strome_fem1_rrf3_egg_H3K36me3_ChIP_macs3_peak_2481
N2_chrIII	4892176	4897627	5452	340.81	30.9896	1.89498	30.0182	strome_fem1_rrf3_egg_H3K36me3_ChIP_macs3_peak_2482
N2_chrIII	4902074	4914585	12512	438.27	65.8458	2.354	64.3696	strome_fem1_rrf3_egg_H3K36me3_ChIP_macs3_peak_2483
N2_chrIII	4915708	4920374	4667	409.21	53.8754	2.26881	52.6605	strome_fem1_rrf3_egg_H3K36me3_ChIP_macs3_peak_2484
N2_chrIII	4921513	4927576	6064	416.32	53.7254	2.26424	52.5122	strome_fem1_rrf3_egg_H3K36me3_ChIP_macs3_peak_2485
N2_chrIII	4927925	4945486	17562	463.1	72.4011	2.50706	70.9262	strome_fem1_rrf3_egg_H3K36me3_ChIP_macs3_peak_2486
N2_chrIII	4945865	4950067	4203	375.34	43.6568	2.18716	42.5745	strome_fem1_rrf3_egg_H3K36me3_ChIP_macs3_peak_2487
N2_chrIII	4950382	4963609	13228	470.81	74.5834	2.51199	73.0903	strome_fem1_rrf3_egg_H3K36me3_ChIP_macs3_peak_2488
N2_chrIII	4967254	4969513	2260	232.13	4.81443	1.31825	4.12497	strome_fem1_rrf3_egg_H3K36me3_ChIP_macs3_peak_2489
N2_chrIII	4973001	4978212	5212	406.48	52.9342	2.23554	51.7241	strome_fem1_rrf3_egg_H3K36me3_ChIP_macs3_peak_2490
N2_chrIII	4995087	5002711	7625	338.65	32.5603	1.96205	31.584	strome_fem1_rrf3_egg_H3K36me3_ChIP_macs3_peak_2491
N2_chrIII	5004115	5004606	492	233.72	3.23949	1.24084	2.57114	strome_fem1_rrf3_egg_H3K36me3_ChIP_macs3_peak_2492
N2_chrIII	5005235	5013956	8722	475.71	75.3476	2.51166	73.8359	strome_fem1_rrf3_egg_H3K36me3_ChIP_macs3_peak_2493
N2_chrIII	5014458	5032990	18533	422.49	56.091	2.29377	54.8254	strome_fem1_rrf3_egg_H3K36me3_ChIP_macs3_peak_2494
N2_chrIII	5033666	5039450	5785	391.9	45.6606	2.19034	44.5544	strome_fem1_rrf3_egg_H3K36me3_ChIP_macs3_peak_2495
N2_chrIII	5039978	5044711	4734	464.51	71.3657	2.48384	69.8888	strome_fem1_rrf3_egg_H3K36me3_ChIP_macs3_peak_2496
N2_chrIII	5063226	5065891	2666	333.26	32.0646	1.93528	31.0873	strome_fem1_rrf3_egg_H3K36me3_ChIP_macs3_peak_2497
N2_chrIII	5084268	5086160	1893	354.27	36.1368	2.03343	35.1269	strome_fem1_rrf3_egg_H3K36me3_ChIP_macs3_peak_2498
N2_chrIII	5092199	5095944	3746	368.84	38.1261	2.01215	37.0972	strome_fem1_rrf3_egg_H3K36me3_ChIP_macs3_peak_2499
N2_chrIII	5096670	5099342	2673	375.89	47.5958	2.24769	46.4571	strome_fem1_rrf3_egg_H3K36me3_ChIP_macs3_peak_2500
N2_chrIII	5118167	5123581	5415	394.96	53.6419	2.32865	52.4261	strome_fem1_rrf3_egg_H3K36me3_ChIP_macs3_peak_2501
N2_chrIII	5124884	5134036	9153	297.43	14.5883	1.59039	13.793	strome_fem1_rrf3_egg_H3K36me3_ChIP_macs3_peak_2502
N2_chrIII	5135144	5135621	478	250.96	4.55377	1.29613	3.86691	strome_fem1_rrf3_egg_H3K36me3_ChIP_macs3_peak_2503
N2_chrIII	5137894	5138549	656	278.96	4.89879	1.29377	4.20747	strome_fem1_rrf3_egg_H3K36me3_ChIP_macs3_peak_2504
N2_chrIII	5162806	5177833	15028	395.87	48.8407	2.15914	47.6694	strome_fem1_rrf3_egg_H3K36me3_ChIP_macs3_peak_2505
N2_chrIII	5178531	5187536	9006	460.52	72.6157	2.53458	71.135	strome_fem1_rrf3_egg_H3K36me3_ChIP_macs3_peak_2506
N2_chrIII	5188065	5196102	8038	432.48	53.0684	2.24006	51.8713	strome_fem1_rrf3_egg_H3K36me3_ChIP_macs3_peak_2507
N2_chrIII	5196894	5198175	1282	238.23	6.55158	1.39233	5.84044	strome_fem1_rrf3_egg_H3K36me3_ChIP_macs3_peak_2508
N2_chrIII	5198565	5205470	6906	375.73	43.1376	2.03789	42.0109	strome_fem1_rrf3_egg_H3K36me3_ChIP_macs3_peak_2509
N2_chrIII	5206146	5224253	18108	403.31	52.8412	2.21773	51.6184	strome_fem1_rrf3_egg_H3K36me3_ChIP_macs3_peak_2510
N2_chrIII	5224757	5225256	500	243.87	8.85595	1.47407	8.11928	strome_fem1_rrf3_egg_H3K36me3_ChIP_macs3_peak_2511
N2_chrIII	5226397	5230558	4162	288.74	18.1376	1.69128	17.3077	strome_fem1_rrf3_egg_H3K36me3_ChIP_macs3_peak_2512
N2_chrIII	5240738	5255534	14797	401	53.2262	2.2736	52.0021	strome_fem1_rrf3_egg_H3K36me3_ChIP_macs3_peak_2513
N2_chrIII	5263872	5290104	26233	408.29	54.7853	2.31003	53.5631	strome_fem1_rrf3_egg_H3K36me3_ChIP_macs3_peak_2514
N2_chrIII	5290457	5294825	4369	392.84	45.0899	2.14429	43.974	strome_fem1_rrf3_egg_H3K36me3_ChIP_macs3_peak_2515
N2_chrIII	5297954	5298436	483	224.18	4.45039	1.30917	3.76539	strome_fem1_rrf3_egg_H3K36me3_ChIP_macs3_peak_2516
N2_chrIII	5323694	5337462	13769	465.95	84.4754	2.69139	82.7374	strome_fem1_rrf3_egg_H3K36me3_ChIP_macs3_peak_2517
N2_chrIII	5337860	5339802	1943	370.01	48.284	2.2085	47.1346	strome_fem1_rrf3_egg_H3K36me3_ChIP_macs3_peak_2518
N2_chrIII	5340118	5340780	663	333.42	38.2125	2.10654	37.1814	strome_fem1_rrf3_egg_H3K36me3_ChIP_macs3_peak_2519
N2_chrIII	5341109	5346024	4916	337.23	29.7387	1.89195	28.7931	strome_fem1_rrf3_egg_H3K36me3_ChIP_macs3_peak_2520
N2_chrIII	5346732	5347689	958	280.79	6.51405	1.35311	5.80341	strome_fem1_rrf3_egg_H3K36me3_ChIP_macs3_peak_2521
N2_chrIII	5358879	5359347	469	247.6	4.03814	1.27294	3.35843	strome_fem1_rrf3_egg_H3K36me3_ChIP_macs3_peak_2522
N2_chrIII	5359679	5364363	4685	347.03	34.8309	2.00997	33.8345	strome_fem1_rrf3_egg_H3K36me3_ChIP_macs3_peak_2523
N2_chrIII	5381789	5382592	804	246.25	5.09227	1.32241	4.39916	strome_fem1_rrf3_egg_H3K36me3_ChIP_macs3_peak_2524
N2_chrIII	5384344	5384747	404	313.03	30.199	1.97781	29.2516	strome_fem1_rrf3_egg_H3K36me3_ChIP_macs3_peak_2525
N2_chrIII	5385297	5395654	10358	332.2	34.4825	1.98151	33.4738	strome_fem1_rrf3_egg_H3K36me3_ChIP_macs3_peak_2526
N2_chrIII	5395996	5405792	9797	373.65	45.7587	2.15961	44.6293	strome_fem1_rrf3_egg_H3K36me3_ChIP_macs3_peak_2527
N2_chrIII	5406482	5408325	1844	262.91	6.58574	1.36297	5.87553	strome_fem1_rrf3_egg_H3K36me3_ChIP_macs3_peak_2528
N2_chrIII	5408833	5409426	594	235.78	4.84028	1.32165	4.14962	strome_fem1_rrf3_egg_H3K36me3_ChIP_macs3_peak_2529
N2_chrIII	5410315	5411461	1147	232.85	4.42145	1.30121	3.73685	strome_fem1_rrf3_egg_H3K36me3_ChIP_macs3_peak_2530
N2_chrIII	5412611	5413992	1382	282.22	12.0527	1.53621	11.2828	strome_fem1_rrf3_egg_H3K36me3_ChIP_macs3_peak_2531
N2_chrIII	5414423	5416468	2046	240.51	6.98418	1.40594	6.26823	strome_fem1_rrf3_egg_H3K36me3_ChIP_macs3_peak_2532
N2_chrIII	5416966	5417356	391	217.81	3.83088	1.28193	3.15422	strome_fem1_rrf3_egg_H3K36me3_ChIP_macs3_peak_2533
N2_chrIII	5446123	5452455	6333	295.9	21.7167	1.75073	20.8493	strome_fem1_rrf3_egg_H3K36me3_ChIP_macs3_peak_2534
N2_chrIII	5452805	5463622	10818	438	65.6214	2.43355	64.2428	strome_fem1_rrf3_egg_H3K36me3_ChIP_macs3_peak_2535
N2_chrIII	5464261	5483724	19464	393.95	50.6455	2.20641	49.4311	strome_fem1_rrf3_egg_H3K36me3_ChIP_macs3_peak_2536
N2_chrIII	5494715	5499104	4390	385.76	51.1512	2.24912	49.9644	strome_fem1_rrf3_egg_H3K36me3_ChIP_macs3_peak_2537
N2_chrIII	5499554	5501954	2401	364.72	37.8288	1.99891	36.8064	strome_fem1_rrf3_egg_H3K36me3_ChIP_macs3_peak_2538
N2_chrIII	5514582	5515565	984	300.8	23.0104	1.82762	22.1327	strome_fem1_rrf3_egg_H3K36me3_ChIP_macs3_peak_2539
N2_chrIII	5519768	5521575	1808	409.35	41.306	2.02254	40.2412	strome_fem1_rrf3_egg_H3K36me3_ChIP_macs3_peak_2540
N2_chrIII	5550226	5550539	314	235.77	6.31679	1.38558	5.60834	strome_fem1_rrf3_egg_H3K36me3_ChIP_macs3_peak_2541
N2_chrIII	5550955	5557664	6710	420.75	58.701	2.31756	57.4088	strome_fem1_rrf3_egg_H3K36me3_ChIP_macs3_peak_2542
N2_chrIII	5568435	5580836	12402	405.37	55.6227	2.27866	54.349	strome_fem1_rrf3_egg_H3K36me3_ChIP_macs3_peak_2543
N2_chrIII	5602588	5607040	4453	518.7	92.5187	2.74996	90.7475	strome_fem1_rrf3_egg_H3K36me3_ChIP_macs3_peak_2544
N2_chrIII	5607376	5619136	11761	428.92	63.6195	2.42855	62.2742	strome_fem1_rrf3_egg_H3K36me3_ChIP_macs3_peak_2545
N2_chrIII	5619731	5623272	3542	354.96	34.4824	2.02218	33.4903	strome_fem1_rrf3_egg_H3K36me3_ChIP_macs3_peak_2546
N2_chrIII	5623621	5624017	397	219.19	3.71676	1.27602	3.04151	strome_fem1_rrf3_egg_H3K36me3_ChIP_macs3_peak_2547
N2_chrIII	5679319	5698229	18911	378.82	44.7136	2.12642	43.5931	strome_fem1_rrf3_egg_H3K36me3_ChIP_macs3_peak_2548
N2_chrIII	5698742	5699287	546	259.59	8.54426	1.44392	7.81142	strome_fem1_rrf3_egg_H3K36me3_ChIP_macs3_peak_2549
N2_chrIII	5704681	5713447	8767	411.05	56.026	2.35175	54.7895	strome_fem1_rrf3_egg_H3K36me3_ChIP_macs3_peak_2550
N2_chrIII	5714001	5721566	7566	413.75	54.9577	2.24326	53.6832	strome_fem1_rrf3_egg_H3K36me3_ChIP_macs3_peak_2551
N2_chrIII	5721874	5725559	3686	331.68	21.2807	1.73304	20.4189	strome_fem1_rrf3_egg_H3K36me3_ChIP_macs3_peak_2552
N2_chrIII	5725996	5732756	6761	423.69	55.9726	2.24818	54.6947	strome_fem1_rrf3_egg_H3K36me3_ChIP_macs3_peak_2553
N2_chrIII	5735868	5745672	9805	411.75	50.507	2.16406	49.322	strome_fem1_rrf3_egg_H3K36me3_ChIP_macs3_peak_2554
N2_chrIII	5797786	5801052	3267	355.46	41.1272	2.1078	40.0532	strome_fem1_rrf3_egg_H3K36me3_ChIP_macs3_peak_2555
N2_chrIII	5804741	5805171	431	310.24	5.45173	1.2908	4.75502	strome_fem1_rrf3_egg_H3K36me3_ChIP_macs3_peak_2556
N2_chrIII	5805500	5821970	16471	350.55	33.2475	1.94279	32.2586	strome_fem1_rrf3_egg_H3K36me3_ChIP_macs3_peak_2557
N2_chrIII	5844937	5850013	5077	417.14	55.9385	2.24288	54.6662	strome_fem1_rrf3_egg_H3K36me3_ChIP_macs3_peak_2558
N2_chrIII	5863869	5871466	7598	457	67.9538	2.38919	66.5144	strome_fem1_rrf3_egg_H3K36me3_ChIP_macs3_peak_2559
N2_chrIII	5871773	5879731	7959	485.75	83.7804	2.61558	82.1058	strome_fem1_rrf3_egg_H3K36me3_ChIP_macs3_peak_2560
N2_chrIII	5880213	5887402	7190	407	51.3245	2.28059	50.1552	strome_fem1_rrf3_egg_H3K36me3_ChIP_macs3_peak_2561
N2_chrIII	5888066	5889257	1192	276.68	15.2686	1.60588	14.4707	strome_fem1_rrf3_egg_H3K36me3_ChIP_macs3_peak_2562
N2_chrIII	5889647	5892192	2546	357.91	36.9786	2.00271	35.9551	strome_fem1_rrf3_egg_H3K36me3_ChIP_macs3_peak_2563
N2_chrIII	5892681	5893728	1048	240.14	6.14284	1.36197	5.43822	strome_fem1_rrf3_egg_H3K36me3_ChIP_macs3_peak_2564
N2_chrIII	5894249	5894975	727	293.16	19.4073	1.72057	18.5657	strome_fem1_rrf3_egg_H3K36me3_ChIP_macs3_peak_2565
N2_chrIII	5895386	5898634	3249	476.75	74.8606	2.5413	73.3858	strome_fem1_rrf3_egg_H3K36me3_ChIP_macs3_peak_2566
N2_chrIII	5919042	5921747	2706	388.49	44.0468	2.12686	42.9584	strome_fem1_rrf3_egg_H3K36me3_ChIP_macs3_peak_2567
N2_chrIII	5922393	5930754	8362	502.15	79.2845	2.52114	77.7245	strome_fem1_rrf3_egg_H3K36me3_ChIP_macs3_peak_2568
N2_chrIII	5939508	5941384	1877	371.45	40.3821	2.06651	39.3286	strome_fem1_rrf3_egg_H3K36me3_ChIP_macs3_peak_2569
N2_chrIII	5941916	5943120	1205	329.8	30.8985	1.88416	29.9304	strome_fem1_rrf3_egg_H3K36me3_ChIP_macs3_peak_2570
N2_chrIII	5956228	5963944	7717	465.7	67.4877	2.44457	66.1044	strome_fem1_rrf3_egg_H3K36me3_ChIP_macs3_peak_2571
N2_chrIII	5964300	5974083	9784	363.13	39.5145	2.03476	38.4451	strome_fem1_rrf3_egg_H3K36me3_ChIP_macs3_peak_2572
N2_chrIII	5974491	5978519	4029	453.64	70.1127	2.43545	68.6808	strome_fem1_rrf3_egg_H3K36me3_ChIP_macs3_peak_2573
N2_chrIII	6004567	6024674	20108	337.87	30.0166	1.89182	29.0634	strome_fem1_rrf3_egg_H3K36me3_ChIP_macs3_peak_2574
N2_chrIII	6025105	6041086	15982	522.18	92.2199	2.70783	90.431	strome_fem1_rrf3_egg_H3K36me3_ChIP_macs3_peak_2575
N2_chrIII	6080797	6082416	1620	320.23	25.2906	1.81174	24.3927	strome_fem1_rrf3_egg_H3K36me3_ChIP_macs3_peak_2576
N2_chrIII	6098705	6099831	1127	258.82	5.22468	1.31782	4.52989	strome_fem1_rrf3_egg_H3K36me3_ChIP_macs3_peak_2577
N2_chrIII	6129897	6132113	2217	455.66	71.9501	2.48779	70.4502	strome_fem1_rrf3_egg_H3K36me3_ChIP_macs3_peak_2578
N2_chrIII	6132609	6149089	16481	368.86	44.5303	2.13833	43.4129	strome_fem1_rrf3_egg_H3K36me3_ChIP_macs3_peak_2579
N2_chrIII	6149392	6156388	6997	303.36	18.7796	1.7015	17.9425	strome_fem1_rrf3_egg_H3K36me3_ChIP_macs3_peak_2580
N2_chrIII	6157023	6165140	8118	313.73	20.1008	1.67361	19.2528	strome_fem1_rrf3_egg_H3K36me3_ChIP_macs3_peak_2581
N2_chrIII	6168325	6169162	838	255.35	11.0279	1.5266	10.2696	strome_fem1_rrf3_egg_H3K36me3_ChIP_macs3_peak_2582
N2_chrIII	6180096	6185318	5223	417.27	54.7537	2.24973	53.5295	strome_fem1_rrf3_egg_H3K36me3_ChIP_macs3_peak_2583
N2_chrIII	6185694	6188783	3090	361.28	41.5732	2.04949	40.4482	strome_fem1_rrf3_egg_H3K36me3_ChIP_macs3_peak_2584
N2_chrIII	6189101	6192606	3506	454.95	63.6783	2.35452	62.3404	strome_fem1_rrf3_egg_H3K36me3_ChIP_macs3_peak_2585
N2_chrIII	6211919	6214559	2641	403.05	53.4308	2.28255	52.2342	strome_fem1_rrf3_egg_H3K36me3_ChIP_macs3_peak_2586
N2_chrIII	6215131	6222468	7338	520.7	90.9645	2.74312	89.2482	strome_fem1_rrf3_egg_H3K36me3_ChIP_macs3_peak_2587
N2_chrIII	6222886	6226450	3565	378.38	44.5328	2.18363	43.4397	strome_fem1_rrf3_egg_H3K36me3_ChIP_macs3_peak_2588
N2_chrIII	6260209	6268287	8079	429.3	60.6154	2.34331	59.311	strome_fem1_rrf3_egg_H3K36me3_ChIP_macs3_peak_2589
N2_chrIII	6291889	6294456	2568	327.07	25.7953	1.8545	24.8902	strome_fem1_rrf3_egg_H3K36me3_ChIP_macs3_peak_2590
N2_chrIII	6295164	6295432	269	226.75	6.06926	1.37805	5.36473	strome_fem1_rrf3_egg_H3K36me3_ChIP_macs3_peak_2591
N2_chrIII	6296152	6299156	3005	311.63	24.2926	1.75577	23.3983	strome_fem1_rrf3_egg_H3K36me3_ChIP_macs3_peak_2592
N2_chrIII	6315429	6319551	4123	379.62	42.0648	2.07251	40.9958	strome_fem1_rrf3_egg_H3K36me3_ChIP_macs3_peak_2593
N2_chrIII	6354563	6358304	3742	461.33	71.1769	2.50025	69.7408	strome_fem1_rrf3_egg_H3K36me3_ChIP_macs3_peak_2594
N2_chrIII	6358838	6360624	1787	308.9	18.8338	1.709	17.995	strome_fem1_rrf3_egg_H3K36me3_ChIP_macs3_peak_2595
N2_chrIII	6361853	6399381	37529	419.94	53.0653	2.20534	51.8357	strome_fem1_rrf3_egg_H3K36me3_ChIP_macs3_peak_2596
N2_chrIII	6399802	6413293	13492	476.49	70.9482	2.45243	69.515	strome_fem1_rrf3_egg_H3K36me3_ChIP_macs3_peak_2597
N2_chrIII	6431376	6436154	4779	407.82	48.0727	2.1494	46.9237	strome_fem1_rrf3_egg_H3K36me3_ChIP_macs3_peak_2598
N2_chrIII	6436571	6463264	26694	449.03	62.0189	2.32621	60.6935	strome_fem1_rrf3_egg_H3K36me3_ChIP_macs3_peak_2599
N2_chrIII	6463599	6469213	5615	413	52.8886	2.23883	51.6862	strome_fem1_rrf3_egg_H3K36me3_ChIP_macs3_peak_2600
N2_chrIII	6469528	6470085	558	240.22	5.20518	1.33135	4.5106	strome_fem1_rrf3_egg_H3K36me3_ChIP_macs3_peak_2601
N2_chrIII	6470503	6480696	10194	423.16	52.7353	2.23987	51.5354	strome_fem1_rrf3_egg_H3K36me3_ChIP_macs3_peak_2602
N2_chrIII	6481455	6488130	6676	386	40.0007	2.07126	38.9559	strome_fem1_rrf3_egg_H3K36me3_ChIP_macs3_peak_2603
N2_chrIII	6505823	6507927	2105	467.12	77.7471	2.57682	76.2081	strome_fem1_rrf3_egg_H3K36me3_ChIP_macs3_peak_2604
N2_chrIII	6520771	6522089	1319	341.85	35.8376	1.969	34.8254	strome_fem1_rrf3_egg_H3K36me3_ChIP_macs3_peak_2605
N2_chrIII	6550912	6553158	2247	249.14	8.20576	1.43016	7.47853	strome_fem1_rrf3_egg_H3K36me3_ChIP_macs3_peak_2606
N2_chrIII	6556945	6567603	10659	403.38	46.8493	2.17687	45.7272	strome_fem1_rrf3_egg_H3K36me3_ChIP_macs3_peak_2607
N2_chrIII	6568982	6580378	11397	364.24	34.7472	1.96193	33.7397	strome_fem1_rrf3_egg_H3K36me3_ChIP_macs3_peak_2608
N2_chrIII	6580739	6581257	519	272.33	8.60736	1.44116	7.87242	strome_fem1_rrf3_egg_H3K36me3_ChIP_macs3_peak_2609
N2_chrIII	6581637	6582011	375	258.29	6.0056	1.34915	5.30133	strome_fem1_rrf3_egg_H3K36me3_ChIP_macs3_peak_2610
N2_chrIII	6582313	6582983	671	255.16	5.03316	1.31038	4.34102	strome_fem1_rrf3_egg_H3K36me3_ChIP_macs3_peak_2611
N2_chrIII	6605134	6622469	17336	425.07	59.6416	2.28438	58.3096	strome_fem1_rrf3_egg_H3K36me3_ChIP_macs3_peak_2612
N2_chrIII	6622853	6624830	1978	451.57	66.2322	2.40482	64.8703	strome_fem1_rrf3_egg_H3K36me3_ChIP_macs3_peak_2613
N2_chrIII	6632013	6642005	9993	362.21	41.0673	2.08219	39.9812	strome_fem1_rrf3_egg_H3K36me3_ChIP_macs3_peak_2614
N2_chrIII	6645049	6645697	649	270.24	18.5945	1.70396	17.7646	strome_fem1_rrf3_egg_H3K36me3_ChIP_macs3_peak_2615
N2_chrIII	6646580	6648344	1765	265.93	11.5497	1.53043	10.7864	strome_fem1_rrf3_egg_H3K36me3_ChIP_macs3_peak_2616
N2_chrIII	6720380	6726742	6363	426.35	53.3458	2.25015	52.1401	strome_fem1_rrf3_egg_H3K36me3_ChIP_macs3_peak_2617
N2_chrIII	6736427	6745143	8717	427.44	58.5451	2.32556	57.2754	strome_fem1_rrf3_egg_H3K36me3_ChIP_macs3_peak_2618
N2_chrIII	6748545	6751225	2681	377.13	42.9699	2.11256	41.8907	strome_fem1_rrf3_egg_H3K36me3_ChIP_macs3_peak_2619
N2_chrIII	6813995	6814338	344	248.07	3.44849	1.24336	2.77717	strome_fem1_rrf3_egg_H3K36me3_ChIP_macs3_peak_2620
N2_chrIII	6881812	6886202	4391	430.67	58.148	2.33178	56.8942	strome_fem1_rrf3_egg_H3K36me3_ChIP_macs3_peak_2621
N2_chrIII	6886549	6888151	1603	262.9	10.4737	1.51447	9.71921	strome_fem1_rrf3_egg_H3K36me3_ChIP_macs3_peak_2622
N2_chrIII	6888513	6890946	2434	331.14	27.5619	1.82675	26.6366	strome_fem1_rrf3_egg_H3K36me3_ChIP_macs3_peak_2623
N2_chrIII	6901951	6906249	4299	395.6	46.2236	2.19626	45.1039	strome_fem1_rrf3_egg_H3K36me3_ChIP_macs3_peak_2624
N2_chrIII	6906588	6912280	5693	416.88	54.7744	2.28898	53.5561	strome_fem1_rrf3_egg_H3K36me3_ChIP_macs3_peak_2625
N2_chrIII	6915932	6919859	3928	315.63	27.3957	1.89452	26.474	strome_fem1_rrf3_egg_H3K36me3_ChIP_macs3_peak_2626
N2_chrIII	6920262	6922208	1947	311.66	28.4109	1.86045	27.4675	strome_fem1_rrf3_egg_H3K36me3_ChIP_macs3_peak_2627
N2_chrIII	6935192	6936910	1719	260.89	6.10805	1.34823	5.40317	strome_fem1_rrf3_egg_H3K36me3_ChIP_macs3_peak_2628
N2_chrIII	6940572	6946140	5569	319.06	24.836	1.81245	23.9411	strome_fem1_rrf3_egg_H3K36me3_ChIP_macs3_peak_2629
N2_chrIII	6946908	6956561	9654	440.29	56.1626	2.26414	54.9171	strome_fem1_rrf3_egg_H3K36me3_ChIP_macs3_peak_2630
N2_chrIII	6963578	6967988	4411	378.94	40.212	2.06043	39.16	strome_fem1_rrf3_egg_H3K36me3_ChIP_macs3_peak_2631
N2_chrIII	6968658	6977842	9185	545.03	105.4	2.88591	103.381	strome_fem1_rrf3_egg_H3K36me3_ChIP_macs3_peak_2632
N2_chrIII	6978388	6984811	6424	463.48	68.4894	2.4101	67.0884	strome_fem1_rrf3_egg_H3K36me3_ChIP_macs3_peak_2633
N2_chrIII	6985637	6988548	2912	411.58	61.3757	2.36481	60.0475	strome_fem1_rrf3_egg_H3K36me3_ChIP_macs3_peak_2634
N2_chrIII	6989120	6991665	2546	378.66	38.0593	2.00602	37.024	strome_fem1_rrf3_egg_H3K36me3_ChIP_macs3_peak_2635
N2_chrIII	6996794	6998516	1723	294.68	15.0877	1.60911	14.2873	strome_fem1_rrf3_egg_H3K36me3_ChIP_macs3_peak_2636
N2_chrIII	7001235	7001768	534	242.14	4.12019	1.27976	3.43958	strome_fem1_rrf3_egg_H3K36me3_ChIP_macs3_peak_2637
N2_chrIII	7038540	7050369	11830	394.08	51.076	2.2208	49.8851	strome_fem1_rrf3_egg_H3K36me3_ChIP_macs3_peak_2638
N2_chrIII	7050682	7050969	288	206.41	3.3041	1.26187	2.6349	strome_fem1_rrf3_egg_H3K36me3_ChIP_macs3_peak_2639
N2_chrIII	7074985	7077384	2400	375	37.0478	1.99134	36.0311	strome_fem1_rrf3_egg_H3K36me3_ChIP_macs3_peak_2640
N2_chrIII	7082741	7083260	520	283.77	8.64465	1.42745	7.90996	strome_fem1_rrf3_egg_H3K36me3_ChIP_macs3_peak_2641
N2_chrIII	7083839	7085353	1515	321.74	24.8983	1.81536	24.0041	strome_fem1_rrf3_egg_H3K36me3_ChIP_macs3_peak_2642
N2_chrIII	7086182	7090615	4434	374.35	41.5965	2.09923	40.5283	strome_fem1_rrf3_egg_H3K36me3_ChIP_macs3_peak_2643
N2_chrIII	7091211	7091469	259	230.27	3.20271	1.24121	2.535	strome_fem1_rrf3_egg_H3K36me3_ChIP_macs3_peak_2644
N2_chrIII	7100005	7104422	4418	409.35	57.9257	2.30786	56.6384	strome_fem1_rrf3_egg_H3K36me3_ChIP_macs3_peak_2645
N2_chrIII	7118678	7120810	2133	348.02	36.2647	2.06604	35.2588	strome_fem1_rrf3_egg_H3K36me3_ChIP_macs3_peak_2646
N2_chrIII	7129484	7129905	422	230.97	3.12744	1.23597	2.46089	strome_fem1_rrf3_egg_H3K36me3_ChIP_macs3_peak_2647
N2_chrIII	7130339	7130665	327	221.88	3.17859	1.24484	2.51122	strome_fem1_rrf3_egg_H3K36me3_ChIP_macs3_peak_2648
N2_chrIII	7131258	7131584	327	197.87	3.01451	1.25048	2.34945	strome_fem1_rrf3_egg_H3K36me3_ChIP_macs3_peak_2649
N2_chrIII	7137348	7141751	4404	354.76	35.783	2.00575	34.7768	strome_fem1_rrf3_egg_H3K36me3_ChIP_macs3_peak_2650
N2_chrIII	7148452	7150370	1919	328.67	26.6481	1.8775	25.7349	strome_fem1_rrf3_egg_H3K36me3_ChIP_macs3_peak_2651
N2_chrIII	7150775	7153457	2683	362.71	36.9622	1.99011	35.9483	strome_fem1_rrf3_egg_H3K36me3_ChIP_macs3_peak_2652
N2_chrIII	7162778	7168243	5466	467.9	68.8637	2.43072	67.4609	strome_fem1_rrf3_egg_H3K36me3_ChIP_macs3_peak_2653
N2_chrIII	7169033	7171061	2029	262.25	16.1047	1.64005	15.298	strome_fem1_rrf3_egg_H3K36me3_ChIP_macs3_peak_2654
N2_chrIII	7171493	7179073	7581	410.93	52.5093	2.22657	51.3088	strome_fem1_rrf3_egg_H3K36me3_ChIP_macs3_peak_2655
N2_chrIII	7179566	7182055	2490	428.47	53.6709	2.22828	52.4762	strome_fem1_rrf3_egg_H3K36me3_ChIP_macs3_peak_2656
N2_chrIII	7182696	7187878	5183	460.54	70.4519	2.37295	68.9237	strome_fem1_rrf3_egg_H3K36me3_ChIP_macs3_peak_2657
N2_chrIII	7194377	7196406	2030	321.5	29.0508	1.92069	28.1103	strome_fem1_rrf3_egg_H3K36me3_ChIP_macs3_peak_2658
N2_chrIII	7196872	7206515	9644	366.98	38.4538	2.06949	37.4212	strome_fem1_rrf3_egg_H3K36me3_ChIP_macs3_peak_2659
N2_chrIII	7212336	7215633	3298	401.71	47.4734	2.1709	46.3455	strome_fem1_rrf3_egg_H3K36me3_ChIP_macs3_peak_2660
N2_chrIII	7223322	7224366	1045	249.8	10.9976	1.54266	10.2387	strome_fem1_rrf3_egg_H3K36me3_ChIP_macs3_peak_2661
N2_chrIII	7225135	7232493	7359	361.45	41.0403	2.10882	39.9713	strome_fem1_rrf3_egg_H3K36me3_ChIP_macs3_peak_2662
N2_chrIII	7237210	7237843	634	253.06	7.98557	1.42692	7.2589	strome_fem1_rrf3_egg_H3K36me3_ChIP_macs3_peak_2663
N2_chrIII	7238171	7250988	12818	434.15	60.5806	2.37673	59.2837	strome_fem1_rrf3_egg_H3K36me3_ChIP_macs3_peak_2664
N2_chrIII	7251326	7258851	7526	362.65	39.2108	2.00896	38.1373	strome_fem1_rrf3_egg_H3K36me3_ChIP_macs3_peak_2665
N2_chrIII	7284460	7288181	3722	327.33	33.0121	1.9528	32.0233	strome_fem1_rrf3_egg_H3K36me3_ChIP_macs3_peak_2666
N2_chrIII	7288736	7289220	485	235.75	6.2757	1.38264	5.56802	strome_fem1_rrf3_egg_H3K36me3_ChIP_macs3_peak_2667
N2_chrIII	7289599	7293925	4327	329.01	28.8776	1.8913	27.9365	strome_fem1_rrf3_egg_H3K36me3_ChIP_macs3_peak_2668
N2_chrIII	7298235	7309622	11388	386.27	49.7822	2.26655	48.6194	strome_fem1_rrf3_egg_H3K36me3_ChIP_macs3_peak_2669
N2_chrIII	7310302	7313310	3009	300.91	22.7911	1.81014	21.9164	strome_fem1_rrf3_egg_H3K36me3_ChIP_macs3_peak_2670
N2_chrIII	7313759	7314008	250	240.67	3.97379	1.27474	3.29497	strome_fem1_rrf3_egg_H3K36me3_ChIP_macs3_peak_2671
N2_chrIII	7314522	7315206	685	251.08	5.34258	1.32982	4.64599	strome_fem1_rrf3_egg_H3K36me3_ChIP_macs3_peak_2672
N2_chrIII	7315761	7319793	4033	281.62	15.19	1.6253	14.3895	strome_fem1_rrf3_egg_H3K36me3_ChIP_macs3_peak_2673
N2_chrIII	7320258	7323468	3211	277.95	14.9152	1.6379	14.1154	strome_fem1_rrf3_egg_H3K36me3_ChIP_macs3_peak_2674
N2_chrIII	7324562	7327425	2864	369.44	40.0899	2.09709	39.0383	strome_fem1_rrf3_egg_H3K36me3_ChIP_macs3_peak_2675
N2_chrIII	7327757	7330496	2740	392	44.1716	2.11836	43.0757	strome_fem1_rrf3_egg_H3K36me3_ChIP_macs3_peak_2676
N2_chrIII	7341252	7352400	11149	398.06	49.48	2.14361	48.2643	strome_fem1_rrf3_egg_H3K36me3_ChIP_macs3_peak_2677
N2_chrIII	7353244	7355911	2668	381.85	50.4891	2.23317	49.2989	strome_fem1_rrf3_egg_H3K36me3_ChIP_macs3_peak_2678
N2_chrIII	7356427	7356711	285	223.68	4.18711	1.29599	3.50563	strome_fem1_rrf3_egg_H3K36me3_ChIP_macs3_peak_2679
N2_chrIII	7357145	7357543	399	225.98	3.62658	1.26648	2.95256	strome_fem1_rrf3_egg_H3K36me3_ChIP_macs3_peak_2680
N2_chrIII	7361715	7374198	12484	382.58	44.4794	2.14893	43.3709	strome_fem1_rrf3_egg_H3K36me3_ChIP_macs3_peak_2681
N2_chrIII	7374501	7375716	1216	311.31	22.0108	1.79067	21.142	strome_fem1_rrf3_egg_H3K36me3_ChIP_macs3_peak_2682
N2_chrIII	7376243	7379132	2890	415.1	56.2814	2.30679	55.0429	strome_fem1_rrf3_egg_H3K36me3_ChIP_macs3_peak_2683
N2_chrIII	7387346	7391326	3981	301.27	12.1298	1.51868	11.3583	strome_fem1_rrf3_egg_H3K36me3_ChIP_macs3_peak_2684
N2_chrIII	7394191	7398490	4300	458.36	69.612	2.45011	68.1853	strome_fem1_rrf3_egg_H3K36me3_ChIP_macs3_peak_2685
N2_chrIII	7398836	7408804	9969	418.03	61.6805	2.37758	60.3389	strome_fem1_rrf3_egg_H3K36me3_ChIP_macs3_peak_2686
N2_chrIII	7480587	7484957	4371	407.13	58.8844	2.36554	57.5882	strome_fem1_rrf3_egg_H3K36me3_ChIP_macs3_peak_2687
N2_chrIII	7511512	7515002	3491	426.91	58.4328	2.26949	57.1282	strome_fem1_rrf3_egg_H3K36me3_ChIP_macs3_peak_2688
N2_chrIII	7516500	7520444	3945	435.3	62.9486	2.42148	61.64	strome_fem1_rrf3_egg_H3K36me3_ChIP_macs3_peak_2689
N2_chrIII	7531343	7537337	5995	441.88	59.5833	2.36528	58.3202	strome_fem1_rrf3_egg_H3K36me3_ChIP_macs3_peak_2690
N2_chrIII	7537690	7541466	3777	357.07	31.7815	1.92944	30.8159	strome_fem1_rrf3_egg_H3K36me3_ChIP_macs3_peak_2691
N2_chrIII	7588448	7589570	1123	344.36	31.0781	1.95985	30.1221	strome_fem1_rrf3_egg_H3K36me3_ChIP_macs3_peak_2692
N2_chrIII	7589958	7592880	2923	461.33	69.7047	2.37901	68.2565	strome_fem1_rrf3_egg_H3K36me3_ChIP_macs3_peak_2693
N2_chrIII	7601418	7605513	4096	304.48	22.9483	1.80487	22.0704	strome_fem1_rrf3_egg_H3K36me3_ChIP_macs3_peak_2694
N2_chrIII	7605941	7608030	2090	356.33	28.2058	1.84945	27.2788	strome_fem1_rrf3_egg_H3K36me3_ChIP_macs3_peak_2695
N2_chrIII	7618151	7619440	1290	351.01	28.357	1.8453	27.4265	strome_fem1_rrf3_egg_H3K36me3_ChIP_macs3_peak_2696
N2_chrIII	7619803	7621491	1689	308.69	22.6574	1.74502	21.7858	strome_fem1_rrf3_egg_H3K36me3_ChIP_macs3_peak_2697
N2_chrIII	7658003	7659108	1106	326.06	28.3794	1.88554	27.4512	strome_fem1_rrf3_egg_H3K36me3_ChIP_macs3_peak_2698
N2_chrIII	7659419	7660216	798	249.31	8.21406	1.43845	7.48555	strome_fem1_rrf3_egg_H3K36me3_ChIP_macs3_peak_2699
N2_chrIII	7668265	7672800	4536	280.24	8.76848	1.42714	8.03352	strome_fem1_rrf3_egg_H3K36me3_ChIP_macs3_peak_2700
N2_chrIII	7696190	7699061	2872	272.61	12.1219	1.53389	11.3528	strome_fem1_rrf3_egg_H3K36me3_ChIP_macs3_peak_2701
N2_chrIII	7699758	7700663	906	264.26	12.392	1.57937	11.6175	strome_fem1_rrf3_egg_H3K36me3_ChIP_macs3_peak_2702
N2_chrIII	7716572	7727678	11107	469.48	70.4114	2.44996	68.9835	strome_fem1_rrf3_egg_H3K36me3_ChIP_macs3_peak_2703
N2_chrIII	7732632	7733911	1280	310.87	21.0348	1.74309	20.1772	strome_fem1_rrf3_egg_H3K36me3_ChIP_macs3_peak_2704
N2_chrIII	7746311	7755011	8701	383.44	41.0532	1.98558	39.9697	strome_fem1_rrf3_egg_H3K36me3_ChIP_macs3_peak_2705
N2_chrIII	7778986	7783134	4149	423.8	55.5651	2.29484	54.3473	strome_fem1_rrf3_egg_H3K36me3_ChIP_macs3_peak_2706
N2_chrIII	7783610	7787158	3549	428.79	56.1454	2.25989	54.884	strome_fem1_rrf3_egg_H3K36me3_ChIP_macs3_peak_2707
N2_chrIII	7788223	7791517	3295	370.6	35.9423	2.01974	34.939	strome_fem1_rrf3_egg_H3K36me3_ChIP_macs3_peak_2708
N2_chrIII	7791986	7793218	1233	297.9	17.4501	1.67151	16.6261	strome_fem1_rrf3_egg_H3K36me3_ChIP_macs3_peak_2709
N2_chrIII	7810171	7812481	2311	260	11.2614	1.53834	10.4993	strome_fem1_rrf3_egg_H3K36me3_ChIP_macs3_peak_2710
N2_chrIII	7841261	7845906	4646	497.29	85.958	2.6696	84.2958	strome_fem1_rrf3_egg_H3K36me3_ChIP_macs3_peak_2711
N2_chrIII	7846559	7849910	3352	411.16	55.8976	2.31358	54.6453	strome_fem1_rrf3_egg_H3K36me3_ChIP_macs3_peak_2712
N2_chrIII	7850355	7850771	417	222.09	3.51317	1.26273	2.84097	strome_fem1_rrf3_egg_H3K36me3_ChIP_macs3_peak_2713
N2_chrIII	7872280	7875704	3425	380.16	41.8335	2.1394	40.7688	strome_fem1_rrf3_egg_H3K36me3_ChIP_macs3_peak_2714
N2_chrIII	7876094	7878667	2574	319.09	25.0154	1.85229	24.1176	strome_fem1_rrf3_egg_H3K36me3_ChIP_macs3_peak_2715
N2_chrIII	7879251	7880582	1332	347.64	25.9714	1.8305	25.0646	strome_fem1_rrf3_egg_H3K36me3_ChIP_macs3_peak_2716
N2_chrIII	7897537	7900279	2743	325.68	24.8327	1.81439	23.937	strome_fem1_rrf3_egg_H3K36me3_ChIP_macs3_peak_2717
N2_chrIII	7900718	7909629	8912	427.38	58.4675	2.30642	57.1981	strome_fem1_rrf3_egg_H3K36me3_ChIP_macs3_peak_2718
N2_chrIII	7911224	7911664	441	259.91	8.91255	1.46492	8.17425	strome_fem1_rrf3_egg_H3K36me3_ChIP_macs3_peak_2719
N2_chrIII	7922293	7922950	658	266.2	6.5	1.357	5.79081	strome_fem1_rrf3_egg_H3K36me3_ChIP_macs3_peak_2720
N2_chrIII	7928007	7928424	418	252.1	8.22504	1.43932	7.4958	strome_fem1_rrf3_egg_H3K36me3_ChIP_macs3_peak_2721
N2_chrIII	7931084	7945838	14755	347.52	37.5324	2.05254	36.4976	strome_fem1_rrf3_egg_H3K36me3_ChIP_macs3_peak_2722
N2_chrIII	7946188	7955810	9623	471.78	76.3101	2.50765	74.7465	strome_fem1_rrf3_egg_H3K36me3_ChIP_macs3_peak_2723
N2_chrIII	7958319	7963369	5051	430.98	61.7534	2.36147	60.4325	strome_fem1_rrf3_egg_H3K36me3_ChIP_macs3_peak_2724
N2_chrIII	7966497	7969483	2987	357.52	39.3502	2.00433	38.2995	strome_fem1_rrf3_egg_H3K36me3_ChIP_macs3_peak_2725
N2_chrIII	7970037	7970554	518	216.16	4.79704	1.33287	4.10749	strome_fem1_rrf3_egg_H3K36me3_ChIP_macs3_peak_2726
N2_chrIII	7974574	7975021	448	237.96	6.16031	1.37607	5.45373	strome_fem1_rrf3_egg_H3K36me3_ChIP_macs3_peak_2727
N2_chrIII	7987687	7988541	855	232.28	5.09844	1.33178	4.40537	strome_fem1_rrf3_egg_H3K36me3_ChIP_macs3_peak_2728
N2_chrIII	7989202	7994945	5744	441.18	60.534	2.29848	59.2107	strome_fem1_rrf3_egg_H3K36me3_ChIP_macs3_peak_2729
N2_chrIII	7995578	8003544	7967	361.48	33.8346	1.95307	32.8478	strome_fem1_rrf3_egg_H3K36me3_ChIP_macs3_peak_2730
N2_chrIII	8004092	8008749	4658	394.19	48.0807	2.19387	46.9361	strome_fem1_rrf3_egg_H3K36me3_ChIP_macs3_peak_2731
N2_chrIII	8023153	8038174	15022	409.42	54.8079	2.24294	53.5474	strome_fem1_rrf3_egg_H3K36me3_ChIP_macs3_peak_2732
N2_chrIII	8041245	8046775	5531	430.04	61.1966	2.37849	59.8879	strome_fem1_rrf3_egg_H3K36me3_ChIP_macs3_peak_2733
N2_chrIII	8061593	8066145	4553	403.64	50.7885	2.25162	49.6208	strome_fem1_rrf3_egg_H3K36me3_ChIP_macs3_peak_2734
N2_chrIII	8088662	8097487	8826	457.25	64.3626	2.40875	63.0394	strome_fem1_rrf3_egg_H3K36me3_ChIP_macs3_peak_2735
N2_chrIII	8097812	8111263	13452	382.3	47.5206	2.23068	46.3897	strome_fem1_rrf3_egg_H3K36me3_ChIP_macs3_peak_2736
N2_chrIII	8118448	8122157	3710	444.35	65.6309	2.35978	64.225	strome_fem1_rrf3_egg_H3K36me3_ChIP_macs3_peak_2737
N2_chrIII	8128944	8130167	1224	271.04	8.18363	1.41901	7.45472	strome_fem1_rrf3_egg_H3K36me3_ChIP_macs3_peak_2738
N2_chrIII	8132637	8133431	795	246.06	7.14336	1.39872	6.42694	strome_fem1_rrf3_egg_H3K36me3_ChIP_macs3_peak_2739
N2_chrIII	8134110	8135457	1348	284.46	9.56041	1.45144	8.81652	strome_fem1_rrf3_egg_H3K36me3_ChIP_macs3_peak_2740
N2_chrIII	8136535	8136835	301	247.2	7.29793	1.40366	6.58	strome_fem1_rrf3_egg_H3K36me3_ChIP_macs3_peak_2741
N2_chrIII	8137251	8137885	635	283.4	9.09554	1.4242	8.36002	strome_fem1_rrf3_egg_H3K36me3_ChIP_macs3_peak_2742
N2_chrIII	8146220	8147471	1252	335.97	28.6572	1.83435	27.7229	strome_fem1_rrf3_egg_H3K36me3_ChIP_macs3_peak_2743
N2_chrIII	8147917	8148841	925	279.12	15.1744	1.61749	14.375	strome_fem1_rrf3_egg_H3K36me3_ChIP_macs3_peak_2744
N2_chrIII	8149157	8150018	862	288.54	17.5336	1.68595	16.7096	strome_fem1_rrf3_egg_H3K36me3_ChIP_macs3_peak_2745
N2_chrIII	8150508	8152960	2453	315.75	16.3756	1.60388	15.5636	strome_fem1_rrf3_egg_H3K36me3_ChIP_macs3_peak_2746
N2_chrIII	8155961	8161795	5835	461.02	67.6107	2.4166	66.2253	strome_fem1_rrf3_egg_H3K36me3_ChIP_macs3_peak_2747
N2_chrIII	8162202	8163752	1551	355.84	29.0758	1.87744	28.1378	strome_fem1_rrf3_egg_H3K36me3_ChIP_macs3_peak_2748
N2_chrIII	8172234	8180616	8383	410	51.3989	2.19957	50.208	strome_fem1_rrf3_egg_H3K36me3_ChIP_macs3_peak_2749
N2_chrIII	8181508	8190506	8999	548.24	98.4365	2.7666	96.5875	strome_fem1_rrf3_egg_H3K36me3_ChIP_macs3_peak_2750
N2_chrIII	8209252	8211642	2391	303.95	23.0055	1.78114	22.1285	strome_fem1_rrf3_egg_H3K36me3_ChIP_macs3_peak_2751
N2_chrIII	8242257	8252548	10292	373.61	40.6712	2.09781	39.6123	strome_fem1_rrf3_egg_H3K36me3_ChIP_macs3_peak_2752
N2_chrIII	8258265	8258935	671	270.99	4.39635	1.27499	3.71203	strome_fem1_rrf3_egg_H3K36me3_ChIP_macs3_peak_2753
N2_chrIII	8259293	8259699	407	230.74	3.55884	1.25902	2.88586	strome_fem1_rrf3_egg_H3K36me3_ChIP_macs3_peak_2754
N2_chrIII	8260069	8267267	7199	408.5	51.7267	2.22157	50.5259	strome_fem1_rrf3_egg_H3K36me3_ChIP_macs3_peak_2755
N2_chrIII	8267769	8272423	4655	486.87	81.611	2.58947	80.009	strome_fem1_rrf3_egg_H3K36me3_ChIP_macs3_peak_2756
N2_chrIII	8283285	8286452	3168	370.74	40.3686	2.05524	39.3094	strome_fem1_rrf3_egg_H3K36me3_ChIP_macs3_peak_2757
N2_chrIII	8286989	8287253	265	219.57	4.6451	1.32154	3.95774	strome_fem1_rrf3_egg_H3K36me3_ChIP_macs3_peak_2758
N2_chrIII	8321482	8323638	2157	346.27	30.78	1.88194	29.8194	strome_fem1_rrf3_egg_H3K36me3_ChIP_macs3_peak_2759
N2_chrIII	8324896	8336334	11439	382.94	45.4051	2.12728	44.267	strome_fem1_rrf3_egg_H3K36me3_ChIP_macs3_peak_2760
N2_chrIII	8342539	8349068	6530	359.9	39.1343	2.09904	38.0958	strome_fem1_rrf3_egg_H3K36me3_ChIP_macs3_peak_2761
N2_chrIII	8349413	8351697	2285	381.31	39.8558	2.06972	38.8077	strome_fem1_rrf3_egg_H3K36me3_ChIP_macs3_peak_2762
N2_chrIII	8360952	8361467	516	454.52	6.63445	1.26849	5.92282	strome_fem1_rrf3_egg_H3K36me3_ChIP_macs3_peak_2763
N2_chrIII	8368533	8372665	4133	478.51	50.0361	2.00158	48.8377	strome_fem1_rrf3_egg_H3K36me3_ChIP_macs3_peak_2764
N2_chrIII	8373412	8380624	7213	411.63	55.7887	2.28546	54.5245	strome_fem1_rrf3_egg_H3K36me3_ChIP_macs3_peak_2765
N2_chrIII	8381050	8384397	3348	420.63	49.8126	2.14607	48.6443	strome_fem1_rrf3_egg_H3K36me3_ChIP_macs3_peak_2766
N2_chrIII	8388306	8405332	17027	428.37	61.1267	2.3876	59.8135	strome_fem1_rrf3_egg_H3K36me3_ChIP_macs3_peak_2767
N2_chrIII	8415844	8422610	6767	437.4	60.19	2.34881	58.9023	strome_fem1_rrf3_egg_H3K36me3_ChIP_macs3_peak_2768
N2_chrIII	8422920	8429525	6606	268.6	16.3691	1.65431	15.5587	strome_fem1_rrf3_egg_H3K36me3_ChIP_macs3_peak_2769
N2_chrIII	8436727	8438564	1838	305.28	14.0613	1.57397	13.2702	strome_fem1_rrf3_egg_H3K36me3_ChIP_macs3_peak_2770
N2_chrIII	8438888	8439429	542	273.26	5.61642	1.32115	4.9171	strome_fem1_rrf3_egg_H3K36me3_ChIP_macs3_peak_2771
N2_chrIII	8443964	8444671	708	284	15.5572	1.64958	14.7508	strome_fem1_rrf3_egg_H3K36me3_ChIP_macs3_peak_2772
N2_chrIII	8446588	8449381	2794	393.17	47.0299	2.21053	45.9104	strome_fem1_rrf3_egg_H3K36me3_ChIP_macs3_peak_2773
N2_chrIII	8454302	8459551	5250	323.36	25.7535	1.82288	24.8498	strome_fem1_rrf3_egg_H3K36me3_ChIP_macs3_peak_2774
N2_chrIII	8460462	8466959	6498	477.55	81.2047	2.60507	79.5707	strome_fem1_rrf3_egg_H3K36me3_ChIP_macs3_peak_2775
N2_chrIII	8467340	8468841	1502	340.19	31.8797	1.93998	30.9176	strome_fem1_rrf3_egg_H3K36me3_ChIP_macs3_peak_2776
N2_chrIII	8495116	8497003	1888	283.99	18.102	1.68991	17.2741	strome_fem1_rrf3_egg_H3K36me3_ChIP_macs3_peak_2777
N2_chrIII	8504617	8509718	5102	375.52	47.0774	2.13319	45.8986	strome_fem1_rrf3_egg_H3K36me3_ChIP_macs3_peak_2778
N2_chrIII	8510041	8525804	15764	301.38	22.533	1.75379	21.6562	strome_fem1_rrf3_egg_H3K36me3_ChIP_macs3_peak_2779
N2_chrIII	8526198	8536959	10762	375.06	41.1751	2.04513	40.0863	strome_fem1_rrf3_egg_H3K36me3_ChIP_macs3_peak_2780
N2_chrIII	8570731	8571381	651	224.35	3.71931	1.27126	3.04422	strome_fem1_rrf3_egg_H3K36me3_ChIP_macs3_peak_2781
N2_chrIII	8623216	8636306	13091	403.63	51.5818	2.23111	50.399	strome_fem1_rrf3_egg_H3K36me3_ChIP_macs3_peak_2782
N2_chrIII	8643531	8652491	8961	394.01	51.3774	2.24922	50.1922	strome_fem1_rrf3_egg_H3K36me3_ChIP_macs3_peak_2783
N2_chrIII	8688096	8701327	13232	375.43	45.0923	2.17503	43.9836	strome_fem1_rrf3_egg_H3K36me3_ChIP_macs3_peak_2784
N2_chrIII	8702074	8706653	4580	397.84	52.3935	2.13885	51.1053	strome_fem1_rrf3_egg_H3K36me3_ChIP_macs3_peak_2785
N2_chrIII	8707433	8711965	4533	391.59	49.396	2.18873	48.2137	strome_fem1_rrf3_egg_H3K36me3_ChIP_macs3_peak_2786
N2_chrIII	8715009	8716853	1845	319.85	21.0307	1.75476	20.1703	strome_fem1_rrf3_egg_H3K36me3_ChIP_macs3_peak_2787
N2_chrIII	8718590	8721820	3231	361.25	36.8526	2.00075	35.8349	strome_fem1_rrf3_egg_H3K36me3_ChIP_macs3_peak_2788
N2_chrIII	8731951	8733649	1699	297.78	15.2888	1.62167	14.4853	strome_fem1_rrf3_egg_H3K36me3_ChIP_macs3_peak_2789
N2_chrIII	8735184	8751632	16449	418.93	56.7296	2.2874	55.4724	strome_fem1_rrf3_egg_H3K36me3_ChIP_macs3_peak_2790
N2_chrIII	8751943	8752837	895	277.06	9.69602	1.47336	8.94921	strome_fem1_rrf3_egg_H3K36me3_ChIP_macs3_peak_2791
N2_chrIII	8753837	8754587	751	235.62	8.36769	1.46135	7.63713	strome_fem1_rrf3_egg_H3K36me3_ChIP_macs3_peak_2792
N2_chrIII	8755080	8759149	4070	348.47	37.4256	2.08113	36.3993	strome_fem1_rrf3_egg_H3K36me3_ChIP_macs3_peak_2793
N2_chrIII	8763482	8785370	21889	357.12	39.1383	2.05548	38.0749	strome_fem1_rrf3_egg_H3K36me3_ChIP_macs3_peak_2794
N2_chrIII	8785945	8796497	10553	371.73	43.4618	2.0954	42.3466	strome_fem1_rrf3_egg_H3K36me3_ChIP_macs3_peak_2795
N2_chrIII	8804416	8810946	6531	302.49	21.6167	1.78481	20.7519	strome_fem1_rrf3_egg_H3K36me3_ChIP_macs3_peak_2796
N2_chrIII	8815962	8818524	2563	306.49	22.7068	1.75419	21.834	strome_fem1_rrf3_egg_H3K36me3_ChIP_macs3_peak_2797
N2_chrIII	8819118	8827124	8007	395.7	56.0742	2.25569	54.7542	strome_fem1_rrf3_egg_H3K36me3_ChIP_macs3_peak_2798
N2_chrIII	8842319	8848881	6563	379.09	44.9332	2.09672	43.7924	strome_fem1_rrf3_egg_H3K36me3_ChIP_macs3_peak_2799
N2_chrIII	8861800	8868234	6435	417.34	56.7258	2.30873	55.4696	strome_fem1_rrf3_egg_H3K36me3_ChIP_macs3_peak_2800
N2_chrIII	8869838	8878232	8395	379.42	28.3308	1.78316	27.3855	strome_fem1_rrf3_egg_H3K36me3_ChIP_macs3_peak_2801
N2_chrIII	8879378	8879761	384	407.64	7.46269	1.30738	6.74202	strome_fem1_rrf3_egg_H3K36me3_ChIP_macs3_peak_2802
N2_chrIII	8907006	8918933	11928	397.03	46.8528	2.18264	45.7239	strome_fem1_rrf3_egg_H3K36me3_ChIP_macs3_peak_2803
N2_chrIII	8919339	8923551	4213	390.93	46.2926	2.15281	45.1665	strome_fem1_rrf3_egg_H3K36me3_ChIP_macs3_peak_2804
N2_chrIII	8924278	8932575	8298	412.54	48.7055	2.14469	47.5508	strome_fem1_rrf3_egg_H3K36me3_ChIP_macs3_peak_2805
N2_chrIII	8933101	8933544	444	278.82	13.4856	1.59081	12.7002	strome_fem1_rrf3_egg_H3K36me3_ChIP_macs3_peak_2806
N2_chrIII	8934028	8935005	978	268.06	7.20335	1.38304	6.48577	strome_fem1_rrf3_egg_H3K36me3_ChIP_macs3_peak_2807
N2_chrIII	8971769	8975590	3822	423.79	53.9585	2.24148	52.726	strome_fem1_rrf3_egg_H3K36me3_ChIP_macs3_peak_2808
N2_chrIII	8975918	8977537	1620	304.87	23.534	1.81418	22.6507	strome_fem1_rrf3_egg_H3K36me3_ChIP_macs3_peak_2809
N2_chrIII	8984242	8986962	2721	368.34	43.3477	2.07971	42.2476	strome_fem1_rrf3_egg_H3K36me3_ChIP_macs3_peak_2810
N2_chrIII	8987323	9004419	17097	391.96	47.6259	2.17843	46.4764	strome_fem1_rrf3_egg_H3K36me3_ChIP_macs3_peak_2811
N2_chrIII	9013651	9025317	11667	372.49	39.9333	2.04605	38.8735	strome_fem1_rrf3_egg_H3K36me3_ChIP_macs3_peak_2812
N2_chrIII	9063196	9070142	6947	384.61	43.4993	2.07934	42.4012	strome_fem1_rrf3_egg_H3K36me3_ChIP_macs3_peak_2813
N2_chrIII	9070560	9073340	2781	319.3	26.1188	1.80196	25.2072	strome_fem1_rrf3_egg_H3K36me3_ChIP_macs3_peak_2814
N2_chrIII	9074233	9082789	8557	440.03	63.897	2.3057	62.4993	strome_fem1_rrf3_egg_H3K36me3_ChIP_macs3_peak_2815
N2_chrIII	9103686	9108768	5083	435.58	58.939	2.33052	57.666	strome_fem1_rrf3_egg_H3K36me3_ChIP_macs3_peak_2816
N2_chrIII	9111235	9113501	2267	270.83	12.7202	1.5709	11.9434	strome_fem1_rrf3_egg_H3K36me3_ChIP_macs3_peak_2817
N2_chrIII	9113837	9119352	5516	396.66	37.43	1.98161	36.409	strome_fem1_rrf3_egg_H3K36me3_ChIP_macs3_peak_2818
N2_chrIII	9126462	9129822	3361	406.06	48.9161	2.13061	47.7524	strome_fem1_rrf3_egg_H3K36me3_ChIP_macs3_peak_2819
N2_chrIII	9145592	9150727	5136	506.11	82.7751	2.60185	81.1924	strome_fem1_rrf3_egg_H3K36me3_ChIP_macs3_peak_2820
N2_chrIII	9160631	9164533	3903	399.72	52.5277	2.23139	51.3061	strome_fem1_rrf3_egg_H3K36me3_ChIP_macs3_peak_2821
N2_chrIII	9165062	9166613	1552	271.42	16.6873	1.64485	15.8738	strome_fem1_rrf3_egg_H3K36me3_ChIP_macs3_peak_2822
N2_chrIII	9189016	9189946	931	265	5.52309	1.32472	4.82472	strome_fem1_rrf3_egg_H3K36me3_ChIP_macs3_peak_2823
N2_chrIII	9206074	9207253	1180	278.89	9.72535	1.46494	8.97948	strome_fem1_rrf3_egg_H3K36me3_ChIP_macs3_peak_2824
N2_chrIII	9207659	9209575	1917	293.23	11.3419	1.50455	10.5786	strome_fem1_rrf3_egg_H3K36me3_ChIP_macs3_peak_2825
N2_chrIII	9244439	9248075	3637	482.67	73.1597	2.46987	71.6945	strome_fem1_rrf3_egg_H3K36me3_ChIP_macs3_peak_2826
N2_chrIII	9250973	9257058	6086	374.95	39.6696	2.03393	38.6206	strome_fem1_rrf3_egg_H3K36me3_ChIP_macs3_peak_2827
N2_chrIII	9260486	9261429	944	245.59	6.05127	1.36319	5.34621	strome_fem1_rrf3_egg_H3K36me3_ChIP_macs3_peak_2828
N2_chrIII	9341988	9344292	2305	338.15	27.4735	1.88068	26.5519	strome_fem1_rrf3_egg_H3K36me3_ChIP_macs3_peak_2829
N2_chrIII	9351214	9352504	1291	350.46	39.8142	2.11805	38.7637	strome_fem1_rrf3_egg_H3K36me3_ChIP_macs3_peak_2830
N2_chrIII	9406642	9413059	6418	435.08	63.6337	2.37944	62.2663	strome_fem1_rrf3_egg_H3K36me3_ChIP_macs3_peak_2831
N2_chrIII	9413401	9426280	12880	417.7	58.0573	2.3501	56.7807	strome_fem1_rrf3_egg_H3K36me3_ChIP_macs3_peak_2832
N2_chrIII	9428308	9429480	1173	289.77	22.8174	1.80071	21.9436	strome_fem1_rrf3_egg_H3K36me3_ChIP_macs3_peak_2833
N2_chrIII	9453660	9463278	9619	465.26	69.3951	2.49112	67.9991	strome_fem1_rrf3_egg_H3K36me3_ChIP_macs3_peak_2834
N2_chrIII	9470868	9475730	4863	345.48	32.4092	1.96093	31.4384	strome_fem1_rrf3_egg_H3K36me3_ChIP_macs3_peak_2835
N2_chrIII	9476368	9486828	10461	446.84	60.0678	2.33634	58.7757	strome_fem1_rrf3_egg_H3K36me3_ChIP_macs3_peak_2836
N2_chrIII	9487192	9493132	5941	384.03	41.6649	2.13014	40.6013	strome_fem1_rrf3_egg_H3K36me3_ChIP_macs3_peak_2837
N2_chrIII	9508201	9517310	9110	465.09	71.8967	2.49032	70.441	strome_fem1_rrf3_egg_H3K36me3_ChIP_macs3_peak_2838
N2_chrIII	9524525	9530504	5980	341.12	32.6045	1.93156	31.6212	strome_fem1_rrf3_egg_H3K36me3_ChIP_macs3_peak_2839
N2_chrIII	9530837	9552658	21822	413.83	57.2614	2.30555	55.9745	strome_fem1_rrf3_egg_H3K36me3_ChIP_macs3_peak_2840
N2_chrIII	9555180	9555816	637	246.43	8.60879	1.46733	7.87416	strome_fem1_rrf3_egg_H3K36me3_ChIP_macs3_peak_2841
N2_chrIII	9556919	9557757	839	263.15	11.4239	1.54762	10.6596	strome_fem1_rrf3_egg_H3K36me3_ChIP_macs3_peak_2842
N2_chrIII	9558198	9562483	4286	469.26	71.9867	2.47737	70.554	strome_fem1_rrf3_egg_H3K36me3_ChIP_macs3_peak_2843
N2_chrIII	9562885	9565612	2728	349.63	35.363	2.00223	34.3589	strome_fem1_rrf3_egg_H3K36me3_ChIP_macs3_peak_2844
N2_chrIII	9565984	9579264	13281	371.94	41.6205	2.11645	40.545	strome_fem1_rrf3_egg_H3K36me3_ChIP_macs3_peak_2845
N2_chrIII	9579645	9585984	6340	314.86	24.5402	1.82637	23.6484	strome_fem1_rrf3_egg_H3K36me3_ChIP_macs3_peak_2846
N2_chrIII	9589596	9594276	4681	418.99	58.8524	2.32118	57.557	strome_fem1_rrf3_egg_H3K36me3_ChIP_macs3_peak_2847
N2_chrIII	9594818	9599960	5143	442.47	64.2943	2.41304	62.9448	strome_fem1_rrf3_egg_H3K36me3_ChIP_macs3_peak_2848
N2_chrIII	9619022	9620571	1550	320.11	26.0547	1.82926	25.1427	strome_fem1_rrf3_egg_H3K36me3_ChIP_macs3_peak_2849
N2_chrIII	9631402	9634022	2621	394.46	51.512	2.30086	50.3356	strome_fem1_rrf3_egg_H3K36me3_ChIP_macs3_peak_2850
N2_chrIII	9634400	9636710	2311	409.59	54.7485	2.30436	53.5395	strome_fem1_rrf3_egg_H3K36me3_ChIP_macs3_peak_2851
N2_chrIII	9644143	9644412	270	246.43	6.04895	1.36541	5.34364	strome_fem1_rrf3_egg_H3K36me3_ChIP_macs3_peak_2852
N2_chrIII	9645167	9651002	5836	373.29	43.6931	2.14314	42.6016	strome_fem1_rrf3_egg_H3K36me3_ChIP_macs3_peak_2853
N2_chrIII	9710527	9715160	4634	400.19	56.1956	2.38114	54.9698	strome_fem1_rrf3_egg_H3K36me3_ChIP_macs3_peak_2854
N2_chrIII	9715926	9718057	2132	242.34	8.00406	1.42718	7.27921	strome_fem1_rrf3_egg_H3K36me3_ChIP_macs3_peak_2855
N2_chrIII	9718429	9730066	11638	368.8	37.7526	1.91708	36.6902	strome_fem1_rrf3_egg_H3K36me3_ChIP_macs3_peak_2856
N2_chrIII	9730640	9730967	328	234.93	4.46541	1.30081	3.78027	strome_fem1_rrf3_egg_H3K36me3_ChIP_macs3_peak_2857
N2_chrIII	9764343	9764655	313	213.56	3.70986	1.27955	3.03474	strome_fem1_rrf3_egg_H3K36me3_ChIP_macs3_peak_2858
N2_chrIII	9765043	9766487	1445	303.92	16.3445	1.64493	15.5308	strome_fem1_rrf3_egg_H3K36me3_ChIP_macs3_peak_2859
N2_chrIII	9767046	9782073	15028	411.47	53.9479	2.2601	52.7246	strome_fem1_rrf3_egg_H3K36me3_ChIP_macs3_peak_2860
N2_chrIII	9782452	9795481	13030	483.44	81.1637	2.48876	79.4593	strome_fem1_rrf3_egg_H3K36me3_ChIP_macs3_peak_2861
N2_chrIII	9796154	9806289	10136	377.67	42.4599	2.10498	41.3806	strome_fem1_rrf3_egg_H3K36me3_ChIP_macs3_peak_2862
N2_chrIII	9813993	9827765	13773	452.47	65.1489	2.406	63.776	strome_fem1_rrf3_egg_H3K36me3_ChIP_macs3_peak_2863
N2_chrIII	9828280	9837396	9117	384.39	47.6132	2.20753	46.4635	strome_fem1_rrf3_egg_H3K36me3_ChIP_macs3_peak_2864
N2_chrIII	9838053	9847269	9217	370.72	41.0488	2.08465	39.9781	strome_fem1_rrf3_egg_H3K36me3_ChIP_macs3_peak_2865
N2_chrIII	9847676	9858681	11006	351.14	36.9662	2.02034	35.9403	strome_fem1_rrf3_egg_H3K36me3_ChIP_macs3_peak_2866
N2_chrIII	9866391	9867845	1455	300.29	21.001	1.75368	20.1441	strome_fem1_rrf3_egg_H3K36me3_ChIP_macs3_peak_2867
N2_chrIII	9869388	9882181	12794	326.39	28.2509	1.84827	27.3124	strome_fem1_rrf3_egg_H3K36me3_ChIP_macs3_peak_2868
N2_chrIII	9882606	9887824	5219	304.68	20.2332	1.73408	19.3825	strome_fem1_rrf3_egg_H3K36me3_ChIP_macs3_peak_2869
N2_chrIII	9917384	9930879	13496	328.25	33.9195	1.94052	32.9101	strome_fem1_rrf3_egg_H3K36me3_ChIP_macs3_peak_2870
N2_chrIII	9967273	9969347	2075	315.57	22.458	1.76522	21.5869	strome_fem1_rrf3_egg_H3K36me3_ChIP_macs3_peak_2871
N2_chrIII	9969911	9983994	14084	431.93	57.9775	2.28067	56.6968	strome_fem1_rrf3_egg_H3K36me3_ChIP_macs3_peak_2872
N2_chrIII	10070767	10071655	889	215.75	3.96818	1.29193	3.28938	strome_fem1_rrf3_egg_H3K36me3_ChIP_macs3_peak_2873
N2_chrIII	10071960	10073930	1971	306.14	23.1893	1.79401	22.3106	strome_fem1_rrf3_egg_H3K36me3_ChIP_macs3_peak_2874
N2_chrIII	10077924	10078571	648	281.02	8.34742	1.42494	7.61554	strome_fem1_rrf3_egg_H3K36me3_ChIP_macs3_peak_2875
N2_chrIII	10081454	10081839	386	244.6	3.44662	1.24508	2.77535	strome_fem1_rrf3_egg_H3K36me3_ChIP_macs3_peak_2876
N2_chrIII	10084435	10096538	12104	416.35	63.4495	2.4741	62.1151	strome_fem1_rrf3_egg_H3K36me3_ChIP_macs3_peak_2877
N2_chrIII	10100968	10113551	12584	386.53	47.4631	2.22903	46.3278	strome_fem1_rrf3_egg_H3K36me3_ChIP_macs3_peak_2878
N2_chrIII	10131297	10140308	9012	386.62	45.799	2.16005	44.6763	strome_fem1_rrf3_egg_H3K36me3_ChIP_macs3_peak_2879
N2_chrIII	10140684	10145606	4923	332.13	33.8725	1.96224	32.8768	strome_fem1_rrf3_egg_H3K36me3_ChIP_macs3_peak_2880
N2_chrIII	10146114	10152625	6512	339.7	34.7047	2.05322	33.7109	strome_fem1_rrf3_egg_H3K36me3_ChIP_macs3_peak_2881
N2_chrIII	10223422	10238659	15238	449.2	69.0476	2.44196	67.6025	strome_fem1_rrf3_egg_H3K36me3_ChIP_macs3_peak_2882
N2_chrIII	10239518	10240246	729	238.51	4.04513	1.28021	3.36557	strome_fem1_rrf3_egg_H3K36me3_ChIP_macs3_peak_2883
N2_chrIII	10242361	10242653	293	383.23	3.21859	1.18194	2.55063	strome_fem1_rrf3_egg_H3K36me3_ChIP_macs3_peak_2884
N2_chrIII	10244734	10245280	547	1389.52	3.82846	1.1029	3.15177	strome_fem1_rrf3_egg_H3K36me3_ChIP_macs3_peak_2885
N2_chrIII	10264870	10268615	3746	381.41	51.9629	2.2783	50.756	strome_fem1_rrf3_egg_H3K36me3_ChIP_macs3_peak_2886
N2_chrIII	10279587	10279868	282	239.12	4.03563	1.27824	3.35611	strome_fem1_rrf3_egg_H3K36me3_ChIP_macs3_peak_2887
N2_chrIII	10280630	10287790	7161	361.12	47.513	2.19323	46.3433	strome_fem1_rrf3_egg_H3K36me3_ChIP_macs3_peak_2888
N2_chrIII	10291210	10293159	1950	363.51	46.3281	2.28178	45.2171	strome_fem1_rrf3_egg_H3K36me3_ChIP_macs3_peak_2889
N2_chrIII	10293611	10298478	4868	359.45	44.4464	2.18475	43.3322	strome_fem1_rrf3_egg_H3K36me3_ChIP_macs3_peak_2890
N2_chrIII	10299182	10300154	973	239.04	6.4616	1.38607	5.75155	strome_fem1_rrf3_egg_H3K36me3_ChIP_macs3_peak_2891
N2_chrIII	10334051	10340068	6018	339.99	32.9497	1.98068	31.9722	strome_fem1_rrf3_egg_H3K36me3_ChIP_macs3_peak_2892
N2_chrIII	10340761	10347258	6498	452.26	80.5623	2.61815	78.8336	strome_fem1_rrf3_egg_H3K36me3_ChIP_macs3_peak_2893
N2_chrIII	10347561	10347915	355	234.22	4.28831	1.29346	3.60547	strome_fem1_rrf3_egg_H3K36me3_ChIP_macs3_peak_2894
N2_chrIII	10351100	10358240	7141	362.28	41.7024	2.10702	40.6199	strome_fem1_rrf3_egg_H3K36me3_ChIP_macs3_peak_2895
N2_chrIII	10371845	10377718	5874	418.69	57.2196	2.33324	55.9561	strome_fem1_rrf3_egg_H3K36me3_ChIP_macs3_peak_2896
N2_chrIII	10418529	10422241	3713	347.33	36.7236	2.06263	35.7073	strome_fem1_rrf3_egg_H3K36me3_ChIP_macs3_peak_2897
N2_chrIII	10422829	10427409	4581	411.72	63.8237	2.4697	62.4408	strome_fem1_rrf3_egg_H3K36me3_ChIP_macs3_peak_2898
N2_chrIII	10428073	10437549	9477	405.69	61.983	2.45983	60.6498	strome_fem1_rrf3_egg_H3K36me3_ChIP_macs3_peak_2899
N2_chrIII	10437953	10458938	20986	405.06	60.5748	2.39285	59.2289	strome_fem1_rrf3_egg_H3K36me3_ChIP_macs3_peak_2900
N2_chrIII	10459271	10465112	5842	373.11	45.153	2.20557	44.0472	strome_fem1_rrf3_egg_H3K36me3_ChIP_macs3_peak_2901
N2_chrIII	10467040	10467299	260	232.67	5.06139	1.33323	4.36836	strome_fem1_rrf3_egg_H3K36me3_ChIP_macs3_peak_2902
N2_chrIII	10472933	10480719	7787	504.6	92.5182	2.81395	90.7505	strome_fem1_rrf3_egg_H3K36me3_ChIP_macs3_peak_2903
N2_chrIII	10481453	10489626	8174	452.98	73.6925	2.59536	72.1989	strome_fem1_rrf3_egg_H3K36me3_ChIP_macs3_peak_2904
N2_chrIII	10490035	10495677	5643	397.83	53.7025	2.2569	52.4653	strome_fem1_rrf3_egg_H3K36me3_ChIP_macs3_peak_2905
N2_chrIII	10496082	10497279	1198	278.88	8.73201	1.43196	7.99713	strome_fem1_rrf3_egg_H3K36me3_ChIP_macs3_peak_2906
N2_chrIII	10497656	10499401	1746	242.67	6.41841	1.37511	5.71015	strome_fem1_rrf3_egg_H3K36me3_ChIP_macs3_peak_2907
N2_chrIII	10519401	10520975	1575	311.24	31.0531	1.90813	30.0896	strome_fem1_rrf3_egg_H3K36me3_ChIP_macs3_peak_2908
N2_chrIII	10521317	10522716	1400	333.14	36.6276	2.07709	35.6108	strome_fem1_rrf3_egg_H3K36me3_ChIP_macs3_peak_2909
N2_chrIII	10523167	10526887	3721	353.21	40.6489	2.15044	39.5889	strome_fem1_rrf3_egg_H3K36me3_ChIP_macs3_peak_2910
N2_chrIII	10527214	10533858	6645	369.03	49.9939	2.26733	48.81	strome_fem1_rrf3_egg_H3K36me3_ChIP_macs3_peak_2911
N2_chrIII	10582841	10583685	845	265.2	15.1547	1.6757	14.3512	strome_fem1_rrf3_egg_H3K36me3_ChIP_macs3_peak_2912
N2_chrIII	10584115	10584912	798	295.32	23.6129	1.87128	22.7279	strome_fem1_rrf3_egg_H3K36me3_ChIP_macs3_peak_2913
N2_chrIII	10585320	10590909	5590	301.61	26.115	1.86205	25.205	strome_fem1_rrf3_egg_H3K36me3_ChIP_macs3_peak_2914
N2_chrIII	10591353	10592046	694	284.32	18.5189	1.68497	17.6878	strome_fem1_rrf3_egg_H3K36me3_ChIP_macs3_peak_2915
N2_chrIII	10613017	10620310	7294	381.56	52.461	2.29683	51.2337	strome_fem1_rrf3_egg_H3K36me3_ChIP_macs3_peak_2916
N2_chrIII	10621111	10625068	3958	267.73	15.9281	1.66826	15.1199	strome_fem1_rrf3_egg_H3K36me3_ChIP_macs3_peak_2917
N2_chrIII	10625570	10629271	3702	297.15	25.0632	1.86205	24.1659	strome_fem1_rrf3_egg_H3K36me3_ChIP_macs3_peak_2918
N2_chrIII	10629650	10643913	14264	326.14	34.6679	2.00509	33.6671	strome_fem1_rrf3_egg_H3K36me3_ChIP_macs3_peak_2919
N2_chrIII	10644323	10648272	3950	303.73	25.384	1.87614	24.4833	strome_fem1_rrf3_egg_H3K36me3_ChIP_macs3_peak_2920
N2_chrIII	10660679	10671342	10664	382.23	49.2715	2.21118	48.0934	strome_fem1_rrf3_egg_H3K36me3_ChIP_macs3_peak_2921
N2_chrIII	10671833	10672235	403	270.8	17.2928	1.71639	16.47	strome_fem1_rrf3_egg_H3K36me3_ChIP_macs3_peak_2922
N2_chrIII	10672849	10674278	1430	240.73	9.89502	1.5206	9.1465	strome_fem1_rrf3_egg_H3K36me3_ChIP_macs3_peak_2923
N2_chrIII	10674629	10679149	4521	300.99	22.7022	1.81679	21.8275	strome_fem1_rrf3_egg_H3K36me3_ChIP_macs3_peak_2924
N2_chrIII	10679556	10679834	279	252.4	3.22363	1.23022	2.55554	strome_fem1_rrf3_egg_H3K36me3_ChIP_macs3_peak_2925
N2_chrIII	10680851	10681297	447	229.84	3.542	1.25795	2.86952	strome_fem1_rrf3_egg_H3K36me3_ChIP_macs3_peak_2926
N2_chrIII	10682935	10683408	474	222.1	3.61193	1.26754	2.93833	strome_fem1_rrf3_egg_H3K36me3_ChIP_macs3_peak_2927
N2_chrIII	10683825	10684925	1101	240.12	6.43632	1.38374	5.72688	strome_fem1_rrf3_egg_H3K36me3_ChIP_macs3_peak_2928
N2_chrIII	10686793	10687278	486	231.29	6.34082	1.39224	5.63196	strome_fem1_rrf3_egg_H3K36me3_ChIP_macs3_peak_2929
N2_chrIII	10687667	10688983	1317	303.64	17.8343	1.6626	17.0073	strome_fem1_rrf3_egg_H3K36me3_ChIP_macs3_peak_2930
N2_chrIII	10689385	10689669	285	258.87	13.5835	1.61896	12.7975	strome_fem1_rrf3_egg_H3K36me3_ChIP_macs3_peak_2931
N2_chrIII	10690092	10696006	5915	360.83	44.5718	2.08338	43.4254	strome_fem1_rrf3_egg_H3K36me3_ChIP_macs3_peak_2932
N2_chrIII	10696518	10698212	1695	325.88	35.5333	2.01058	34.5225	strome_fem1_rrf3_egg_H3K36me3_ChIP_macs3_peak_2933
N2_chrIII	10705448	10705846	399	247.69	9.08445	1.47867	8.34543	strome_fem1_rrf3_egg_H3K36me3_ChIP_macs3_peak_2934
N2_chrIII	10719126	10721519	2394	272.86	15.17	1.63953	14.3687	strome_fem1_rrf3_egg_H3K36me3_ChIP_macs3_peak_2935
N2_chrIII	10721829	10722471	643	283.08	21.6047	1.79398	20.7412	strome_fem1_rrf3_egg_H3K36me3_ChIP_macs3_peak_2936
N2_chrIII	10722886	10727774	4889	411.51	57.5943	2.36546	56.3492	strome_fem1_rrf3_egg_H3K36me3_ChIP_macs3_peak_2937
N2_chrIII	10728139	10740413	12275	327.22	32.6732	1.96707	31.6871	strome_fem1_rrf3_egg_H3K36me3_ChIP_macs3_peak_2938
N2_chrIII	10740805	10741315	511	224.33	6.99103	1.42295	6.27484	strome_fem1_rrf3_egg_H3K36me3_ChIP_macs3_peak_2939
N2_chrIII	10741747	10751479	9733	370.69	42.6741	2.1315	41.5904	strome_fem1_rrf3_egg_H3K36me3_ChIP_macs3_peak_2940
N2_chrIII	10752042	10752529	488	233.67	8.77318	1.48193	8.03745	strome_fem1_rrf3_egg_H3K36me3_ChIP_macs3_peak_2941
N2_chrIII	10752989	10754669	1681	228.05	6.51653	1.39731	5.80606	strome_fem1_rrf3_egg_H3K36me3_ChIP_macs3_peak_2942
N2_chrIII	10755241	10755725	485	207.32	4.26048	1.31463	3.57735	strome_fem1_rrf3_egg_H3K36me3_ChIP_macs3_peak_2943
N2_chrIII	10757170	10763269	6100	457.87	82.7964	2.70157	81.1119	strome_fem1_rrf3_egg_H3K36me3_ChIP_macs3_peak_2944
N2_chrIII	10763603	10779470	15868	433.52	62.9758	2.40222	61.6314	strome_fem1_rrf3_egg_H3K36me3_ChIP_macs3_peak_2945
N2_chrIII	10779960	10794411	14452	392.6	54.9101	2.3337	53.6725	strome_fem1_rrf3_egg_H3K36me3_ChIP_macs3_peak_2946
N2_chrIII	10794797	10796864	2068	314.9	29.7421	1.97215	28.7974	strome_fem1_rrf3_egg_H3K36me3_ChIP_macs3_peak_2947
N2_chrIII	10797273	10798301	1029	271.45	15.9534	1.65462	15.1456	strome_fem1_rrf3_egg_H3K36me3_ChIP_macs3_peak_2948
N2_chrIII	10813660	10813916	257	231.59	3.33836	1.24697	2.66862	strome_fem1_rrf3_egg_H3K36me3_ChIP_macs3_peak_2949
N2_chrIII	10828462	10832177	3716	408.22	66.5498	2.49837	65.1607	strome_fem1_rrf3_egg_H3K36me3_ChIP_macs3_peak_2950
N2_chrIII	10832660	10841257	8598	446.41	76.3253	2.50172	74.6565	strome_fem1_rrf3_egg_H3K36me3_ChIP_macs3_peak_2951
N2_chrIII	10841965	10842812	848	244.57	7.42237	1.42279	6.70099	strome_fem1_rrf3_egg_H3K36me3_ChIP_macs3_peak_2952
N2_chrIII	10859452	10860895	1444	266.12	14.0387	1.59262	13.2518	strome_fem1_rrf3_egg_H3K36me3_ChIP_macs3_peak_2953
N2_chrIII	10861317	10861648	332	303.01	26.5459	1.91982	25.6343	strome_fem1_rrf3_egg_H3K36me3_ChIP_macs3_peak_2954
N2_chrIII	10862211	10864053	1843	325.57	30.0221	1.90626	29.0752	strome_fem1_rrf3_egg_H3K36me3_ChIP_macs3_peak_2955
N2_chrIII	10864489	10866050	1562	330	31.7324	1.92022	30.7659	strome_fem1_rrf3_egg_H3K36me3_ChIP_macs3_peak_2956
N2_chrIII	10869795	10871597	1803	373.27	47.4086	2.21319	46.2624	strome_fem1_rrf3_egg_H3K36me3_ChIP_macs3_peak_2957
N2_chrIII	10872112	10874114	2003	340.56	36.4015	1.99658	35.3854	strome_fem1_rrf3_egg_H3K36me3_ChIP_macs3_peak_2958
N2_chrIII	10874588	10876587	2000	315.55	26.3891	1.90772	25.4773	strome_fem1_rrf3_egg_H3K36me3_ChIP_macs3_peak_2959
N2_chrIII	10876904	10880002	3099	284.49	20.8634	1.78022	20.0071	strome_fem1_rrf3_egg_H3K36me3_ChIP_macs3_peak_2960
N2_chrIII	10880322	10880888	567	360.81	36.6523	2.00324	35.6424	strome_fem1_rrf3_egg_H3K36me3_ChIP_macs3_peak_2961
N2_chrIII	10881260	10881736	477	335.12	38.2679	2.12258	37.239	strome_fem1_rrf3_egg_H3K36me3_ChIP_macs3_peak_2962
N2_chrIII	10882259	10901046	18788	373.57	47.6845	2.23181	46.5363	strome_fem1_rrf3_egg_H3K36me3_ChIP_macs3_peak_2963
N2_chrIII	10901356	10902075	720	236.41	8.222	1.46601	7.49106	strome_fem1_rrf3_egg_H3K36me3_ChIP_macs3_peak_2964
N2_chrIII	10902435	10914588	12154	342.74	38.0677	2.08967	37.03	strome_fem1_rrf3_egg_H3K36me3_ChIP_macs3_peak_2965
N2_chrIII	10914891	10916353	1463	238.18	7.47244	1.4285	6.75095	strome_fem1_rrf3_egg_H3K36me3_ChIP_macs3_peak_2966
N2_chrIII	10916933	10920158	3226	344.09	39.9326	2.10912	38.8766	strome_fem1_rrf3_egg_H3K36me3_ChIP_macs3_peak_2967
N2_chrIII	10920846	10923255	2410	347.55	41.0851	2.10013	40.0101	strome_fem1_rrf3_egg_H3K36me3_ChIP_macs3_peak_2968
N2_chrIII	10928180	10929485	1306	247.92	8.78967	1.4549	8.05562	strome_fem1_rrf3_egg_H3K36me3_ChIP_macs3_peak_2969
N2_chrIII	10951365	10964542	13178	363.59	50.4941	2.26199	49.2743	strome_fem1_rrf3_egg_H3K36me3_ChIP_macs3_peak_2970
N2_chrIII	10965130	10972736	7607	330.3	34.1471	2.02261	33.1561	strome_fem1_rrf3_egg_H3K36me3_ChIP_macs3_peak_2971
N2_chrIII	10988591	10988890	300	231.7	5.57752	1.35368	4.87844	strome_fem1_rrf3_egg_H3K36me3_ChIP_macs3_peak_2972
N2_chrIII	11028993	11032499	3507	370.54	45.0384	2.1059	43.9098	strome_fem1_rrf3_egg_H3K36me3_ChIP_macs3_peak_2973
N2_chrIII	11056071	11057027	957	211.2	4.40023	1.31739	3.71556	strome_fem1_rrf3_egg_H3K36me3_ChIP_macs3_peak_2974
N2_chrIII	11057395	11083975	26581	346.32	42.0662	2.15598	40.9625	strome_fem1_rrf3_egg_H3K36me3_ChIP_macs3_peak_2975
N2_chrIII	11084431	11094680	10250	418.62	66.2956	2.54278	64.9242	strome_fem1_rrf3_egg_H3K36me3_ChIP_macs3_peak_2976
N2_chrIII	11112593	11119704	7112	338.11	30.2184	1.93044	29.2663	strome_fem1_rrf3_egg_H3K36me3_ChIP_macs3_peak_2977
N2_chrIII	11120082	11122412	2331	276.54	20.4181	1.75192	19.5645	strome_fem1_rrf3_egg_H3K36me3_ChIP_macs3_peak_2978
N2_chrIII	11123114	11140103	16990	329.07	33.3245	1.9546	32.3259	strome_fem1_rrf3_egg_H3K36me3_ChIP_macs3_peak_2979
N2_chrIII	11140629	11150013	9385	339.64	40.4345	2.09887	39.3618	strome_fem1_rrf3_egg_H3K36me3_ChIP_macs3_peak_2980
N2_chrIII	11156137	11156451	315	258.16	5.74582	1.34562	5.04351	strome_fem1_rrf3_egg_H3K36me3_ChIP_macs3_peak_2981
N2_chrIII	11158666	11159434	769	227.35	3.7123	1.26916	3.03731	strome_fem1_rrf3_egg_H3K36me3_ChIP_macs3_peak_2982
N2_chrIII	11160346	11161578	1233	243.89	6.39352	1.37573	5.68485	strome_fem1_rrf3_egg_H3K36me3_ChIP_macs3_peak_2983
N2_chrIII	11163259	11180325	17067	396.17	57.4872	2.3701	56.1827	strome_fem1_rrf3_egg_H3K36me3_ChIP_macs3_peak_2984
N2_chrIII	11181077	11182341	1265	233.1	6.27469	1.37292	5.56889	strome_fem1_rrf3_egg_H3K36me3_ChIP_macs3_peak_2985
N2_chrIII	11182854	11194770	11917	304.4	27.4346	1.90989	26.512	strome_fem1_rrf3_egg_H3K36me3_ChIP_macs3_peak_2986
N2_chrIII	11195603	11207398	11796	304.44	25.1921	1.83552	24.2898	strome_fem1_rrf3_egg_H3K36me3_ChIP_macs3_peak_2987
N2_chrIII	11208809	11216888	8080	290.8	20.0275	1.72772	19.1764	strome_fem1_rrf3_egg_H3K36me3_ChIP_macs3_peak_2988
N2_chrIII	11255649	11275974	20326	354.58	43.1038	2.14627	41.9842	strome_fem1_rrf3_egg_H3K36me3_ChIP_macs3_peak_2989
N2_chrIII	11276356	11282454	6099	320.07	31.2741	1.95153	30.3113	strome_fem1_rrf3_egg_H3K36me3_ChIP_macs3_peak_2990
N2_chrIII	11282941	11287253	4313	289.54	20.6837	1.75853	19.8299	strome_fem1_rrf3_egg_H3K36me3_ChIP_macs3_peak_2991
N2_chrIII	11287747	11288696	950	260.76	12.9195	1.59099	12.1405	strome_fem1_rrf3_egg_H3K36me3_ChIP_macs3_peak_2992
N2_chrIII	11289374	11290859	1486	266.65	9.63693	1.47436	8.89194	strome_fem1_rrf3_egg_H3K36me3_ChIP_macs3_peak_2993
N2_chrIII	11291259	11293284	2026	230.88	8.16524	1.46109	7.43622	strome_fem1_rrf3_egg_H3K36me3_ChIP_macs3_peak_2994
N2_chrIII	11293629	11294554	926	236.01	9.54921	1.49633	8.80666	strome_fem1_rrf3_egg_H3K36me3_ChIP_macs3_peak_2995
N2_chrIII	11295197	11327174	31978	375.46	51.5609	2.31387	50.3511	strome_fem1_rrf3_egg_H3K36me3_ChIP_macs3_peak_2996
N2_chrIII	11327507	11346879	19373	331.29	36.1501	2.07135	35.1294	strome_fem1_rrf3_egg_H3K36me3_ChIP_macs3_peak_2997
N2_chrIII	11347186	11365953	18768	328.91	31.0532	1.98469	30.0952	strome_fem1_rrf3_egg_H3K36me3_ChIP_macs3_peak_2998
N2_chrIII	11487264	11487596	333	202.96	3.4614	1.27401	2.78953	strome_fem1_rrf3_egg_H3K36me3_ChIP_macs3_peak_2999
N2_chrIII	11488170	11488536	367	234.02	4.84478	1.31696	4.1552	strome_fem1_rrf3_egg_H3K36me3_ChIP_macs3_peak_3000
N2_chrIII	11506698	11507034	337	241.14	4.10741	1.28146	3.42668	strome_fem1_rrf3_egg_H3K36me3_ChIP_macs3_peak_3001
N2_chrIII	11507405	11510356	2952	287.13	19.5777	1.75591	18.7327	strome_fem1_rrf3_egg_H3K36me3_ChIP_macs3_peak_3002
N2_chrIII	11510807	11514359	3553	362.25	43.8114	2.22728	42.7186	strome_fem1_rrf3_egg_H3K36me3_ChIP_macs3_peak_3003
N2_chrIII	11514951	11532656	17706	327.75	32.2927	1.99015	31.3179	strome_fem1_rrf3_egg_H3K36me3_ChIP_macs3_peak_3004
N2_chrIII	11533159	11548263	15105	314.79	29.0892	1.95602	28.1509	strome_fem1_rrf3_egg_H3K36me3_ChIP_macs3_peak_3005
N2_chrIII	11548606	11552103	3498	382.11	57.2741	2.33098	55.9395	strome_fem1_rrf3_egg_H3K36me3_ChIP_macs3_peak_3006
N2_chrIII	11553120	11558037	4918	346.06	40.4808	2.1449	39.4173	strome_fem1_rrf3_egg_H3K36me3_ChIP_macs3_peak_3007
N2_chrIII	11587337	11588160	824	245.46	5.28196	1.33119	4.5865	strome_fem1_rrf3_egg_H3K36me3_ChIP_macs3_peak_3008
N2_chrIII	11588709	11610852	22144	326.81	33.8134	2.01659	32.8251	strome_fem1_rrf3_egg_H3K36me3_ChIP_macs3_peak_3009
N2_chrIII	11611979	11613308	1330	227.7	7.8263	1.44425	7.10205	strome_fem1_rrf3_egg_H3K36me3_ChIP_macs3_peak_3010
N2_chrIII	11639143	11639423	281	210.43	4.69742	1.33486	4.00848	strome_fem1_rrf3_egg_H3K36me3_ChIP_macs3_peak_3011
N2_chrIII	11640488	11642652	2165	302.28	28.3002	1.8977	27.37	strome_fem1_rrf3_egg_H3K36me3_ChIP_macs3_peak_3012
N2_chrIII	11643219	11644306	1088	284.88	20.3623	1.763	19.5112	strome_fem1_rrf3_egg_H3K36me3_ChIP_macs3_peak_3013
N2_chrIII	11645002	11646993	1992	298.41	24.5684	1.86012	23.6758	strome_fem1_rrf3_egg_H3K36me3_ChIP_macs3_peak_3014
N2_chrIII	11647477	11648202	726	224.51	7.21025	1.42409	6.49273	strome_fem1_rrf3_egg_H3K36me3_ChIP_macs3_peak_3015
N2_chrIII	11683025	11689726	6702	248.9	11.6716	1.56063	10.906	strome_fem1_rrf3_egg_H3K36me3_ChIP_macs3_peak_3016
N2_chrIII	11690077	11690931	855	277.11	16.9096	1.70948	16.0892	strome_fem1_rrf3_egg_H3K36me3_ChIP_macs3_peak_3017
N2_chrIII	11691996	11693326	1331	240.19	9.84705	1.51487	9.09962	strome_fem1_rrf3_egg_H3K36me3_ChIP_macs3_peak_3018
N2_chrIII	11693660	11694768	1109	245.77	10.8598	1.54065	10.1023	strome_fem1_rrf3_egg_H3K36me3_ChIP_macs3_peak_3019
N2_chrIII	11695116	11697057	1942	245.79	9.7421	1.50299	8.99618	strome_fem1_rrf3_egg_H3K36me3_ChIP_macs3_peak_3020
N2_chrIII	11697475	11697803	329	240.46	10.0017	1.52349	9.25232	strome_fem1_rrf3_egg_H3K36me3_ChIP_macs3_peak_3021
N2_chrIII	11698530	11701358	2829	239.57	10.2058	1.50149	9.45771	strome_fem1_rrf3_egg_H3K36me3_ChIP_macs3_peak_3022
N2_chrIII	11701734	11702225	492	282.8	18.3276	1.73083	17.4944	strome_fem1_rrf3_egg_H3K36me3_ChIP_macs3_peak_3023
N2_chrIII	11702606	11703172	567	248.65	12.0414	1.57506	11.2719	strome_fem1_rrf3_egg_H3K36me3_ChIP_macs3_peak_3024
N2_chrIII	11704310	11705405	1096	227.43	4.96337	1.32812	4.27219	strome_fem1_rrf3_egg_H3K36me3_ChIP_macs3_peak_3025
N2_chrIII	11705949	11706390	442	238.05	7.27942	1.42321	6.5598	strome_fem1_rrf3_egg_H3K36me3_ChIP_macs3_peak_3026
N2_chrIII	11708159	11713270	5112	246.09	9.96295	1.49841	9.21585	strome_fem1_rrf3_egg_H3K36me3_ChIP_macs3_peak_3027
N2_chrIII	11713580	11715516	1937	269.11	16.1587	1.67334	15.3479	strome_fem1_rrf3_egg_H3K36me3_ChIP_macs3_peak_3028
N2_chrIII	11715854	11717160	1307	291.47	23.8274	1.79024	22.9378	strome_fem1_rrf3_egg_H3K36me3_ChIP_macs3_peak_3029
N2_chrIII	11717878	11720919	3042	249.03	12.7002	1.55644	11.9276	strome_fem1_rrf3_egg_H3K36me3_ChIP_macs3_peak_3030
N2_chrIII	11735777	11736824	1048	272.75	19.7894	1.72465	18.9443	strome_fem1_rrf3_egg_H3K36me3_ChIP_macs3_peak_3031
N2_chrIII	11737284	11744974	7691	346.66	41.1951	2.17968	40.124	strome_fem1_rrf3_egg_H3K36me3_ChIP_macs3_peak_3032
N2_chrIII	11772543	11773763	1221	289.77	23.983	1.82605	23.0984	strome_fem1_rrf3_egg_H3K36me3_ChIP_macs3_peak_3033
N2_chrIII	11774221	11807134	32914	406.48	64.6704	2.5034	63.291	strome_fem1_rrf3_egg_H3K36me3_ChIP_macs3_peak_3034
N2_chrIII	11846207	11846637	431	232.81	3.41109	1.25094	2.74021	strome_fem1_rrf3_egg_H3K36me3_ChIP_macs3_peak_3035
N2_chrIII	11849357	11889379	40023	320.87	31.5084	1.97817	30.538	strome_fem1_rrf3_egg_H3K36me3_ChIP_macs3_peak_3036
N2_chrIII	11889697	11895119	5423	307.4	28.5205	1.93888	27.5879	strome_fem1_rrf3_egg_H3K36me3_ChIP_macs3_peak_3037
N2_chrIII	11919667	11954071	34405	363.19	45.4938	2.17542	44.3475	strome_fem1_rrf3_egg_H3K36me3_ChIP_macs3_peak_3038
N2_chrIII	11954705	11963866	9162	283.11	19.1887	1.70379	18.3493	strome_fem1_rrf3_egg_H3K36me3_ChIP_macs3_peak_3039
N2_chrIII	11964213	11975002	10790	283.86	21.2734	1.74331	20.4124	strome_fem1_rrf3_egg_H3K36me3_ChIP_macs3_peak_3040
N2_chrIII	11975407	11986846	11440	326.87	33.1002	1.98927	32.1147	strome_fem1_rrf3_egg_H3K36me3_ChIP_macs3_peak_3041
N2_chrIII	11987503	11990626	3124	337.19	36.6428	2.11974	35.6293	strome_fem1_rrf3_egg_H3K36me3_ChIP_macs3_peak_3042
N2_chrIII	11991236	12021355	30120	326.41	34.4834	2.01351	33.4754	strome_fem1_rrf3_egg_H3K36me3_ChIP_macs3_peak_3043
N2_chrIII	12021800	12027838	6039	347.51	39.4308	2.11655	38.3814	strome_fem1_rrf3_egg_H3K36me3_ChIP_macs3_peak_3044
N2_chrIII	12028585	12029014	430	250.05	9.65021	1.49366	8.9051	strome_fem1_rrf3_egg_H3K36me3_ChIP_macs3_peak_3045
N2_chrIII	12057985	12058566	582	286.03	19.3859	1.75523	18.5425	strome_fem1_rrf3_egg_H3K36me3_ChIP_macs3_peak_3046
N2_chrIII	12058883	12062889	4007	342.88	43.3587	2.17126	42.2369	strome_fem1_rrf3_egg_H3K36me3_ChIP_macs3_peak_3047
N2_chrIII	12063545	12070795	7251	320.3	32.3803	1.9621	31.3996	strome_fem1_rrf3_egg_H3K36me3_ChIP_macs3_peak_3048
N2_chrIII	12071194	12075873	4680	357.14	41.0435	2.09406	39.9694	strome_fem1_rrf3_egg_H3K36me3_ChIP_macs3_peak_3049
N2_chrIII	12076501	12100661	24161	327.52	34.3651	2.02601	33.3623	strome_fem1_rrf3_egg_H3K36me3_ChIP_macs3_peak_3050
N2_chrIII	12179381	12191633	12253	344.48	40.9689	2.15284	39.8849	strome_fem1_rrf3_egg_H3K36me3_ChIP_macs3_peak_3051
N2_chrIII	12191972	12196447	4476	428.9	76.6082	2.64488	74.9743	strome_fem1_rrf3_egg_H3K36me3_ChIP_macs3_peak_3052
N2_chrIII	12197349	12201582	4234	287.7	21.0642	1.77345	20.2059	strome_fem1_rrf3_egg_H3K36me3_ChIP_macs3_peak_3053
N2_chrIII	12228942	12231275	2334	245.11	11.3611	1.51074	10.6036	strome_fem1_rrf3_egg_H3K36me3_ChIP_macs3_peak_3054
N2_chrIII	12231601	12236890	5290	494.33	97.7338	2.8712	95.7987	strome_fem1_rrf3_egg_H3K36me3_ChIP_macs3_peak_3055
N2_chrIII	12237205	12245453	8249	334.82	37.2334	2.06618	36.1989	strome_fem1_rrf3_egg_H3K36me3_ChIP_macs3_peak_3056
N2_chrIII	12245808	12249537	3730	287.97	21.0663	1.78239	20.2073	strome_fem1_rrf3_egg_H3K36me3_ChIP_macs3_peak_3057
N2_chrIII	12249904	12253021	3118	325.95	35.027	2.02825	34.0216	strome_fem1_rrf3_egg_H3K36me3_ChIP_macs3_peak_3058
N2_chrIII	12253458	12259254	5797	268.41	9.60503	1.47036	8.86067	strome_fem1_rrf3_egg_H3K36me3_ChIP_macs3_peak_3059
N2_chrIII	12264847	12265105	259	228.54	6.30799	1.39282	5.59942	strome_fem1_rrf3_egg_H3K36me3_ChIP_macs3_peak_3060
N2_chrIII	12265555	12277006	11452	385.74	57.2183	2.34582	55.897	strome_fem1_rrf3_egg_H3K36me3_ChIP_macs3_peak_3061
N2_chrIII	12277439	12280530	3092	265.53	16.9989	1.6698	16.1793	strome_fem1_rrf3_egg_H3K36me3_ChIP_macs3_peak_3062
N2_chrIII	12281060	12304446	23387	364.82	47.1538	2.19201	45.9875	strome_fem1_rrf3_egg_H3K36me3_ChIP_macs3_peak_3063
N2_chrIII	12304763	12305748	986	283.23	21.4328	1.79489	20.5704	strome_fem1_rrf3_egg_H3K36me3_ChIP_macs3_peak_3064
N2_chrIII	12306139	12309886	3748	318.09	31.4213	1.98646	30.4581	strome_fem1_rrf3_egg_H3K36me3_ChIP_macs3_peak_3065
N2_chrIII	12310261	12310558	298	219.12	4.50436	1.31526	3.81871	strome_fem1_rrf3_egg_H3K36me3_ChIP_macs3_peak_3066
N2_chrIII	12360946	12361598	653	215.79	5.50089	1.36905	4.80181	strome_fem1_rrf3_egg_H3K36me3_ChIP_macs3_peak_3067
N2_chrIII	12367566	12382592	15027	292.53	23.3549	1.80602	22.469	strome_fem1_rrf3_egg_H3K36me3_ChIP_macs3_peak_3068
N2_chrIII	12390119	12390424	306	199.57	3.04902	1.25146	2.38349	strome_fem1_rrf3_egg_H3K36me3_ChIP_macs3_peak_3069
N2_chrIII	12393101	12396304	3204	304.85	30.3429	1.86186	29.3711	strome_fem1_rrf3_egg_H3K36me3_ChIP_macs3_peak_3070
N2_chrIII	12397037	12404330	7294	382.46	53.4673	2.3047	52.223	strome_fem1_rrf3_egg_H3K36me3_ChIP_macs3_peak_3071
N2_chrIII	12404656	12408158	3503	341.06	28.5045	1.84638	27.5727	strome_fem1_rrf3_egg_H3K36me3_ChIP_macs3_peak_3072
N2_chrIII	12424185	12429949	5765	286.23	19.0083	1.7114	18.171	strome_fem1_rrf3_egg_H3K36me3_ChIP_macs3_peak_3073
N2_chrIII	12430400	12437373	6974	295.39	24.4051	1.84558	23.5109	strome_fem1_rrf3_egg_H3K36me3_ChIP_macs3_peak_3074
N2_chrIII	12438989	12449059	10071	314.88	29.9672	1.94135	29.013	strome_fem1_rrf3_egg_H3K36me3_ChIP_macs3_peak_3075
N2_chrIII	12449428	12451576	2149	239.47	8.74103	1.46124	8.0072	strome_fem1_rrf3_egg_H3K36me3_ChIP_macs3_peak_3076
N2_chrIII	12452688	12456739	4052	345.89	36.3066	2.03251	35.2975	strome_fem1_rrf3_egg_H3K36me3_ChIP_macs3_peak_3077
N2_chrIII	12459277	12459580	304	213.54	3.60018	1.2734	2.92665	strome_fem1_rrf3_egg_H3K36me3_ChIP_macs3_peak_3078
N2_chrIII	12470314	12471086	773	229.98	3.5046	1.25711	2.83247	strome_fem1_rrf3_egg_H3K36me3_ChIP_macs3_peak_3079
N2_chrIII	12472063	12480272	8210	442.39	77.6173	2.62292	75.9951	strome_fem1_rrf3_egg_H3K36me3_ChIP_macs3_peak_3080
N2_chrIII	12480641	12483825	3185	295.88	22.9565	1.81441	22.0779	strome_fem1_rrf3_egg_H3K36me3_ChIP_macs3_peak_3081
N2_chrIII	12484550	12489327	4778	336.03	34.2321	2.06912	33.2425	strome_fem1_rrf3_egg_H3K36me3_ChIP_macs3_peak_3082
N2_chrIII	12489683	12495178	5496	282.63	20.1989	1.76042	19.3492	strome_fem1_rrf3_egg_H3K36me3_ChIP_macs3_peak_3083
N2_chrIII	12505878	12506172	295	234.55	5.55871	1.35301	4.85926	strome_fem1_rrf3_egg_H3K36me3_ChIP_macs3_peak_3084
N2_chrIII	12518542	12518841	300	198.01	3.11782	1.25674	2.451	strome_fem1_rrf3_egg_H3K36me3_ChIP_macs3_peak_3085
N2_chrIII	12519231	12545439	26209	338.65	36.5722	2.06802	35.5494	strome_fem1_rrf3_egg_H3K36me3_ChIP_macs3_peak_3086
N2_chrIII	12546658	12568333	21676	357.63	45.1799	2.18622	44.0433	strome_fem1_rrf3_egg_H3K36me3_ChIP_macs3_peak_3087
N2_chrIII	12570225	12579188	8964	287.81	20.52	1.75902	19.6652	strome_fem1_rrf3_egg_H3K36me3_ChIP_macs3_peak_3088
N2_chrIII	12580268	12581428	1161	243.67	10.4875	1.53037	9.73381	strome_fem1_rrf3_egg_H3K36me3_ChIP_macs3_peak_3089
N2_chrIII	12581731	12590155	8425	276.52	16.1332	1.66778	15.3216	strome_fem1_rrf3_egg_H3K36me3_ChIP_macs3_peak_3090
N2_chrIII	12590615	12601662	11048	296.87	19.1522	1.72742	18.3111	strome_fem1_rrf3_egg_H3K36me3_ChIP_macs3_peak_3091
N2_chrIII	12602243	12603527	1285	304.75	27.4802	1.90989	26.5559	strome_fem1_rrf3_egg_H3K36me3_ChIP_macs3_peak_3092
N2_chrIII	12604048	12604361	314	214.35	4.90103	1.34176	4.20949	strome_fem1_rrf3_egg_H3K36me3_ChIP_macs3_peak_3093
N2_chrIII	12623045	12623327	283	215.14	3.64956	1.27533	2.9753	strome_fem1_rrf3_egg_H3K36me3_ChIP_macs3_peak_3094
N2_chrIII	12623710	12626655	2946	431.75	65.3331	2.39994	63.9187	strome_fem1_rrf3_egg_H3K36me3_ChIP_macs3_peak_3095
N2_chrIII	12627082	12635745	8664	397.87	59.7981	2.41205	58.4676	strome_fem1_rrf3_egg_H3K36me3_ChIP_macs3_peak_3096
N2_chrIII	12637383	12653831	16449	288.51	19.9574	1.7386	19.1071	strome_fem1_rrf3_egg_H3K36me3_ChIP_macs3_peak_3097
N2_chrIII	12654684	12671522	16839	333.43	33.4354	2.01171	32.4423	strome_fem1_rrf3_egg_H3K36me3_ChIP_macs3_peak_3098
N2_chrIII	12671897	12672237	341	217.36	4.61428	1.32142	3.92747	strome_fem1_rrf3_egg_H3K36me3_ChIP_macs3_peak_3099
N2_chrIII	12672562	12674358	1797	240.43	5.71473	1.35373	5.01379	strome_fem1_rrf3_egg_H3K36me3_ChIP_macs3_peak_3100
N2_chrIII	12677533	12679404	1872	258.56	8.46012	1.44314	7.72781	strome_fem1_rrf3_egg_H3K36me3_ChIP_macs3_peak_3101
N2_chrIII	12680281	12681139	859	258.62	12.2321	1.57108	11.4602	strome_fem1_rrf3_egg_H3K36me3_ChIP_macs3_peak_3102
N2_chrIII	12681489	12685312	3824	350.38	38.375	2.036	37.3227	strome_fem1_rrf3_egg_H3K36me3_ChIP_macs3_peak_3103
N2_chrIII	12685663	12691242	5580	277.9	18.054	1.72103	17.224	strome_fem1_rrf3_egg_H3K36me3_ChIP_macs3_peak_3104
N2_chrIII	12691561	12698959	7399	258.21	12.8214	1.59136	12.0434	strome_fem1_rrf3_egg_H3K36me3_ChIP_macs3_peak_3105
N2_chrIII	12699486	12768939	69454	356.57	44.2433	2.17345	43.1153	strome_fem1_rrf3_egg_H3K36me3_ChIP_macs3_peak_3106
N2_chrIII	12769628	12772067	2440	335.95	40.9158	2.09343	39.8392	strome_fem1_rrf3_egg_H3K36me3_ChIP_macs3_peak_3107
N2_chrIII	12774325	12776523	2199	344.23	38.8071	2.08582	37.7665	strome_fem1_rrf3_egg_H3K36me3_ChIP_macs3_peak_3108
N2_chrIII	12843229	12846218	2990	314.57	30.6406	1.95667	29.6871	strome_fem1_rrf3_egg_H3K36me3_ChIP_macs3_peak_3109
N2_chrIII	12846600	12847147	548	228.99	7.74037	1.45236	7.01514	strome_fem1_rrf3_egg_H3K36me3_ChIP_macs3_peak_3110
N2_chrIII	12847612	12849367	1756	272.4	17.7733	1.69904	16.9483	strome_fem1_rrf3_egg_H3K36me3_ChIP_macs3_peak_3111
N2_chrIII	12849674	12852167	2494	326.55	27.4273	1.853	26.5039	strome_fem1_rrf3_egg_H3K36me3_ChIP_macs3_peak_3112
N2_chrIII	12852486	12853278	793	286.76	12.7914	1.56871	12.0123	strome_fem1_rrf3_egg_H3K36me3_ChIP_macs3_peak_3113
N2_chrIII	12865261	12866869	1609	252.56	8.94476	1.46877	8.20713	strome_fem1_rrf3_egg_H3K36me3_ChIP_macs3_peak_3114
N2_chrIII	12897020	12897477	458	218.83	3.82705	1.28131	3.15029	strome_fem1_rrf3_egg_H3K36me3_ChIP_macs3_peak_3115
N2_chrIII	12898632	12905799	7168	391.34	52.1113	2.26628	50.9199	strome_fem1_rrf3_egg_H3K36me3_ChIP_macs3_peak_3116
N2_chrIII	12906656	12935422	28767	322.17	32.8655	1.94803	31.8584	strome_fem1_rrf3_egg_H3K36me3_ChIP_macs3_peak_3117
N2_chrIII	12947417	12954155	6739	298.76	25.1445	1.85316	24.2378	strome_fem1_rrf3_egg_H3K36me3_ChIP_macs3_peak_3118
N2_chrIII	12954495	12961710	7216	312.87	30.1812	1.9573	29.2265	strome_fem1_rrf3_egg_H3K36me3_ChIP_macs3_peak_3119
N2_chrIII	12962081	12967370	5290	321.95	32.558	2.01845	31.5835	strome_fem1_rrf3_egg_H3K36me3_ChIP_macs3_peak_3120
N2_chrIII	12968281	12970800	2520	287.78	19.5036	1.73723	18.6606	strome_fem1_rrf3_egg_H3K36me3_ChIP_macs3_peak_3121
N2_chrIII	12995983	12999919	3937	313.63	29.2464	1.94622	28.3046	strome_fem1_rrf3_egg_H3K36me3_ChIP_macs3_peak_3122
N2_chrIII	13002186	13008170	5985	358.65	42.937	2.1463	41.8478	strome_fem1_rrf3_egg_H3K36me3_ChIP_macs3_peak_3123
N2_chrIII	13118128	13130348	12221	262.51	15.7239	1.64776	14.9191	strome_fem1_rrf3_egg_H3K36me3_ChIP_macs3_peak_3124
N2_chrIII	13131019	13131936	918	246.27	7.9269	1.4326	7.20101	strome_fem1_rrf3_egg_H3K36me3_ChIP_macs3_peak_3125
N2_chrIII	13132674	13134627	1954	232.2	8.14553	1.44622	7.41837	strome_fem1_rrf3_egg_H3K36me3_ChIP_macs3_peak_3126
N2_chrIII	13135219	13143218	8000	306.17	28.7282	1.9333	27.7829	strome_fem1_rrf3_egg_H3K36me3_ChIP_macs3_peak_3127
N2_chrIII	13143520	13144645	1126	382.84	53.1013	2.21614	51.8832	strome_fem1_rrf3_egg_H3K36me3_ChIP_macs3_peak_3128
N2_chrIII	13145149	13146317	1169	252.9	12.4003	1.60301	11.6245	strome_fem1_rrf3_egg_H3K36me3_ChIP_macs3_peak_3129
N2_chrIII	13146644	13147888	1245	300.55	28.453	1.89334	27.5212	strome_fem1_rrf3_egg_H3K36me3_ChIP_macs3_peak_3130
N2_chrIII	13148531	13149790	1260	253.19	13.7781	1.59417	12.9939	strome_fem1_rrf3_egg_H3K36me3_ChIP_macs3_peak_3131
N2_chrIII	13150134	13151110	977	216.62	5.39771	1.36105	4.70042	strome_fem1_rrf3_egg_H3K36me3_ChIP_macs3_peak_3132
N2_chrIII	13172191	13174228	2038	272.13	17.8313	1.69609	17.0058	strome_fem1_rrf3_egg_H3K36me3_ChIP_macs3_peak_3133
N2_chrIII	13174671	13176928	2258	294.45	20.3277	1.75117	19.4756	strome_fem1_rrf3_egg_H3K36me3_ChIP_macs3_peak_3134
N2_chrIII	13177775	13179311	1537	300.05	25.8268	1.89099	24.9179	strome_fem1_rrf3_egg_H3K36me3_ChIP_macs3_peak_3135
N2_chrIII	13179672	13180831	1160	270.09	17.3769	1.71189	16.5542	strome_fem1_rrf3_egg_H3K36me3_ChIP_macs3_peak_3136
N2_chrIII	13181275	13183236	1962	278.71	19.7417	1.76216	18.896	strome_fem1_rrf3_egg_H3K36me3_ChIP_macs3_peak_3137
N2_chrIII	13183612	13189331	5720	365.34	45.7644	2.19184	44.6343	strome_fem1_rrf3_egg_H3K36me3_ChIP_macs3_peak_3138
N2_chrIII	13190133	13191630	1498	254.03	14.0983	1.588	13.312	strome_fem1_rrf3_egg_H3K36me3_ChIP_macs3_peak_3139
N2_chrIII	13195059	13203993	8935	362.97	45.0887	2.14226	43.9645	strome_fem1_rrf3_egg_H3K36me3_ChIP_macs3_peak_3140
N2_chrIII	13218547	13220861	2315	317.72	28.6936	1.94203	27.7596	strome_fem1_rrf3_egg_H3K36me3_ChIP_macs3_peak_3141
N2_chrIII	13221244	13223740	2497	303.36	28.1593	1.90748	27.2189	strome_fem1_rrf3_egg_H3K36me3_ChIP_macs3_peak_3142
N2_chrIII	13224145	13225529	1385	279.14	19.2086	1.74857	18.3674	strome_fem1_rrf3_egg_H3K36me3_ChIP_macs3_peak_3143
N2_chrIII	13225935	13227176	1242	267.14	16.9461	1.69329	16.1283	strome_fem1_rrf3_egg_H3K36me3_ChIP_macs3_peak_3144
N2_chrIII	13227521	13230848	3328	263.49	15.088	1.64056	14.2889	strome_fem1_rrf3_egg_H3K36me3_ChIP_macs3_peak_3145
N2_chrIII	13231231	13232693	1463	220.8	6.18085	1.38722	5.47484	strome_fem1_rrf3_egg_H3K36me3_ChIP_macs3_peak_3146
N2_chrIII	13233715	13235436	1722	264.48	13.3705	1.57859	12.5895	strome_fem1_rrf3_egg_H3K36me3_ChIP_macs3_peak_3147
N2_chrIII	13286202	13286643	442	233.5	6.46938	1.39068	5.75973	strome_fem1_rrf3_egg_H3K36me3_ChIP_macs3_peak_3148
N2_chrIII	13287274	13299269	11996	377.86	47.9947	2.19351	46.8389	strome_fem1_rrf3_egg_H3K36me3_ChIP_macs3_peak_3149
N2_chrIII	13309877	13310760	884	212.72	3.33351	1.25912	2.66386	strome_fem1_rrf3_egg_H3K36me3_ChIP_macs3_peak_3150
N2_chrIII	13314226	13323677	9452	345.99	39.729	2.09468	38.6647	strome_fem1_rrf3_egg_H3K36me3_ChIP_macs3_peak_3151
N2_chrIII	13323981	13326696	2716	275.34	14.7454	1.63716	13.9473	strome_fem1_rrf3_egg_H3K36me3_ChIP_macs3_peak_3152
N2_chrIII	13327315	13349449	22135	402.67	57.2393	2.31958	55.9442	strome_fem1_rrf3_egg_H3K36me3_ChIP_macs3_peak_3153
N2_chrIII	13368628	13369011	384	212.41	3.91328	1.29131	3.23529	strome_fem1_rrf3_egg_H3K36me3_ChIP_macs3_peak_3154
N2_chrIII	13371657	13379070	7414	402.35	59.2993	2.37133	58.0042	strome_fem1_rrf3_egg_H3K36me3_ChIP_macs3_peak_3155
N2_chrIII	13379481	13389235	9755	331.26	31.2925	1.85074	30.3148	strome_fem1_rrf3_egg_H3K36me3_ChIP_macs3_peak_3156
N2_chrIII	13401012	13402300	1289	263.17	12.7823	1.60292	12.0023	strome_fem1_rrf3_egg_H3K36me3_ChIP_macs3_peak_3157
N2_chrIII	13402771	13407540	4770	352.81	39.9006	2.15838	38.8543	strome_fem1_rrf3_egg_H3K36me3_ChIP_macs3_peak_3158
N2_chrIII	13419880	13423855	3976	360.19	40.9795	2.12659	39.9163	strome_fem1_rrf3_egg_H3K36me3_ChIP_macs3_peak_3159
N2_chrIII	13424415	13425414	1000	292.24	15.6098	1.58998	14.8079	strome_fem1_rrf3_egg_H3K36me3_ChIP_macs3_peak_3160
N2_chrIII	13454238	13458971	4734	379.64	46.8658	2.2106	45.7415	strome_fem1_rrf3_egg_H3K36me3_ChIP_macs3_peak_3161
N2_chrIII	13463100	13476136	13037	346.69	39.0964	2.10713	38.0519	strome_fem1_rrf3_egg_H3K36me3_ChIP_macs3_peak_3162
N2_chrIII	13476714	13478332	1619	301.42	16.568	1.62491	15.7564	strome_fem1_rrf3_egg_H3K36me3_ChIP_macs3_peak_3163
N2_chrIII	13478815	13493195	14381	354.68	42.7743	2.08666	41.6472	strome_fem1_rrf3_egg_H3K36me3_ChIP_macs3_peak_3164
N2_chrIII	13493602	13507101	13500	331.93	33.3577	1.99216	32.3638	strome_fem1_rrf3_egg_H3K36me3_ChIP_macs3_peak_3165
N2_chrIII	13529565	13535927	6363	407.91	53.1579	2.31258	51.9641	strome_fem1_rrf3_egg_H3K36me3_ChIP_macs3_peak_3166
N2_chrIII	13536540	13544006	7467	396.86	51.7409	2.31251	50.5674	strome_fem1_rrf3_egg_H3K36me3_ChIP_macs3_peak_3167
N2_chrIII	13544370	13552772	8403	391.61	59.6605	2.40182	58.3303	strome_fem1_rrf3_egg_H3K36me3_ChIP_macs3_peak_3168
N2_chrIII	13553846	13560596	6751	279.2	14.0491	1.58974	13.2599	strome_fem1_rrf3_egg_H3K36me3_ChIP_macs3_peak_3169
N2_chrIII	13575514	13580146	4633	330.95	33.1688	1.95446	32.1739	strome_fem1_rrf3_egg_H3K36me3_ChIP_macs3_peak_3170
N2_chrIII	13580486	13586945	6460	323.24	31.7042	1.94118	30.7281	strome_fem1_rrf3_egg_H3K36me3_ChIP_macs3_peak_3171
N2_chrIII	13587410	13591809	4400	248.55	9.64956	1.48252	8.90624	strome_fem1_rrf3_egg_H3K36me3_ChIP_macs3_peak_3172
N2_chrIII	13592439	13593218	780	280.5	9.46696	1.46753	8.72207	strome_fem1_rrf3_egg_H3K36me3_ChIP_macs3_peak_3173
N2_chrIII	13649562	13662760	13199	394.39	47.0274	2.19278	45.8972	strome_fem1_rrf3_egg_H3K36me3_ChIP_macs3_peak_3174
N2_chrIII	13675504	13692684	17181	466.53	83.273	2.71167	81.6024	strome_fem1_rrf3_egg_H3K36me3_ChIP_macs3_peak_3175
N2_chrIII	13719226	13729791	10566	355.47	39.659	2.02877	38.5755	strome_fem1_rrf3_egg_H3K36me3_ChIP_macs3_peak_3176
N2_chrIII	13750066	13750387	322	213.82	3.62246	1.27523	2.94847	strome_fem1_rrf3_egg_H3K36me3_ChIP_macs3_peak_3177
N2_chrIII	13750866	13752231	1366	318.9	24.9839	1.83158	24.087	strome_fem1_rrf3_egg_H3K36me3_ChIP_macs3_peak_3178
N2_chrIII	13752545	13753542	998	236.2	7.46729	1.42588	6.74674	strome_fem1_rrf3_egg_H3K36me3_ChIP_macs3_peak_3179
N2_chrIII	13753853	13760396	6544	327.06	28.0529	1.82998	27.1081	strome_fem1_rrf3_egg_H3K36me3_ChIP_macs3_peak_3180
N2_chrIII	13791143	13798431	7289	399.73	57.5182	2.37317	56.2376	strome_fem1_rrf3_egg_H3K36me3_ChIP_macs3_peak_3181
N2_chrIII	13799022	13811093	12072	425.44	56.7592	2.24112	55.4498	strome_fem1_rrf3_egg_H3K36me3_ChIP_macs3_peak_3182
N2_chrIII	13811526	13812144	619	445.53	5.97531	1.25395	5.27156	strome_fem1_rrf3_egg_H3K36me3_ChIP_macs3_peak_3183
N2_chrIII	13813076	13813447	372	584.42	30.2056	1.62257	29.2585	strome_fem1_rrf3_egg_H3K36me3_ChIP_macs3_peak_3184
N2_chrIII	13813866	13814197	332	658.93	6.52022	1.21676	5.80944	strome_fem1_rrf3_egg_H3K36me3_ChIP_macs3_peak_3185
N2_chrIII	13818278	13818634	357	616.37	15.7058	1.38562	14.9002	strome_fem1_rrf3_egg_H3K36me3_ChIP_macs3_peak_3186
N2_chrIV	1354	2084	731	220.92	6.03878	1.38624	5.3337	strome_fem1_rrf3_egg_H3K36me3_ChIP_macs3_peak_3187
N2_chrIV	45802	47093	1292	214.16	4.97543	1.34219	4.28356	strome_fem1_rrf3_egg_H3K36me3_ChIP_macs3_peak_3188
N2_chrIV	48261	48513	253	238.43	7.78282	1.44523	7.05707	strome_fem1_rrf3_egg_H3K36me3_ChIP_macs3_peak_3189
N2_chrIV	118619	126029	7411	398.94	57.2349	2.3577	55.9539	strome_fem1_rrf3_egg_H3K36me3_ChIP_macs3_peak_3190
N2_chrIV	126583	127895	1313	312.14	26.8054	1.92023	25.89	strome_fem1_rrf3_egg_H3K36me3_ChIP_macs3_peak_3191
N2_chrIV	135275	137305	2031	264.77	7.57949	1.4027	6.85748	strome_fem1_rrf3_egg_H3K36me3_ChIP_macs3_peak_3192
N2_chrIV	179743	181648	1906	252.06	8.59753	1.45081	7.86418	strome_fem1_rrf3_egg_H3K36me3_ChIP_macs3_peak_3193
N2_chrIV	182498	183190	693	263.95	11.6717	1.54934	10.9053	strome_fem1_rrf3_egg_H3K36me3_ChIP_macs3_peak_3194
N2_chrIV	184033	184810	778	215.16	4.14624	1.30156	3.46505	strome_fem1_rrf3_egg_H3K36me3_ChIP_macs3_peak_3195
N2_chrIV	186214	186804	591	209.85	4.60702	1.33015	3.91939	strome_fem1_rrf3_egg_H3K36me3_ChIP_macs3_peak_3196
N2_chrIV	187151	188034	884	248.93	9.34972	1.49377	8.60685	strome_fem1_rrf3_egg_H3K36me3_ChIP_macs3_peak_3197
N2_chrIV	188400	192093	3694	299.47	23.8069	1.77732	22.9157	strome_fem1_rrf3_egg_H3K36me3_ChIP_macs3_peak_3198
N2_chrIV	192468	205997	13530	353.51	41.3243	2.13364	40.2535	strome_fem1_rrf3_egg_H3K36me3_ChIP_macs3_peak_3199
N2_chrIV	206360	217370	11011	311.04	28.294	1.91102	27.3619	strome_fem1_rrf3_egg_H3K36me3_ChIP_macs3_peak_3200
N2_chrIV	217693	231930	14238	342.67	24.3593	1.76592	23.469	strome_fem1_rrf3_egg_H3K36me3_ChIP_macs3_peak_3201
N2_chrIV	232483	244045	11563	420.5	61.1507	2.43041	59.8595	strome_fem1_rrf3_egg_H3K36me3_ChIP_macs3_peak_3202
N2_chrIV	253163	255563	2401	408.85	52.8844	2.28645	51.6903	strome_fem1_rrf3_egg_H3K36me3_ChIP_macs3_peak_3203
N2_chrIV	255912	257092	1181	385.14	51.146	2.32986	49.9808	strome_fem1_rrf3_egg_H3K36me3_ChIP_macs3_peak_3204
N2_chrIV	259871	261618	1748	379.17	49.9607	2.28536	48.7986	strome_fem1_rrf3_egg_H3K36me3_ChIP_macs3_peak_3205
N2_chrIV	349167	349425	259	250.91	4.57184	1.29726	3.88477	strome_fem1_rrf3_egg_H3K36me3_ChIP_macs3_peak_3206
N2_chrIV	358809	384997	26189	379.19	42.4014	2.08182	41.307	strome_fem1_rrf3_egg_H3K36me3_ChIP_macs3_peak_3207
N2_chrIV	385767	393475	7709	408	56.2446	2.36354	55.0172	strome_fem1_rrf3_egg_H3K36me3_ChIP_macs3_peak_3208
N2_chrIV	393858	399616	5759	434.46	62.5933	2.33842	61.2386	strome_fem1_rrf3_egg_H3K36me3_ChIP_macs3_peak_3209
N2_chrIV	414858	425506	10649	405.83	56.5034	2.3253	55.2452	strome_fem1_rrf3_egg_H3K36me3_ChIP_macs3_peak_3210
N2_chrIV	426138	427372	1235	331.04	35.6975	2.02774	34.6886	strome_fem1_rrf3_egg_H3K36me3_ChIP_macs3_peak_3211
N2_chrIV	444093	449016	4924	301.1	25.4031	1.85383	24.5005	strome_fem1_rrf3_egg_H3K36me3_ChIP_macs3_peak_3212
N2_chrIV	506121	506681	561	219.42	4.81543	1.33046	4.12562	strome_fem1_rrf3_egg_H3K36me3_ChIP_macs3_peak_3213
N2_chrIV	513169	519451	6283	386.63	53.9036	2.34047	52.6691	strome_fem1_rrf3_egg_H3K36me3_ChIP_macs3_peak_3214
N2_chrIV	566673	567010	338	246.63	7.05773	1.40697	6.34049	strome_fem1_rrf3_egg_H3K36me3_ChIP_macs3_peak_3215
N2_chrIV	576002	576437	436	218.44	3.07141	1.23993	2.40576	strome_fem1_rrf3_egg_H3K36me3_ChIP_macs3_peak_3216
N2_chrIV	576897	579488	2592	281.7	11.3369	1.49898	10.577	strome_fem1_rrf3_egg_H3K36me3_ChIP_macs3_peak_3217
N2_chrIV	579956	580246	291	228.25	4.09144	1.28782	3.41123	strome_fem1_rrf3_egg_H3K36me3_ChIP_macs3_peak_3218
N2_chrIV	651878	659153	7276	341.58	39.9264	2.10169	38.867	strome_fem1_rrf3_egg_H3K36me3_ChIP_macs3_peak_3219
N2_chrIV	761783	762119	337	211.02	2.95189	1.23777	2.28806	strome_fem1_rrf3_egg_H3K36me3_ChIP_macs3_peak_3220
N2_chrIV	763146	765864	2719	275.45	14.3453	1.59129	13.5539	strome_fem1_rrf3_egg_H3K36me3_ChIP_macs3_peak_3221
N2_chrIV	766247	770067	3821	279.57	20.3089	1.73284	19.4556	strome_fem1_rrf3_egg_H3K36me3_ChIP_macs3_peak_3222
N2_chrIV	770579	771583	1005	249.34	9.20551	1.47944	8.46567	strome_fem1_rrf3_egg_H3K36me3_ChIP_macs3_peak_3223
N2_chrIV	771947	777247	5301	360.41	42.6637	2.14812	41.5793	strome_fem1_rrf3_egg_H3K36me3_ChIP_macs3_peak_3224
N2_chrIV	785786	796600	10815	344.64	37.5118	2.08899	36.4849	strome_fem1_rrf3_egg_H3K36me3_ChIP_macs3_peak_3225
N2_chrIV	796984	810016	13033	359.37	45.6433	2.24261	44.5163	strome_fem1_rrf3_egg_H3K36me3_ChIP_macs3_peak_3226
N2_chrIV	810594	813732	3139	272.33	16.8073	1.67676	15.9906	strome_fem1_rrf3_egg_H3K36me3_ChIP_macs3_peak_3227
N2_chrIV	814677	824035	9359	284.5	21.2471	1.78644	20.3857	strome_fem1_rrf3_egg_H3K36me3_ChIP_macs3_peak_3228
N2_chrIV	824615	825050	436	308.68	28.2557	1.94491	27.327	strome_fem1_rrf3_egg_H3K36me3_ChIP_macs3_peak_3229
N2_chrIV	826210	827432	1223	270.39	16.2019	1.6771	15.3904	strome_fem1_rrf3_egg_H3K36me3_ChIP_macs3_peak_3230
N2_chrIV	827743	829761	2019	264.94	15.0161	1.65565	14.2158	strome_fem1_rrf3_egg_H3K36me3_ChIP_macs3_peak_3231
N2_chrIV	830418	837505	7088	280.72	18.6348	1.71207	17.7995	strome_fem1_rrf3_egg_H3K36me3_ChIP_macs3_peak_3232
N2_chrIV	837963	842132	4170	309.44	28.5698	1.91934	27.6372	strome_fem1_rrf3_egg_H3K36me3_ChIP_macs3_peak_3233
N2_chrIV	848630	854415	5786	347.26	41.9588	2.19745	40.8751	strome_fem1_rrf3_egg_H3K36me3_ChIP_macs3_peak_3234
N2_chrIV	855898	856189	292	213.2	3.1659	1.24915	2.49878	strome_fem1_rrf3_egg_H3K36me3_ChIP_macs3_peak_3235
N2_chrIV	870119	870776	658	225.83	4.00837	1.28597	3.32916	strome_fem1_rrf3_egg_H3K36me3_ChIP_macs3_peak_3236
N2_chrIV	871499	871988	490	208.35	3.28933	1.25871	2.62043	strome_fem1_rrf3_egg_H3K36me3_ChIP_macs3_peak_3237
N2_chrIV	872484	874631	2148	234.37	7.37012	1.42379	6.65001	strome_fem1_rrf3_egg_H3K36me3_ChIP_macs3_peak_3238
N2_chrIV	874981	882547	7567	337.87	33.745	2.03097	32.7616	strome_fem1_rrf3_egg_H3K36me3_ChIP_macs3_peak_3239
N2_chrIV	885517	886642	1126	223.54	6.56434	1.40337	5.85351	strome_fem1_rrf3_egg_H3K36me3_ChIP_macs3_peak_3240
N2_chrIV	887035	888867	1833	307.29	18.5056	1.68856	17.6709	strome_fem1_rrf3_egg_H3K36me3_ChIP_macs3_peak_3241
N2_chrIV	958581	961468	2888	285.13	21.1133	1.78528	20.2549	strome_fem1_rrf3_egg_H3K36me3_ChIP_macs3_peak_3242
N2_chrIV	961803	990979	29177	327.83	33.8722	2.02594	32.8809	strome_fem1_rrf3_egg_H3K36me3_ChIP_macs3_peak_3243
N2_chrIV	992221	1020127	27907	364.97	47.7093	2.26185	46.5491	strome_fem1_rrf3_egg_H3K36me3_ChIP_macs3_peak_3244
N2_chrIV	1025335	1026294	960	236.79	5.77719	1.35834	5.07585	strome_fem1_rrf3_egg_H3K36me3_ChIP_macs3_peak_3245
N2_chrIV	1050034	1059189	9156	363.66	49.8992	2.19151	48.6889	strome_fem1_rrf3_egg_H3K36me3_ChIP_macs3_peak_3246
N2_chrIV	1059904	1060239	336	203.46	3.56352	1.27954	2.89022	strome_fem1_rrf3_egg_H3K36me3_ChIP_macs3_peak_3247
N2_chrIV	1077085	1077564	480	245	8.02374	1.44162	7.296	strome_fem1_rrf3_egg_H3K36me3_ChIP_macs3_peak_3248
N2_chrIV	1077872	1104197	26326	387.87	55.7506	2.40252	54.5129	strome_fem1_rrf3_egg_H3K36me3_ChIP_macs3_peak_3249
N2_chrIV	1170711	1177640	6930	289.02	22.625	1.82172	21.7509	strome_fem1_rrf3_egg_H3K36me3_ChIP_macs3_peak_3250
N2_chrIV	1177977	1204492	26516	362.82	45.3352	2.25205	44.2291	strome_fem1_rrf3_egg_H3K36me3_ChIP_macs3_peak_3251
N2_chrIV	1232172	1239804	7633	388.34	55.7239	2.3681	54.4638	strome_fem1_rrf3_egg_H3K36me3_ChIP_macs3_peak_3252
N2_chrIV	1240181	1240527	347	223.12	5.87559	1.37738	5.17235	strome_fem1_rrf3_egg_H3K36me3_ChIP_macs3_peak_3253
N2_chrIV	1275227	1277056	1830	267.51	15.2092	1.64806	14.4081	strome_fem1_rrf3_egg_H3K36me3_ChIP_macs3_peak_3254
N2_chrIV	1277527	1279697	2171	300.57	22.7701	1.82266	21.8945	strome_fem1_rrf3_egg_H3K36me3_ChIP_macs3_peak_3255
N2_chrIV	1281374	1328683	47310	408.45	63.4269	2.49592	62.0714	strome_fem1_rrf3_egg_H3K36me3_ChIP_macs3_peak_3256
N2_chrIV	1329017	1336580	7564	358.53	42.7902	2.19484	41.7086	strome_fem1_rrf3_egg_H3K36me3_ChIP_macs3_peak_3257
N2_chrIV	1337131	1339656	2526	289.84	21.4595	1.75799	20.5991	strome_fem1_rrf3_egg_H3K36me3_ChIP_macs3_peak_3258
N2_chrIV	1346151	1354446	8296	332.46	35.159	2.0448	34.1553	strome_fem1_rrf3_egg_H3K36me3_ChIP_macs3_peak_3259
N2_chrIV	1354777	1355293	517	214.05	4.70945	1.33012	4.02077	strome_fem1_rrf3_egg_H3K36me3_ChIP_macs3_peak_3260
N2_chrIV	1407893	1408156	264	230.66	7.44319	1.44152	6.721	strome_fem1_rrf3_egg_H3K36me3_ChIP_macs3_peak_3261
N2_chrIV	1408586	1420008	11423	379.49	50.9097	2.32258	49.7406	strome_fem1_rrf3_egg_H3K36me3_ChIP_macs3_peak_3262
N2_chrIV	1420934	1422240	1307	303.94	25.2101	1.81769	24.3134	strome_fem1_rrf3_egg_H3K36me3_ChIP_macs3_peak_3263
N2_chrIV	1435764	1438541	2778	310.98	26.406	1.87185	25.4938	strome_fem1_rrf3_egg_H3K36me3_ChIP_macs3_peak_3264
N2_chrIV	1442127	1446089	3963	303.39	26.4946	1.87905	25.583	strome_fem1_rrf3_egg_H3K36me3_ChIP_macs3_peak_3265
N2_chrIV	1489918	1496022	6105	345.35	41.7032	2.14843	40.6253	strome_fem1_rrf3_egg_H3K36me3_ChIP_macs3_peak_3266
N2_chrIV	1497536	1503671	6136	268.33	17.5485	1.68892	16.725	strome_fem1_rrf3_egg_H3K36me3_ChIP_macs3_peak_3267
N2_chrIV	1505184	1508489	3306	301.41	23.3935	1.82752	22.5124	strome_fem1_rrf3_egg_H3K36me3_ChIP_macs3_peak_3268
N2_chrIV	1509235	1509887	653	315.03	29.3377	1.99245	28.398	strome_fem1_rrf3_egg_H3K36me3_ChIP_macs3_peak_3269
N2_chrIV	1510415	1510762	348	238.08	8.76303	1.48536	8.0261	strome_fem1_rrf3_egg_H3K36me3_ChIP_macs3_peak_3270
N2_chrIV	1566224	1566521	298	219.95	3.88904	1.28397	3.21141	strome_fem1_rrf3_egg_H3K36me3_ChIP_macs3_peak_3271
N2_chrIV	1567448	1581787	14340	319.22	32.5033	1.97607	31.4984	strome_fem1_rrf3_egg_H3K36me3_ChIP_macs3_peak_3272
N2_chrIV	1582105	1610282	28178	343.82	38.383	2.09331	37.3387	strome_fem1_rrf3_egg_H3K36me3_ChIP_macs3_peak_3273
N2_chrIV	1615095	1615391	297	234.3	5.46875	1.34854	4.77078	strome_fem1_rrf3_egg_H3K36me3_ChIP_macs3_peak_3274
N2_chrIV	1637622	1639245	1624	291.19	23.9741	1.84334	23.0862	strome_fem1_rrf3_egg_H3K36me3_ChIP_macs3_peak_3275
N2_chrIV	1639588	1643291	3704	319	28.8822	1.88836	27.9387	strome_fem1_rrf3_egg_H3K36me3_ChIP_macs3_peak_3276
N2_chrIV	1643884	1644646	763	328.62	38.6475	2.04831	37.6014	strome_fem1_rrf3_egg_H3K36me3_ChIP_macs3_peak_3277
N2_chrIV	1644970	1646923	1954	258.56	13.5434	1.60029	12.7593	strome_fem1_rrf3_egg_H3K36me3_ChIP_macs3_peak_3278
N2_chrIV	1647504	1650275	2772	254.41	11.7669	1.57284	10.9983	strome_fem1_rrf3_egg_H3K36me3_ChIP_macs3_peak_3279
N2_chrIV	1651766	1652113	348	233.75	7.32643	1.43346	6.6055	strome_fem1_rrf3_egg_H3K36me3_ChIP_macs3_peak_3280
N2_chrIV	1652447	1655076	2630	253.26	11.1422	1.54907	10.3808	strome_fem1_rrf3_egg_H3K36me3_ChIP_macs3_peak_3281
N2_chrIV	1655448	1659104	3657	248.67	10.8203	1.52984	10.0637	strome_fem1_rrf3_egg_H3K36me3_ChIP_macs3_peak_3282
N2_chrIV	1659518	1669669	10152	326.84	34.1836	2.0262	33.1908	strome_fem1_rrf3_egg_H3K36me3_ChIP_macs3_peak_3283
N2_chrIV	1691877	1692434	558	215.03	5.48282	1.36306	4.78491	strome_fem1_rrf3_egg_H3K36me3_ChIP_macs3_peak_3284
N2_chrIV	1707354	1707723	370	226.59	6.30928	1.39585	5.60044	strome_fem1_rrf3_egg_H3K36me3_ChIP_macs3_peak_3285
N2_chrIV	1708275	1711838	3564	350.2	43.766	2.20289	42.6718	strome_fem1_rrf3_egg_H3K36me3_ChIP_macs3_peak_3286
N2_chrIV	1727667	1728028	362	210.53	4.76518	1.3358	4.07579	strome_fem1_rrf3_egg_H3K36me3_ChIP_macs3_peak_3287
N2_chrIV	1728393	1729319	927	234.18	8.91234	1.48518	8.17515	strome_fem1_rrf3_egg_H3K36me3_ChIP_macs3_peak_3288
N2_chrIV	1729821	1738367	8547	322.22	32.5826	1.98798	31.6046	strome_fem1_rrf3_egg_H3K36me3_ChIP_macs3_peak_3289
N2_chrIV	1738979	1739924	946	240.62	9.97077	1.51852	9.22212	strome_fem1_rrf3_egg_H3K36me3_ChIP_macs3_peak_3290
N2_chrIV	1740643	1741835	1193	333.31	36.3893	2.04218	35.3765	strome_fem1_rrf3_egg_H3K36me3_ChIP_macs3_peak_3291
N2_chrIV	1742328	1745518	3191	336.55	39.1915	2.10854	38.1421	strome_fem1_rrf3_egg_H3K36me3_ChIP_macs3_peak_3292
N2_chrIV	1745889	1751330	5442	363.64	46.0336	2.21562	44.8974	strome_fem1_rrf3_egg_H3K36me3_ChIP_macs3_peak_3293
N2_chrIV	1751868	1752417	550	238.2	6.6817	1.401	5.96846	strome_fem1_rrf3_egg_H3K36me3_ChIP_macs3_peak_3294
N2_chrIV	1754543	1754850	308	217.03	4.00759	1.29387	3.32811	strome_fem1_rrf3_egg_H3K36me3_ChIP_macs3_peak_3295
N2_chrIV	1756013	1756590	578	228.37	5.85361	1.36773	5.15168	strome_fem1_rrf3_egg_H3K36me3_ChIP_macs3_peak_3296
N2_chrIV	1802251	1802805	555	230.04	5.39134	1.34624	4.69471	strome_fem1_rrf3_egg_H3K36me3_ChIP_macs3_peak_3297
N2_chrIV	1845212	1845876	665	213.31	5.13714	1.35041	4.44324	strome_fem1_rrf3_egg_H3K36me3_ChIP_macs3_peak_3298
N2_chrIV	1846720	1855008	8289	293.68	20.8287	1.78565	19.9706	strome_fem1_rrf3_egg_H3K36me3_ChIP_macs3_peak_3299
N2_chrIV	1855912	1861260	5349	277.4	16.5031	1.66446	15.6876	strome_fem1_rrf3_egg_H3K36me3_ChIP_macs3_peak_3300
N2_chrIV	1861741	1863563	1823	280.15	22.0285	1.77525	21.1597	strome_fem1_rrf3_egg_H3K36me3_ChIP_macs3_peak_3301
N2_chrIV	1863990	1880351	16362	303.05	25.0692	1.84152	24.1678	strome_fem1_rrf3_egg_H3K36me3_ChIP_macs3_peak_3302
N2_chrIV	1913468	1913978	511	222.06	3.951	1.28531	3.27267	strome_fem1_rrf3_egg_H3K36me3_ChIP_macs3_peak_3303
N2_chrIV	1919683	1919984	302	229.79	2.9156	1.22461	2.25231	strome_fem1_rrf3_egg_H3K36me3_ChIP_macs3_peak_3304
N2_chrIV	1923448	1931705	8258	330.77	32.8903	1.99786	31.9135	strome_fem1_rrf3_egg_H3K36me3_ChIP_macs3_peak_3305
N2_chrIV	1933287	1947399	14113	344.39	37.6202	2.11943	36.5939	strome_fem1_rrf3_egg_H3K36me3_ChIP_macs3_peak_3306
N2_chrIV	1947738	1950250	2513	390.49	23.1097	1.68754	22.233	strome_fem1_rrf3_egg_H3K36me3_ChIP_macs3_peak_3307
N2_chrIV	1950623	1951335	713	740.07	19.7256	1.41033	18.8792	strome_fem1_rrf3_egg_H3K36me3_ChIP_macs3_peak_3308
N2_chrIV	1951787	1953077	1291	312.88	18.3837	1.67712	17.5511	strome_fem1_rrf3_egg_H3K36me3_ChIP_macs3_peak_3309
N2_chrIV	1953546	1976462	22917	332.16	34.5482	2.03273	33.5519	strome_fem1_rrf3_egg_H3K36me3_ChIP_macs3_peak_3310
N2_chrIV	1980574	2005154	24581	395.16	55.7802	2.39912	54.5459	strome_fem1_rrf3_egg_H3K36me3_ChIP_macs3_peak_3311
N2_chrIV	2005622	2033072	27451	353.47	43.0863	2.19522	41.9941	strome_fem1_rrf3_egg_H3K36me3_ChIP_macs3_peak_3312
N2_chrIV	2067945	2068415	471	230.5	7.3733	1.43567	6.65233	strome_fem1_rrf3_egg_H3K36me3_ChIP_macs3_peak_3313
N2_chrIV	2177837	2210146	32310	362.57	46.6586	2.24369	45.5197	strome_fem1_rrf3_egg_H3K36me3_ChIP_macs3_peak_3314
N2_chrIV	2210473	2211059	587	218.09	5.8781	1.38291	5.17464	strome_fem1_rrf3_egg_H3K36me3_ChIP_macs3_peak_3315
N2_chrIV	2222086	2231852	9767	338.24	35.7634	2.0447	34.7521	strome_fem1_rrf3_egg_H3K36me3_ChIP_macs3_peak_3316
N2_chrIV	2233545	2236007	2463	304.45	26.8345	1.91212	25.9184	strome_fem1_rrf3_egg_H3K36me3_ChIP_macs3_peak_3317
N2_chrIV	2253090	2253495	406	235.57	9.25098	1.4939	8.51065	strome_fem1_rrf3_egg_H3K36me3_ChIP_macs3_peak_3318
N2_chrIV	2253819	2254430	612	242.72	10.27	1.53909	9.51646	strome_fem1_rrf3_egg_H3K36me3_ChIP_macs3_peak_3319
N2_chrIV	2254874	2258081	3208	236.78	10.2887	1.50008	9.54091	strome_fem1_rrf3_egg_H3K36me3_ChIP_macs3_peak_3320
N2_chrIV	2258404	2263795	5392	280.3	19.8484	1.76403	19.0014	strome_fem1_rrf3_egg_H3K36me3_ChIP_macs3_peak_3321
N2_chrIV	2264364	2269316	4953	301.43	26.4521	1.90389	25.54	strome_fem1_rrf3_egg_H3K36me3_ChIP_macs3_peak_3322
N2_chrIV	2270117	2275623	5507	340.31	41.719	2.15339	40.6393	strome_fem1_rrf3_egg_H3K36me3_ChIP_macs3_peak_3323
N2_chrIV	2276215	2276470	256	227.54	7.6658	1.44324	6.94259	strome_fem1_rrf3_egg_H3K36me3_ChIP_macs3_peak_3324
N2_chrIV	2276849	2277507	659	213.08	5.14354	1.35191	4.44938	strome_fem1_rrf3_egg_H3K36me3_ChIP_macs3_peak_3325
N2_chrIV	2306594	2316265	9672	302.98	25.5182	1.86719	24.6148	strome_fem1_rrf3_egg_H3K36me3_ChIP_macs3_peak_3326
N2_chrIV	2316587	2317084	498	210.39	4.68285	1.33464	3.994	strome_fem1_rrf3_egg_H3K36me3_ChIP_macs3_peak_3327
N2_chrIV	2317480	2318110	631	207.59	4.18096	1.30996	3.49903	strome_fem1_rrf3_egg_H3K36me3_ChIP_macs3_peak_3328
N2_chrIV	2329695	2330930	1236	260.72	13.4717	1.62414	12.6855	strome_fem1_rrf3_egg_H3K36me3_ChIP_macs3_peak_3329
N2_chrIV	2333530	2368584	35055	350.37	42.8371	2.19488	41.744	strome_fem1_rrf3_egg_H3K36me3_ChIP_macs3_peak_3330
N2_chrIV	2371316	2389042	17727	335.36	35.0676	2.06378	34.0687	strome_fem1_rrf3_egg_H3K36me3_ChIP_macs3_peak_3331
N2_chrIV	2389352	2396068	6717	296.46	25.2994	1.85928	24.3936	strome_fem1_rrf3_egg_H3K36me3_ChIP_macs3_peak_3332
N2_chrIV	2396415	2396825	411	210.94	4.82747	1.33842	4.13729	strome_fem1_rrf3_egg_H3K36me3_ChIP_macs3_peak_3333
N2_chrIV	2398315	2398724	410	241.78	3.83641	1.267	3.15948	strome_fem1_rrf3_egg_H3K36me3_ChIP_macs3_peak_3334
N2_chrIV	2489439	2490146	708	230.54	3.43216	1.25285	2.76103	strome_fem1_rrf3_egg_H3K36me3_ChIP_macs3_peak_3335
N2_chrIV	2493027	2520153	27127	332.08	35.5007	2.04135	34.4831	strome_fem1_rrf3_egg_H3K36me3_ChIP_macs3_peak_3336
N2_chrIV	2520457	2526877	6421	318.5	31.1847	1.99788	30.2201	strome_fem1_rrf3_egg_H3K36me3_ChIP_macs3_peak_3337
N2_chrIV	2527264	2528602	1339	290.65	24.1414	1.83188	23.2509	strome_fem1_rrf3_egg_H3K36me3_ChIP_macs3_peak_3338
N2_chrIV	2601174	2601713	540	227.79	6.90808	1.41099	6.19356	strome_fem1_rrf3_egg_H3K36me3_ChIP_macs3_peak_3339
N2_chrIV	2602907	2603736	830	220.35	5.45893	1.36036	4.76102	strome_fem1_rrf3_egg_H3K36me3_ChIP_macs3_peak_3340
N2_chrIV	2604229	2613205	8977	302.02	26.3393	1.88277	25.4278	strome_fem1_rrf3_egg_H3K36me3_ChIP_macs3_peak_3341
N2_chrIV	2636371	2650023	13653	313.49	27.8797	1.89052	26.9483	strome_fem1_rrf3_egg_H3K36me3_ChIP_macs3_peak_3342
N2_chrIV	2666885	2672498	5614	339.68	38.6731	2.09525	37.6277	strome_fem1_rrf3_egg_H3K36me3_ChIP_macs3_peak_3343
N2_chrIV	2672962	2673546	585	246.28	7.21405	1.41188	6.49508	strome_fem1_rrf3_egg_H3K36me3_ChIP_macs3_peak_3344
N2_chrIV	2673874	2674611	738	206.82	4.02177	1.30188	3.34216	strome_fem1_rrf3_egg_H3K36me3_ChIP_macs3_peak_3345
N2_chrIV	2675501	2675922	422	239.16	8.04584	1.44522	7.31861	strome_fem1_rrf3_egg_H3K36me3_ChIP_macs3_peak_3346
N2_chrIV	2676619	2678681	2063	291.2	23.5249	1.84499	22.6413	strome_fem1_rrf3_egg_H3K36me3_ChIP_macs3_peak_3347
N2_chrIV	2679261	2680510	1250	296.44	24.5024	1.8706	23.6097	strome_fem1_rrf3_egg_H3K36me3_ChIP_macs3_peak_3348
N2_chrIV	2684072	2704054	19983	364.65	46.1601	2.23933	45.0355	strome_fem1_rrf3_egg_H3K36me3_ChIP_macs3_peak_3349
N2_chrIV	2704460	2705295	836	228.61	8.12705	1.44997	7.40015	strome_fem1_rrf3_egg_H3K36me3_ChIP_macs3_peak_3350
N2_chrIV	2705927	2706611	685	214.25	4.83297	1.33433	4.14309	strome_fem1_rrf3_egg_H3K36me3_ChIP_macs3_peak_3351
N2_chrIV	2712066	2725884	13819	302.87	27.6102	1.90198	26.6827	strome_fem1_rrf3_egg_H3K36me3_ChIP_macs3_peak_3352
N2_chrIV	2726886	2727152	267	227.06	7.01782	1.43036	6.30008	strome_fem1_rrf3_egg_H3K36me3_ChIP_macs3_peak_3353
N2_chrIV	2779937	2780658	722	224.65	4.73893	1.32399	4.04986	strome_fem1_rrf3_egg_H3K36me3_ChIP_macs3_peak_3354
N2_chrIV	2781180	2782908	1729	308.33	24.1583	1.76412	23.2724	strome_fem1_rrf3_egg_H3K36me3_ChIP_macs3_peak_3355
N2_chrIV	2783502	2797333	13832	317.51	30.6469	1.94832	29.6934	strome_fem1_rrf3_egg_H3K36me3_ChIP_macs3_peak_3356
N2_chrIV	2871884	2874245	2362	276	17.3712	1.6844	16.5501	strome_fem1_rrf3_egg_H3K36me3_ChIP_macs3_peak_3357
N2_chrIV	2875121	2885667	10547	284.86	19.0733	1.70612	18.2327	strome_fem1_rrf3_egg_H3K36me3_ChIP_macs3_peak_3358
N2_chrIV	2886576	2895578	9003	309.21	30.0555	1.93262	29.089	strome_fem1_rrf3_egg_H3K36me3_ChIP_macs3_peak_3359
N2_chrIV	2900929	2901567	639	268.42	8.84504	1.45345	8.10783	strome_fem1_rrf3_egg_H3K36me3_ChIP_macs3_peak_3360
N2_chrIV	2918288	2928578	10291	350.13	38.9528	2.11513	37.9114	strome_fem1_rrf3_egg_H3K36me3_ChIP_macs3_peak_3361
N2_chrIV	2986327	2997302	10976	308.43	28.1226	1.85734	27.1855	strome_fem1_rrf3_egg_H3K36me3_ChIP_macs3_peak_3362
N2_chrIV	2999607	3008946	9340	250.8	12.3913	1.57028	11.6194	strome_fem1_rrf3_egg_H3K36me3_ChIP_macs3_peak_3363
N2_chrIV	3031198	3032368	1171	232.23	8.44318	1.47202	7.71084	strome_fem1_rrf3_egg_H3K36me3_ChIP_macs3_peak_3364
N2_chrIV	3032767	3050363	17597	539.53	110.936	3.02238	108.829	strome_fem1_rrf3_egg_H3K36me3_ChIP_macs3_peak_3365
N2_chrIV	3051618	3051891	274	259.3	4.50801	1.2881	3.82187	strome_fem1_rrf3_egg_H3K36me3_ChIP_macs3_peak_3366
N2_chrIV	3054926	3055282	357	222.65	6.59808	1.41234	5.88577	strome_fem1_rrf3_egg_H3K36me3_ChIP_macs3_peak_3367
N2_chrIV	3055590	3063385	7796	295.83	21.9483	1.78522	21.0815	strome_fem1_rrf3_egg_H3K36me3_ChIP_macs3_peak_3368
N2_chrIV	3102394	3102732	339	198.47	3.16808	1.25963	2.50046	strome_fem1_rrf3_egg_H3K36me3_ChIP_macs3_peak_3369
N2_chrIV	3105171	3107189	2019	240.3	9.62719	1.49456	8.88372	strome_fem1_rrf3_egg_H3K36me3_ChIP_macs3_peak_3370
N2_chrIV	3107730	3108050	321	237.51	8.93513	1.49203	8.19642	strome_fem1_rrf3_egg_H3K36me3_ChIP_macs3_peak_3371
N2_chrIV	3108547	3110175	1629	217.93	5.76879	1.37719	5.06681	strome_fem1_rrf3_egg_H3K36me3_ChIP_macs3_peak_3372
N2_chrIV	3111593	3116871	5279	263.75	15.4471	1.65021	14.643	strome_fem1_rrf3_egg_H3K36me3_ChIP_macs3_peak_3373
N2_chrIV	3117361	3132330	14970	342.54	38.2103	2.07972	37.1588	strome_fem1_rrf3_egg_H3K36me3_ChIP_macs3_peak_3374
N2_chrIV	3132931	3133535	605	210.28	4.37951	1.31476	3.69559	strome_fem1_rrf3_egg_H3K36me3_ChIP_macs3_peak_3375
N2_chrIV	3134928	3135335	408	206.37	3.6047	1.2795	2.93088	strome_fem1_rrf3_egg_H3K36me3_ChIP_macs3_peak_3376
N2_chrIV	3140408	3140776	369	223.29	5.14316	1.34227	4.44953	strome_fem1_rrf3_egg_H3K36me3_ChIP_macs3_peak_3377
N2_chrIV	3141596	3142077	482	246.17	10.2487	1.52625	9.49652	strome_fem1_rrf3_egg_H3K36me3_ChIP_macs3_peak_3378
N2_chrIV	3142637	3143479	843	249.04	12.4479	1.57902	11.6753	strome_fem1_rrf3_egg_H3K36me3_ChIP_macs3_peak_3379
N2_chrIV	3143818	3145613	1796	287.37	19.8121	1.74677	18.9657	strome_fem1_rrf3_egg_H3K36me3_ChIP_macs3_peak_3380
N2_chrIV	3146329	3146760	432	235.16	5.983	1.37468	5.27805	strome_fem1_rrf3_egg_H3K36me3_ChIP_macs3_peak_3381
N2_chrIV	3213682	3236118	22437	338.08	38.2399	2.03111	37.178	strome_fem1_rrf3_egg_H3K36me3_ChIP_macs3_peak_3382
N2_chrIV	3236691	3254289	17599	283.03	19.9681	1.72344	19.1191	strome_fem1_rrf3_egg_H3K36me3_ChIP_macs3_peak_3383
N2_chrIV	3258106	3262223	4118	367.13	41.5873	2.0716	40.5117	strome_fem1_rrf3_egg_H3K36me3_ChIP_macs3_peak_3384
N2_chrIV	3262625	3263643	1019	265.83	15.0828	1.62306	14.2851	strome_fem1_rrf3_egg_H3K36me3_ChIP_macs3_peak_3385
N2_chrIV	3294169	3294476	308	232.61	8.50516	1.47406	7.77215	strome_fem1_rrf3_egg_H3K36me3_ChIP_macs3_peak_3386
N2_chrIV	3295016	3297340	2325	441.29	68.1622	2.45228	66.729	strome_fem1_rrf3_egg_H3K36me3_ChIP_macs3_peak_3387
N2_chrIV	3312118	3313208	1091	307	26.0054	1.90806	25.0979	strome_fem1_rrf3_egg_H3K36me3_ChIP_macs3_peak_3388
N2_chrIV	3333662	3338644	4983	369.81	49.3416	2.29286	48.1705	strome_fem1_rrf3_egg_H3K36me3_ChIP_macs3_peak_3389
N2_chrIV	3344244	3344569	326	221.12	4.34632	1.30503	3.66284	strome_fem1_rrf3_egg_H3K36me3_ChIP_macs3_peak_3390
N2_chrIV	3345432	3345725	294	230.84	3.46027	1.25402	2.78877	strome_fem1_rrf3_egg_H3K36me3_ChIP_macs3_peak_3391
N2_chrIV	3346225	3346577	353	262.67	4.48482	1.28364	3.79932	strome_fem1_rrf3_egg_H3K36me3_ChIP_macs3_peak_3392
N2_chrIV	3369021	3384584	15564	362.12	44.4113	2.17579	43.2998	strome_fem1_rrf3_egg_H3K36me3_ChIP_macs3_peak_3393
N2_chrIV	3385584	3387615	2032	323.95	34.4947	2.04348	33.5046	strome_fem1_rrf3_egg_H3K36me3_ChIP_macs3_peak_3394
N2_chrIV	3399397	3404381	4985	389.59	55.0915	2.37878	53.8758	strome_fem1_rrf3_egg_H3K36me3_ChIP_macs3_peak_3395
N2_chrIV	3505716	3533081	27366	365.71	45.2502	2.18755	44.1179	strome_fem1_rrf3_egg_H3K36me3_ChIP_macs3_peak_3396
N2_chrIV	3533785	3534357	573	205.22	3.31115	1.26222	2.64185	strome_fem1_rrf3_egg_H3K36me3_ChIP_macs3_peak_3397
N2_chrIV	3536064	3536841	778	250.88	6.45542	1.37334	5.74577	strome_fem1_rrf3_egg_H3K36me3_ChIP_macs3_peak_3398
N2_chrIV	3537674	3538666	993	261.12	7.13484	1.39012	6.41763	strome_fem1_rrf3_egg_H3K36me3_ChIP_macs3_peak_3399
N2_chrIV	3541648	3542786	1139	274.64	9.66658	1.46152	8.92203	strome_fem1_rrf3_egg_H3K36me3_ChIP_macs3_peak_3400
N2_chrIV	3579906	3583931	4026	325.77	35.3855	2.04985	34.3791	strome_fem1_rrf3_egg_H3K36me3_ChIP_macs3_peak_3401
N2_chrIV	3584416	3588403	3988	376.4	46.5677	2.22733	45.4496	strome_fem1_rrf3_egg_H3K36me3_ChIP_macs3_peak_3402
N2_chrIV	3588753	3589763	1011	269.33	17.1568	1.68734	16.3382	strome_fem1_rrf3_egg_H3K36me3_ChIP_macs3_peak_3403
N2_chrIV	3590223	3600577	10355	412.35	66.3659	2.52974	64.9652	strome_fem1_rrf3_egg_H3K36me3_ChIP_macs3_peak_3404
N2_chrIV	3682993	3684037	1045	289.63	21.5689	1.77194	20.7074	strome_fem1_rrf3_egg_H3K36me3_ChIP_macs3_peak_3405
N2_chrIV	3684800	3685578	779	275.72	16.9779	1.70183	16.1579	strome_fem1_rrf3_egg_H3K36me3_ChIP_macs3_peak_3406
N2_chrIV	3685950	3699934	13985	388.78	57.1189	2.40771	55.8659	strome_fem1_rrf3_egg_H3K36me3_ChIP_macs3_peak_3407
N2_chrIV	3715153	3736710	21558	336.52	37.6657	2.07009	36.6317	strome_fem1_rrf3_egg_H3K36me3_ChIP_macs3_peak_3408
N2_chrIV	3745178	3746690	1513	319.98	26.7868	1.88887	25.8731	strome_fem1_rrf3_egg_H3K36me3_ChIP_macs3_peak_3409
N2_chrIV	3800252	3811567	11316	338.9	36.0865	2.03311	35.0698	strome_fem1_rrf3_egg_H3K36me3_ChIP_macs3_peak_3410
N2_chrIV	3812225	3815370	3146	298.01	25.2446	1.87502	24.3451	strome_fem1_rrf3_egg_H3K36me3_ChIP_macs3_peak_3411
N2_chrIV	3815871	3816155	285	210.99	4.78393	1.33822	4.09396	strome_fem1_rrf3_egg_H3K36me3_ChIP_macs3_peak_3412
N2_chrIV	4016433	4017525	1093	243.73	9.08569	1.49113	8.34564	strome_fem1_rrf3_egg_H3K36me3_ChIP_macs3_peak_3413
N2_chrIV	4018051	4018306	256	230.14	4.26429	1.29694	3.58135	strome_fem1_rrf3_egg_H3K36me3_ChIP_macs3_peak_3414
N2_chrIV	4042561	4049579	7019	428.97	69.7855	2.61831	68.3815	strome_fem1_rrf3_egg_H3K36me3_ChIP_macs3_peak_3415
N2_chrIV	4050148	4051113	966	282.93	16.9931	1.67709	16.1748	strome_fem1_rrf3_egg_H3K36me3_ChIP_macs3_peak_3416
N2_chrIV	4083412	4084154	743	234.63	4.42437	1.29924	3.73992	strome_fem1_rrf3_egg_H3K36me3_ChIP_macs3_peak_3417
N2_chrIV	4086213	4091222	5010	388.52	54.026	2.41059	52.8321	strome_fem1_rrf3_egg_H3K36me3_ChIP_macs3_peak_3418
N2_chrIV	4091822	4092611	790	242.78	11.03	1.53947	10.272	strome_fem1_rrf3_egg_H3K36me3_ChIP_macs3_peak_3419
N2_chrIV	4092920	4097108	4189	300.38	24.7912	1.86878	23.8957	strome_fem1_rrf3_egg_H3K36me3_ChIP_macs3_peak_3420
N2_chrIV	4098005	4105786	7782	332.86	37.1681	2.09202	36.1351	strome_fem1_rrf3_egg_H3K36me3_ChIP_macs3_peak_3421
N2_chrIV	4106140	4106621	482	218.11	5.78083	1.38146	5.07809	strome_fem1_rrf3_egg_H3K36me3_ChIP_macs3_peak_3422
N2_chrIV	4172078	4184618	12541	358.37	43.3383	2.2015	42.2474	strome_fem1_rrf3_egg_H3K36me3_ChIP_macs3_peak_3423
N2_chrIV	4190215	4192834	2620	269.77	11.7041	1.51648	10.9405	strome_fem1_rrf3_egg_H3K36me3_ChIP_macs3_peak_3424
N2_chrIV	4193506	4194647	1142	278.25	14.1458	1.61508	13.3534	strome_fem1_rrf3_egg_H3K36me3_ChIP_macs3_peak_3425
N2_chrIV	4195006	4195965	960	274.9	11.5067	1.52762	10.7422	strome_fem1_rrf3_egg_H3K36me3_ChIP_macs3_peak_3426
N2_chrIV	4216989	4217899	911	222.89	4.38637	1.30534	3.70251	strome_fem1_rrf3_egg_H3K36me3_ChIP_macs3_peak_3427
N2_chrIV	4246636	4247096	461	207.51	3.19745	1.25511	2.5298	strome_fem1_rrf3_egg_H3K36me3_ChIP_macs3_peak_3428
N2_chrIV	4247811	4258890	11080	473.62	91.1061	2.85551	89.3577	strome_fem1_rrf3_egg_H3K36me3_ChIP_macs3_peak_3429
N2_chrIV	4306354	4307267	914	243.69	7.63361	1.42045	6.91146	strome_fem1_rrf3_egg_H3K36me3_ChIP_macs3_peak_3430
N2_chrIV	4307697	4317134	9438	381.64	54.6818	2.38962	53.458	strome_fem1_rrf3_egg_H3K36me3_ChIP_macs3_peak_3431
N2_chrIV	4357598	4404128	46531	409.35	61.5335	2.3788	60.1625	strome_fem1_rrf3_egg_H3K36me3_ChIP_macs3_peak_3432
N2_chrIV	4404646	4406603	1958	228.81	5.77655	1.3671	5.07487	strome_fem1_rrf3_egg_H3K36me3_ChIP_macs3_peak_3433
N2_chrIV	4406968	4413929	6962	356.01	38.341	1.98966	37.2721	strome_fem1_rrf3_egg_H3K36me3_ChIP_macs3_peak_3434
N2_chrIV	4442243	4445758	3516	434.4	57.5002	2.32444	56.2631	strome_fem1_rrf3_egg_H3K36me3_ChIP_macs3_peak_3435
N2_chrIV	4446082	4450335	4254	332.25	27.586	1.85817	26.661	strome_fem1_rrf3_egg_H3K36me3_ChIP_macs3_peak_3436
N2_chrIV	4468407	4470949	2543	329.51	27.7434	1.9008	26.8199	strome_fem1_rrf3_egg_H3K36me3_ChIP_macs3_peak_3437
N2_chrIV	4508232	4510905	2674	367.87	43.8053	2.20193	42.7184	strome_fem1_rrf3_egg_H3K36me3_ChIP_macs3_peak_3438
N2_chrIV	4511498	4513611	2114	344.79	39.2231	2.05207	38.1699	strome_fem1_rrf3_egg_H3K36me3_ChIP_macs3_peak_3439
N2_chrIV	4548284	4552400	4117	299.5	25.5145	1.87125	24.6117	strome_fem1_rrf3_egg_H3K36me3_ChIP_macs3_peak_3440
N2_chrIV	4650992	4656800	5809	413.62	57.7749	2.40047	56.5285	strome_fem1_rrf3_egg_H3K36me3_ChIP_macs3_peak_3441
N2_chrIV	4657114	4657580	467	245.82	8.22634	1.44912	7.49661	strome_fem1_rrf3_egg_H3K36me3_ChIP_macs3_peak_3442
N2_chrIV	4657893	4660330	2438	332.66	36.2045	2.05077	35.1944	strome_fem1_rrf3_egg_H3K36me3_ChIP_macs3_peak_3443
N2_chrIV	4660902	4668014	7113	453.55	78.0712	2.64791	76.4922	strome_fem1_rrf3_egg_H3K36me3_ChIP_macs3_peak_3444
N2_chrIV	4696534	4720373	23840	402.54	56.0418	2.33939	54.7882	strome_fem1_rrf3_egg_H3K36me3_ChIP_macs3_peak_3445
N2_chrIV	4725778	4727742	1965	373.05	51.8043	2.2205	50.5786	strome_fem1_rrf3_egg_H3K36me3_ChIP_macs3_peak_3446
N2_chrIV	4739003	4745548	6546	394.66	46.3374	2.14871	45.2141	strome_fem1_rrf3_egg_H3K36me3_ChIP_macs3_peak_3447
N2_chrIV	4745899	4749928	4030	333.86	29.6417	1.91625	28.6992	strome_fem1_rrf3_egg_H3K36me3_ChIP_macs3_peak_3448
N2_chrIV	4750239	4754576	4338	360.8	34.5204	1.97139	33.5207	strome_fem1_rrf3_egg_H3K36me3_ChIP_macs3_peak_3449
N2_chrIV	4755257	4755571	315	250.17	4.95106	1.31122	4.25982	strome_fem1_rrf3_egg_H3K36me3_ChIP_macs3_peak_3450
N2_chrIV	4756604	4760553	3950	348.95	32.9034	1.93576	31.9229	strome_fem1_rrf3_egg_H3K36me3_ChIP_macs3_peak_3451
N2_chrIV	4760996	4763305	2310	352.46	30.6365	1.86273	29.6849	strome_fem1_rrf3_egg_H3K36me3_ChIP_macs3_peak_3452
N2_chrIV	4764760	4765725	966	259.29	10.1568	1.49552	9.40728	strome_fem1_rrf3_egg_H3K36me3_ChIP_macs3_peak_3453
N2_chrIV	4766469	4766826	358	218.07	3.24725	1.25053	2.57883	strome_fem1_rrf3_egg_H3K36me3_ChIP_macs3_peak_3454
N2_chrIV	4777077	4777363	287	252.43	5.59105	1.34006	4.89128	strome_fem1_rrf3_egg_H3K36me3_ChIP_macs3_peak_3455
N2_chrIV	4792798	4799193	6396	425	61.142	2.3981	59.8487	strome_fem1_rrf3_egg_H3K36me3_ChIP_macs3_peak_3456
N2_chrIV	4799572	4810273	10702	435.14	65.6717	2.51196	64.3206	strome_fem1_rrf3_egg_H3K36me3_ChIP_macs3_peak_3457
N2_chrIV	4810735	4812206	1472	388.85	51.2567	2.26616	50.0746	strome_fem1_rrf3_egg_H3K36me3_ChIP_macs3_peak_3458
N2_chrIV	5083060	5089410	6351	452.04	66.7293	2.41225	65.3471	strome_fem1_rrf3_egg_H3K36me3_ChIP_macs3_peak_3459
N2_chrIV	5090262	5091125	864	270.21	14.1113	1.61696	13.3204	strome_fem1_rrf3_egg_H3K36me3_ChIP_macs3_peak_3460
N2_chrIV	5091584	5092973	1390	410.62	54.3463	2.29441	53.1363	strome_fem1_rrf3_egg_H3K36me3_ChIP_macs3_peak_3461
N2_chrIV	5159066	5160172	1107	339.35	34.7498	2.06237	33.7562	strome_fem1_rrf3_egg_H3K36me3_ChIP_macs3_peak_3462
N2_chrIV	5160513	5161894	1382	318.71	24.7546	1.80918	23.8602	strome_fem1_rrf3_egg_H3K36me3_ChIP_macs3_peak_3463
N2_chrIV	5183992	5189446	5455	321.02	29.6767	1.9406	28.7316	strome_fem1_rrf3_egg_H3K36me3_ChIP_macs3_peak_3464
N2_chrIV	5206524	5210562	4039	350.45	40.1278	2.13458	39.0774	strome_fem1_rrf3_egg_H3K36me3_ChIP_macs3_peak_3465
N2_chrIV	5274582	5276014	1433	266.83	14.807	1.64578	14.0087	strome_fem1_rrf3_egg_H3K36me3_ChIP_macs3_peak_3466
N2_chrIV	5354412	5369198	14787	405.92	53.1369	2.27428	51.9301	strome_fem1_rrf3_egg_H3K36me3_ChIP_macs3_peak_3467
N2_chrIV	5369747	5375470	5724	442.9	66.1538	2.43282	64.7606	strome_fem1_rrf3_egg_H3K36me3_ChIP_macs3_peak_3468
N2_chrIV	5389610	5391688	2079	324.2	26.4724	1.8093	25.5623	strome_fem1_rrf3_egg_H3K36me3_ChIP_macs3_peak_3469
N2_chrIV	5392055	5398644	6590	375.93	47.689	2.17767	46.4899	strome_fem1_rrf3_egg_H3K36me3_ChIP_macs3_peak_3470
N2_chrIV	5470019	5473480	3462	392.52	44.5316	2.16104	43.4414	strome_fem1_rrf3_egg_H3K36me3_ChIP_macs3_peak_3471
N2_chrIV	5483906	5490306	6401	308.62	28.0345	1.90233	27.1079	strome_fem1_rrf3_egg_H3K36me3_ChIP_macs3_peak_3472
N2_chrIV	5534014	5535562	1549	312.61	20.0405	1.67722	19.1944	strome_fem1_rrf3_egg_H3K36me3_ChIP_macs3_peak_3473
N2_chrIV	5535883	5537755	1873	341.35	28.1802	1.87674	27.2508	strome_fem1_rrf3_egg_H3K36me3_ChIP_macs3_peak_3474
N2_chrIV	5538067	5557794	19728	391.85	53.2761	2.22736	52.0313	strome_fem1_rrf3_egg_H3K36me3_ChIP_macs3_peak_3475
N2_chrIV	5649537	5657779	8243	418.25	58.523	2.31475	57.2274	strome_fem1_rrf3_egg_H3K36me3_ChIP_macs3_peak_3476
N2_chrIV	5658167	5664977	6811	336.03	32.8642	1.97868	31.8873	strome_fem1_rrf3_egg_H3K36me3_ChIP_macs3_peak_3477
N2_chrIV	5665293	5665605	313	202.49	3.55374	1.27897	2.88057	strome_fem1_rrf3_egg_H3K36me3_ChIP_macs3_peak_3478
N2_chrIV	5666027	5666541	515	204.02	3.84551	1.29471	3.16807	strome_fem1_rrf3_egg_H3K36me3_ChIP_macs3_peak_3479
N2_chrIV	5696030	5697291	1262	275.65	15.73	1.63836	14.9243	strome_fem1_rrf3_egg_H3K36me3_ChIP_macs3_peak_3480
N2_chrIV	5697651	5699673	2023	267	16.4773	1.69123	15.6633	strome_fem1_rrf3_egg_H3K36me3_ChIP_macs3_peak_3481
N2_chrIV	5700153	5701171	1019	246.15	6.08924	1.36533	5.3838	strome_fem1_rrf3_egg_H3K36me3_ChIP_macs3_peak_3482
N2_chrIV	5701555	5703394	1840	235.41	7.25165	1.42273	6.5325	strome_fem1_rrf3_egg_H3K36me3_ChIP_macs3_peak_3483
N2_chrIV	5729354	5731553	2200	366.98	46.6594	2.26557	45.5406	strome_fem1_rrf3_egg_H3K36me3_ChIP_macs3_peak_3484
N2_chrIV	5811741	5814196	2456	279.04	17.7355	1.72666	16.9072	strome_fem1_rrf3_egg_H3K36me3_ChIP_macs3_peak_3485
N2_chrIV	5843378	5847895	4518	384.54	49.1773	2.16692	48.0057	strome_fem1_rrf3_egg_H3K36me3_ChIP_macs3_peak_3486
N2_chrIV	5848535	5851709	3175	390.77	48.324	2.20327	47.1707	strome_fem1_rrf3_egg_H3K36me3_ChIP_macs3_peak_3487
N2_chrIV	5936725	5939822	3098	373.05	41.1569	2.0748	40.0847	strome_fem1_rrf3_egg_H3K36me3_ChIP_macs3_peak_3488
N2_chrIV	5940378	5940880	503	227.86	5.40591	1.35096	4.70875	strome_fem1_rrf3_egg_H3K36me3_ChIP_macs3_peak_3489
N2_chrIV	5941204	5947705	6502	370.38	36.9958	1.99634	35.9746	strome_fem1_rrf3_egg_H3K36me3_ChIP_macs3_peak_3490
N2_chrIV	6010295	6010810	516	228.83	5.54664	1.35726	4.84757	strome_fem1_rrf3_egg_H3K36me3_ChIP_macs3_peak_3491
N2_chrIV	6095571	6097930	2360	253.54	9.45077	1.47294	8.70912	strome_fem1_rrf3_egg_H3K36me3_ChIP_macs3_peak_3492
N2_chrIV	6098233	6110890	12658	290.2	19.4507	1.70245	18.6053	strome_fem1_rrf3_egg_H3K36me3_ChIP_macs3_peak_3493
N2_chrIV	6118221	6121714	3494	459.31	70.2917	2.4732	68.859	strome_fem1_rrf3_egg_H3K36me3_ChIP_macs3_peak_3494
N2_chrIV	6153865	6156896	3032	383.68	48.0133	2.25076	46.8762	strome_fem1_rrf3_egg_H3K36me3_ChIP_macs3_peak_3495
N2_chrIV	6204765	6206339	1575	271.55	18.0173	1.70575	17.1905	strome_fem1_rrf3_egg_H3K36me3_ChIP_macs3_peak_3496
N2_chrIV	6294298	6295146	849	277.75	11.7055	1.51572	10.9403	strome_fem1_rrf3_egg_H3K36me3_ChIP_macs3_peak_3497
N2_chrIV	6322166	6323618	1453	329.01	29.3489	1.9367	28.4091	strome_fem1_rrf3_egg_H3K36me3_ChIP_macs3_peak_3498
N2_chrIV	6324169	6340064	15896	386.4	49.3375	2.19494	48.1425	strome_fem1_rrf3_egg_H3K36me3_ChIP_macs3_peak_3499
N2_chrIV	6364429	6376548	12120	401.89	54.6768	2.31737	53.4306	strome_fem1_rrf3_egg_H3K36me3_ChIP_macs3_peak_3500
N2_chrIV	6415614	6419185	3572	350.84	35.4342	2.05266	34.4343	strome_fem1_rrf3_egg_H3K36me3_ChIP_macs3_peak_3501
N2_chrIV	6419517	6423686	4170	335.83	33.8367	2.01277	32.8524	strome_fem1_rrf3_egg_H3K36me3_ChIP_macs3_peak_3502
N2_chrIV	6522771	6529895	7125	364.11	41.6144	2.1561	40.55	strome_fem1_rrf3_egg_H3K36me3_ChIP_macs3_peak_3503
N2_chrIV	6548953	6555714	6762	370.87	43.4473	2.20921	42.3672	strome_fem1_rrf3_egg_H3K36me3_ChIP_macs3_peak_3504
N2_chrIV	6579669	6585419	5751	422.53	56.7585	2.34445	55.5252	strome_fem1_rrf3_egg_H3K36me3_ChIP_macs3_peak_3505
N2_chrIV	6585769	6588667	2899	457.33	68.8033	2.43891	67.3754	strome_fem1_rrf3_egg_H3K36me3_ChIP_macs3_peak_3506
N2_chrIV	6601776	6602403	628	307.97	24.5187	1.82973	23.6284	strome_fem1_rrf3_egg_H3K36me3_ChIP_macs3_peak_3507
N2_chrIV	6603067	6613350	10284	311.86	24.9039	1.83205	24.0064	strome_fem1_rrf3_egg_H3K36me3_ChIP_macs3_peak_3508
N2_chrIV	6632208	6638399	6192	369.87	44.1192	2.18171	43.0251	strome_fem1_rrf3_egg_H3K36me3_ChIP_macs3_peak_3509
N2_chrIV	6740176	6747562	7387	387.06	48.8704	2.27433	47.7282	strome_fem1_rrf3_egg_H3K36me3_ChIP_macs3_peak_3510
N2_chrIV	6756994	6765213	8220	392.48	47.3113	2.17132	46.1739	strome_fem1_rrf3_egg_H3K36me3_ChIP_macs3_peak_3511
N2_chrIV	6777712	6789814	12103	344.15	35.2411	2.02232	34.2368	strome_fem1_rrf3_egg_H3K36me3_ChIP_macs3_peak_3512
N2_chrIV	6790561	6793155	2595	366.7	49.7687	2.20799	48.5751	strome_fem1_rrf3_egg_H3K36me3_ChIP_macs3_peak_3513
N2_chrIV	6843089	6845319	2231	268.99	15.6672	1.66907	14.8607	strome_fem1_rrf3_egg_H3K36me3_ChIP_macs3_peak_3514
N2_chrIV	6876969	6877539	571	259.74	4.49422	1.28614	3.8085	strome_fem1_rrf3_egg_H3K36me3_ChIP_macs3_peak_3515
N2_chrIV	6882564	6887672	5109	363.75	41.1626	2.06603	40.0905	strome_fem1_rrf3_egg_H3K36me3_ChIP_macs3_peak_3516
N2_chrIV	6903789	6905899	2111	290.58	18.4572	1.71849	17.6227	strome_fem1_rrf3_egg_H3K36me3_ChIP_macs3_peak_3517
N2_chrIV	6906228	6910019	3792	528.19	101.895	2.89571	100.003	strome_fem1_rrf3_egg_H3K36me3_ChIP_macs3_peak_3518
N2_chrIV	6910557	6919287	8731	425.46	61.1102	2.37852	59.7827	strome_fem1_rrf3_egg_H3K36me3_ChIP_macs3_peak_3519
N2_chrIV	6974241	6977152	2912	369.4	38.6879	2.06765	37.6586	strome_fem1_rrf3_egg_H3K36me3_ChIP_macs3_peak_3520
N2_chrIV	6977523	6979271	1749	304.26	21.4844	1.73761	20.6245	strome_fem1_rrf3_egg_H3K36me3_ChIP_macs3_peak_3521
N2_chrIV	7013149	7016657	3509	388.04	51.418	2.29424	50.2336	strome_fem1_rrf3_egg_H3K36me3_ChIP_macs3_peak_3522
N2_chrIV	7018777	7019853	1077	258.44	6.6504	1.36752	5.93958	strome_fem1_rrf3_egg_H3K36me3_ChIP_macs3_peak_3523
N2_chrIV	7031180	7039477	8298	390.26	48.9744	2.24151	47.8254	strome_fem1_rrf3_egg_H3K36me3_ChIP_macs3_peak_3524
N2_chrIV	7040078	7044649	4572	442.41	67.8689	2.47934	66.4811	strome_fem1_rrf3_egg_H3K36me3_ChIP_macs3_peak_3525
N2_chrIV	7081583	7084814	3232	358.11	39.6445	2.11045	38.5895	strome_fem1_rrf3_egg_H3K36me3_ChIP_macs3_peak_3526
N2_chrIV	7085402	7085897	496	228.9	6.38914	1.39411	5.68001	strome_fem1_rrf3_egg_H3K36me3_ChIP_macs3_peak_3527
N2_chrIV	7100902	7103245	2344	325.61	31.1638	1.99045	30.206	strome_fem1_rrf3_egg_H3K36me3_ChIP_macs3_peak_3528
N2_chrIV	7103570	7105492	1923	357.95	42.6014	2.14786	41.5142	strome_fem1_rrf3_egg_H3K36me3_ChIP_macs3_peak_3529
N2_chrIV	7119595	7121368	1774	285.38	17.1272	1.67579	16.3071	strome_fem1_rrf3_egg_H3K36me3_ChIP_macs3_peak_3530
N2_chrIV	7131129	7144755	13627	512.87	90.8487	2.69362	89.0862	strome_fem1_rrf3_egg_H3K36me3_ChIP_macs3_peak_3531
N2_chrIV	7145099	7147414	2316	324.43	23.0743	1.78951	22.1956	strome_fem1_rrf3_egg_H3K36me3_ChIP_macs3_peak_3532
N2_chrIV	7147850	7148849	1000	221.76	4.6405	1.31959	3.95304	strome_fem1_rrf3_egg_H3K36me3_ChIP_macs3_peak_3533
N2_chrIV	7149547	7151478	1932	313.92	26.4415	1.86002	25.53	strome_fem1_rrf3_egg_H3K36me3_ChIP_macs3_peak_3534
N2_chrIV	7159598	7165803	6206	452.43	67.2625	2.43137	65.8804	strome_fem1_rrf3_egg_H3K36me3_ChIP_macs3_peak_3535
N2_chrIV	7168849	7169262	414	260.84	10.8129	1.52367	10.0559	strome_fem1_rrf3_egg_H3K36me3_ChIP_macs3_peak_3536
N2_chrIV	7214838	7216990	2153	265.23	5.90082	1.33645	5.19833	strome_fem1_rrf3_egg_H3K36me3_ChIP_macs3_peak_3537
N2_chrIV	7226097	7230226	4130	347.27	39.7454	2.11202	38.6949	strome_fem1_rrf3_egg_H3K36me3_ChIP_macs3_peak_3538
N2_chrIV	7236603	7241078	4476	304.28	22.6602	1.73229	21.7873	strome_fem1_rrf3_egg_H3K36me3_ChIP_macs3_peak_3539
N2_chrIV	7312379	7313898	1520	348.52	43.5523	2.18574	42.4473	strome_fem1_rrf3_egg_H3K36me3_ChIP_macs3_peak_3540
N2_chrIV	7314569	7316460	1892	266.99	10.7692	1.51398	10.0124	strome_fem1_rrf3_egg_H3K36me3_ChIP_macs3_peak_3541
N2_chrIV	7384692	7387668	2977	319.27	29.7731	1.92879	28.8272	strome_fem1_rrf3_egg_H3K36me3_ChIP_macs3_peak_3542
N2_chrIV	7388063	7389110	1048	261.37	11.9437	1.54982	11.1761	strome_fem1_rrf3_egg_H3K36me3_ChIP_macs3_peak_3543
N2_chrIV	7391012	7397164	6153	342.46	32.9757	1.87921	31.9845	strome_fem1_rrf3_egg_H3K36me3_ChIP_macs3_peak_3544
N2_chrIV	7470985	7473106	2122	317.04	21.1111	1.76298	20.2501	strome_fem1_rrf3_egg_H3K36me3_ChIP_macs3_peak_3545
N2_chrIV	7473589	7477443	3855	409.74	49.6428	2.21141	48.4873	strome_fem1_rrf3_egg_H3K36me3_ChIP_macs3_peak_3546
N2_chrIV	7478310	7485411	7102	482.8	69.3708	2.47114	67.9924	strome_fem1_rrf3_egg_H3K36me3_ChIP_macs3_peak_3547
N2_chrIV	7485853	7486124	272	228.92	5.79581	1.36844	5.09374	strome_fem1_rrf3_egg_H3K36me3_ChIP_macs3_peak_3548
N2_chrIV	7506015	7515112	9098	382.34	42.7544	2.09869	41.6751	strome_fem1_rrf3_egg_H3K36me3_ChIP_macs3_peak_3549
N2_chrIV	7543539	7556302	12764	410.28	51.0143	2.18838	49.8224	strome_fem1_rrf3_egg_H3K36me3_ChIP_macs3_peak_3550
N2_chrIV	7556668	7561766	5099	426.76	54.4554	2.24497	53.2166	strome_fem1_rrf3_egg_H3K36me3_ChIP_macs3_peak_3551
N2_chrIV	7562310	7563614	1305	261.88	10.0494	1.47697	9.30275	strome_fem1_rrf3_egg_H3K36me3_ChIP_macs3_peak_3552
N2_chrIV	7574368	7580088	5721	417.04	51.3246	2.18327	50.1179	strome_fem1_rrf3_egg_H3K36me3_ChIP_macs3_peak_3553
N2_chrIV	7580616	7583977	3362	473.11	70.6776	2.41837	69.2258	strome_fem1_rrf3_egg_H3K36me3_ChIP_macs3_peak_3554
N2_chrIV	7633053	7635494	2442	329	31.845	1.95393	30.8802	strome_fem1_rrf3_egg_H3K36me3_ChIP_macs3_peak_3555
N2_chrIV	7644508	7651678	7171	351.29	37.5864	2.07537	36.5585	strome_fem1_rrf3_egg_H3K36me3_ChIP_macs3_peak_3556
N2_chrIV	7652097	7654285	2189	339.02	29.2878	1.92712	28.3456	strome_fem1_rrf3_egg_H3K36me3_ChIP_macs3_peak_3557
N2_chrIV	7703793	7709684	5892	357.95	40.5653	2.09669	39.4918	strome_fem1_rrf3_egg_H3K36me3_ChIP_macs3_peak_3558
N2_chrIV	7710068	7711319	1252	304.52	25.9114	1.88861	25.0059	strome_fem1_rrf3_egg_H3K36me3_ChIP_macs3_peak_3559
N2_chrIV	7728845	7731274	2430	387.51	49.4406	2.17623	48.2573	strome_fem1_rrf3_egg_H3K36me3_ChIP_macs3_peak_3560
N2_chrIV	7757197	7764214	7018	289.31	17.2499	1.67606	16.4284	strome_fem1_rrf3_egg_H3K36me3_ChIP_macs3_peak_3561
N2_chrIV	7770602	7774192	3591	484.63	84.116	2.65422	82.4661	strome_fem1_rrf3_egg_H3K36me3_ChIP_macs3_peak_3562
N2_chrIV	7774499	7785685	11187	408.74	53.1328	2.30251	51.9409	strome_fem1_rrf3_egg_H3K36me3_ChIP_macs3_peak_3563
N2_chrIV	7785993	7791255	5263	371.38	44.6539	2.20543	43.552	strome_fem1_rrf3_egg_H3K36me3_ChIP_macs3_peak_3564
N2_chrIV	7791853	7796375	4523	367.06	38.9725	2.07753	37.9361	strome_fem1_rrf3_egg_H3K36me3_ChIP_macs3_peak_3565
N2_chrIV	7797072	7800709	3638	496.61	90.9264	2.77906	89.2137	strome_fem1_rrf3_egg_H3K36me3_ChIP_macs3_peak_3566
N2_chrIV	7810413	7816074	5662	344.41	34.456	2.014	33.465	strome_fem1_rrf3_egg_H3K36me3_ChIP_macs3_peak_3567
N2_chrIV	7825999	7829624	3626	312.82	27.2513	1.90051	26.3318	strome_fem1_rrf3_egg_H3K36me3_ChIP_macs3_peak_3568
N2_chrIV	7830387	7833197	2811	307.88	24.7088	1.85244	23.8146	strome_fem1_rrf3_egg_H3K36me3_ChIP_macs3_peak_3569
[truncated: 174,713 more chars]
