# Supplementary material for: Transposable elements and heterochromatic regions are enriched for structural variation and sequence divergence in the genome of wild-type Caenorhabditis elegans
Source: G3 (Bethesda). 2025 Apr 30;15(7):jkaf092. doi: 10.1093/g3journal/jkaf092 (PMC12239620; doi:10.1093/g3journal/jkaf092)
Supplement: jkaf092_Supplementary_Data [file jkaf092_supplementary_data.zip › 28833551/Supplemental_Data_File_S9.xls]

# This file is generated by MACS version 3.0.0
# Command line: callpeak -t strome_fem1_rrf3_egg_h3k4me3_chip_1.libudaN2.bwa.sorted.bam strome_fem1_rrf3_egg_h3k4me3_chip_2.libudaN2.bwa.sorted.bam -c strome_fem1_rrf3_egg_control_chip_1.libudaN2.bwa.sorted.bam strome_fem1_rrf3_egg_control_chip_2.libudaN2.bwa.sorted.bam -g ce --bdg --keep-dup auto --broad --broad-cutoff 0.01 --nomodel --extsize 250 --format BAM --name strome_fem1_rrf3_egg_H3K4me3_ChIP_macs3
# ARGUMENTS LIST:
# name = strome_fem1_rrf3_egg_H3K4me3_ChIP_macs3
# format = BAM
# ChIP-seq file = ['strome_fem1_rrf3_egg_h3k4me3_chip_1.libudaN2.bwa.sorted.bam', 'strome_fem1_rrf3_egg_h3k4me3_chip_2.libudaN2.bwa.sorted.bam']
# control file = ['strome_fem1_rrf3_egg_control_chip_1.libudaN2.bwa.sorted.bam', 'strome_fem1_rrf3_egg_control_chip_2.libudaN2.bwa.sorted.bam']
# effective genome size = 1.00e+08
# band width = 300
# model fold = [5, 50]
# qvalue cutoff for narrow/strong regions = 5.00e-02
# qvalue cutoff for broad/weak regions = 1.00e-02
# The maximum gap between significant sites is assigned as the read length/tag size.
# The minimum length of peaks is assigned as the predicted fragment length "d".
# Larger dataset will be scaled towards smaller dataset.
# Range for calculating regional lambda is: 1000 bps and 10000 bps
# Broad region calling is on
# Paired-End mode is off

# tag size is determined as 75 bps
# total tags in treatment: 61962031
# tags after filtering in treatment: 53123988
# maximum duplicate tags at the same position in treatment = 6
# Redundant rate in treatment: 0.14
# total tags in control: 78240188
# tags after filtering in control: 73128845
# maximum duplicate tags at the same position in control = 6
# Redundant rate in control: 0.07
# d = 250
chr	start	end	length	pileup	-log10(pvalue)	fold_enrichment	-log10(qvalue)	name
N2_chrI	1760	2462	703	213.34	9.89045	1.56712	8.96726	strome_fem1_rrf3_egg_H3K4me3_ChIP_macs3_peak_1
N2_chrI	2859	5241	2383	284.42	32.7691	2.07574	31.648	strome_fem1_rrf3_egg_H3K4me3_ChIP_macs3_peak_2
N2_chrI	12806	13535	730	209.5	6.83973	1.43219	5.97177	strome_fem1_rrf3_egg_H3K4me3_ChIP_macs3_peak_3
N2_chrI	14430	17955	3526	263.32	28.0793	1.9694	27.0048	strome_fem1_rrf3_egg_H3K4me3_ChIP_macs3_peak_4
N2_chrI	21598	27338	5741	286.08	38.2062	2.10608	37.0749	strome_fem1_rrf3_egg_H3K4me3_ChIP_macs3_peak_5
N2_chrI	27723	28347	625	187.31	5.52922	1.39434	4.68712	strome_fem1_rrf3_egg_H3K4me3_ChIP_macs3_peak_6
N2_chrI	39847	40455	609	197.72	6.22607	1.41803	5.36967	strome_fem1_rrf3_egg_H3K4me3_ChIP_macs3_peak_7
N2_chrI	41118	41588	471	186.21	5.12221	1.38425	4.28373	strome_fem1_rrf3_egg_H3K4me3_ChIP_macs3_peak_8
N2_chrI	43000	43284	285	188.87	4.841	1.36319	4.01048	strome_fem1_rrf3_egg_H3K4me3_ChIP_macs3_peak_9
N2_chrI	45127	45639	513	195.82	4.31885	1.32972	3.49948	strome_fem1_rrf3_egg_H3K4me3_ChIP_macs3_peak_10
N2_chrI	46582	48611	2030	290.84	39.0066	2.16486	37.8594	strome_fem1_rrf3_egg_H3K4me3_ChIP_macs3_peak_11
N2_chrI	51409	53537	2129	206.37	8.93628	1.52835	8.03277	strome_fem1_rrf3_egg_H3K4me3_ChIP_macs3_peak_12
N2_chrI	65204	65969	766	306.56	37.117	2.11455	35.9698	strome_fem1_rrf3_egg_H3K4me3_ChIP_macs3_peak_13
N2_chrI	67141	68391	1251	267.1	21.5395	1.82093	20.5055	strome_fem1_rrf3_egg_H3K4me3_ChIP_macs3_peak_14
N2_chrI	69879	70679	801	260.41	25.4435	1.95916	24.3716	strome_fem1_rrf3_egg_H3K4me3_ChIP_macs3_peak_15
N2_chrI	71156	71497	342	185.34	4.33876	1.34114	3.51858	strome_fem1_rrf3_egg_H3K4me3_ChIP_macs3_peak_16
N2_chrI	71842	73222	1381	239.01	16.9853	1.76892	15.981	strome_fem1_rrf3_egg_H3K4me3_ChIP_macs3_peak_17
N2_chrI	83196	83493	298	182.14	4.70063	1.36272	3.87316	strome_fem1_rrf3_egg_H3K4me3_ChIP_macs3_peak_18
N2_chrI	85876	86704	829	229.39	11.2898	1.59032	10.35	strome_fem1_rrf3_egg_H3K4me3_ChIP_macs3_peak_19
N2_chrI	87690	88149	460	169.93	3.12955	1.28095	2.34264	strome_fem1_rrf3_egg_H3K4me3_ChIP_macs3_peak_20
N2_chrI	91236	95386	4151	346.89	56.9459	2.48736	55.6629	strome_fem1_rrf3_egg_H3K4me3_ChIP_macs3_peak_21
N2_chrI	96233	97003	771	305.73	33.8696	2.09735	32.7239	strome_fem1_rrf3_egg_H3K4me3_ChIP_macs3_peak_22
N2_chrI	97612	98835	1224	205.9	6.74898	1.43491	5.88148	strome_fem1_rrf3_egg_H3K4me3_ChIP_macs3_peak_23
N2_chrI	100161	100624	464	219.13	6.67018	1.42031	5.80058	strome_fem1_rrf3_egg_H3K4me3_ChIP_macs3_peak_24
N2_chrI	106009	115099	9091	459.49	113.97	3.14736	112.374	strome_fem1_rrf3_egg_H3K4me3_ChIP_macs3_peak_25
N2_chrI	123950	124230	281	189.21	4.68182	1.35537	3.85393	strome_fem1_rrf3_egg_H3K4me3_ChIP_macs3_peak_26
N2_chrI	126618	131537	4920	323.89	53.8422	2.30372	52.6203	strome_fem1_rrf3_egg_H3K4me3_ChIP_macs3_peak_27
N2_chrI	131951	132691	741	225.88	13.8176	1.68062	12.8506	strome_fem1_rrf3_egg_H3K4me3_ChIP_macs3_peak_28
N2_chrI	133328	134564	1237	227.07	10.9921	1.57277	10.0592	strome_fem1_rrf3_egg_H3K4me3_ChIP_macs3_peak_29
N2_chrI	172747	173826	1080	256.79	14.6573	1.65146	13.6813	strome_fem1_rrf3_egg_H3K4me3_ChIP_macs3_peak_30
N2_chrI	179263	184560	5298	318.18	48.1919	2.2856	46.9891	strome_fem1_rrf3_egg_H3K4me3_ChIP_macs3_peak_31
N2_chrI	184887	185414	528	230.29	12.2159	1.62503	11.2637	strome_fem1_rrf3_egg_H3K4me3_ChIP_macs3_peak_32
N2_chrI	188329	188758	430	276.56	23.9195	1.91366	22.8439	strome_fem1_rrf3_egg_H3K4me3_ChIP_macs3_peak_33
N2_chrI	210745	218279	7535	348.11	60.2648	2.53294	58.9684	strome_fem1_rrf3_egg_H3K4me3_ChIP_macs3_peak_34
N2_chrI	218656	219332	677	204.82	9.47103	1.54251	8.56464	strome_fem1_rrf3_egg_H3K4me3_ChIP_macs3_peak_35
N2_chrI	219787	222382	2596	234.18	16.5293	1.74051	15.5399	strome_fem1_rrf3_egg_H3K4me3_ChIP_macs3_peak_36
N2_chrI	229299	230167	869	396.31	9.80122	1.36646	8.89089	strome_fem1_rrf3_egg_H3K4me3_ChIP_macs3_peak_37
N2_chrI	230563	230899	337	283.65	7.36433	1.38841	6.48335	strome_fem1_rrf3_egg_H3K4me3_ChIP_macs3_peak_38
N2_chrI	231906	232923	1018	300.91	10.5145	1.4475	9.59631	strome_fem1_rrf3_egg_H3K4me3_ChIP_macs3_peak_39
N2_chrI	236819	238582	1764	291.92	15.4689	1.60973	14.4924	strome_fem1_rrf3_egg_H3K4me3_ChIP_macs3_peak_40
N2_chrI	250925	254501	3577	291.48	38.1784	2.17943	37.0247	strome_fem1_rrf3_egg_H3K4me3_ChIP_macs3_peak_41
N2_chrI	254974	255383	410	190.73	4.86369	1.36342	4.03187	strome_fem1_rrf3_egg_H3K4me3_ChIP_macs3_peak_42
N2_chrI	264536	264826	291	191.26	4.60401	1.34934	3.77792	strome_fem1_rrf3_egg_H3K4me3_ChIP_macs3_peak_43
N2_chrI	279761	280393	633	193.39	3.82607	1.30366	3.01959	strome_fem1_rrf3_egg_H3K4me3_ChIP_macs3_peak_44
N2_chrI	287533	289858	2326	287.37	35.6347	2.115	34.5035	strome_fem1_rrf3_egg_H3K4me3_ChIP_macs3_peak_45
N2_chrI	308941	310106	1166	208.75	7.80579	1.4817	6.91756	strome_fem1_rrf3_egg_H3K4me3_ChIP_macs3_peak_46
N2_chrI	310410	319279	8870	453.43	104.003	3.07701	102.435	strome_fem1_rrf3_egg_H3K4me3_ChIP_macs3_peak_47
N2_chrI	319662	320468	807	279.35	19.6077	1.79466	18.5677	strome_fem1_rrf3_egg_H3K4me3_ChIP_macs3_peak_48
N2_chrI	320871	326239	5369	367.38	69.8343	2.6627	68.4784	strome_fem1_rrf3_egg_H3K4me3_ChIP_macs3_peak_49
N2_chrI	326988	327329	342	222.26	12.3734	1.63889	11.4215	strome_fem1_rrf3_egg_H3K4me3_ChIP_macs3_peak_50
N2_chrI	328472	329942	1471	199.27	8.97218	1.49955	8.08788	strome_fem1_rrf3_egg_H3K4me3_ChIP_macs3_peak_51
N2_chrI	330308	330832	525	206.18	5.51214	1.38265	4.66466	strome_fem1_rrf3_egg_H3K4me3_ChIP_macs3_peak_52
N2_chrI	333831	334101	271	184.71	4.76061	1.36268	3.93185	strome_fem1_rrf3_egg_H3K4me3_ChIP_macs3_peak_53
N2_chrI	341135	343891	2757	225.46	13.1546	1.63436	12.2072	strome_fem1_rrf3_egg_H3K4me3_ChIP_macs3_peak_54
N2_chrI	344898	345677	780	205.27	8.07681	1.49781	7.18381	strome_fem1_rrf3_egg_H3K4me3_ChIP_macs3_peak_55
N2_chrI	346133	349763	3631	292.98	34.171	2.12135	33.0279	strome_fem1_rrf3_egg_H3K4me3_ChIP_macs3_peak_56
N2_chrI	350586	350926	341	205.06	7.07414	1.45263	6.19882	strome_fem1_rrf3_egg_H3K4me3_ChIP_macs3_peak_57
N2_chrI	360583	370653	10071	308.58	44.5575	2.23744	43.3726	strome_fem1_rrf3_egg_H3K4me3_ChIP_macs3_peak_58
N2_chrI	373103	373447	345	199.79	8.07019	1.50276	7.1793	strome_fem1_rrf3_egg_H3K4me3_ChIP_macs3_peak_59
N2_chrI	377111	386255	9145	483.41	130.578	3.25923	128.9	strome_fem1_rrf3_egg_H3K4me3_ChIP_macs3_peak_60
N2_chrI	393106	395656	2551	237.45	16.8226	1.75109	15.8273	strome_fem1_rrf3_egg_H3K4me3_ChIP_macs3_peak_61
N2_chrI	397562	399932	2371	276.25	29.2711	2.03415	28.1667	strome_fem1_rrf3_egg_H3K4me3_ChIP_macs3_peak_62
N2_chrI	414089	414794	706	202.13	9.01391	1.51462	8.12068	strome_fem1_rrf3_egg_H3K4me3_ChIP_macs3_peak_63
N2_chrI	432108	432784	677	225.24	10.5209	1.54864	9.60204	strome_fem1_rrf3_egg_H3K4me3_ChIP_macs3_peak_64
N2_chrI	439165	442376	3212	232.3	12.016	1.60943	11.0681	strome_fem1_rrf3_egg_H3K4me3_ChIP_macs3_peak_65
N2_chrI	442691	445099	2409	316.07	47.8719	2.35533	46.6535	strome_fem1_rrf3_egg_H3K4me3_ChIP_macs3_peak_66
N2_chrI	445491	446448	958	227.92	13.7075	1.67082	12.7432	strome_fem1_rrf3_egg_H3K4me3_ChIP_macs3_peak_67
N2_chrI	460947	462847	1901	300.65	38.6779	2.16665	37.5214	strome_fem1_rrf3_egg_H3K4me3_ChIP_macs3_peak_68
N2_chrI	487829	490320	2492	297.03	43.0799	2.22505	41.909	strome_fem1_rrf3_egg_H3K4me3_ChIP_macs3_peak_69
N2_chrI	500380	501326	947	185.17	5.35683	1.39515	4.51442	strome_fem1_rrf3_egg_H3K4me3_ChIP_macs3_peak_70
N2_chrI	501760	520442	18683	346.19	58.8807	2.46959	57.5976	strome_fem1_rrf3_egg_H3K4me3_ChIP_macs3_peak_71
N2_chrI	520748	521375	628	188.16	3.88641	1.31158	3.07832	strome_fem1_rrf3_egg_H3K4me3_ChIP_macs3_peak_72
N2_chrI	530200	530752	553	231.71	7.5822	1.43312	6.702	strome_fem1_rrf3_egg_H3K4me3_ChIP_macs3_peak_73
N2_chrI	531555	532819	1265	208.77	6.27512	1.40106	5.42094	strome_fem1_rrf3_egg_H3K4me3_ChIP_macs3_peak_74
N2_chrI	533225	543824	10600	453	119.432	3.13635	117.813	strome_fem1_rrf3_egg_H3K4me3_ChIP_macs3_peak_75
N2_chrI	606270	606824	555	181.51	4.74566	1.36765	3.91611	strome_fem1_rrf3_egg_H3K4me3_ChIP_macs3_peak_76
N2_chrI	618362	621444	3083	310.65	33.5754	2.04577	32.4391	strome_fem1_rrf3_egg_H3K4me3_ChIP_macs3_peak_77
N2_chrI	628955	638714	9760	294.52	45.7889	2.18044	44.6272	strome_fem1_rrf3_egg_H3K4me3_ChIP_macs3_peak_78
N2_chrI	653353	655764	2412	313.53	47.4473	2.25927	46.2533	strome_fem1_rrf3_egg_H3K4me3_ChIP_macs3_peak_79
N2_chrI	663126	663638	513	227.7	12.9243	1.66017	11.9605	strome_fem1_rrf3_egg_H3K4me3_ChIP_macs3_peak_80
N2_chrI	677119	678535	1417	253.36	21.7251	1.85931	20.6868	strome_fem1_rrf3_egg_H3K4me3_ChIP_macs3_peak_81
N2_chrI	713581	722346	8766	284.7	36.0179	2.09227	34.8891	strome_fem1_rrf3_egg_H3K4me3_ChIP_macs3_peak_82
N2_chrI	754295	754806	512	297.49	32.7475	2.0804	31.613	strome_fem1_rrf3_egg_H3K4me3_ChIP_macs3_peak_83
N2_chrI	852422	852865	444	204.97	9.30322	1.54366	8.39527	strome_fem1_rrf3_egg_H3K4me3_ChIP_macs3_peak_84
N2_chrI	853343	854648	1306	335.22	55.2943	2.50497	54.0154	strome_fem1_rrf3_egg_H3K4me3_ChIP_macs3_peak_85
N2_chrI	891450	892839	1390	192.12	5.90604	1.41174	5.05368	strome_fem1_rrf3_egg_H3K4me3_ChIP_macs3_peak_86
N2_chrI	894823	897684	2862	281.09	32.7493	2.10648	31.6228	strome_fem1_rrf3_egg_H3K4me3_ChIP_macs3_peak_87
N2_chrI	946573	947021	449	261.53	23.7864	1.91485	22.7278	strome_fem1_rrf3_egg_H3K4me3_ChIP_macs3_peak_88
N2_chrI	969189	969932	744	334	34.4685	2.06023	33.3117	strome_fem1_rrf3_egg_H3K4me3_ChIP_macs3_peak_89
N2_chrI	973341	973985	645	202.81	9.17225	1.52662	8.27343	strome_fem1_rrf3_egg_H3K4me3_ChIP_macs3_peak_90
N2_chrI	1014246	1014771	526	194.55	6.0767	1.41857	5.22016	strome_fem1_rrf3_egg_H3K4me3_ChIP_macs3_peak_91
N2_chrI	1024921	1025993	1073	191.74	6.80444	1.44452	5.94114	strome_fem1_rrf3_egg_H3K4me3_ChIP_macs3_peak_92
N2_chrI	1026461	1027153	693	198.45	6.86648	1.45034	5.9967	strome_fem1_rrf3_egg_H3K4me3_ChIP_macs3_peak_93
N2_chrI	1029096	1042359	13264	352.55	65.9873	2.63191	64.6566	strome_fem1_rrf3_egg_H3K4me3_ChIP_macs3_peak_94
N2_chrI	1066378	1069865	3488	272.94	32.1561	2.0202	31.0622	strome_fem1_rrf3_egg_H3K4me3_ChIP_macs3_peak_95
N2_chrI	1078551	1078828	278	194.56	6.68802	1.45646	5.81611	strome_fem1_rrf3_egg_H3K4me3_ChIP_macs3_peak_96
N2_chrI	1079177	1080552	1376	224.01	7.88272	1.45377	7.00087	strome_fem1_rrf3_egg_H3K4me3_ChIP_macs3_peak_97
N2_chrI	1081016	1081499	484	197.81	6.25804	1.42521	5.3972	strome_fem1_rrf3_egg_H3K4me3_ChIP_macs3_peak_98
N2_chrI	1082239	1083170	932	273.05	25.7551	1.98726	24.6612	strome_fem1_rrf3_egg_H3K4me3_ChIP_macs3_peak_99
N2_chrI	1140207	1140654	448	190.94	3.96218	1.3122	3.15239	strome_fem1_rrf3_egg_H3K4me3_ChIP_macs3_peak_100
N2_chrI	1150451	1150967	517	191.76	4.63701	1.35064	3.8102	strome_fem1_rrf3_egg_H3K4me3_ChIP_macs3_peak_101
N2_chrI	1151740	1164109	12370	388.92	86.3464	2.83005	84.9157	strome_fem1_rrf3_egg_H3K4me3_ChIP_macs3_peak_102
N2_chrI	1164971	1165220	250	191.38	6.47957	1.44177	5.61595	strome_fem1_rrf3_egg_H3K4me3_ChIP_macs3_peak_103
N2_chrI	1166762	1167093	332	192.03	4.71914	1.35623	3.88975	strome_fem1_rrf3_egg_H3K4me3_ChIP_macs3_peak_104
N2_chrI	1174257	1177299	3043	370.1	70.1703	2.76164	68.7978	strome_fem1_rrf3_egg_H3K4me3_ChIP_macs3_peak_105
N2_chrI	1178118	1178865	748	194.84	4.04258	1.31498	3.23054	strome_fem1_rrf3_egg_H3K4me3_ChIP_macs3_peak_106
N2_chrI	1181299	1181624	326	196.09	3.6264	1.28972	2.82535	strome_fem1_rrf3_egg_H3K4me3_ChIP_macs3_peak_107
N2_chrI	1184264	1184926	663	205.03	8.28791	1.51185	7.38975	strome_fem1_rrf3_egg_H3K4me3_ChIP_macs3_peak_108
N2_chrI	1198444	1200412	1969	285.43	33.1889	2.07382	32.0684	strome_fem1_rrf3_egg_H3K4me3_ChIP_macs3_peak_109
N2_chrI	1226854	1227222	369	171.11	3.25178	1.28831	2.4611	strome_fem1_rrf3_egg_H3K4me3_ChIP_macs3_peak_110
N2_chrI	1229188	1230636	1449	230.44	12.9234	1.60603	11.9806	strome_fem1_rrf3_egg_H3K4me3_ChIP_macs3_peak_111
N2_chrI	1338459	1345159	6701	428.19	113.615	3.08591	112.044	strome_fem1_rrf3_egg_H3K4me3_ChIP_macs3_peak_112
N2_chrI	1347582	1348282	701	187.67	5.731	1.4139	4.87958	strome_fem1_rrf3_egg_H3K4me3_ChIP_macs3_peak_113
N2_chrI	1359417	1362054	2638	215.88	12.0607	1.62469	11.1193	strome_fem1_rrf3_egg_H3K4me3_ChIP_macs3_peak_114
N2_chrI	1365838	1366501	664	198.75	7.59622	1.4854	6.71178	strome_fem1_rrf3_egg_H3K4me3_ChIP_macs3_peak_115
N2_chrI	1392971	1395535	2565	311.15	46.4037	2.3241	45.1951	strome_fem1_rrf3_egg_H3K4me3_ChIP_macs3_peak_116
N2_chrI	1400298	1400604	307	184.69	4.72799	1.3615	3.89972	strome_fem1_rrf3_egg_H3K4me3_ChIP_macs3_peak_117
N2_chrI	1409287	1409968	682	193.53	6.29043	1.43013	5.43072	strome_fem1_rrf3_egg_H3K4me3_ChIP_macs3_peak_118
N2_chrI	1414757	1418552	3796	359.73	67.5876	2.66633	66.2472	strome_fem1_rrf3_egg_H3K4me3_ChIP_macs3_peak_119
N2_chrI	1419519	1421228	1710	245.92	17.8434	1.79111	16.8268	strome_fem1_rrf3_egg_H3K4me3_ChIP_macs3_peak_120
N2_chrI	1421732	1422091	360	203.6	4.81215	1.34498	3.9823	strome_fem1_rrf3_egg_H3K4me3_ChIP_macs3_peak_121
N2_chrI	1425915	1426269	355	182.84	4.93675	1.37782	4.10219	strome_fem1_rrf3_egg_H3K4me3_ChIP_macs3_peak_122
N2_chrI	1433179	1433450	272	209.09	7.42909	1.47078	6.54373	strome_fem1_rrf3_egg_H3K4me3_ChIP_macs3_peak_123
N2_chrI	1434783	1437293	2511	355.86	62.7729	2.66437	61.4362	strome_fem1_rrf3_egg_H3K4me3_ChIP_macs3_peak_124
N2_chrI	1441484	1441780	297	192.9	4.72811	1.35419	3.89902	strome_fem1_rrf3_egg_H3K4me3_ChIP_macs3_peak_125
N2_chrI	1443007	1445413	2407	293.01	41.6825	2.18486	40.5249	strome_fem1_rrf3_egg_H3K4me3_ChIP_macs3_peak_126
N2_chrI	1447138	1448241	1104	210.74	10.4817	1.57899	9.55879	strome_fem1_rrf3_egg_H3K4me3_ChIP_macs3_peak_127
N2_chrI	1514187	1516262	2076	369.71	73.8127	2.74958	72.4401	strome_fem1_rrf3_egg_H3K4me3_ChIP_macs3_peak_128
N2_chrI	1520303	1520563	261	209.47	10.0132	1.57738	9.08939	strome_fem1_rrf3_egg_H3K4me3_ChIP_macs3_peak_129
N2_chrI	1558059	1558505	447	226.35	6.5027	1.40415	5.6365	strome_fem1_rrf3_egg_H3K4me3_ChIP_macs3_peak_130
N2_chrI	1559017	1560556	1540	296.49	40.8386	2.22953	39.6686	strome_fem1_rrf3_egg_H3K4me3_ChIP_macs3_peak_131
N2_chrI	1560912	1561187	276	209.65	7.48157	1.47085	6.59634	strome_fem1_rrf3_egg_H3K4me3_ChIP_macs3_peak_132
N2_chrI	1563215	1564099	885	207	8.73699	1.51106	7.84012	strome_fem1_rrf3_egg_H3K4me3_ChIP_macs3_peak_133
N2_chrI	1576095	1576464	370	226.66	14.2328	1.70461	13.2565	strome_fem1_rrf3_egg_H3K4me3_ChIP_macs3_peak_134
N2_chrI	1602040	1603274	1235	337.97	54.9138	2.45854	53.6474	strome_fem1_rrf3_egg_H3K4me3_ChIP_macs3_peak_135
N2_chrI	1605527	1605866	340	174.37	3.09542	1.27458	2.30992	strome_fem1_rrf3_egg_H3K4me3_ChIP_macs3_peak_136
N2_chrI	1606295	1606616	322	205.76	9.14268	1.54959	8.23039	strome_fem1_rrf3_egg_H3K4me3_ChIP_macs3_peak_137
N2_chrI	1608506	1612060	3555	278.99	33.1218	2.08937	32.002	strome_fem1_rrf3_egg_H3K4me3_ChIP_macs3_peak_138
N2_chrI	1629112	1630483	1372	270.67	31.5514	2.03399	30.4557	strome_fem1_rrf3_egg_H3K4me3_ChIP_macs3_peak_139
N2_chrI	1650725	1652328	1604	253.34	28.3799	1.90421	27.3392	strome_fem1_rrf3_egg_H3K4me3_ChIP_macs3_peak_140
N2_chrI	1675905	1676878	974	206.57	10.0005	1.55037	9.09184	strome_fem1_rrf3_egg_H3K4me3_ChIP_macs3_peak_141
N2_chrI	1687259	1688067	809	226.12	14.6017	1.68066	13.6385	strome_fem1_rrf3_egg_H3K4me3_ChIP_macs3_peak_142
N2_chrI	1690847	1691812	966	253.33	15.1764	1.68643	14.1884	strome_fem1_rrf3_egg_H3K4me3_ChIP_macs3_peak_143
N2_chrI	1692670	1693318	649	207.62	5.45392	1.36866	4.61214	strome_fem1_rrf3_egg_H3K4me3_ChIP_macs3_peak_144
N2_chrI	1694410	1704443	10034	385.22	80.624	2.82243	79.2114	strome_fem1_rrf3_egg_H3K4me3_ChIP_macs3_peak_145
N2_chrI	1705503	1706150	648	198.82	6.10794	1.41468	5.25176	strome_fem1_rrf3_egg_H3K4me3_ChIP_macs3_peak_146
N2_chrI	1717565	1717884	320	192.85	6.81785	1.45281	5.94968	strome_fem1_rrf3_egg_H3K4me3_ChIP_macs3_peak_147
N2_chrI	1718805	1720302	1498	232.77	18.5908	1.73798	17.6103	strome_fem1_rrf3_egg_H3K4me3_ChIP_macs3_peak_148
N2_chrI	1750434	1753202	2769	369.91	73.112	2.74117	71.7346	strome_fem1_rrf3_egg_H3K4me3_ChIP_macs3_peak_149
N2_chrI	1755929	1756759	831	192.52	4.99212	1.36939	4.15664	strome_fem1_rrf3_egg_H3K4me3_ChIP_macs3_peak_150
N2_chrI	1763060	1763886	827	205.87	9.50069	1.54736	8.5914	strome_fem1_rrf3_egg_H3K4me3_ChIP_macs3_peak_151
N2_chrI	1822245	1826380	4136	364	67.7401	2.56466	66.4086	strome_fem1_rrf3_egg_H3K4me3_ChIP_macs3_peak_152
N2_chrI	1827220	1828863	1644	208.15	9.07063	1.53636	8.16302	strome_fem1_rrf3_egg_H3K4me3_ChIP_macs3_peak_153
N2_chrI	1830300	1845414	15115	452.09	114.118	3.09183	112.53	strome_fem1_rrf3_egg_H3K4me3_ChIP_macs3_peak_154
N2_chrI	1853213	1853504	292	178.92	3.47225	1.29483	2.6759	strome_fem1_rrf3_egg_H3K4me3_ChIP_macs3_peak_155
N2_chrI	1871881	1872813	933	277.45	30.9706	2.08683	29.8509	strome_fem1_rrf3_egg_H3K4me3_ChIP_macs3_peak_156
N2_chrI	1873485	1876009	2525	303	40.3726	2.12524	39.2213	strome_fem1_rrf3_egg_H3K4me3_ChIP_macs3_peak_157
N2_chrI	1878820	1879688	869	189.82	5.34203	1.39021	4.4998	strome_fem1_rrf3_egg_H3K4me3_ChIP_macs3_peak_158
N2_chrI	1887944	1889472	1529	308.78	37.9586	2.14081	36.7982	strome_fem1_rrf3_egg_H3K4me3_ChIP_macs3_peak_159
N2_chrI	1894555	1896855	2301	279.38	32.8153	2.06359	31.7046	strome_fem1_rrf3_egg_H3K4me3_ChIP_macs3_peak_160
N2_chrI	1899439	1900704	1266	200.84	8.48588	1.51123	7.59233	strome_fem1_rrf3_egg_H3K4me3_ChIP_macs3_peak_161
N2_chrI	1960035	1961532	1498	331.47	52.8924	2.49173	51.6194	strome_fem1_rrf3_egg_H3K4me3_ChIP_macs3_peak_162
N2_chrI	1971414	1972413	1000	238.24	16.5944	1.76788	15.5906	strome_fem1_rrf3_egg_H3K4me3_ChIP_macs3_peak_163
N2_chrI	1979295	1981788	2494	323.86	52.507	2.39123	51.2669	strome_fem1_rrf3_egg_H3K4me3_ChIP_macs3_peak_164
N2_chrI	1982138	1982645	508	186.41	4.66749	1.35684	3.84068	strome_fem1_rrf3_egg_H3K4me3_ChIP_macs3_peak_165
N2_chrI	1983169	1983695	527	197.21	7.48976	1.48422	6.60662	strome_fem1_rrf3_egg_H3K4me3_ChIP_macs3_peak_166
N2_chrI	2004633	2004896	264	198.06	3.74714	1.29364	2.94355	strome_fem1_rrf3_egg_H3K4me3_ChIP_macs3_peak_167
N2_chrI	2011646	2013375	1730	234.35	17.4346	1.7452	16.4456	strome_fem1_rrf3_egg_H3K4me3_ChIP_macs3_peak_168
N2_chrI	2019846	2020403	558	181.39	3.68199	1.30623	2.87958	strome_fem1_rrf3_egg_H3K4me3_ChIP_macs3_peak_169
N2_chrI	2036511	2037283	773	183.76	5.08188	1.38125	4.2459	strome_fem1_rrf3_egg_H3K4me3_ChIP_macs3_peak_170
N2_chrI	2037637	2045110	7474	258.93	21.9011	1.84759	20.8648	strome_fem1_rrf3_egg_H3K4me3_ChIP_macs3_peak_171
N2_chrI	2045491	2047915	2425	217.65	10.8845	1.58441	9.95538	strome_fem1_rrf3_egg_H3K4me3_ChIP_macs3_peak_172
N2_chrI	2048473	2053799	5327	313.14	39.4985	2.14492	38.3373	strome_fem1_rrf3_egg_H3K4me3_ChIP_macs3_peak_173
N2_chrI	2055114	2059517	4404	250.06	14.9458	1.60869	13.9986	strome_fem1_rrf3_egg_H3K4me3_ChIP_macs3_peak_174
N2_chrI	2059947	2060787	841	200.85	4.92565	1.35335	4.0936	strome_fem1_rrf3_egg_H3K4me3_ChIP_macs3_peak_175
N2_chrI	2061240	2080267	19028	412.21	90.8378	2.84451	89.3778	strome_fem1_rrf3_egg_H3K4me3_ChIP_macs3_peak_176
N2_chrI	2080961	2081516	556	190.71	5.74967	1.40662	4.90018	strome_fem1_rrf3_egg_H3K4me3_ChIP_macs3_peak_177
N2_chrI	2082719	2084388	1670	210.51	8.81258	1.50233	7.91767	strome_fem1_rrf3_egg_H3K4me3_ChIP_macs3_peak_178
N2_chrI	2084755	2085138	384	208.94	6.83866	1.43716	5.9674	strome_fem1_rrf3_egg_H3K4me3_ChIP_macs3_peak_179
N2_chrI	2085445	2087893	2449	292.53	39.7545	2.19411	38.5964	strome_fem1_rrf3_egg_H3K4me3_ChIP_macs3_peak_180
N2_chrI	2088503	2088878	376	172.86	3.37836	1.29458	2.58428	strome_fem1_rrf3_egg_H3K4me3_ChIP_macs3_peak_181
N2_chrI	2098252	2100803	2552	359.67	71.4236	2.5887	70.0849	strome_fem1_rrf3_egg_H3K4me3_ChIP_macs3_peak_182
N2_chrI	2101110	2101390	281	184.25	4.88426	1.37029	4.05274	strome_fem1_rrf3_egg_H3K4me3_ChIP_macs3_peak_183
N2_chrI	2101979	2103064	1086	237.25	14.6811	1.69723	13.7006	strome_fem1_rrf3_egg_H3K4me3_ChIP_macs3_peak_184
N2_chrI	2104188	2104520	333	192.82	3.14086	1.26248	2.35401	strome_fem1_rrf3_egg_H3K4me3_ChIP_macs3_peak_185
N2_chrI	2130885	2131155	271	185.14	5.39301	1.39503	4.55091	strome_fem1_rrf3_egg_H3K4me3_ChIP_macs3_peak_186
N2_chrI	2151574	2154409	2836	342.24	59.5355	2.44098	58.2669	strome_fem1_rrf3_egg_H3K4me3_ChIP_macs3_peak_187
N2_chrI	2157560	2159458	1899	295.75	39.0421	2.19281	37.8796	strome_fem1_rrf3_egg_H3K4me3_ChIP_macs3_peak_188
N2_chrI	2173088	2173352	265	186.03	5.38517	1.40006	4.5398	strome_fem1_rrf3_egg_H3K4me3_ChIP_macs3_peak_189
N2_chrI	2275797	2276308	512	227.95	14.368	1.7067	13.3908	strome_fem1_rrf3_egg_H3K4me3_ChIP_macs3_peak_190
N2_chrI	2280321	2280870	550	179.56	4.03338	1.32667	3.22261	strome_fem1_rrf3_egg_H3K4me3_ChIP_macs3_peak_191
N2_chrI	2281826	2286399	4574	303.47	45.6558	2.25872	44.4689	strome_fem1_rrf3_egg_H3K4me3_ChIP_macs3_peak_192
N2_chrI	2287255	2288448	1194	181.38	4.80918	1.36316	3.98241	strome_fem1_rrf3_egg_H3K4me3_ChIP_macs3_peak_193
N2_chrI	2292546	2327573	35028	445.69	103.379	3.05596	101.833	strome_fem1_rrf3_egg_H3K4me3_ChIP_macs3_peak_194
N2_chrI	2343145	2344052	908	191.83	6.52246	1.44453	5.65737	strome_fem1_rrf3_egg_H3K4me3_ChIP_macs3_peak_195
N2_chrI	2345498	2346593	1096	300.11	35.7875	2.1496	34.6304	strome_fem1_rrf3_egg_H3K4me3_ChIP_macs3_peak_196
N2_chrI	2388538	2390104	1567	283.56	32.3853	2.13019	31.2461	strome_fem1_rrf3_egg_H3K4me3_ChIP_macs3_peak_197
N2_chrI	2396378	2396632	255	185.3	4.56393	1.35333	3.73905	strome_fem1_rrf3_egg_H3K4me3_ChIP_macs3_peak_198
N2_chrI	2397047	2397780	734	227.15	15.2057	1.70987	14.2305	strome_fem1_rrf3_egg_H3K4me3_ChIP_macs3_peak_199
N2_chrI	2398521	2399333	813	238.76	18.6944	1.7808	17.6919	strome_fem1_rrf3_egg_H3K4me3_ChIP_macs3_peak_200
N2_chrI	2401591	2402177	587	182.59	4.79312	1.3696	3.96225	strome_fem1_rrf3_egg_H3K4me3_ChIP_macs3_peak_201
N2_chrI	2402970	2414615	11646	287.14	36.3683	2.12166	35.2321	strome_fem1_rrf3_egg_H3K4me3_ChIP_macs3_peak_202
N2_chrI	2415356	2416021	666	215.09	7.62337	1.45281	6.74334	strome_fem1_rrf3_egg_H3K4me3_ChIP_macs3_peak_203
N2_chrI	2420984	2427241	6258	317.92	54.4009	2.35747	53.1686	strome_fem1_rrf3_egg_H3K4me3_ChIP_macs3_peak_204
N2_chrI	2428491	2428812	322	183	2.87792	1.25271	2.09938	strome_fem1_rrf3_egg_H3K4me3_ChIP_macs3_peak_205
N2_chrI	2435219	2441704	6486	369.19	73.1603	2.66324	71.7974	strome_fem1_rrf3_egg_H3K4me3_ChIP_macs3_peak_206
N2_chrI	2486694	2487083	390	200.52	4.29765	1.3221	3.47942	strome_fem1_rrf3_egg_H3K4me3_ChIP_macs3_peak_207
N2_chrI	2487706	2495238	7533	308.12	46.1839	2.28452	44.9815	strome_fem1_rrf3_egg_H3K4me3_ChIP_macs3_peak_208
N2_chrI	2497866	2498394	529	217.79	12.3091	1.63975	11.3611	strome_fem1_rrf3_egg_H3K4me3_ChIP_macs3_peak_209
N2_chrI	2498914	2499248	335	193.09	5.15218	1.37686	4.31302	strome_fem1_rrf3_egg_H3K4me3_ChIP_macs3_peak_210
N2_chrI	2513395	2513965	571	178.06	4.25466	1.34187	3.4377	strome_fem1_rrf3_egg_H3K4me3_ChIP_macs3_peak_211
N2_chrI	2518208	2518626	419	187.83	5.75968	1.41423	4.90821	strome_fem1_rrf3_egg_H3K4me3_ChIP_macs3_peak_212
N2_chrI	2565398	2567491	2094	306.45	43.124	2.12931	41.972	strome_fem1_rrf3_egg_H3K4me3_ChIP_macs3_peak_213
N2_chrI	2598586	2599988	1403	251.21	22.0946	1.87715	21.0528	strome_fem1_rrf3_egg_H3K4me3_ChIP_macs3_peak_214
N2_chrI	2616507	2617430	924	282.85	30.838	2.04032	29.7277	strome_fem1_rrf3_egg_H3K4me3_ChIP_macs3_peak_215
N2_chrI	2618236	2618511	276	200.54	8.06961	1.50595	7.17669	strome_fem1_rrf3_egg_H3K4me3_ChIP_macs3_peak_216
N2_chrI	2632415	2637527	5113	322.78	50.4955	2.30515	49.2783	strome_fem1_rrf3_egg_H3K4me3_ChIP_macs3_peak_217
N2_chrI	2637847	2645205	7359	300.5	35.5616	2.0256	34.4412	strome_fem1_rrf3_egg_H3K4me3_ChIP_macs3_peak_218
N2_chrI	2645731	2647864	2134	206.03	6.50155	1.4202	5.63943	strome_fem1_rrf3_egg_H3K4me3_ChIP_macs3_peak_219
N2_chrI	2648816	2649436	621	199.48	8.04053	1.5025	7.14987	strome_fem1_rrf3_egg_H3K4me3_ChIP_macs3_peak_220
N2_chrI	2649878	2650141	264	198.15	5.60252	1.39644	4.7531	strome_fem1_rrf3_egg_H3K4me3_ChIP_macs3_peak_221
N2_chrI	2651729	2657497	5769	299.75	35.6867	2.08407	34.5522	strome_fem1_rrf3_egg_H3K4me3_ChIP_macs3_peak_222
N2_chrI	2700698	2702547	1850	216.77	11.9939	1.62929	11.0496	strome_fem1_rrf3_egg_H3K4me3_ChIP_macs3_peak_223
N2_chrI	2732117	2732833	717	189.36	5.98357	1.41715	5.1311	strome_fem1_rrf3_egg_H3K4me3_ChIP_macs3_peak_224
N2_chrI	2733687	2734027	341	188.15	4.17157	1.3291	3.35534	strome_fem1_rrf3_egg_H3K4me3_ChIP_macs3_peak_225
N2_chrI	2735395	2746481	11087	363.57	64.5325	2.58116	63.2002	strome_fem1_rrf3_egg_H3K4me3_ChIP_macs3_peak_226
N2_chrI	2748820	2749236	417	198.67	4.40315	1.32927	3.58269	strome_fem1_rrf3_egg_H3K4me3_ChIP_macs3_peak_227
N2_chrI	2750259	2751561	1303	221.19	7.41249	1.43329	6.53795	strome_fem1_rrf3_egg_H3K4me3_ChIP_macs3_peak_228
N2_chrI	2752160	2756393	4234	300.53	29.5906	1.96774	28.4846	strome_fem1_rrf3_egg_H3K4me3_ChIP_macs3_peak_229
N2_chrI	2756816	2761478	4663	228.63	9.90273	1.51901	8.99049	strome_fem1_rrf3_egg_H3K4me3_ChIP_macs3_peak_230
N2_chrI	2762076	2762960	885	219.89	8.88991	1.49186	7.99367	strome_fem1_rrf3_egg_H3K4me3_ChIP_macs3_peak_231
N2_chrI	2763316	2764268	953	199.28	5.65357	1.39213	4.80598	strome_fem1_rrf3_egg_H3K4me3_ChIP_macs3_peak_232
N2_chrI	2765581	2766515	935	220.08	8.94927	1.52489	8.03736	strome_fem1_rrf3_egg_H3K4me3_ChIP_macs3_peak_233
N2_chrI	2766888	2772915	6028	305.9	36.9112	2.10538	35.7669	strome_fem1_rrf3_egg_H3K4me3_ChIP_macs3_peak_234
N2_chrI	2773332	2775520	2189	193.78	6.09603	1.41755	5.24076	strome_fem1_rrf3_egg_H3K4me3_ChIP_macs3_peak_235
N2_chrI	2785664	2787093	1430	220.61	13.7018	1.65088	12.7523	strome_fem1_rrf3_egg_H3K4me3_ChIP_macs3_peak_236
N2_chrI	2787400	2790684	3285	318.65	51.4185	2.37263	50.1852	strome_fem1_rrf3_egg_H3K4me3_ChIP_macs3_peak_237
N2_chrI	2835752	2836900	1149	190.86	6.28031	1.42666	5.42402	strome_fem1_rrf3_egg_H3K4me3_ChIP_macs3_peak_238
N2_chrI	2837210	2838463	1254	227.04	9.24779	1.48638	8.35054	strome_fem1_rrf3_egg_H3K4me3_ChIP_macs3_peak_239
N2_chrI	2839495	2849333	9839	315.38	50.6046	2.28577	49.3935	strome_fem1_rrf3_egg_H3K4me3_ChIP_macs3_peak_240
N2_chrI	2849790	2850371	582	202.39	5.63498	1.39248	4.78523	strome_fem1_rrf3_egg_H3K4me3_ChIP_macs3_peak_241
N2_chrI	2850783	2851131	349	198.84	5.33106	1.37541	4.49064	strome_fem1_rrf3_egg_H3K4me3_ChIP_macs3_peak_242
N2_chrI	2852257	2854452	2196	268.19	19.3493	1.7902	18.3197	strome_fem1_rrf3_egg_H3K4me3_ChIP_macs3_peak_243
N2_chrI	2855079	2855618	540	186.54	5.0216	1.37717	4.18604	strome_fem1_rrf3_egg_H3K4me3_ChIP_macs3_peak_244
N2_chrI	2857151	2857690	540	211.39	7.82408	1.47291	6.93806	strome_fem1_rrf3_egg_H3K4me3_ChIP_macs3_peak_245
N2_chrI	2874120	2875521	1402	218.51	11.957	1.63177	11.0103	strome_fem1_rrf3_egg_H3K4me3_ChIP_macs3_peak_246
N2_chrI	2877218	2877481	264	197.37	7.38388	1.48259	6.50072	strome_fem1_rrf3_egg_H3K4me3_ChIP_macs3_peak_247
N2_chrI	2879344	2879776	433	186.75	5.61346	1.40708	4.76544	strome_fem1_rrf3_egg_H3K4me3_ChIP_macs3_peak_248
N2_chrI	2880279	2881218	940	209.44	8.83642	1.51219	7.93831	strome_fem1_rrf3_egg_H3K4me3_ChIP_macs3_peak_249
N2_chrI	2882351	2883707	1357	232.02	15.0804	1.73375	14.0909	strome_fem1_rrf3_egg_H3K4me3_ChIP_macs3_peak_250
N2_chrI	2884422	2884750	329	217.98	9.36279	1.52943	8.45093	strome_fem1_rrf3_egg_H3K4me3_ChIP_macs3_peak_251
N2_chrI	2885063	2885420	358	188.92	6.00359	1.42338	5.14813	strome_fem1_rrf3_egg_H3K4me3_ChIP_macs3_peak_252
N2_chrI	2885725	2894179	8455	498.65	148.392	3.42051	146.634	strome_fem1_rrf3_egg_H3K4me3_ChIP_macs3_peak_253
N2_chrI	2895020	2895384	365	191.42	5.21844	1.38284	4.3786	strome_fem1_rrf3_egg_H3K4me3_ChIP_macs3_peak_254
N2_chrI	2898760	2899509	750	208.84	3.96662	1.29823	3.15651	strome_fem1_rrf3_egg_H3K4me3_ChIP_macs3_peak_255
N2_chrI	2899951	2904703	4753	450.86	107.744	3.02448	106.188	strome_fem1_rrf3_egg_H3K4me3_ChIP_macs3_peak_256
N2_chrI	2905414	2905774	361	211.48	8.64995	1.51724	7.74569	strome_fem1_rrf3_egg_H3K4me3_ChIP_macs3_peak_257
N2_chrI	2906441	2916207	9767	299.95	37.2895	2.08228	36.1564	strome_fem1_rrf3_egg_H3K4me3_ChIP_macs3_peak_258
N2_chrI	2917279	2921812	4534	267.06	24.9485	1.89008	23.8944	strome_fem1_rrf3_egg_H3K4me3_ChIP_macs3_peak_259
N2_chrI	2930385	2930949	565	215.27	6.82956	1.42647	5.96017	strome_fem1_rrf3_egg_H3K4me3_ChIP_macs3_peak_260
N2_chrI	2934974	2935526	553	193.21	3.68313	1.29516	2.88057	strome_fem1_rrf3_egg_H3K4me3_ChIP_macs3_peak_261
N2_chrI	2935851	2936212	362	178.27	4.00937	1.32933	3.19758	strome_fem1_rrf3_egg_H3K4me3_ChIP_macs3_peak_262
N2_chrI	2936669	2946112	9444	378.15	75.4155	2.74438	74.0282	strome_fem1_rrf3_egg_H3K4me3_ChIP_macs3_peak_263
N2_chrI	2947568	2948057	490	216.53	8.14176	1.48899	7.24522	strome_fem1_rrf3_egg_H3K4me3_ChIP_macs3_peak_264
N2_chrI	2949193	2949547	355	190.55	6.34817	1.4356	5.48751	strome_fem1_rrf3_egg_H3K4me3_ChIP_macs3_peak_265
N2_chrI	2975714	2976406	693	193.95	3.86034	1.30378	3.05334	strome_fem1_rrf3_egg_H3K4me3_ChIP_macs3_peak_266
N2_chrI	2998089	2998985	897	245.23	18.5904	1.80671	17.5695	strome_fem1_rrf3_egg_H3K4me3_ChIP_macs3_peak_267
N2_chrI	3008608	3015333	6726	270.99	29.1276	1.96536	28.052	strome_fem1_rrf3_egg_H3K4me3_ChIP_macs3_peak_268
N2_chrI	3026272	3026942	671	192.29	4.31008	1.33045	3.49158	strome_fem1_rrf3_egg_H3K4me3_ChIP_macs3_peak_269
N2_chrI	3027346	3030036	2691	376.78	76.2303	2.71573	74.8592	strome_fem1_rrf3_egg_H3K4me3_ChIP_macs3_peak_270
N2_chrI	3030878	3032216	1339	193.29	4.495	1.34021	3.67267	strome_fem1_rrf3_egg_H3K4me3_ChIP_macs3_peak_271
N2_chrI	3033229	3033574	346	192.67	4.98906	1.36809	4.15403	strome_fem1_rrf3_egg_H3K4me3_ChIP_macs3_peak_272
N2_chrI	3041735	3042365	631	197.91	4.93714	1.35692	4.10512	strome_fem1_rrf3_egg_H3K4me3_ChIP_macs3_peak_273
N2_chrI	3042801	3052343	9543	316.57	47.9665	2.33328	46.7452	strome_fem1_rrf3_egg_H3K4me3_ChIP_macs3_peak_274
N2_chrI	3071860	3073706	1847	305.65	45.307	2.26726	44.1176	strome_fem1_rrf3_egg_H3K4me3_ChIP_macs3_peak_275
N2_chrI	3082630	3084769	2140	331.28	56.3232	2.42859	55.065	strome_fem1_rrf3_egg_H3K4me3_ChIP_macs3_peak_276
N2_chrI	3093854	3094355	502	231.38	14.9351	1.7109	13.9561	strome_fem1_rrf3_egg_H3K4me3_ChIP_macs3_peak_277
N2_chrI	3109106	3109902	797	200.01	8.2461	1.50649	7.35419	strome_fem1_rrf3_egg_H3K4me3_ChIP_macs3_peak_278
N2_chrI	3115395	3116100	706	269.59	26.0452	1.9712	24.9604	strome_fem1_rrf3_egg_H3K4me3_ChIP_macs3_peak_279
N2_chrI	3118098	3119304	1207	228.72	14.9298	1.68233	13.9657	strome_fem1_rrf3_egg_H3K4me3_ChIP_macs3_peak_280
N2_chrI	3157696	3166966	9271	325	51.4801	2.31502	50.2578	strome_fem1_rrf3_egg_H3K4me3_ChIP_macs3_peak_281
N2_chrI	3170270	3179080	8811	394.81	85.5871	2.7648	84.1587	strome_fem1_rrf3_egg_H3K4me3_ChIP_macs3_peak_282
N2_chrI	3183574	3184180	607	272.45	22.0796	1.81906	21.0413	strome_fem1_rrf3_egg_H3K4me3_ChIP_macs3_peak_283
N2_chrI	3188775	3190413	1639	321.77	47.4399	2.15973	46.2695	strome_fem1_rrf3_egg_H3K4me3_ChIP_macs3_peak_284
N2_chrI	3191879	3192281	403	210.19	4.51318	1.32389	3.69025	strome_fem1_rrf3_egg_H3K4me3_ChIP_macs3_peak_285
N2_chrI	3203882	3204347	466	194	3.5983	1.29034	2.79788	strome_fem1_rrf3_egg_H3K4me3_ChIP_macs3_peak_286
N2_chrI	3205602	3206905	1304	269.4	33.1537	2.02364	32.0661	strome_fem1_rrf3_egg_H3K4me3_ChIP_macs3_peak_287
N2_chrI	3209560	3210067	508	190.65	5.88727	1.41351	5.03549	strome_fem1_rrf3_egg_H3K4me3_ChIP_macs3_peak_288
N2_chrI	3211179	3212855	1677	263.61	22.5962	1.87992	21.5438	strome_fem1_rrf3_egg_H3K4me3_ChIP_macs3_peak_289
N2_chrI	3226340	3226857	518	204.41	8.84048	1.52918	7.93728	strome_fem1_rrf3_egg_H3K4me3_ChIP_macs3_peak_290
N2_chrI	3236410	3236859	450	210.59	10.2887	1.579	9.36446	strome_fem1_rrf3_egg_H3K4me3_ChIP_macs3_peak_291
N2_chrI	3238558	3239337	780	186.56	3.94826	1.31635	3.13894	strome_fem1_rrf3_egg_H3K4me3_ChIP_macs3_peak_292
N2_chrI	3240378	3243419	3042	394.49	89.4655	2.93502	88.0124	strome_fem1_rrf3_egg_H3K4me3_ChIP_macs3_peak_293
N2_chrI	3277324	3284957	7634	440.29	107.568	3.12257	106.013	strome_fem1_rrf3_egg_H3K4me3_ChIP_macs3_peak_294
N2_chrI	3346112	3347039	928	208.21	9.57999	1.54908	8.66869	strome_fem1_rrf3_egg_H3K4me3_ChIP_macs3_peak_295
N2_chrI	3347577	3348700	1124	232.48	15.9434	1.73226	14.9571	strome_fem1_rrf3_egg_H3K4me3_ChIP_macs3_peak_296
N2_chrI	3352055	3352908	854	196.9	7.08436	1.46301	6.20995	strome_fem1_rrf3_egg_H3K4me3_ChIP_macs3_peak_297
N2_chrI	3353457	3354436	980	188.29	5.74509	1.41206	4.89451	strome_fem1_rrf3_egg_H3K4me3_ChIP_macs3_peak_298
N2_chrI	3360462	3361483	1022	199.94	7.11825	1.4568	6.24512	strome_fem1_rrf3_egg_H3K4me3_ChIP_macs3_peak_299
N2_chrI	3361867	3364558	2692	334.02	60.0785	2.50294	58.7988	strome_fem1_rrf3_egg_H3K4me3_ChIP_macs3_peak_300
N2_chrI	3376733	3377194	462	219.94	11.2912	1.60554	10.3514	strome_fem1_rrf3_egg_H3K4me3_ChIP_macs3_peak_301
N2_chrI	3377832	3380112	2281	257.81	22.2152	1.79029	21.201	strome_fem1_rrf3_egg_H3K4me3_ChIP_macs3_peak_302
N2_chrI	3380466	3385941	5476	355.69	65.4233	2.60259	64.0994	strome_fem1_rrf3_egg_H3K4me3_ChIP_macs3_peak_303
N2_chrI	3386812	3387217	406	198.21	4.45109	1.33238	3.62964	strome_fem1_rrf3_egg_H3K4me3_ChIP_macs3_peak_304
N2_chrI	3423384	3424858	1475	259.81	27.1842	1.94625	26.1225	strome_fem1_rrf3_egg_H3K4me3_ChIP_macs3_peak_305
N2_chrI	3425328	3426687	1360	213.21	10.8503	1.58925	9.92208	strome_fem1_rrf3_egg_H3K4me3_ChIP_macs3_peak_306
N2_chrI	3428688	3429032	345	185.97	4.35875	1.34158	3.53845	strome_fem1_rrf3_egg_H3K4me3_ChIP_macs3_peak_307
N2_chrI	3446794	3448098	1305	202.85	6.39407	1.41766	5.53515	strome_fem1_rrf3_egg_H3K4me3_ChIP_macs3_peak_308
N2_chrI	3448450	3450380	1931	220.32	8.11	1.47529	7.21919	strome_fem1_rrf3_egg_H3K4me3_ChIP_macs3_peak_309
N2_chrI	3450784	3455209	4426	352.61	58.8203	2.44465	57.5451	strome_fem1_rrf3_egg_H3K4me3_ChIP_macs3_peak_310
N2_chrI	3455679	3456020	342	215.81	6.99049	1.43227	6.11926	strome_fem1_rrf3_egg_H3K4me3_ChIP_macs3_peak_311
N2_chrI	3458920	3460319	1400	245.39	15.5985	1.69459	14.6126	strome_fem1_rrf3_egg_H3K4me3_ChIP_macs3_peak_312
N2_chrI	3472855	3473283	429	186.63	3.91416	1.31382	3.10562	strome_fem1_rrf3_egg_H3K4me3_ChIP_macs3_peak_313
N2_chrI	3477513	3478099	587	177.83	3.49917	1.29767	2.70169	strome_fem1_rrf3_egg_H3K4me3_ChIP_macs3_peak_314
N2_chrI	3479259	3484236	4978	289.6	38.8961	2.13693	37.7567	strome_fem1_rrf3_egg_H3K4me3_ChIP_macs3_peak_315
N2_chrI	3493259	3493584	326	186.44	5.26943	1.38747	4.42971	strome_fem1_rrf3_egg_H3K4me3_ChIP_macs3_peak_316
N2_chrI	3494186	3498358	4173	330.85	55.578	2.39247	54.3344	strome_fem1_rrf3_egg_H3K4me3_ChIP_macs3_peak_317
N2_chrI	3517917	3518187	271	192.99	5.39138	1.38871	4.54808	strome_fem1_rrf3_egg_H3K4me3_ChIP_macs3_peak_318
N2_chrI	3525777	3526141	365	196.24	7.37616	1.47821	6.4961	strome_fem1_rrf3_egg_H3K4me3_ChIP_macs3_peak_319
N2_chrI	3526461	3526949	489	199.36	6.54829	1.43122	5.68487	strome_fem1_rrf3_egg_H3K4me3_ChIP_macs3_peak_320
N2_chrI	3527750	3532104	4355	293.42	41.5663	2.15014	40.422	strome_fem1_rrf3_egg_H3K4me3_ChIP_macs3_peak_321
N2_chrI	3559168	3562804	3637	375.27	79.9262	2.76699	78.5355	strome_fem1_rrf3_egg_H3K4me3_ChIP_macs3_peak_322
N2_chrI	3563215	3563551	337	178.5	3.07942	1.26984	2.29458	strome_fem1_rrf3_egg_H3K4me3_ChIP_macs3_peak_323
N2_chrI	3565882	3566189	308	173.96	3.51067	1.30193	2.71275	strome_fem1_rrf3_egg_H3K4me3_ChIP_macs3_peak_324
N2_chrI	3567076	3567939	864	248.45	18.0321	1.77301	17.0199	strome_fem1_rrf3_egg_H3K4me3_ChIP_macs3_peak_325
N2_chrI	3569565	3570080	516	190.12	5.56235	1.40063	4.71558	strome_fem1_rrf3_egg_H3K4me3_ChIP_macs3_peak_326
N2_chrI	3570427	3570686	260	215.13	5.33639	1.36082	4.49521	strome_fem1_rrf3_egg_H3K4me3_ChIP_macs3_peak_327
N2_chrI	3608151	3608580	430	219.9	11.1539	1.59429	10.2183	strome_fem1_rrf3_egg_H3K4me3_ChIP_macs3_peak_328
N2_chrI	3614542	3625435	10894	334.43	52.9128	2.38675	51.6636	strome_fem1_rrf3_egg_H3K4me3_ChIP_macs3_peak_329
N2_chrI	3625928	3627258	1331	192.56	5.88053	1.40821	5.02934	strome_fem1_rrf3_egg_H3K4me3_ChIP_macs3_peak_330
N2_chrI	3627865	3628555	691	194.13	6.82832	1.45608	5.95761	strome_fem1_rrf3_egg_H3K4me3_ChIP_macs3_peak_331
N2_chrI	3630675	3631241	567	234.14	15.0498	1.6956	14.073	strome_fem1_rrf3_egg_H3K4me3_ChIP_macs3_peak_332
N2_chrI	3650177	3652544	2368	257.11	26.3106	1.90664	25.2602	strome_fem1_rrf3_egg_H3K4me3_ChIP_macs3_peak_333
N2_chrI	3653110	3654064	955	242.44	18.5401	1.75322	17.5482	strome_fem1_rrf3_egg_H3K4me3_ChIP_macs3_peak_334
N2_chrI	3658413	3659443	1031	192.28	5.91917	1.41014	5.06806	strome_fem1_rrf3_egg_H3K4me3_ChIP_macs3_peak_335
N2_chrI	3696807	3701377	4571	361.72	69.8595	2.60075	68.5296	strome_fem1_rrf3_egg_H3K4me3_ChIP_macs3_peak_336
N2_chrI	3702368	3702879	512	192.08	3.96918	1.31283	3.15925	strome_fem1_rrf3_egg_H3K4me3_ChIP_macs3_peak_337
N2_chrI	3707615	3707877	263	194.6	4.77214	1.35552	3.94169	strome_fem1_rrf3_egg_H3K4me3_ChIP_macs3_peak_338
N2_chrI	3708952	3710119	1168	211.32	6.42614	1.41147	5.56496	strome_fem1_rrf3_egg_H3K4me3_ChIP_macs3_peak_339
N2_chrI	3710442	3713709	3268	265.61	23.7951	1.85348	22.7532	strome_fem1_rrf3_egg_H3K4me3_ChIP_macs3_peak_340
N2_chrI	3715112	3715451	340	197.3	4.70654	1.34872	3.87779	strome_fem1_rrf3_egg_H3K4me3_ChIP_macs3_peak_341
N2_chrI	3717233	3720032	2800	256.75	26.6091	1.87628	25.5751	strome_fem1_rrf3_egg_H3K4me3_ChIP_macs3_peak_342
N2_chrI	3723098	3723414	317	201.9	4.59521	1.33628	3.77005	strome_fem1_rrf3_egg_H3K4me3_ChIP_macs3_peak_343
N2_chrI	3725029	3725723	695	183.09	3.88818	1.31642	3.08008	strome_fem1_rrf3_egg_H3K4me3_ChIP_macs3_peak_344
N2_chrI	3729330	3729675	346	207.68	3.86124	1.2922	3.05422	strome_fem1_rrf3_egg_H3K4me3_ChIP_macs3_peak_345
N2_chrI	3730916	3731497	582	219.65	4.43101	1.31272	3.60938	strome_fem1_rrf3_egg_H3K4me3_ChIP_macs3_peak_346
N2_chrI	3732285	3732580	296	230.11	4.22712	1.2927	3.41169	strome_fem1_rrf3_egg_H3K4me3_ChIP_macs3_peak_347
N2_chrI	3732984	3733274	291	197.78	3.24543	1.26511	2.4554	strome_fem1_rrf3_egg_H3K4me3_ChIP_macs3_peak_348
N2_chrI	3733755	3737718	3964	299.62	40.5972	2.09814	39.4643	strome_fem1_rrf3_egg_H3K4me3_ChIP_macs3_peak_349
N2_chrI	3738305	3739027	723	200.79	6.19453	1.42167	5.33414	strome_fem1_rrf3_egg_H3K4me3_ChIP_macs3_peak_350
N2_chrI	3739396	3757964	18569	362.89	62.1567	2.49325	60.854	strome_fem1_rrf3_egg_H3K4me3_ChIP_macs3_peak_351
N2_chrI	3758342	3759066	725	209.61	6.55724	1.42157	5.69358	strome_fem1_rrf3_egg_H3K4me3_ChIP_macs3_peak_352
N2_chrI	3763882	3764200	319	195.62	4.29149	1.3281	3.47274	strome_fem1_rrf3_egg_H3K4me3_ChIP_macs3_peak_353
N2_chrI	3769092	3769346	255	199.13	3.95701	1.30418	3.14762	strome_fem1_rrf3_egg_H3K4me3_ChIP_macs3_peak_354
N2_chrI	3773497	3773773	277	189.44	4.62284	1.35266	3.79609	strome_fem1_rrf3_egg_H3K4me3_ChIP_macs3_peak_355
N2_chrI	3776088	3777472	1385	235.22	9.61431	1.50515	8.70419	strome_fem1_rrf3_egg_H3K4me3_ChIP_macs3_peak_356
N2_chrI	3795334	3795587	254	205.45	5.96951	1.40676	5.11195	strome_fem1_rrf3_egg_H3K4me3_ChIP_macs3_peak_357
N2_chrI	3796447	3810606	14160	418.19	85.0035	2.82087	83.5497	strome_fem1_rrf3_egg_H3K4me3_ChIP_macs3_peak_358
N2_chrI	3811325	3812316	992	215.55	7.52353	1.4467	6.64672	strome_fem1_rrf3_egg_H3K4me3_ChIP_macs3_peak_359
N2_chrI	3812619	3813579	961	190.17	4.42369	1.34105	3.60225	strome_fem1_rrf3_egg_H3K4me3_ChIP_macs3_peak_360
N2_chrI	3813895	3814612	718	191.42	6.41633	1.43819	5.55414	strome_fem1_rrf3_egg_H3K4me3_ChIP_macs3_peak_361
N2_chrI	3819289	3819619	331	182.1	4.89821	1.37201	4.06697	strome_fem1_rrf3_egg_H3K4me3_ChIP_macs3_peak_362
N2_chrI	3819973	3823321	3349	272.63	28.0327	1.98407	26.9453	strome_fem1_rrf3_egg_H3K4me3_ChIP_macs3_peak_363
N2_chrI	3823869	3825337	1469	211.79	3.95135	1.29507	3.14172	strome_fem1_rrf3_egg_H3K4me3_ChIP_macs3_peak_364
N2_chrI	3826008	3826478	471	206.24	7.12105	1.45353	6.24518	strome_fem1_rrf3_egg_H3K4me3_ChIP_macs3_peak_365
N2_chrI	3826795	3849804	23010	313.29	41.5171	2.16443	40.3475	strome_fem1_rrf3_egg_H3K4me3_ChIP_macs3_peak_366
N2_chrI	3855907	3856173	267	186.09	3.18833	1.27059	2.40017	strome_fem1_rrf3_egg_H3K4me3_ChIP_macs3_peak_367
N2_chrI	3857443	3857798	356	212.08	9.79704	1.56118	8.87743	strome_fem1_rrf3_egg_H3K4me3_ChIP_macs3_peak_368
N2_chrI	3870203	3870601	399	181.54	4.28621	1.33987	3.46869	strome_fem1_rrf3_egg_H3K4me3_ChIP_macs3_peak_369
N2_chrI	3873238	3873487	250	175.54	3.85502	1.32308	3.04691	strome_fem1_rrf3_egg_H3K4me3_ChIP_macs3_peak_370
N2_chrI	3874003	3886853	12851	401.15	76.7216	2.63629	75.3364	strome_fem1_rrf3_egg_H3K4me3_ChIP_macs3_peak_371
N2_chrI	3887305	3899254	11950	323.1	43.6217	2.13672	42.4558	strome_fem1_rrf3_egg_H3K4me3_ChIP_macs3_peak_372
N2_chrI	3903039	3903297	259	188.23	4.91944	1.37044	4.08561	strome_fem1_rrf3_egg_H3K4me3_ChIP_macs3_peak_373
N2_chrI	3904266	3904907	642	218.63	6.2716	1.40441	5.40875	strome_fem1_rrf3_egg_H3K4me3_ChIP_macs3_peak_374
N2_chrI	3913353	3913695	343	203.07	3.75423	1.28921	2.9506	strome_fem1_rrf3_egg_H3K4me3_ChIP_macs3_peak_375
N2_chrI	3914001	3915215	1215	261.19	15.7935	1.70232	14.7948	strome_fem1_rrf3_egg_H3K4me3_ChIP_macs3_peak_376
N2_chrI	3916088	3916899	812	209.59	3.58416	1.27616	2.78434	strome_fem1_rrf3_egg_H3K4me3_ChIP_macs3_peak_377
N2_chrI	3920297	3927105	6809	359.66	65.459	2.43846	64.159	strome_fem1_rrf3_egg_H3K4me3_ChIP_macs3_peak_378
N2_chrI	3934962	3937242	2281	218.41	7.99371	1.47224	7.10503	strome_fem1_rrf3_egg_H3K4me3_ChIP_macs3_peak_379
N2_chrI	3937588	3938098	511	198.55	4.7211	1.34781	3.8923	strome_fem1_rrf3_egg_H3K4me3_ChIP_macs3_peak_380
N2_chrI	3938957	3941246	2290	219.8	9.26735	1.5169	8.36051	strome_fem1_rrf3_egg_H3K4me3_ChIP_macs3_peak_381
N2_chrI	3941797	3952137	10341	360.42	64.2717	2.49831	62.9716	strome_fem1_rrf3_egg_H3K4me3_ChIP_macs3_peak_382
N2_chrI	3969077	3969622	546	225.15	6.58276	1.40821	5.71565	strome_fem1_rrf3_egg_H3K4me3_ChIP_macs3_peak_383
N2_chrI	3970662	3971227	566	203.06	3.67583	1.28667	2.87335	strome_fem1_rrf3_egg_H3K4me3_ChIP_macs3_peak_384
N2_chrI	3971772	3972251	480	211.28	6.74713	1.42643	5.87908	strome_fem1_rrf3_egg_H3K4me3_ChIP_macs3_peak_385
N2_chrI	3972924	3973243	320	196.83	7.31661	1.47761	6.43601	strome_fem1_rrf3_egg_H3K4me3_ChIP_macs3_peak_386
N2_chrI	3973642	3974239	598	201.26	7.51215	1.46942	6.63318	strome_fem1_rrf3_egg_H3K4me3_ChIP_macs3_peak_387
N2_chrI	3974566	3975596	1031	195.9	7.30753	1.46746	6.43311	strome_fem1_rrf3_egg_H3K4me3_ChIP_macs3_peak_388
N2_chrI	3995076	3995511	436	181.87	3.27159	1.27966	2.48069	strome_fem1_rrf3_egg_H3K4me3_ChIP_macs3_peak_389
N2_chrI	3997026	4002796	5771	419.67	80.3333	2.7185	78.9198	strome_fem1_rrf3_egg_H3K4me3_ChIP_macs3_peak_390
N2_chrI	4007591	4012268	4678	458.16	88.4762	2.57516	87.0353	strome_fem1_rrf3_egg_H3K4me3_ChIP_macs3_peak_391
N2_chrI	4045550	4045909	360	181.9	3.74762	1.30904	2.94368	strome_fem1_rrf3_egg_H3K4me3_ChIP_macs3_peak_392
N2_chrI	4047323	4048106	784	288.76	31.0284	2.0602	29.9037	strome_fem1_rrf3_egg_H3K4me3_ChIP_macs3_peak_393
N2_chrI	4049065	4049487	423	244.61	15.5324	1.7096	14.5442	strome_fem1_rrf3_egg_H3K4me3_ChIP_macs3_peak_394
N2_chrI	4129050	4133504	4455	324.34	44.5381	2.22143	43.3459	strome_fem1_rrf3_egg_H3K4me3_ChIP_macs3_peak_395
N2_chrI	4142831	4143457	627	198.19	5.06036	1.36164	4.22666	strome_fem1_rrf3_egg_H3K4me3_ChIP_macs3_peak_396
N2_chrI	4143936	4145030	1095	242.39	13.9247	1.67763	12.9448	strome_fem1_rrf3_egg_H3K4me3_ChIP_macs3_peak_397
N2_chrI	4145603	4158235	12633	475.87	117.912	3.22793	116.282	strome_fem1_rrf3_egg_H3K4me3_ChIP_macs3_peak_398
N2_chrI	4158657	4158917	261	201.38	4.98774	1.35799	4.15313	strome_fem1_rrf3_egg_H3K4me3_ChIP_macs3_peak_399
N2_chrI	4182296	4182593	298	216.13	9.37074	1.54215	8.45517	strome_fem1_rrf3_egg_H3K4me3_ChIP_macs3_peak_400
N2_chrI	4183146	4206932	23787	418	81.3641	2.79701	79.9244	strome_fem1_rrf3_egg_H3K4me3_ChIP_macs3_peak_401
N2_chrI	4207811	4208434	624	219.17	8.88323	1.4976	7.98301	strome_fem1_rrf3_egg_H3K4me3_ChIP_macs3_peak_402
N2_chrI	4213023	4217179	4157	322.42	32.9722	1.99375	31.8434	strome_fem1_rrf3_egg_H3K4me3_ChIP_macs3_peak_403
N2_chrI	4217508	4217989	482	213.24	5.80087	1.38295	4.9504	strome_fem1_rrf3_egg_H3K4me3_ChIP_macs3_peak_404
N2_chrI	4219089	4220418	1330	199.47	5.04603	1.36083	4.21172	strome_fem1_rrf3_egg_H3K4me3_ChIP_macs3_peak_405
N2_chrI	4222179	4222593	415	187.47	4.45202	1.34252	3.6308	strome_fem1_rrf3_egg_H3K4me3_ChIP_macs3_peak_406
N2_chrI	4223230	4224034	805	212.58	6.58815	1.41849	5.72503	strome_fem1_rrf3_egg_H3K4me3_ChIP_macs3_peak_407
N2_chrI	4224477	4231549	7073	325.31	45.227	2.19464	44.0387	strome_fem1_rrf3_egg_H3K4me3_ChIP_macs3_peak_408
N2_chrI	4239750	4240434	685	217.57	8.44195	1.50216	7.54009	strome_fem1_rrf3_egg_H3K4me3_ChIP_macs3_peak_409
N2_chrI	4256992	4258388	1397	205.94	9.25639	1.54363	8.34746	strome_fem1_rrf3_egg_H3K4me3_ChIP_macs3_peak_410
N2_chrI	4259139	4259449	311	187.32	4.13878	1.32842	3.32371	strome_fem1_rrf3_egg_H3K4me3_ChIP_macs3_peak_411
N2_chrI	4261601	4264947	3347	370.2	63.4709	2.46375	62.1677	strome_fem1_rrf3_egg_H3K4me3_ChIP_macs3_peak_412
N2_chrI	4265250	4266356	1107	220.19	6.61749	1.41489	5.74999	strome_fem1_rrf3_egg_H3K4me3_ChIP_macs3_peak_413
N2_chrI	4266803	4267089	287	194.19	3.67578	1.29453	2.87317	strome_fem1_rrf3_egg_H3K4me3_ChIP_macs3_peak_414
N2_chrI	4267867	4272650	4784	376.63	69.0423	2.57921	67.7046	strome_fem1_rrf3_egg_H3K4me3_ChIP_macs3_peak_415
N2_chrI	4274095	4274762	668	209.61	6.52816	1.42473	5.66182	strome_fem1_rrf3_egg_H3K4me3_ChIP_macs3_peak_416
N2_chrI	4278361	4278958	598	196.87	3.75565	1.29565	2.95149	strome_fem1_rrf3_egg_H3K4me3_ChIP_macs3_peak_417
N2_chrI	4279643	4281262	1620	180.52	4.02418	1.32605	3.21328	strome_fem1_rrf3_egg_H3K4me3_ChIP_macs3_peak_418
N2_chrI	4281765	4288903	7139	323.81	46.9142	2.17783	45.7314	strome_fem1_rrf3_egg_H3K4me3_ChIP_macs3_peak_419
N2_chrI	4313420	4315853	2434	301.29	43.4045	2.17845	42.2365	strome_fem1_rrf3_egg_H3K4me3_ChIP_macs3_peak_420
N2_chrI	4317288	4318760	1473	257.07	20.8202	1.8251	19.7933	strome_fem1_rrf3_egg_H3K4me3_ChIP_macs3_peak_421
N2_chrI	4319494	4320204	711	233.49	11.3125	1.56779	10.3821	strome_fem1_rrf3_egg_H3K4me3_ChIP_macs3_peak_422
N2_chrI	4321260	4321718	459	200.01	3.7288	1.29172	2.92512	strome_fem1_rrf3_egg_H3K4me3_ChIP_macs3_peak_423
N2_chrI	4322226	4322895	670	194.19	4.88894	1.36165	4.05631	strome_fem1_rrf3_egg_H3K4me3_ChIP_macs3_peak_424
N2_chrI	4323583	4324422	840	186.86	4.14474	1.32784	3.33018	strome_fem1_rrf3_egg_H3K4me3_ChIP_macs3_peak_425
N2_chrI	4327433	4327778	346	205.35	6.89707	1.44501	6.02443	strome_fem1_rrf3_egg_H3K4me3_ChIP_macs3_peak_426
N2_chrI	4328163	4328823	661	220.14	12.29	1.63511	11.342	strome_fem1_rrf3_egg_H3K4me3_ChIP_macs3_peak_427
N2_chrI	4381988	4417907	35920	350.48	48.6399	2.29849	47.3986	strome_fem1_rrf3_egg_H3K4me3_ChIP_macs3_peak_428
N2_chrI	4458272	4463130	4859	344.31	57.1273	2.41377	55.8629	strome_fem1_rrf3_egg_H3K4me3_ChIP_macs3_peak_429
N2_chrI	4463532	4463844	313	189.45	4.63236	1.35278	3.80657	strome_fem1_rrf3_egg_H3K4me3_ChIP_macs3_peak_430
N2_chrI	4464191	4468010	3820	280.05	32.4347	2.01759	31.3356	strome_fem1_rrf3_egg_H3K4me3_ChIP_macs3_peak_431
N2_chrI	4470159	4470935	777	195.46	6.70342	1.44645	5.83657	strome_fem1_rrf3_egg_H3K4me3_ChIP_macs3_peak_432
N2_chrI	4471328	4474158	2831	258.26	22.949	1.85739	21.9112	strome_fem1_rrf3_egg_H3K4me3_ChIP_macs3_peak_433
N2_chrI	4475104	4476117	1014	236.22	13.1204	1.62882	12.1671	strome_fem1_rrf3_egg_H3K4me3_ChIP_macs3_peak_434
N2_chrI	4496539	4497086	548	281.38	32.0742	2.06829	30.9574	strome_fem1_rrf3_egg_H3K4me3_ChIP_macs3_peak_435
N2_chrI	4524088	4524506	419	171.69	3.24597	1.28718	2.45573	strome_fem1_rrf3_egg_H3K4me3_ChIP_macs3_peak_436
N2_chrI	4525994	4528007	2014	294.9	42.6097	2.139	41.4685	strome_fem1_rrf3_egg_H3K4me3_ChIP_macs3_peak_437
N2_chrI	4531335	4532035	701	248.06	21.9198	1.86614	20.8853	strome_fem1_rrf3_egg_H3K4me3_ChIP_macs3_peak_438
N2_chrI	4542995	4543501	507	218.05	7.95449	1.47054	7.065	strome_fem1_rrf3_egg_H3K4me3_ChIP_macs3_peak_439
N2_chrI	4548227	4548677	451	175.43	3.76331	1.31742	2.95783	strome_fem1_rrf3_egg_H3K4me3_ChIP_macs3_peak_440
N2_chrI	4549069	4553036	3968	393.7	70.6451	2.69876	69.2639	strome_fem1_rrf3_egg_H3K4me3_ChIP_macs3_peak_441
N2_chrI	4571867	4573114	1248	191.1	4.66667	1.3522	3.83968	strome_fem1_rrf3_egg_H3K4me3_ChIP_macs3_peak_442
N2_chrI	4595359	4597171	1813	202.01	7.01135	1.4474	6.14136	strome_fem1_rrf3_egg_H3K4me3_ChIP_macs3_peak_443
N2_chrI	4597542	4606014	8473	494.72	144.272	3.50738	142.513	strome_fem1_rrf3_egg_H3K4me3_ChIP_macs3_peak_444
N2_chrI	4606408	4606771	364	198.01	5.89317	1.40942	5.03894	strome_fem1_rrf3_egg_H3K4me3_ChIP_macs3_peak_445
N2_chrI	4613467	4613888	422	202.41	6.25948	1.41977	5.3988	strome_fem1_rrf3_egg_H3K4me3_ChIP_macs3_peak_446
N2_chrI	4614208	4622525	8318	328.55	47.3093	2.22878	46.1116	strome_fem1_rrf3_egg_H3K4me3_ChIP_macs3_peak_447
N2_chrI	4622878	4624824	1947	254.67	13.823	1.60962	12.8609	strome_fem1_rrf3_egg_H3K4me3_ChIP_macs3_peak_448
N2_chrI	4625195	4626068	874	186.18	4.29697	1.33669	3.47872	strome_fem1_rrf3_egg_H3K4me3_ChIP_macs3_peak_449
N2_chrI	4626398	4626647	250	215.83	4.20668	1.30513	3.39026	strome_fem1_rrf3_egg_H3K4me3_ChIP_macs3_peak_450
N2_chrI	4627062	4627622	561	194.85	4.69856	1.3511	3.87036	strome_fem1_rrf3_egg_H3K4me3_ChIP_macs3_peak_451
N2_chrI	4630199	4630631	433	231.83	7.59101	1.44299	6.70607	strome_fem1_rrf3_egg_H3K4me3_ChIP_macs3_peak_452
N2_chrI	4639454	4639739	286	201.08	3.98246	1.30488	3.17208	strome_fem1_rrf3_egg_H3K4me3_ChIP_macs3_peak_453
N2_chrI	4642162	4642624	463	207.84	9.75106	1.56147	8.83488	strome_fem1_rrf3_egg_H3K4me3_ChIP_macs3_peak_454
N2_chrI	4647151	4652941	5791	404.81	90.0913	2.83358	88.6428	strome_fem1_rrf3_egg_H3K4me3_ChIP_macs3_peak_455
N2_chrI	4653262	4654335	1074	226.22	11.1286	1.57925	10.1962	strome_fem1_rrf3_egg_H3K4me3_ChIP_macs3_peak_456
N2_chrI	4655517	4655838	322	211.21	10.0415	1.56657	9.12146	strome_fem1_rrf3_egg_H3K4me3_ChIP_macs3_peak_457
N2_chrI	4656543	4676380	19838	388.39	81.6567	2.70106	80.2508	strome_fem1_rrf3_egg_H3K4me3_ChIP_macs3_peak_458
N2_chrI	4676810	4681218	4409	269.88	18.0171	1.70624	17.0186	strome_fem1_rrf3_egg_H3K4me3_ChIP_macs3_peak_459
N2_chrI	4682082	4682786	705	221.77	5.27957	1.35294	4.43921	strome_fem1_rrf3_egg_H3K4me3_ChIP_macs3_peak_460
N2_chrI	4683631	4684556	926	201.28	3.82154	1.29479	3.01609	strome_fem1_rrf3_egg_H3K4me3_ChIP_macs3_peak_461
N2_chrI	4686055	4690352	4298	322.07	45.2193	2.15958	44.0475	strome_fem1_rrf3_egg_H3K4me3_ChIP_macs3_peak_462
N2_chrI	4691017	4691390	374	222.66	8.48813	1.49228	7.58745	strome_fem1_rrf3_egg_H3K4me3_ChIP_macs3_peak_463
N2_chrI	4692366	4693124	759	186.86	3.938	1.31615	3.1283	strome_fem1_rrf3_egg_H3K4me3_ChIP_macs3_peak_464
N2_chrI	4694447	4696448	2002	267.25	26.2757	1.92987	25.2133	strome_fem1_rrf3_egg_H3K4me3_ChIP_macs3_peak_465
N2_chrI	4702155	4702850	696	195.06	3.83784	1.30222	3.03118	strome_fem1_rrf3_egg_H3K4me3_ChIP_macs3_peak_466
N2_chrI	4703159	4705233	2075	237.59	8.36631	1.45779	7.47443	strome_fem1_rrf3_egg_H3K4me3_ChIP_macs3_peak_467
N2_chrI	4710229	4722555	12327	304.34	37.7652	2.09753	36.6244	strome_fem1_rrf3_egg_H3K4me3_ChIP_macs3_peak_468
N2_chrI	4735016	4735274	259	217.22	4.27654	1.3089	3.45774	strome_fem1_rrf3_egg_H3K4me3_ChIP_macs3_peak_469
N2_chrI	4753240	4753582	343	207.46	3.95986	1.29922	3.15018	strome_fem1_rrf3_egg_H3K4me3_ChIP_macs3_peak_470
N2_chrI	4753974	4756021	2048	221.65	6.28902	1.39612	5.4301	strome_fem1_rrf3_egg_H3K4me3_ChIP_macs3_peak_471
N2_chrI	4756330	4759256	2927	242.17	8.17134	1.45255	7.2777	strome_fem1_rrf3_egg_H3K4me3_ChIP_macs3_peak_472
N2_chrI	4759604	4765153	5550	334.63	50.0354	2.31971	48.8074	strome_fem1_rrf3_egg_H3K4me3_ChIP_macs3_peak_473
N2_chrI	4766341	4766931	591	199.06	4.10033	1.31267	3.2872	strome_fem1_rrf3_egg_H3K4me3_ChIP_macs3_peak_474
N2_chrI	4767439	4767802	364	208.78	5.3054	1.36661	4.46396	strome_fem1_rrf3_egg_H3K4me3_ChIP_macs3_peak_475
N2_chrI	4769378	4769878	501	204.75	4.18877	1.31394	3.37348	strome_fem1_rrf3_egg_H3K4me3_ChIP_macs3_peak_476
N2_chrI	4770691	4771369	679	202.31	7.17848	1.46201	6.30125	strome_fem1_rrf3_egg_H3K4me3_ChIP_macs3_peak_477
N2_chrI	4771956	4774430	2475	224.61	6.89434	1.4086	6.0294	strome_fem1_rrf3_egg_H3K4me3_ChIP_macs3_peak_478
N2_chrI	4774853	4779539	4687	341.05	53.0105	2.35105	51.7704	strome_fem1_rrf3_egg_H3K4me3_ChIP_macs3_peak_479
N2_chrI	4780230	4790521	10292	428.53	97.9487	3.03885	96.4305	strome_fem1_rrf3_egg_H3K4me3_ChIP_macs3_peak_480
N2_chrI	4791066	4791532	467	209.05	5.33352	1.36947	4.49092	strome_fem1_rrf3_egg_H3K4me3_ChIP_macs3_peak_481
N2_chrI	4792140	4792638	499	234.2	4.66559	1.31295	3.83856	strome_fem1_rrf3_egg_H3K4me3_ChIP_macs3_peak_482
N2_chrI	4793697	4794216	520	206.62	4.68617	1.33777	3.85856	strome_fem1_rrf3_egg_H3K4me3_ChIP_macs3_peak_483
N2_chrI	4795593	4796936	1344	220.74	10.3269	1.55674	9.40509	strome_fem1_rrf3_egg_H3K4me3_ChIP_macs3_peak_484
N2_chrI	4797610	4797921	312	225.4	6.65155	1.4134	5.78179	strome_fem1_rrf3_egg_H3K4me3_ChIP_macs3_peak_485
N2_chrI	4800707	4809241	8535	459.28	127.544	3.14026	125.91	strome_fem1_rrf3_egg_H3K4me3_ChIP_macs3_peak_486
N2_chrI	4819985	4822706	2722	257.61	26.7483	1.90525	25.6993	strome_fem1_rrf3_egg_H3K4me3_ChIP_macs3_peak_487
N2_chrI	4826033	4826599	567	214.99	8.24522	1.47714	7.35645	strome_fem1_rrf3_egg_H3K4me3_ChIP_macs3_peak_488
N2_chrI	4840270	4847159	6890	365.18	56.2695	2.46054	54.977	strome_fem1_rrf3_egg_H3K4me3_ChIP_macs3_peak_489
N2_chrI	4848355	4848994	640	204.6	4.03984	1.30471	3.22825	strome_fem1_rrf3_egg_H3K4me3_ChIP_macs3_peak_490
N2_chrI	4849766	4850023	258	185.78	4.3654	1.34144	3.54542	strome_fem1_rrf3_egg_H3K4me3_ChIP_macs3_peak_491
N2_chrI	4850341	4850660	320	183.41	4.31583	1.34155	3.49659	strome_fem1_rrf3_egg_H3K4me3_ChIP_macs3_peak_492
N2_chrI	4863942	4867477	3536	245.64	17.4872	1.7332	16.494	strome_fem1_rrf3_egg_H3K4me3_ChIP_macs3_peak_493
N2_chrI	4912119	4913206	1088	237.36	15.9569	1.7237	14.9702	strome_fem1_rrf3_egg_H3K4me3_ChIP_macs3_peak_494
N2_chrI	4927736	4928702	967	213.45	6.29509	1.40884	5.43303	strome_fem1_rrf3_egg_H3K4me3_ChIP_macs3_peak_495
N2_chrI	4929259	4929725	467	205.71	3.86805	1.29513	3.06056	strome_fem1_rrf3_egg_H3K4me3_ChIP_macs3_peak_496
N2_chrI	4930161	4937306	7146	278.68	30.0987	1.95807	29.0194	strome_fem1_rrf3_egg_H3K4me3_ChIP_macs3_peak_497
N2_chrI	4939285	4945993	6709	340.02	51.8233	2.26764	50.604	strome_fem1_rrf3_egg_H3K4me3_ChIP_macs3_peak_498
N2_chrI	4947794	4950875	3082	369.22	56.9751	2.38726	55.6891	strome_fem1_rrf3_egg_H3K4me3_ChIP_macs3_peak_499
N2_chrI	4951558	4951841	284	212.63	6.30641	1.41246	5.44301	strome_fem1_rrf3_egg_H3K4me3_ChIP_macs3_peak_500
N2_chrI	4952213	4953044	832	213.26	6.04159	1.3972	5.18571	strome_fem1_rrf3_egg_H3K4me3_ChIP_macs3_peak_501
N2_chrI	4954984	4955255	272	200.79	7.06436	1.46252	6.18721	strome_fem1_rrf3_egg_H3K4me3_ChIP_macs3_peak_502
N2_chrI	4955806	4956295	490	220.88	11.5924	1.60368	10.6553	strome_fem1_rrf3_egg_H3K4me3_ChIP_macs3_peak_503
N2_chrI	4960302	4960747	446	199.5	3.91077	1.3025	3.10234	strome_fem1_rrf3_egg_H3K4me3_ChIP_macs3_peak_504
N2_chrI	4961612	4961964	353	231.96	7.2135	1.42652	6.33475	strome_fem1_rrf3_egg_H3K4me3_ChIP_macs3_peak_505
N2_chrI	4962376	4962654	279	227.31	6.00691	1.3808	5.15211	strome_fem1_rrf3_egg_H3K4me3_ChIP_macs3_peak_506
N2_chrI	4964169	4964514	346	220.07	3.36841	1.2565	2.57476	strome_fem1_rrf3_egg_H3K4me3_ChIP_macs3_peak_507
N2_chrI	4964986	4966189	1204	205.59	5.87242	1.39759	5.01916	strome_fem1_rrf3_egg_H3K4me3_ChIP_macs3_peak_508
N2_chrI	4966576	4969006	2431	222.42	8.71925	1.49289	7.81966	strome_fem1_rrf3_egg_H3K4me3_ChIP_macs3_peak_509
N2_chrI	4969664	4984852	15189	351.26	48.924	2.26731	47.6934	strome_fem1_rrf3_egg_H3K4me3_ChIP_macs3_peak_510
N2_chrI	4989102	4989382	281	186.55	3.49685	1.28932	2.69958	strome_fem1_rrf3_egg_H3K4me3_ChIP_macs3_peak_511
N2_chrI	4990929	4991759	831	221.54	6.37795	1.3997	5.51714	strome_fem1_rrf3_egg_H3K4me3_ChIP_macs3_peak_512
N2_chrI	4992363	4993039	677	197.04	5.69056	1.39467	4.84353	strome_fem1_rrf3_egg_H3K4me3_ChIP_macs3_peak_513
N2_chrI	5008433	5009242	810	210.42	6.7688	1.4321	5.89939	strome_fem1_rrf3_egg_H3K4me3_ChIP_macs3_peak_514
N2_chrI	5009595	5013303	3709	281.77	30.8328	2.03672	29.7264	strome_fem1_rrf3_egg_H3K4me3_ChIP_macs3_peak_515
N2_chrI	5013920	5014258	339	176.6	3.88972	1.32299	3.08143	strome_fem1_rrf3_egg_H3K4me3_ChIP_macs3_peak_516
N2_chrI	5095259	5099761	4503	299.44	46.6455	2.14384	45.4877	strome_fem1_rrf3_egg_H3K4me3_ChIP_macs3_peak_517
N2_chrI	5100842	5101290	449	185.35	4.6662	1.36012	3.83819	strome_fem1_rrf3_egg_H3K4me3_ChIP_macs3_peak_518
N2_chrI	5116757	5117176	420	192.84	3.79161	1.30137	2.98631	strome_fem1_rrf3_egg_H3K4me3_ChIP_macs3_peak_519
N2_chrI	5118105	5153052	34948	342.88	51.6081	2.27294	50.377	strome_fem1_rrf3_egg_H3K4me3_ChIP_macs3_peak_520
N2_chrI	5153410	5157013	3604	293.07	31.4833	1.98562	30.3836	strome_fem1_rrf3_egg_H3K4me3_ChIP_macs3_peak_521
N2_chrI	5157593	5160417	2825	243.39	19.0665	1.77082	18.0648	strome_fem1_rrf3_egg_H3K4me3_ChIP_macs3_peak_522
N2_chrI	5170303	5170667	365	748.35	3.49485	1.13457	2.6973	strome_fem1_rrf3_egg_H3K4me3_ChIP_macs3_peak_523
N2_chrI	5174594	5200780	26187	447.41	87.7836	2.75482	86.3221	strome_fem1_rrf3_egg_H3K4me3_ChIP_macs3_peak_524
N2_chrI	5201406	5201896	491	209.93	7.55203	1.46389	6.67125	strome_fem1_rrf3_egg_H3K4me3_ChIP_macs3_peak_525
N2_chrI	5202470	5203487	1018	184.59	4.72765	1.36112	3.89989	strome_fem1_rrf3_egg_H3K4me3_ChIP_macs3_peak_526
N2_chrI	5206300	5208086	1787	273.8	29.3721	1.9588	28.2998	strome_fem1_rrf3_egg_H3K4me3_ChIP_macs3_peak_527
N2_chrI	5229427	5231947	2521	235.93	10.4464	1.54325	9.52168	strome_fem1_rrf3_egg_H3K4me3_ChIP_macs3_peak_528
N2_chrI	5260959	5263770	2812	298.98	41.8989	2.17385	40.7393	strome_fem1_rrf3_egg_H3K4me3_ChIP_macs3_peak_529
N2_chrI	5264243	5264970	728	189.72	3.42674	1.28234	2.63152	strome_fem1_rrf3_egg_H3K4me3_ChIP_macs3_peak_530
N2_chrI	5274145	5274443	299	197.02	4.22545	1.32182	3.40896	strome_fem1_rrf3_egg_H3K4me3_ChIP_macs3_peak_531
N2_chrI	5277234	5277483	250	193.67	4.46022	1.33811	3.63817	strome_fem1_rrf3_egg_H3K4me3_ChIP_macs3_peak_532
N2_chrI	5278239	5279448	1210	198.42	6.04392	1.41464	5.18804	strome_fem1_rrf3_egg_H3K4me3_ChIP_macs3_peak_533
N2_chrI	5283380	5283824	445	211.67	3.46971	1.26834	2.67333	strome_fem1_rrf3_egg_H3K4me3_ChIP_macs3_peak_534
N2_chrI	5284320	5291425	7106	344.29	51.1261	2.33975	49.8827	strome_fem1_rrf3_egg_H3K4me3_ChIP_macs3_peak_535
N2_chrI	5297066	5297458	393	207.96	9.26382	1.54853	8.35082	strome_fem1_rrf3_egg_H3K4me3_ChIP_macs3_peak_536
N2_chrI	5297805	5299852	2048	265.03	26.1165	1.92128	25.0542	strome_fem1_rrf3_egg_H3K4me3_ChIP_macs3_peak_537
N2_chrI	5306059	5306321	263	194.59	4.74231	1.35376	3.91341	strome_fem1_rrf3_egg_H3K4me3_ChIP_macs3_peak_538
N2_chrI	5306705	5307191	487	188.66	4.34453	1.33674	3.52501	strome_fem1_rrf3_egg_H3K4me3_ChIP_macs3_peak_539
N2_chrI	5308320	5309413	1094	279.15	31.58	2.09705	30.4566	strome_fem1_rrf3_egg_H3K4me3_ChIP_macs3_peak_540
N2_chrI	5309879	5310199	321	206.29	3.46844	1.27065	2.67244	strome_fem1_rrf3_egg_H3K4me3_ChIP_macs3_peak_541
N2_chrI	5311425	5311867	443	203.87	8.07596	1.49943	7.18334	strome_fem1_rrf3_egg_H3K4me3_ChIP_macs3_peak_542
N2_chrI	5312557	5312889	333	196.55	7.02788	1.46514	6.15246	strome_fem1_rrf3_egg_H3K4me3_ChIP_macs3_peak_543
N2_chrI	5313483	5314106	624	179.23	3.99994	1.32628	3.18923	strome_fem1_rrf3_egg_H3K4me3_ChIP_macs3_peak_544
N2_chrI	5314923	5321130	6208	283.8	26.9743	1.86274	25.9164	strome_fem1_rrf3_egg_H3K4me3_ChIP_macs3_peak_545
N2_chrI	5321594	5324107	2514	256.19	13.7354	1.62701	12.7681	strome_fem1_rrf3_egg_H3K4me3_ChIP_macs3_peak_546
N2_chrI	5325334	5338352	13019	308.63	37.3695	2.09565	36.2262	strome_fem1_rrf3_egg_H3K4me3_ChIP_macs3_peak_547
N2_chrI	5360688	5368004	7317	271.32	26.0823	1.86563	25.0383	strome_fem1_rrf3_egg_H3K4me3_ChIP_macs3_peak_548
N2_chrI	5368308	5372608	4301	306.13	36.3076	2.01304	35.1869	strome_fem1_rrf3_egg_H3K4me3_ChIP_macs3_peak_549
N2_chrI	5373498	5377361	3864	275.53	31.6456	2.01465	30.5528	strome_fem1_rrf3_egg_H3K4me3_ChIP_macs3_peak_550
N2_chrI	5380889	5389870	8982	294.89	27.5713	1.91434	26.489	strome_fem1_rrf3_egg_H3K4me3_ChIP_macs3_peak_551
N2_chrI	5419295	5419872	578	218.22	9.93363	1.5448	9.01955	strome_fem1_rrf3_egg_H3K4me3_ChIP_macs3_peak_552
N2_chrI	5425160	5425868	709	185.45	4.94011	1.37243	4.10711	strome_fem1_rrf3_egg_H3K4me3_ChIP_macs3_peak_553
N2_chrI	5426192	5429933	3742	274.2	27.4201	1.99669	26.3253	strome_fem1_rrf3_egg_H3K4me3_ChIP_macs3_peak_554
N2_chrI	5432402	5432761	360	193.05	6.50058	1.44235	5.63589	strome_fem1_rrf3_egg_H3K4me3_ChIP_macs3_peak_555
N2_chrI	5433818	5434341	524	194.78	4.79963	1.3552	3.96917	strome_fem1_rrf3_egg_H3K4me3_ChIP_macs3_peak_556
N2_chrI	5436795	5437836	1042	242.31	16.2087	1.73168	15.2156	strome_fem1_rrf3_egg_H3K4me3_ChIP_macs3_peak_557
N2_chrI	5438523	5443086	4564	310.82	41.1797	2.00503	40.0571	strome_fem1_rrf3_egg_H3K4me3_ChIP_macs3_peak_558
N2_chrI	5443535	5448940	5406	401.46	81.011	2.69793	79.608	strome_fem1_rrf3_egg_H3K4me3_ChIP_macs3_peak_559
N2_chrI	5469448	5473425	3978	247.96	17.7907	1.72537	16.8007	strome_fem1_rrf3_egg_H3K4me3_ChIP_macs3_peak_560
N2_chrI	5488225	5488881	657	183.92	4.32336	1.33791	3.50575	strome_fem1_rrf3_egg_H3K4me3_ChIP_macs3_peak_561
N2_chrI	5495211	5495679	469	184.71	4.52443	1.35271	3.69956	strome_fem1_rrf3_egg_H3K4me3_ChIP_macs3_peak_562
N2_chrI	5496728	5496978	251	187.39	5.28428	1.39075	4.44246	strome_fem1_rrf3_egg_H3K4me3_ChIP_macs3_peak_563
N2_chrI	5497603	5498296	694	202.51	7.27876	1.4632	6.40191	strome_fem1_rrf3_egg_H3K4me3_ChIP_macs3_peak_564
N2_chrI	5498614	5505437	6824	391.01	90.4408	2.81275	88.9973	strome_fem1_rrf3_egg_H3K4me3_ChIP_macs3_peak_565
N2_chrI	5523211	5532269	9059	299.87	33.5802	2.04941	32.4536	strome_fem1_rrf3_egg_H3K4me3_ChIP_macs3_peak_566
N2_chrI	5532697	5533011	315	200.27	3.18492	1.25979	2.39675	strome_fem1_rrf3_egg_H3K4me3_ChIP_macs3_peak_567
N2_chrI	5535679	5536160	482	193.62	6.6403	1.44476	5.77509	strome_fem1_rrf3_egg_H3K4me3_ChIP_macs3_peak_568
N2_chrI	5549208	5551264	2057	245.94	15.3886	1.6855	14.4078	strome_fem1_rrf3_egg_H3K4me3_ChIP_macs3_peak_569
N2_chrI	5552146	5552425	280	187.56	4.7097	1.36052	3.88047	strome_fem1_rrf3_egg_H3K4me3_ChIP_macs3_peak_570
N2_chrI	5562721	5563085	365	172.81	3.485	1.3015	2.68773	strome_fem1_rrf3_egg_H3K4me3_ChIP_macs3_peak_571
N2_chrI	5565097	5568413	3317	367.03	67.1644	2.50671	65.8408	strome_fem1_rrf3_egg_H3K4me3_ChIP_macs3_peak_572
N2_chrI	5580280	5584825	4546	260.01	19.7286	1.77811	18.7117	strome_fem1_rrf3_egg_H3K4me3_ChIP_macs3_peak_573
N2_chrI	5585278	5600414	15137	411.68	85.176	2.77839	83.7358	strome_fem1_rrf3_egg_H3K4me3_ChIP_macs3_peak_574
N2_chrI	5600722	5601242	521	196.03	3.84906	1.30151	3.0426	strome_fem1_rrf3_egg_H3K4me3_ChIP_macs3_peak_575
N2_chrI	5607789	5608480	692	185.32	4.40865	1.34412	3.58738	strome_fem1_rrf3_egg_H3K4me3_ChIP_macs3_peak_576
N2_chrI	5609827	5613088	3262	266.92	23.7437	1.90402	22.6829	strome_fem1_rrf3_egg_H3K4me3_ChIP_macs3_peak_577
N2_chrI	5624534	5629050	4517	318.45	45.461	2.27055	44.2593	strome_fem1_rrf3_egg_H3K4me3_ChIP_macs3_peak_578
N2_chrI	5629503	5630356	854	225.21	7.25655	1.4389	6.37757	strome_fem1_rrf3_egg_H3K4me3_ChIP_macs3_peak_579
N2_chrI	5630724	5644557	13834	363.21	64.1784	2.47502	62.8677	strome_fem1_rrf3_egg_H3K4me3_ChIP_macs3_peak_580
N2_chrI	5644880	5646349	1470	194.14	6.18384	1.42437	5.32561	strome_fem1_rrf3_egg_H3K4me3_ChIP_macs3_peak_581
N2_chrI	5647195	5648342	1148	193.88	4.37102	1.33423	3.55038	strome_fem1_rrf3_egg_H3K4me3_ChIP_macs3_peak_582
N2_chrI	5654083	5656600	2518	231.24	14.7581	1.7064	13.7796	strome_fem1_rrf3_egg_H3K4me3_ChIP_macs3_peak_583
N2_chrI	5657377	5658057	681	212.3	5.09273	1.35223	4.25596	strome_fem1_rrf3_egg_H3K4me3_ChIP_macs3_peak_584
N2_chrI	5663132	5663414	283	188.05	4.17014	1.3273	3.35512	strome_fem1_rrf3_egg_H3K4me3_ChIP_macs3_peak_585
N2_chrI	5664628	5664941	314	197.59	5.59431	1.38911	4.74893	strome_fem1_rrf3_egg_H3K4me3_ChIP_macs3_peak_586
N2_chrI	5665694	5666594	901	210.05	4.54028	1.32678	3.71625	strome_fem1_rrf3_egg_H3K4me3_ChIP_macs3_peak_587
N2_chrI	5667917	5677251	9335	310.64	38.3515	2.10302	37.2052	strome_fem1_rrf3_egg_H3K4me3_ChIP_macs3_peak_588
N2_chrI	5679250	5679600	351	212	7.88429	1.47647	6.99662	strome_fem1_rrf3_egg_H3K4me3_ChIP_macs3_peak_589
N2_chrI	5689216	5693549	4334	319.66	44.1334	2.23623	42.9435	strome_fem1_rrf3_egg_H3K4me3_ChIP_macs3_peak_590
N2_chrI	5694019	5694815	797	195.35	6.49594	1.43992	5.63074	strome_fem1_rrf3_egg_H3K4me3_ChIP_macs3_peak_591
N2_chrI	5695210	5697313	2104	216.97	10.8348	1.55966	9.91623	strome_fem1_rrf3_egg_H3K4me3_ChIP_macs3_peak_592
N2_chrI	5698072	5698784	713	213.24	7.87872	1.46627	6.997	strome_fem1_rrf3_egg_H3K4me3_ChIP_macs3_peak_593
N2_chrI	5699877	5700953	1077	222.01	3.90043	1.28256	3.09285	strome_fem1_rrf3_egg_H3K4me3_ChIP_macs3_peak_594
N2_chrI	5704810	5705290	481	191.87	3.90692	1.31032	3.09831	strome_fem1_rrf3_egg_H3K4me3_ChIP_macs3_peak_595
N2_chrI	5706616	5715042	8427	335.3	49.268	2.2669	48.0467	strome_fem1_rrf3_egg_H3K4me3_ChIP_macs3_peak_596
N2_chrI	5716105	5716422	318	192	5.64688	1.40076	4.79982	strome_fem1_rrf3_egg_H3K4me3_ChIP_macs3_peak_597
N2_chrI	5723291	5725426	2136	215.09	9.18048	1.52644	8.27305	strome_fem1_rrf3_egg_H3K4me3_ChIP_macs3_peak_598
N2_chrI	5726217	5726992	776	177.02	3.46159	1.29532	2.66571	strome_fem1_rrf3_egg_H3K4me3_ChIP_macs3_peak_599
N2_chrI	5758809	5764005	5197	370.74	58.4951	2.42536	57.2022	strome_fem1_rrf3_egg_H3K4me3_ChIP_macs3_peak_600
N2_chrI	5777287	5777788	502	213.69	8.2662	1.4831	7.37595	strome_fem1_rrf3_egg_H3K4me3_ChIP_macs3_peak_601
N2_chrI	5778705	5781120	2416	239.29	17.959	1.78944	16.9503	strome_fem1_rrf3_egg_H3K4me3_ChIP_macs3_peak_602
N2_chrI	5790580	5793777	3198	360.18	70.224	2.52833	68.9099	strome_fem1_rrf3_egg_H3K4me3_ChIP_macs3_peak_603
N2_chrI	5805956	5809142	3187	356.16	52.0046	2.32553	50.759	strome_fem1_rrf3_egg_H3K4me3_ChIP_macs3_peak_604
N2_chrI	5809742	5810286	545	213.4	7.14915	1.44966	6.27052	strome_fem1_rrf3_egg_H3K4me3_ChIP_macs3_peak_605
N2_chrI	5810647	5813726	3080	266.88	18.2482	1.68738	17.258	strome_fem1_rrf3_egg_H3K4me3_ChIP_macs3_peak_606
N2_chrI	5820018	5820407	390	214.79	3.98842	1.29372	3.1779	strome_fem1_rrf3_egg_H3K4me3_ChIP_macs3_peak_607
N2_chrI	5821164	5826563	5400	327.15	46.5951	2.21639	45.4025	strome_fem1_rrf3_egg_H3K4me3_ChIP_macs3_peak_608
N2_chrI	5829134	5829762	629	188.6	4.60833	1.35069	3.78285	strome_fem1_rrf3_egg_H3K4me3_ChIP_macs3_peak_609
N2_chrI	5830171	5847643	17473	319.8	39.324	2.06737	38.1744	strome_fem1_rrf3_egg_H3K4me3_ChIP_macs3_peak_610
N2_chrI	5850621	5850914	294	226.85	6.8963	1.42343	6.02182	strome_fem1_rrf3_egg_H3K4me3_ChIP_macs3_peak_611
N2_chrI	5859979	5861111	1133	210.7	9.02162	1.52151	8.11973	strome_fem1_rrf3_egg_H3K4me3_ChIP_macs3_peak_612
N2_chrI	5874401	5877156	2756	269.69	17.9746	1.73672	16.9604	strome_fem1_rrf3_egg_H3K4me3_ChIP_macs3_peak_613
N2_chrI	5880433	5881906	1474	191.19	4.37327	1.3364	3.55332	strome_fem1_rrf3_egg_H3K4me3_ChIP_macs3_peak_614
N2_chrI	5882706	5891366	8661	339.03	52.3651	2.35363	51.1221	strome_fem1_rrf3_egg_H3K4me3_ChIP_macs3_peak_615
N2_chrI	5919405	5923228	3824	283.62	33.2663	2.05126	32.1564	strome_fem1_rrf3_egg_H3K4me3_ChIP_macs3_peak_616
N2_chrI	5924015	5924646	632	203.79	7.99753	1.49326	7.1081	strome_fem1_rrf3_egg_H3K4me3_ChIP_macs3_peak_617
N2_chrI	5928676	5928989	314	188.07	3.85621	1.30962	3.04925	strome_fem1_rrf3_egg_H3K4me3_ChIP_macs3_peak_618
N2_chrI	5931207	5931494	288	204.35	5.28503	1.37055	4.4438	strome_fem1_rrf3_egg_H3K4me3_ChIP_macs3_peak_619
N2_chrI	5952563	5956469	3907	363.21	66.7187	2.58509	65.3968	strome_fem1_rrf3_egg_H3K4me3_ChIP_macs3_peak_620
N2_chrI	5993313	6006598	13286	361.86	58.9977	2.37858	57.7235	strome_fem1_rrf3_egg_H3K4me3_ChIP_macs3_peak_621
N2_chrI	6007131	6007720	590	193.49	3.98674	1.31167	3.17648	strome_fem1_rrf3_egg_H3K4me3_ChIP_macs3_peak_622
N2_chrI	6015806	6016889	1084	186.7	5.48571	1.39374	4.64369	strome_fem1_rrf3_egg_H3K4me3_ChIP_macs3_peak_623
N2_chrI	6017920	6018420	501	200.32	5.15449	1.36804	4.31654	strome_fem1_rrf3_egg_H3K4me3_ChIP_macs3_peak_624
N2_chrI	6024218	6031405	7188	321.92	45.6382	2.24314	44.4419	strome_fem1_rrf3_egg_H3K4me3_ChIP_macs3_peak_625
N2_chrI	6032114	6032514	401	193.54	4.02371	1.3146	3.21189	strome_fem1_rrf3_egg_H3K4me3_ChIP_macs3_peak_626
N2_chrI	6034873	6035508	636	182.07	3.7285	1.30744	2.92466	strome_fem1_rrf3_egg_H3K4me3_ChIP_macs3_peak_627
N2_chrI	6037754	6038014	261	180.67	3.55194	1.29889	2.75267	strome_fem1_rrf3_egg_H3K4me3_ChIP_macs3_peak_628
N2_chrI	6038358	6040569	2212	252.21	21.2119	1.84914	20.1794	strome_fem1_rrf3_egg_H3K4me3_ChIP_macs3_peak_629
N2_chrI	6049354	6049844	491	193.2	4.92408	1.36461	4.09057	strome_fem1_rrf3_egg_H3K4me3_ChIP_macs3_peak_630
N2_chrI	6054491	6057031	2541	286.59	34.2053	2.06617	33.0886	strome_fem1_rrf3_egg_H3K4me3_ChIP_macs3_peak_631
N2_chrI	6057828	6058291	464	238.24	10.1258	1.52868	9.20273	strome_fem1_rrf3_egg_H3K4me3_ChIP_macs3_peak_632
N2_chrI	6067998	6069101	1104	312.3	40.955	2.23776	39.7668	strome_fem1_rrf3_egg_H3K4me3_ChIP_macs3_peak_633
N2_chrI	6070148	6083395	13248	299.62	35.0676	2.00888	33.9548	strome_fem1_rrf3_egg_H3K4me3_ChIP_macs3_peak_634
N2_chrI	6086134	6087321	1188	208.38	7.83773	1.47747	6.95202	strome_fem1_rrf3_egg_H3K4me3_ChIP_macs3_peak_635
N2_chrI	6087857	6088562	706	201.2	5.20132	1.36951	4.36246	strome_fem1_rrf3_egg_H3K4me3_ChIP_macs3_peak_636
N2_chrI	6089991	6091520	1530	241.7	13.3018	1.62811	12.3423	strome_fem1_rrf3_egg_H3K4me3_ChIP_macs3_peak_637
N2_chrI	6091959	6092355	397	180.47	3.92759	1.32228	3.11823	strome_fem1_rrf3_egg_H3K4me3_ChIP_macs3_peak_638
N2_chrI	6093305	6094836	1532	190.62	5.75586	1.39941	4.91089	strome_fem1_rrf3_egg_H3K4me3_ChIP_macs3_peak_639
N2_chrI	6095951	6100595	4645	267.87	21.5416	1.81652	20.5054	strome_fem1_rrf3_egg_H3K4me3_ChIP_macs3_peak_640
N2_chrI	6106668	6111803	5136	338.86	48.1238	2.3233	46.8833	strome_fem1_rrf3_egg_H3K4me3_ChIP_macs3_peak_641
N2_chrI	6122641	6129489	6849	348.09	53.8026	2.38209	52.5418	strome_fem1_rrf3_egg_H3K4me3_ChIP_macs3_peak_642
N2_chrI	6130118	6130652	535	237.62	8.17095	1.46189	7.27472	strome_fem1_rrf3_egg_H3K4me3_ChIP_macs3_peak_643
N2_chrI	6131439	6134042	2604	216.52	9.81113	1.54357	8.89708	strome_fem1_rrf3_egg_H3K4me3_ChIP_macs3_peak_644
N2_chrI	6134959	6135677	719	193.96	4.83949	1.35978	4.0079	strome_fem1_rrf3_egg_H3K4me3_ChIP_macs3_peak_645
N2_chrI	6152482	6154010	1529	287.39	24.4374	1.89004	23.3634	strome_fem1_rrf3_egg_H3K4me3_ChIP_macs3_peak_646
N2_chrI	6167005	6167301	297	219.8	3.54138	1.26629	2.74265	strome_fem1_rrf3_egg_H3K4me3_ChIP_macs3_peak_647
N2_chrI	6167894	6174820	6927	407.88	82.1621	2.69595	80.7527	strome_fem1_rrf3_egg_H3K4me3_ChIP_macs3_peak_648
N2_chrI	6180102	6181822	1721	277.19	20.7793	1.80114	19.7389	strome_fem1_rrf3_egg_H3K4me3_ChIP_macs3_peak_649
N2_chrI	6182232	6182562	331	188.17	3.09897	1.26338	2.31357	strome_fem1_rrf3_egg_H3K4me3_ChIP_macs3_peak_650
N2_chrI	6183111	6184464	1354	254.95	16.0824	1.68536	15.0994	strome_fem1_rrf3_egg_H3K4me3_ChIP_macs3_peak_651
N2_chrI	6189650	6190582	933	207.14	4.47429	1.32581	3.6519	strome_fem1_rrf3_egg_H3K4me3_ChIP_macs3_peak_652
N2_chrI	6192004	6192836	833	198.46	5.29263	1.37737	4.45097	strome_fem1_rrf3_egg_H3K4me3_ChIP_macs3_peak_653
N2_chrI	6195411	6195689	279	220.93	4.00282	1.28978	3.19207	strome_fem1_rrf3_egg_H3K4me3_ChIP_macs3_peak_654
N2_chrI	6197345	6209066	11722	318.7	40.7356	2.10576	39.5794	strome_fem1_rrf3_egg_H3K4me3_ChIP_macs3_peak_655
N2_chrI	6209389	6209892	504	185.33	3.29411	1.27809	2.50258	strome_fem1_rrf3_egg_H3K4me3_ChIP_macs3_peak_656
N2_chrI	6217660	6220351	2692	269.25	20.0008	1.76598	18.981	strome_fem1_rrf3_egg_H3K4me3_ChIP_macs3_peak_657
N2_chrI	6223737	6243071	19335	400.06	78.0563	2.69109	76.6534	strome_fem1_rrf3_egg_H3K4me3_ChIP_macs3_peak_658
N2_chrI	6269361	6272911	3551	304.02	33.2231	1.98203	32.1113	strome_fem1_rrf3_egg_H3K4me3_ChIP_macs3_peak_659
N2_chrI	6274395	6274660	266	199.55	5.09199	1.36355	4.2568	strome_fem1_rrf3_egg_H3K4me3_ChIP_macs3_peak_660
N2_chrI	6295827	6308414	12588	408.05	85.6075	2.69198	84.187	strome_fem1_rrf3_egg_H3K4me3_ChIP_macs3_peak_661
N2_chrI	6330681	6331139	459	214.69	7.91468	1.47644	7.02649	strome_fem1_rrf3_egg_H3K4me3_ChIP_macs3_peak_662
N2_chrI	6331441	6338772	7332	517.03	134.293	3.39355	132.576	strome_fem1_rrf3_egg_H3K4me3_ChIP_macs3_peak_663
N2_chrI	6357178	6362056	4879	253.48	17.6593	1.7108	16.6726	strome_fem1_rrf3_egg_H3K4me3_ChIP_macs3_peak_664
N2_chrI	6373131	6376794	3664	337.73	46.5802	2.26861	45.3659	strome_fem1_rrf3_egg_H3K4me3_ChIP_macs3_peak_665
N2_chrI	6377261	6378285	1025	210.82	6.86616	1.43549	5.99483	strome_fem1_rrf3_egg_H3K4me3_ChIP_macs3_peak_666
N2_chrI	6381472	6389454	7983	328.81	47.2479	2.22854	46.0414	strome_fem1_rrf3_egg_H3K4me3_ChIP_macs3_peak_667
N2_chrI	6389837	6390315	479	204.59	5.78032	1.39279	4.92934	strome_fem1_rrf3_egg_H3K4me3_ChIP_macs3_peak_668
N2_chrI	6390631	6391520	890	198.08	4.15165	1.31571	3.33762	strome_fem1_rrf3_egg_H3K4me3_ChIP_macs3_peak_669
N2_chrI	6392018	6392299	282	226.99	12.3002	1.64287	11.3427	strome_fem1_rrf3_egg_H3K4me3_ChIP_macs3_peak_670
N2_chrI	6394243	6395078	836	195.53	3.40318	1.27657	2.60834	strome_fem1_rrf3_egg_H3K4me3_ChIP_macs3_peak_671
N2_chrI	6395842	6397158	1317	205.95	6.39364	1.41635	5.5336	strome_fem1_rrf3_egg_H3K4me3_ChIP_macs3_peak_672
N2_chrI	6401046	6403279	2234	223.34	6.52052	1.39034	5.66327	strome_fem1_rrf3_egg_H3K4me3_ChIP_macs3_peak_673
N2_chrI	6423343	6423712	370	220.33	6.24196	1.39787	5.38143	strome_fem1_rrf3_egg_H3K4me3_ChIP_macs3_peak_674
N2_chrI	6424091	6426972	2882	310.43	44.6131	2.18637	43.4421	strome_fem1_rrf3_egg_H3K4me3_ChIP_macs3_peak_675
N2_chrI	6429161	6430103	943	192.85	5.31109	1.38356	4.47106	strome_fem1_rrf3_egg_H3K4me3_ChIP_macs3_peak_676
N2_chrI	6437055	6437436	382	201.65	3.89422	1.30035	3.08539	strome_fem1_rrf3_egg_H3K4me3_ChIP_macs3_peak_677
N2_chrI	6437841	6441430	3590	352.92	58.9061	2.41947	57.6339	strome_fem1_rrf3_egg_H3K4me3_ChIP_macs3_peak_678
N2_chrI	6441905	6442724	820	203.4	4.4565	1.32914	3.63464	strome_fem1_rrf3_egg_H3K4me3_ChIP_macs3_peak_679
N2_chrI	6458960	6470897	11938	353.24	54.1772	2.29164	52.9308	strome_fem1_rrf3_egg_H3K4me3_ChIP_macs3_peak_680
N2_chrI	6473499	6494292	20794	377.77	60.4386	2.43866	59.1312	strome_fem1_rrf3_egg_H3K4me3_ChIP_macs3_peak_681
N2_chrI	6507257	6513741	6485	296.82	36.2401	2.08949	35.111	strome_fem1_rrf3_egg_H3K4me3_ChIP_macs3_peak_682
N2_chrI	6527707	6529373	1667	212.3	9.12391	1.5255	8.21927	strome_fem1_rrf3_egg_H3K4me3_ChIP_macs3_peak_683
N2_chrI	6529688	6535816	6129	386.51	66.422	2.62116	65.0694	strome_fem1_rrf3_egg_H3K4me3_ChIP_macs3_peak_684
N2_chrI	6547027	6548054	1028	232.03	12.2743	1.61152	11.3277	strome_fem1_rrf3_egg_H3K4me3_ChIP_macs3_peak_685
N2_chrI	6548510	6551615	3106	365.03	64.9339	2.56188	63.6174	strome_fem1_rrf3_egg_H3K4me3_ChIP_macs3_peak_686
N2_chrI	6558154	6562244	4091	300.65	36.7542	2.05283	35.6261	strome_fem1_rrf3_egg_H3K4me3_ChIP_macs3_peak_687
N2_chrI	6562586	6565004	2419	226.79	8.22139	1.46684	7.32997	strome_fem1_rrf3_egg_H3K4me3_ChIP_macs3_peak_688
N2_chrI	6565545	6566850	1306	204.62	4.42976	1.32627	3.60813	strome_fem1_rrf3_egg_H3K4me3_ChIP_macs3_peak_689
N2_chrI	6567470	6576810	9341	336.82	54.6285	2.33383	53.3961	strome_fem1_rrf3_egg_H3K4me3_ChIP_macs3_peak_690
N2_chrI	6577327	6592347	15021	349.54	54.1008	2.37125	52.8425	strome_fem1_rrf3_egg_H3K4me3_ChIP_macs3_peak_691
N2_chrI	6593072	6601930	8859	239.04	9.99039	1.51433	9.07563	strome_fem1_rrf3_egg_H3K4me3_ChIP_macs3_peak_692
N2_chrI	6617962	6618459	498	188.27	3.30488	1.2763	2.51303	strome_fem1_rrf3_egg_H3K4me3_ChIP_macs3_peak_693
N2_chrI	6624228	6624881	654	212.15	9.25463	1.52602	8.34841	strome_fem1_rrf3_egg_H3K4me3_ChIP_macs3_peak_694
N2_chrI	6625226	6627096	1871	220.59	9.05344	1.50593	8.15211	strome_fem1_rrf3_egg_H3K4me3_ChIP_macs3_peak_695
N2_chrI	6627504	6629971	2468	277.76	31.6997	2.04316	30.5946	strome_fem1_rrf3_egg_H3K4me3_ChIP_macs3_peak_696
N2_chrI	6642134	6644824	2691	347.35	55.5606	2.37282	54.3029	strome_fem1_rrf3_egg_H3K4me3_ChIP_macs3_peak_697
N2_chrI	6677466	6678157	692	216.11	8.8636	1.51864	7.95764	strome_fem1_rrf3_egg_H3K4me3_ChIP_macs3_peak_698
N2_chrI	6729972	6731033	1062	236.57	14.8887	1.70304	13.9072	strome_fem1_rrf3_egg_H3K4me3_ChIP_macs3_peak_699
N2_chrI	6731520	6732227	708	215.49	7.04159	1.43275	6.16998	strome_fem1_rrf3_egg_H3K4me3_ChIP_macs3_peak_700
N2_chrI	6732926	6733542	617	217.27	4.92066	1.33826	4.08802	strome_fem1_rrf3_egg_H3K4me3_ChIP_macs3_peak_701
N2_chrI	6733919	6742495	8577	296.74	33.6225	2.07101	32.4919	strome_fem1_rrf3_egg_H3K4me3_ChIP_macs3_peak_702
N2_chrI	6751530	6764973	13444	350.56	50.8911	2.30029	49.6478	strome_fem1_rrf3_egg_H3K4me3_ChIP_macs3_peak_703
N2_chrI	6765562	6765994	433	212.7	7.10008	1.44135	6.22611	strome_fem1_rrf3_egg_H3K4me3_ChIP_macs3_peak_704
N2_chrI	6766365	6767527	1163	226.72	6.57908	1.40179	5.71408	strome_fem1_rrf3_egg_H3K4me3_ChIP_macs3_peak_705
N2_chrI	6768609	6778304	9696	379.33	70.8545	2.59284	69.5048	strome_fem1_rrf3_egg_H3K4me3_ChIP_macs3_peak_706
N2_chrI	6778684	6779350	667	189.61	4.43838	1.34066	3.61665	strome_fem1_rrf3_egg_H3K4me3_ChIP_macs3_peak_707
N2_chrI	6795471	6803109	7639	325.4	42.7965	2.22405	41.6042	strome_fem1_rrf3_egg_H3K4me3_ChIP_macs3_peak_708
N2_chrI	6803579	6820566	16988	434.12	96.4213	2.9257	94.9201	strome_fem1_rrf3_egg_H3K4me3_ChIP_macs3_peak_709
N2_chrI	6821124	6822509	1386	190.26	4.58936	1.34908	3.76382	strome_fem1_rrf3_egg_H3K4me3_ChIP_macs3_peak_710
N2_chrI	6823367	6823751	385	170.34	3.17613	1.28368	2.38782	strome_fem1_rrf3_egg_H3K4me3_ChIP_macs3_peak_711
N2_chrI	6827690	6828025	336	227.17	4.37661	1.30437	3.55667	strome_fem1_rrf3_egg_H3K4me3_ChIP_macs3_peak_712
N2_chrI	6829437	6836173	6737	346.27	58.9352	2.40209	57.6665	strome_fem1_rrf3_egg_H3K4me3_ChIP_macs3_peak_713
N2_chrI	6838661	6839744	1084	202.32	3.87389	1.29726	3.06672	strome_fem1_rrf3_egg_H3K4me3_ChIP_macs3_peak_714
N2_chrI	6840934	6841184	251	212.12	4.18894	1.30767	3.37279	strome_fem1_rrf3_egg_H3K4me3_ChIP_macs3_peak_715
N2_chrI	6844990	6845409	420	201.12	3.72769	1.29155	2.92371	strome_fem1_rrf3_egg_H3K4me3_ChIP_macs3_peak_716
N2_chrI	6845971	6846468	498	188.79	3.587	1.29258	2.78752	strome_fem1_rrf3_egg_H3K4me3_ChIP_macs3_peak_717
N2_chrI	6850963	6862526	11564	349.09	59.1529	2.36565	57.894	strome_fem1_rrf3_egg_H3K4me3_ChIP_macs3_peak_718
N2_chrI	6862994	6876795	13802	441.75	97.6534	2.94156	96.1404	strome_fem1_rrf3_egg_H3K4me3_ChIP_macs3_peak_719
N2_chrI	6915736	6916000	265	210.7	10.0715	1.58655	9.14262	strome_fem1_rrf3_egg_H3K4me3_ChIP_macs3_peak_720
N2_chrI	6918165	6918972	808	202.31	5.01892	1.35918	4.18337	strome_fem1_rrf3_egg_H3K4me3_ChIP_macs3_peak_721
N2_chrI	6923935	6924213	279	184.08	3.4025	1.28614	2.60763	strome_fem1_rrf3_egg_H3K4me3_ChIP_macs3_peak_722
N2_chrI	6925499	6926100	602	199.91	3.6525	1.28742	2.85086	strome_fem1_rrf3_egg_H3K4me3_ChIP_macs3_peak_723
N2_chrI	6926757	6927484	728	193.57	5.14623	1.37212	4.31054	strome_fem1_rrf3_egg_H3K4me3_ChIP_macs3_peak_724
N2_chrI	6928887	6934889	6003	382.62	74.8256	2.67821	73.4463	strome_fem1_rrf3_egg_H3K4me3_ChIP_macs3_peak_725
N2_chrI	6940184	6944811	4628	370.8	64.4607	2.65115	63.1147	strome_fem1_rrf3_egg_H3K4me3_ChIP_macs3_peak_726
N2_chrI	6945114	6946010	897	196.34	5.10993	1.36907	4.27342	strome_fem1_rrf3_egg_H3K4me3_ChIP_macs3_peak_727
N2_chrI	6946457	6947572	1116	199.2	7.72559	1.485	6.84244	strome_fem1_rrf3_egg_H3K4me3_ChIP_macs3_peak_728
N2_chrI	6948908	6950021	1114	204.17	7.51136	1.47482	6.62832	strome_fem1_rrf3_egg_H3K4me3_ChIP_macs3_peak_729
N2_chrI	6950693	6951216	524	220.25	9.87948	1.55269	8.96019	strome_fem1_rrf3_egg_H3K4me3_ChIP_macs3_peak_730
N2_chrI	6960416	6960918	503	183.58	3.31334	1.28052	2.52139	strome_fem1_rrf3_egg_H3K4me3_ChIP_macs3_peak_731
N2_chrI	6962523	6973302	10780	289.15	33.2013	2.07526	32.0774	strome_fem1_rrf3_egg_H3K4me3_ChIP_macs3_peak_732
N2_chrI	6985182	6991951	6770	267.69	26.3063	1.87784	25.2566	strome_fem1_rrf3_egg_H3K4me3_ChIP_macs3_peak_733
N2_chrI	7016908	7017629	722	202.38	6.10792	1.41123	5.25085	strome_fem1_rrf3_egg_H3K4me3_ChIP_macs3_peak_734
N2_chrI	7019498	7021640	2143	247.16	17.3375	1.70325	16.3622	strome_fem1_rrf3_egg_H3K4me3_ChIP_macs3_peak_735
N2_chrI	7022609	7023228	620	193.59	4.08396	1.31778	3.27084	strome_fem1_rrf3_egg_H3K4me3_ChIP_macs3_peak_736
N2_chrI	7026911	7027239	329	224.15	3.3601	1.25341	2.56674	strome_fem1_rrf3_egg_H3K4me3_ChIP_macs3_peak_737
N2_chrI	7029156	7029573	418	227.8	3.44065	1.25524	2.64493	strome_fem1_rrf3_egg_H3K4me3_ChIP_macs3_peak_738
N2_chrI	7030221	7041987	11767	375.44	71.6077	2.5942	70.2545	strome_fem1_rrf3_egg_H3K4me3_ChIP_macs3_peak_739
N2_chrI	7042900	7043262	363	210.68	4.80524	1.33578	3.97699	strome_fem1_rrf3_egg_H3K4me3_ChIP_macs3_peak_740
N2_chrI	7043962	7044583	622	216.37	6.02723	1.38793	5.17339	strome_fem1_rrf3_egg_H3K4me3_ChIP_macs3_peak_741
N2_chrI	7044885	7045354	470	209.12	6.21977	1.41152	5.3588	strome_fem1_rrf3_egg_H3K4me3_ChIP_macs3_peak_742
N2_chrI	7045863	7046584	722	207.7	4.65278	1.33184	3.82738	strome_fem1_rrf3_egg_H3K4me3_ChIP_macs3_peak_743
N2_chrI	7070350	7070599	250	172.24	3.14093	1.27956	2.35413	strome_fem1_rrf3_egg_H3K4me3_ChIP_macs3_peak_744
N2_chrI	7072739	7077973	5235	353.45	53.314	2.36784	52.054	strome_fem1_rrf3_egg_H3K4me3_ChIP_macs3_peak_745
N2_chrI	7083468	7084024	557	200.61	3.45913	1.27608	2.66275	strome_fem1_rrf3_egg_H3K4me3_ChIP_macs3_peak_746
N2_chrI	7084513	7088598	4086	331.73	44.0116	2.17254	42.8305	strome_fem1_rrf3_egg_H3K4me3_ChIP_macs3_peak_747
N2_chrI	7095266	7120022	24757	454	96.8717	2.93933	95.3525	strome_fem1_rrf3_egg_H3K4me3_ChIP_macs3_peak_748
N2_chrI	7145362	7146040	679	250.22	16.1531	1.67626	15.1763	strome_fem1_rrf3_egg_H3K4me3_ChIP_macs3_peak_749
N2_chrI	7149780	7150317	538	196.65	5.18576	1.37022	4.34858	strome_fem1_rrf3_egg_H3K4me3_ChIP_macs3_peak_750
N2_chrI	7150686	7151670	985	208.04	6.1106	1.40462	5.2533	strome_fem1_rrf3_egg_H3K4me3_ChIP_macs3_peak_751
N2_chrI	7156924	7157394	471	213.28	5.5473	1.37526	4.69951	strome_fem1_rrf3_egg_H3K4me3_ChIP_macs3_peak_752
N2_chrI	7158164	7158424	261	204.44	5.26507	1.36756	4.42585	strome_fem1_rrf3_egg_H3K4me3_ChIP_macs3_peak_753
N2_chrI	7159090	7159399	310	194.88	3.63728	1.29152	2.83557	strome_fem1_rrf3_egg_H3K4me3_ChIP_macs3_peak_754
N2_chrI	7164444	7167711	3268	348.14	54.3424	2.49647	53.0543	strome_fem1_rrf3_egg_H3K4me3_ChIP_macs3_peak_755
N2_chrI	7168092	7178806	10715	265.71	22.835	1.77939	21.8189	strome_fem1_rrf3_egg_H3K4me3_ChIP_macs3_peak_756
N2_chrI	7205821	7214166	8346	326.22	40.1483	2.09096	38.9887	strome_fem1_rrf3_egg_H3K4me3_ChIP_macs3_peak_757
N2_chrI	7214543	7215347	805	209.91	6.57799	1.41901	5.7149	strome_fem1_rrf3_egg_H3K4me3_ChIP_macs3_peak_758
N2_chrI	7234120	7239226	5107	260.51	16.1757	1.69636	15.181	strome_fem1_rrf3_egg_H3K4me3_ChIP_macs3_peak_759
N2_chrI	7239858	7258945	19088	360.69	58.2542	2.36022	56.99	strome_fem1_rrf3_egg_H3K4me3_ChIP_macs3_peak_760
N2_chrI	7260347	7260690	344	182.05	4.32377	1.34265	3.50496	strome_fem1_rrf3_egg_H3K4me3_ChIP_macs3_peak_761
N2_chrI	7261103	7275372	14270	430.61	88.5647	2.77653	87.1045	strome_fem1_rrf3_egg_H3K4me3_ChIP_macs3_peak_762
N2_chrI	7296349	7301616	5268	306.39	41.4483	2.17528	40.2809	strome_fem1_rrf3_egg_H3K4me3_ChIP_macs3_peak_763
N2_chrI	7302885	7303330	446	190.55	3.91806	1.3115	3.10895	strome_fem1_rrf3_egg_H3K4me3_ChIP_macs3_peak_764
N2_chrI	7316175	7316897	723	201.33	5.89866	1.40609	5.04346	strome_fem1_rrf3_egg_H3K4me3_ChIP_macs3_peak_765
N2_chrI	7317390	7324776	7387	354.49	56.5592	2.36011	55.2947	strome_fem1_rrf3_egg_H3K4me3_ChIP_macs3_peak_766
N2_chrI	7325155	7326334	1180	199.24	5.43016	1.37787	4.58891	strome_fem1_rrf3_egg_H3K4me3_ChIP_macs3_peak_767
N2_chrI	7326753	7327153	401	185.86	4.84179	1.36709	4.01089	strome_fem1_rrf3_egg_H3K4me3_ChIP_macs3_peak_768
N2_chrI	7328723	7336144	7422	359.19	61.7352	2.45005	60.4479	strome_fem1_rrf3_egg_H3K4me3_ChIP_macs3_peak_769
N2_chrI	7336484	7336756	273	182.22	3.73872	1.30808	2.9348	strome_fem1_rrf3_egg_H3K4me3_ChIP_macs3_peak_770
N2_chrI	7338825	7339467	643	203.11	6.81451	1.44018	5.94571	strome_fem1_rrf3_egg_H3K4me3_ChIP_macs3_peak_771
N2_chrI	7348130	7348386	257	199.09	6.39818	1.43635	5.53181	strome_fem1_rrf3_egg_H3K4me3_ChIP_macs3_peak_772
N2_chrI	7362547	7370144	7598	299.87	33.7696	2.09511	32.6286	strome_fem1_rrf3_egg_H3K4me3_ChIP_macs3_peak_773
N2_chrI	7482677	7484350	1674	312.75	43.1797	2.22328	42.0029	strome_fem1_rrf3_egg_H3K4me3_ChIP_macs3_peak_774
N2_chrI	7489190	7493728	4539	454.37	100.914	2.85934	99.3996	strome_fem1_rrf3_egg_H3K4me3_ChIP_macs3_peak_775
N2_chrI	7495823	7497620	1798	281.8	28.1775	1.97225	27.0861	strome_fem1_rrf3_egg_H3K4me3_ChIP_macs3_peak_776
N2_chrI	7509476	7510060	585	211.14	3.75646	1.28464	2.95184	strome_fem1_rrf3_egg_H3K4me3_ChIP_macs3_peak_777
N2_chrI	7510379	7521377	10999	342.46	43.4952	2.15101	42.308	strome_fem1_rrf3_egg_H3K4me3_ChIP_macs3_peak_778
N2_chrI	7521797	7522245	449	186.43	4.0008	1.31945	3.19004	strome_fem1_rrf3_egg_H3K4me3_ChIP_macs3_peak_779
N2_chrI	7533124	7533662	539	261.77	13.344	1.59872	12.3848	strome_fem1_rrf3_egg_H3K4me3_ChIP_macs3_peak_780
N2_chrI	7534122	7540909	6788	382.4	72.2424	2.57908	70.8928	strome_fem1_rrf3_egg_H3K4me3_ChIP_macs3_peak_781
N2_chrI	7541310	7541601	292	207.22	5.77905	1.38769	4.9296	strome_fem1_rrf3_egg_H3K4me3_ChIP_macs3_peak_782
N2_chrI	7543276	7544154	879	183.97	4.33366	1.34106	3.51511	strome_fem1_rrf3_egg_H3K4me3_ChIP_macs3_peak_783
N2_chrI	7555158	7555454	297	199.82	5.07513	1.36375	4.23969	strome_fem1_rrf3_egg_H3K4me3_ChIP_macs3_peak_784
N2_chrI	7557441	7557875	435	288.11	14.4197	1.5972	13.4473	strome_fem1_rrf3_egg_H3K4me3_ChIP_macs3_peak_785
N2_chrI	7558267	7563209	4943	334.95	42.7484	2.2272	41.5423	strome_fem1_rrf3_egg_H3K4me3_ChIP_macs3_peak_786
N2_chrI	7564073	7564334	262	183.6	3.94819	1.31965	3.13844	strome_fem1_rrf3_egg_H3K4me3_ChIP_macs3_peak_787
N2_chrI	7564688	7568259	3572	307.65	33.9436	2.03546	32.8125	strome_fem1_rrf3_egg_H3K4me3_ChIP_macs3_peak_788
N2_chrI	7569848	7590051	20204	340.51	48.8943	2.22663	47.6833	strome_fem1_rrf3_egg_H3K4me3_ChIP_macs3_peak_789
N2_chrI	7590571	7591772	1202	244.03	15.5229	1.68476	14.5461	strome_fem1_rrf3_egg_H3K4me3_ChIP_macs3_peak_790
N2_chrI	7592836	7609697	16862	400.37	83.6353	2.67203	82.2329	strome_fem1_rrf3_egg_H3K4me3_ChIP_macs3_peak_791
N2_chrI	7610245	7610516	272	196.54	7.35176	1.47751	6.47173	strome_fem1_rrf3_egg_H3K4me3_ChIP_macs3_peak_792
N2_chrI	7611070	7616393	5324	247.78	18.6632	1.75981	17.6609	strome_fem1_rrf3_egg_H3K4me3_ChIP_macs3_peak_793
N2_chrI	7616708	7618253	1546	209.03	7.38416	1.45783	6.50562	strome_fem1_rrf3_egg_H3K4me3_ChIP_macs3_peak_794
N2_chrI	7618705	7619800	1096	209.26	9.07445	1.53085	8.16802	strome_fem1_rrf3_egg_H3K4me3_ChIP_macs3_peak_795
N2_chrI	7652270	7652660	391	236.12	6.37507	1.38848	5.51134	strome_fem1_rrf3_egg_H3K4me3_ChIP_macs3_peak_796
N2_chrI	7653448	7661774	8327	327.5	48.3456	2.19775	47.1507	strome_fem1_rrf3_egg_H3K4me3_ChIP_macs3_peak_797
N2_chrI	7662268	7663337	1070	217.16	5.6531	1.37558	4.80399	strome_fem1_rrf3_egg_H3K4me3_ChIP_macs3_peak_798
N2_chrI	7663659	7664108	450	213.18	4.25824	1.3076	3.4418	strome_fem1_rrf3_egg_H3K4me3_ChIP_macs3_peak_799
N2_chrI	7665469	7675377	9909	288.84	26.8997	1.83561	25.8499	strome_fem1_rrf3_egg_H3K4me3_ChIP_macs3_peak_800
N2_chrI	7684004	7684381	378	226.4	10.2066	1.54652	9.28556	strome_fem1_rrf3_egg_H3K4me3_ChIP_macs3_peak_801
N2_chrI	7692227	7698439	6213	321.79	42.7777	2.18312	41.595	strome_fem1_rrf3_egg_H3K4me3_ChIP_macs3_peak_802
N2_chrI	7699328	7699578	251	199.01	4.76263	1.34934	3.9331	strome_fem1_rrf3_egg_H3K4me3_ChIP_macs3_peak_803
N2_chrI	7708538	7708840	303	208.74	6.18534	1.40217	5.32958	strome_fem1_rrf3_egg_H3K4me3_ChIP_macs3_peak_804
N2_chrI	7710585	7733804	23220	375.27	59.4339	2.44891	58.1299	strome_fem1_rrf3_egg_H3K4me3_ChIP_macs3_peak_805
N2_chrI	7734153	7734592	440	220.34	8.12194	1.48111	7.22667	strome_fem1_rrf3_egg_H3K4me3_ChIP_macs3_peak_806
N2_chrI	7734901	7735324	424	188.99	3.52442	1.28908	2.72627	strome_fem1_rrf3_egg_H3K4me3_ChIP_macs3_peak_807
N2_chrI	7736335	7737183	849	219.13	6.42961	1.41048	5.56415	strome_fem1_rrf3_egg_H3K4me3_ChIP_macs3_peak_808
N2_chrI	7738633	7746991	8359	342.77	51.2571	2.2449	50.0364	strome_fem1_rrf3_egg_H3K4me3_ChIP_macs3_peak_809
N2_chrI	7782527	7783632	1106	218.62	5.99104	1.3822	5.13929	strome_fem1_rrf3_egg_H3K4me3_ChIP_macs3_peak_810
N2_chrI	7784127	7784404	278	195.55	5.88726	1.41271	5.03248	strome_fem1_rrf3_egg_H3K4me3_ChIP_macs3_peak_811
N2_chrI	7785146	7794833	9688	324.37	45.1129	2.1514	43.9341	strome_fem1_rrf3_egg_H3K4me3_ChIP_macs3_peak_812
N2_chrI	7795181	7797550	2370	304.47	34.5633	2.04005	33.4364	strome_fem1_rrf3_egg_H3K4me3_ChIP_macs3_peak_813
N2_chrI	7799518	7801546	2029	309.84	34.5955	2.06502	33.4552	strome_fem1_rrf3_egg_H3K4me3_ChIP_macs3_peak_814
N2_chrI	7802290	7803239	950	271.34	12.5239	1.57409	11.5661	strome_fem1_rrf3_egg_H3K4me3_ChIP_macs3_peak_815
N2_chrI	7831181	7838990	7810	297.05	35.1788	2.05464	34.0545	strome_fem1_rrf3_egg_H3K4me3_ChIP_macs3_peak_816
N2_chrI	7840101	7840355	255	209.48	6.14553	1.40716	5.2864	strome_fem1_rrf3_egg_H3K4me3_ChIP_macs3_peak_817
N2_chrI	7843890	7844655	766	211.22	5.92823	1.39392	5.07321	strome_fem1_rrf3_egg_H3K4me3_ChIP_macs3_peak_818
N2_chrI	7849321	7849685	365	191.97	3.73208	1.29941	2.92796	strome_fem1_rrf3_egg_H3K4me3_ChIP_macs3_peak_819
N2_chrI	7850270	7855535	5266	381.03	59.468	2.43759	58.1628	strome_fem1_rrf3_egg_H3K4me3_ChIP_macs3_peak_820
N2_chrI	7855956	7856782	827	193.34	4.22813	1.32635	3.41162	strome_fem1_rrf3_egg_H3K4me3_ChIP_macs3_peak_821
N2_chrI	7857208	7857526	319	199.72	3.67528	1.28943	2.87256	strome_fem1_rrf3_egg_H3K4me3_ChIP_macs3_peak_822
N2_chrI	7857865	7858304	440	222.96	10.0408	1.55511	9.11842	strome_fem1_rrf3_egg_H3K4me3_ChIP_macs3_peak_823
N2_chrI	7858799	7859626	828	227.99	9.46065	1.51117	8.55065	strome_fem1_rrf3_egg_H3K4me3_ChIP_macs3_peak_824
N2_chrI	7859948	7860663	716	232.9	13.137	1.63414	12.1859	strome_fem1_rrf3_egg_H3K4me3_ChIP_macs3_peak_825
N2_chrI	7863130	7864778	1649	206.44	8.22131	1.48584	7.33578	strome_fem1_rrf3_egg_H3K4me3_ChIP_macs3_peak_826
N2_chrI	7865680	7867915	2236	284.43	30.3054	2.031	29.201	strome_fem1_rrf3_egg_H3K4me3_ChIP_macs3_peak_827
N2_chrI	7875199	7881850	6652	302.29	36.0427	2.09486	34.9051	strome_fem1_rrf3_egg_H3K4me3_ChIP_macs3_peak_828
N2_chrI	7882208	7882539	332	201.23	5.06341	1.36202	4.22756	strome_fem1_rrf3_egg_H3K4me3_ChIP_macs3_peak_829
N2_chrI	7883683	7884387	705	308.57	34.5805	2.07076	33.4408	strome_fem1_rrf3_egg_H3K4me3_ChIP_macs3_peak_830
N2_chrI	7884697	7885111	415	241.37	8.68624	1.47874	7.78037	strome_fem1_rrf3_egg_H3K4me3_ChIP_macs3_peak_831
N2_chrI	7887892	7889766	1875	235	8.02082	1.44862	7.13317	strome_fem1_rrf3_egg_H3K4me3_ChIP_macs3_peak_832
N2_chrI	7912402	7913509	1108	210.14	9.90171	1.56289	8.98387	strome_fem1_rrf3_egg_H3K4me3_ChIP_macs3_peak_833
N2_chrI	7931782	7933890	2109	244.95	20.8776	1.81058	19.8647	strome_fem1_rrf3_egg_H3K4me3_ChIP_macs3_peak_834
N2_chrI	7935804	7936159	356	181.28	3.89091	1.31703	3.08368	strome_fem1_rrf3_egg_H3K4me3_ChIP_macs3_peak_835
N2_chrI	7942401	7943163	763	224.41	7.51373	1.43604	6.63833	strome_fem1_rrf3_egg_H3K4me3_ChIP_macs3_peak_836
N2_chrI	7943611	7962364	18754	398.26	67.6502	2.58496	66.2869	strome_fem1_rrf3_egg_H3K4me3_ChIP_macs3_peak_837
N2_chrI	7963006	7964569	1564	192.76	5.75833	1.40429	4.90919	strome_fem1_rrf3_egg_H3K4me3_ChIP_macs3_peak_838
N2_chrI	7978614	7981518	2905	281.87	40.7428	2.06294	39.6348	strome_fem1_rrf3_egg_H3K4me3_ChIP_macs3_peak_839
N2_chrI	7984987	7987584	2598	350.14	51.4662	2.3398	50.2279	strome_fem1_rrf3_egg_H3K4me3_ChIP_macs3_peak_840
N2_chrI	8002707	8004312	1606	230.17	12.5902	1.6268	11.6388	strome_fem1_rrf3_egg_H3K4me3_ChIP_macs3_peak_841
N2_chrI	8004760	8006289	1530	249.6	7.61955	1.40889	6.74179	strome_fem1_rrf3_egg_H3K4me3_ChIP_macs3_peak_842
N2_chrI	8007880	8008172	293	207.02	7.24855	1.45499	6.3716	strome_fem1_rrf3_egg_H3K4me3_ChIP_macs3_peak_843
N2_chrI	8010161	8010603	443	223.34	4.7339	1.32528	3.90482	strome_fem1_rrf3_egg_H3K4me3_ChIP_macs3_peak_844
N2_chrI	8011174	8011764	591	187.38	4.44671	1.34353	3.6251	strome_fem1_rrf3_egg_H3K4me3_ChIP_macs3_peak_845
N2_chrI	8018153	8018451	299	184.97	4.4125	1.34553	3.59091	strome_fem1_rrf3_egg_H3K4me3_ChIP_macs3_peak_846
N2_chrI	8036107	8037852	1746	296.16	31.2913	2.01626	30.1774	strome_fem1_rrf3_egg_H3K4me3_ChIP_macs3_peak_847
N2_chrI	8038417	8048422	10006	382.26	68.1721	2.56929	66.8322	strome_fem1_rrf3_egg_H3K4me3_ChIP_macs3_peak_848
N2_chrI	8048750	8052128	3379	249.72	14.4506	1.66616	13.4726	strome_fem1_rrf3_egg_H3K4me3_ChIP_macs3_peak_849
N2_chrI	8053043	8053601	559	206.55	5.09325	1.3584	4.25643	strome_fem1_rrf3_egg_H3K4me3_ChIP_macs3_peak_850
N2_chrI	8054777	8055087	311	211.56	4.99667	1.34745	4.16229	strome_fem1_rrf3_egg_H3K4me3_ChIP_macs3_peak_851
N2_chrI	8056021	8069209	13189	330.38	40.9933	2.13335	39.8219	strome_fem1_rrf3_egg_H3K4me3_ChIP_macs3_peak_852
N2_chrI	8069739	8070172	434	226.69	4.386	1.30519	3.56524	strome_fem1_rrf3_egg_H3K4me3_ChIP_macs3_peak_853
N2_chrI	8070643	8071051	409	222.11	3.30746	1.25151	2.51565	strome_fem1_rrf3_egg_H3K4me3_ChIP_macs3_peak_854
N2_chrI	8077292	8079488	2197	336.12	49.1536	2.16872	47.9664	strome_fem1_rrf3_egg_H3K4me3_ChIP_macs3_peak_855
N2_chrI	8100762	8103913	3152	335.73	53.1791	2.29738	51.9507	strome_fem1_rrf3_egg_H3K4me3_ChIP_macs3_peak_856
N2_chrI	8104351	8104608	258	211.37	5.24439	1.35879	4.40541	strome_fem1_rrf3_egg_H3K4me3_ChIP_macs3_peak_857
N2_chrI	8105269	8105543	275	203.49	4.32387	1.32159	3.50465	strome_fem1_rrf3_egg_H3K4me3_ChIP_macs3_peak_858
N2_chrI	8118240	8119035	796	232.3	9.95872	1.51796	9.04443	strome_fem1_rrf3_egg_H3K4me3_ChIP_macs3_peak_859
N2_chrI	8119466	8122802	3337	226.09	9.18387	1.50812	8.27749	strome_fem1_rrf3_egg_H3K4me3_ChIP_macs3_peak_860
N2_chrI	8142453	8144966	2514	273.85	28.7324	2.00987	27.6372	strome_fem1_rrf3_egg_H3K4me3_ChIP_macs3_peak_861
N2_chrI	8148373	8149250	878	187.66	4.61252	1.35539	3.7855	strome_fem1_rrf3_egg_H3K4me3_ChIP_macs3_peak_862
N2_chrI	8151179	8155763	4585	344.63	58.1588	2.28756	56.9209	strome_fem1_rrf3_egg_H3K4me3_ChIP_macs3_peak_863
N2_chrI	8156260	8156985	726	219.2	7.89531	1.46676	7.00768	strome_fem1_rrf3_egg_H3K4me3_ChIP_macs3_peak_864
N2_chrI	8157488	8157795	308	202.44	6.03914	1.41232	5.18099	strome_fem1_rrf3_egg_H3K4me3_ChIP_macs3_peak_865
N2_chrI	8231701	8234437	2737	313.66	40.5828	2.23471	39.3936	strome_fem1_rrf3_egg_H3K4me3_ChIP_macs3_peak_866
N2_chrI	8234751	8236848	2098	204.25	6.42376	1.42205	5.56158	strome_fem1_rrf3_egg_H3K4me3_ChIP_macs3_peak_867
N2_chrI	8238720	8243078	4359	285.97	33.2852	2.08473	32.1609	strome_fem1_rrf3_egg_H3K4me3_ChIP_macs3_peak_868
N2_chrI	8263410	8264467	1058	249.2	20.3494	1.81535	19.3306	strome_fem1_rrf3_egg_H3K4me3_ChIP_macs3_peak_869
N2_chrI	8271682	8275118	3437	386.62	79.0261	2.76761	77.6218	strome_fem1_rrf3_egg_H3K4me3_ChIP_macs3_peak_870
N2_chrI	8277462	8278375	914	231.7	14.9432	1.68315	13.9771	strome_fem1_rrf3_egg_H3K4me3_ChIP_macs3_peak_871
N2_chrI	8305380	8317343	11964	354.53	55.8348	2.41347	54.5603	strome_fem1_rrf3_egg_H3K4me3_ChIP_macs3_peak_872
N2_chrI	8322334	8322820	487	187.41	4.7333	1.36132	3.90401	strome_fem1_rrf3_egg_H3K4me3_ChIP_macs3_peak_873
N2_chrI	8323434	8323751	318	190.43	3.34704	1.27731	2.55392	strome_fem1_rrf3_egg_H3K4me3_ChIP_macs3_peak_874
N2_chrI	8325789	8328402	2614	228.17	15.2749	1.68921	14.3084	strome_fem1_rrf3_egg_H3K4me3_ChIP_macs3_peak_875
N2_chrI	8332042	8334624	2583	216.31	9.39396	1.49313	8.50359	strome_fem1_rrf3_egg_H3K4me3_ChIP_macs3_peak_876
N2_chrI	8334950	8352871	17922	344.2	55.5272	2.33076	54.2789	strome_fem1_rrf3_egg_H3K4me3_ChIP_macs3_peak_877
N2_chrI	8353305	8354305	1001	204.82	5.12484	1.3629	4.28686	strome_fem1_rrf3_egg_H3K4me3_ChIP_macs3_peak_878
N2_chrI	8355784	8356191	408	178.58	3.82649	1.31721	3.01996	strome_fem1_rrf3_egg_H3K4me3_ChIP_macs3_peak_879
N2_chrI	8380897	8388918	8022	274.99	26.7758	1.86415	25.726	strome_fem1_rrf3_egg_H3K4me3_ChIP_macs3_peak_880
N2_chrI	8408139	8408735	597	202.03	7.64924	1.48153	6.76581	strome_fem1_rrf3_egg_H3K4me3_ChIP_macs3_peak_881
N2_chrI	8409385	8413649	4265	309.3	43.6901	2.2319	42.5125	strome_fem1_rrf3_egg_H3K4me3_ChIP_macs3_peak_882
N2_chrI	8414004	8414461	458	220.35	5.97446	1.38473	5.11937	strome_fem1_rrf3_egg_H3K4me3_ChIP_macs3_peak_883
N2_chrI	8416208	8416621	414	225.62	8.97452	1.50104	8.06999	strome_fem1_rrf3_egg_H3K4me3_ChIP_macs3_peak_884
N2_chrI	8417213	8417715	503	209.28	3.38262	1.26486	2.58836	strome_fem1_rrf3_egg_H3K4me3_ChIP_macs3_peak_885
N2_chrI	8424347	8428475	4129	267.06	28.8063	1.9418	27.7376	strome_fem1_rrf3_egg_H3K4me3_ChIP_macs3_peak_886
N2_chrI	8428806	8435717	6912	262.63	21.9451	1.84975	20.9032	strome_fem1_rrf3_egg_H3K4me3_ChIP_macs3_peak_887
N2_chrI	8436076	8436343	268	206.09	8.5786	1.51977	7.67725	strome_fem1_rrf3_egg_H3K4me3_ChIP_macs3_peak_888
N2_chrI	8438548	8438888	341	209.26	8.57769	1.51715	7.67548	strome_fem1_rrf3_egg_H3K4me3_ChIP_macs3_peak_889
N2_chrI	8439259	8439726	468	208.37	6.12419	1.40607	5.26623	strome_fem1_rrf3_egg_H3K4me3_ChIP_macs3_peak_890
N2_chrI	8440188	8440472	285	220.04	7.40971	1.45332	6.52651	strome_fem1_rrf3_egg_H3K4me3_ChIP_macs3_peak_891
N2_chrI	8441856	8446638	4783	271.92	22.5492	1.82886	21.5115	strome_fem1_rrf3_egg_H3K4me3_ChIP_macs3_peak_892
N2_chrI	8447176	8447787	612	191.98	4.59971	1.34621	3.7748	strome_fem1_rrf3_egg_H3K4me3_ChIP_macs3_peak_893
N2_chrI	8448253	8455404	7152	321.01	41.6662	2.12673	40.5013	strome_fem1_rrf3_egg_H3K4me3_ChIP_macs3_peak_894
N2_chrI	8455714	8457883	2170	299.09	33.0879	2.0397	31.963	strome_fem1_rrf3_egg_H3K4me3_ChIP_macs3_peak_895
N2_chrI	8509207	8519975	10769	410.37	81.8182	2.7797	80.395	strome_fem1_rrf3_egg_H3K4me3_ChIP_macs3_peak_896
N2_chrI	8520462	8521178	717	197.32	4.41313	1.33177	3.592	strome_fem1_rrf3_egg_H3K4me3_ChIP_macs3_peak_897
N2_chrI	8521676	8522494	819	217.9	6.58497	1.41095	5.72144	strome_fem1_rrf3_egg_H3K4me3_ChIP_macs3_peak_898
N2_chrI	8535082	8539403	4322	371.56	74.6306	2.6229	73.283	strome_fem1_rrf3_egg_H3K4me3_ChIP_macs3_peak_899
N2_chrI	8552493	8552833	341	192.48	3.39003	1.27839	2.59562	strome_fem1_rrf3_egg_H3K4me3_ChIP_macs3_peak_900
N2_chrI	8553255	8554146	892	202.52	6.12466	1.40909	5.26869	strome_fem1_rrf3_egg_H3K4me3_ChIP_macs3_peak_901
N2_chrI	8554821	8559420	4600	291.53	31.8294	2.06038	30.7028	strome_fem1_rrf3_egg_H3K4me3_ChIP_macs3_peak_902
N2_chrI	8593460	8593863	404	195.16	5.13269	1.36901	4.29651	strome_fem1_rrf3_egg_H3K4me3_ChIP_macs3_peak_903
N2_chrI	8599821	8603399	3579	263.33	20.0146	1.77292	18.9989	strome_fem1_rrf3_egg_H3K4me3_ChIP_macs3_peak_904
N2_chrI	8603833	8604515	683	216.75	4.16797	1.301	3.35316	strome_fem1_rrf3_egg_H3K4me3_ChIP_macs3_peak_905
N2_chrI	8605809	8608527	2719	239.15	17.7872	1.74713	16.795	strome_fem1_rrf3_egg_H3K4me3_ChIP_macs3_peak_906
N2_chrI	8608918	8609310	393	218.71	7.69673	1.46321	6.80997	strome_fem1_rrf3_egg_H3K4me3_ChIP_macs3_peak_907
N2_chrI	8615536	8620012	4477	380.63	71.1706	2.61226	69.8172	strome_fem1_rrf3_egg_H3K4me3_ChIP_macs3_peak_908
N2_chrI	8620338	8621154	817	235.59	13.0267	1.65286	12.06	strome_fem1_rrf3_egg_H3K4me3_ChIP_macs3_peak_909
N2_chrI	8621564	8622830	1267	225.68	7.975	1.46393	7.08486	strome_fem1_rrf3_egg_H3K4me3_ChIP_macs3_peak_910
N2_chrI	8623318	8631377	8060	273.91	26.3522	1.86085	25.3065	strome_fem1_rrf3_egg_H3K4me3_ChIP_macs3_peak_911
N2_chrI	8631707	8643590	11884	330.77	48.5734	2.26045	47.3648	strome_fem1_rrf3_egg_H3K4me3_ChIP_macs3_peak_912
N2_chrI	8659589	8660223	635	195.49	3.7381	1.29648	2.93398	strome_fem1_rrf3_egg_H3K4me3_ChIP_macs3_peak_913
N2_chrI	8660624	8661261	638	206.95	3.26736	1.2599	2.47659	strome_fem1_rrf3_egg_H3K4me3_ChIP_macs3_peak_914
N2_chrI	8661693	8668545	6853	354.16	50.6862	2.32453	49.4363	strome_fem1_rrf3_egg_H3K4me3_ChIP_macs3_peak_915
N2_chrI	8669015	8669716	702	202.87	4.24805	1.31762	3.43092	strome_fem1_rrf3_egg_H3K4me3_ChIP_macs3_peak_916
N2_chrI	8670204	8671441	1238	209.35	8.62523	1.50248	7.73167	strome_fem1_rrf3_egg_H3K4me3_ChIP_macs3_peak_917
N2_chrI	8671939	8672982	1044	191.02	5.078	1.3741	4.24143	strome_fem1_rrf3_egg_H3K4me3_ChIP_macs3_peak_918
N2_chrI	8674081	8675558	1478	243.62	17.763	1.77702	16.7549	strome_fem1_rrf3_egg_H3K4me3_ChIP_macs3_peak_919
N2_chrI	8683869	8684498	630	199.29	5.66685	1.39448	4.81844	strome_fem1_rrf3_egg_H3K4me3_ChIP_macs3_peak_920
N2_chrI	8685271	8693866	8596	290.25	32.3976	2.05984	31.2755	strome_fem1_rrf3_egg_H3K4me3_ChIP_macs3_peak_921
N2_chrI	8695373	8696286	914	213.11	6.31971	1.40957	5.45742	strome_fem1_rrf3_egg_H3K4me3_ChIP_macs3_peak_922
N2_chrI	8701625	8702248	624	204.81	7.84602	1.48574	6.95939	strome_fem1_rrf3_egg_H3K4me3_ChIP_macs3_peak_923
N2_chrI	8702748	8709570	6823	436.86	90.1678	2.90139	88.6893	strome_fem1_rrf3_egg_H3K4me3_ChIP_macs3_peak_924
N2_chrI	8713279	8713823	545	195.74	3.28965	1.27007	2.49825	strome_fem1_rrf3_egg_H3K4me3_ChIP_macs3_peak_925
N2_chrI	8714189	8730657	16469	388.82	74.2594	2.61579	72.8902	strome_fem1_rrf3_egg_H3K4me3_ChIP_macs3_peak_926
N2_chrI	8730981	8732268	1288	263.58	12.3975	1.56199	11.4512	strome_fem1_rrf3_egg_H3K4me3_ChIP_macs3_peak_927
N2_chrI	8746125	8746409	285	197.39	4.42335	1.33244	3.60192	strome_fem1_rrf3_egg_H3K4me3_ChIP_macs3_peak_928
N2_chrI	8751889	8768896	17008	338.05	53.9845	2.27308	52.7593	strome_fem1_rrf3_egg_H3K4me3_ChIP_macs3_peak_929
N2_chrI	8770465	8770816	352	200.35	5.23952	1.37289	4.39942	strome_fem1_rrf3_egg_H3K4me3_ChIP_macs3_peak_930
N2_chrI	8771317	8771891	575	204.86	4.65144	1.33766	3.8246	strome_fem1_rrf3_egg_H3K4me3_ChIP_macs3_peak_931
N2_chrI	8773113	8773448	336	194.47	3.71077	1.29589	2.90741	strome_fem1_rrf3_egg_H3K4me3_ChIP_macs3_peak_932
N2_chrI	8773875	8775918	2044	220.63	11.2784	1.59611	10.3432	strome_fem1_rrf3_egg_H3K4me3_ChIP_macs3_peak_933
N2_chrI	8776285	8795105	18821	385.5	66.4968	2.52362	65.1651	strome_fem1_rrf3_egg_H3K4me3_ChIP_macs3_peak_934
N2_chrI	8795659	8796587	929	218.23	4.50709	1.31438	3.68541	strome_fem1_rrf3_egg_H3K4me3_ChIP_macs3_peak_935
N2_chrI	8806900	8807184	285	198.14	3.26171	1.26614	2.4712	strome_fem1_rrf3_egg_H3K4me3_ChIP_macs3_peak_936
N2_chrI	8809927	8810845	919	200.48	6.70156	1.44121	5.83404	strome_fem1_rrf3_egg_H3K4me3_ChIP_macs3_peak_937
N2_chrI	8812705	8814438	1734	197.75	6.20844	1.41568	5.35227	strome_fem1_rrf3_egg_H3K4me3_ChIP_macs3_peak_938
N2_chrI	8814750	8815160	411	173.48	3.42757	1.2977	2.63175	strome_fem1_rrf3_egg_H3K4me3_ChIP_macs3_peak_939
N2_chrI	8815561	8824136	8576	265.23	20.9956	1.82079	19.9612	strome_fem1_rrf3_egg_H3K4me3_ChIP_macs3_peak_940
N2_chrI	8827876	8828580	705	205.49	3.89193	1.29697	3.08356	strome_fem1_rrf3_egg_H3K4me3_ChIP_macs3_peak_941
N2_chrI	8829950	8830201	252	244.59	6.097	1.37331	5.23655	strome_fem1_rrf3_egg_H3K4me3_ChIP_macs3_peak_942
N2_chrI	8830770	8831703	934	206.39	6.68054	1.43216	5.81341	strome_fem1_rrf3_egg_H3K4me3_ChIP_macs3_peak_943
N2_chrI	8832111	8846100	13990	389.94	77.324	2.68167	75.9388	strome_fem1_rrf3_egg_H3K4me3_ChIP_macs3_peak_944
N2_chrI	8846423	8848348	1926	212.32	6.79924	1.42706	5.93134	strome_fem1_rrf3_egg_H3K4me3_ChIP_macs3_peak_945
N2_chrI	8853940	8867527	13588	319.14	34.2006	2.041	33.0587	strome_fem1_rrf3_egg_H3K4me3_ChIP_macs3_peak_946
N2_chrI	8874641	8875188	548	191.94	3.29888	1.27299	2.50726	strome_fem1_rrf3_egg_H3K4me3_ChIP_macs3_peak_947
N2_chrI	8876192	8879414	3223	260.4	20.975	1.80753	19.9481	strome_fem1_rrf3_egg_H3K4me3_ChIP_macs3_peak_948
N2_chrI	8879721	8879984	264	189.15	5.12012	1.37426	4.28504	strome_fem1_rrf3_egg_H3K4me3_ChIP_macs3_peak_949
N2_chrI	8930895	8945587	14693	262.06	18.1447	1.7325	17.1412	strome_fem1_rrf3_egg_H3K4me3_ChIP_macs3_peak_950
N2_chrI	8975524	8980999	5476	305.54	40.6647	2.13613	39.5148	strome_fem1_rrf3_egg_H3K4me3_ChIP_macs3_peak_951
N2_chrI	8987556	8998831	11276	400.48	72.5436	2.6373	71.1629	strome_fem1_rrf3_egg_H3K4me3_ChIP_macs3_peak_952
N2_chrI	8999384	9000143	760	218.81	6.90344	1.42457	6.03403	strome_fem1_rrf3_egg_H3K4me3_ChIP_macs3_peak_953
N2_chrI	9013385	9013660	276	183.68	3.94159	1.31988	3.13165	strome_fem1_rrf3_egg_H3K4me3_ChIP_macs3_peak_954
N2_chrI	9030196	9031787	1592	253.37	23.5379	1.82988	22.5212	strome_fem1_rrf3_egg_H3K4me3_ChIP_macs3_peak_955
N2_chrI	9034869	9035320	452	194.82	4.95728	1.36514	4.12275	strome_fem1_rrf3_egg_H3K4me3_ChIP_macs3_peak_956
N2_chrI	9036186	9036849	664	207.14	4.09582	1.30563	3.2824	strome_fem1_rrf3_egg_H3K4me3_ChIP_macs3_peak_957
N2_chrI	9037990	9041473	3484	389.01	68.1853	2.55298	66.8426	strome_fem1_rrf3_egg_H3K4me3_ChIP_macs3_peak_958
N2_chrI	9068685	9070123	1439	310.29	53.8379	2.32643	52.6268	strome_fem1_rrf3_egg_H3K4me3_ChIP_macs3_peak_959
N2_chrI	9077571	9078355	785	241.72	16.0298	1.68992	15.0568	strome_fem1_rrf3_egg_H3K4me3_ChIP_macs3_peak_960
N2_chrI	9084350	9086135	1786	279.19	25.4026	1.84214	24.3555	strome_fem1_rrf3_egg_H3K4me3_ChIP_macs3_peak_961
N2_chrI	9087157	9093637	6481	299.07	37.8258	2.04865	36.7042	strome_fem1_rrf3_egg_H3K4me3_ChIP_macs3_peak_962
N2_chrI	9102851	9105213	2363	244.95	16.9445	1.73473	15.9518	strome_fem1_rrf3_egg_H3K4me3_ChIP_macs3_peak_963
N2_chrI	9105561	9107813	2253	319.45	49.1629	2.3705	47.9296	strome_fem1_rrf3_egg_H3K4me3_ChIP_macs3_peak_964
N2_chrI	9126898	9129834	2937	217.54	5.89899	1.38179	5.04711	strome_fem1_rrf3_egg_H3K4me3_ChIP_macs3_peak_965
N2_chrI	9130627	9148593	17967	302.17	34.3211	2.04902	33.1967	strome_fem1_rrf3_egg_H3K4me3_ChIP_macs3_peak_966
N2_chrI	9149201	9150119	919	249.65	10.4199	1.53071	9.49018	strome_fem1_rrf3_egg_H3K4me3_ChIP_macs3_peak_967
N2_chrI	9151571	9161143	9573	290.36	30.5038	2.02067	29.3926	strome_fem1_rrf3_egg_H3K4me3_ChIP_macs3_peak_968
N2_chrI	9161483	9162802	1320	202.33	4.52208	1.33228	3.69904	strome_fem1_rrf3_egg_H3K4me3_ChIP_macs3_peak_969
N2_chrI	9164529	9171334	6806	279.91	25.3041	1.84254	24.2546	strome_fem1_rrf3_egg_H3K4me3_ChIP_macs3_peak_970
N2_chrI	9172244	9173504	1261	189.2	4.03673	1.31863	3.2252	strome_fem1_rrf3_egg_H3K4me3_ChIP_macs3_peak_971
N2_chrI	9174219	9178056	3838	284.91	30.3517	1.97503	29.2631	strome_fem1_rrf3_egg_H3K4me3_ChIP_macs3_peak_972
N2_chrI	9178476	9178731	256	232.54	7.59989	1.44341	6.71428	strome_fem1_rrf3_egg_H3K4me3_ChIP_macs3_peak_973
N2_chrI	9184448	9204972	20525	388.69	78.419	2.5908	77.0395	strome_fem1_rrf3_egg_H3K4me3_ChIP_macs3_peak_974
N2_chrI	9248160	9256247	8088	357.33	54.3113	2.3163	53.0567	strome_fem1_rrf3_egg_H3K4me3_ChIP_macs3_peak_975
N2_chrI	9256906	9257183	278	225.96	5.79337	1.37378	4.94063	strome_fem1_rrf3_egg_H3K4me3_ChIP_macs3_peak_976
N2_chrI	9261133	9261570	438	176.37	3.77458	1.31718	2.96885	strome_fem1_rrf3_egg_H3K4me3_ChIP_macs3_peak_977
N2_chrI	9262209	9262712	504	214.14	10.8225	1.60881	9.88419	strome_fem1_rrf3_egg_H3K4me3_ChIP_macs3_peak_978
N2_chrI	9263753	9264114	362	219.72	4.98601	1.33919	4.1522	strome_fem1_rrf3_egg_H3K4me3_ChIP_macs3_peak_979
N2_chrI	9269941	9270396	456	195.98	5.72508	1.40356	4.87447	strome_fem1_rrf3_egg_H3K4me3_ChIP_macs3_peak_980
N2_chrI	9271036	9271984	949	230.85	13.7566	1.66092	12.7933	strome_fem1_rrf3_egg_H3K4me3_ChIP_macs3_peak_981
N2_chrI	9272880	9276226	3347	309.06	40.4286	2.15697	39.2715	strome_fem1_rrf3_egg_H3K4me3_ChIP_macs3_peak_982
N2_chrI	9293427	9294442	1016	261.41	20.0898	1.78734	19.0728	strome_fem1_rrf3_egg_H3K4me3_ChIP_macs3_peak_983
N2_chrI	9294907	9296223	1317	256.87	22.5666	1.81471	21.5473	strome_fem1_rrf3_egg_H3K4me3_ChIP_macs3_peak_984
N2_chrI	9297478	9301442	3965	302.95	29.6314	2.00615	28.5102	strome_fem1_rrf3_egg_H3K4me3_ChIP_macs3_peak_985
N2_chrI	9309338	9309763	426	211.16	6.14482	1.40608	5.28454	strome_fem1_rrf3_egg_H3K4me3_ChIP_macs3_peak_986
N2_chrI	9310302	9311503	1202	207.91	5.70491	1.38732	4.85476	strome_fem1_rrf3_egg_H3K4me3_ChIP_macs3_peak_987
N2_chrI	9311860	9317087	5228	337.27	47.7861	2.28592	46.5651	strome_fem1_rrf3_egg_H3K4me3_ChIP_macs3_peak_988
N2_chrI	9317688	9318455	768	220.08	7.82439	1.46625	6.93806	strome_fem1_rrf3_egg_H3K4me3_ChIP_macs3_peak_989
N2_chrI	9319159	9319446	288	190.19	4.17976	1.32781	3.36341	strome_fem1_rrf3_egg_H3K4me3_ChIP_macs3_peak_990
N2_chrI	9319757	9322589	2833	285.09	30.9301	1.97316	29.8364	strome_fem1_rrf3_egg_H3K4me3_ChIP_macs3_peak_991
N2_chrI	9324750	9325460	711	251.89	21.4918	1.88393	20.4449	strome_fem1_rrf3_egg_H3K4me3_ChIP_macs3_peak_992
N2_chrI	9332206	9337760	5555	317.33	47.1721	2.31305	45.9628	strome_fem1_rrf3_egg_H3K4me3_ChIP_macs3_peak_993
N2_chrI	9338925	9342724	3800	318.05	45.0633	2.30237	43.8522	strome_fem1_rrf3_egg_H3K4me3_ChIP_macs3_peak_994
N2_chrI	9346445	9347490	1046	224.8	11.4597	1.58504	10.5288	strome_fem1_rrf3_egg_H3K4me3_ChIP_macs3_peak_995
N2_chrI	9353922	9355801	1880	222.71	12.0719	1.62674	11.1252	strome_fem1_rrf3_egg_H3K4me3_ChIP_macs3_peak_996
N2_chrI	9359382	9359870	489	188.98	3.88407	1.3087	3.07724	strome_fem1_rrf3_egg_H3K4me3_ChIP_macs3_peak_997
N2_chrI	9361187	9370612	9426	282.28	25.3511	1.90847	24.2758	strome_fem1_rrf3_egg_H3K4me3_ChIP_macs3_peak_998
N2_chrI	9373732	9374519	788	218.36	10.5151	1.58227	9.58426	strome_fem1_rrf3_egg_H3K4me3_ChIP_macs3_peak_999
N2_chrI	9390766	9391037	272	201.58	5.24282	1.37177	4.40237	strome_fem1_rrf3_egg_H3K4me3_ChIP_macs3_peak_1000
N2_chrI	9391427	9391932	506	208.85	3.83057	1.28989	3.02418	strome_fem1_rrf3_egg_H3K4me3_ChIP_macs3_peak_1001
N2_chrI	9396274	9396596	323	189.93	3.27781	1.27348	2.48654	strome_fem1_rrf3_egg_H3K4me3_ChIP_macs3_peak_1002
N2_chrI	9398550	9402596	4047	316.35	40.4625	2.11124	39.3016	strome_fem1_rrf3_egg_H3K4me3_ChIP_macs3_peak_1003
N2_chrI	9406225	9411488	5264	250.6	15.0894	1.6818	14.1057	strome_fem1_rrf3_egg_H3K4me3_ChIP_macs3_peak_1004
N2_chrI	9411841	9413234	1394	230.41	9.35628	1.49696	8.45539	strome_fem1_rrf3_egg_H3K4me3_ChIP_macs3_peak_1005
N2_chrI	9414280	9418275	3996	282.34	31.2247	1.98905	30.1307	strome_fem1_rrf3_egg_H3K4me3_ChIP_macs3_peak_1006
N2_chrI	9418706	9421516	2811	278.85	28.5135	1.9768	27.4265	strome_fem1_rrf3_egg_H3K4me3_ChIP_macs3_peak_1007
N2_chrI	9422615	9422903	289	200.44	3.20718	1.26074	2.41831	strome_fem1_rrf3_egg_H3K4me3_ChIP_macs3_peak_1008
N2_chrI	9423759	9424215	457	210.39	6.61198	1.42787	5.74338	strome_fem1_rrf3_egg_H3K4me3_ChIP_macs3_peak_1009
N2_chrI	9424539	9427673	3135	235.99	16.1232	1.70912	15.1437	strome_fem1_rrf3_egg_H3K4me3_ChIP_macs3_peak_1010
N2_chrI	9438443	9453784	15342	359.41	52.6066	2.28132	51.3607	strome_fem1_rrf3_egg_H3K4me3_ChIP_macs3_peak_1011
N2_chrI	9457041	9458906	1866	223.16	7.44892	1.44397	6.57083	strome_fem1_rrf3_egg_H3K4me3_ChIP_macs3_peak_1012
N2_chrI	9459222	9461050	1829	193.47	5.15965	1.37113	4.32326	strome_fem1_rrf3_egg_H3K4me3_ChIP_macs3_peak_1013
N2_chrI	9461838	9462230	393	266.23	23.7072	1.91477	22.6417	strome_fem1_rrf3_egg_H3K4me3_ChIP_macs3_peak_1014
N2_chrI	9465449	9465852	404	194.94	3.9947	1.31229	3.18325	strome_fem1_rrf3_egg_H3K4me3_ChIP_macs3_peak_1015
N2_chrI	9468335	9469016	682	205.24	3.72918	1.28752	2.92531	strome_fem1_rrf3_egg_H3K4me3_ChIP_macs3_peak_1016
N2_chrI	9469780	9474438	4659	282.3	26.3845	1.87857	25.3275	strome_fem1_rrf3_egg_H3K4me3_ChIP_macs3_peak_1017
N2_chrI	9474834	9475228	395	204.35	3.11194	1.25181	2.32623	strome_fem1_rrf3_egg_H3K4me3_ChIP_macs3_peak_1018
N2_chrI	9495838	9499577	3740	380.2	65.111	2.60646	63.7606	strome_fem1_rrf3_egg_H3K4me3_ChIP_macs3_peak_1019
N2_chrI	9499925	9501751	1827	195.76	6.16857	1.41923	5.31235	strome_fem1_rrf3_egg_H3K4me3_ChIP_macs3_peak_1020
N2_chrI	9512355	9516846	4492	358.17	59.4477	2.39562	58.1814	strome_fem1_rrf3_egg_H3K4me3_ChIP_macs3_peak_1021
N2_chrI	9518664	9520590	1927	231.21	8.29643	1.47438	7.39994	strome_fem1_rrf3_egg_H3K4me3_ChIP_macs3_peak_1022
N2_chrI	9520963	9521657	695	204.02	6.41083	1.42026	5.54926	strome_fem1_rrf3_egg_H3K4me3_ChIP_macs3_peak_1023
N2_chrI	9522240	9524586	2347	212.21	7.03943	1.44237	6.16518	strome_fem1_rrf3_egg_H3K4me3_ChIP_macs3_peak_1024
N2_chrI	9525564	9548654	23091	415.3	79.4891	2.69016	78.0763	strome_fem1_rrf3_egg_H3K4me3_ChIP_macs3_peak_1025
N2_chrI	9550345	9550639	295	204.2	7.46541	1.47086	6.58421	strome_fem1_rrf3_egg_H3K4me3_ChIP_macs3_peak_1026
N2_chrI	9568864	9569164	301	203.75	2.88582	1.23843	2.10712	strome_fem1_rrf3_egg_H3K4me3_ChIP_macs3_peak_1027
N2_chrI	9571335	9572450	1116	258.42	15.8731	1.67173	14.8926	strome_fem1_rrf3_egg_H3K4me3_ChIP_macs3_peak_1028
N2_chrI	9572898	9574306	1409	214.36	5.74088	1.3802	4.89161	strome_fem1_rrf3_egg_H3K4me3_ChIP_macs3_peak_1029
N2_chrI	9594574	9595008	435	184.09	4.156	1.33219	3.3406	strome_fem1_rrf3_egg_H3K4me3_ChIP_macs3_peak_1030
N2_chrI	9595658	9597890	2233	228.76	12.9866	1.65555	12.0263	strome_fem1_rrf3_egg_H3K4me3_ChIP_macs3_peak_1031
N2_chrI	9599626	9600966	1341	197.7	5.47254	1.38687	4.62774	strome_fem1_rrf3_egg_H3K4me3_ChIP_macs3_peak_1032
N2_chrI	9604365	9615872	11508	379.13	62.1501	2.49604	60.8327	strome_fem1_rrf3_egg_H3K4me3_ChIP_macs3_peak_1033
N2_chrI	9631226	9659366	28141	446.77	96.9047	2.8645	95.3955	strome_fem1_rrf3_egg_H3K4me3_ChIP_macs3_peak_1034
N2_chrI	9677716	9679585	1870	228.23	12.3591	1.62202	11.4117	strome_fem1_rrf3_egg_H3K4me3_ChIP_macs3_peak_1035
N2_chrI	9682782	9683798	1017	200.67	4.70368	1.34149	3.8774	strome_fem1_rrf3_egg_H3K4me3_ChIP_macs3_peak_1036
N2_chrI	9684252	9699018	14767	410.01	77.8721	2.69607	76.463	strome_fem1_rrf3_egg_H3K4me3_ChIP_macs3_peak_1037
N2_chrI	9701652	9702674	1023	234.81	8.359	1.46333	7.4652	strome_fem1_rrf3_egg_H3K4me3_ChIP_macs3_peak_1038
N2_chrI	9703160	9704443	1284	203.79	3.85032	1.29467	3.04387	strome_fem1_rrf3_egg_H3K4me3_ChIP_macs3_peak_1039
N2_chrI	9704848	9707476	2629	238.91	12.6568	1.58597	11.7195	strome_fem1_rrf3_egg_H3K4me3_ChIP_macs3_peak_1040
N2_chrI	9710388	9711074	687	256.12	22.2962	1.83915	21.2684	strome_fem1_rrf3_egg_H3K4me3_ChIP_macs3_peak_1041
N2_chrI	9714382	9714668	287	202.27	5.26491	1.3709	4.42461	strome_fem1_rrf3_egg_H3K4me3_ChIP_macs3_peak_1042
N2_chrI	9715042	9720013	4972	414.06	93.043	2.84399	91.5848	strome_fem1_rrf3_egg_H3K4me3_ChIP_macs3_peak_1043
N2_chrI	9736667	9740546	3880	279.31	25.4453	1.88451	24.3851	strome_fem1_rrf3_egg_H3K4me3_ChIP_macs3_peak_1044
N2_chrI	9741366	9742938	1573	212.22	6.62518	1.42305	5.75829	strome_fem1_rrf3_egg_H3K4me3_ChIP_macs3_peak_1045
N2_chrI	9747367	9762153	14787	267.02	22.9201	1.84367	21.8797	strome_fem1_rrf3_egg_H3K4me3_ChIP_macs3_peak_1046
N2_chrI	9764084	9764610	527	204.87	6.06513	1.40854	5.20854	strome_fem1_rrf3_egg_H3K4me3_ChIP_macs3_peak_1047
N2_chrI	9765247	9765500	254	197.14	6.68632	1.4499	5.81578	strome_fem1_rrf3_egg_H3K4me3_ChIP_macs3_peak_1048
N2_chrI	9767716	9768571	856	193.23	5.08207	1.36977	4.24639	strome_fem1_rrf3_egg_H3K4me3_ChIP_macs3_peak_1049
N2_chrI	9769187	9769723	537	199.24	3.41971	1.27375	2.62504	strome_fem1_rrf3_egg_H3K4me3_ChIP_macs3_peak_1050
N2_chrI	9771326	9771721	396	186.76	3.28702	1.27639	2.49597	strome_fem1_rrf3_egg_H3K4me3_ChIP_macs3_peak_1051
N2_chrI	9778027	9783101	5075	365.2	63.507	2.45591	62.2047	strome_fem1_rrf3_egg_H3K4me3_ChIP_macs3_peak_1052
N2_chrI	9783447	9784241	795	188.95	4.80885	1.3632	3.97821	strome_fem1_rrf3_egg_H3K4me3_ChIP_macs3_peak_1053
N2_chrI	9784590	9785623	1034	204.57	5.00914	1.35695	4.17392	strome_fem1_rrf3_egg_H3K4me3_ChIP_macs3_peak_1054
N2_chrI	9796714	9797337	624	197.76	4.54073	1.3402	3.71562	strome_fem1_rrf3_egg_H3K4me3_ChIP_macs3_peak_1055
N2_chrI	9798300	9802708	4409	405.4	80.6784	2.72164	79.2691	strome_fem1_rrf3_egg_H3K4me3_ChIP_macs3_peak_1056
N2_chrI	9806502	9806921	420	194.58	3.87109	1.30366	3.06404	strome_fem1_rrf3_egg_H3K4me3_ChIP_macs3_peak_1057
N2_chrI	9807722	9819363	11642	464.03	120.508	3.13749	118.899	strome_fem1_rrf3_egg_H3K4me3_ChIP_macs3_peak_1058
N2_chrI	9819812	9822312	2501	276.69	27.3752	2.01798	26.2692	strome_fem1_rrf3_egg_H3K4me3_ChIP_macs3_peak_1059
N2_chrI	9822630	9824787	2158	245.03	8.84496	1.47193	7.94322	strome_fem1_rrf3_egg_H3K4me3_ChIP_macs3_peak_1060
N2_chrI	9839575	9840073	499	257.27	17.1054	1.73448	16.103	strome_fem1_rrf3_egg_H3K4me3_ChIP_macs3_peak_1061
N2_chrI	9877366	9889373	12008	382.74	64.9545	2.49676	63.6322	strome_fem1_rrf3_egg_H3K4me3_ChIP_macs3_peak_1062
N2_chrI	9889814	9892350	2537	210.78	7.55535	1.4603	6.67685	strome_fem1_rrf3_egg_H3K4me3_ChIP_macs3_peak_1063
N2_chrI	9896325	9899122	2798	316.9	38.5113	2.11284	37.3508	strome_fem1_rrf3_egg_H3K4me3_ChIP_macs3_peak_1064
N2_chrI	9900551	9901825	1275	215.73	4.58645	1.32406	3.76168	strome_fem1_rrf3_egg_H3K4me3_ChIP_macs3_peak_1065
N2_chrI	9910816	9911628	813	221.55	10.8395	1.58172	9.90807	strome_fem1_rrf3_egg_H3K4me3_ChIP_macs3_peak_1066
N2_chrI	9927424	9932480	5057	285.1	28.0699	1.93239	26.9891	strome_fem1_rrf3_egg_H3K4me3_ChIP_macs3_peak_1067
N2_chrI	9932832	9934375	1544	229.62	6.07357	1.3742	5.21979	strome_fem1_rrf3_egg_H3K4me3_ChIP_macs3_peak_1068
N2_chrI	9934794	9938802	4009	304.48	28.2138	1.90973	27.1245	strome_fem1_rrf3_egg_H3K4me3_ChIP_macs3_peak_1069
N2_chrI	9950171	9950509	339	203.26	3.64732	1.28463	2.84569	strome_fem1_rrf3_egg_H3K4me3_ChIP_macs3_peak_1070
N2_chrI	9956823	9972400	15578	323.3	41.7299	2.16783	40.5498	strome_fem1_rrf3_egg_H3K4me3_ChIP_macs3_peak_1071
N2_chrI	9972871	9973225	355	183.21	3.47628	1.2914	2.67959	strome_fem1_rrf3_egg_H3K4me3_ChIP_macs3_peak_1072
N2_chrI	9973977	9976246	2270	205.65	5.98757	1.39769	5.13505	strome_fem1_rrf3_egg_H3K4me3_ChIP_macs3_peak_1073
N2_chrI	9976840	9978980	2141	213.51	5.74553	1.36866	4.90131	strome_fem1_rrf3_egg_H3K4me3_ChIP_macs3_peak_1074
N2_chrI	9979425	9979922	498	214.75	6.85342	1.4278	5.98464	strome_fem1_rrf3_egg_H3K4me3_ChIP_macs3_peak_1075
N2_chrI	9980266	9993872	13607	349.63	51.1628	2.25314	49.9359	strome_fem1_rrf3_egg_H3K4me3_ChIP_macs3_peak_1076
N2_chrI	9994273	9995018	746	224.97	7.04092	1.43071	6.16495	strome_fem1_rrf3_egg_H3K4me3_ChIP_macs3_peak_1077
N2_chrI	9995414	9995696	283	229.06	10.358	1.55695	9.43111	strome_fem1_rrf3_egg_H3K4me3_ChIP_macs3_peak_1078
N2_chrI	9996950	9997629	680	234.38	7.4797	1.4323	6.59815	strome_fem1_rrf3_egg_H3K4me3_ChIP_macs3_peak_1079
N2_chrI	9997952	9998229	278	218.82	6.95657	1.43721	6.07986	strome_fem1_rrf3_egg_H3K4me3_ChIP_macs3_peak_1080
N2_chrI	9999003	9999307	305	184.1	3.36393	1.28359	2.57041	strome_fem1_rrf3_egg_H3K4me3_ChIP_macs3_peak_1081
N2_chrI	9999758	10000105	348	190.46	3.68747	1.29714	2.88505	strome_fem1_rrf3_egg_H3K4me3_ChIP_macs3_peak_1082
N2_chrI	10000863	10001254	392	214.87	4.97065	1.34503	4.13572	strome_fem1_rrf3_egg_H3K4me3_ChIP_macs3_peak_1083
N2_chrI	10001735	10002357	623	198.63	4.44789	1.32908	3.62765	strome_fem1_rrf3_egg_H3K4me3_ChIP_macs3_peak_1084
N2_chrI	10003762	10021245	17484	361.93	58.2944	2.39838	57.0136	strome_fem1_rrf3_egg_H3K4me3_ChIP_macs3_peak_1085
N2_chrI	10032288	10032647	360	177.86	3.60058	1.3041	2.80044	strome_fem1_rrf3_egg_H3K4me3_ChIP_macs3_peak_1086
N2_chrI	10053070	10056494	3425	290.64	34.6186	2.00789	33.5169	strome_fem1_rrf3_egg_H3K4me3_ChIP_macs3_peak_1087
N2_chrI	10057709	10058514	806	227.64	7.34712	1.4269	6.47065	strome_fem1_rrf3_egg_H3K4me3_ChIP_macs3_peak_1088
N2_chrI	10061919	10063046	1128	256.09	15.4559	1.67136	14.4764	strome_fem1_rrf3_egg_H3K4me3_ChIP_macs3_peak_1089
N2_chrI	10064113	10064378	266	200.51	5.22873	1.37331	4.3878	strome_fem1_rrf3_egg_H3K4me3_ChIP_macs3_peak_1090
N2_chrI	10064819	10065394	576	205.12	5.28402	1.36713	4.44419	strome_fem1_rrf3_egg_H3K4me3_ChIP_macs3_peak_1091
N2_chrI	10073238	10076085	2848	304.22	36.0659	2.1003	34.925	strome_fem1_rrf3_egg_H3K4me3_ChIP_macs3_peak_1092
N2_chrI	10106163	10110299	4137	333.85	41.3886	2.11462	40.2217	strome_fem1_rrf3_egg_H3K4me3_ChIP_macs3_peak_1093
N2_chrI	10110694	10111124	431	234.31	5.62258	1.3607	4.77221	strome_fem1_rrf3_egg_H3K4me3_ChIP_macs3_peak_1094
N2_chrI	10112073	10112688	616	225.94	5.50898	1.35831	4.66429	strome_fem1_rrf3_egg_H3K4me3_ChIP_macs3_peak_1095
N2_chrI	10117848	10118405	558	195.52	5.62984	1.38933	4.78545	strome_fem1_rrf3_egg_H3K4me3_ChIP_macs3_peak_1096
N2_chrI	10130882	10131546	665	206.5	4.80824	1.34468	3.97744	strome_fem1_rrf3_egg_H3K4me3_ChIP_macs3_peak_1097
N2_chrI	10131850	10140380	8531	303.93	34.9335	2.03936	33.8055	strome_fem1_rrf3_egg_H3K4me3_ChIP_macs3_peak_1098
N2_chrI	10147152	10153747	6596	340.98	56.773	2.31923	55.5307	strome_fem1_rrf3_egg_H3K4me3_ChIP_macs3_peak_1099
N2_chrI	10169940	10170359	420	195.41	7.19954	1.47203	6.32211	strome_fem1_rrf3_egg_H3K4me3_ChIP_macs3_peak_1100
N2_chrI	10188145	10193741	5597	368.04	65.9679	2.53257	64.6564	strome_fem1_rrf3_egg_H3K4me3_ChIP_macs3_peak_1101
N2_chrI	10198138	10224437	26300	415.17	81.5408	2.73762	80.1141	strome_fem1_rrf3_egg_H3K4me3_ChIP_macs3_peak_1102
N2_chrI	10224881	10225130	250	202.65	5.36628	1.3767	4.52311	strome_fem1_rrf3_egg_H3K4me3_ChIP_macs3_peak_1103
N2_chrI	10225442	10226598	1157	257.75	21.2803	1.81642	20.2532	strome_fem1_rrf3_egg_H3K4me3_ChIP_macs3_peak_1104
N2_chrI	10255720	10256031	312	209.48	9.86461	1.57303	8.94204	strome_fem1_rrf3_egg_H3K4me3_ChIP_macs3_peak_1105
N2_chrI	10256483	10257088	606	193.64	5.3445	1.38702	4.50162	strome_fem1_rrf3_egg_H3K4me3_ChIP_macs3_peak_1106
N2_chrI	10257536	10258195	660	194.88	5.93208	1.40708	5.08204	strome_fem1_rrf3_egg_H3K4me3_ChIP_macs3_peak_1107
N2_chrI	10259004	10264684	5681	308.35	39.4003	2.17698	38.2323	strome_fem1_rrf3_egg_H3K4me3_ChIP_macs3_peak_1108
N2_chrI	10265013	10265272	260	199.43	7.30218	1.47028	6.42396	strome_fem1_rrf3_egg_H3K4me3_ChIP_macs3_peak_1109
N2_chrI	10266090	10266425	336	198.8	3.1301	1.25745	2.34372	strome_fem1_rrf3_egg_H3K4me3_ChIP_macs3_peak_1110
N2_chrI	10321206	10324253	3048	229.28	13.3765	1.65008	12.4182	strome_fem1_rrf3_egg_H3K4me3_ChIP_macs3_peak_1111
N2_chrI	10329966	10331255	1290	231.88	14.5168	1.68552	13.5444	strome_fem1_rrf3_egg_H3K4me3_ChIP_macs3_peak_1112
N2_chrI	10332570	10332895	326	220.33	5.59385	1.3677	4.74647	strome_fem1_rrf3_egg_H3K4me3_ChIP_macs3_peak_1113
N2_chrI	10361544	10375764	14221	381.47	68.9501	2.50724	67.6152	strome_fem1_rrf3_egg_H3K4me3_ChIP_macs3_peak_1114
N2_chrI	10377232	10378203	972	204.93	8.37733	1.51381	7.47922	strome_fem1_rrf3_egg_H3K4me3_ChIP_macs3_peak_1115
N2_chrI	10378574	10383598	5025	266.42	24.5676	1.87645	23.5156	strome_fem1_rrf3_egg_H3K4me3_ChIP_macs3_peak_1116
N2_chrI	10400471	10400745	275	231.65	8.07301	1.46631	7.17723	strome_fem1_rrf3_egg_H3K4me3_ChIP_macs3_peak_1117
N2_chrI	10401407	10402778	1372	211.05	5.27522	1.35208	4.43915	strome_fem1_rrf3_egg_H3K4me3_ChIP_macs3_peak_1118
N2_chrI	10405172	10410369	5198	359.37	68.5269	2.56179	67.208	strome_fem1_rrf3_egg_H3K4me3_ChIP_macs3_peak_1119
N2_chrI	10410672	10413029	2358	204.63	7.0247	1.44893	6.1524	strome_fem1_rrf3_egg_H3K4me3_ChIP_macs3_peak_1120
N2_chrI	10413513	10414085	573	184.22	5.03201	1.38073	4.19586	strome_fem1_rrf3_egg_H3K4me3_ChIP_macs3_peak_1121
N2_chrI	10415893	10416186	294	175.87	2.97773	1.26505	2.19622	strome_fem1_rrf3_egg_H3K4me3_ChIP_macs3_peak_1122
N2_chrI	10429823	10430525	703	203.88	6.71348	1.43059	5.84926	strome_fem1_rrf3_egg_H3K4me3_ChIP_macs3_peak_1123
N2_chrI	10430877	10436952	6076	403.43	81.817	2.76603	80.3967	strome_fem1_rrf3_egg_H3K4me3_ChIP_macs3_peak_1124
N2_chrI	10437313	10437619	307	217.03	6.57468	1.41383	5.70872	strome_fem1_rrf3_egg_H3K4me3_ChIP_macs3_peak_1125
N2_chrI	10440216	10440605	390	192.52	4.61815	1.34961	3.79121	strome_fem1_rrf3_egg_H3K4me3_ChIP_macs3_peak_1126
N2_chrI	10450082	10458817	8736	387.76	76.1365	2.63264	74.7788	strome_fem1_rrf3_egg_H3K4me3_ChIP_macs3_peak_1127
N2_chrI	10459180	10459521	342	214.44	5.20531	1.35683	4.36587	strome_fem1_rrf3_egg_H3K4me3_ChIP_macs3_peak_1128
N2_chrI	10459927	10460571	645	218.58	3.54426	1.26756	2.74543	strome_fem1_rrf3_egg_H3K4me3_ChIP_macs3_peak_1129
N2_chrI	10460935	10461454	520	239.79	7.64265	1.43166	6.75953	strome_fem1_rrf3_egg_H3K4me3_ChIP_macs3_peak_1130
N2_chrI	10461787	10462555	769	199.27	4.48416	1.33431	3.66107	strome_fem1_rrf3_egg_H3K4me3_ChIP_macs3_peak_1131
N2_chrI	10462880	10483128	20249	502.3	145.488	3.31549	143.724	strome_fem1_rrf3_egg_H3K4me3_ChIP_macs3_peak_1132
N2_chrI	10483555	10484022	468	254.34	9.30824	1.48637	8.39271	strome_fem1_rrf3_egg_H3K4me3_ChIP_macs3_peak_1133
N2_chrI	10484457	10489652	5196	264.47	22.1817	1.80536	21.1556	strome_fem1_rrf3_egg_H3K4me3_ChIP_macs3_peak_1134
N2_chrI	10490200	10493244	3045	275.46	22.3461	1.80951	21.3109	strome_fem1_rrf3_egg_H3K4me3_ChIP_macs3_peak_1135
N2_chrI	10495377	10495783	407	318.69	8.64369	1.38253	7.75171	strome_fem1_rrf3_egg_H3K4me3_ChIP_macs3_peak_1136
N2_chrI	10496101	10498306	2206	214.69	6.3776	1.40295	5.51833	strome_fem1_rrf3_egg_H3K4me3_ChIP_macs3_peak_1137
N2_chrI	10500622	10515138	14517	301.46	32.0729	2.02454	30.9526	strome_fem1_rrf3_egg_H3K4me3_ChIP_macs3_peak_1138
N2_chrI	10515473	10522814	7342	296.92	32.7935	2.05169	31.6689	strome_fem1_rrf3_egg_H3K4me3_ChIP_macs3_peak_1139
N2_chrI	10548946	10554045	5100	328.38	44.944	2.24987	43.7396	strome_fem1_rrf3_egg_H3K4me3_ChIP_macs3_peak_1140
N2_chrI	10554409	10554693	285	201.86	3.57485	1.28102	2.77548	strome_fem1_rrf3_egg_H3K4me3_ChIP_macs3_peak_1141
N2_chrI	10555033	10555763	731	222.42	4.93875	1.33272	4.10664	strome_fem1_rrf3_egg_H3K4me3_ChIP_macs3_peak_1142
N2_chrI	10562663	10565247	2585	251.87	18.4811	1.77015	17.4701	strome_fem1_rrf3_egg_H3K4me3_ChIP_macs3_peak_1143
N2_chrI	10570970	10571232	263	212.41	7.55753	1.46997	6.6735	strome_fem1_rrf3_egg_H3K4me3_ChIP_macs3_peak_1144
N2_chrI	10571788	10572579	792	212.77	10.7192	1.601	9.78522	strome_fem1_rrf3_egg_H3K4me3_ChIP_macs3_peak_1145
N2_chrI	10575310	10575685	376	183.37	3.73118	1.30668	2.92728	strome_fem1_rrf3_egg_H3K4me3_ChIP_macs3_peak_1146
N2_chrI	10577113	10577430	318	211.18	5.12423	1.35548	4.28691	strome_fem1_rrf3_egg_H3K4me3_ChIP_macs3_peak_1147
N2_chrI	10577878	10578413	536	239.84	8.46922	1.469	7.56968	strome_fem1_rrf3_egg_H3K4me3_ChIP_macs3_peak_1148
N2_chrI	10580089	10580409	321	250.4	5.81138	1.35531	4.95667	strome_fem1_rrf3_egg_H3K4me3_ChIP_macs3_peak_1149
N2_chrI	10581619	10608794	27176	453.51	108.03	3.03374	106.469	strome_fem1_rrf3_egg_H3K4me3_ChIP_macs3_peak_1150
N2_chrI	10609204	10610269	1066	197.93	5.73091	1.39559	4.88296	strome_fem1_rrf3_egg_H3K4me3_ChIP_macs3_peak_1151
N2_chrI	10613205	10613570	366	183.4	3.51184	1.29465	2.71369	strome_fem1_rrf3_egg_H3K4me3_ChIP_macs3_peak_1152
N2_chrI	10615105	10615645	541	181.51	3.2195	1.27645	2.43024	strome_fem1_rrf3_egg_H3K4me3_ChIP_macs3_peak_1153
N2_chrI	10617742	10627077	9336	278.57	28.0078	1.97183	26.9196	strome_fem1_rrf3_egg_H3K4me3_ChIP_macs3_peak_1154
N2_chrI	10627422	10627972	551	197.17	5.61845	1.39256	4.77194	strome_fem1_rrf3_egg_H3K4me3_ChIP_macs3_peak_1155
N2_chrI	10628492	10628775	284	239.57	5.89098	1.36615	5.03616	strome_fem1_rrf3_egg_H3K4me3_ChIP_macs3_peak_1156
N2_chrI	10630374	10632602	2229	316.79	50.3996	2.31108	49.1937	strome_fem1_rrf3_egg_H3K4me3_ChIP_macs3_peak_1157
N2_chrI	10633817	10634074	258	192.26	6.49521	1.44842	5.62763	strome_fem1_rrf3_egg_H3K4me3_ChIP_macs3_peak_1158
N2_chrI	10635942	10637195	1254	191.12	6.29792	1.42569	5.44124	strome_fem1_rrf3_egg_H3K4me3_ChIP_macs3_peak_1159
N2_chrI	10637800	10638256	457	187.63	4.6204	1.35357	3.79402	strome_fem1_rrf3_egg_H3K4me3_ChIP_macs3_peak_1160
N2_chrI	10638806	10640013	1208	187.77	4.63448	1.35523	3.80764	strome_fem1_rrf3_egg_H3K4me3_ChIP_macs3_peak_1161
N2_chrI	10640575	10641484	910	203.18	6.16997	1.41445	5.31075	strome_fem1_rrf3_egg_H3K4me3_ChIP_macs3_peak_1162
N2_chrI	10654607	10661677	7071	291.8	30.0381	1.87664	28.9749	strome_fem1_rrf3_egg_H3K4me3_ChIP_macs3_peak_1163
N2_chrI	10662970	10676153	13184	333.46	46.4091	2.22785	45.2037	strome_fem1_rrf3_egg_H3K4me3_ChIP_macs3_peak_1164
N2_chrI	10682823	10687954	5132	256.41	16.6029	1.6948	15.6175	strome_fem1_rrf3_egg_H3K4me3_ChIP_macs3_peak_1165
N2_chrI	10691328	10692435	1108	203.29	4.74089	1.34338	3.91249	strome_fem1_rrf3_egg_H3K4me3_ChIP_macs3_peak_1166
N2_chrI	10693175	10694396	1222	207.57	3.96775	1.29782	3.15819	strome_fem1_rrf3_egg_H3K4me3_ChIP_macs3_peak_1167
N2_chrI	10697883	10701641	3759	295.06	45.2083	2.17165	44.0522	strome_fem1_rrf3_egg_H3K4me3_ChIP_macs3_peak_1168
N2_chrI	10708967	10709290	324	201.7	5.35425	1.37163	4.51423	strome_fem1_rrf3_egg_H3K4me3_ChIP_macs3_peak_1169
N2_chrI	10710474	10712090	1617	215.01	7.665	1.45949	6.78463	strome_fem1_rrf3_egg_H3K4me3_ChIP_macs3_peak_1170
N2_chrI	10713933	10721356	7424	432.22	93.2785	3.00456	91.7719	strome_fem1_rrf3_egg_H3K4me3_ChIP_macs3_peak_1171
N2_chrI	10746535	10746896	362	207.97	3.84959	1.29236	3.04224	strome_fem1_rrf3_egg_H3K4me3_ChIP_macs3_peak_1172
N2_chrI	10747200	10751777	4578	374.75	69.6058	2.54817	68.2882	strome_fem1_rrf3_egg_H3K4me3_ChIP_macs3_peak_1173
N2_chrI	10752197	10756273	4077	288.78	31.2638	1.967	30.1763	strome_fem1_rrf3_egg_H3K4me3_ChIP_macs3_peak_1174
N2_chrI	10760663	10770227	9565	380.39	74.2587	2.68963	72.8863	strome_fem1_rrf3_egg_H3K4me3_ChIP_macs3_peak_1175
N2_chrI	10782772	10785105	2334	253.51	20.9126	1.80172	19.8941	strome_fem1_rrf3_egg_H3K4me3_ChIP_macs3_peak_1176
N2_chrI	10801972	10802847	876	206.25	5.98482	1.40518	5.12828	strome_fem1_rrf3_egg_H3K4me3_ChIP_macs3_peak_1177
N2_chrI	10805108	10805419	312	186.85	3	1.25775	2.21765	strome_fem1_rrf3_egg_H3K4me3_ChIP_macs3_peak_1178
N2_chrI	10805862	10806463	602	172.78	3.42179	1.29825	2.62584	strome_fem1_rrf3_egg_H3K4me3_ChIP_macs3_peak_1179
N2_chrI	10812707	10813619	913	225.43	5.67136	1.36436	4.82357	strome_fem1_rrf3_egg_H3K4me3_ChIP_macs3_peak_1180
N2_chrI	10817674	10818288	615	201.63	4.26277	1.32121	3.44477	strome_fem1_rrf3_egg_H3K4me3_ChIP_macs3_peak_1181
N2_chrI	10818839	10826741	7903	347.34	50.6215	2.228	49.3959	strome_fem1_rrf3_egg_H3K4me3_ChIP_macs3_peak_1182
N2_chrI	10827870	10829239	1370	195.78	5.36566	1.38169	4.52419	strome_fem1_rrf3_egg_H3K4me3_ChIP_macs3_peak_1183
N2_chrI	10830535	10831225	691	197.85	5.46775	1.38003	4.62562	strome_fem1_rrf3_egg_H3K4me3_ChIP_macs3_peak_1184
N2_chrI	10831545	10832863	1319	210.58	9.22411	1.52647	8.32079	strome_fem1_rrf3_egg_H3K4me3_ChIP_macs3_peak_1185
N2_chrI	10839033	10840179	1147	229.52	10.4022	1.54746	9.48015	strome_fem1_rrf3_egg_H3K4me3_ChIP_macs3_peak_1186
N2_chrI	10840511	10843187	2677	254.15	18.7038	1.73135	17.7074	strome_fem1_rrf3_egg_H3K4me3_ChIP_macs3_peak_1187
N2_chrI	10848207	10848470	264	224.14	11.076	1.59637	10.1366	strome_fem1_rrf3_egg_H3K4me3_ChIP_macs3_peak_1188
N2_chrI	10849041	10849657	617	221.15	8.32334	1.48316	7.42838	strome_fem1_rrf3_egg_H3K4me3_ChIP_macs3_peak_1189
N2_chrI	10854419	10861826	7408	496.75	112.44	3.06165	110.836	strome_fem1_rrf3_egg_H3K4me3_ChIP_macs3_peak_1190
N2_chrI	10863467	10864211	745	211.4	7.26134	1.46068	6.37913	strome_fem1_rrf3_egg_H3K4me3_ChIP_macs3_peak_1191
N2_chrI	10868397	10869635	1239	230.75	13.2868	1.66339	12.3213	strome_fem1_rrf3_egg_H3K4me3_ChIP_macs3_peak_1192
N2_chrI	10879013	10883517	4505	318.58	38.5353	2.12344	37.3692	strome_fem1_rrf3_egg_H3K4me3_ChIP_macs3_peak_1193
N2_chrI	10904103	10904663	561	235.95	13.8237	1.66962	12.8535	strome_fem1_rrf3_egg_H3K4me3_ChIP_macs3_peak_1194
N2_chrI	10905766	10906104	339	202.71	6.21051	1.41486	5.35125	strome_fem1_rrf3_egg_H3K4me3_ChIP_macs3_peak_1195
N2_chrI	10960253	10960826	574	219.01	11.8823	1.62238	10.94	strome_fem1_rrf3_egg_H3K4me3_ChIP_macs3_peak_1196
N2_chrI	10965759	10970876	5118	319.92	45.3929	2.27942	44.1799	strome_fem1_rrf3_egg_H3K4me3_ChIP_macs3_peak_1197
N2_chrI	10971418	10972766	1349	210.62	8.91683	1.51253	8.01885	strome_fem1_rrf3_egg_H3K4me3_ChIP_macs3_peak_1198
N2_chrI	10979525	10979858	334	739.66	5.11647	1.17096	4.28171	strome_fem1_rrf3_egg_H3K4me3_ChIP_macs3_peak_1199
N2_chrI	10990891	10992300	1410	243.59	19.7828	1.83308	18.7592	strome_fem1_rrf3_egg_H3K4me3_ChIP_macs3_peak_1200
N2_chrI	11001043	11005140	4098	251.33	23.8633	1.87526	22.8261	strome_fem1_rrf3_egg_H3K4me3_ChIP_macs3_peak_1201
N2_chrI	11045628	11046480	853	288.13	27.7736	1.9395	26.6854	strome_fem1_rrf3_egg_H3K4me3_ChIP_macs3_peak_1202
N2_chrI	11064198	11064634	437	175.91	3.91065	1.32531	3.10155	strome_fem1_rrf3_egg_H3K4me3_ChIP_macs3_peak_1203
N2_chrI	11065175	11066209	1035	256.69	18.2566	1.76098	17.2429	strome_fem1_rrf3_egg_H3K4me3_ChIP_macs3_peak_1204
N2_chrI	11070188	11074154	3967	308.08	44.4818	2.26299	43.2912	strome_fem1_rrf3_egg_H3K4me3_ChIP_macs3_peak_1205
N2_chrI	11074578	11075041	464	176.56	3.71163	1.31236	2.90804	strome_fem1_rrf3_egg_H3K4me3_ChIP_macs3_peak_1206
N2_chrI	11080256	11080536	281	186.73	3.95999	1.31565	3.15072	strome_fem1_rrf3_egg_H3K4me3_ChIP_macs3_peak_1207
N2_chrI	11106013	11106537	525	213.69	9.13985	1.52438	8.23286	strome_fem1_rrf3_egg_H3K4me3_ChIP_macs3_peak_1208
N2_chrI	11118389	11118811	423	190.95	4.38841	1.3391	3.56689	strome_fem1_rrf3_egg_H3K4me3_ChIP_macs3_peak_1209
N2_chrI	11124268	11129289	5022	251.06	21.9374	1.78449	20.932	strome_fem1_rrf3_egg_H3K4me3_ChIP_macs3_peak_1210
N2_chrI	11129687	11130643	957	194.89	4.45114	1.33561	3.63018	strome_fem1_rrf3_egg_H3K4me3_ChIP_macs3_peak_1211
N2_chrI	11131447	11131736	290	184.14	4.80546	1.367	3.97543	strome_fem1_rrf3_egg_H3K4me3_ChIP_macs3_peak_1212
N2_chrI	11132426	11135277	2852	206.21	7.88168	1.47123	6.99926	strome_fem1_rrf3_egg_H3K4me3_ChIP_macs3_peak_1213
N2_chrI	11136056	11136335	280	192.05	5.40249	1.39362	4.55758	strome_fem1_rrf3_egg_H3K4me3_ChIP_macs3_peak_1214
N2_chrI	11138273	11138810	538	187.55	3.69385	1.29998	2.89135	strome_fem1_rrf3_egg_H3K4me3_ChIP_macs3_peak_1215
N2_chrI	11141625	11142056	432	183.04	4.23624	1.33744	3.41897	strome_fem1_rrf3_egg_H3K4me3_ChIP_macs3_peak_1216
N2_chrI	11142825	11144638	1814	312.23	45.0396	2.3136	43.8337	strome_fem1_rrf3_egg_H3K4me3_ChIP_macs3_peak_1217
N2_chrI	11201486	11201751	266	204.79	7.45042	1.47352	6.5669	strome_fem1_rrf3_egg_H3K4me3_ChIP_macs3_peak_1218
N2_chrI	11202354	11203630	1277	262.49	22.1281	1.83061	21.0963	strome_fem1_rrf3_egg_H3K4me3_ChIP_macs3_peak_1219
N2_chrI	11208494	11211327	2834	245.77	20.3932	1.8341	19.3673	strome_fem1_rrf3_egg_H3K4me3_ChIP_macs3_peak_1220
N2_chrI	11211863	11216585	4723	351.52	69.3114	2.56015	67.9926	strome_fem1_rrf3_egg_H3K4me3_ChIP_macs3_peak_1221
N2_chrI	11231424	11232024	601	212.24	8.40623	1.49247	7.51397	strome_fem1_rrf3_egg_H3K4me3_ChIP_macs3_peak_1222
N2_chrI	11232964	11240598	7635	317.22	43.7767	2.17345	42.601	strome_fem1_rrf3_egg_H3K4me3_ChIP_macs3_peak_1223
N2_chrI	11241513	11242643	1131	199.07	5.9576	1.4117	5.10167	strome_fem1_rrf3_egg_H3K4me3_ChIP_macs3_peak_1224
N2_chrI	11245727	11248725	2999	363.92	66.8279	2.58031	65.4941	strome_fem1_rrf3_egg_H3K4me3_ChIP_macs3_peak_1225
N2_chrI	11249779	11250183	405	171.64	3.11269	1.27815	2.32656	strome_fem1_rrf3_egg_H3K4me3_ChIP_macs3_peak_1226
N2_chrI	11253438	11258708	5271	284.35	36.1831	2.11803	35.0528	strome_fem1_rrf3_egg_H3K4me3_ChIP_macs3_peak_1227
N2_chrI	11262888	11263478	591	247.97	16.4648	1.71319	15.4748	strome_fem1_rrf3_egg_H3K4me3_ChIP_macs3_peak_1228
N2_chrI	11352895	11360927	8033	283.97	37.5045	2.09562	36.3809	strome_fem1_rrf3_egg_H3K4me3_ChIP_macs3_peak_1229
N2_chrI	11361545	11361946	402	204.58	7.20544	1.4615	6.3271	strome_fem1_rrf3_egg_H3K4me3_ChIP_macs3_peak_1230
N2_chrI	11366916	11368301	1386	257.67	21.0103	1.80472	19.9852	strome_fem1_rrf3_egg_H3K4me3_ChIP_macs3_peak_1231
N2_chrI	11386846	11393334	6489	374.4	55.5137	2.33681	54.2385	strome_fem1_rrf3_egg_H3K4me3_ChIP_macs3_peak_1232
N2_chrI	11405307	11410697	5391	300.85	44.3819	2.23825	43.2028	strome_fem1_rrf3_egg_H3K4me3_ChIP_macs3_peak_1233
N2_chrI	11412555	11412902	348	173.81	3.36271	1.2928	2.56902	strome_fem1_rrf3_egg_H3K4me3_ChIP_macs3_peak_1234
N2_chrI	11439252	11440127	876	174.1	3.47281	1.29967	2.67601	strome_fem1_rrf3_egg_H3K4me3_ChIP_macs3_peak_1235
N2_chrI	11445084	11445809	726	184.63	4.79376	1.36657	3.96352	strome_fem1_rrf3_egg_H3K4me3_ChIP_macs3_peak_1236
N2_chrI	11446174	11451302	5129	304.98	44.9114	2.27921	43.7228	strome_fem1_rrf3_egg_H3K4me3_ChIP_macs3_peak_1237
N2_chrI	11472066	11474978	2913	386.28	64.9593	2.55659	63.6195	strome_fem1_rrf3_egg_H3K4me3_ChIP_macs3_peak_1238
N2_chrI	11539118	11539377	260	191.05	6.33899	1.43933	5.47596	strome_fem1_rrf3_egg_H3K4me3_ChIP_macs3_peak_1239
N2_chrI	11551184	11554117	2934	329.51	55.4477	2.37245	54.2112	strome_fem1_rrf3_egg_H3K4me3_ChIP_macs3_peak_1240
N2_chrI	11556839	11557112	274	216.53	8.21489	1.49414	7.31669	strome_fem1_rrf3_egg_H3K4me3_ChIP_macs3_peak_1241
N2_chrI	11557534	11558588	1055	183.89	4.89872	1.37026	4.06766	strome_fem1_rrf3_egg_H3K4me3_ChIP_macs3_peak_1242
N2_chrI	11558927	11561001	2075	220.52	11.3132	1.6046	10.3754	strome_fem1_rrf3_egg_H3K4me3_ChIP_macs3_peak_1243
N2_chrI	11564242	11564548	307	180	4.52444	1.35652	3.70023	strome_fem1_rrf3_egg_H3K4me3_ChIP_macs3_peak_1244
N2_chrI	11608192	11608534	343	193.52	6.48603	1.44564	5.6191	strome_fem1_rrf3_egg_H3K4me3_ChIP_macs3_peak_1245
N2_chrI	11609568	11614702	5135	337.75	54.3381	2.39072	53.0896	strome_fem1_rrf3_egg_H3K4me3_ChIP_macs3_peak_1246
N2_chrI	11618193	11620271	2079	257.52	17.8318	1.74745	16.8234	strome_fem1_rrf3_egg_H3K4me3_ChIP_macs3_peak_1247
N2_chrI	11639252	11639654	403	187.29	3.5982	1.29507	2.79802	strome_fem1_rrf3_egg_H3K4me3_ChIP_macs3_peak_1248
N2_chrI	11640375	11641111	737	207.82	9.51656	1.55287	8.60323	strome_fem1_rrf3_egg_H3K4me3_ChIP_macs3_peak_1249
N2_chrI	11642095	11649230	7136	283.55	35.2009	2.09362	34.0791	strome_fem1_rrf3_egg_H3K4me3_ChIP_macs3_peak_1250
N2_chrI	11701943	11702199	257	190.04	6.11538	1.43154	5.25568	strome_fem1_rrf3_egg_H3K4me3_ChIP_macs3_peak_1251
N2_chrI	11718983	11720444	1462	200.64	6.10198	1.4088	5.24671	strome_fem1_rrf3_egg_H3K4me3_ChIP_macs3_peak_1252
N2_chrI	11721257	11721862	606	192.67	6.42286	1.43489	5.56207	strome_fem1_rrf3_egg_H3K4me3_ChIP_macs3_peak_1253
N2_chrI	11781083	11781426	344	230.7	11.0925	1.58437	10.155	strome_fem1_rrf3_egg_H3K4me3_ChIP_macs3_peak_1254
N2_chrI	11810384	11810782	399	186.32	3.03153	1.2603	2.24812	strome_fem1_rrf3_egg_H3K4me3_ChIP_macs3_peak_1255
N2_chrI	11826335	11827900	1566	214.15	10.2018	1.56624	9.28075	strome_fem1_rrf3_egg_H3K4me3_ChIP_macs3_peak_1256
N2_chrI	11837859	11838248	390	189.32	5.88572	1.41239	5.03511	strome_fem1_rrf3_egg_H3K4me3_ChIP_macs3_peak_1257
N2_chrI	11850387	11853573	3187	277.2	26.0003	1.91125	24.9345	strome_fem1_rrf3_egg_H3K4me3_ChIP_macs3_peak_1258
N2_chrI	11859188	11860498	1311	280.32	23.2888	1.84847	22.2361	strome_fem1_rrf3_egg_H3K4me3_ChIP_macs3_peak_1259
N2_chrI	11904588	11905083	496	230.59	7.11372	1.42506	6.23716	strome_fem1_rrf3_egg_H3K4me3_ChIP_macs3_peak_1260
N2_chrI	11906403	11913321	6919	254.65	20.7082	1.8325	19.6755	strome_fem1_rrf3_egg_H3K4me3_ChIP_macs3_peak_1261
N2_chrI	11925977	11926371	395	177.84	4.12625	1.33649	3.31153	strome_fem1_rrf3_egg_H3K4me3_ChIP_macs3_peak_1262
N2_chrI	11927149	11934842	7694	356.51	59.574	2.47013	58.2823	strome_fem1_rrf3_egg_H3K4me3_ChIP_macs3_peak_1263
N2_chrI	11935176	11949488	14313	429.62	105.998	2.99063	104.462	strome_fem1_rrf3_egg_H3K4me3_ChIP_macs3_peak_1264
N2_chrI	11954664	11955706	1043	179.34	3.89761	1.31944	3.08974	strome_fem1_rrf3_egg_H3K4me3_ChIP_macs3_peak_1265
N2_chrI	11956169	11966877	10709	334.21	52.8915	2.29573	51.6633	strome_fem1_rrf3_egg_H3K4me3_ChIP_macs3_peak_1266
N2_chrI	11993329	11993728	400	181.89	4.35639	1.34547	3.53608	strome_fem1_rrf3_egg_H3K4me3_ChIP_macs3_peak_1267
N2_chrI	11994320	11995022	703	174.74	3.3881	1.29398	2.59335	strome_fem1_rrf3_egg_H3K4me3_ChIP_macs3_peak_1268
N2_chrI	11995385	11997050	1666	216.69	8.7212	1.5025	7.82073	strome_fem1_rrf3_egg_H3K4me3_ChIP_macs3_peak_1269
N2_chrI	11997428	11997879	452	191	5.96335	1.41918	5.10842	strome_fem1_rrf3_egg_H3K4me3_ChIP_macs3_peak_1270
N2_chrI	11998571	12003472	4902	329.23	53.33	2.43897	52.0714	strome_fem1_rrf3_egg_H3K4me3_ChIP_macs3_peak_1271
N2_chrI	12004105	12004603	499	181.99	4.64839	1.36096	3.82154	strome_fem1_rrf3_egg_H3K4me3_ChIP_macs3_peak_1272
N2_chrI	12011331	12013487	2157	259.88	23.2754	1.90225	22.2183	strome_fem1_rrf3_egg_H3K4me3_ChIP_macs3_peak_1273
N2_chrI	12037317	12043923	6607	280.79	28.5577	2.01851	27.4517	strome_fem1_rrf3_egg_H3K4me3_ChIP_macs3_peak_1274
N2_chrI	12073832	12083242	9411	302.89	43.681	2.24067	42.4983	strome_fem1_rrf3_egg_H3K4me3_ChIP_macs3_peak_1275
N2_chrI	12089322	12089878	557	222.81	6.68835	1.41414	5.81944	strome_fem1_rrf3_egg_H3K4me3_ChIP_macs3_peak_1276
N2_chrI	12093469	12102453	8985	429.93	103.036	2.97053	101.509	strome_fem1_rrf3_egg_H3K4me3_ChIP_macs3_peak_1277
N2_chrI	12112318	12113575	1258	250.45	21.0777	1.88305	20.0312	strome_fem1_rrf3_egg_H3K4me3_ChIP_macs3_peak_1278
N2_chrI	12114545	12115150	606	244.6	11.419	1.57792	10.4746	strome_fem1_rrf3_egg_H3K4me3_ChIP_macs3_peak_1279
N2_chrI	12121693	12122761	1069	211.42	10.9477	1.59201	10.0199	strome_fem1_rrf3_egg_H3K4me3_ChIP_macs3_peak_1280
N2_chrI	12140696	12141059	364	220.21	11.265	1.59856	10.329	strome_fem1_rrf3_egg_H3K4me3_ChIP_macs3_peak_1281
N2_chrI	12178928	12179517	590	242.79	17.8647	1.79542	16.8502	strome_fem1_rrf3_egg_H3K4me3_ChIP_macs3_peak_1282
N2_chrI	12184320	12184883	564	229.21	11.981	1.62367	11.03	strome_fem1_rrf3_egg_H3K4me3_ChIP_macs3_peak_1283
N2_chrI	12208477	12208799	323	202.51	7.29635	1.46438	6.41803	strome_fem1_rrf3_egg_H3K4me3_ChIP_macs3_peak_1284
N2_chrI	12216782	12221356	4575	228.22	16.9865	1.69697	16.0195	strome_fem1_rrf3_egg_H3K4me3_ChIP_macs3_peak_1285
N2_chrI	12228248	12228979	732	196.94	7.53181	1.48193	6.6504	strome_fem1_rrf3_egg_H3K4me3_ChIP_macs3_peak_1286
N2_chrI	12232758	12233522	765	232.89	11.8287	1.57572	10.897	strome_fem1_rrf3_egg_H3K4me3_ChIP_macs3_peak_1287
N2_chrI	12239902	12246113	6212	364.1	70.5042	2.63185	69.1611	strome_fem1_rrf3_egg_H3K4me3_ChIP_macs3_peak_1288
N2_chrI	12246554	12247431	878	178.96	4.40336	1.34835	3.58339	strome_fem1_rrf3_egg_H3K4me3_ChIP_macs3_peak_1289
N2_chrI	12249220	12252900	3681	334.27	48.8258	2.27763	47.6101	strome_fem1_rrf3_egg_H3K4me3_ChIP_macs3_peak_1290
N2_chrI	12259793	12260457	665	225.18	13.0304	1.66795	12.0671	strome_fem1_rrf3_egg_H3K4me3_ChIP_macs3_peak_1291
N2_chrI	12263429	12264246	818	250.99	15.0063	1.66324	14.03	strome_fem1_rrf3_egg_H3K4me3_ChIP_macs3_peak_1292
N2_chrI	12264753	12266767	2015	318.53	36.5531	2.07428	35.4131	strome_fem1_rrf3_egg_H3K4me3_ChIP_macs3_peak_1293
N2_chrI	12369521	12369928	408	235.91	16.1481	1.74408	15.1539	strome_fem1_rrf3_egg_H3K4me3_ChIP_macs3_peak_1294
N2_chrI	12460862	12461803	942	283.34	27.272	1.96568	26.1805	strome_fem1_rrf3_egg_H3K4me3_ChIP_macs3_peak_1295
N2_chrI	12501309	12502699	1391	285.1	23.5027	1.85727	22.4407	strome_fem1_rrf3_egg_H3K4me3_ChIP_macs3_peak_1296
N2_chrI	12510524	12511482	959	224.3	6.14373	1.38767	5.28558	strome_fem1_rrf3_egg_H3K4me3_ChIP_macs3_peak_1297
N2_chrI	12511813	12512824	1012	251.3	13.387	1.61231	12.4264	strome_fem1_rrf3_egg_H3K4me3_ChIP_macs3_peak_1298
N2_chrI	12513183	12513868	686	235.97	8.92584	1.49502	8.01961	strome_fem1_rrf3_egg_H3K4me3_ChIP_macs3_peak_1299
N2_chrI	12515364	12516535	1172	191.26	5.23622	1.38258	4.39613	strome_fem1_rrf3_egg_H3K4me3_ChIP_macs3_peak_1300
N2_chrI	12518180	12523808	5629	276.66	32.4522	2.06991	31.3386	strome_fem1_rrf3_egg_H3K4me3_ChIP_macs3_peak_1301
N2_chrI	12524471	12530705	6235	232.72	15.4746	1.71197	14.494	strome_fem1_rrf3_egg_H3K4me3_ChIP_macs3_peak_1302
N2_chrI	12531062	12531656	595	199.32	6.49323	1.43026	5.63038	strome_fem1_rrf3_egg_H3K4me3_ChIP_macs3_peak_1303
N2_chrI	12531983	12532757	775	280.8	27.5633	1.97905	26.4693	strome_fem1_rrf3_egg_H3K4me3_ChIP_macs3_peak_1304
N2_chrI	12543109	12546057	2949	300.87	42.5427	2.21709	41.3702	strome_fem1_rrf3_egg_H3K4me3_ChIP_macs3_peak_1305
N2_chrI	12547182	12547476	295	170.45	2.91939	1.26588	2.13971	strome_fem1_rrf3_egg_H3K4me3_ChIP_macs3_peak_1306
N2_chrI	12548146	12549091	946	196.75	6.82478	1.44954	5.95603	strome_fem1_rrf3_egg_H3K4me3_ChIP_macs3_peak_1307
N2_chrI	12549524	12549804	281	175.53	3.76157	1.31556	2.95713	strome_fem1_rrf3_egg_H3K4me3_ChIP_macs3_peak_1308
N2_chrI	12559583	12574889	15307	267.66	31.5942	1.95732	30.5213	strome_fem1_rrf3_egg_H3K4me3_ChIP_macs3_peak_1309
N2_chrI	12610720	12611431	712	198.43	6.1139	1.4169	5.25672	strome_fem1_rrf3_egg_H3K4me3_ChIP_macs3_peak_1310
N2_chrI	12626793	12627042	250	202.34	3.37675	1.26985	2.58258	strome_fem1_rrf3_egg_H3K4me3_ChIP_macs3_peak_1311
N2_chrI	12627374	12628818	1445	274.35	21.8264	1.80697	20.7901	strome_fem1_rrf3_egg_H3K4me3_ChIP_macs3_peak_1312
N2_chrI	12631125	12634961	3837	406.92	76.3053	2.71118	74.9019	strome_fem1_rrf3_egg_H3K4me3_ChIP_macs3_peak_1313
N2_chrI	12636672	12637095	424	252.48	21.188	1.88236	20.1398	strome_fem1_rrf3_egg_H3K4me3_ChIP_macs3_peak_1314
N2_chrI	12643715	12643974	260	200.68	6.60701	1.44325	5.73728	strome_fem1_rrf3_egg_H3K4me3_ChIP_macs3_peak_1315
N2_chrI	12644313	12644838	526	189.25	5.45163	1.3954	4.60751	strome_fem1_rrf3_egg_H3K4me3_ChIP_macs3_peak_1316
N2_chrI	12682819	12683181	363	178.58	4.11098	1.33415	3.29694	strome_fem1_rrf3_egg_H3K4me3_ChIP_macs3_peak_1317
N2_chrI	12683767	12691464	7698	447.22	112.524	3.1209	110.946	strome_fem1_rrf3_egg_H3K4me3_ChIP_macs3_peak_1318
N2_chrI	12693177	12695589	2413	279.88	23.9613	1.86821	22.9009	strome_fem1_rrf3_egg_H3K4me3_ChIP_macs3_peak_1319
N2_chrI	12696186	12705695	9510	276.26	28.6462	1.97456	27.5583	strome_fem1_rrf3_egg_H3K4me3_ChIP_macs3_peak_1320
N2_chrI	12762452	12765991	3540	273.47	30.2991	1.99912	29.2112	strome_fem1_rrf3_egg_H3K4me3_ChIP_macs3_peak_1321
N2_chrI	12766385	12781437	15053	304.59	44.308	2.18054	43.1372	strome_fem1_rrf3_egg_H3K4me3_ChIP_macs3_peak_1322
N2_chrI	12782781	12783345	565	194.87	5.34669	1.38367	4.5046	strome_fem1_rrf3_egg_H3K4me3_ChIP_macs3_peak_1323
N2_chrI	12789796	12790933	1138	268.16	27.3368	1.98206	26.2544	strome_fem1_rrf3_egg_H3K4me3_ChIP_macs3_peak_1324
N2_chrI	12808644	12810576	1933	284.82	37.3822	2.12221	36.2556	strome_fem1_rrf3_egg_H3K4me3_ChIP_macs3_peak_1325
N2_chrI	12812910	12814447	1538	197.04	7.53528	1.48161	6.6538	strome_fem1_rrf3_egg_H3K4me3_ChIP_macs3_peak_1326
N2_chrI	12837453	12838044	592	177.9	4.02516	1.32802	3.21439	strome_fem1_rrf3_egg_H3K4me3_ChIP_macs3_peak_1327
N2_chrI	12839056	12839594	539	171.72	3.18637	1.28294	2.398	strome_fem1_rrf3_egg_H3K4me3_ChIP_macs3_peak_1328
N2_chrI	12840064	12844909	4846	357.92	70.9177	2.61962	69.5842	strome_fem1_rrf3_egg_H3K4me3_ChIP_macs3_peak_1329
N2_chrI	12846227	12848115	1889	229.04	11.4368	1.58252	10.5025	strome_fem1_rrf3_egg_H3K4me3_ChIP_macs3_peak_1330
N2_chrI	12848501	12853505	5005	272.36	26.8839	1.99697	25.7887	strome_fem1_rrf3_egg_H3K4me3_ChIP_macs3_peak_1331
N2_chrI	12857696	12858155	460	190.49	3.42766	1.28198	2.63224	strome_fem1_rrf3_egg_H3K4me3_ChIP_macs3_peak_1332
N2_chrI	12862512	12863039	528	195.29	7.21492	1.47112	6.33814	strome_fem1_rrf3_egg_H3K4me3_ChIP_macs3_peak_1333
N2_chrI	12863364	12863701	338	215.95	6.65905	1.4199	5.79106	strome_fem1_rrf3_egg_H3K4me3_ChIP_macs3_peak_1334
N2_chrI	12890064	12890664	601	182.93	5.03022	1.37801	4.19619	strome_fem1_rrf3_egg_H3K4me3_ChIP_macs3_peak_1335
N2_chrI	12893184	12896363	3180	255.95	24.9273	1.88662	23.8845	strome_fem1_rrf3_egg_H3K4me3_ChIP_macs3_peak_1336
N2_chrI	12896737	12899918	3182	333.96	58.9887	2.41671	57.7362	strome_fem1_rrf3_egg_H3K4me3_ChIP_macs3_peak_1337
N2_chrI	12911822	12914841	3020	268.72	28.3491	2.01441	27.2561	strome_fem1_rrf3_egg_H3K4me3_ChIP_macs3_peak_1338
N2_chrI	12916618	12917582	965	209.64	8.7019	1.51393	7.80242	strome_fem1_rrf3_egg_H3K4me3_ChIP_macs3_peak_1339
N2_chrI	12918249	12918791	543	214.31	9.38597	1.52198	8.48307	strome_fem1_rrf3_egg_H3K4me3_ChIP_macs3_peak_1340
N2_chrI	12920018	12920673	656	194.73	4.00055	1.3128	3.18891	strome_fem1_rrf3_egg_H3K4me3_ChIP_macs3_peak_1341
N2_chrI	12921065	12922113	1049	208.69	6.31026	1.41472	5.44915	strome_fem1_rrf3_egg_H3K4me3_ChIP_macs3_peak_1342
N2_chrI	12922771	12923041	271	183.75	3.6627	1.30271	2.86047	strome_fem1_rrf3_egg_H3K4me3_ChIP_macs3_peak_1343
N2_chrI	12924409	12924916	508	184.36	5.11624	1.38476	4.27834	strome_fem1_rrf3_egg_H3K4me3_ChIP_macs3_peak_1344
N2_chrI	12925274	12925606	333	183.75	4.23727	1.33616	3.42049	strome_fem1_rrf3_egg_H3K4me3_ChIP_macs3_peak_1345
N2_chrI	12927951	12928451	501	174.15	3.04561	1.27133	2.26174	strome_fem1_rrf3_egg_H3K4me3_ChIP_macs3_peak_1346
N2_chrI	12929486	12929817	332	211.18	4.95169	1.34731	4.11734	strome_fem1_rrf3_egg_H3K4me3_ChIP_macs3_peak_1347
N2_chrI	12930532	12930861	330	197.81	5.95407	1.41071	5.09928	strome_fem1_rrf3_egg_H3K4me3_ChIP_macs3_peak_1348
N2_chrI	12933096	12934172	1077	194.81	4.61976	1.34389	3.79454	strome_fem1_rrf3_egg_H3K4me3_ChIP_macs3_peak_1349
N2_chrI	12934921	12943822	8902	431.1	109.418	3.11743	107.844	strome_fem1_rrf3_egg_H3K4me3_ChIP_macs3_peak_1350
N2_chrI	12944127	12945050	924	197.71	5.33325	1.37647	4.49245	strome_fem1_rrf3_egg_H3K4me3_ChIP_macs3_peak_1351
N2_chrI	12946026	12946699	674	206.25	7.18486	1.45789	6.30759	strome_fem1_rrf3_egg_H3K4me3_ChIP_macs3_peak_1352
N2_chrI	12947339	12948663	1325	197.02	7.6739	1.48335	6.79242	strome_fem1_rrf3_egg_H3K4me3_ChIP_macs3_peak_1353
N2_chrI	12950125	12961126	11002	371.33	75.5077	2.69249	74.1344	strome_fem1_rrf3_egg_H3K4me3_ChIP_macs3_peak_1354
N2_chrI	12961709	12963646	1938	184.07	4.35675	1.34242	3.53723	strome_fem1_rrf3_egg_H3K4me3_ChIP_macs3_peak_1355
N2_chrI	12990577	12990954	378	212.62	7.32562	1.45879	6.44335	strome_fem1_rrf3_egg_H3K4me3_ChIP_macs3_peak_1356
N2_chrI	12991287	12992395	1109	237.92	10.7418	1.54909	9.81435	strome_fem1_rrf3_egg_H3K4me3_ChIP_macs3_peak_1357
N2_chrI	12992941	12993554	614	193.74	5.54048	1.3974	4.69271	strome_fem1_rrf3_egg_H3K4me3_ChIP_macs3_peak_1358
N2_chrI	12994665	13006820	12156	495.7	137.7	3.39414	135.974	strome_fem1_rrf3_egg_H3K4me3_ChIP_macs3_peak_1359
N2_chrI	13007390	13009779	2390	219.48	8.39803	1.47474	7.51009	strome_fem1_rrf3_egg_H3K4me3_ChIP_macs3_peak_1360
N2_chrI	13010664	13011474	811	216.95	6.8966	1.42031	6.02834	strome_fem1_rrf3_egg_H3K4me3_ChIP_macs3_peak_1361
N2_chrI	13012374	13012850	477	200.68	3.52393	1.27938	2.72574	strome_fem1_rrf3_egg_H3K4me3_ChIP_macs3_peak_1362
N2_chrI	13014607	13014967	361	219.2	12.0633	1.64074	11.1122	strome_fem1_rrf3_egg_H3K4me3_ChIP_macs3_peak_1363
N2_chrI	13017398	13018191	794	172.13	3.20214	1.28391	2.41308	strome_fem1_rrf3_egg_H3K4me3_ChIP_macs3_peak_1364
N2_chrI	13018745	13019595	851	193.22	4.66539	1.34896	3.83893	strome_fem1_rrf3_egg_H3K4me3_ChIP_macs3_peak_1365
N2_chrI	13030483	13030763	281	177.81	4.20072	1.34012	3.38446	strome_fem1_rrf3_egg_H3K4me3_ChIP_macs3_peak_1366
N2_chrI	13031092	13032940	1849	357.12	63.8343	2.62521	62.5045	strome_fem1_rrf3_egg_H3K4me3_ChIP_macs3_peak_1367
N2_chrI	13188280	13189486	1207	245.1	10.0519	1.52043	9.12889	strome_fem1_rrf3_egg_H3K4me3_ChIP_macs3_peak_1368
N2_chrI	13191451	13193164	1714	247.97	15.7862	1.70953	14.7948	strome_fem1_rrf3_egg_H3K4me3_ChIP_macs3_peak_1369
N2_chrI	13193667	13200811	7145	279.38	33.4302	2.03965	32.3296	strome_fem1_rrf3_egg_H3K4me3_ChIP_macs3_peak_1370
N2_chrI	13201282	13201557	276	213.54	5.61894	1.37689	4.77125	strome_fem1_rrf3_egg_H3K4me3_ChIP_macs3_peak_1371
N2_chrI	13202018	13203424	1407	198.39	7.50527	1.48224	6.62247	strome_fem1_rrf3_egg_H3K4me3_ChIP_macs3_peak_1372
N2_chrI	13212519	13212870	352	186.42	3.78049	1.30742	2.97493	strome_fem1_rrf3_egg_H3K4me3_ChIP_macs3_peak_1373
N2_chrI	13256118	13256533	416	194.98	5.21516	1.37702	4.37535	strome_fem1_rrf3_egg_H3K4me3_ChIP_macs3_peak_1374
N2_chrI	13259697	13261766	2070	323.01	51.2066	2.27043	49.9986	strome_fem1_rrf3_egg_H3K4me3_ChIP_macs3_peak_1375
N2_chrI	13276626	13280393	3768	353.61	56.9037	2.32357	55.6529	strome_fem1_rrf3_egg_H3K4me3_ChIP_macs3_peak_1376
N2_chrI	13294189	13302309	8121	511.65	114.237	3.06058	112.611	strome_fem1_rrf3_egg_H3K4me3_ChIP_macs3_peak_1377
N2_chrI	13305536	13309047	3512	386.41	46.3628	2.16828	45.1339	strome_fem1_rrf3_egg_H3K4me3_ChIP_macs3_peak_1378
N2_chrI	13316927	13317733	807	229.34	10.1915	1.53792	9.27269	strome_fem1_rrf3_egg_H3K4me3_ChIP_macs3_peak_1379
N2_chrI	13318213	13328100	9888	342.37	56.3715	2.3864	55.1169	strome_fem1_rrf3_egg_H3K4me3_ChIP_macs3_peak_1380
N2_chrI	13328428	13329833	1406	226.6	6.58892	1.40428	5.72456	strome_fem1_rrf3_egg_H3K4me3_ChIP_macs3_peak_1381
N2_chrI	13330213	13338042	7830	365.4	59.0967	2.31314	57.8398	strome_fem1_rrf3_egg_H3K4me3_ChIP_macs3_peak_1382
N2_chrI	13338993	13340245	1253	236.04	6.31603	1.38826	5.45228	strome_fem1_rrf3_egg_H3K4me3_ChIP_macs3_peak_1383
N2_chrI	13340602	13341242	641	229.5	9.50257	1.51051	8.59361	strome_fem1_rrf3_egg_H3K4me3_ChIP_macs3_peak_1384
N2_chrI	13342035	13345038	3004	276.72	16.5347	1.66835	15.5453	strome_fem1_rrf3_egg_H3K4me3_ChIP_macs3_peak_1385
N2_chrI	13345889	13346728	840	288.83	26.4748	1.89642	25.4019	strome_fem1_rrf3_egg_H3K4me3_ChIP_macs3_peak_1386
N2_chrI	13359843	13361187	1345	244.48	19.7235	1.80059	18.7101	strome_fem1_rrf3_egg_H3K4me3_ChIP_macs3_peak_1387
N2_chrI	13364828	13368071	3244	313.73	46.7295	2.21938	45.5445	strome_fem1_rrf3_egg_H3K4me3_ChIP_macs3_peak_1388
N2_chrI	13368828	13369186	359	197.93	4.78762	1.35001	3.95912	strome_fem1_rrf3_egg_H3K4me3_ChIP_macs3_peak_1389
N2_chrI	13369670	13383984	14315	313.69	47.5894	2.23388	46.3953	strome_fem1_rrf3_egg_H3K4me3_ChIP_macs3_peak_1390
N2_chrI	13398442	13399562	1121	201.39	7.34813	1.46291	6.47293	strome_fem1_rrf3_egg_H3K4me3_ChIP_macs3_peak_1391
N2_chrI	13402454	13405112	2659	249.98	23.9625	1.85999	22.9308	strome_fem1_rrf3_egg_H3K4me3_ChIP_macs3_peak_1392
N2_chrI	13405833	13408100	2268	231.37	9.29048	1.49775	8.38666	strome_fem1_rrf3_egg_H3K4me3_ChIP_macs3_peak_1393
N2_chrI	13408592	13409019	428	234.76	15.4301	1.71145	14.4492	strome_fem1_rrf3_egg_H3K4me3_ChIP_macs3_peak_1394
N2_chrI	13420591	13423972	3382	294.41	38.1079	2.01231	37.0036	strome_fem1_rrf3_egg_H3K4me3_ChIP_macs3_peak_1395
N2_chrI	13445492	13449406	3915	349.95	33.1533	1.97566	32.0116	strome_fem1_rrf3_egg_H3K4me3_ChIP_macs3_peak_1396
N2_chrI	13458857	13461754	2898	409.55	96.1342	2.78403	94.6781	strome_fem1_rrf3_egg_H3K4me3_ChIP_macs3_peak_1397
N2_chrI	13462471	13475824	13354	319.65	46.8333	2.30228	45.6172	strome_fem1_rrf3_egg_H3K4me3_ChIP_macs3_peak_1398
N2_chrI	13476759	13477904	1146	190.54	5.14918	1.37605	4.3123	strome_fem1_rrf3_egg_H3K4me3_ChIP_macs3_peak_1399
N2_chrI	13482930	13483401	472	196.1	3.70893	1.29395	2.90574	strome_fem1_rrf3_egg_H3K4me3_ChIP_macs3_peak_1400
N2_chrI	13499066	13500509	1444	291.87	35.3368	2.19196	34.1748	strome_fem1_rrf3_egg_H3K4me3_ChIP_macs3_peak_1401
N2_chrI	13501059	13502645	1587	187.79	5.16856	1.38259	4.33026	strome_fem1_rrf3_egg_H3K4me3_ChIP_macs3_peak_1402
N2_chrI	13504121	13508565	4445	265.49	30.4058	1.91608	29.3455	strome_fem1_rrf3_egg_H3K4me3_ChIP_macs3_peak_1403
N2_chrI	13508934	13509506	573	183.55	5.05011	1.37655	4.21663	strome_fem1_rrf3_egg_H3K4me3_ChIP_macs3_peak_1404
N2_chrI	13509808	13512715	2908	227.84	14.1502	1.65993	13.1927	strome_fem1_rrf3_egg_H3K4me3_ChIP_macs3_peak_1405
N2_chrI	13520070	13527092	7023	322.51	48.0659	2.3485	46.8385	strome_fem1_rrf3_egg_H3K4me3_ChIP_macs3_peak_1406
N2_chrI	13528721	13529072	352	193.01	3.93005	1.30771	3.12206	strome_fem1_rrf3_egg_H3K4me3_ChIP_macs3_peak_1407
N2_chrI	13531215	13531711	497	197.22	6.26506	1.42273	5.40667	strome_fem1_rrf3_egg_H3K4me3_ChIP_macs3_peak_1408
N2_chrI	13535057	13535410	354	196.57	3.92537	1.30586	3.1166	strome_fem1_rrf3_egg_H3K4me3_ChIP_macs3_peak_1409
N2_chrI	13535863	13536693	831	218.46	12.2643	1.60402	11.3316	strome_fem1_rrf3_egg_H3K4me3_ChIP_macs3_peak_1410
N2_chrI	13548518	13553566	5049	310.8	43.9694	2.18716	42.7966	strome_fem1_rrf3_egg_H3K4me3_ChIP_macs3_peak_1411
N2_chrI	13561742	13562901	1160	203.61	7.44409	1.45473	6.57016	strome_fem1_rrf3_egg_H3K4me3_ChIP_macs3_peak_1412
N2_chrI	13563429	13564398	970	220.38	9.16705	1.51339	8.26274	strome_fem1_rrf3_egg_H3K4me3_ChIP_macs3_peak_1413
N2_chrI	13568593	13569014	422	231.73	15.5826	1.74419	14.5905	strome_fem1_rrf3_egg_H3K4me3_ChIP_macs3_peak_1414
N2_chrI	13569328	13570241	914	211.31	10.031	1.56473	9.1123	strome_fem1_rrf3_egg_H3K4me3_ChIP_macs3_peak_1415
N2_chrI	13576968	13579052	2085	338.35	57.642	2.53234	56.3527	strome_fem1_rrf3_egg_H3K4me3_ChIP_macs3_peak_1416
N2_chrI	13579416	13580716	1301	193.35	6.13453	1.42258	5.27741	strome_fem1_rrf3_egg_H3K4me3_ChIP_macs3_peak_1417
N2_chrI	13581640	13582253	614	177.61	3.81287	1.31735	3.00676	strome_fem1_rrf3_egg_H3K4me3_ChIP_macs3_peak_1418
N2_chrI	13587843	13589122	1280	188.97	5.52134	1.39621	4.67766	strome_fem1_rrf3_egg_H3K4me3_ChIP_macs3_peak_1419
N2_chrI	13590010	13590581	572	189.12	3.11973	1.26363	2.33369	strome_fem1_rrf3_egg_H3K4me3_ChIP_macs3_peak_1420
N2_chrI	13591757	13592386	630	217.62	7.02844	1.43208	6.15639	strome_fem1_rrf3_egg_H3K4me3_ChIP_macs3_peak_1421
N2_chrI	13593180	13596997	3818	265.96	25.922	1.87641	24.873	strome_fem1_rrf3_egg_H3K4me3_ChIP_macs3_peak_1422
N2_chrI	13599852	13600284	433	194.44	5.23741	1.37786	4.3983	strome_fem1_rrf3_egg_H3K4me3_ChIP_macs3_peak_1423
N2_chrI	13604881	13615657	10777	334.63	54.9092	2.35631	53.6645	strome_fem1_rrf3_egg_H3K4me3_ChIP_macs3_peak_1424
N2_chrI	13616404	13616970	567	216.22	7.14542	1.44794	6.26569	strome_fem1_rrf3_egg_H3K4me3_ChIP_macs3_peak_1425
N2_chrI	13617327	13618184	858	217.55	9.10935	1.51207	8.2051	strome_fem1_rrf3_egg_H3K4me3_ChIP_macs3_peak_1426
N2_chrI	13623088	13628423	5336	272.9	34.7541	2.02828	33.6635	strome_fem1_rrf3_egg_H3K4me3_ChIP_macs3_peak_1427
N2_chrI	13629489	13630588	1100	188.09	4.71435	1.35665	3.88742	strome_fem1_rrf3_egg_H3K4me3_ChIP_macs3_peak_1428
N2_chrI	13639384	13639750	367	183.34	4.70839	1.36454	3.8794	strome_fem1_rrf3_egg_H3K4me3_ChIP_macs3_peak_1429
N2_chrI	13646306	13647627	1322	294.49	7.13626	1.3607	6.26344	strome_fem1_rrf3_egg_H3K4me3_ChIP_macs3_peak_1430
N2_chrI	13647936	13648716	781	272.15	5.97049	1.34178	5.11498	strome_fem1_rrf3_egg_H3K4me3_ChIP_macs3_peak_1431
N2_chrI	13649088	13650507	1420	247.38	5.17033	1.32576	4.33275	strome_fem1_rrf3_egg_H3K4me3_ChIP_macs3_peak_1432
N2_chrI	13658968	13659248	281	198.41	4.81358	1.35135	3.98429	strome_fem1_rrf3_egg_H3K4me3_ChIP_macs3_peak_1433
N2_chrI	13659772	13660028	257	195.13	5.37729	1.38374	4.53537	strome_fem1_rrf3_egg_H3K4me3_ChIP_macs3_peak_1434
N2_chrI	13661348	13670674	9327	379.43	65.7595	2.50114	64.4365	strome_fem1_rrf3_egg_H3K4me3_ChIP_macs3_peak_1435
N2_chrI	13671150	13672104	955	236.59	9.34817	1.49463	8.44	strome_fem1_rrf3_egg_H3K4me3_ChIP_macs3_peak_1436
N2_chrI	13687191	13704513	17323	416.31	92.6102	2.94864	91.1272	strome_fem1_rrf3_egg_H3K4me3_ChIP_macs3_peak_1437
N2_chrI	13709554	13710513	960	183.46	4.24655	1.3366	3.42943	strome_fem1_rrf3_egg_H3K4me3_ChIP_macs3_peak_1438
N2_chrI	13714541	13715245	705	239.26	15.8255	1.67802	14.8558	strome_fem1_rrf3_egg_H3K4me3_ChIP_macs3_peak_1439
N2_chrI	13731241	13731984	744	216.61	10.9949	1.57278	10.0719	strome_fem1_rrf3_egg_H3K4me3_ChIP_macs3_peak_1440
N2_chrI	13785303	13786225	923	184.87	5.08418	1.37416	4.25124	strome_fem1_rrf3_egg_H3K4me3_ChIP_macs3_peak_1441
N2_chrI	13790705	13797679	6975	288.92	36.8754	2.0892	35.7489	strome_fem1_rrf3_egg_H3K4me3_ChIP_macs3_peak_1442
N2_chrI	13798874	13799939	1066	201.16	5.81709	1.39859	4.96558	strome_fem1_rrf3_egg_H3K4me3_ChIP_macs3_peak_1443
N2_chrI	13802460	13803217	758	179.31	4.31048	1.34511	3.49157	strome_fem1_rrf3_egg_H3K4me3_ChIP_macs3_peak_1444
N2_chrI	13807813	13808240	428	179.23	4.27261	1.34252	3.45493	strome_fem1_rrf3_egg_H3K4me3_ChIP_macs3_peak_1445
N2_chrI	13818856	13819573	718	179.78	4.18954	1.33773	3.37344	strome_fem1_rrf3_egg_H3K4me3_ChIP_macs3_peak_1446
N2_chrI	13831019	13834882	3864	288.28	32.9465	2.07946	31.8232	strome_fem1_rrf3_egg_H3K4me3_ChIP_macs3_peak_1447
N2_chrI	13835775	13836482	708	208.83	6.77566	1.43642	5.905	strome_fem1_rrf3_egg_H3K4me3_ChIP_macs3_peak_1448
N2_chrI	13837208	13839273	2066	306.7	41.3111	2.29956	40.1091	strome_fem1_rrf3_egg_H3K4me3_ChIP_macs3_peak_1449
N2_chrI	13842412	13853279	10868	271.84	28.9572	1.97859	27.8732	strome_fem1_rrf3_egg_H3K4me3_ChIP_macs3_peak_1450
N2_chrI	13853643	13854904	1262	208.48	9.30337	1.54923	8.39015	strome_fem1_rrf3_egg_H3K4me3_ChIP_macs3_peak_1451
N2_chrI	13863855	13869280	5426	237.89	15.4688	1.67227	14.5026	strome_fem1_rrf3_egg_H3K4me3_ChIP_macs3_peak_1452
N2_chrI	13869605	13881034	11430	332.2	50.9613	2.33032	49.7275	strome_fem1_rrf3_egg_H3K4me3_ChIP_macs3_peak_1453
N2_chrI	13881599	13881880	282	228.75	3.71372	1.26908	2.91048	strome_fem1_rrf3_egg_H3K4me3_ChIP_macs3_peak_1454
N2_chrI	13882308	13883799	1492	243.81	16.1116	1.7116	15.1251	strome_fem1_rrf3_egg_H3K4me3_ChIP_macs3_peak_1455
N2_chrI	13886328	13889099	2772	285.33	26.0286	1.89586	24.9555	strome_fem1_rrf3_egg_H3K4me3_ChIP_macs3_peak_1456
N2_chrI	13889620	13897622	8003	317.96	44.5086	2.11432	43.3432	strome_fem1_rrf3_egg_H3K4me3_ChIP_macs3_peak_1457
N2_chrI	13900010	13900418	409	194.86	4.43248	1.3368	3.61016	strome_fem1_rrf3_egg_H3K4me3_ChIP_macs3_peak_1458
N2_chrI	13902946	13903440	495	224.41	6.30893	1.39581	5.44776	strome_fem1_rrf3_egg_H3K4me3_ChIP_macs3_peak_1459
N2_chrI	13916498	13917602	1105	187.42	5.26653	1.38774	4.4259	strome_fem1_rrf3_egg_H3K4me3_ChIP_macs3_peak_1460
N2_chrI	13926567	13928095	1529	272.08	22.6542	1.88373	21.5919	strome_fem1_rrf3_egg_H3K4me3_ChIP_macs3_peak_1461
N2_chrI	13929751	13931577	1827	263.41	19.5647	1.78404	18.5442	strome_fem1_rrf3_egg_H3K4me3_ChIP_macs3_peak_1462
N2_chrI	13967850	13968117	268	206.62	5.88579	1.39692	5.03216	strome_fem1_rrf3_egg_H3K4me3_ChIP_macs3_peak_1463
N2_chrI	13979656	13994434	14779	361.62	73.1734	2.6149	71.8212	strome_fem1_rrf3_egg_H3K4me3_ChIP_macs3_peak_1464
N2_chrI	13994871	13995242	372	213.01	9.04922	1.53092	8.13997	strome_fem1_rrf3_egg_H3K4me3_ChIP_macs3_peak_1465
N2_chrI	13995560	14010791	15232	283.49	31.1795	1.98782	30.0793	strome_fem1_rrf3_egg_H3K4me3_ChIP_macs3_peak_1466
N2_chrI	14014675	14016722	2048	378.43	53.1614	2.33475	51.8875	strome_fem1_rrf3_egg_H3K4me3_ChIP_macs3_peak_1467
N2_chrI	14020423	14021720	1298	309.34	26.3796	1.86833	25.2968	strome_fem1_rrf3_egg_H3K4me3_ChIP_macs3_peak_1468
N2_chrI	14024411	14024724	314	213.48	4.16899	1.3022	3.35495	strome_fem1_rrf3_egg_H3K4me3_ChIP_macs3_peak_1469
N2_chrI	14026617	14026925	309	227.3	6.87201	1.4114	6.0043	strome_fem1_rrf3_egg_H3K4me3_ChIP_macs3_peak_1470
N2_chrI	14033537	14033865	329	184.74	4.13971	1.3301	3.32477	strome_fem1_rrf3_egg_H3K4me3_ChIP_macs3_peak_1471
N2_chrI	14065009	14066160	1152	263.97	20.8703	1.84164	19.8313	strome_fem1_rrf3_egg_H3K4me3_ChIP_macs3_peak_1472
N2_chrI	14084393	14084979	587	188.31	4.46684	1.34038	3.64662	strome_fem1_rrf3_egg_H3K4me3_ChIP_macs3_peak_1473
N2_chrI	14095387	14097668	2282	291.21	25.9385	1.92954	24.8501	strome_fem1_rrf3_egg_H3K4me3_ChIP_macs3_peak_1474
N2_chrI	14109710	14110212	503	178.35	4.11756	1.33413	3.30382	strome_fem1_rrf3_egg_H3K4me3_ChIP_macs3_peak_1475
N2_chrI	14117811	14127766	9956	330.81	41.7896	2.15629	40.6087	strome_fem1_rrf3_egg_H3K4me3_ChIP_macs3_peak_1476
N2_chrI	14131856	14133937	2082	381.99	74.1973	2.66825	72.8295	strome_fem1_rrf3_egg_H3K4me3_ChIP_macs3_peak_1477
N2_chrI	14134446	14160098	25653	340.61	56.4114	2.46154	55.1329	strome_fem1_rrf3_egg_H3K4me3_ChIP_macs3_peak_1478
N2_chrI	14179428	14179691	264	196.81	5.122	1.37267	4.28311	strome_fem1_rrf3_egg_H3K4me3_ChIP_macs3_peak_1479
N2_chrI	14180895	14182272	1378	241.28	13.7464	1.65424	12.7778	strome_fem1_rrf3_egg_H3K4me3_ChIP_macs3_peak_1480
N2_chrI	14185680	14186006	327	173.97	3.56903	1.30577	2.76931	strome_fem1_rrf3_egg_H3K4me3_ChIP_macs3_peak_1481
N2_chrI	14201519	14203711	2193	241.74	18.6136	1.74974	17.6185	strome_fem1_rrf3_egg_H3K4me3_ChIP_macs3_peak_1482
N2_chrI	14241243	14241670	428	276.37	22.1532	1.8536	21.0975	strome_fem1_rrf3_egg_H3K4me3_ChIP_macs3_peak_1483
N2_chrI	14263822	14266038	2217	338.97	48.5281	2.3562	47.2912	strome_fem1_rrf3_egg_H3K4me3_ChIP_macs3_peak_1484
N2_chrI	14288266	14288903	638	211.23	3.59309	1.27528	2.79294	strome_fem1_rrf3_egg_H3K4me3_ChIP_macs3_peak_1485
N2_chrI	14324692	14327059	2368	274.25	21.445	1.83868	20.3938	strome_fem1_rrf3_egg_H3K4me3_ChIP_macs3_peak_1486
N2_chrI	14336611	14339546	2936	298.36	27.4701	1.91454	26.3865	strome_fem1_rrf3_egg_H3K4me3_ChIP_macs3_peak_1487
N2_chrI	14341270	14342573	1304	338.1	49.795	2.42604	48.5345	strome_fem1_rrf3_egg_H3K4me3_ChIP_macs3_peak_1488
N2_chrI	14344734	14345999	1266	333.61	45.2756	2.31942	44.0459	strome_fem1_rrf3_egg_H3K4me3_ChIP_macs3_peak_1489
N2_chrI	14349909	14350905	997	332.74	40.7148	2.15136	39.5308	strome_fem1_rrf3_egg_H3K4me3_ChIP_macs3_peak_1490
N2_chrI	14394124	14395509	1386	199.97	7.1429	1.44839	6.27367	strome_fem1_rrf3_egg_H3K4me3_ChIP_macs3_peak_1491
N2_chrI	14396149	14400082	3934	292.7	38.1953	2.13816	37.0523	strome_fem1_rrf3_egg_H3K4me3_ChIP_macs3_peak_1492
N2_chrI	14443961	14449212	5252	323.44	51.7074	2.37996	50.4687	strome_fem1_rrf3_egg_H3K4me3_ChIP_macs3_peak_1493
N2_chrI	14449587	14449880	294	186.76	5.55995	1.40556	4.71236	strome_fem1_rrf3_egg_H3K4me3_ChIP_macs3_peak_1494
N2_chrI	14454132	14454946	815	182.76	4.70464	1.36355	3.87639	strome_fem1_rrf3_egg_H3K4me3_ChIP_macs3_peak_1495
N2_chrI	14460769	14461173	405	176.47	3.97911	1.33004	3.16753	strome_fem1_rrf3_egg_H3K4me3_ChIP_macs3_peak_1496
N2_chrI	14462403	14464107	1705	209.01	9.12552	1.5241	8.22332	strome_fem1_rrf3_egg_H3K4me3_ChIP_macs3_peak_1497
N2_chrI	14464969	14465234	266	199.33	6.24714	1.42507	5.3861	strome_fem1_rrf3_egg_H3K4me3_ChIP_macs3_peak_1498
N2_chrI	14468115	14469101	987	191.62	5.21192	1.37912	4.37362	strome_fem1_rrf3_egg_H3K4me3_ChIP_macs3_peak_1499
N2_chrI	14504929	14513304	8376	394.25	92.8825	2.86581	91.4195	strome_fem1_rrf3_egg_H3K4me3_ChIP_macs3_peak_1500
N2_chrI	14516576	14517516	941	205.41	9.37789	1.54527	8.46918	strome_fem1_rrf3_egg_H3K4me3_ChIP_macs3_peak_1501
N2_chrI	14518951	14519231	281	183.93	4.15768	1.33318	3.34162	strome_fem1_rrf3_egg_H3K4me3_ChIP_macs3_peak_1502
N2_chrI	14531600	14539177	7578	266.55	26.3854	1.92187	25.3205	strome_fem1_rrf3_egg_H3K4me3_ChIP_macs3_peak_1503
N2_chrI	14539998	14540509	512	176.44	3.93167	1.32628	3.12187	strome_fem1_rrf3_egg_H3K4me3_ChIP_macs3_peak_1504
N2_chrI	14540877	14541257	381	194.36	3.44677	1.28018	2.65069	strome_fem1_rrf3_egg_H3K4me3_ChIP_macs3_peak_1505
N2_chrI	14541850	14543139	1290	200.17	6.68073	1.43638	5.8153	strome_fem1_rrf3_egg_H3K4me3_ChIP_macs3_peak_1506
N2_chrI	14551027	14551615	589	185.48	5.11579	1.38304	4.2781	strome_fem1_rrf3_egg_H3K4me3_ChIP_macs3_peak_1507
N2_chrI	14552176	14552927	752	202.99	8.92813	1.5288	8.02684	strome_fem1_rrf3_egg_H3K4me3_ChIP_macs3_peak_1508
N2_chrI	14558950	14559768	819	209.31	5.37315	1.36944	4.53034	strome_fem1_rrf3_egg_H3K4me3_ChIP_macs3_peak_1509
N2_chrI	14560951	14565848	4898	274.5	35.7339	2.02007	34.6364	strome_fem1_rrf3_egg_H3K4me3_ChIP_macs3_peak_1510
N2_chrI	14569826	14570560	735	215.23	12.0246	1.61472	11.0889	strome_fem1_rrf3_egg_H3K4me3_ChIP_macs3_peak_1511
N2_chrI	14600996	14601513	518	213.73	11.4643	1.60934	10.5295	strome_fem1_rrf3_egg_H3K4me3_ChIP_macs3_peak_1512
N2_chrI	14610935	14611533	599	230.69	15.3371	1.73641	14.3481	strome_fem1_rrf3_egg_H3K4me3_ChIP_macs3_peak_1513
N2_chrI	14634961	14636224	1264	263.01	24.4398	1.9626	23.3618	strome_fem1_rrf3_egg_H3K4me3_ChIP_macs3_peak_1514
N2_chrI	14643557	14643913	357	194.42	6.70957	1.44828	5.84205	strome_fem1_rrf3_egg_H3K4me3_ChIP_macs3_peak_1515
N2_chrI	14644230	14648741	4512	269.9	29.3141	2.00324	28.2256	strome_fem1_rrf3_egg_H3K4me3_ChIP_macs3_peak_1516
N2_chrI	14649718	14650342	625	194.15	6.08711	1.42	5.23038	strome_fem1_rrf3_egg_H3K4me3_ChIP_macs3_peak_1517
N2_chrI	14651043	14651662	620	212.75	7.65621	1.4617	6.77469	strome_fem1_rrf3_egg_H3K4me3_ChIP_macs3_peak_1518
N2_chrI	14652052	14652652	601	184.53	5.24432	1.38686	4.40603	strome_fem1_rrf3_egg_H3K4me3_ChIP_macs3_peak_1519
N2_chrI	14653493	14654088	596	238.65	15.5331	1.73365	14.5378	strome_fem1_rrf3_egg_H3K4me3_ChIP_macs3_peak_1520
N2_chrI	14654969	14656442	1474	282.05	32.5569	2.11542	31.4241	strome_fem1_rrf3_egg_H3K4me3_ChIP_macs3_peak_1521
N2_chrI	14682071	14684476	2406	260.37	31.3601	1.95234	30.3007	strome_fem1_rrf3_egg_H3K4me3_ChIP_macs3_peak_1522
N2_chrI	14685393	14686019	627	184.61	4.4458	1.34752	3.62345	strome_fem1_rrf3_egg_H3K4me3_ChIP_macs3_peak_1523
N2_chrI	14686380	14696555	10176	357.27	59.0565	2.47423	57.7667	strome_fem1_rrf3_egg_H3K4me3_ChIP_macs3_peak_1524
N2_chrI	14698455	14700294	1840	207.3	8.79505	1.51985	7.89391	strome_fem1_rrf3_egg_H3K4me3_ChIP_macs3_peak_1525
N2_chrI	14700953	14702184	1232	196.68	6.36647	1.42046	5.51043	strome_fem1_rrf3_egg_H3K4me3_ChIP_macs3_peak_1526
N2_chrI	14703525	14706616	3092	261.11	26.1136	1.90036	25.064	strome_fem1_rrf3_egg_H3K4me3_ChIP_macs3_peak_1527
N2_chrI	14726557	14726809	253	204.46	9.14909	1.53784	8.2437	strome_fem1_rrf3_egg_H3K4me3_ChIP_macs3_peak_1528
N2_chrI	14740486	14741002	517	185.29	4.17762	1.33068	3.36254	strome_fem1_rrf3_egg_H3K4me3_ChIP_macs3_peak_1529
N2_chrI	14742627	14743129	503	183.28	4.56045	1.35387	3.73623	strome_fem1_rrf3_egg_H3K4me3_ChIP_macs3_peak_1530
N2_chrI	14744541	14756317	11777	345.69	61.2256	2.45856	59.9447	strome_fem1_rrf3_egg_H3K4me3_ChIP_macs3_peak_1531
N2_chrI	14756800	14766695	9896	335.58	51.6376	2.27313	50.4168	strome_fem1_rrf3_egg_H3K4me3_ChIP_macs3_peak_1532
N2_chrI	14768608	14786035	17428	311.7	39.6799	2.11433	38.524	strome_fem1_rrf3_egg_H3K4me3_ChIP_macs3_peak_1533
N2_chrI	14786379	14786766	388	193.52	4.48413	1.34036	3.66179	strome_fem1_rrf3_egg_H3K4me3_ChIP_macs3_peak_1534
N2_chrI	14787282	14787852	571	209.98	4.95219	1.34851	4.11855	strome_fem1_rrf3_egg_H3K4me3_ChIP_macs3_peak_1535
N2_chrI	14788522	14788773	252	194.68	6.98464	1.46458	6.11017	strome_fem1_rrf3_egg_H3K4me3_ChIP_macs3_peak_1536
N2_chrI	14789537	14790001	465	173.53	3.53133	1.3043	2.73248	strome_fem1_rrf3_egg_H3K4me3_ChIP_macs3_peak_1537
N2_chrI	14791516	14792035	520	186.35	3.5574	1.29402	2.75826	strome_fem1_rrf3_egg_H3K4me3_ChIP_macs3_peak_1538
N2_chrI	14795073	14805248	10176	490	135.495	3.33623	133.806	strome_fem1_rrf3_egg_H3K4me3_ChIP_macs3_peak_1539
N2_chrI	14810228	14811394	1167	207.43	5.44968	1.37319	4.60617	strome_fem1_rrf3_egg_H3K4me3_ChIP_macs3_peak_1540
N2_chrI	14815589	14816301	713	186.61	5.31682	1.39188	4.47493	strome_fem1_rrf3_egg_H3K4me3_ChIP_macs3_peak_1541
N2_chrI	14824074	14824325	252	188.84	3.56617	1.29222	2.76679	strome_fem1_rrf3_egg_H3K4me3_ChIP_macs3_peak_1542
N2_chrI	14827294	14827557	264	212.32	6.00778	1.39827	5.15131	strome_fem1_rrf3_egg_H3K4me3_ChIP_macs3_peak_1543
N2_chrI	14827965	14835775	7811	350.29	58.0507	2.36661	56.7797	strome_fem1_rrf3_egg_H3K4me3_ChIP_macs3_peak_1544
N2_chrI	14836479	14837791	1313	197.95	5.3255	1.37956	4.48431	strome_fem1_rrf3_egg_H3K4me3_ChIP_macs3_peak_1545
N2_chrI	14838375	14838640	266	196.41	6.89236	1.45621	6.02097	strome_fem1_rrf3_egg_H3K4me3_ChIP_macs3_peak_1546
N2_chrI	14841755	14842356	602	181.92	4.90856	1.37077	4.07818	strome_fem1_rrf3_egg_H3K4me3_ChIP_macs3_peak_1547
N2_chrI	14846560	14847105	546	219.37	6.8112	1.4281	5.93801	strome_fem1_rrf3_egg_H3K4me3_ChIP_macs3_peak_1548
N2_chrI	14849207	14850694	1488	200.76	4.87172	1.35062	4.04076	strome_fem1_rrf3_egg_H3K4me3_ChIP_macs3_peak_1549
N2_chrI	14856793	14857554	762	189.29	4.6029	1.35133	3.77718	strome_fem1_rrf3_egg_H3K4me3_ChIP_macs3_peak_1550
N2_chrI	14859908	14863984	4077	338.76	52.7657	2.36874	51.522	strome_fem1_rrf3_egg_H3K4me3_ChIP_macs3_peak_1551
N2_chrI	14864984	14865336	353	232.79	6.50064	1.39448	5.63681	strome_fem1_rrf3_egg_H3K4me3_ChIP_macs3_peak_1552
N2_chrI	14881354	14882499	1146	326.69	40.8192	2.16544	39.6401	strome_fem1_rrf3_egg_H3K4me3_ChIP_macs3_peak_1553
N2_chrI	14883315	14883856	542	206.39	5.22003	1.36467	4.38241	strome_fem1_rrf3_egg_H3K4me3_ChIP_macs3_peak_1554
N2_chrI	14884270	14884894	625	189.1	4.05969	1.32075	3.24717	strome_fem1_rrf3_egg_H3K4me3_ChIP_macs3_peak_1555
N2_chrI	14886959	14887581	623	191.69	5.64348	1.40453	4.79429	strome_fem1_rrf3_egg_H3K4me3_ChIP_macs3_peak_1556
N2_chrI	14887905	14888564	660	228.49	11.999	1.61389	11.0522	strome_fem1_rrf3_egg_H3K4me3_ChIP_macs3_peak_1557
N2_chrI	14909171	14909874	704	217.65	10.3795	1.56479	9.45741	strome_fem1_rrf3_egg_H3K4me3_ChIP_macs3_peak_1558
N2_chrI	14937530	14939712	2183	332.95	56.6365	2.45362	55.375	strome_fem1_rrf3_egg_H3K4me3_ChIP_macs3_peak_1559
N2_chrI	14994844	14995186	343	221.54	10.2281	1.56294	9.30265	strome_fem1_rrf3_egg_H3K4me3_ChIP_macs3_peak_1560
N2_chrI	14998295	14999003	709	196.39	4.61342	1.34363	3.78836	strome_fem1_rrf3_egg_H3K4me3_ChIP_macs3_peak_1561
N2_chrI	15002553	15003346	794	214.98	5.10239	1.35176	4.26447	strome_fem1_rrf3_egg_H3K4me3_ChIP_macs3_peak_1562
N2_chrI	15029436	15029774	339	220.41	9.96203	1.55335	9.04116	strome_fem1_rrf3_egg_H3K4me3_ChIP_macs3_peak_1563
N2_chrI	15047342	15047592	251	208.84	5.51165	1.37681	4.66549	strome_fem1_rrf3_egg_H3K4me3_ChIP_macs3_peak_1564
N2_chrI	15048383	15060693	12311	291.33	30.0988	1.88659	29.0236	strome_fem1_rrf3_egg_H3K4me3_ChIP_macs3_peak_1565
N2_chrI	15061009	15067074	6066	366.07	65.2014	2.45429	63.9025	strome_fem1_rrf3_egg_H3K4me3_ChIP_macs3_peak_1566
N2_chrI	15067495	15068246	752	236.03	8.69189	1.47333	7.79279	strome_fem1_rrf3_egg_H3K4me3_ChIP_macs3_peak_1567
N2_chrI	15068708	15087690	18983	363.71	61.0066	2.30392	59.7397	strome_fem1_rrf3_egg_H3K4me3_ChIP_macs3_peak_1568
N2_chrI	15088158	15088447	290	226.2	5.50916	1.35855	4.66426	strome_fem1_rrf3_egg_H3K4me3_ChIP_macs3_peak_1569
N2_chrI	15089638	15090173	536	204.64	5.07883	1.35813	4.24287	strome_fem1_rrf3_egg_H3K4me3_ChIP_macs3_peak_1570
N2_chrI	15090556	15096684	6129	355.96	52.4886	2.22001	51.2696	strome_fem1_rrf3_egg_H3K4me3_ChIP_macs3_peak_1571
N2_chrI	15101955	15112968	11014	1608.07	10.9134	1.1807	9.97736	strome_fem1_rrf3_egg_H3K4me3_ChIP_macs3_peak_1572
N2_chrI	15113503	15113864	362	1061.96	8.29945	1.1927	7.40306	strome_fem1_rrf3_egg_H3K4me3_ChIP_macs3_peak_1573
N2_chrII	853	2164	1312	229.38	15.1052	1.71617	14.1258	strome_fem1_rrf3_egg_H3K4me3_ChIP_macs3_peak_1574
N2_chrII	18837	19741	905	230.74	13.8533	1.66652	12.889	strome_fem1_rrf3_egg_H3K4me3_ChIP_macs3_peak_1575
N2_chrII	24068	25650	1583	328.96	49.7832	2.32658	48.5588	strome_fem1_rrf3_egg_H3K4me3_ChIP_macs3_peak_1576
N2_chrII	27988	28568	581	209.34	6.92938	1.43122	6.06114	strome_fem1_rrf3_egg_H3K4me3_ChIP_macs3_peak_1577
N2_chrII	29595	30283	689	200.75	7.62103	1.47787	6.73997	strome_fem1_rrf3_egg_H3K4me3_ChIP_macs3_peak_1578
N2_chrII	30636	32450	1815	286.08	32.5418	2.00077	31.4445	strome_fem1_rrf3_egg_H3K4me3_ChIP_macs3_peak_1579
N2_chrII	41470	45755	4286	407.88	81.9153	2.69803	80.5001	strome_fem1_rrf3_egg_H3K4me3_ChIP_macs3_peak_1580
N2_chrII	46479	47357	879	193.34	4.42635	1.33865	3.60451	strome_fem1_rrf3_egg_H3K4me3_ChIP_macs3_peak_1581
N2_chrII	50751	52377	1627	245.98	14.9328	1.68542	13.9522	strome_fem1_rrf3_egg_H3K4me3_ChIP_macs3_peak_1582
N2_chrII	66634	66966	333	217.56	9.062	1.51705	8.15742	strome_fem1_rrf3_egg_H3K4me3_ChIP_macs3_peak_1583
N2_chrII	96877	101610	4734	426.55	101.518	3.03163	99.9904	strome_fem1_rrf3_egg_H3K4me3_ChIP_macs3_peak_1584
N2_chrII	146306	148470	2165	321.75	48.5968	2.38292	47.365	strome_fem1_rrf3_egg_H3K4me3_ChIP_macs3_peak_1585
N2_chrII	148855	149384	530	183.05	4.11131	1.33042	3.29725	strome_fem1_rrf3_egg_H3K4me3_ChIP_macs3_peak_1586
N2_chrII	154254	156761	2508	373.49	72.9867	2.68026	71.6236	strome_fem1_rrf3_egg_H3K4me3_ChIP_macs3_peak_1587
N2_chrII	157223	157514	292	200.19	7.61757	1.49001	6.73038	strome_fem1_rrf3_egg_H3K4me3_ChIP_macs3_peak_1588
N2_chrII	158126	158802	677	208.42	6.27718	1.41372	5.41654	strome_fem1_rrf3_egg_H3K4me3_ChIP_macs3_peak_1589
N2_chrII	159116	160296	1181	346.4	58.8501	2.41427	57.5819	strome_fem1_rrf3_egg_H3K4me3_ChIP_macs3_peak_1590
N2_chrII	160654	161556	903	228.01	8.17453	1.47102	7.28061	strome_fem1_rrf3_egg_H3K4me3_ChIP_macs3_peak_1591
N2_chrII	215752	222590	6839	475.83	122.597	3.31977	120.94	strome_fem1_rrf3_egg_H3K4me3_ChIP_macs3_peak_1592
N2_chrII	228043	228442	400	191.01	6.3198	1.4375	5.45763	strome_fem1_rrf3_egg_H3K4me3_ChIP_macs3_peak_1593
N2_chrII	228754	229361	608	226.45	13.2028	1.66427	12.2395	strome_fem1_rrf3_egg_H3K4me3_ChIP_macs3_peak_1594
N2_chrII	241225	241625	401	180.57	3.23193	1.27848	2.44209	strome_fem1_rrf3_egg_H3K4me3_ChIP_macs3_peak_1595
N2_chrII	243590	245535	1946	262.75	20.5427	1.79383	19.5163	strome_fem1_rrf3_egg_H3K4me3_ChIP_macs3_peak_1596
N2_chrII	253665	256030	2366	414.45	98.3508	3.02038	96.8427	strome_fem1_rrf3_egg_H3K4me3_ChIP_macs3_peak_1597
N2_chrII	282198	288515	6318	279.92	36.4024	2.05111	35.2983	strome_fem1_rrf3_egg_H3K4me3_ChIP_macs3_peak_1598
N2_chrII	288875	291771	2897	256.78	27.394	1.8796	26.3555	strome_fem1_rrf3_egg_H3K4me3_ChIP_macs3_peak_1599
N2_chrII	347095	348623	1529	290.25	36.4419	2.12211	35.3036	strome_fem1_rrf3_egg_H3K4me3_ChIP_macs3_peak_1600
N2_chrII	385709	388291	2583	335.46	48.7772	2.26539	47.5652	strome_fem1_rrf3_egg_H3K4me3_ChIP_macs3_peak_1601
N2_chrII	408241	413669	5429	368.46	71.4936	2.64939	70.1389	strome_fem1_rrf3_egg_H3K4me3_ChIP_macs3_peak_1602
N2_chrII	414211	417743	3533	233.32	12.9808	1.60545	12.0377	strome_fem1_rrf3_egg_H3K4me3_ChIP_macs3_peak_1603
N2_chrII	419317	420838	1522	270.03	20.9161	1.79987	19.8856	strome_fem1_rrf3_egg_H3K4me3_ChIP_macs3_peak_1604
N2_chrII	421879	423338	1460	241.16	12.7541	1.61413	11.801	strome_fem1_rrf3_egg_H3K4me3_ChIP_macs3_peak_1605
N2_chrII	426077	427159	1083	266.28	21.8993	1.78761	20.8765	strome_fem1_rrf3_egg_H3K4me3_ChIP_macs3_peak_1606
N2_chrII	428457	431085	2629	324.73	43.5486	2.27658	42.3437	strome_fem1_rrf3_egg_H3K4me3_ChIP_macs3_peak_1607
N2_chrII	434764	435744	981	192.49	5.46529	1.38801	4.62314	strome_fem1_rrf3_egg_H3K4me3_ChIP_macs3_peak_1608
N2_chrII	440915	442722	1808	295.81	36.5356	2.13789	35.3896	strome_fem1_rrf3_egg_H3K4me3_ChIP_macs3_peak_1609
N2_chrII	443695	444859	1165	242.76	16.6077	1.75318	15.609	strome_fem1_rrf3_egg_H3K4me3_ChIP_macs3_peak_1610
N2_chrII	452439	453745	1307	322.66	45.4145	2.31417	44.1955	strome_fem1_rrf3_egg_H3K4me3_ChIP_macs3_peak_1611
N2_chrII	454405	456050	1646	287.44	33.8289	2.15365	32.6822	strome_fem1_rrf3_egg_H3K4me3_ChIP_macs3_peak_1612
N2_chrII	462059	462583	525	173.05	3.52042	1.30314	2.72237	strome_fem1_rrf3_egg_H3K4me3_ChIP_macs3_peak_1613
N2_chrII	466239	471177	4939	215.92	10.6295	1.56179	9.71136	strome_fem1_rrf3_egg_H3K4me3_ChIP_macs3_peak_1614
N2_chrII	471488	477581	6094	312	45.0013	2.14022	43.8311	strome_fem1_rrf3_egg_H3K4me3_ChIP_macs3_peak_1615
N2_chrII	480868	482073	1206	238.42	13.015	1.60453	12.0689	strome_fem1_rrf3_egg_H3K4me3_ChIP_macs3_peak_1616
N2_chrII	482375	486732	4358	348.06	64.137	2.49973	62.8467	strome_fem1_rrf3_egg_H3K4me3_ChIP_macs3_peak_1617
N2_chrII	487108	487884	777	198.81	4.48451	1.33433	3.66166	strome_fem1_rrf3_egg_H3K4me3_ChIP_macs3_peak_1618
N2_chrII	512287	512717	431	205.26	8.65791	1.51683	7.75929	strome_fem1_rrf3_egg_H3K4me3_ChIP_macs3_peak_1619
N2_chrII	533569	535631	2063	258.8	25.2425	1.94296	24.1782	strome_fem1_rrf3_egg_H3K4me3_ChIP_macs3_peak_1620
N2_chrII	536421	537387	967	327.54	50.4784	2.40392	49.2354	strome_fem1_rrf3_egg_H3K4me3_ChIP_macs3_peak_1621
N2_chrII	538066	538379	314	203.02	5.28195	1.37198	4.44053	strome_fem1_rrf3_egg_H3K4me3_ChIP_macs3_peak_1622
N2_chrII	578376	586412	8037	367.64	69.834	2.59063	68.4996	strome_fem1_rrf3_egg_H3K4me3_ChIP_macs3_peak_1623
N2_chrII	588178	589800	1623	261.99	14.3642	1.64277	13.3864	strome_fem1_rrf3_egg_H3K4me3_ChIP_macs3_peak_1624
N2_chrII	592607	594612	2006	284.57	35.7211	2.09676	34.5993	strome_fem1_rrf3_egg_H3K4me3_ChIP_macs3_peak_1625
N2_chrII	623320	623596	277	190.31	6.3221	1.42704	5.46615	strome_fem1_rrf3_egg_H3K4me3_ChIP_macs3_peak_1626
N2_chrII	627131	629509	2379	419.79	78.4402	2.59688	77.0538	strome_fem1_rrf3_egg_H3K4me3_ChIP_macs3_peak_1627
N2_chrII	630944	631745	802	274.83	18.0101	1.7103	17.0065	strome_fem1_rrf3_egg_H3K4me3_ChIP_macs3_peak_1628
N2_chrII	650884	651546	663	207.97	7.72935	1.46913	6.84762	strome_fem1_rrf3_egg_H3K4me3_ChIP_macs3_peak_1629
N2_chrII	673746	674212	467	188.56	5.87497	1.42013	5.02078	strome_fem1_rrf3_egg_H3K4me3_ChIP_macs3_peak_1630
N2_chrII	678024	679055	1032	197.24	7.21288	1.47229	6.33461	strome_fem1_rrf3_egg_H3K4me3_ChIP_macs3_peak_1631
N2_chrII	700946	706160	5215	363.06	74.9758	2.692	73.6131	strome_fem1_rrf3_egg_H3K4me3_ChIP_macs3_peak_1632
N2_chrII	706982	709853	2872	199.6	6.90354	1.44847	6.03338	strome_fem1_rrf3_egg_H3K4me3_ChIP_macs3_peak_1633
N2_chrII	715606	716411	806	216.5	10.6681	1.5812	9.74042	strome_fem1_rrf3_egg_H3K4me3_ChIP_macs3_peak_1634
N2_chrII	849074	849594	521	205.16	4.85394	1.34564	4.02349	strome_fem1_rrf3_egg_H3K4me3_ChIP_macs3_peak_1635
N2_chrII	869623	871009	1387	371.21	53.0106	2.39253	51.7315	strome_fem1_rrf3_egg_H3K4me3_ChIP_macs3_peak_1636
N2_chrII	874380	879371	4992	332.11	38.6194	2.09313	37.4531	strome_fem1_rrf3_egg_H3K4me3_ChIP_macs3_peak_1637
N2_chrII	900794	901387	594	235.59	7.31619	1.42663	6.43601	strome_fem1_rrf3_egg_H3K4me3_ChIP_macs3_peak_1638
N2_chrII	906438	906939	502	191.1	4.70059	1.35398	3.87252	strome_fem1_rrf3_egg_H3K4me3_ChIP_macs3_peak_1639
N2_chrII	910734	911401	668	220.44	9.64494	1.52568	8.73633	strome_fem1_rrf3_egg_H3K4me3_ChIP_macs3_peak_1640
N2_chrII	913544	914168	625	232.65	5.13041	1.3327	4.29434	strome_fem1_rrf3_egg_H3K4me3_ChIP_macs3_peak_1641
N2_chrII	914729	915457	729	311.3	32.3923	2.01305	31.2716	strome_fem1_rrf3_egg_H3K4me3_ChIP_macs3_peak_1642
N2_chrII	917152	919560	2409	315.82	31.1306	1.94392	30.0246	strome_fem1_rrf3_egg_H3K4me3_ChIP_macs3_peak_1643
N2_chrII	924687	926901	2215	368.79	56.9063	2.32891	55.6452	strome_fem1_rrf3_egg_H3K4me3_ChIP_macs3_peak_1644
N2_chrII	930259	930555	297	184.88	2.96931	1.25736	2.18791	strome_fem1_rrf3_egg_H3K4me3_ChIP_macs3_peak_1645
N2_chrII	932407	932936	530	237.52	9.92044	1.52644	9.00009	strome_fem1_rrf3_egg_H3K4me3_ChIP_macs3_peak_1646
N2_chrII	938382	938639	258	197.58	5.62187	1.39701	4.77239	strome_fem1_rrf3_egg_H3K4me3_ChIP_macs3_peak_1647
N2_chrII	942254	943416	1163	310.55	34.2403	2.02651	33.1136	strome_fem1_rrf3_egg_H3K4me3_ChIP_macs3_peak_1648
N2_chrII	947194	949597	2404	281.29	18.8698	1.71113	17.859	strome_fem1_rrf3_egg_H3K4me3_ChIP_macs3_peak_1649
N2_chrII	953656	955106	1451	286.07	23.8981	1.84036	22.8459	strome_fem1_rrf3_egg_H3K4me3_ChIP_macs3_peak_1650
N2_chrII	959729	962181	2453	405.97	65.3358	2.51531	63.9888	strome_fem1_rrf3_egg_H3K4me3_ChIP_macs3_peak_1651
N2_chrII	966784	968805	2022	403.26	64.9443	2.48946	63.6061	strome_fem1_rrf3_egg_H3K4me3_ChIP_macs3_peak_1652
N2_chrII	973883	976294	2412	322.16	39.0349	2.15356	37.8601	strome_fem1_rrf3_egg_H3K4me3_ChIP_macs3_peak_1653
N2_chrII	987242	987948	707	257.83	20.8231	1.83098	19.7898	strome_fem1_rrf3_egg_H3K4me3_ChIP_macs3_peak_1654
N2_chrII	989634	991063	1430	308.43	41.4746	2.1383	40.3202	strome_fem1_rrf3_egg_H3K4me3_ChIP_macs3_peak_1655
N2_chrII	995814	996134	321	258.96	9.61474	1.48261	8.70034	strome_fem1_rrf3_egg_H3K4me3_ChIP_macs3_peak_1656
N2_chrII	997302	997654	353	275.05	17.6193	1.72277	16.6071	strome_fem1_rrf3_egg_H3K4me3_ChIP_macs3_peak_1657
N2_chrII	1000464	1001214	751	223.88	9.19547	1.51977	8.28418	strome_fem1_rrf3_egg_H3K4me3_ChIP_macs3_peak_1658
N2_chrII	1001900	1003820	1921	323.2	36.3755	2.07547	35.2246	strome_fem1_rrf3_egg_H3K4me3_ChIP_macs3_peak_1659
N2_chrII	1025116	1026441	1326	360.44	49.1343	2.28626	47.8891	strome_fem1_rrf3_egg_H3K4me3_ChIP_macs3_peak_1660
N2_chrII	1041449	1045995	4547	391.03	75.2196	2.66587	73.8349	strome_fem1_rrf3_egg_H3K4me3_ChIP_macs3_peak_1661
N2_chrII	1050390	1052893	2504	385.22	62.8903	2.47455	61.5744	strome_fem1_rrf3_egg_H3K4me3_ChIP_macs3_peak_1662
N2_chrII	1056249	1056940	692	264.42	22.3987	1.8638	21.3511	strome_fem1_rrf3_egg_H3K4me3_ChIP_macs3_peak_1663
N2_chrII	1060750	1062423	1674	401.29	70.295	2.55612	68.937	strome_fem1_rrf3_egg_H3K4me3_ChIP_macs3_peak_1664
N2_chrII	1071885	1072274	390	247.91	20.3823	1.86071	19.3451	strome_fem1_rrf3_egg_H3K4me3_ChIP_macs3_peak_1665
N2_chrII	1072980	1073362	383	218.47	10.1443	1.56207	9.2205	strome_fem1_rrf3_egg_H3K4me3_ChIP_macs3_peak_1666
N2_chrII	1122503	1123167	665	191.49	5.15525	1.37871	4.31698	strome_fem1_rrf3_egg_H3K4me3_ChIP_macs3_peak_1667
N2_chrII	1123565	1137376	13812	265.03	33.2752	1.97807	32.2013	strome_fem1_rrf3_egg_H3K4me3_ChIP_macs3_peak_1668
N2_chrII	1145964	1146332	369	194.04	6.30892	1.43527	5.44618	strome_fem1_rrf3_egg_H3K4me3_ChIP_macs3_peak_1669
N2_chrII	1154518	1154993	476	200.95	8.1719	1.51352	7.27536	strome_fem1_rrf3_egg_H3K4me3_ChIP_macs3_peak_1670
N2_chrII	1223074	1223543	470	242.69	15.3351	1.69901	14.3504	strome_fem1_rrf3_egg_H3K4me3_ChIP_macs3_peak_1671
N2_chrII	1224115	1224493	379	239.12	16.1293	1.75607	15.1265	strome_fem1_rrf3_egg_H3K4me3_ChIP_macs3_peak_1672
N2_chrII	1296573	1298435	1863	238.52	19.2019	1.72469	18.2209	strome_fem1_rrf3_egg_H3K4me3_ChIP_macs3_peak_1673
N2_chrII	1304495	1304807	313	182.25	4.28197	1.34046	3.46383	strome_fem1_rrf3_egg_H3K4me3_ChIP_macs3_peak_1674
N2_chrII	1305375	1305757	383	171.95	3.37954	1.29621	2.58484	strome_fem1_rrf3_egg_H3K4me3_ChIP_macs3_peak_1675
N2_chrII	1306230	1316103	9874	309.83	46.0845	2.27052	44.8863	strome_fem1_rrf3_egg_H3K4me3_ChIP_macs3_peak_1676
N2_chrII	1318172	1326535	8364	421.59	104.343	3.06406	102.811	strome_fem1_rrf3_egg_H3K4me3_ChIP_macs3_peak_1677
N2_chrII	1370423	1371481	1059	208.52	9.8627	1.56736	8.94339	strome_fem1_rrf3_egg_H3K4me3_ChIP_macs3_peak_1678
N2_chrII	1375648	1378605	2958	250.16	21.671	1.83471	20.6454	strome_fem1_rrf3_egg_H3K4me3_ChIP_macs3_peak_1679
N2_chrII	1380565	1380922	358	169.99	3.09114	1.2781	2.30566	strome_fem1_rrf3_egg_H3K4me3_ChIP_macs3_peak_1680
N2_chrII	1402755	1406982	4228	376.52	78.2798	2.7469	76.8942	strome_fem1_rrf3_egg_H3K4me3_ChIP_macs3_peak_1681
N2_chrII	1408682	1409022	341	209.21	6.20342	1.40875	5.34326	strome_fem1_rrf3_egg_H3K4me3_ChIP_macs3_peak_1682
N2_chrII	1409415	1410253	839	192.86	5.32463	1.38666	4.48192	strome_fem1_rrf3_egg_H3K4me3_ChIP_macs3_peak_1683
N2_chrII	1410636	1411210	575	203.72	3.56764	1.27941	2.76837	strome_fem1_rrf3_egg_H3K4me3_ChIP_macs3_peak_1684
N2_chrII	1413033	1413896	864	187.1	4.90401	1.36794	4.07241	strome_fem1_rrf3_egg_H3K4me3_ChIP_macs3_peak_1685
N2_chrII	1435058	1436264	1207	187.58	5.8637	1.41333	5.01349	strome_fem1_rrf3_egg_H3K4me3_ChIP_macs3_peak_1686
N2_chrII	1437760	1441356	3597	297.78	38.5851	2.22074	37.4134	strome_fem1_rrf3_egg_H3K4me3_ChIP_macs3_peak_1687
N2_chrII	1448180	1450259	2080	353.53	53.2737	2.34549	52.0237	strome_fem1_rrf3_egg_H3K4me3_ChIP_macs3_peak_1688
N2_chrII	1450573	1451590	1018	246.86	10.6985	1.54192	9.76628	strome_fem1_rrf3_egg_H3K4me3_ChIP_macs3_peak_1689
N2_chrII	1460633	1463630	2998	340.31	47.2369	2.25131	46.022	strome_fem1_rrf3_egg_H3K4me3_ChIP_macs3_peak_1690
N2_chrII	1499413	1504037	4625	266.87	31.5167	2.00004	30.4355	strome_fem1_rrf3_egg_H3K4me3_ChIP_macs3_peak_1691
N2_chrII	1537286	1541687	4402	381.06	60.4215	2.54296	59.0911	strome_fem1_rrf3_egg_H3K4me3_ChIP_macs3_peak_1692
N2_chrII	1545522	1549039	3518	326.88	34.6034	2.05287	33.4527	strome_fem1_rrf3_egg_H3K4me3_ChIP_macs3_peak_1693
N2_chrII	1551651	1553175	1525	283.39	25.3437	1.90582	24.2675	strome_fem1_rrf3_egg_H3K4me3_ChIP_macs3_peak_1694
N2_chrII	1556243	1561797	5555	399.97	68.4932	2.5035	67.149	strome_fem1_rrf3_egg_H3K4me3_ChIP_macs3_peak_1695
N2_chrII	1572314	1573043	730	205.46	3.56444	1.27753	2.76547	strome_fem1_rrf3_egg_H3K4me3_ChIP_macs3_peak_1696
N2_chrII	1573542	1575174	1633	221.2	6.19806	1.37965	5.34688	strome_fem1_rrf3_egg_H3K4me3_ChIP_macs3_peak_1697
N2_chrII	1647893	1657675	9783	414.03	70.198	2.5699	68.8307	strome_fem1_rrf3_egg_H3K4me3_ChIP_macs3_peak_1698
N2_chrII	1662646	1663637	992	216.8	9.47951	1.52732	8.57127	strome_fem1_rrf3_egg_H3K4me3_ChIP_macs3_peak_1699
N2_chrII	1664084	1666689	2606	358.55	60.7824	2.43353	59.4882	strome_fem1_rrf3_egg_H3K4me3_ChIP_macs3_peak_1700
N2_chrII	1677663	1679278	1616	354.7	53.0997	2.42558	51.8254	strome_fem1_rrf3_egg_H3K4me3_ChIP_macs3_peak_1701
N2_chrII	1683745	1686328	2584	306.43	29.999	1.94801	28.8974	strome_fem1_rrf3_egg_H3K4me3_ChIP_macs3_peak_1702
N2_chrII	1688184	1695115	6932	337.34	37.0029	2.08202	35.8363	strome_fem1_rrf3_egg_H3K4me3_ChIP_macs3_peak_1703
N2_chrII	1695524	1697599	2076	237.21	9.17821	1.48825	8.27376	strome_fem1_rrf3_egg_H3K4me3_ChIP_macs3_peak_1704
N2_chrII	1704374	1705050	677	202.4	4.72439	1.34201	3.89668	strome_fem1_rrf3_egg_H3K4me3_ChIP_macs3_peak_1705
N2_chrII	1711450	1711784	335	213.82	7.8231	1.47916	6.9324	strome_fem1_rrf3_egg_H3K4me3_ChIP_macs3_peak_1706
N2_chrII	1714481	1717991	3511	377.52	74.5275	2.55145	73.1893	strome_fem1_rrf3_egg_H3K4me3_ChIP_macs3_peak_1707
N2_chrII	1720059	1720792	734	283.42	18.5616	1.68948	17.5592	strome_fem1_rrf3_egg_H3K4me3_ChIP_macs3_peak_1708
N2_chrII	1723755	1729473	5719	413.6	71.5835	2.56368	70.2069	strome_fem1_rrf3_egg_H3K4me3_ChIP_macs3_peak_1709
N2_chrII	1735698	1738172	2475	264.03	13.4013	1.59469	12.4433	strome_fem1_rrf3_egg_H3K4me3_ChIP_macs3_peak_1710
N2_chrII	1749572	1752614	3043	442.03	85.7797	2.70015	84.3381	strome_fem1_rrf3_egg_H3K4me3_ChIP_macs3_peak_1711
N2_chrII	1754082	1759236	5155	300.38	30.6777	1.96478	29.5768	strome_fem1_rrf3_egg_H3K4me3_ChIP_macs3_peak_1712
N2_chrII	1759540	1761410	1871	286.43	22.7034	1.8424	21.6444	strome_fem1_rrf3_egg_H3K4me3_ChIP_macs3_peak_1713
N2_chrII	1763204	1764224	1021	346.63	36.2844	2.06942	35.115	strome_fem1_rrf3_egg_H3K4me3_ChIP_macs3_peak_1714
N2_chrII	1785783	1791478	5696	432.56	89.9296	2.81767	88.4596	strome_fem1_rrf3_egg_H3K4me3_ChIP_macs3_peak_1715
N2_chrII	1814894	1816715	1822	339.58	22.037	1.71252	20.9904	strome_fem1_rrf3_egg_H3K4me3_ChIP_macs3_peak_1716
N2_chrII	1818556	1820072	1517	432.18	84.7041	2.72604	83.263	strome_fem1_rrf3_egg_H3K4me3_ChIP_macs3_peak_1717
N2_chrII	1821371	1823625	2255	361.66	60.165	2.4528	58.872	strome_fem1_rrf3_egg_H3K4me3_ChIP_macs3_peak_1718
N2_chrII	1850929	1851937	1009	267.53	21.2613	1.85017	20.2125	strome_fem1_rrf3_egg_H3K4me3_ChIP_macs3_peak_1719
N2_chrII	1855748	1857442	1695	372.96	56.5775	2.48137	55.269	strome_fem1_rrf3_egg_H3K4me3_ChIP_macs3_peak_1720
N2_chrII	1861912	1866340	4429	334.58	48.9204	2.35748	47.685	strome_fem1_rrf3_egg_H3K4me3_ChIP_macs3_peak_1721
N2_chrII	1917788	1920434	2647	219.89	13.1723	1.64472	12.2236	strome_fem1_rrf3_egg_H3K4me3_ChIP_macs3_peak_1722
N2_chrII	1923780	1925459	1680	253.2	19.8978	1.81963	18.871	strome_fem1_rrf3_egg_H3K4me3_ChIP_macs3_peak_1723
N2_chrII	1926267	1926724	458	180.9	4.24871	1.33926	3.43175	strome_fem1_rrf3_egg_H3K4me3_ChIP_macs3_peak_1724
N2_chrII	1927749	1933745	5997	246.64	19.7239	1.77924	18.7156	strome_fem1_rrf3_egg_H3K4me3_ChIP_macs3_peak_1725
N2_chrII	1947700	1949642	1943	439.48	99.2817	2.82457	97.7904	strome_fem1_rrf3_egg_H3K4me3_ChIP_macs3_peak_1726
N2_chrII	2005042	2005459	418	203.61	3.84557	1.29536	3.03855	strome_fem1_rrf3_egg_H3K4me3_ChIP_macs3_peak_1727
N2_chrII	2019465	2022126	2662	333.22	62.7073	2.48359	61.4404	strome_fem1_rrf3_egg_H3K4me3_ChIP_macs3_peak_1728
N2_chrII	2025855	2026887	1033	312.39	41.2268	2.21362	40.0496	strome_fem1_rrf3_egg_H3K4me3_ChIP_macs3_peak_1729
N2_chrII	2027621	2028054	434	222.99	6.1759	1.39293	5.31657	strome_fem1_rrf3_egg_H3K4me3_ChIP_macs3_peak_1730
N2_chrII	2031225	2031663	439	188.6	2.966	1.25514	2.18456	strome_fem1_rrf3_egg_H3K4me3_ChIP_macs3_peak_1731
N2_chrII	2032081	2036427	4347	238.61	16.2757	1.72087	15.2898	strome_fem1_rrf3_egg_H3K4me3_ChIP_macs3_peak_1732
N2_chrII	2038716	2039328	613	179.94	4.13699	1.33559	3.32175	strome_fem1_rrf3_egg_H3K4me3_ChIP_macs3_peak_1733
N2_chrII	2041128	2043327	2200	212.75	11.7069	1.59782	10.7786	strome_fem1_rrf3_egg_H3K4me3_ChIP_macs3_peak_1734
N2_chrII	2044718	2047705	2988	211.18	9.63284	1.53966	8.72344	strome_fem1_rrf3_egg_H3K4me3_ChIP_macs3_peak_1735
N2_chrII	2048055	2048467	413	215.93	9.29259	1.53057	8.3842	strome_fem1_rrf3_egg_H3K4me3_ChIP_macs3_peak_1736
N2_chrII	2050278	2050547	270	200.39	7.82511	1.49902	6.9344	strome_fem1_rrf3_egg_H3K4me3_ChIP_macs3_peak_1737
N2_chrII	2051797	2052188	392	184.35	4.97402	1.37757	4.13905	strome_fem1_rrf3_egg_H3K4me3_ChIP_macs3_peak_1738
N2_chrII	2054258	2055271	1014	280.07	25.6312	1.89386	24.5659	strome_fem1_rrf3_egg_H3K4me3_ChIP_macs3_peak_1739
N2_chrII	2059270	2062768	3499	273.67	34.0445	2.04042	32.9467	strome_fem1_rrf3_egg_H3K4me3_ChIP_macs3_peak_1740
N2_chrII	2065308	2068015	2708	272.06	25.7714	1.87925	24.7191	strome_fem1_rrf3_egg_H3K4me3_ChIP_macs3_peak_1741
N2_chrII	2094280	2098186	3907	325.23	42.6695	2.23285	41.4703	strome_fem1_rrf3_egg_H3K4me3_ChIP_macs3_peak_1742
N2_chrII	2127105	2128383	1279	229.11	8.56476	1.46899	7.6727	strome_fem1_rrf3_egg_H3K4me3_ChIP_macs3_peak_1743
N2_chrII	2130340	2135902	5563	363.34	54.462	2.27608	53.2238	strome_fem1_rrf3_egg_H3K4me3_ChIP_macs3_peak_1744
N2_chrII	2139752	2141088	1337	416.29	85.3249	2.978	83.854	strome_fem1_rrf3_egg_H3K4me3_ChIP_macs3_peak_1745
N2_chrII	2141409	2143315	1907	272.67	26.3158	1.99253	25.2214	strome_fem1_rrf3_egg_H3K4me3_ChIP_macs3_peak_1746
N2_chrII	2148807	2150375	1569	282.14	27.3349	1.99948	26.2297	strome_fem1_rrf3_egg_H3K4me3_ChIP_macs3_peak_1747
N2_chrII	2153726	2154230	505	227.61	8.28826	1.48052	7.38925	strome_fem1_rrf3_egg_H3K4me3_ChIP_macs3_peak_1748
N2_chrII	2171895	2173991	2097	212.33	7.6592	1.4558	6.7804	strome_fem1_rrf3_egg_H3K4me3_ChIP_macs3_peak_1749
N2_chrII	2199895	2200660	766	231.74	9.76767	1.51172	8.8594	strome_fem1_rrf3_egg_H3K4me3_ChIP_macs3_peak_1750
N2_chrII	2207381	2209305	1925	305.69	42.0968	2.28078	40.9031	strome_fem1_rrf3_egg_H3K4me3_ChIP_macs3_peak_1751
N2_chrII	2222242	2225333	3092	310.93	41.8304	2.17537	40.6676	strome_fem1_rrf3_egg_H3K4me3_ChIP_macs3_peak_1752
N2_chrII	2232462	2233202	741	173.73	3.55711	1.30548	2.75765	strome_fem1_rrf3_egg_H3K4me3_ChIP_macs3_peak_1753
N2_chrII	2233571	2244097	10527	335.45	61.2962	2.4829	60.0172	strome_fem1_rrf3_egg_H3K4me3_ChIP_macs3_peak_1754
N2_chrII	2244854	2245655	802	183.11	4.91012	1.3745	4.07715	strome_fem1_rrf3_egg_H3K4me3_ChIP_macs3_peak_1755
N2_chrII	2246368	2247134	767	176.87	4.07091	1.33303	3.25814	strome_fem1_rrf3_egg_H3K4me3_ChIP_macs3_peak_1756
N2_chrII	2247442	2250513	3072	204.48	8.29316	1.50614	7.39869	strome_fem1_rrf3_egg_H3K4me3_ChIP_macs3_peak_1757
N2_chrII	2295577	2296219	643	200.98	6.18455	1.40909	5.3298	strome_fem1_rrf3_egg_H3K4me3_ChIP_macs3_peak_1758
N2_chrII	2300602	2301262	661	264.43	20.0317	1.81918	18.9951	strome_fem1_rrf3_egg_H3K4me3_ChIP_macs3_peak_1759
N2_chrII	2304010	2306882	2873	401.55	82.6501	2.72994	81.2372	strome_fem1_rrf3_egg_H3K4me3_ChIP_macs3_peak_1760
N2_chrII	2309723	2309979	257	216.64	11.5471	1.61223	10.6092	strome_fem1_rrf3_egg_H3K4me3_ChIP_macs3_peak_1761
N2_chrII	2345493	2347585	2093	244.39	20.4504	1.83871	19.4245	strome_fem1_rrf3_egg_H3K4me3_ChIP_macs3_peak_1762
N2_chrII	2356169	2357457	1289	215.17	10.1221	1.5655	9.20043	strome_fem1_rrf3_egg_H3K4me3_ChIP_macs3_peak_1763
N2_chrII	2436769	2437224	456	186.66	5.33881	1.39448	4.49577	strome_fem1_rrf3_egg_H3K4me3_ChIP_macs3_peak_1764
N2_chrII	2455631	2459365	3735	372.25	71.1066	2.65925	69.7505	strome_fem1_rrf3_egg_H3K4me3_ChIP_macs3_peak_1765
N2_chrII	2459965	2460349	385	189.11	4.03355	1.31848	3.22217	strome_fem1_rrf3_egg_H3K4me3_ChIP_macs3_peak_1766
N2_chrII	2482932	2485244	2313	353.1	64.5798	2.64781	63.2518	strome_fem1_rrf3_egg_H3K4me3_ChIP_macs3_peak_1767
N2_chrII	2486122	2487132	1011	174.47	3.45277	1.29771	2.65663	strome_fem1_rrf3_egg_H3K4me3_ChIP_macs3_peak_1768
N2_chrII	2494187	2494532	346	199.14	7.90751	1.49992	7.01761	strome_fem1_rrf3_egg_H3K4me3_ChIP_macs3_peak_1769
N2_chrII	2503006	2503415	410	239.98	16.1067	1.73277	15.1139	strome_fem1_rrf3_egg_H3K4me3_ChIP_macs3_peak_1770
N2_chrII	2507734	2508263	530	263.06	25.0062	1.93259	23.9405	strome_fem1_rrf3_egg_H3K4me3_ChIP_macs3_peak_1771
N2_chrII	2508974	2510640	1667	257.63	26.1958	1.93744	25.1355	strome_fem1_rrf3_egg_H3K4me3_ChIP_macs3_peak_1772
N2_chrII	2530969	2533246	2278	264.97	12.8801	1.55635	11.9327	strome_fem1_rrf3_egg_H3K4me3_ChIP_macs3_peak_1773
N2_chrII	2555838	2556186	349	255.54	18.326	1.7868	17.3049	strome_fem1_rrf3_egg_H3K4me3_ChIP_macs3_peak_1774
N2_chrII	2557291	2557650	360	235.19	14.1935	1.68096	13.2198	strome_fem1_rrf3_egg_H3K4me3_ChIP_macs3_peak_1775
N2_chrII	2562469	2562965	497	208.16	8.38907	1.50419	7.4932	strome_fem1_rrf3_egg_H3K4me3_ChIP_macs3_peak_1776
N2_chrII	2570133	2571965	1833	328.1	56.1823	2.40155	54.936	strome_fem1_rrf3_egg_H3K4me3_ChIP_macs3_peak_1777
N2_chrII	2643861	2644465	605	251.98	22.2936	1.89593	21.2451	strome_fem1_rrf3_egg_H3K4me3_ChIP_macs3_peak_1778
N2_chrII	2656680	2657173	494	204.01	6.54366	1.43132	5.67814	strome_fem1_rrf3_egg_H3K4me3_ChIP_macs3_peak_1779
N2_chrII	2657572	2657902	331	207.71	6.00875	1.40112	5.15259	strome_fem1_rrf3_egg_H3K4me3_ChIP_macs3_peak_1780
N2_chrII	2666244	2666514	271	249.27	12.8516	1.62812	11.8848	strome_fem1_rrf3_egg_H3K4me3_ChIP_macs3_peak_1781
N2_chrII	2677138	2679504	2367	329.76	49.0247	2.26542	47.821	strome_fem1_rrf3_egg_H3K4me3_ChIP_macs3_peak_1782
N2_chrII	2683849	2687913	4065	343.03	50.0577	2.31532	48.8276	strome_fem1_rrf3_egg_H3K4me3_ChIP_macs3_peak_1783
N2_chrII	2741258	2742386	1129	231.62	13.6797	1.66357	12.715	strome_fem1_rrf3_egg_H3K4me3_ChIP_macs3_peak_1784
N2_chrII	2756980	2758839	1860	352.96	66.936	2.56488	65.6253	strome_fem1_rrf3_egg_H3K4me3_ChIP_macs3_peak_1785
N2_chrII	2764148	2764850	703	301.42	30.5943	2.01776	29.4745	strome_fem1_rrf3_egg_H3K4me3_ChIP_macs3_peak_1786
N2_chrII	2767614	2768863	1250	336.54	36.2967	2.04026	35.1473	strome_fem1_rrf3_egg_H3K4me3_ChIP_macs3_peak_1787
N2_chrII	2770131	2772581	2451	323.71	37.8181	2.06734	36.6721	strome_fem1_rrf3_egg_H3K4me3_ChIP_macs3_peak_1788
N2_chrII	2775421	2781036	5616	369.19	51.5285	2.28041	50.2796	strome_fem1_rrf3_egg_H3K4me3_ChIP_macs3_peak_1789
N2_chrII	2792373	2795741	3369	321.19	53.6003	2.39557	52.3557	strome_fem1_rrf3_egg_H3K4me3_ChIP_macs3_peak_1790
N2_chrII	2796048	2797693	1646	179.87	4.22927	1.33927	3.41265	strome_fem1_rrf3_egg_H3K4me3_ChIP_macs3_peak_1791
N2_chrII	2820311	2821247	937	193.01	6.64903	1.45399	5.77906	strome_fem1_rrf3_egg_H3K4me3_ChIP_macs3_peak_1792
N2_chrII	2822545	2822969	425	215.68	4.3494	1.31272	3.52913	strome_fem1_rrf3_egg_H3K4me3_ChIP_macs3_peak_1793
N2_chrII	2835946	2837307	1362	248.92	9.45369	1.4869	8.5471	strome_fem1_rrf3_egg_H3K4me3_ChIP_macs3_peak_1794
N2_chrII	2837669	2838671	1003	252.35	20.7475	1.77994	19.7399	strome_fem1_rrf3_egg_H3K4me3_ChIP_macs3_peak_1795
N2_chrII	2841707	2843047	1341	327.03	39.2561	2.12219	38.09	strome_fem1_rrf3_egg_H3K4me3_ChIP_macs3_peak_1796
N2_chrII	2865509	2866230	722	261.49	21.5113	1.87455	20.4596	strome_fem1_rrf3_egg_H3K4me3_ChIP_macs3_peak_1797
N2_chrII	2867103	2867793	691	200.94	6.54073	1.42585	5.67928	strome_fem1_rrf3_egg_H3K4me3_ChIP_macs3_peak_1798
N2_chrII	2893274	2897727	4454	310.01	49.7444	2.30652	48.5458	strome_fem1_rrf3_egg_H3K4me3_ChIP_macs3_peak_1799
N2_chrII	2899246	2899664	419	191.53	5.42796	1.39278	4.58357	strome_fem1_rrf3_egg_H3K4me3_ChIP_macs3_peak_1800
N2_chrII	2911378	2912285	908	201.07	8.285	1.51145	7.3901	strome_fem1_rrf3_egg_H3K4me3_ChIP_macs3_peak_1801
N2_chrII	2912948	2913841	894	177.48	4.16889	1.33763	3.35396	strome_fem1_rrf3_egg_H3K4me3_ChIP_macs3_peak_1802
N2_chrII	2919854	2921273	1420	200.7	8.17683	1.49929	7.28788	strome_fem1_rrf3_egg_H3K4me3_ChIP_macs3_peak_1803
N2_chrII	2921714	2928452	6739	370.88	72.609	2.73645	71.2343	strome_fem1_rrf3_egg_H3K4me3_ChIP_macs3_peak_1804
N2_chrII	2994228	2995023	796	241.45	15.8229	1.73977	14.8246	strome_fem1_rrf3_egg_H3K4me3_ChIP_macs3_peak_1805
N2_chrII	2997949	2998198	250	201.26	8.27685	1.51582	7.37953	strome_fem1_rrf3_egg_H3K4me3_ChIP_macs3_peak_1806
N2_chrII	3001043	3009774	8732	270.81	22.5918	1.87133	21.5345	strome_fem1_rrf3_egg_H3K4me3_ChIP_macs3_peak_1807
N2_chrII	3010254	3010704	451	235.12	7.1525	1.42033	6.27569	strome_fem1_rrf3_egg_H3K4me3_ChIP_macs3_peak_1808
N2_chrII	3011027	3018318	7292	371.9	56.4109	2.35889	55.1398	strome_fem1_rrf3_egg_H3K4me3_ChIP_macs3_peak_1809
N2_chrII	3059062	3063799	4738	217.08	11.301	1.58559	10.3748	strome_fem1_rrf3_egg_H3K4me3_ChIP_macs3_peak_1810
N2_chrII	3064201	3064647	447	183.14	4.97113	1.37481	4.13829	strome_fem1_rrf3_egg_H3K4me3_ChIP_macs3_peak_1811
N2_chrII	3067270	3068905	1636	275.96	27.7482	1.95075	26.6705	strome_fem1_rrf3_egg_H3K4me3_ChIP_macs3_peak_1812
N2_chrII	3076896	3078451	1556	195.88	7.1045	1.46317	6.23062	strome_fem1_rrf3_egg_H3K4me3_ChIP_macs3_peak_1813
N2_chrII	3079912	3080742	831	182.89	4.69203	1.36197	3.86462	strome_fem1_rrf3_egg_H3K4me3_ChIP_macs3_peak_1814
N2_chrII	3081092	3087827	6736	348.91	59.3433	2.57771	58.0349	strome_fem1_rrf3_egg_H3K4me3_ChIP_macs3_peak_1815
N2_chrII	3088209	3089167	959	182.79	4.63692	1.35799	3.8114	strome_fem1_rrf3_egg_H3K4me3_ChIP_macs3_peak_1816
N2_chrII	3090235	3090763	529	180.12	3.62288	1.30466	2.82138	strome_fem1_rrf3_egg_H3K4me3_ChIP_macs3_peak_1817
N2_chrII	3093092	3093762	671	174.91	3.72102	1.31404	2.91738	strome_fem1_rrf3_egg_H3K4me3_ChIP_macs3_peak_1818
N2_chrII	3117112	3118450	1339	208.15	9.98881	1.56613	9.07128	strome_fem1_rrf3_egg_H3K4me3_ChIP_macs3_peak_1819
N2_chrII	3125943	3126865	923	222.95	12.2822	1.63536	11.3316	strome_fem1_rrf3_egg_H3K4me3_ChIP_macs3_peak_1820
N2_chrII	3194869	3195944	1076	304.89	36.2959	2.10062	35.1518	strome_fem1_rrf3_egg_H3K4me3_ChIP_macs3_peak_1821
N2_chrII	3217472	3217806	335	208.12	6.58068	1.42968	5.71264	strome_fem1_rrf3_egg_H3K4me3_ChIP_macs3_peak_1822
N2_chrII	3257804	3259612	1809	251.17	14.9102	1.66523	13.9373	strome_fem1_rrf3_egg_H3K4me3_ChIP_macs3_peak_1823
N2_chrII	3266997	3267304	308	197.81	6.69723	1.44676	5.82795	strome_fem1_rrf3_egg_H3K4me3_ChIP_macs3_peak_1824
N2_chrII	3302659	3303395	737	408.88	87.0153	2.82229	85.5782	strome_fem1_rrf3_egg_H3K4me3_ChIP_macs3_peak_1825
N2_chrII	3314167	3315316	1150	326.14	37.0831	2.03691	35.9449	strome_fem1_rrf3_egg_H3K4me3_ChIP_macs3_peak_1826
N2_chrII	3317110	3319043	1934	319.62	44.6661	2.26816	43.4666	strome_fem1_rrf3_egg_H3K4me3_ChIP_macs3_peak_1827
N2_chrII	3320566	3321722	1157	206.89	9.67737	1.55277	8.76542	strome_fem1_rrf3_egg_H3K4me3_ChIP_macs3_peak_1828
N2_chrII	3322086	3322923	838	255.94	23.3452	1.91379	22.2902	strome_fem1_rrf3_egg_H3K4me3_ChIP_macs3_peak_1829
N2_chrII	3340229	3340851	623	193.62	5.15858	1.37663	4.3197	strome_fem1_rrf3_egg_H3K4me3_ChIP_macs3_peak_1830
N2_chrII	3351677	3352565	889	233.11	16.8703	1.74918	15.8797	strome_fem1_rrf3_egg_H3K4me3_ChIP_macs3_peak_1831
N2_chrII	3352929	3354884	1956	216.25	9.6949	1.55129	8.77669	strome_fem1_rrf3_egg_H3K4me3_ChIP_macs3_peak_1832
N2_chrII	3355233	3364127	8895	280.1	28.2676	1.97636	27.1763	strome_fem1_rrf3_egg_H3K4me3_ChIP_macs3_peak_1833
N2_chrII	3365720	3368610	2891	231.76	11.2663	1.54231	10.3484	strome_fem1_rrf3_egg_H3K4me3_ChIP_macs3_peak_1834
N2_chrII	3369403	3372818	3416	239.3	16.2361	1.75085	15.2366	strome_fem1_rrf3_egg_H3K4me3_ChIP_macs3_peak_1835
N2_chrII	3380654	3381298	645	219.81	7.24634	1.44574	6.36599	strome_fem1_rrf3_egg_H3K4me3_ChIP_macs3_peak_1836
N2_chrII	3385003	3385526	524	320.09	48.1017	2.40465	46.8641	strome_fem1_rrf3_egg_H3K4me3_ChIP_macs3_peak_1837
N2_chrII	3386385	3387185	801	242.96	14.6335	1.69458	13.6515	strome_fem1_rrf3_egg_H3K4me3_ChIP_macs3_peak_1838
N2_chrII	3387862	3389074	1213	275.08	25.8091	1.89715	24.7473	strome_fem1_rrf3_egg_H3K4me3_ChIP_macs3_peak_1839
N2_chrII	3391258	3395890	4633	265.89	18.9026	1.75466	17.8874	strome_fem1_rrf3_egg_H3K4me3_ChIP_macs3_peak_1840
N2_chrII	3425466	3426138	673	198.21	6.05441	1.41754	5.19711	strome_fem1_rrf3_egg_H3K4me3_ChIP_macs3_peak_1841
N2_chrII	3450765	3451180	416	254.99	23.1959	1.91851	22.1381	strome_fem1_rrf3_egg_H3K4me3_ChIP_macs3_peak_1842
N2_chrII	3455306	3455864	559	184.26	4.75357	1.36288	3.92512	strome_fem1_rrf3_egg_H3K4me3_ChIP_macs3_peak_1843
N2_chrII	3456322	3457797	1476	223.46	12.3012	1.60784	11.3612	strome_fem1_rrf3_egg_H3K4me3_ChIP_macs3_peak_1844
N2_chrII	3459595	3459967	373	184.73	4.52453	1.35255	3.69976	strome_fem1_rrf3_egg_H3K4me3_ChIP_macs3_peak_1845
N2_chrII	3460721	3461384	664	186.67	5.45142	1.39902	4.60676	strome_fem1_rrf3_egg_H3K4me3_ChIP_macs3_peak_1846
N2_chrII	3461996	3462282	287	174.9	3.53721	1.30213	2.73903	strome_fem1_rrf3_egg_H3K4me3_ChIP_macs3_peak_1847
N2_chrII	3464135	3465821	1687	196.06	7.10477	1.46267	6.23116	strome_fem1_rrf3_egg_H3K4me3_ChIP_macs3_peak_1848
N2_chrII	3487406	3489197	1792	438.59	78.2598	2.48349	76.8764	strome_fem1_rrf3_egg_H3K4me3_ChIP_macs3_peak_1849
N2_chrII	3489554	3490075	522	187.07	4.03347	1.32158	3.22141	strome_fem1_rrf3_egg_H3K4me3_ChIP_macs3_peak_1850
N2_chrII	3493516	3495526	2011	383.51	81.8703	2.83062	80.4492	strome_fem1_rrf3_egg_H3K4me3_ChIP_macs3_peak_1851
N2_chrII	3502716	3503295	580	259.02	24.2842	1.93966	23.2174	strome_fem1_rrf3_egg_H3K4me3_ChIP_macs3_peak_1852
N2_chrII	3506790	3507042	253	215.77	11.1673	1.62459	10.222	strome_fem1_rrf3_egg_H3K4me3_ChIP_macs3_peak_1853
N2_chrII	3510090	3511986	1897	242.93	18.5811	1.80088	17.5671	strome_fem1_rrf3_egg_H3K4me3_ChIP_macs3_peak_1854
N2_chrII	3512631	3518386	5756	329.4	54.8617	2.39088	53.6104	strome_fem1_rrf3_egg_H3K4me3_ChIP_macs3_peak_1855
N2_chrII	3530736	3531678	943	243.96	17.3531	1.75988	16.3518	strome_fem1_rrf3_egg_H3K4me3_ChIP_macs3_peak_1856
N2_chrII	3532990	3533904	915	264.55	26.8269	1.9902	25.7439	strome_fem1_rrf3_egg_H3K4me3_ChIP_macs3_peak_1857
N2_chrII	3534920	3535756	837	232.15	11.5583	1.59891	10.6154	strome_fem1_rrf3_egg_H3K4me3_ChIP_macs3_peak_1858
N2_chrII	3547730	3548056	327	192.35	5.59761	1.40007	4.74975	strome_fem1_rrf3_egg_H3K4me3_ChIP_macs3_peak_1859
N2_chrII	3557488	3559592	2105	225.18	13.1602	1.6624	12.1991	strome_fem1_rrf3_egg_H3K4me3_ChIP_macs3_peak_1860
N2_chrII	3564672	3566319	1648	300.73	41.192	2.24363	40.0123	strome_fem1_rrf3_egg_H3K4me3_ChIP_macs3_peak_1861
N2_chrII	3579445	3580231	787	251.21	18.4958	1.77265	17.4844	strome_fem1_rrf3_egg_H3K4me3_ChIP_macs3_peak_1862
N2_chrII	3610538	3610934	397	221.96	9.07935	1.52209	8.16756	strome_fem1_rrf3_egg_H3K4me3_ChIP_macs3_peak_1863
N2_chrII	3634277	3636065	1789	204.98	6.27773	1.41297	5.41879	strome_fem1_rrf3_egg_H3K4me3_ChIP_macs3_peak_1864
N2_chrII	3651205	3651565	361	247.7	18.4123	1.80122	17.3922	strome_fem1_rrf3_egg_H3K4me3_ChIP_macs3_peak_1865
N2_chrII	3657827	3660629	2803	268.7	23.6315	1.91161	22.5657	strome_fem1_rrf3_egg_H3K4me3_ChIP_macs3_peak_1866
N2_chrII	3674249	3674620	372	180.91	3.52934	1.29671	2.73134	strome_fem1_rrf3_egg_H3K4me3_ChIP_macs3_peak_1867
N2_chrII	3683567	3686007	2441	345.04	41.3565	2.11687	40.1761	strome_fem1_rrf3_egg_H3K4me3_ChIP_macs3_peak_1868
N2_chrII	3687601	3688598	998	249.91	11.8871	1.56658	10.9444	strome_fem1_rrf3_egg_H3K4me3_ChIP_macs3_peak_1869
N2_chrII	3689772	3691792	2021	224.49	8.77377	1.48941	7.87541	strome_fem1_rrf3_egg_H3K4me3_ChIP_macs3_peak_1870
N2_chrII	3692183	3692778	596	223.03	10.2001	1.56111	9.27507	strome_fem1_rrf3_egg_H3K4me3_ChIP_macs3_peak_1871
N2_chrII	3693083	3695967	2885	270.17	28.7097	1.97408	27.6308	strome_fem1_rrf3_egg_H3K4me3_ChIP_macs3_peak_1872
N2_chrII	3729235	3729610	376	226.18	13.86	1.67002	12.8983	strome_fem1_rrf3_egg_H3K4me3_ChIP_macs3_peak_1873
N2_chrII	3738142	3739534	1393	228.83	10.0939	1.52462	9.18041	strome_fem1_rrf3_egg_H3K4me3_ChIP_macs3_peak_1874
N2_chrII	3739904	3740303	400	209.19	6.71426	1.4339	5.84414	strome_fem1_rrf3_egg_H3K4me3_ChIP_macs3_peak_1875
N2_chrII	3740664	3741664	1001	247.62	11.4289	1.54276	10.5001	strome_fem1_rrf3_egg_H3K4me3_ChIP_macs3_peak_1876
N2_chrII	3743690	3745193	1504	241.34	13.565	1.61311	12.6133	strome_fem1_rrf3_egg_H3K4me3_ChIP_macs3_peak_1877
N2_chrII	3753628	3755305	1678	264.31	23.7705	1.86968	22.7244	strome_fem1_rrf3_egg_H3K4me3_ChIP_macs3_peak_1878
N2_chrII	3758219	3764456	6238	373.59	60.4794	2.50147	59.1636	strome_fem1_rrf3_egg_H3K4me3_ChIP_macs3_peak_1879
N2_chrII	3791419	3791684	266	180.53	3.91855	1.32058	3.10994	strome_fem1_rrf3_egg_H3K4me3_ChIP_macs3_peak_1880
N2_chrII	3793151	3793461	311	218.57	9.54752	1.54037	8.6315	strome_fem1_rrf3_egg_H3K4me3_ChIP_macs3_peak_1881
N2_chrII	3796940	3798122	1183	193.7	4.61171	1.34594	3.78613	strome_fem1_rrf3_egg_H3K4me3_ChIP_macs3_peak_1882
N2_chrII	3799142	3800017	876	252.68	16.5114	1.72982	15.5093	strome_fem1_rrf3_egg_H3K4me3_ChIP_macs3_peak_1883
N2_chrII	3818189	3821696	3508	281.82	34.9011	2.07074	33.7867	strome_fem1_rrf3_egg_H3K4me3_ChIP_macs3_peak_1884
N2_chrII	3827182	3827713	532	194.29	5.8715	1.40727	5.01987	strome_fem1_rrf3_egg_H3K4me3_ChIP_macs3_peak_1885
N2_chrII	3832105	3832834	730	220.22	7.40039	1.43604	6.52703	strome_fem1_rrf3_egg_H3K4me3_ChIP_macs3_peak_1886
N2_chrII	3835713	3837873	2161	343.79	62.3513	2.4324	61.0827	strome_fem1_rrf3_egg_H3K4me3_ChIP_macs3_peak_1887
N2_chrII	3918181	3920509	2329	261.76	20.9933	1.82519	19.9588	strome_fem1_rrf3_egg_H3K4me3_ChIP_macs3_peak_1888
N2_chrII	3941956	3949040	7085	375.16	74.6066	2.68303	73.2409	strome_fem1_rrf3_egg_H3K4me3_ChIP_macs3_peak_1889
N2_chrII	3968316	3968890	575	226.37	12.5714	1.63018	11.6209	strome_fem1_rrf3_egg_H3K4me3_ChIP_macs3_peak_1890
N2_chrII	3969485	3970869	1385	239.4	12.3654	1.60061	11.4168	strome_fem1_rrf3_egg_H3K4me3_ChIP_macs3_peak_1891
N2_chrII	3971260	3973514	2255	289.87	32.6473	2.12175	31.5064	strome_fem1_rrf3_egg_H3K4me3_ChIP_macs3_peak_1892
N2_chrII	3973902	3974489	588	216.36	8.61337	1.50927	7.70968	strome_fem1_rrf3_egg_H3K4me3_ChIP_macs3_peak_1893
N2_chrII	3975100	3982471	7372	285.25	29.7596	2.02798	28.6491	strome_fem1_rrf3_egg_H3K4me3_ChIP_macs3_peak_1894
N2_chrII	4007185	4007568	384	379.34	10.328	1.38921	9.41372	strome_fem1_rrf3_egg_H3K4me3_ChIP_macs3_peak_1895
N2_chrII	4012397	4012646	250	190.67	5.85266	1.41266	5.00049	strome_fem1_rrf3_egg_H3K4me3_ChIP_macs3_peak_1896
N2_chrII	4055064	4057932	2869	469.33	124.689	3.29526	123.043	strome_fem1_rrf3_egg_H3K4me3_ChIP_macs3_peak_1897
N2_chrII	4059797	4064201	4405	271.1	27.625	1.99506	26.534	strome_fem1_rrf3_egg_H3K4me3_ChIP_macs3_peak_1898
N2_chrII	4066789	4067338	550	263.07	18.3845	1.76041	17.3681	strome_fem1_rrf3_egg_H3K4me3_ChIP_macs3_peak_1899
N2_chrII	4067977	4068734	758	229.84	10.6156	1.55963	9.68955	strome_fem1_rrf3_egg_H3K4me3_ChIP_macs3_peak_1900
N2_chrII	4069509	4070264	756	190.3	4.01734	1.31648	3.20629	strome_fem1_rrf3_egg_H3K4me3_ChIP_macs3_peak_1901
N2_chrII	4073336	4073698	363	196.91	6.2849	1.42689	5.42537	strome_fem1_rrf3_egg_H3K4me3_ChIP_macs3_peak_1902
N2_chrII	4074028	4076871	2844	231.12	12.3307	1.60711	11.3858	strome_fem1_rrf3_egg_H3K4me3_ChIP_macs3_peak_1903
N2_chrII	4186122	4186616	495	182.24	3.61683	1.30114	2.81607	strome_fem1_rrf3_egg_H3K4me3_ChIP_macs3_peak_1904
N2_chrII	4195393	4196184	792	295.22	23.8418	1.84669	22.7753	strome_fem1_rrf3_egg_H3K4me3_ChIP_macs3_peak_1905
N2_chrII	4222151	4222578	428	176.13	3.63275	1.30772	2.83168	strome_fem1_rrf3_egg_H3K4me3_ChIP_macs3_peak_1906
N2_chrII	4223716	4224823	1108	207.1	7.7264	1.48236	6.83888	strome_fem1_rrf3_egg_H3K4me3_ChIP_macs3_peak_1907
N2_chrII	4235415	4244713	9299	329.51	54.1145	2.31183	52.8838	strome_fem1_rrf3_egg_H3K4me3_ChIP_macs3_peak_1908
N2_chrII	4246900	4247264	365	172.21	3.37549	1.29563	2.58099	strome_fem1_rrf3_egg_H3K4me3_ChIP_macs3_peak_1909
N2_chrII	4248044	4252082	4039	251.82	22.4347	1.84656	21.405	strome_fem1_rrf3_egg_H3K4me3_ChIP_macs3_peak_1910
N2_chrII	4310000	4310335	336	173.14	3.09141	1.27541	2.30594	strome_fem1_rrf3_egg_H3K4me3_ChIP_macs3_peak_1911
N2_chrII	4311097	4314780	3684	359.65	71.6168	2.63723	70.2766	strome_fem1_rrf3_egg_H3K4me3_ChIP_macs3_peak_1912
N2_chrII	4333203	4337786	4584	334.62	57.1635	2.42349	55.8985	strome_fem1_rrf3_egg_H3K4me3_ChIP_macs3_peak_1913
N2_chrII	4338367	4338807	441	202.67	5.51579	1.38485	4.66971	strome_fem1_rrf3_egg_H3K4me3_ChIP_macs3_peak_1914
N2_chrII	4339647	4341138	1492	182.51	4.32655	1.34126	3.50775	strome_fem1_rrf3_egg_H3K4me3_ChIP_macs3_peak_1915
N2_chrII	4351693	4353126	1434	194.21	6.73086	1.44603	5.86486	strome_fem1_rrf3_egg_H3K4me3_ChIP_macs3_peak_1916
N2_chrII	4384498	4390470	5973	391.59	86.0338	2.90532	84.5911	strome_fem1_rrf3_egg_H3K4me3_ChIP_macs3_peak_1917
N2_chrII	4418295	4419309	1015	251.76	20.2663	1.80989	19.2467	strome_fem1_rrf3_egg_H3K4me3_ChIP_macs3_peak_1918
N2_chrII	4431785	4432102	318	185.65	3.82809	1.30884	3.02245	strome_fem1_rrf3_egg_H3K4me3_ChIP_macs3_peak_1919
N2_chrII	4432413	4433993	1581	258.06	22.9648	1.91016	21.9065	strome_fem1_rrf3_egg_H3K4me3_ChIP_macs3_peak_1920
N2_chrII	4434813	4435075	263	217.14	11.1496	1.61681	10.2065	strome_fem1_rrf3_egg_H3K4me3_ChIP_macs3_peak_1921
N2_chrII	4435487	4436165	679	201.29	7.54061	1.47062	6.66073	strome_fem1_rrf3_egg_H3K4me3_ChIP_macs3_peak_1922
N2_chrII	4436706	4441818	5113	288.65	33.8307	2.03424	32.7189	strome_fem1_rrf3_egg_H3K4me3_ChIP_macs3_peak_1923
N2_chrII	4443919	4444238	320	194.25	4.43174	1.33631	3.6104	strome_fem1_rrf3_egg_H3K4me3_ChIP_macs3_peak_1924
N2_chrII	4470928	4471344	417	186.5	5.56243	1.40526	4.71519	strome_fem1_rrf3_egg_H3K4me3_ChIP_macs3_peak_1925
N2_chrII	4471738	4475265	3528	279.29	28.6601	2.04008	27.5468	strome_fem1_rrf3_egg_H3K4me3_ChIP_macs3_peak_1926
N2_chrII	4481275	4481528	254	187	5.64453	1.40897	4.79553	strome_fem1_rrf3_egg_H3K4me3_ChIP_macs3_peak_1927
N2_chrII	4481881	4485651	3771	271.6	29.014	1.97408	27.9375	strome_fem1_rrf3_egg_H3K4me3_ChIP_macs3_peak_1928
N2_chrII	4486009	4486955	947	226.17	11.8984	1.62806	10.946	strome_fem1_rrf3_egg_H3K4me3_ChIP_macs3_peak_1929
N2_chrII	4535707	4538473	2767	251.83	18.5061	1.77947	17.4917	strome_fem1_rrf3_egg_H3K4me3_ChIP_macs3_peak_1930
N2_chrII	4568420	4568803	384	249.86	4.94051	1.31091	4.10865	strome_fem1_rrf3_egg_H3K4me3_ChIP_macs3_peak_1931
N2_chrII	4578179	4580513	2335	234.53	13.5029	1.64405	12.544	strome_fem1_rrf3_egg_H3K4me3_ChIP_macs3_peak_1932
N2_chrII	4581895	4582230	336	172.06	3.39531	1.29587	2.60093	strome_fem1_rrf3_egg_H3K4me3_ChIP_macs3_peak_1933
N2_chrII	4584452	4584723	272	212.99	9.61039	1.55696	8.69253	strome_fem1_rrf3_egg_H3K4me3_ChIP_macs3_peak_1934
N2_chrII	4585264	4586706	1443	213.95	7.55234	1.45704	6.67272	strome_fem1_rrf3_egg_H3K4me3_ChIP_macs3_peak_1935
N2_chrII	4588431	4588814	384	219.81	5.38719	1.35577	4.54582	strome_fem1_rrf3_egg_H3K4me3_ChIP_macs3_peak_1936
N2_chrII	4589579	4590572	994	217.26	5.30506	1.35447	4.46526	strome_fem1_rrf3_egg_H3K4me3_ChIP_macs3_peak_1937
N2_chrII	4614889	4618578	3690	333.42	63.8856	2.4921	62.6162	strome_fem1_rrf3_egg_H3K4me3_ChIP_macs3_peak_1938
N2_chrII	4685512	4688015	2504	460.2	122.155	3.1141	120.535	strome_fem1_rrf3_egg_H3K4me3_ChIP_macs3_peak_1939
N2_chrII	4706102	4707179	1078	216.16	7.9442	1.45976	7.06352	strome_fem1_rrf3_egg_H3K4me3_ChIP_macs3_peak_1940
N2_chrII	4707509	4728314	20806	462.93	105.417	3.01456	103.864	strome_fem1_rrf3_egg_H3K4me3_ChIP_macs3_peak_1941
N2_chrII	4728863	4729484	622	189.86	3.91839	1.31103	3.10989	strome_fem1_rrf3_egg_H3K4me3_ChIP_macs3_peak_1942
N2_chrII	4737285	4738032	748	208.78	4.87262	1.3454	4.04012	strome_fem1_rrf3_egg_H3K4me3_ChIP_macs3_peak_1943
N2_chrII	4738956	4739629	674	225.62	9.42557	1.51639	8.51745	strome_fem1_rrf3_egg_H3K4me3_ChIP_macs3_peak_1944
N2_chrII	4752625	4757127	4503	280.23	30.8654	2.00829	29.7686	strome_fem1_rrf3_egg_H3K4me3_ChIP_macs3_peak_1945
N2_chrII	4765843	4769293	3451	292.67	33.5442	2.1125	32.406	strome_fem1_rrf3_egg_H3K4me3_ChIP_macs3_peak_1946
N2_chrII	4803940	4807184	3245	259.68	25.0626	1.89979	24.0098	strome_fem1_rrf3_egg_H3K4me3_ChIP_macs3_peak_1947
N2_chrII	4807901	4809869	1969	213.02	7.37669	1.43288	6.50865	strome_fem1_rrf3_egg_H3K4me3_ChIP_macs3_peak_1948
N2_chrII	4834942	4835707	766	198.49	5.05216	1.36634	4.21584	strome_fem1_rrf3_egg_H3K4me3_ChIP_macs3_peak_1949
N2_chrII	4840132	4843053	2922	299.08	39.0079	2.18139	37.847	strome_fem1_rrf3_egg_H3K4me3_ChIP_macs3_peak_1950
N2_chrII	4864204	4867200	2997	304.95	35.0897	2.0818	33.9531	strome_fem1_rrf3_egg_H3K4me3_ChIP_macs3_peak_1951
N2_chrII	4867570	4869419	1850	245.02	20.1652	1.81849	19.1455	strome_fem1_rrf3_egg_H3K4me3_ChIP_macs3_peak_1952
N2_chrII	4870294	4871056	763	225.52	9.33718	1.51843	8.42536	strome_fem1_rrf3_egg_H3K4me3_ChIP_macs3_peak_1953
N2_chrII	4871450	4872127	678	214.15	5.14067	1.34969	4.30421	strome_fem1_rrf3_egg_H3K4me3_ChIP_macs3_peak_1954
N2_chrII	4894492	4897601	3110	278.56	26.9821	1.90461	25.9188	strome_fem1_rrf3_egg_H3K4me3_ChIP_macs3_peak_1955
N2_chrII	4901980	4904966	2987	340.61	47.3059	2.36779	46.0565	strome_fem1_rrf3_egg_H3K4me3_ChIP_macs3_peak_1956
N2_chrII	4905437	4905860	424	192.78	4.0166	1.31343	3.20571	strome_fem1_rrf3_egg_H3K4me3_ChIP_macs3_peak_1957
N2_chrII	4913266	4919490	6225	362.34	63.3514	2.58311	62.0314	strome_fem1_rrf3_egg_H3K4me3_ChIP_macs3_peak_1958
N2_chrII	4919979	4920899	921	204.45	5.86619	1.40065	5.01243	strome_fem1_rrf3_egg_H3K4me3_ChIP_macs3_peak_1959
N2_chrII	4921427	4921925	499	238.5	6.62074	1.39787	5.75172	strome_fem1_rrf3_egg_H3K4me3_ChIP_macs3_peak_1960
N2_chrII	4922844	4923399	556	213.12	4.57373	1.32457	3.74922	strome_fem1_rrf3_egg_H3K4me3_ChIP_macs3_peak_1961
N2_chrII	4923969	4925595	1627	211.15	7.55575	1.46619	6.67239	strome_fem1_rrf3_egg_H3K4me3_ChIP_macs3_peak_1962
N2_chrII	4925973	4927678	1706	256.69	18.878	1.79797	17.8534	strome_fem1_rrf3_egg_H3K4me3_ChIP_macs3_peak_1963
N2_chrII	4931966	4932572	607	206.83	6.43173	1.42132	5.56859	strome_fem1_rrf3_egg_H3K4me3_ChIP_macs3_peak_1964
N2_chrII	4941487	4942572	1086	207.18	7.84814	1.4762	6.96389	strome_fem1_rrf3_egg_H3K4me3_ChIP_macs3_peak_1965
N2_chrII	4947267	4947742	476	212.3	4.59351	1.32782	3.76803	strome_fem1_rrf3_egg_H3K4me3_ChIP_macs3_peak_1966
N2_chrII	4948049	4952377	4329	280.7	26.2992	1.89717	25.2337	strome_fem1_rrf3_egg_H3K4me3_ChIP_macs3_peak_1967
N2_chrII	4953191	4973939	20749	385.7	62.8332	2.47468	61.5102	strome_fem1_rrf3_egg_H3K4me3_ChIP_macs3_peak_1968
N2_chrII	4987749	4988167	419	202.73	3.69699	1.28686	2.8949	strome_fem1_rrf3_egg_H3K4me3_ChIP_macs3_peak_1969
N2_chrII	4988765	4989160	396	211.05	3.39114	1.26437	2.59676	strome_fem1_rrf3_egg_H3K4me3_ChIP_macs3_peak_1970
N2_chrII	4997748	4998426	679	209.75	7.03861	1.43711	6.16837	strome_fem1_rrf3_egg_H3K4me3_ChIP_macs3_peak_1971
N2_chrII	4999304	5001303	2000	255.86	13.6129	1.60982	12.6524	strome_fem1_rrf3_egg_H3K4me3_ChIP_macs3_peak_1972
N2_chrII	5003272	5017413	14142	346.97	50.2767	2.24	49.0523	strome_fem1_rrf3_egg_H3K4me3_ChIP_macs3_peak_1973
N2_chrII	5029600	5031686	2087	311.54	38.2861	2.16582	37.1192	strome_fem1_rrf3_egg_H3K4me3_ChIP_macs3_peak_1974
N2_chrII	5044536	5044936	401	230.56	8.41758	1.47729	7.52014	strome_fem1_rrf3_egg_H3K4me3_ChIP_macs3_peak_1975
N2_chrII	5045403	5047302	1900	259.32	22.9617	1.85194	21.9249	strome_fem1_rrf3_egg_H3K4me3_ChIP_macs3_peak_1976
N2_chrII	5048899	5049708	810	191.66	3.98349	1.31243	3.1737	strome_fem1_rrf3_egg_H3K4me3_ChIP_macs3_peak_1977
N2_chrII	5050035	5055424	5390	330.75	53.7565	2.24397	52.5484	strome_fem1_rrf3_egg_H3K4me3_ChIP_macs3_peak_1978
N2_chrII	5060367	5061129	763	262.17	19.395	1.78823	18.3707	strome_fem1_rrf3_egg_H3K4me3_ChIP_macs3_peak_1979
N2_chrII	5061593	5061989	397	212.61	5.56791	1.37552	4.72019	strome_fem1_rrf3_egg_H3K4me3_ChIP_macs3_peak_1980
N2_chrII	5065138	5071407	6270	498.38	129.069	3.24468	127.392	strome_fem1_rrf3_egg_H3K4me3_ChIP_macs3_peak_1981
N2_chrII	5073949	5077103	3155	311.54	41.8401	2.08889	40.6894	strome_fem1_rrf3_egg_H3K4me3_ChIP_macs3_peak_1982
N2_chrII	5078390	5078880	491	221.56	10.3524	1.57436	9.42211	strome_fem1_rrf3_egg_H3K4me3_ChIP_macs3_peak_1983
N2_chrII	5079686	5080165	480	225.46	4.59359	1.31606	3.76781	strome_fem1_rrf3_egg_H3K4me3_ChIP_macs3_peak_1984
N2_chrII	5091765	5096942	5178	397.12	66.2295	2.41692	64.9036	strome_fem1_rrf3_egg_H3K4me3_ChIP_macs3_peak_1985
N2_chrII	5098742	5099199	458	200.81	3.5211	1.27914	2.72304	strome_fem1_rrf3_egg_H3K4me3_ChIP_macs3_peak_1986
N2_chrII	5103431	5106080	2650	281.09	26.5795	1.89106	25.5175	strome_fem1_rrf3_egg_H3K4me3_ChIP_macs3_peak_1987
N2_chrII	5113271	5113753	483	236.35	9.99726	1.52213	9.07958	strome_fem1_rrf3_egg_H3K4me3_ChIP_macs3_peak_1988
N2_chrII	5118070	5118994	925	280.98	30.0471	2.00281	28.9519	strome_fem1_rrf3_egg_H3K4me3_ChIP_macs3_peak_1989
N2_chrII	5192504	5193036	533	188.93	4.81896	1.36253	3.98836	strome_fem1_rrf3_egg_H3K4me3_ChIP_macs3_peak_1990
N2_chrII	5193609	5196526	2918	265.41	23.264	1.82529	22.2294	strome_fem1_rrf3_egg_H3K4me3_ChIP_macs3_peak_1991
N2_chrII	5200706	5201601	896	240.66	17.3995	1.78877	16.3877	strome_fem1_rrf3_egg_H3K4me3_ChIP_macs3_peak_1992
N2_chrII	5239543	5240143	601	227.35	13.9374	1.69624	12.9633	strome_fem1_rrf3_egg_H3K4me3_ChIP_macs3_peak_1993
N2_chrII	5240473	5242135	1663	242.53	19.6343	1.77964	18.6334	strome_fem1_rrf3_egg_H3K4me3_ChIP_macs3_peak_1994
N2_chrII	5244416	5245325	910	243.55	13.8526	1.63738	12.8887	strome_fem1_rrf3_egg_H3K4me3_ChIP_macs3_peak_1995
N2_chrII	5250813	5251395	583	271.73	24.5426	1.91521	23.4735	strome_fem1_rrf3_egg_H3K4me3_ChIP_macs3_peak_1996
N2_chrII	5305076	5305980	905	233.09	16.4564	1.72775	15.4726	strome_fem1_rrf3_egg_H3K4me3_ChIP_macs3_peak_1997
N2_chrII	5306360	5306980	621	245.79	19.2302	1.80703	18.212	strome_fem1_rrf3_egg_H3K4me3_ChIP_macs3_peak_1998
N2_chrII	5333606	5333894	289	204.49	4.01005	1.30394	3.19867	strome_fem1_rrf3_egg_H3K4me3_ChIP_macs3_peak_1999
N2_chrII	5343290	5344589	1300	226.83	11.2274	1.57897	10.2953	strome_fem1_rrf3_egg_H3K4me3_ChIP_macs3_peak_2000
N2_chrII	5349350	5350429	1080	244.49	11.9629	1.59245	11.0137	strome_fem1_rrf3_egg_H3K4me3_ChIP_macs3_peak_2001
N2_chrII	5358012	5358376	365	217.97	6.89574	1.42959	6.02355	strome_fem1_rrf3_egg_H3K4me3_ChIP_macs3_peak_2002
N2_chrII	5358833	5368193	9361	324.67	46.1755	2.26879	44.9654	strome_fem1_rrf3_egg_H3K4me3_ChIP_macs3_peak_2003
N2_chrII	5370062	5373479	3418	354.32	63.6712	2.51361	62.3716	strome_fem1_rrf3_egg_H3K4me3_ChIP_macs3_peak_2004
N2_chrII	5374421	5374955	535	238.35	10.5901	1.53769	9.66565	strome_fem1_rrf3_egg_H3K4me3_ChIP_macs3_peak_2005
N2_chrII	5384619	5385242	624	211.87	4.43885	1.31959	3.61732	strome_fem1_rrf3_egg_H3K4me3_ChIP_macs3_peak_2006
N2_chrII	5385635	5394943	9309	332.31	48.6922	2.31628	47.4669	strome_fem1_rrf3_egg_H3K4me3_ChIP_macs3_peak_2007
N2_chrII	5396294	5396629	336	202.95	4.02044	1.30504	3.20912	strome_fem1_rrf3_egg_H3K4me3_ChIP_macs3_peak_2008
N2_chrII	5397449	5397886	438	210.21	3.7868	1.28676	2.98137	strome_fem1_rrf3_egg_H3K4me3_ChIP_macs3_peak_2009
N2_chrII	5400547	5408902	8356	351.53	52.4849	2.27344	51.2484	strome_fem1_rrf3_egg_H3K4me3_ChIP_macs3_peak_2010
N2_chrII	5409309	5414519	5211	296.83	35.7917	2.04985	34.6714	strome_fem1_rrf3_egg_H3K4me3_ChIP_macs3_peak_2011
N2_chrII	5420773	5421275	503	223.31	7.32726	1.44017	6.4489	strome_fem1_rrf3_egg_H3K4me3_ChIP_macs3_peak_2012
N2_chrII	5421602	5423055	1454	265.38	18.3804	1.69596	17.3928	strome_fem1_rrf3_egg_H3K4me3_ChIP_macs3_peak_2013
N2_chrII	5423603	5430575	6973	266.18	20.5728	1.77196	19.5548	strome_fem1_rrf3_egg_H3K4me3_ChIP_macs3_peak_2014
N2_chrII	5430964	5443925	12962	341.3	50.6487	2.32071	49.4098	strome_fem1_rrf3_egg_H3K4me3_ChIP_macs3_peak_2015
N2_chrII	5468616	5472265	3650	338.34	45.9802	2.1506	44.797	strome_fem1_rrf3_egg_H3K4me3_ChIP_macs3_peak_2016
N2_chrII	5472929	5473343	415	184.22	3.99059	1.32162	3.17974	strome_fem1_rrf3_egg_H3K4me3_ChIP_macs3_peak_2017
N2_chrII	5473853	5475750	1898	283.45	26.5699	1.92407	25.4924	strome_fem1_rrf3_egg_H3K4me3_ChIP_macs3_peak_2018
N2_chrII	5476221	5476472	252	216.8	6.87521	1.43176	6.00336	strome_fem1_rrf3_egg_H3K4me3_ChIP_macs3_peak_2019
N2_chrII	5476821	5478274	1454	213.22	9.39812	1.52075	8.49537	strome_fem1_rrf3_egg_H3K4me3_ChIP_macs3_peak_2020
N2_chrII	5478741	5481002	2262	285.23	32.6858	2.07017	31.5689	strome_fem1_rrf3_egg_H3K4me3_ChIP_macs3_peak_2021
N2_chrII	5482579	5483206	628	188.55	4.14115	1.32714	3.32586	strome_fem1_rrf3_egg_H3K4me3_ChIP_macs3_peak_2022
N2_chrII	5484148	5484851	704	206.47	4.0819	1.30634	3.26852	strome_fem1_rrf3_egg_H3K4me3_ChIP_macs3_peak_2023
N2_chrII	5485399	5492726	7328	275.29	23.6508	1.81769	22.614	strome_fem1_rrf3_egg_H3K4me3_ChIP_macs3_peak_2024
N2_chrII	5493067	5493356	290	201.44	3.48894	1.27668	2.69178	strome_fem1_rrf3_egg_H3K4me3_ChIP_macs3_peak_2025
N2_chrII	5512167	5525598	13432	290.29	34.3579	2.02614	33.2454	strome_fem1_rrf3_egg_H3K4me3_ChIP_macs3_peak_2026
N2_chrII	5532808	5533062	255	210.44	5.43763	1.37342	4.59203	strome_fem1_rrf3_egg_H3K4me3_ChIP_macs3_peak_2027
N2_chrII	5540154	5542706	2553	242.87	12.9198	1.59366	11.9737	strome_fem1_rrf3_egg_H3K4me3_ChIP_macs3_peak_2028
N2_chrII	5577173	5577742	570	203.87	7.05895	1.45392	6.18381	strome_fem1_rrf3_egg_H3K4me3_ChIP_macs3_peak_2029
N2_chrII	5600664	5613345	12682	302.75	36.9438	2.03555	35.8215	strome_fem1_rrf3_egg_H3K4me3_ChIP_macs3_peak_2030
N2_chrII	5630567	5631375	809	224.01	6.26264	1.38876	5.40585	strome_fem1_rrf3_egg_H3K4me3_ChIP_macs3_peak_2031
N2_chrII	5631895	5640978	9084	313.6	37.692	2.04244	36.5579	strome_fem1_rrf3_egg_H3K4me3_ChIP_macs3_peak_2032
N2_chrII	5641399	5647059	5661	343.21	52.4748	2.3153	51.2379	strome_fem1_rrf3_egg_H3K4me3_ChIP_macs3_peak_2033
N2_chrII	5653715	5654377	663	201.57	6.2201	1.42231	5.35825	strome_fem1_rrf3_egg_H3K4me3_ChIP_macs3_peak_2034
N2_chrII	5655146	5656065	920	197.86	4.76061	1.34817	3.93242	strome_fem1_rrf3_egg_H3K4me3_ChIP_macs3_peak_2035
N2_chrII	5656783	5657476	694	221.8	5.37731	1.35456	4.53569	strome_fem1_rrf3_egg_H3K4me3_ChIP_macs3_peak_2036
N2_chrII	5659897	5678519	18623	369.69	65.5655	2.44467	64.2638	strome_fem1_rrf3_egg_H3K4me3_ChIP_macs3_peak_2037
N2_chrII	5679726	5681265	1540	213.3	6.89331	1.43345	6.02206	strome_fem1_rrf3_egg_H3K4me3_ChIP_macs3_peak_2038
N2_chrII	5681795	5682179	385	205.35	5.92663	1.4004	5.07248	strome_fem1_rrf3_egg_H3K4me3_ChIP_macs3_peak_2039
N2_chrII	5700986	5708020	7035	352.58	58.8365	2.45084	57.5522	strome_fem1_rrf3_egg_H3K4me3_ChIP_macs3_peak_2040
N2_chrII	5708689	5709008	320	204.17	7.7287	1.48462	6.84188	strome_fem1_rrf3_egg_H3K4me3_ChIP_macs3_peak_2041
N2_chrII	5713448	5715340	1893	251.4	19.7717	1.78795	18.7626	strome_fem1_rrf3_egg_H3K4me3_ChIP_macs3_peak_2042
N2_chrII	5723343	5733597	10255	535.7	78.3748	2.21097	77.005	strome_fem1_rrf3_egg_H3K4me3_ChIP_macs3_peak_2043
N2_chrII	5786098	5786902	805	213.7	9.99678	1.56696	9.07469	strome_fem1_rrf3_egg_H3K4me3_ChIP_macs3_peak_2044
N2_chrII	5795514	5796115	602	187.53	4.85874	1.36929	4.0257	strome_fem1_rrf3_egg_H3K4me3_ChIP_macs3_peak_2045
N2_chrII	5803772	5804043	272	203.74	5.26884	1.37247	4.42715	strome_fem1_rrf3_egg_H3K4me3_ChIP_macs3_peak_2046
N2_chrII	5832823	5836880	4058	270.91	25.5983	1.85672	24.5551	strome_fem1_rrf3_egg_H3K4me3_ChIP_macs3_peak_2047
N2_chrII	5839855	5840535	681	195.17	3.95155	1.30895	3.14193	strome_fem1_rrf3_egg_H3K4me3_ChIP_macs3_peak_2048
N2_chrII	5846196	5853281	7086	288.46	30.8756	1.97548	29.7822	strome_fem1_rrf3_egg_H3K4me3_ChIP_macs3_peak_2049
N2_chrII	5884876	5885227	352	205.68	5.5982	1.38344	4.75093	strome_fem1_rrf3_egg_H3K4me3_ChIP_macs3_peak_2050
N2_chrII	5885667	5887837	2171	297.88	39.8848	2.12379	38.7456	strome_fem1_rrf3_egg_H3K4me3_ChIP_macs3_peak_2051
N2_chrII	5891334	5891822	489	208.26	6.44362	1.42026	5.57934	strome_fem1_rrf3_egg_H3K4me3_ChIP_macs3_peak_2052
N2_chrII	5892232	5892609	378	203.09	4.80331	1.34298	3.97535	strome_fem1_rrf3_egg_H3K4me3_ChIP_macs3_peak_2053
N2_chrII	5894209	5894837	629	228.86	11.0682	1.56192	10.1414	strome_fem1_rrf3_egg_H3K4me3_ChIP_macs3_peak_2054
N2_chrII	5919142	5924586	5445	333.99	49.9678	2.3156	48.7457	strome_fem1_rrf3_egg_H3K4me3_ChIP_macs3_peak_2055
N2_chrII	5925673	5926127	455	209.55	3.28207	1.25881	2.49084	strome_fem1_rrf3_egg_H3K4me3_ChIP_macs3_peak_2056
N2_chrII	5928173	5928785	613	183.45	3.93563	1.31931	3.12616	strome_fem1_rrf3_egg_H3K4me3_ChIP_macs3_peak_2057
N2_chrII	5929490	5937498	8009	317.24	41.5673	2.10364	40.4115	strome_fem1_rrf3_egg_H3K4me3_ChIP_macs3_peak_2058
N2_chrII	5938117	5938513	397	192.59	3.8247	1.30459	3.01781	strome_fem1_rrf3_egg_H3K4me3_ChIP_macs3_peak_2059
N2_chrII	5980161	5980480	320	192.35	6.47068	1.4425	5.606	strome_fem1_rrf3_egg_H3K4me3_ChIP_macs3_peak_2060
N2_chrII	6057451	6063330	5880	291.02	38.3706	2.0741	37.2431	strome_fem1_rrf3_egg_H3K4me3_ChIP_macs3_peak_2061
N2_chrII	6063865	6064156	292	199.54	6.99245	1.45698	6.11885	strome_fem1_rrf3_egg_H3K4me3_ChIP_macs3_peak_2062
N2_chrII	6068067	6070603	2537	283.65	31.2142	1.98432	30.1221	strome_fem1_rrf3_egg_H3K4me3_ChIP_macs3_peak_2063
N2_chrII	6071393	6071766	374	211.77	4.74157	1.33687	3.91179	strome_fem1_rrf3_egg_H3K4me3_ChIP_macs3_peak_2064
N2_chrII	6072582	6072886	305	200.43	5.98256	1.41037	5.12693	strome_fem1_rrf3_egg_H3K4me3_ChIP_macs3_peak_2065
N2_chrII	6073282	6076104	2823	318.33	46.041	2.18469	44.8653	strome_fem1_rrf3_egg_H3K4me3_ChIP_macs3_peak_2066
N2_chrII	6092069	6095034	2966	378.29	64.4491	2.55272	63.1181	strome_fem1_rrf3_egg_H3K4me3_ChIP_macs3_peak_2067
N2_chrII	6099632	6099956	325	244.73	13.8127	1.66034	12.8391	strome_fem1_rrf3_egg_H3K4me3_ChIP_macs3_peak_2068
N2_chrII	6103315	6113934	10620	348.57	51.7627	2.27447	50.5314	strome_fem1_rrf3_egg_H3K4me3_ChIP_macs3_peak_2069
N2_chrII	6114380	6114750	371	198.84	5.75129	1.39937	4.90093	strome_fem1_rrf3_egg_H3K4me3_ChIP_macs3_peak_2070
N2_chrII	6125097	6128020	2924	286.56	26.0252	1.94278	24.9362	strome_fem1_rrf3_egg_H3K4me3_ChIP_macs3_peak_2071
N2_chrII	6136242	6140647	4406	309.42	37.4081	2.06657	36.2739	strome_fem1_rrf3_egg_H3K4me3_ChIP_macs3_peak_2072
N2_chrII	6201897	6205144	3248	271.37	24.3771	1.9215	23.3053	strome_fem1_rrf3_egg_H3K4me3_ChIP_macs3_peak_2073
N2_chrII	6206457	6206846	390	195.14	3.81473	1.30186	3.00839	strome_fem1_rrf3_egg_H3K4me3_ChIP_macs3_peak_2074
N2_chrII	6210680	6217159	6480	358.45	57.1054	2.39216	55.832	strome_fem1_rrf3_egg_H3K4me3_ChIP_macs3_peak_2075
N2_chrII	6249287	6251037	1751	247.22	12.7244	1.62186	11.7623	strome_fem1_rrf3_egg_H3K4me3_ChIP_macs3_peak_2076
N2_chrII	6259908	6268941	9034	334.08	47.4101	2.25585	46.1943	strome_fem1_rrf3_egg_H3K4me3_ChIP_macs3_peak_2077
N2_chrII	6283590	6290785	7196	332.22	48.9029	2.27839	47.6893	strome_fem1_rrf3_egg_H3K4me3_ChIP_macs3_peak_2078
N2_chrII	6291170	6295296	4127	277.47	27.4557	1.86022	26.4069	strome_fem1_rrf3_egg_H3K4me3_ChIP_macs3_peak_2079
N2_chrII	6334015	6337770	3756	312.98	41.7274	2.11194	40.579	strome_fem1_rrf3_egg_H3K4me3_ChIP_macs3_peak_2080
N2_chrII	6345099	6347504	2406	376.41	64.4223	2.52833	63.0982	strome_fem1_rrf3_egg_H3K4me3_ChIP_macs3_peak_2081
N2_chrII	6356389	6356679	291	211.2	5.09758	1.35466	4.26006	strome_fem1_rrf3_egg_H3K4me3_ChIP_macs3_peak_2082
N2_chrII	6358485	6358873	389	200.74	3.69193	1.28923	2.8891	strome_fem1_rrf3_egg_H3K4me3_ChIP_macs3_peak_2083
N2_chrII	6361043	6372682	11640	374.89	68.4467	2.49139	67.1154	strome_fem1_rrf3_egg_H3K4me3_ChIP_macs3_peak_2084
N2_chrII	6373778	6374142	365	209.89	7.51909	1.4684	6.63531	strome_fem1_rrf3_egg_H3K4me3_ChIP_macs3_peak_2085
N2_chrII	6374593	6382868	8276	393.47	64.4954	2.56735	63.1472	strome_fem1_rrf3_egg_H3K4me3_ChIP_macs3_peak_2086
N2_chrII	6384687	6389815	5129	302.86	34.59	2.02347	33.4726	strome_fem1_rrf3_egg_H3K4me3_ChIP_macs3_peak_2087
N2_chrII	6390186	6390506	321	210.35	6.8065	1.43202	5.93678	strome_fem1_rrf3_egg_H3K4me3_ChIP_macs3_peak_2088
N2_chrII	6397966	6400346	2381	362.4	72.729	2.55783	71.3935	strome_fem1_rrf3_egg_H3K4me3_ChIP_macs3_peak_2089
N2_chrII	6400682	6400970	289	202.98	5.64769	1.39123	4.79818	strome_fem1_rrf3_egg_H3K4me3_ChIP_macs3_peak_2090
N2_chrII	6405061	6405327	267	198.6	5.23952	1.37499	4.3991	strome_fem1_rrf3_egg_H3K4me3_ChIP_macs3_peak_2091
N2_chrII	6424262	6429259	4998	321.2	36.3684	2.06258	35.221	strome_fem1_rrf3_egg_H3K4me3_ChIP_macs3_peak_2092
N2_chrII	6433281	6433546	266	191.43	3.64927	1.29425	2.84782	strome_fem1_rrf3_egg_H3K4me3_ChIP_macs3_peak_2093
N2_chrII	6456215	6456498	284	201.33	4.84415	1.35241	4.01228	strome_fem1_rrf3_egg_H3K4me3_ChIP_macs3_peak_2094
N2_chrII	6456884	6457263	380	192.44	3.35745	1.27587	2.56421	strome_fem1_rrf3_egg_H3K4me3_ChIP_macs3_peak_2095
N2_chrII	6467157	6469252	2096	276.05	26.6081	1.86526	25.5605	strome_fem1_rrf3_egg_H3K4me3_ChIP_macs3_peak_2096
N2_chrII	6491636	6493804	2169	359.29	57.8701	2.48105	56.5764	strome_fem1_rrf3_egg_H3K4me3_ChIP_macs3_peak_2097
N2_chrII	6501593	6502222	630	189.68	5.25793	1.38711	4.41648	strome_fem1_rrf3_egg_H3K4me3_ChIP_macs3_peak_2098
N2_chrII	6502653	6509819	7167	496.4	131.695	3.46363	129.986	strome_fem1_rrf3_egg_H3K4me3_ChIP_macs3_peak_2099
N2_chrII	6515993	6516615	623	220.04	7.56599	1.4527	6.68365	strome_fem1_rrf3_egg_H3K4me3_ChIP_macs3_peak_2100
N2_chrII	6531991	6536936	4946	357.96	64.301	2.45152	63.007	strome_fem1_rrf3_egg_H3K4me3_ChIP_macs3_peak_2101
N2_chrII	6537712	6539274	1563	233.04	13.4033	1.63987	12.4466	strome_fem1_rrf3_egg_H3K4me3_ChIP_macs3_peak_2102
N2_chrII	6539633	6540772	1140	212.81	6.75166	1.43033	5.88129	strome_fem1_rrf3_egg_H3K4me3_ChIP_macs3_peak_2103
N2_chrII	6551007	6554039	3033	297.35	37.2544	2.10608	36.1185	strome_fem1_rrf3_egg_H3K4me3_ChIP_macs3_peak_2104
N2_chrII	6574859	6575186	328	192.83	3.35832	1.2758	2.56513	strome_fem1_rrf3_egg_H3K4me3_ChIP_macs3_peak_2105
N2_chrII	6575964	6579605	3642	295.62	30.0869	1.96384	28.9891	strome_fem1_rrf3_egg_H3K4me3_ChIP_macs3_peak_2106
N2_chrII	6579909	6580655	747	296.27	29.554	1.96815	28.4571	strome_fem1_rrf3_egg_H3K4me3_ChIP_macs3_peak_2107
N2_chrII	6600671	6608543	7873	419.25	98.5405	2.89202	97.055	strome_fem1_rrf3_egg_H3K4me3_ChIP_macs3_peak_2108
N2_chrII	6609853	6610557	705	210.6	6.54921	1.4233	5.68314	strome_fem1_rrf3_egg_H3K4me3_ChIP_macs3_peak_2109
N2_chrII	6611713	6619495	7783	310.46	34.887	2.05191	33.7538	strome_fem1_rrf3_egg_H3K4me3_ChIP_macs3_peak_2110
N2_chrII	6623413	6625438	2026	276.56	22.5875	1.84486	21.5374	strome_fem1_rrf3_egg_H3K4me3_ChIP_macs3_peak_2111
N2_chrII	6633228	6633661	434	208.98	5.12698	1.35848	4.28901	strome_fem1_rrf3_egg_H3K4me3_ChIP_macs3_peak_2112
N2_chrII	6684597	6685222	626	275.01	21.8095	1.8457	20.7576	strome_fem1_rrf3_egg_H3K4me3_ChIP_macs3_peak_2113
N2_chrII	6686283	6686899	617	313.5	30.8746	2.00235	29.7508	strome_fem1_rrf3_egg_H3K4me3_ChIP_macs3_peak_2114
N2_chrII	6700683	6706623	5941	272.15	32.1428	1.99744	31.062	strome_fem1_rrf3_egg_H3K4me3_ChIP_macs3_peak_2115
N2_chrII	6739470	6740076	607	240.98	17.0006	1.73419	16.0106	strome_fem1_rrf3_egg_H3K4me3_ChIP_macs3_peak_2116
N2_chrII	6752614	6757090	4477	303.63	39.3265	2.13343	38.1762	strome_fem1_rrf3_egg_H3K4me3_ChIP_macs3_peak_2117
N2_chrII	6757398	6762717	5320	299.74	36.521	2.04289	35.4002	strome_fem1_rrf3_egg_H3K4me3_ChIP_macs3_peak_2118
N2_chrII	6791399	6792036	638	188.11	3.3752	1.28085	2.58126	strome_fem1_rrf3_egg_H3K4me3_ChIP_macs3_peak_2119
N2_chrII	6793005	6796145	3141	318.59	46.6754	2.26292	45.4739	strome_fem1_rrf3_egg_H3K4me3_ChIP_macs3_peak_2120
N2_chrII	6799507	6806520	7014	341.56	50.5443	2.31078	49.3121	strome_fem1_rrf3_egg_H3K4me3_ChIP_macs3_peak_2121
N2_chrII	6812435	6813420	986	269.43	23.6725	1.82857	22.6382	strome_fem1_rrf3_egg_H3K4me3_ChIP_macs3_peak_2122
N2_chrII	6816016	6818583	2568	320.07	43.1437	2.16345	41.9746	strome_fem1_rrf3_egg_H3K4me3_ChIP_macs3_peak_2123
N2_chrII	6820554	6821060	507	196.87	4.61396	1.3432	3.78799	strome_fem1_rrf3_egg_H3K4me3_ChIP_macs3_peak_2124
N2_chrII	6821676	6822759	1084	255.56	18.0694	1.70926	17.0815	strome_fem1_rrf3_egg_H3K4me3_ChIP_macs3_peak_2125
N2_chrII	6845267	6845871	605	205.49	5.57633	1.38329	4.7292	strome_fem1_rrf3_egg_H3K4me3_ChIP_macs3_peak_2126
N2_chrII	6846192	6854865	8674	266.46	18.0739	1.70256	17.0786	strome_fem1_rrf3_egg_H3K4me3_ChIP_macs3_peak_2127
N2_chrII	6856405	6857301	897	195.49	5.12257	1.37179	4.28489	strome_fem1_rrf3_egg_H3K4me3_ChIP_macs3_peak_2128
N2_chrII	6859160	6866294	7135	324.08	40.768	2.15533	39.5886	strome_fem1_rrf3_egg_H3K4me3_ChIP_macs3_peak_2129
N2_chrII	6871013	6878903	7891	315.69	35.9548	2.04363	34.8209	strome_fem1_rrf3_egg_H3K4me3_ChIP_macs3_peak_2130
N2_chrII	6906814	6919722	12909	269.48	21.7626	1.80685	20.7324	strome_fem1_rrf3_egg_H3K4me3_ChIP_macs3_peak_2131
N2_chrII	6920028	6920844	817	190.4	3.92782	1.31148	3.1188	strome_fem1_rrf3_egg_H3K4me3_ChIP_macs3_peak_2132
N2_chrII	6930223	6932049	1827	338.02	58.0518	2.43481	56.7837	strome_fem1_rrf3_egg_H3K4me3_ChIP_macs3_peak_2133
N2_chrII	6941185	6941448	264	206.31	4.40374	1.32338	3.58273	strome_fem1_rrf3_egg_H3K4me3_ChIP_macs3_peak_2134
N2_chrII	6942019	6945565	3547	291.42	31.0629	2.024	29.9505	strome_fem1_rrf3_egg_H3K4me3_ChIP_macs3_peak_2135
N2_chrII	6952472	6966326	13855	292.59	27.38	1.93044	26.2932	strome_fem1_rrf3_egg_H3K4me3_ChIP_macs3_peak_2136
N2_chrII	6968259	6972563	4305	312.26	36.61	2.06901	35.4748	strome_fem1_rrf3_egg_H3K4me3_ChIP_macs3_peak_2137
N2_chrII	6973769	6974866	1098	208.76	4.72323	1.33816	3.8947	strome_fem1_rrf3_egg_H3K4me3_ChIP_macs3_peak_2138
N2_chrII	6979595	6980209	615	190.29	3.50302	1.28617	2.70588	strome_fem1_rrf3_egg_H3K4me3_ChIP_macs3_peak_2139
N2_chrII	6983890	6996973	13084	366.13	63.0805	2.52098	61.7645	strome_fem1_rrf3_egg_H3K4me3_ChIP_macs3_peak_2140
N2_chrII	7000932	7002538	1607	320.53	41.8502	2.19348	40.6712	strome_fem1_rrf3_egg_H3K4me3_ChIP_macs3_peak_2141
N2_chrII	7015053	7016570	1518	317.59	46.7437	2.29858	45.5378	strome_fem1_rrf3_egg_H3K4me3_ChIP_macs3_peak_2142
N2_chrII	7019010	7021696	2687	270.65	25.1368	1.87426	24.0894	strome_fem1_rrf3_egg_H3K4me3_ChIP_macs3_peak_2143
N2_chrII	7029304	7029630	327	213.52	4.26143	1.30882	3.44413	strome_fem1_rrf3_egg_H3K4me3_ChIP_macs3_peak_2144
N2_chrII	7030741	7031418	678	210.79	4.09885	1.30151	3.28613	strome_fem1_rrf3_egg_H3K4me3_ChIP_macs3_peak_2145
N2_chrII	7032026	7032308	283	217.66	5.20606	1.35332	4.36683	strome_fem1_rrf3_egg_H3K4me3_ChIP_macs3_peak_2146
N2_chrII	7032732	7033131	400	203.1	3.99464	1.30392	3.18398	strome_fem1_rrf3_egg_H3K4me3_ChIP_macs3_peak_2147
N2_chrII	7034274	7034540	267	212.12	6.86415	1.43941	5.98958	strome_fem1_rrf3_egg_H3K4me3_ChIP_macs3_peak_2148
N2_chrII	7036008	7036405	398	215.45	4.40511	1.31617	3.58346	strome_fem1_rrf3_egg_H3K4me3_ChIP_macs3_peak_2149
N2_chrII	7037160	7037433	274	213.08	3.41835	1.26406	2.62323	strome_fem1_rrf3_egg_H3K4me3_ChIP_macs3_peak_2150
N2_chrII	7038368	7038870	503	217.66	5.97002	1.38529	5.11668	strome_fem1_rrf3_egg_H3K4me3_ChIP_macs3_peak_2151
N2_chrII	7039199	7046573	7375	318.58	44.4438	2.21859	43.2582	strome_fem1_rrf3_egg_H3K4me3_ChIP_macs3_peak_2152
N2_chrII	7047536	7047844	309	217.4	5.86265	1.38378	5.0099	strome_fem1_rrf3_egg_H3K4me3_ChIP_macs3_peak_2153
N2_chrII	7054388	7060471	6084	299.12	29.8676	1.9798	28.7609	strome_fem1_rrf3_egg_H3K4me3_ChIP_macs3_peak_2154
N2_chrII	7061212	7062862	1651	227.92	9.28069	1.50684	8.37394	strome_fem1_rrf3_egg_H3K4me3_ChIP_macs3_peak_2155
N2_chrII	7063612	7074826	11215	344.9	52.5718	2.2989	51.3341	strome_fem1_rrf3_egg_H3K4me3_ChIP_macs3_peak_2156
N2_chrII	7081675	7082008	334	209.51	3.29507	1.2594	2.50353	strome_fem1_rrf3_egg_H3K4me3_ChIP_macs3_peak_2157
N2_chrII	7082845	7097058	14214	362.12	54.4617	2.29632	53.209	strome_fem1_rrf3_egg_H3K4me3_ChIP_macs3_peak_2158
N2_chrII	7099340	7103846	4507	272.1	22.3927	1.83962	21.3472	strome_fem1_rrf3_egg_H3K4me3_ChIP_macs3_peak_2159
N2_chrII	7105131	7105582	452	205.84	3.43621	1.27092	2.64041	strome_fem1_rrf3_egg_H3K4me3_ChIP_macs3_peak_2160
N2_chrII	7107268	7112409	5142	297.06	38.2671	2.11244	37.1308	strome_fem1_rrf3_egg_H3K4me3_ChIP_macs3_peak_2161
N2_chrII	7113543	7126583	13041	372.99	59.7938	2.37888	58.5045	strome_fem1_rrf3_egg_H3K4me3_ChIP_macs3_peak_2162
N2_chrII	7127207	7128125	919	189.8	3.72271	1.30018	2.9191	strome_fem1_rrf3_egg_H3K4me3_ChIP_macs3_peak_2163
N2_chrII	7128547	7132752	4206	350.96	54.4595	2.30363	53.2178	strome_fem1_rrf3_egg_H3K4me3_ChIP_macs3_peak_2164
N2_chrII	7137920	7143987	6068	316	37.6537	2.12201	36.4969	strome_fem1_rrf3_egg_H3K4me3_ChIP_macs3_peak_2165
N2_chrII	7144473	7155964	11492	317.53	38.0128	2.05004	36.875	strome_fem1_rrf3_egg_H3K4me3_ChIP_macs3_peak_2166
N2_chrII	7165091	7174845	9755	428.85	93.6404	2.84765	92.1606	strome_fem1_rrf3_egg_H3K4me3_ChIP_macs3_peak_2167
N2_chrII	7178814	7179063	250	179.59	3.79548	1.31478	2.98961	strome_fem1_rrf3_egg_H3K4me3_ChIP_macs3_peak_2168
N2_chrII	7179541	7179920	380	188.56	4.615	1.35266	3.7886	strome_fem1_rrf3_egg_H3K4me3_ChIP_macs3_peak_2169
N2_chrII	7189342	7190062	721	188.01	4.10946	1.32457	3.29562	strome_fem1_rrf3_egg_H3K4me3_ChIP_macs3_peak_2170
N2_chrII	7201755	7202721	967	256.21	21.8298	1.82528	20.8075	strome_fem1_rrf3_egg_H3K4me3_ChIP_macs3_peak_2171
N2_chrII	7210551	7214057	3507	322.35	47.2768	2.26974	46.0678	strome_fem1_rrf3_egg_H3K4me3_ChIP_macs3_peak_2172
N2_chrII	7217505	7218695	1191	201.78	6.79443	1.44434	5.92538	strome_fem1_rrf3_egg_H3K4me3_ChIP_macs3_peak_2173
N2_chrII	7236456	7237261	806	195.25	5.49795	1.38828	4.65414	strome_fem1_rrf3_egg_H3K4me3_ChIP_macs3_peak_2174
N2_chrII	7238012	7240228	2217	213.77	6.73094	1.42257	5.86468	strome_fem1_rrf3_egg_H3K4me3_ChIP_macs3_peak_2175
N2_chrII	7249892	7250213	322	224.27	11.1272	1.59033	10.191	strome_fem1_rrf3_egg_H3K4me3_ChIP_macs3_peak_2176
N2_chrII	7269250	7274429	5180	326.91	52.8963	2.31192	51.6725	strome_fem1_rrf3_egg_H3K4me3_ChIP_macs3_peak_2177
N2_chrII	7310025	7311050	1026	216.56	5.89349	1.38676	5.03948	strome_fem1_rrf3_egg_H3K4me3_ChIP_macs3_peak_2178
N2_chrII	7311376	7318006	6631	361.2	54.0949	2.2783	52.8493	strome_fem1_rrf3_egg_H3K4me3_ChIP_macs3_peak_2179
N2_chrII	7318563	7323133	4571	290.76	29.6337	1.93489	28.549	strome_fem1_rrf3_egg_H3K4me3_ChIP_macs3_peak_2180
N2_chrII	7323464	7324383	920	230.77	9.78286	1.51089	8.87345	strome_fem1_rrf3_egg_H3K4me3_ChIP_macs3_peak_2181
N2_chrII	7324765	7330469	5705	347.97	56.6947	2.37812	55.441	strome_fem1_rrf3_egg_H3K4me3_ChIP_macs3_peak_2182
N2_chrII	7330964	7331568	605	214.43	5.56049	1.37288	4.71343	strome_fem1_rrf3_egg_H3K4me3_ChIP_macs3_peak_2183
N2_chrII	7332046	7332688	643	183.7	4.04836	1.32189	3.23871	strome_fem1_rrf3_egg_H3K4me3_ChIP_macs3_peak_2184
N2_chrII	7355299	7355760	462	185.92	3.30235	1.27817	2.5106	strome_fem1_rrf3_egg_H3K4me3_ChIP_macs3_peak_2185
N2_chrII	7367364	7375727	8364	397.94	68.902	2.55333	67.5459	strome_fem1_rrf3_egg_H3K4me3_ChIP_macs3_peak_2186
N2_chrII	7381927	7382374	448	188.31	4.92663	1.36481	4.09589	strome_fem1_rrf3_egg_H3K4me3_ChIP_macs3_peak_2187
N2_chrII	7384919	7385411	493	222.81	5.91167	1.38178	5.05671	strome_fem1_rrf3_egg_H3K4me3_ChIP_macs3_peak_2188
N2_chrII	7389035	7396031	6997	386.71	70.2288	2.50119	68.8969	strome_fem1_rrf3_egg_H3K4me3_ChIP_macs3_peak_2189
N2_chrII	7399071	7401128	2058	316.87	39.3411	2.09945	38.1883	strome_fem1_rrf3_egg_H3K4me3_ChIP_macs3_peak_2190
N2_chrII	7410471	7416390	5920	296.44	39.6997	2.08278	38.5608	strome_fem1_rrf3_egg_H3K4me3_ChIP_macs3_peak_2191
N2_chrII	7453590	7454322	733	219.77	6.6404	1.407	5.77708	strome_fem1_rrf3_egg_H3K4me3_ChIP_macs3_peak_2192
N2_chrII	7454953	7455829	877	247.35	10.1148	1.52365	9.19064	strome_fem1_rrf3_egg_H3K4me3_ChIP_macs3_peak_2193
N2_chrII	7462597	7464352	1756	254.14	15.7611	1.66448	14.7844	strome_fem1_rrf3_egg_H3K4me3_ChIP_macs3_peak_2194
N2_chrII	7469949	7471616	1668	260.58	16.6466	1.69075	15.6543	strome_fem1_rrf3_egg_H3K4me3_ChIP_macs3_peak_2195
N2_chrII	7473041	7474357	1317	222.05	7.56014	1.44448	6.67895	strome_fem1_rrf3_egg_H3K4me3_ChIP_macs3_peak_2196
N2_chrII	7474721	7475692	972	291.31	23.4089	1.86409	22.3386	strome_fem1_rrf3_egg_H3K4me3_ChIP_macs3_peak_2197
N2_chrII	7489235	7500107	10873	310.34	45.5267	2.12648	44.3697	strome_fem1_rrf3_egg_H3K4me3_ChIP_macs3_peak_2198
N2_chrII	7555158	7558281	3124	311.57	44.5919	2.23044	43.4059	strome_fem1_rrf3_egg_H3K4me3_ChIP_macs3_peak_2199
N2_chrII	7558583	7559386	804	191.19	4.71398	1.3543	3.88571	strome_fem1_rrf3_egg_H3K4me3_ChIP_macs3_peak_2200
N2_chrII	7559724	7560301	578	206.13	4.54985	1.32965	3.72623	strome_fem1_rrf3_egg_H3K4me3_ChIP_macs3_peak_2201
N2_chrII	7583945	7584392	448	210.8	3.62865	1.27754	2.82778	strome_fem1_rrf3_egg_H3K4me3_ChIP_macs3_peak_2202
N2_chrII	7586801	7590479	3679	243.86	12.3295	1.59369	11.3815	strome_fem1_rrf3_egg_H3K4me3_ChIP_macs3_peak_2203
N2_chrII	7615510	7626881	11372	338.07	42.3215	2.10488	41.1508	strome_fem1_rrf3_egg_H3K4me3_ChIP_macs3_peak_2204
N2_chrII	7629630	7630287	658	205.75	3.35829	1.26554	2.56509	strome_fem1_rrf3_egg_H3K4me3_ChIP_macs3_peak_2205
N2_chrII	7630860	7637081	6222	331.72	54.0034	2.39825	52.7551	strome_fem1_rrf3_egg_H3K4me3_ChIP_macs3_peak_2206
N2_chrII	7678606	7689365	10760	451.58	96.1877	2.97618	94.6684	strome_fem1_rrf3_egg_H3K4me3_ChIP_macs3_peak_2207
N2_chrII	7692083	7692687	605	198.3	5.49196	1.38486	4.6481	strome_fem1_rrf3_egg_H3K4me3_ChIP_macs3_peak_2208
N2_chrII	7694604	7695343	740	196.92	6.14364	1.42327	5.28409	strome_fem1_rrf3_egg_H3K4me3_ChIP_macs3_peak_2209
N2_chrII	7695674	7696280	607	216.76	6.9531	1.43449	6.07887	strome_fem1_rrf3_egg_H3K4me3_ChIP_macs3_peak_2210
N2_chrII	7697793	7698230	438	207.24	3.52259	1.27452	2.72439	strome_fem1_rrf3_egg_H3K4me3_ChIP_macs3_peak_2211
N2_chrII	7698795	7699718	924	209.22	5.28593	1.36088	4.44689	strome_fem1_rrf3_egg_H3K4me3_ChIP_macs3_peak_2212
N2_chrII	7700021	7700598	578	234.44	7.88944	1.44418	7.00469	strome_fem1_rrf3_egg_H3K4me3_ChIP_macs3_peak_2213
N2_chrII	7701108	7702078	971	219.45	3.44973	1.2616	2.65374	strome_fem1_rrf3_egg_H3K4me3_ChIP_macs3_peak_2214
N2_chrII	7707824	7709042	1219	274.35	23.799	1.88462	22.7385	strome_fem1_rrf3_egg_H3K4me3_ChIP_macs3_peak_2215
N2_chrII	7714199	7728200	14002	310.14	37.7279	2.03821	36.5989	strome_fem1_rrf3_egg_H3K4me3_ChIP_macs3_peak_2216
N2_chrII	7773219	7773994	776	242.66	16.4534	1.76177	15.4471	strome_fem1_rrf3_egg_H3K4me3_ChIP_macs3_peak_2217
N2_chrII	7775065	7777382	2318	257.09	20.3196	1.80405	19.2968	strome_fem1_rrf3_egg_H3K4me3_ChIP_macs3_peak_2218
N2_chrII	7792587	7793721	1135	205.78	3.79193	1.29007	2.98664	strome_fem1_rrf3_egg_H3K4me3_ChIP_macs3_peak_2219
N2_chrII	7795822	7804202	8381	432.36	93.0976	2.85918	91.6224	strome_fem1_rrf3_egg_H3K4me3_ChIP_macs3_peak_2220
N2_chrII	7808782	7809745	964	247.1	13.1623	1.62965	12.1981	strome_fem1_rrf3_egg_H3K4me3_ChIP_macs3_peak_2221
N2_chrII	7827596	7831110	3515	251.26	12.7897	1.58415	11.8421	strome_fem1_rrf3_egg_H3K4me3_ChIP_macs3_peak_2222
N2_chrII	7831649	7832088	440	221.34	7.09032	1.4353	6.21437	strome_fem1_rrf3_egg_H3K4me3_ChIP_macs3_peak_2223
N2_chrII	7832392	7832946	555	196.84	3.46785	1.27988	2.67152	strome_fem1_rrf3_egg_H3K4me3_ChIP_macs3_peak_2224
N2_chrII	7833255	7838676	5422	286.48	31.8704	1.96193	30.7845	strome_fem1_rrf3_egg_H3K4me3_ChIP_macs3_peak_2225
N2_chrII	7864210	7865320	1111	282.01	30.5997	1.96106	29.5189	strome_fem1_rrf3_egg_H3K4me3_ChIP_macs3_peak_2226
N2_chrII	7869858	7870155	298	184.5	3.11889	1.26753	2.3327	strome_fem1_rrf3_egg_H3K4me3_ChIP_macs3_peak_2227
N2_chrII	7870756	7901796	31041	378.87	68.604	2.56641	67.2584	strome_fem1_rrf3_egg_H3K4me3_ChIP_macs3_peak_2228
N2_chrII	7902789	7904263	1475	214.4	8.58295	1.48685	7.69229	strome_fem1_rrf3_egg_H3K4me3_ChIP_macs3_peak_2229
N2_chrII	7909808	7921017	11210	368.07	52.3731	2.35833	51.1035	strome_fem1_rrf3_egg_H3K4me3_ChIP_macs3_peak_2230
N2_chrII	7961090	7964126	3037	260.38	26.9847	1.9295	25.9261	strome_fem1_rrf3_egg_H3K4me3_ChIP_macs3_peak_2231
N2_chrII	8031918	8032526	609	202.2	5.10836	1.36093	4.27223	strome_fem1_rrf3_egg_H3K4me3_ChIP_macs3_peak_2232
N2_chrII	8032974	8049314	16341	384.88	63.6311	2.48302	62.3083	strome_fem1_rrf3_egg_H3K4me3_ChIP_macs3_peak_2233
N2_chrII	8049702	8050382	681	221.14	3.60788	1.26872	2.80764	strome_fem1_rrf3_egg_H3K4me3_ChIP_macs3_peak_2234
N2_chrII	8051017	8051556	540	205.12	5.08023	1.35763	4.2447	strome_fem1_rrf3_egg_H3K4me3_ChIP_macs3_peak_2235
N2_chrII	8051907	8069157	17251	358.76	51.8391	2.27491	50.5957	strome_fem1_rrf3_egg_H3K4me3_ChIP_macs3_peak_2236
N2_chrII	8069611	8073627	4017	387.32	66.7584	2.49092	65.4301	strome_fem1_rrf3_egg_H3K4me3_ChIP_macs3_peak_2237
N2_chrII	8079404	8089776	10373	390.49	66.5244	2.49345	65.1901	strome_fem1_rrf3_egg_H3K4me3_ChIP_macs3_peak_2238
N2_chrII	8093086	8094151	1066	218.2	12.4724	1.62957	11.5292	strome_fem1_rrf3_egg_H3K4me3_ChIP_macs3_peak_2239
N2_chrII	8098229	8099089	861	207.25	5.69293	1.38803	4.84355	strome_fem1_rrf3_egg_H3K4me3_ChIP_macs3_peak_2240
N2_chrII	8100123	8107360	7238	274.82	26.1612	1.85932	25.1127	strome_fem1_rrf3_egg_H3K4me3_ChIP_macs3_peak_2241
N2_chrII	8108522	8111340	2819	255.53	19.4392	1.72746	18.4464	strome_fem1_rrf3_egg_H3K4me3_ChIP_macs3_peak_2242
N2_chrII	8115483	8115788	306	187.76	3.57959	1.29289	2.7804	strome_fem1_rrf3_egg_H3K4me3_ChIP_macs3_peak_2243
N2_chrII	8116397	8116705	309	200.18	5.11066	1.36579	4.27335	strome_fem1_rrf3_egg_H3K4me3_ChIP_macs3_peak_2244
N2_chrII	8117094	8118028	935	255.62	19.4127	1.79808	18.3926	strome_fem1_rrf3_egg_H3K4me3_ChIP_macs3_peak_2245
N2_chrII	8125451	8125971	521	208.25	9.84225	1.56605	8.92421	strome_fem1_rrf3_egg_H3K4me3_ChIP_macs3_peak_2246
N2_chrII	8131748	8132183	436	209.6	3.51817	1.2721	2.72026	strome_fem1_rrf3_egg_H3K4me3_ChIP_macs3_peak_2247
N2_chrII	8133208	8133465	258	221.95	5.51113	1.36534	4.66424	strome_fem1_rrf3_egg_H3K4me3_ChIP_macs3_peak_2248
N2_chrII	8139975	8140262	288	213.6	4.5801	1.32396	3.75575	strome_fem1_rrf3_egg_H3K4me3_ChIP_macs3_peak_2249
N2_chrII	8141108	8166763	25656	415.29	81.5935	2.69128	80.1736	strome_fem1_rrf3_egg_H3K4me3_ChIP_macs3_peak_2250
N2_chrII	8167921	8168341	421	193.99	3.45778	1.28123	2.66148	strome_fem1_rrf3_egg_H3K4me3_ChIP_macs3_peak_2251
N2_chrII	8174976	8186663	11688	382.11	64.2307	2.43954	62.9256	strome_fem1_rrf3_egg_H3K4me3_ChIP_macs3_peak_2252
N2_chrII	8187016	8187273	258	208.19	4.43528	1.32418	3.61271	strome_fem1_rrf3_egg_H3K4me3_ChIP_macs3_peak_2253
N2_chrII	8199465	8207100	7636	420.37	87.1825	2.77059	85.7382	strome_fem1_rrf3_egg_H3K4me3_ChIP_macs3_peak_2254
N2_chrII	8232099	8248415	16317	424.63	84.0534	2.75853	82.6097	strome_fem1_rrf3_egg_H3K4me3_ChIP_macs3_peak_2255
N2_chrII	8270776	8274729	3954	326.97	46.9068	2.22525	45.7149	strome_fem1_rrf3_egg_H3K4me3_ChIP_macs3_peak_2256
N2_chrII	8287681	8303913	16233	405.15	63.4451	2.43836	62.1185	strome_fem1_rrf3_egg_H3K4me3_ChIP_macs3_peak_2257
N2_chrII	8307910	8308233	324	1272.05	6.04311	1.14351	5.18646	strome_fem1_rrf3_egg_H3K4me3_ChIP_macs3_peak_2258
N2_chrII	8311411	8312082	672	1302.46	7.26853	1.15694	6.39295	strome_fem1_rrf3_egg_H3K4me3_ChIP_macs3_peak_2259
N2_chrII	8341283	8350415	9133	553.67	167.62	3.64714	165.732	strome_fem1_rrf3_egg_H3K4me3_ChIP_macs3_peak_2260
N2_chrII	8350843	8351227	385	185.39	3.44058	1.2871	2.64478	strome_fem1_rrf3_egg_H3K4me3_ChIP_macs3_peak_2261
N2_chrII	8428671	8429110	440	211.32	4.16995	1.30807	3.35454	strome_fem1_rrf3_egg_H3K4me3_ChIP_macs3_peak_2262
N2_chrII	8429486	8435861	6376	329.47	40.8539	2.1622	39.6714	strome_fem1_rrf3_egg_H3K4me3_ChIP_macs3_peak_2263
N2_chrII	8443662	8444396	735	232.74	5.22118	1.3398	4.38171	strome_fem1_rrf3_egg_H3K4me3_ChIP_macs3_peak_2264
N2_chrII	8445306	8449231	3926	323.98	40.1197	2.06921	38.9727	strome_fem1_rrf3_egg_H3K4me3_ChIP_macs3_peak_2265
N2_chrII	8460574	8465064	4491	371.28	60.743	2.44451	59.4437	strome_fem1_rrf3_egg_H3K4me3_ChIP_macs3_peak_2266
N2_chrII	8473301	8473861	561	191.28	3.6593	1.29501	2.85774	strome_fem1_rrf3_egg_H3K4me3_ChIP_macs3_peak_2267
N2_chrII	8474263	8474709	447	184.53	3.45248	1.28919	2.65608	strome_fem1_rrf3_egg_H3K4me3_ChIP_macs3_peak_2268
N2_chrII	8475258	8479449	4192	448.58	104.819	3.12212	103.265	strome_fem1_rrf3_egg_H3K4me3_ChIP_macs3_peak_2269
N2_chrII	8480023	8489943	9921	348.47	43.9152	2.19405	42.7075	strome_fem1_rrf3_egg_H3K4me3_ChIP_macs3_peak_2270
N2_chrII	8499550	8504413	4864	263.05	28.4005	1.9565	27.3323	strome_fem1_rrf3_egg_H3K4me3_ChIP_macs3_peak_2271
N2_chrII	8535502	8539417	3916	284.29	35.1492	2.00652	34.054	strome_fem1_rrf3_egg_H3K4me3_ChIP_macs3_peak_2272
N2_chrII	8539969	8540356	388	216.91	7.58405	1.45839	6.7007	strome_fem1_rrf3_egg_H3K4me3_ChIP_macs3_peak_2273
N2_chrII	8541583	8546544	4962	324.21	40.0182	2.14117	38.8485	strome_fem1_rrf3_egg_H3K4me3_ChIP_macs3_peak_2274
N2_chrII	8550353	8550914	562	203.75	6.33847	1.41759	5.48016	strome_fem1_rrf3_egg_H3K4me3_ChIP_macs3_peak_2275
N2_chrII	8551354	8551614	261	183.58	3.99835	1.32296	3.18742	strome_fem1_rrf3_egg_H3K4me3_ChIP_macs3_peak_2276
N2_chrII	8566135	8566779	645	210.76	10.6659	1.58157	9.74273	strome_fem1_rrf3_egg_H3K4me3_ChIP_macs3_peak_2277
N2_chrII	8578646	8581597	2952	291.54	38.1451	2.06215	37.0317	strome_fem1_rrf3_egg_H3K4me3_ChIP_macs3_peak_2278
N2_chrII	8582815	8600602	17788	392.16	77.157	2.6009	75.7841	strome_fem1_rrf3_egg_H3K4me3_ChIP_macs3_peak_2279
N2_chrII	8600920	8602122	1203	228.39	10.3009	1.54521	9.37856	strome_fem1_rrf3_egg_H3K4me3_ChIP_macs3_peak_2280
N2_chrII	8602431	8602929	499	203.91	5.50122	1.37946	4.65651	strome_fem1_rrf3_egg_H3K4me3_ChIP_macs3_peak_2281
N2_chrII	8610363	8627361	16999	380.23	69.4846	2.52456	68.1474	strome_fem1_rrf3_egg_H3K4me3_ChIP_macs3_peak_2282
N2_chrII	8640977	8643075	2099	249.66	14.3004	1.63986	13.3365	strome_fem1_rrf3_egg_H3K4me3_ChIP_macs3_peak_2283
N2_chrII	8669062	8684904	15843	306.71	32.4882	1.96954	31.3804	strome_fem1_rrf3_egg_H3K4me3_ChIP_macs3_peak_2284
N2_chrII	8685272	8685644	373	176.61	3.13076	1.27504	2.34433	strome_fem1_rrf3_egg_H3K4me3_ChIP_macs3_peak_2285
N2_chrII	8687538	8688376	839	197.06	4.49947	1.33709	3.67608	strome_fem1_rrf3_egg_H3K4me3_ChIP_macs3_peak_2286
N2_chrII	8689508	8690501	994	299	28.9413	1.96464	27.838	strome_fem1_rrf3_egg_H3K4me3_ChIP_macs3_peak_2287
N2_chrII	8692068	8692547	480	189.04	3.6347	1.29666	2.83317	strome_fem1_rrf3_egg_H3K4me3_ChIP_macs3_peak_2288
N2_chrII	8693062	8693460	399	198.11	3.62706	1.28729	2.82617	strome_fem1_rrf3_egg_H3K4me3_ChIP_macs3_peak_2289
N2_chrII	8700802	8701174	373	181.45	3.83006	1.31457	3.0235	strome_fem1_rrf3_egg_H3K4me3_ChIP_macs3_peak_2290
N2_chrII	8701518	8704382	2865	315.95	45.6759	2.23588	44.4881	strome_fem1_rrf3_egg_H3K4me3_ChIP_macs3_peak_2291
N2_chrII	8705068	8705366	299	190.82	4.46596	1.3417	3.64338	strome_fem1_rrf3_egg_H3K4me3_ChIP_macs3_peak_2292
N2_chrII	8716022	8716395	374	195.89	3.21765	1.26495	2.42866	strome_fem1_rrf3_egg_H3K4me3_ChIP_macs3_peak_2293
N2_chrII	8717462	8721755	4294	275.77	27.0629	1.93028	25.9929	strome_fem1_rrf3_egg_H3K4me3_ChIP_macs3_peak_2294
N2_chrII	8733365	8738071	4707	304.55	38.3418	2.15626	37.1839	strome_fem1_rrf3_egg_H3K4me3_ChIP_macs3_peak_2295
N2_chrII	8738422	8738817	396	181.54	4.19529	1.33662	3.37897	strome_fem1_rrf3_egg_H3K4me3_ChIP_macs3_peak_2296
N2_chrII	8739710	8740480	771	208.51	5.32184	1.36675	4.48053	strome_fem1_rrf3_egg_H3K4me3_ChIP_macs3_peak_2297
N2_chrII	8741193	8741766	574	206.54	5.77523	1.39417	4.9228	strome_fem1_rrf3_egg_H3K4me3_ChIP_macs3_peak_2298
N2_chrII	8744227	8744637	411	194.59	3.52151	1.28381	2.72349	strome_fem1_rrf3_egg_H3K4me3_ChIP_macs3_peak_2299
N2_chrII	8762846	8763152	307	207.33	5.11885	1.36015	4.28049	strome_fem1_rrf3_egg_H3K4me3_ChIP_macs3_peak_2300
N2_chrII	8765737	8766830	1094	205.19	4.86123	1.34621	4.03092	strome_fem1_rrf3_egg_H3K4me3_ChIP_macs3_peak_2301
N2_chrII	8788417	8790816	2400	262.35	22.3315	1.83721	21.2966	strome_fem1_rrf3_egg_H3K4me3_ChIP_macs3_peak_2302
N2_chrII	8803916	8804448	533	203.33	5.61234	1.38703	4.76448	strome_fem1_rrf3_egg_H3K4me3_ChIP_macs3_peak_2303
N2_chrII	8805816	8810569	4754	435.91	92.4055	2.79606	90.9248	strome_fem1_rrf3_egg_H3K4me3_ChIP_macs3_peak_2304
N2_chrII	8827306	8832099	4794	330.95	47.6476	2.30251	46.4262	strome_fem1_rrf3_egg_H3K4me3_ChIP_macs3_peak_2305
N2_chrII	8866141	8867040	900	219.49	11.3869	1.57042	10.4657	strome_fem1_rrf3_egg_H3K4me3_ChIP_macs3_peak_2306
N2_chrII	8881157	8881687	531	247.75	17.0171	1.75148	16.0113	strome_fem1_rrf3_egg_H3K4me3_ChIP_macs3_peak_2307
N2_chrII	8882499	8883002	504	212.15	11.16	1.59504	10.2314	strome_fem1_rrf3_egg_H3K4me3_ChIP_macs3_peak_2308
N2_chrII	8896884	8898329	1446	221.53	10.7156	1.56357	9.79201	strome_fem1_rrf3_egg_H3K4me3_ChIP_macs3_peak_2309
N2_chrII	8898919	8900403	1485	241.76	8.99741	1.48289	8.09107	strome_fem1_rrf3_egg_H3K4me3_ChIP_macs3_peak_2310
N2_chrII	8900707	8912261	11555	334.56	46.1366	2.15044	44.9511	strome_fem1_rrf3_egg_H3K4me3_ChIP_macs3_peak_2311
N2_chrII	8912579	8914175	1597	222.02	5.36689	1.35352	4.52534	strome_fem1_rrf3_egg_H3K4me3_ChIP_macs3_peak_2312
N2_chrII	8914700	8921547	6848	248.39	13.6891	1.62352	12.7294	strome_fem1_rrf3_egg_H3K4me3_ChIP_macs3_peak_2313
N2_chrII	8921980	8922529	550	232.53	5.81056	1.36954	4.95667	strome_fem1_rrf3_egg_H3K4me3_ChIP_macs3_peak_2314
N2_chrII	8945486	8962304	16819	413.78	79.4887	2.75959	78.0614	strome_fem1_rrf3_egg_H3K4me3_ChIP_macs3_peak_2315
N2_chrII	8982907	8990287	7381	381.49	68.9385	2.58526	67.5899	strome_fem1_rrf3_egg_H3K4me3_ChIP_macs3_peak_2316
N2_chrII	8990885	8994390	3506	348.57	50.6614	2.29618	49.4194	strome_fem1_rrf3_egg_H3K4me3_ChIP_macs3_peak_2317
N2_chrII	9011993	9019924	7932	349.16	56.6116	2.41953	55.3409	strome_fem1_rrf3_egg_H3K4me3_ChIP_macs3_peak_2318
N2_chrII	9056991	9057937	947	211.19	5.99593	1.39334	5.14207	strome_fem1_rrf3_egg_H3K4me3_ChIP_macs3_peak_2319
N2_chrII	9058479	9058760	282	205.5	3.89226	1.29494	3.08492	strome_fem1_rrf3_egg_H3K4me3_ChIP_macs3_peak_2320
N2_chrII	9060007	9060444	438	214.33	5.54703	1.37277	4.70022	strome_fem1_rrf3_egg_H3K4me3_ChIP_macs3_peak_2321
N2_chrII	9061040	9062219	1180	231.29	6.90734	1.41456	6.03473	strome_fem1_rrf3_egg_H3K4me3_ChIP_macs3_peak_2322
N2_chrII	9062536	9064943	2408	229.03	6.40923	1.38823	5.55111	strome_fem1_rrf3_egg_H3K4me3_ChIP_macs3_peak_2323
N2_chrII	9065246	9086393	21148	444.59	104.313	2.92929	102.786	strome_fem1_rrf3_egg_H3K4me3_ChIP_macs3_peak_2324
N2_chrII	9106131	9106703	573	229.91	9.1096	1.50134	8.2015	strome_fem1_rrf3_egg_H3K4me3_ChIP_macs3_peak_2325
N2_chrII	9108323	9108880	558	201.89	4.04615	1.30751	3.23415	strome_fem1_rrf3_egg_H3K4me3_ChIP_macs3_peak_2326
N2_chrII	9115248	9121263	6016	391.56	77.994	2.60202	76.6238	strome_fem1_rrf3_egg_H3K4me3_ChIP_macs3_peak_2327
N2_chrII	9121591	9121922	332	181.47	3.23892	1.27763	2.44917	strome_fem1_rrf3_egg_H3K4me3_ChIP_macs3_peak_2328
N2_chrII	9122233	9123156	924	217.8	9.6059	1.52971	8.69646	strome_fem1_rrf3_egg_H3K4me3_ChIP_macs3_peak_2329
N2_chrII	9125860	9130823	4964	361.52	60.1139	2.38536	58.839	strome_fem1_rrf3_egg_H3K4me3_ChIP_macs3_peak_2330
N2_chrII	9132473	9133139	667	220.15	9.85617	1.53628	8.94305	strome_fem1_rrf3_egg_H3K4me3_ChIP_macs3_peak_2331
N2_chrII	9186775	9193649	6875	355.95	61.8444	2.43286	60.5544	strome_fem1_rrf3_egg_H3K4me3_ChIP_macs3_peak_2332
N2_chrII	9194150	9199068	4919	326.14	53.5217	2.30315	52.3082	strome_fem1_rrf3_egg_H3K4me3_ChIP_macs3_peak_2333
N2_chrII	9231472	9244558	13087	327.44	41.8968	2.20691	40.7017	strome_fem1_rrf3_egg_H3K4me3_ChIP_macs3_peak_2334
N2_chrII	9245056	9245481	426	232.05	10.285	1.54914	9.35858	strome_fem1_rrf3_egg_H3K4me3_ChIP_macs3_peak_2335
N2_chrII	9262280	9264185	1906	317.42	46.45	2.24123	45.2549	strome_fem1_rrf3_egg_H3K4me3_ChIP_macs3_peak_2336
N2_chrII	9279847	9282449	2603	327.43	32.6403	2.00208	31.5042	strome_fem1_rrf3_egg_H3K4me3_ChIP_macs3_peak_2337
N2_chrII	9286000	9288296	2297	217.64	6.4041	1.40033	5.54395	strome_fem1_rrf3_egg_H3K4me3_ChIP_macs3_peak_2338
N2_chrII	9288648	9294613	5966	405.01	80.8788	2.64185	79.483	strome_fem1_rrf3_egg_H3K4me3_ChIP_macs3_peak_2339
N2_chrII	9294958	9297163	2206	223.28	6.35329	1.39538	5.49342	strome_fem1_rrf3_egg_H3K4me3_ChIP_macs3_peak_2340
N2_chrII	9297742	9298313	572	218.49	7.33098	1.45021	6.4517	strome_fem1_rrf3_egg_H3K4me3_ChIP_macs3_peak_2341
N2_chrII	9299107	9299870	764	186.74	4.81426	1.36374	3.9845	strome_fem1_rrf3_egg_H3K4me3_ChIP_macs3_peak_2342
N2_chrII	9300756	9307068	6313	303.5	37.7458	2.18538	36.5784	strome_fem1_rrf3_egg_H3K4me3_ChIP_macs3_peak_2343
N2_chrII	9309361	9309755	395	207.68	4.68051	1.33346	3.85432	strome_fem1_rrf3_egg_H3K4me3_ChIP_macs3_peak_2344
N2_chrII	9316087	9317987	1901	268.82	13.2984	1.5924	12.3356	strome_fem1_rrf3_egg_H3K4me3_ChIP_macs3_peak_2345
N2_chrII	9318366	9318768	403	220.97	6.79165	1.42228	5.91983	strome_fem1_rrf3_egg_H3K4me3_ChIP_macs3_peak_2346
N2_chrII	9319070	9320466	1397	211.98	4.76338	1.33667	3.93425	strome_fem1_rrf3_egg_H3K4me3_ChIP_macs3_peak_2347
N2_chrII	9320974	9321406	433	196.07	4.31936	1.3277	3.50093	strome_fem1_rrf3_egg_H3K4me3_ChIP_macs3_peak_2348
N2_chrII	9324499	9329031	4533	277.25	22.5773	1.79049	21.5461	strome_fem1_rrf3_egg_H3K4me3_ChIP_macs3_peak_2349
N2_chrII	9329990	9331172	1183	233.04	10.729	1.5347	9.80945	strome_fem1_rrf3_egg_H3K4me3_ChIP_macs3_peak_2350
N2_chrII	9332236	9334879	2644	227.79	6.81722	1.41242	5.94808	strome_fem1_rrf3_egg_H3K4me3_ChIP_macs3_peak_2351
N2_chrII	9335319	9336796	1478	315.51	36.5587	2.10021	35.4054	strome_fem1_rrf3_egg_H3K4me3_ChIP_macs3_peak_2352
N2_chrII	9337593	9337925	333	182.38	3.14226	1.27075	2.35537	strome_fem1_rrf3_egg_H3K4me3_ChIP_macs3_peak_2353
N2_chrII	9338315	9348673	10359	326.94	44.182	2.17776	42.9981	strome_fem1_rrf3_egg_H3K4me3_ChIP_macs3_peak_2354
N2_chrII	9349203	9350983	1781	231.74	12.3786	1.58162	11.4456	strome_fem1_rrf3_egg_H3K4me3_ChIP_macs3_peak_2355
N2_chrII	9351431	9354772	3342	257.41	20.615	1.74841	19.6111	strome_fem1_rrf3_egg_H3K4me3_ChIP_macs3_peak_2356
N2_chrII	9370663	9375337	4675	310.38	40.4367	2.12394	39.2862	strome_fem1_rrf3_egg_H3K4me3_ChIP_macs3_peak_2357
N2_chrII	9375867	9376900	1034	224.58	12.1425	1.61481	11.2012	strome_fem1_rrf3_egg_H3K4me3_ChIP_macs3_peak_2358
N2_chrII	9388905	9389162	258	198.36	7.50574	1.48504	6.62139	strome_fem1_rrf3_egg_H3K4me3_ChIP_macs3_peak_2359
N2_chrII	9405659	9407472	1814	220.88	8.72832	1.49508	7.82996	strome_fem1_rrf3_egg_H3K4me3_ChIP_macs3_peak_2360
N2_chrII	9412862	9413456	595	250.34	18.6011	1.79341	17.5823	strome_fem1_rrf3_egg_H3K4me3_ChIP_macs3_peak_2361
N2_chrII	9427589	9428696	1108	267.01	11.8367	1.5446	10.894	strome_fem1_rrf3_egg_H3K4me3_ChIP_macs3_peak_2362
N2_chrII	9434493	9437446	2954	356.8	60.5641	2.5359	59.2606	strome_fem1_rrf3_egg_H3K4me3_ChIP_macs3_peak_2363
N2_chrII	9437791	9438815	1025	187.47	4.35116	1.33928	3.5312	strome_fem1_rrf3_egg_H3K4me3_ChIP_macs3_peak_2364
N2_chrII	9506331	9507546	1216	217.66	4.89367	1.33608	4.06203	strome_fem1_rrf3_egg_H3K4me3_ChIP_macs3_peak_2365
N2_chrII	9508259	9511497	3239	279.99	34.8015	1.95956	33.7278	strome_fem1_rrf3_egg_H3K4me3_ChIP_macs3_peak_2366
N2_chrII	9543358	9546282	2925	338.63	49.3016	2.34455	48.0649	strome_fem1_rrf3_egg_H3K4me3_ChIP_macs3_peak_2367
N2_chrII	9576898	9579621	2724	282.82	35.0764	2.0084	33.9781	strome_fem1_rrf3_egg_H3K4me3_ChIP_macs3_peak_2368
N2_chrII	9585523	9586163	641	228.66	13.6197	1.64364	12.6641	strome_fem1_rrf3_egg_H3K4me3_ChIP_macs3_peak_2369
N2_chrII	9606263	9606519	257	223.4	10.6403	1.58105	9.70588	strome_fem1_rrf3_egg_H3K4me3_ChIP_macs3_peak_2370
N2_chrII	9608848	9614476	5629	311.26	42.3559	2.13933	41.201	strome_fem1_rrf3_egg_H3K4me3_ChIP_macs3_peak_2371
N2_chrII	9614991	9615670	680	206.53	7.67491	1.47617	6.79021	strome_fem1_rrf3_egg_H3K4me3_ChIP_macs3_peak_2372
N2_chrII	9626950	9629769	2820	371.82	59.2955	2.4588	57.9998	strome_fem1_rrf3_egg_H3K4me3_ChIP_macs3_peak_2373
N2_chrII	9630235	9630552	318	179.26	2.97258	1.2621	2.19107	strome_fem1_rrf3_egg_H3K4me3_ChIP_macs3_peak_2374
N2_chrII	9635685	9637802	2118	213.35	9.87962	1.55323	8.96398	strome_fem1_rrf3_egg_H3K4me3_ChIP_macs3_peak_2375
N2_chrII	9638168	9639745	1578	212.37	6.30577	1.40477	5.44736	strome_fem1_rrf3_egg_H3K4me3_ChIP_macs3_peak_2376
N2_chrII	9640128	9640390	263	192.26	4.36022	1.33447	3.5402	strome_fem1_rrf3_egg_H3K4me3_ChIP_macs3_peak_2377
N2_chrII	9640703	9646082	5380	321.64	48.2321	2.24508	47.041	strome_fem1_rrf3_egg_H3K4me3_ChIP_macs3_peak_2378
N2_chrII	9660797	9661198	402	186.46	4.2133	1.33375	3.39632	strome_fem1_rrf3_egg_H3K4me3_ChIP_macs3_peak_2379
N2_chrII	9662781	9669336	6556	304.48	35.5375	2.1244	34.3864	strome_fem1_rrf3_egg_H3K4me3_ChIP_macs3_peak_2380
N2_chrII	9686767	9689844	3078	313.88	42.9878	2.21215	41.8031	strome_fem1_rrf3_egg_H3K4me3_ChIP_macs3_peak_2381
N2_chrII	9704780	9706354	1575	269.8	26.543	1.98635	25.4556	strome_fem1_rrf3_egg_H3K4me3_ChIP_macs3_peak_2382
N2_chrII	9722455	9726378	3924	278.11	29.7429	1.9549	28.6642	strome_fem1_rrf3_egg_H3K4me3_ChIP_macs3_peak_2383
N2_chrII	9732136	9738372	6237	366.97	62.9381	2.54182	61.6115	strome_fem1_rrf3_egg_H3K4me3_ChIP_macs3_peak_2384
N2_chrII	9740177	9740464	288	203.38	6.41164	1.42887	5.54615	strome_fem1_rrf3_egg_H3K4me3_ChIP_macs3_peak_2385
N2_chrII	9757896	9758601	706	196.75	5.6561	1.39639	4.8079	strome_fem1_rrf3_egg_H3K4me3_ChIP_macs3_peak_2386
N2_chrII	9758932	9759772	841	209.87	5.56521	1.376	4.71897	strome_fem1_rrf3_egg_H3K4me3_ChIP_macs3_peak_2387
N2_chrII	9760126	9760417	292	198.63	4.17604	1.31811	3.36066	strome_fem1_rrf3_egg_H3K4me3_ChIP_macs3_peak_2388
N2_chrII	9761278	9770313	9036	354.81	60.2082	2.40757	58.9284	strome_fem1_rrf3_egg_H3K4me3_ChIP_macs3_peak_2389
N2_chrII	9788610	9789742	1133	205.36	9.50132	1.54659	8.5926	strome_fem1_rrf3_egg_H3K4me3_ChIP_macs3_peak_2390
N2_chrII	9794190	9794744	555	247.63	19.1335	1.81808	18.1092	strome_fem1_rrf3_egg_H3K4me3_ChIP_macs3_peak_2391
N2_chrII	9857190	9858096	907	277.51	25.9934	1.97389	24.8995	strome_fem1_rrf3_egg_H3K4me3_ChIP_macs3_peak_2392
N2_chrII	9860718	9861571	854	255.24	15.724	1.69625	14.7325	strome_fem1_rrf3_egg_H3K4me3_ChIP_macs3_peak_2393
N2_chrII	9903368	9913164	9797	395.18	75.9319	2.72325	74.5355	strome_fem1_rrf3_egg_H3K4me3_ChIP_macs3_peak_2394
N2_chrII	9913548	9913808	261	185.89	4.53843	1.35188	3.71397	strome_fem1_rrf3_egg_H3K4me3_ChIP_macs3_peak_2395
N2_chrII	9940793	9942051	1259	243.62	18.2795	1.80036	17.2636	strome_fem1_rrf3_egg_H3K4me3_ChIP_macs3_peak_2396
N2_chrII	9942968	9946599	3632	289.93	30.7849	1.99379	29.6866	strome_fem1_rrf3_egg_H3K4me3_ChIP_macs3_peak_2397
N2_chrII	9949296	9951026	1731	206.67	8.12115	1.48458	7.23456	strome_fem1_rrf3_egg_H3K4me3_ChIP_macs3_peak_2398
N2_chrII	9954624	9956217	1594	191.65	4.89967	1.36269	4.06815	strome_fem1_rrf3_egg_H3K4me3_ChIP_macs3_peak_2399
N2_chrII	9956695	9963957	7263	388.67	68.63	2.57718	67.2772	strome_fem1_rrf3_egg_H3K4me3_ChIP_macs3_peak_2400
N2_chrII	9984944	9985650	707	205.08	8.34668	1.51093	7.45006	strome_fem1_rrf3_egg_H3K4me3_ChIP_macs3_peak_2401
N2_chrII	9986055	9991993	5939	368.57	68.019	2.59724	66.6861	strome_fem1_rrf3_egg_H3K4me3_ChIP_macs3_peak_2402
N2_chrII	9993179	9995205	2027	232.09	12.9057	1.62311	11.9577	strome_fem1_rrf3_egg_H3K4me3_ChIP_macs3_peak_2403
N2_chrII	9999129	9999544	416	202.25	4.61052	1.33682	3.78511	strome_fem1_rrf3_egg_H3K4me3_ChIP_macs3_peak_2404
N2_chrII	10050047	10054957	4911	302.55	39.6423	2.14785	38.4895	strome_fem1_rrf3_egg_H3K4me3_ChIP_macs3_peak_2405
N2_chrII	10060271	10061446	1176	224.86	8.50213	1.49144	7.60144	strome_fem1_rrf3_egg_H3K4me3_ChIP_macs3_peak_2406
N2_chrII	10064025	10064898	874	296.74	34.2851	2.1362	33.1354	strome_fem1_rrf3_egg_H3K4me3_ChIP_macs3_peak_2407
N2_chrII	10081243	10086188	4946	345.49	42.5111	2.11588	41.3329	strome_fem1_rrf3_egg_H3K4me3_ChIP_macs3_peak_2408
N2_chrII	10094083	10096015	1933	236.98	12.552	1.61807	11.5986	strome_fem1_rrf3_egg_H3K4me3_ChIP_macs3_peak_2409
N2_chrII	10116768	10123525	6758	407.96	80.8561	2.72759	79.44	strome_fem1_rrf3_egg_H3K4me3_ChIP_macs3_peak_2410
N2_chrII	10182433	10182682	250	203.84	4.67232	1.33933	3.84507	strome_fem1_rrf3_egg_H3K4me3_ChIP_macs3_peak_2411
N2_chrII	10187564	10188188	625	193.44	4.41708	1.33438	3.59683	strome_fem1_rrf3_egg_H3K4me3_ChIP_macs3_peak_2412
N2_chrII	10188743	10189625	883	284.91	27.4059	1.9913	26.3028	strome_fem1_rrf3_egg_H3K4me3_ChIP_macs3_peak_2413
N2_chrII	10190027	10196737	6711	424.43	91.066	2.91953	89.5887	strome_fem1_rrf3_egg_H3K4me3_ChIP_macs3_peak_2414
N2_chrII	10197083	10197898	816	209.12	5.00106	1.3488	4.16817	strome_fem1_rrf3_egg_H3K4me3_ChIP_macs3_peak_2415
N2_chrII	10198236	10198998	763	201.44	3.97544	1.30411	3.16531	strome_fem1_rrf3_egg_H3K4me3_ChIP_macs3_peak_2416
N2_chrII	10216785	10221549	4765	364.13	59.5559	2.52767	58.2504	strome_fem1_rrf3_egg_H3K4me3_ChIP_macs3_peak_2417
N2_chrII	10256383	10256780	398	183.95	4.02333	1.32411	3.21155	strome_fem1_rrf3_egg_H3K4me3_ChIP_macs3_peak_2418
N2_chrII	10258749	10260446	1698	214.48	9.51384	1.5353	8.60452	strome_fem1_rrf3_egg_H3K4me3_ChIP_macs3_peak_2419
N2_chrII	10260798	10271696	10899	378.63	66.0558	2.59167	64.7125	strome_fem1_rrf3_egg_H3K4me3_ChIP_macs3_peak_2420
N2_chrII	10272013	10272368	356	217.08	6.08216	1.3976	5.22374	strome_fem1_rrf3_egg_H3K4me3_ChIP_macs3_peak_2421
N2_chrII	10320336	10325003	4668	399.22	80.5202	2.89458	79.0797	strome_fem1_rrf3_egg_H3K4me3_ChIP_macs3_peak_2422
N2_chrII	10367791	10372106	4316	300.84	32.4417	2.00649	31.3313	strome_fem1_rrf3_egg_H3K4me3_ChIP_macs3_peak_2423
N2_chrII	10390234	10394761	4528	220.65	11.9884	1.61844	11.0457	strome_fem1_rrf3_egg_H3K4me3_ChIP_macs3_peak_2424
N2_chrII	10400539	10401270	732	242.49	15.1844	1.69077	14.2041	strome_fem1_rrf3_egg_H3K4me3_ChIP_macs3_peak_2425
N2_chrII	10402350	10403559	1210	257.39	17.7992	1.71602	16.8029	strome_fem1_rrf3_egg_H3K4me3_ChIP_macs3_peak_2426
N2_chrII	10407514	10419209	11696	328.85	48.7116	2.26342	47.5012	strome_fem1_rrf3_egg_H3K4me3_ChIP_macs3_peak_2427
N2_chrII	10419603	10420199	597	196.45	4.12974	1.31596	3.31602	strome_fem1_rrf3_egg_H3K4me3_ChIP_macs3_peak_2428
N2_chrII	10435481	10435975	495	176.1	3.0893	1.2725	2.30413	strome_fem1_rrf3_egg_H3K4me3_ChIP_macs3_peak_2429
N2_chrII	10436416	10440549	4134	391.69	83.4819	2.85366	82.0525	strome_fem1_rrf3_egg_H3K4me3_ChIP_macs3_peak_2430
N2_chrII	10465572	10474038	8467	280.01	34.0973	2.02399	32.9949	strome_fem1_rrf3_egg_H3K4me3_ChIP_macs3_peak_2431
N2_chrII	10523018	10523865	848	227.33	12.6152	1.64721	11.6569	strome_fem1_rrf3_egg_H3K4me3_ChIP_macs3_peak_2432
N2_chrII	10525619	10525943	325	204.13	7.56011	1.47614	6.67605	strome_fem1_rrf3_egg_H3K4me3_ChIP_macs3_peak_2433
N2_chrII	10554192	10554876	685	181.96	4.05368	1.32761	3.24139	strome_fem1_rrf3_egg_H3K4me3_ChIP_macs3_peak_2434
N2_chrII	10555209	10556140	932	194.64	4.99346	1.36098	4.16202	strome_fem1_rrf3_egg_H3K4me3_ChIP_macs3_peak_2435
N2_chrII	10557706	10586043	28338	324.95	45.453	2.16585	44.2654	strome_fem1_rrf3_egg_H3K4me3_ChIP_macs3_peak_2436
N2_chrII	10592991	10593396	406	193.6	3.58866	1.28961	2.78855	strome_fem1_rrf3_egg_H3K4me3_ChIP_macs3_peak_2437
N2_chrII	10593991	10605136	11146	464.53	103.932	2.96425	102.383	strome_fem1_rrf3_egg_H3K4me3_ChIP_macs3_peak_2438
N2_chrII	10605745	10606193	449	213.08	5.87873	1.38854	5.02691	strome_fem1_rrf3_egg_H3K4me3_ChIP_macs3_peak_2439
N2_chrII	10606672	10608344	1673	210.84	6.02746	1.4006	5.17102	strome_fem1_rrf3_egg_H3K4me3_ChIP_macs3_peak_2440
N2_chrII	10608668	10608943	276	227.29	9.31539	1.52203	8.40046	strome_fem1_rrf3_egg_H3K4me3_ChIP_macs3_peak_2441
N2_chrII	10610552	10610841	290	198.65	3.14129	1.25798	2.35433	strome_fem1_rrf3_egg_H3K4me3_ChIP_macs3_peak_2442
N2_chrII	10612956	10614131	1176	207.51	5.81207	1.3834	4.96396	strome_fem1_rrf3_egg_H3K4me3_ChIP_macs3_peak_2443
N2_chrII	10624647	10626239	1593	209.84	7.57988	1.47347	6.69379	strome_fem1_rrf3_egg_H3K4me3_ChIP_macs3_peak_2444
N2_chrII	10626601	10628870	2270	307.75	43.7537	2.22082	42.5755	strome_fem1_rrf3_egg_H3K4me3_ChIP_macs3_peak_2445
N2_chrII	10672820	10673413	594	195.65	6.89038	1.44911	6.02262	strome_fem1_rrf3_egg_H3K4me3_ChIP_macs3_peak_2446
N2_chrII	10676634	10684295	7662	437.61	113.287	3.11193	111.703	strome_fem1_rrf3_egg_H3K4me3_ChIP_macs3_peak_2447
N2_chrII	10712832	10713377	546	197.85	7.19567	1.47607	6.31459	strome_fem1_rrf3_egg_H3K4me3_ChIP_macs3_peak_2448
N2_chrII	10734326	10735125	800	339.84	56.0443	2.54998	54.7535	strome_fem1_rrf3_egg_H3K4me3_ChIP_macs3_peak_2449
N2_chrII	10798433	10798714	282	190.97	3.83598	1.30579	3.02933	strome_fem1_rrf3_egg_H3K4me3_ChIP_macs3_peak_2450
N2_chrII	10799143	10799882	740	225.78	6.13037	1.38172	5.27538	strome_fem1_rrf3_egg_H3K4me3_ChIP_macs3_peak_2451
N2_chrII	10800210	10810770	10561	416.17	83.2589	2.7248	81.8319	strome_fem1_rrf3_egg_H3K4me3_ChIP_macs3_peak_2452
N2_chrII	10811173	10812192	1020	215.61	5.12963	1.35202	4.29233	strome_fem1_rrf3_egg_H3K4me3_ChIP_macs3_peak_2453
N2_chrII	10812898	10813195	298	214.52	3.42995	1.26398	2.6344	strome_fem1_rrf3_egg_H3K4me3_ChIP_macs3_peak_2454
N2_chrII	10813533	10814179	647	195.81	5.69747	1.40401	4.84712	strome_fem1_rrf3_egg_H3K4me3_ChIP_macs3_peak_2455
N2_chrII	10815658	10819856	4199	307.76	43.0164	2.21569	41.8377	strome_fem1_rrf3_egg_H3K4me3_ChIP_macs3_peak_2456
N2_chrII	10833319	10833568	250	207.59	5.18912	1.3627	4.34935	strome_fem1_rrf3_egg_H3K4me3_ChIP_macs3_peak_2457
N2_chrII	10838178	10838588	411	196.38	5.41984	1.38711	4.57539	strome_fem1_rrf3_egg_H3K4me3_ChIP_macs3_peak_2458
N2_chrII	10838957	10846624	7668	377.59	61.2525	2.51815	59.9335	strome_fem1_rrf3_egg_H3K4me3_ChIP_macs3_peak_2459
N2_chrII	10846940	10847608	669	194.42	5.58802	1.39452	4.74147	strome_fem1_rrf3_egg_H3K4me3_ChIP_macs3_peak_2460
N2_chrII	10859829	10861363	1535	213.03	7.02517	1.44236	6.15026	strome_fem1_rrf3_egg_H3K4me3_ChIP_macs3_peak_2461
N2_chrII	10869858	10870721	864	185.92	4.58819	1.3538	3.76284	strome_fem1_rrf3_egg_H3K4me3_ChIP_macs3_peak_2462
N2_chrII	10871357	10872525	1169	261.41	25.0284	1.92908	23.964	strome_fem1_rrf3_egg_H3K4me3_ChIP_macs3_peak_2463
N2_chrII	10872881	10874512	1632	202.45	7.94588	1.48624	7.06159	strome_fem1_rrf3_egg_H3K4me3_ChIP_macs3_peak_2464
N2_chrII	10875941	10876525	585	184.17	4.15589	1.33188	3.34062	strome_fem1_rrf3_egg_H3K4me3_ChIP_macs3_peak_2465
N2_chrII	10879958	10881915	1958	252.67	19.3261	1.78229	18.3173	strome_fem1_rrf3_egg_H3K4me3_ChIP_macs3_peak_2466
N2_chrII	10882304	10896023	13720	361.45	60.226	2.4344	58.9387	strome_fem1_rrf3_egg_H3K4me3_ChIP_macs3_peak_2467
N2_chrII	10898348	10898644	297	208.44	4.49563	1.3261	3.67235	strome_fem1_rrf3_egg_H3K4me3_ChIP_macs3_peak_2468
N2_chrII	10902412	10905776	3365	287.7	29.0955	1.97084	28.0015	strome_fem1_rrf3_egg_H3K4me3_ChIP_macs3_peak_2469
N2_chrII	10944851	10945158	308	257.91	15.2383	1.68434	14.2477	strome_fem1_rrf3_egg_H3K4me3_ChIP_macs3_peak_2470
N2_chrII	10945560	10951556	5997	274.47	18.5301	1.69042	17.5348	strome_fem1_rrf3_egg_H3K4me3_ChIP_macs3_peak_2471
N2_chrII	10952584	10958352	5769	369.38	63.1453	2.55669	61.8207	strome_fem1_rrf3_egg_H3K4me3_ChIP_macs3_peak_2472
N2_chrII	10959505	10963382	3878	217.44	8.9221	1.49655	8.02701	strome_fem1_rrf3_egg_H3K4me3_ChIP_macs3_peak_2473
N2_chrII	10963930	10970278	6349	271.08	23.0234	1.86486	21.9717	strome_fem1_rrf3_egg_H3K4me3_ChIP_macs3_peak_2474
N2_chrII	10970780	10971129	350	197.61	6.43376	1.43614	5.56912	strome_fem1_rrf3_egg_H3K4me3_ChIP_macs3_peak_2475
N2_chrII	10971740	10974245	2506	302.43	34.3368	2.11156	33.1884	strome_fem1_rrf3_egg_H3K4me3_ChIP_macs3_peak_2476
N2_chrII	11009295	11012553	3259	392.79	73.5554	2.58608	72.1873	strome_fem1_rrf3_egg_H3K4me3_ChIP_macs3_peak_2477
N2_chrII	11012945	11013502	558	214.18	9.55825	1.55225	8.63988	strome_fem1_rrf3_egg_H3K4me3_ChIP_macs3_peak_2478
N2_chrII	11014053	11014365	313	179.39	3.17721	1.2758	2.38917	strome_fem1_rrf3_egg_H3K4me3_ChIP_macs3_peak_2479
N2_chrII	11042374	11045247	2874	346.82	60.3493	2.42575	59.0752	strome_fem1_rrf3_egg_H3K4me3_ChIP_macs3_peak_2480
N2_chrII	11045747	11046896	1150	203.29	5.91518	1.39684	5.06384	strome_fem1_rrf3_egg_H3K4me3_ChIP_macs3_peak_2481
N2_chrII	11047774	11048035	262	174	2.98621	1.26749	2.20413	strome_fem1_rrf3_egg_H3K4me3_ChIP_macs3_peak_2482
N2_chrII	11048780	11049150	371	174.97	3.39977	1.29414	2.60509	strome_fem1_rrf3_egg_H3K4me3_ChIP_macs3_peak_2483
N2_chrII	11059477	11066668	7192	397.55	90.6341	2.87779	89.1781	strome_fem1_rrf3_egg_H3K4me3_ChIP_macs3_peak_2484
N2_chrII	11066976	11067296	321	225.53	10.0106	1.55036	9.08621	strome_fem1_rrf3_egg_H3K4me3_ChIP_macs3_peak_2485
N2_chrII	11068363	11072624	4262	345.1	63.1127	2.44305	61.8292	strome_fem1_rrf3_egg_H3K4me3_ChIP_macs3_peak_2486
N2_chrII	11075385	11076184	800	221.82	6.8089	1.41735	5.94074	strome_fem1_rrf3_egg_H3K4me3_ChIP_macs3_peak_2487
N2_chrII	11114289	11131895	17607	408.73	81.8049	2.74961	80.3792	strome_fem1_rrf3_egg_H3K4me3_ChIP_macs3_peak_2488
N2_chrII	11132207	11132569	363	208.43	5.02413	1.35017	4.1905	strome_fem1_rrf3_egg_H3K4me3_ChIP_macs3_peak_2489
N2_chrII	11132891	11134732	1842	225.76	7.09413	1.42963	6.21751	strome_fem1_rrf3_egg_H3K4me3_ChIP_macs3_peak_2490
N2_chrII	11135240	11135692	453	207.65	4.49226	1.329	3.66831	strome_fem1_rrf3_egg_H3K4me3_ChIP_macs3_peak_2491
N2_chrII	11136302	11137182	881	202.42	5.85719	1.39957	5.00449	strome_fem1_rrf3_egg_H3K4me3_ChIP_macs3_peak_2492
N2_chrII	11137685	11138681	997	224.35	9.75332	1.52922	8.84061	strome_fem1_rrf3_egg_H3K4me3_ChIP_macs3_peak_2493
N2_chrII	11139110	11139853	744	227.25	6.63861	1.40848	5.77089	strome_fem1_rrf3_egg_H3K4me3_ChIP_macs3_peak_2494
N2_chrII	11140344	11142721	2378	222.18	7.84305	1.46781	6.95252	strome_fem1_rrf3_egg_H3K4me3_ChIP_macs3_peak_2495
N2_chrII	11145849	11154761	8913	464.17	113.275	3.24449	111.664	strome_fem1_rrf3_egg_H3K4me3_ChIP_macs3_peak_2496
N2_chrII	11179321	11180494	1174	247.9	19.4699	1.75474	18.4735	strome_fem1_rrf3_egg_H3K4me3_ChIP_macs3_peak_2497
N2_chrII	11188661	11193461	4801	339.23	58.0258	2.49248	56.7464	strome_fem1_rrf3_egg_H3K4me3_ChIP_macs3_peak_2498
N2_chrII	11195898	11196286	389	183.65	3.37356	1.28436	2.57985	strome_fem1_rrf3_egg_H3K4me3_ChIP_macs3_peak_2499
N2_chrII	11196907	11198880	1974	222.17	10.4095	1.56387	9.48494	strome_fem1_rrf3_egg_H3K4me3_ChIP_macs3_peak_2500
N2_chrII	11206666	11207541	876	214.42	12.0869	1.6109	11.1535	strome_fem1_rrf3_egg_H3K4me3_ChIP_macs3_peak_2501
N2_chrII	11219272	11219811	540	273.27	18.1569	1.73319	17.1391	strome_fem1_rrf3_egg_H3K4me3_ChIP_macs3_peak_2502
N2_chrII	11220896	11221402	507	270.16	23.6164	1.90387	22.5505	strome_fem1_rrf3_egg_H3K4me3_ChIP_macs3_peak_2503
N2_chrII	11247082	11249041	1960	229.43	14.218	1.62449	13.2749	strome_fem1_rrf3_egg_H3K4me3_ChIP_macs3_peak_2504
N2_chrII	11256700	11267895	11196	416.49	89.9897	2.82327	88.5373	strome_fem1_rrf3_egg_H3K4me3_ChIP_macs3_peak_2505
N2_chrII	11283059	11286483	3425	351.61	57.0998	2.33634	55.8548	strome_fem1_rrf3_egg_H3K4me3_ChIP_macs3_peak_2506
N2_chrII	11312167	11313238	1072	207.39	5.62967	1.38128	4.78256	strome_fem1_rrf3_egg_H3K4me3_ChIP_macs3_peak_2507
N2_chrII	11314030	11331104	17075	337.08	48.4718	2.31284	47.2388	strome_fem1_rrf3_egg_H3K4me3_ChIP_macs3_peak_2508
N2_chrII	11331513	11332033	521	206.1	4.09491	1.30432	3.28361	strome_fem1_rrf3_egg_H3K4me3_ChIP_macs3_peak_2509
N2_chrII	11358272	11358960	689	320.18	47.8526	2.30703	46.6444	strome_fem1_rrf3_egg_H3K4me3_ChIP_macs3_peak_2510
N2_chrII	11367159	11376304	9146	342.6	55.7044	2.46328	54.4296	strome_fem1_rrf3_egg_H3K4me3_ChIP_macs3_peak_2511
N2_chrII	11376851	11377366	516	177.21	3.33967	1.28799	2.54696	strome_fem1_rrf3_egg_H3K4me3_ChIP_macs3_peak_2512
N2_chrII	11399626	11402274	2649	259.45	22.353	1.88331	21.3041	strome_fem1_rrf3_egg_H3K4me3_ChIP_macs3_peak_2513
N2_chrII	11458100	11459142	1043	247.12	9.99228	1.50206	9.07645	strome_fem1_rrf3_egg_H3K4me3_ChIP_macs3_peak_2514
N2_chrII	11459484	11460095	612	223.4	5.20908	1.34747	4.37003	strome_fem1_rrf3_egg_H3K4me3_ChIP_macs3_peak_2515
N2_chrII	11463270	11465508	2239	388.74	79.7513	2.75901	78.3476	strome_fem1_rrf3_egg_H3K4me3_ChIP_macs3_peak_2516
N2_chrII	11466497	11471943	5447	301.17	37.1726	2.11493	36.0279	strome_fem1_rrf3_egg_H3K4me3_ChIP_macs3_peak_2517
N2_chrII	11472306	11472611	306	191.46	5.09177	1.37269	4.2557	strome_fem1_rrf3_egg_H3K4me3_ChIP_macs3_peak_2518
N2_chrII	11473569	11482751	9183	520.28	152.267	3.40907	150.487	strome_fem1_rrf3_egg_H3K4me3_ChIP_macs3_peak_2519
N2_chrII	11483322	11483604	283	193.78	5.77626	1.41023	4.92337	strome_fem1_rrf3_egg_H3K4me3_ChIP_macs3_peak_2520
N2_chrII	11484059	11484466	408	182.2	3.75219	1.30976	2.94737	strome_fem1_rrf3_egg_H3K4me3_ChIP_macs3_peak_2521
N2_chrII	11485397	11491704	6308	297.91	35.987	2.01857	34.8745	strome_fem1_rrf3_egg_H3K4me3_ChIP_macs3_peak_2522
N2_chrII	11492070	11501146	9077	324.92	41.8259	2.10543	40.6623	strome_fem1_rrf3_egg_H3K4me3_ChIP_macs3_peak_2523
N2_chrII	11507184	11507641	458	188.65	3.63669	1.29639	2.83522	strome_fem1_rrf3_egg_H3K4me3_ChIP_macs3_peak_2524
N2_chrII	11508393	11509405	1013	216.78	7.5061	1.45769	6.62335	strome_fem1_rrf3_egg_H3K4me3_ChIP_macs3_peak_2525
N2_chrII	11513986	11516536	2551	207.37	6.14112	1.40467	5.28445	strome_fem1_rrf3_egg_H3K4me3_ChIP_macs3_peak_2526
N2_chrII	11516887	11524707	7821	336.69	54.4246	2.34273	53.1839	strome_fem1_rrf3_egg_H3K4me3_ChIP_macs3_peak_2527
N2_chrII	11532638	11533077	440	195.35	5.11705	1.3679	4.28171	strome_fem1_rrf3_egg_H3K4me3_ChIP_macs3_peak_2528
N2_chrII	11543000	11543307	308	187.53	4.58449	1.35192	3.759	strome_fem1_rrf3_egg_H3K4me3_ChIP_macs3_peak_2529
N2_chrII	11547002	11547285	284	203.72	4.83553	1.34941	4.00346	strome_fem1_rrf3_egg_H3K4me3_ChIP_macs3_peak_2530
N2_chrII	11547599	11548110	512	211.06	5.48019	1.37505	4.63386	strome_fem1_rrf3_egg_H3K4me3_ChIP_macs3_peak_2531
N2_chrII	11548949	11549371	423	212.51	3.61734	1.27559	2.81675	strome_fem1_rrf3_egg_H3K4me3_ChIP_macs3_peak_2532
N2_chrII	11549859	11550524	666	216.89	4.90886	1.33918	4.07583	strome_fem1_rrf3_egg_H3K4me3_ChIP_macs3_peak_2533
N2_chrII	11550842	11551904	1063	249.28	11.4572	1.56004	10.5179	strome_fem1_rrf3_egg_H3K4me3_ChIP_macs3_peak_2534
N2_chrII	11553303	11555846	2544	274.59	20.8769	1.76909	19.8568	strome_fem1_rrf3_egg_H3K4me3_ChIP_macs3_peak_2535
N2_chrII	11556397	11557266	870	231.61	9.58972	1.51829	8.67473	strome_fem1_rrf3_egg_H3K4me3_ChIP_macs3_peak_2536
N2_chrII	11557584	11574515	16932	454.19	104.711	3.06182	103.147	strome_fem1_rrf3_egg_H3K4me3_ChIP_macs3_peak_2537
N2_chrII	11575345	11577018	1674	213.17	5.49322	1.36979	4.64859	strome_fem1_rrf3_egg_H3K4me3_ChIP_macs3_peak_2538
N2_chrII	11577476	11578027	552	207.3	5.13209	1.35964	4.29449	strome_fem1_rrf3_egg_H3K4me3_ChIP_macs3_peak_2539
N2_chrII	11580344	11581632	1289	237.69	13.7956	1.62514	12.8428	strome_fem1_rrf3_egg_H3K4me3_ChIP_macs3_peak_2540
N2_chrII	11589091	11594377	5287	370.52	58.2735	2.38741	56.9957	strome_fem1_rrf3_egg_H3K4me3_ChIP_macs3_peak_2541
N2_chrII	11594746	11595187	442	211.58	6.45578	1.4132	5.59357	strome_fem1_rrf3_egg_H3K4me3_ChIP_macs3_peak_2542
N2_chrII	11596290	11609189	12900	345.11	46.384	2.20784	45.1711	strome_fem1_rrf3_egg_H3K4me3_ChIP_macs3_peak_2543
N2_chrII	11609988	11612260	2273	233.16	10.2501	1.52794	9.33442	strome_fem1_rrf3_egg_H3K4me3_ChIP_macs3_peak_2544
N2_chrII	11612877	11614360	1484	215.36	6.46917	1.40739	5.60739	strome_fem1_rrf3_egg_H3K4me3_ChIP_macs3_peak_2545
N2_chrII	11616837	11626173	9337	405.89	69.1314	2.60797	67.7591	strome_fem1_rrf3_egg_H3K4me3_ChIP_macs3_peak_2546
N2_chrII	11627591	11628203	613	194.91	4.64797	1.34555	3.82201	strome_fem1_rrf3_egg_H3K4me3_ChIP_macs3_peak_2547
N2_chrII	11640768	11641024	257	191.95	3.90753	1.30958	3.0987	strome_fem1_rrf3_egg_H3K4me3_ChIP_macs3_peak_2548
N2_chrII	11642348	11642652	305	199.93	5.764	1.39789	4.91356	strome_fem1_rrf3_egg_H3K4me3_ChIP_macs3_peak_2549
N2_chrII	11643687	11644057	371	191.97	3.21228	1.26775	2.42314	strome_fem1_rrf3_egg_H3K4me3_ChIP_macs3_peak_2550
N2_chrII	11645390	11645686	297	184.67	2.9687	1.25745	2.1873	strome_fem1_rrf3_egg_H3K4me3_ChIP_macs3_peak_2551
N2_chrII	11647606	11648523	918	227	7.82635	1.45758	6.9382	strome_fem1_rrf3_egg_H3K4me3_ChIP_macs3_peak_2552
N2_chrII	11654955	11655343	389	219.66	7.50856	1.45739	6.62283	strome_fem1_rrf3_egg_H3K4me3_ChIP_macs3_peak_2553
N2_chrII	11656133	11663110	6978	486.14	122.066	3.35759	120.401	strome_fem1_rrf3_egg_H3K4me3_ChIP_macs3_peak_2554
N2_chrII	11673085	11683763	10679	388.12	72.4662	2.4753	71.1301	strome_fem1_rrf3_egg_H3K4me3_ChIP_macs3_peak_2555
N2_chrII	11684206	11684521	316	242.63	6.69776	1.39497	5.82749	strome_fem1_rrf3_egg_H3K4me3_ChIP_macs3_peak_2556
N2_chrII	11686299	11690851	4553	231.79	7.71815	1.44414	6.83366	strome_fem1_rrf3_egg_H3K4me3_ChIP_macs3_peak_2557
N2_chrII	11691492	11694760	3269	239.1	7.97191	1.43906	7.08709	strome_fem1_rrf3_egg_H3K4me3_ChIP_macs3_peak_2558
N2_chrII	11695092	11708248	13157	360.65	52.6386	2.26989	51.3925	strome_fem1_rrf3_egg_H3K4me3_ChIP_macs3_peak_2559
N2_chrII	11708623	11709159	537	201.96	4.16262	1.31548	3.34668	strome_fem1_rrf3_egg_H3K4me3_ChIP_macs3_peak_2560
N2_chrII	11710408	11711062	655	204.08	5.19486	1.36364	4.35668	strome_fem1_rrf3_egg_H3K4me3_ChIP_macs3_peak_2561
N2_chrII	11712722	11713289	568	182.68	4.45015	1.34795	3.62889	strome_fem1_rrf3_egg_H3K4me3_ChIP_macs3_peak_2562
N2_chrII	11714507	11726934	12428	367.26	62.6917	2.55695	61.3681	strome_fem1_rrf3_egg_H3K4me3_ChIP_macs3_peak_2563
N2_chrII	11727411	11727799	389	192.23	4.84659	1.36177	4.01523	strome_fem1_rrf3_egg_H3K4me3_ChIP_macs3_peak_2564
N2_chrII	11728621	11729261	641	196.77	5.08771	1.36391	4.25275	strome_fem1_rrf3_egg_H3K4me3_ChIP_macs3_peak_2565
N2_chrII	11730610	11732056	1447	196.39	6.62655	1.44138	5.76058	strome_fem1_rrf3_egg_H3K4me3_ChIP_macs3_peak_2566
N2_chrII	11732450	11733030	581	208.03	3.99177	1.29871	3.18155	strome_fem1_rrf3_egg_H3K4me3_ChIP_macs3_peak_2567
N2_chrII	11733854	11734186	333	182.18	3.38853	1.28683	2.59415	strome_fem1_rrf3_egg_H3K4me3_ChIP_macs3_peak_2568
N2_chrII	11738293	11739079	787	202.86	5.85012	1.40016	4.99829	strome_fem1_rrf3_egg_H3K4me3_ChIP_macs3_peak_2569
N2_chrII	11741879	11748295	6417	235.92	15.0112	1.63891	14.0567	strome_fem1_rrf3_egg_H3K4me3_ChIP_macs3_peak_2570
N2_chrII	11749029	11756965	7937	369.44	58.4034	2.46599	57.1035	strome_fem1_rrf3_egg_H3K4me3_ChIP_macs3_peak_2571
N2_chrII	11757543	11759053	1511	199.11	4.80309	1.35021	3.97366	strome_fem1_rrf3_egg_H3K4me3_ChIP_macs3_peak_2572
N2_chrII	11761809	11762162	354	197.18	3.13124	1.25881	2.34471	strome_fem1_rrf3_egg_H3K4me3_ChIP_macs3_peak_2573
N2_chrII	11767020	11778166	11147	315.47	47.5939	2.19342	46.415	strome_fem1_rrf3_egg_H3K4me3_ChIP_macs3_peak_2574
N2_chrII	11781184	11781945	762	285.5	19.1632	1.74797	18.1348	strome_fem1_rrf3_egg_H3K4me3_ChIP_macs3_peak_2575
N2_chrII	11783401	11786186	2786	249.06	9.86937	1.48953	8.9624	strome_fem1_rrf3_egg_H3K4me3_ChIP_macs3_peak_2576
N2_chrII	11791045	11791444	400	188.63	4.70631	1.35658	3.87837	strome_fem1_rrf3_egg_H3K4me3_ChIP_macs3_peak_2577
N2_chrII	11791803	11792734	932	233.06	10.1035	1.53709	9.17999	strome_fem1_rrf3_egg_H3K4me3_ChIP_macs3_peak_2578
N2_chrII	11793324	11794410	1087	219.96	6.58657	1.4129	5.7199	strome_fem1_rrf3_egg_H3K4me3_ChIP_macs3_peak_2579
N2_chrII	11797381	11797821	441	226.93	7.28868	1.43623	6.40845	strome_fem1_rrf3_egg_H3K4me3_ChIP_macs3_peak_2580
N2_chrII	11798239	11811307	13069	429.76	85.5279	2.80516	84.0679	strome_fem1_rrf3_egg_H3K4me3_ChIP_macs3_peak_2581
N2_chrII	11814676	11815068	393	202.43	5.71619	1.39395	4.86617	strome_fem1_rrf3_egg_H3K4me3_ChIP_macs3_peak_2582
N2_chrII	11834286	11837104	2819	246.05	15.164	1.68907	14.1801	strome_fem1_rrf3_egg_H3K4me3_ChIP_macs3_peak_2583
N2_chrII	11837533	11838471	939	195.96	4.3778	1.33004	3.55826	strome_fem1_rrf3_egg_H3K4me3_ChIP_macs3_peak_2584
N2_chrII	11838855	11839629	775	255.43	15.6379	1.71408	14.6374	strome_fem1_rrf3_egg_H3K4me3_ChIP_macs3_peak_2585
N2_chrII	11839979	11843007	3029	419.72	78.4297	2.67916	77.0268	strome_fem1_rrf3_egg_H3K4me3_ChIP_macs3_peak_2586
N2_chrII	11844720	11845148	429	191.08	4.04718	1.31873	3.23471	strome_fem1_rrf3_egg_H3K4me3_ChIP_macs3_peak_2587
N2_chrII	11845626	11850276	4651	355.97	43.8229	2.1705	42.6165	strome_fem1_rrf3_egg_H3K4me3_ChIP_macs3_peak_2588
N2_chrII	11853157	11856025	2869	296.33	23.3285	1.80485	22.2774	strome_fem1_rrf3_egg_H3K4me3_ChIP_macs3_peak_2589
N2_chrII	11884617	11917279	32663	447.03	107.994	2.87206	106.449	strome_fem1_rrf3_egg_H3K4me3_ChIP_macs3_peak_2590
N2_chrII	11918447	11918714	268	211.8	3.58435	1.27477	2.78422	strome_fem1_rrf3_egg_H3K4me3_ChIP_macs3_peak_2591
N2_chrII	11925228	11925697	470	208.44	3.92295	1.29467	3.11476	strome_fem1_rrf3_egg_H3K4me3_ChIP_macs3_peak_2592
N2_chrII	11927008	11927804	797	215.51	5.328	1.35817	4.48781	strome_fem1_rrf3_egg_H3K4me3_ChIP_macs3_peak_2593
N2_chrII	11931044	11932584	1541	230	6.16865	1.38025	5.31244	strome_fem1_rrf3_egg_H3K4me3_ChIP_macs3_peak_2594
N2_chrII	11933115	11945380	12266	369.66	75.9067	2.60431	74.5491	strome_fem1_rrf3_egg_H3K4me3_ChIP_macs3_peak_2595
N2_chrII	11948415	11948939	525	237.83	5.61408	1.34934	4.76847	strome_fem1_rrf3_egg_H3K4me3_ChIP_macs3_peak_2596
N2_chrII	11979580	11980120	541	215.96	5.02612	1.34596	4.191	strome_fem1_rrf3_egg_H3K4me3_ChIP_macs3_peak_2597
N2_chrII	11982933	12008074	25142	407.62	93.9485	2.93767	92.4512	strome_fem1_rrf3_egg_H3K4me3_ChIP_macs3_peak_2598
N2_chrII	12009486	12010213	728	180.5	4.20976	1.33503	3.39472	strome_fem1_rrf3_egg_H3K4me3_ChIP_macs3_peak_2599
N2_chrII	12016211	12016467	257	185.67	5.4267	1.39901	4.5824	strome_fem1_rrf3_egg_H3K4me3_ChIP_macs3_peak_2600
N2_chrII	12024072	12024426	355	196.15	3.38252	1.2747	2.58866	strome_fem1_rrf3_egg_H3K4me3_ChIP_macs3_peak_2601
N2_chrII	12024788	12032606	7819	314.78	45.986	2.25864	44.7856	strome_fem1_rrf3_egg_H3K4me3_ChIP_macs3_peak_2602
N2_chrII	12032910	12033238	329	204.06	6.55091	1.43041	5.6848	strome_fem1_rrf3_egg_H3K4me3_ChIP_macs3_peak_2603
N2_chrII	12033897	12034610	714	176.58	3.7925	1.31744	2.98671	strome_fem1_rrf3_egg_H3K4me3_ChIP_macs3_peak_2604
N2_chrII	12047061	12049298	2238	277.73	34.5926	2.05853	33.4871	strome_fem1_rrf3_egg_H3K4me3_ChIP_macs3_peak_2605
N2_chrII	12050122	12052736	2615	197.54	7.62402	1.48533	6.74091	strome_fem1_rrf3_egg_H3K4me3_ChIP_macs3_peak_2606
N2_chrII	12060865	12062437	1573	235.16	14.6733	1.68713	13.6967	strome_fem1_rrf3_egg_H3K4me3_ChIP_macs3_peak_2607
N2_chrII	12062747	12069323	6577	271	29.1411	1.99592	28.0525	strome_fem1_rrf3_egg_H3K4me3_ChIP_macs3_peak_2608
N2_chrII	12079044	12079738	695	201.36	7.50289	1.47449	6.62213	strome_fem1_rrf3_egg_H3K4me3_ChIP_macs3_peak_2609
N2_chrII	12080299	12080956	658	209.5	8.35342	1.50951	7.45494	strome_fem1_rrf3_egg_H3K4me3_ChIP_macs3_peak_2610
N2_chrII	12081497	12082248	752	237.27	13.9951	1.6621	13.0261	strome_fem1_rrf3_egg_H3K4me3_ChIP_macs3_peak_2611
N2_chrII	12099915	12100458	544	269.25	20.4719	1.82985	19.4268	strome_fem1_rrf3_egg_H3K4me3_ChIP_macs3_peak_2612
N2_chrII	12113152	12114996	1845	239.33	17.8547	1.76215	16.8562	strome_fem1_rrf3_egg_H3K4me3_ChIP_macs3_peak_2613
N2_chrII	12127148	12127633	486	214.07	11.4275	1.61182	10.4911	strome_fem1_rrf3_egg_H3K4me3_ChIP_macs3_peak_2614
N2_chrII	12131664	12133650	1987	361.21	76.9034	2.67188	75.5367	strome_fem1_rrf3_egg_H3K4me3_ChIP_macs3_peak_2615
N2_chrII	12133954	12134273	320	178.48	3.16117	1.27517	2.37389	strome_fem1_rrf3_egg_H3K4me3_ChIP_macs3_peak_2616
N2_chrII	12137961	12139189	1229	228.1	9.90971	1.52257	8.99911	strome_fem1_rrf3_egg_H3K4me3_ChIP_macs3_peak_2617
N2_chrII	12145131	12145993	863	240.59	12.5179	1.62795	11.5568	strome_fem1_rrf3_egg_H3K4me3_ChIP_macs3_peak_2618
N2_chrII	12147295	12147767	473	214.18	8.90597	1.52644	7.99743	strome_fem1_rrf3_egg_H3K4me3_ChIP_macs3_peak_2619
N2_chrII	12154478	12154911	434	197.35	5.7479	1.39428	4.90101	strome_fem1_rrf3_egg_H3K4me3_ChIP_macs3_peak_2620
N2_chrII	12155374	12160057	4684	317.66	49.6465	2.31954	48.4344	strome_fem1_rrf3_egg_H3K4me3_ChIP_macs3_peak_2621
N2_chrII	12160677	12161842	1166	186.85	5.52312	1.40248	4.67686	strome_fem1_rrf3_egg_H3K4me3_ChIP_macs3_peak_2622
N2_chrII	12163286	12163953	668	171.27	3.02792	1.27234	2.24452	strome_fem1_rrf3_egg_H3K4me3_ChIP_macs3_peak_2623
N2_chrII	12173865	12178314	4450	237.48	16.7981	1.71396	15.8183	strome_fem1_rrf3_egg_H3K4me3_ChIP_macs3_peak_2624
N2_chrII	12181796	12182471	676	205.2	6.52549	1.42719	5.66084	strome_fem1_rrf3_egg_H3K4me3_ChIP_macs3_peak_2625
N2_chrII	12185385	12186135	751	239.16	13.39	1.64002	12.4276	strome_fem1_rrf3_egg_H3K4me3_ChIP_macs3_peak_2626
N2_chrII	12186923	12187407	485	183.62	3.15247	1.27073	2.36521	strome_fem1_rrf3_egg_H3K4me3_ChIP_macs3_peak_2627
N2_chrII	12187764	12188190	427	176.26	3.89343	1.32244	3.08565	strome_fem1_rrf3_egg_H3K4me3_ChIP_macs3_peak_2628
N2_chrII	12209258	12210977	1720	302.3	41.5629	2.26017	40.3782	strome_fem1_rrf3_egg_H3K4me3_ChIP_macs3_peak_2629
N2_chrII	12218027	12218385	359	196.15	5.76427	1.40563	4.91199	strome_fem1_rrf3_egg_H3K4me3_ChIP_macs3_peak_2630
N2_chrII	12234366	12235128	763	208.78	8.18224	1.48827	7.29225	strome_fem1_rrf3_egg_H3K4me3_ChIP_macs3_peak_2631
N2_chrII	12235851	12236643	793	216.37	6.99074	1.43392	6.11662	strome_fem1_rrf3_egg_H3K4me3_ChIP_macs3_peak_2632
N2_chrII	12236962	12242948	5987	223.29	10.216	1.54802	9.29669	strome_fem1_rrf3_egg_H3K4me3_ChIP_macs3_peak_2633
N2_chrII	12243768	12253720	9953	350.69	65.0237	2.58038	63.7035	strome_fem1_rrf3_egg_H3K4me3_ChIP_macs3_peak_2634
N2_chrII	12272707	12274382	1676	284.28	30.3523	1.98781	29.2586	strome_fem1_rrf3_egg_H3K4me3_ChIP_macs3_peak_2635
N2_chrII	12287869	12288612	744	229.77	15.0894	1.70913	14.1127	strome_fem1_rrf3_egg_H3K4me3_ChIP_macs3_peak_2636
N2_chrII	12301584	12301874	291	203.55	7.86951	1.4967	6.97785	strome_fem1_rrf3_egg_H3K4me3_ChIP_macs3_peak_2637
N2_chrII	12302611	12313828	11218	287.3	36.1338	2.08233	35.0135	strome_fem1_rrf3_egg_H3K4me3_ChIP_macs3_peak_2638
N2_chrII	12314411	12314850	440	189.28	5.63486	1.4081	4.78493	strome_fem1_rrf3_egg_H3K4me3_ChIP_macs3_peak_2639
N2_chrII	12315320	12315580	261	200.88	8.35091	1.51167	7.45637	strome_fem1_rrf3_egg_H3K4me3_ChIP_macs3_peak_2640
N2_chrII	12316493	12316814	322	238.28	17.0504	1.7933	16.0376	strome_fem1_rrf3_egg_H3K4me3_ChIP_macs3_peak_2641
N2_chrII	12317144	12317479	336	181.37	4.71474	1.36679	3.88549	strome_fem1_rrf3_egg_H3K4me3_ChIP_macs3_peak_2642
N2_chrII	12319047	12319384	338	197.58	7.75863	1.48634	6.87583	strome_fem1_rrf3_egg_H3K4me3_ChIP_macs3_peak_2643
N2_chrII	12320476	12321109	634	193.16	5.97313	1.41608	5.11876	strome_fem1_rrf3_egg_H3K4me3_ChIP_macs3_peak_2644
N2_chrII	12364340	12366322	1983	266.54	29.5945	1.95505	28.5287	strome_fem1_rrf3_egg_H3K4me3_ChIP_macs3_peak_2645
N2_chrII	12366923	12367283	361	179.96	3.73654	1.31015	2.93259	strome_fem1_rrf3_egg_H3K4me3_ChIP_macs3_peak_2646
N2_chrII	12387149	12387882	734	283.25	32.2228	2.10694	31.0922	strome_fem1_rrf3_egg_H3K4me3_ChIP_macs3_peak_2647
N2_chrII	12416095	12416418	324	203.58	5.85872	1.39976	5.00552	strome_fem1_rrf3_egg_H3K4me3_ChIP_macs3_peak_2648
N2_chrII	12416826	12417562	737	266.98	17.8356	1.71436	16.8314	strome_fem1_rrf3_egg_H3K4me3_ChIP_macs3_peak_2649
N2_chrII	12434444	12435632	1189	236.45	15.5199	1.73392	14.5286	strome_fem1_rrf3_egg_H3K4me3_ChIP_macs3_peak_2650
N2_chrII	12436880	12437658	779	250.4	19.905	1.85236	18.8679	strome_fem1_rrf3_egg_H3K4me3_ChIP_macs3_peak_2651
N2_chrII	12439332	12440506	1175	230.56	10.0094	1.5239	9.09516	strome_fem1_rrf3_egg_H3K4me3_ChIP_macs3_peak_2652
N2_chrII	12460604	12461191	588	221.9	12.6339	1.64894	11.6795	strome_fem1_rrf3_egg_H3K4me3_ChIP_macs3_peak_2653
N2_chrII	12484368	12486553	2186	268.31	30.1028	2.01584	29.0124	strome_fem1_rrf3_egg_H3K4me3_ChIP_macs3_peak_2654
N2_chrII	12487469	12489176	1708	377.32	73.6504	2.77955	72.2619	strome_fem1_rrf3_egg_H3K4me3_ChIP_macs3_peak_2655
N2_chrII	12507727	12508862	1136	296.38	41.2285	2.19386	40.071	strome_fem1_rrf3_egg_H3K4me3_ChIP_macs3_peak_2656
N2_chrII	12509773	12510726	954	294.7	25.9758	1.91642	24.8874	strome_fem1_rrf3_egg_H3K4me3_ChIP_macs3_peak_2657
N2_chrII	12519562	12519964	403	184.94	4.97916	1.37303	4.14644	strome_fem1_rrf3_egg_H3K4me3_ChIP_macs3_peak_2658
N2_chrII	12567028	12567711	684	281.63	29.9348	2.00305	28.8357	strome_fem1_rrf3_egg_H3K4me3_ChIP_macs3_peak_2659
N2_chrII	12599297	12599980	684	221.86	9.77922	1.52817	8.86898	strome_fem1_rrf3_egg_H3K4me3_ChIP_macs3_peak_2660
N2_chrII	12626674	12626949	276	188.98	5.78815	1.41737	4.93463	strome_fem1_rrf3_egg_H3K4me3_ChIP_macs3_peak_2661
N2_chrII	12627363	12628031	669	184.8	5.02643	1.37615	4.19242	strome_fem1_rrf3_egg_H3K4me3_ChIP_macs3_peak_2662
N2_chrII	12628448	12630146	1699	304.96	42.2171	2.27528	41.0289	strome_fem1_rrf3_egg_H3K4me3_ChIP_macs3_peak_2663
N2_chrII	12654756	12655630	875	270.2	23.7315	1.88619	22.6738	strome_fem1_rrf3_egg_H3K4me3_ChIP_macs3_peak_2664
N2_chrII	12696888	12697491	604	180.92	4.60382	1.35765	3.77909	strome_fem1_rrf3_egg_H3K4me3_ChIP_macs3_peak_2665
N2_chrII	12700951	12706032	5082	397.31	85.6295	2.97188	84.1682	strome_fem1_rrf3_egg_H3K4me3_ChIP_macs3_peak_2666
N2_chrII	12706609	12707325	717	227.77	14.0933	1.68614	13.1235	strome_fem1_rrf3_egg_H3K4me3_ChIP_macs3_peak_2667
N2_chrII	12707629	12708032	404	212.13	10.8423	1.59733	9.91122	strome_fem1_rrf3_egg_H3K4me3_ChIP_macs3_peak_2668
N2_chrII	12717704	12718274	571	191.45	5.39676	1.3926	4.55209	strome_fem1_rrf3_egg_H3K4me3_ChIP_macs3_peak_2669
N2_chrII	12752489	12767680	15192	433.11	101.556	3.03027	100.022	strome_fem1_rrf3_egg_H3K4me3_ChIP_macs3_peak_2670
N2_chrII	12768996	12769794	799	206.39	6.44785	1.41293	5.58909	strome_fem1_rrf3_egg_H3K4me3_ChIP_macs3_peak_2671
N2_chrII	12771162	12771969	808	226.03	4.83323	1.32698	4.00267	strome_fem1_rrf3_egg_H3K4me3_ChIP_macs3_peak_2672
N2_chrII	12773323	12775774	2452	303.6	33.174	1.94775	32.0846	strome_fem1_rrf3_egg_H3K4me3_ChIP_macs3_peak_2673
N2_chrII	12776122	12776504	383	199.62	4.29866	1.32289	3.48059	strome_fem1_rrf3_egg_H3K4me3_ChIP_macs3_peak_2674
N2_chrII	12779243	12783226	3984	331.42	48.3306	2.26518	47.1303	strome_fem1_rrf3_egg_H3K4me3_ChIP_macs3_peak_2675
N2_chrII	12792177	12795521	3345	380.15	78.0023	2.80729	76.6025	strome_fem1_rrf3_egg_H3K4me3_ChIP_macs3_peak_2676
N2_chrII	12800616	12801113	498	176.84	4.08007	1.33245	3.26773	strome_fem1_rrf3_egg_H3K4me3_ChIP_macs3_peak_2677
N2_chrII	12804073	12804336	264	189.36	5.99716	1.42663	5.13966	strome_fem1_rrf3_egg_H3K4me3_ChIP_macs3_peak_2678
N2_chrII	12806325	12806684	360	188.81	5.25877	1.38792	4.41752	strome_fem1_rrf3_egg_H3K4me3_ChIP_macs3_peak_2679
N2_chrII	12819655	12819905	251	195.89	4.16634	1.3207	3.35096	strome_fem1_rrf3_egg_H3K4me3_ChIP_macs3_peak_2680
N2_chrII	12820720	12821237	518	181.65	4.2095	1.33604	3.3934	strome_fem1_rrf3_egg_H3K4me3_ChIP_macs3_peak_2681
N2_chrII	12821887	12828209	6323	315.68	47.9577	2.32361	46.7476	strome_fem1_rrf3_egg_H3K4me3_ChIP_macs3_peak_2682
N2_chrII	12828763	12829324	562	208.48	9.645	1.56937	8.72365	strome_fem1_rrf3_egg_H3K4me3_ChIP_macs3_peak_2683
N2_chrII	12829816	12833332	3517	294.73	40.8839	2.15111	39.732	strome_fem1_rrf3_egg_H3K4me3_ChIP_macs3_peak_2684
N2_chrII	12833710	12836034	2325	240.16	18.3337	1.76928	17.3345	strome_fem1_rrf3_egg_H3K4me3_ChIP_macs3_peak_2685
N2_chrII	12877460	12878808	1349	225.22	11.2922	1.57658	10.3615	strome_fem1_rrf3_egg_H3K4me3_ChIP_macs3_peak_2686
N2_chrII	12899508	12900164	657	193.46	6.86952	1.45728	5.99892	strome_fem1_rrf3_egg_H3K4me3_ChIP_macs3_peak_2687
N2_chrII	12905398	12906059	662	194.55	6.24147	1.41694	5.38697	strome_fem1_rrf3_egg_H3K4me3_ChIP_macs3_peak_2688
N2_chrII	12906804	12908022	1219	225.46	14.4554	1.689	13.4878	strome_fem1_rrf3_egg_H3K4me3_ChIP_macs3_peak_2689
N2_chrII	12941131	12951048	9918	447.91	104.902	3.10103	103.34	strome_fem1_rrf3_egg_H3K4me3_ChIP_macs3_peak_2690
N2_chrII	12951456	12951920	465	206.99	5.63856	1.38066	4.79229	strome_fem1_rrf3_egg_H3K4me3_ChIP_macs3_peak_2691
N2_chrII	12971030	12972653	1624	226.3	14.547	1.68462	13.5809	strome_fem1_rrf3_egg_H3K4me3_ChIP_macs3_peak_2692
N2_chrII	13011333	13021194	9862	373.01	65.6537	2.47786	64.342	strome_fem1_rrf3_egg_H3K4me3_ChIP_macs3_peak_2693
N2_chrII	13021521	13022043	523	195.18	3.2143	1.2652	2.42517	strome_fem1_rrf3_egg_H3K4me3_ChIP_macs3_peak_2694
N2_chrII	13041043	13042431	1389	179.63	3.70644	1.30909	2.90315	strome_fem1_rrf3_egg_H3K4me3_ChIP_macs3_peak_2695
N2_chrII	13043186	13043966	781	171.39	3.32031	1.29192	2.5279	strome_fem1_rrf3_egg_H3K4me3_ChIP_macs3_peak_2696
N2_chrII	13052112	13054195	2084	225.84	11.1186	1.55205	10.1987	strome_fem1_rrf3_egg_H3K4me3_ChIP_macs3_peak_2697
N2_chrII	13055419	13061221	5803	308.61	49.5486	2.22557	48.3628	strome_fem1_rrf3_egg_H3K4me3_ChIP_macs3_peak_2698
N2_chrII	13062897	13064419	1523	312.12	40.9111	2.28203	39.7089	strome_fem1_rrf3_egg_H3K4me3_ChIP_macs3_peak_2699
N2_chrII	13064843	13074189	9347	312.04	46.2045	2.29888	45.0008	strome_fem1_rrf3_egg_H3K4me3_ChIP_macs3_peak_2700
N2_chrII	13076831	13077255	425	196.22	5.81342	1.40418	4.96212	strome_fem1_rrf3_egg_H3K4me3_ChIP_macs3_peak_2701
N2_chrII	13106351	13106828	478	221.04	6.48308	1.4022	5.6208	strome_fem1_rrf3_egg_H3K4me3_ChIP_macs3_peak_2702
N2_chrII	13110098	13113773	3676	315.06	41.6777	2.08999	40.5284	strome_fem1_rrf3_egg_H3K4me3_ChIP_macs3_peak_2703
N2_chrII	13114870	13115147	278	186.55	4.99177	1.37828	4.15546	strome_fem1_rrf3_egg_H3K4me3_ChIP_macs3_peak_2704
N2_chrII	13143055	13145548	2494	293.25	35.1737	2.13747	34.0295	strome_fem1_rrf3_egg_H3K4me3_ChIP_macs3_peak_2705
N2_chrII	13146542	13148631	2090	248.83	18.0063	1.74075	17.0109	strome_fem1_rrf3_egg_H3K4me3_ChIP_macs3_peak_2706
N2_chrII	13180577	13181114	538	177.02	3.85372	1.32072	3.04627	strome_fem1_rrf3_egg_H3K4me3_ChIP_macs3_peak_2707
N2_chrII	13181896	13185870	3975	334.93	55.3241	2.42942	54.0647	strome_fem1_rrf3_egg_H3K4me3_ChIP_macs3_peak_2708
N2_chrII	13209413	13211639	2227	306.01	36.0716	2.11881	34.9172	strome_fem1_rrf3_egg_H3K4me3_ChIP_macs3_peak_2709
N2_chrII	13211995	13212605	611	193.65	3.52548	1.2853	2.72733	strome_fem1_rrf3_egg_H3K4me3_ChIP_macs3_peak_2710
N2_chrII	13212966	13216800	3835	330.15	47.6273	2.31169	46.4045	strome_fem1_rrf3_egg_H3K4me3_ChIP_macs3_peak_2711
N2_chrII	13217185	13217671	487	212.02	6.70834	1.43147	5.83799	strome_fem1_rrf3_egg_H3K4me3_ChIP_macs3_peak_2712
N2_chrII	13218000	13218415	416	195.12	7.06111	1.46977	6.18415	strome_fem1_rrf3_egg_H3K4me3_ChIP_macs3_peak_2713
N2_chrII	13222648	13228656	6009	252	20.7027	1.81746	19.6806	strome_fem1_rrf3_egg_H3K4me3_ChIP_macs3_peak_2714
N2_chrII	13229284	13229634	351	227.67	9.8244	1.53902	8.9027	strome_fem1_rrf3_egg_H3K4me3_ChIP_macs3_peak_2715
N2_chrII	13239489	13239907	419	254.36	17.3545	1.74895	16.349	strome_fem1_rrf3_egg_H3K4me3_ChIP_macs3_peak_2716
N2_chrII	13264240	13266125	1886	275.07	31.5764	2.02684	30.4807	strome_fem1_rrf3_egg_H3K4me3_ChIP_macs3_peak_2717
N2_chrII	13272517	13274907	2391	290.63	35.9637	2.11366	34.8346	strome_fem1_rrf3_egg_H3K4me3_ChIP_macs3_peak_2718
N2_chrII	13352965	13353397	433	172.32	3.388	1.29597	2.59336	strome_fem1_rrf3_egg_H3K4me3_ChIP_macs3_peak_2719
N2_chrII	13360232	13363938	3707	276.38	33.5342	2.05165	32.4247	strome_fem1_rrf3_egg_H3K4me3_ChIP_macs3_peak_2720
N2_chrII	13365087	13368401	3315	341.77	63.2381	2.54174	61.943	strome_fem1_rrf3_egg_H3K4me3_ChIP_macs3_peak_2721
N2_chrII	13396555	13398680	2126	283.09	36.4074	2.05878	35.3019	strome_fem1_rrf3_egg_H3K4me3_ChIP_macs3_peak_2722
N2_chrII	13411097	13411807	711	217.76	10.2591	1.55905	9.33817	strome_fem1_rrf3_egg_H3K4me3_ChIP_macs3_peak_2723
N2_chrII	13414610	13415314	705	191.83	6.23888	1.4304	5.37938	strome_fem1_rrf3_egg_H3K4me3_ChIP_macs3_peak_2724
N2_chrII	13420380	13421405	1026	189.21	5.49261	1.3932	4.64994	strome_fem1_rrf3_egg_H3K4me3_ChIP_macs3_peak_2725
N2_chrII	13474366	13477062	2697	221.62	13.4484	1.66711	12.4895	strome_fem1_rrf3_egg_H3K4me3_ChIP_macs3_peak_2726
N2_chrII	13479501	13480636	1136	245.16	20.2723	1.84128	19.2447	strome_fem1_rrf3_egg_H3K4me3_ChIP_macs3_peak_2727
N2_chrII	13484470	13484983	514	176.95	3.77389	1.31438	2.96945	strome_fem1_rrf3_egg_H3K4me3_ChIP_macs3_peak_2728
N2_chrII	13486286	13490174	3889	357.21	62.231	2.61767	60.9012	strome_fem1_rrf3_egg_H3K4me3_ChIP_macs3_peak_2729
N2_chrII	13499790	13502974	3185	451.92	103.535	2.92769	102.007	strome_fem1_rrf3_egg_H3K4me3_ChIP_macs3_peak_2730
N2_chrII	13504618	13507888	3271	338.73	53.7605	2.36302	52.5086	strome_fem1_rrf3_egg_H3K4me3_ChIP_macs3_peak_2731
N2_chrII	13519332	13523423	4092	290.96	38.1201	2.16449	36.9686	strome_fem1_rrf3_egg_H3K4me3_ChIP_macs3_peak_2732
N2_chrII	13548519	13550028	1510	255.87	22.5514	1.9049	21.4955	strome_fem1_rrf3_egg_H3K4me3_ChIP_macs3_peak_2733
N2_chrII	13550354	13550721	368	180.54	4.5679	1.35683	3.74352	strome_fem1_rrf3_egg_H3K4me3_ChIP_macs3_peak_2734
N2_chrII	13601283	13605189	3907	319.18	50.8525	2.38553	49.6188	strome_fem1_rrf3_egg_H3K4me3_ChIP_macs3_peak_2735
N2_chrII	13621988	13622274	287	199.82	4.45732	1.33012	3.63609	strome_fem1_rrf3_egg_H3K4me3_ChIP_macs3_peak_2736
N2_chrII	13624694	13626445	1752	454.24	71.3716	2.36762	70.0247	strome_fem1_rrf3_egg_H3K4me3_ChIP_macs3_peak_2737
N2_chrII	13633499	13633883	385	213.85	6.45617	1.41433	5.59211	strome_fem1_rrf3_egg_H3K4me3_ChIP_macs3_peak_2738
N2_chrII	13639082	13639541	460	212.18	4.61369	1.33026	3.78731	strome_fem1_rrf3_egg_H3K4me3_ChIP_macs3_peak_2739
N2_chrII	13646842	13650727	3886	274.79	31.8083	1.96914	30.7323	strome_fem1_rrf3_egg_H3K4me3_ChIP_macs3_peak_2740
N2_chrII	13652441	13652758	318	199.49	7.7365	1.49015	6.84999	strome_fem1_rrf3_egg_H3K4me3_ChIP_macs3_peak_2741
N2_chrII	13664818	13667308	2491	338.7	56.1257	2.48854	54.8556	strome_fem1_rrf3_egg_H3K4me3_ChIP_macs3_peak_2742
N2_chrII	13668028	13668648	621	172.29	3.42666	1.29857	2.63082	strome_fem1_rrf3_egg_H3K4me3_ChIP_macs3_peak_2743
N2_chrII	13669674	13669994	321	244.93	10.9164	1.54766	9.98393	strome_fem1_rrf3_egg_H3K4me3_ChIP_macs3_peak_2744
N2_chrII	13672950	13674831	1882	238.71	11.0373	1.54999	10.1093	strome_fem1_rrf3_egg_H3K4me3_ChIP_macs3_peak_2745
N2_chrII	13677286	13677801	516	227	11.2081	1.57834	10.2773	strome_fem1_rrf3_egg_H3K4me3_ChIP_macs3_peak_2746
N2_chrII	13686514	13686766	253	220.21	12.3752	1.6498	11.4208	strome_fem1_rrf3_egg_H3K4me3_ChIP_macs3_peak_2747
N2_chrII	13720530	13724371	3842	301.05	51.1719	2.21002	49.9995	strome_fem1_rrf3_egg_H3K4me3_ChIP_macs3_peak_2748
N2_chrII	13724779	13725221	443	170.46	3.06038	1.27576	2.2757	strome_fem1_rrf3_egg_H3K4me3_ChIP_macs3_peak_2749
N2_chrII	13750592	13758177	7586	376.95	77.5999	2.75142	76.2114	strome_fem1_rrf3_egg_H3K4me3_ChIP_macs3_peak_2750
N2_chrII	13760206	13766855	6650	319.87	45.7645	2.21518	44.5773	strome_fem1_rrf3_egg_H3K4me3_ChIP_macs3_peak_2751
N2_chrII	13767517	13768403	887	242.26	18.6947	1.77107	17.6913	strome_fem1_rrf3_egg_H3K4me3_ChIP_macs3_peak_2752
N2_chrII	13770047	13770356	310	241.63	12.66	1.62355	11.701	strome_fem1_rrf3_egg_H3K4me3_ChIP_macs3_peak_2753
N2_chrII	13823048	13823679	632	176.24	3.94467	1.32636	3.13505	strome_fem1_rrf3_egg_H3K4me3_ChIP_macs3_peak_2754
N2_chrII	13840838	13841106	269	186.69	3.39953	1.28362	2.60485	strome_fem1_rrf3_egg_H3K4me3_ChIP_macs3_peak_2755
N2_chrII	13843454	13859368	15915	776.99	329.064	5.45258	326.272	strome_fem1_rrf3_egg_H3K4me3_ChIP_macs3_peak_2756
N2_chrII	13861343	13864974	3632	248.8	20.7376	1.7821	19.7302	strome_fem1_rrf3_egg_H3K4me3_ChIP_macs3_peak_2757
N2_chrII	13868998	13870161	1164	279.06	28.8551	1.94448	27.7867	strome_fem1_rrf3_egg_H3K4me3_ChIP_macs3_peak_2758
N2_chrII	13870955	13871301	347	180.87	3.61935	1.30319	2.81829	strome_fem1_rrf3_egg_H3K4me3_ChIP_macs3_peak_2759
N2_chrII	13880497	13881234	738	259.84	22.7025	1.90229	21.6439	strome_fem1_rrf3_egg_H3K4me3_ChIP_macs3_peak_2760
N2_chrII	13887906	13888427	522	215.62	7.02402	1.42832	6.15403	strome_fem1_rrf3_egg_H3K4me3_ChIP_macs3_peak_2761
N2_chrII	13897941	13905219	7279	338.13	61.9687	2.45789	60.6906	strome_fem1_rrf3_egg_H3K4me3_ChIP_macs3_peak_2762
N2_chrII	13915729	13921067	5339	307.4	44.9978	2.25838	43.8043	strome_fem1_rrf3_egg_H3K4me3_ChIP_macs3_peak_2763
N2_chrII	13936641	13938734	2094	285.86	29.0225	1.94245	27.9431	strome_fem1_rrf3_egg_H3K4me3_ChIP_macs3_peak_2764
N2_chrII	13993748	13994191	444	218.17	9.36529	1.52936	8.4533	strome_fem1_rrf3_egg_H3K4me3_ChIP_macs3_peak_2765
N2_chrII	14000630	14002454	1825	199.02	6.55649	1.43553	5.69269	strome_fem1_rrf3_egg_H3K4me3_ChIP_macs3_peak_2766
N2_chrII	14002992	14004467	1476	272.96	28.1542	1.91645	27.0941	strome_fem1_rrf3_egg_H3K4me3_ChIP_macs3_peak_2767
N2_chrII	14028759	14029122	364	222.3	12.9429	1.6718	11.9792	strome_fem1_rrf3_egg_H3K4me3_ChIP_macs3_peak_2768
N2_chrII	14045959	14047224	1266	248.08	21.2222	1.85664	20.1901	strome_fem1_rrf3_egg_H3K4me3_ChIP_macs3_peak_2769
N2_chrII	14056766	14057970	1205	234.31	16.3466	1.74526	15.3545	strome_fem1_rrf3_egg_H3K4me3_ChIP_macs3_peak_2770
N2_chrII	14070850	14071898	1049	265.83	25.4152	1.86446	24.3736	strome_fem1_rrf3_egg_H3K4me3_ChIP_macs3_peak_2771
N2_chrII	14078955	14079332	378	180.61	3.62471	1.30346	2.82371	strome_fem1_rrf3_egg_H3K4me3_ChIP_macs3_peak_2772
N2_chrII	14087337	14099538	12202	366.85	75.3008	2.69466	73.9397	strome_fem1_rrf3_egg_H3K4me3_ChIP_macs3_peak_2773
N2_chrII	14101377	14101716	340	181.73	4.13492	1.33244	3.32068	strome_fem1_rrf3_egg_H3K4me3_ChIP_macs3_peak_2774
N2_chrII	14159880	14161246	1367	204.65	5.425	1.37465	4.58305	strome_fem1_rrf3_egg_H3K4me3_ChIP_macs3_peak_2775
N2_chrII	14163559	14165251	1693	223.53	14.0313	1.65904	13.0777	strome_fem1_rrf3_egg_H3K4me3_ChIP_macs3_peak_2776
N2_chrII	14166264	14166871	608	231.82	15.7072	1.74491	14.7153	strome_fem1_rrf3_egg_H3K4me3_ChIP_macs3_peak_2777
N2_chrII	14167318	14175341	8024	311.08	49.3353	2.26155	48.1394	strome_fem1_rrf3_egg_H3K4me3_ChIP_macs3_peak_2778
N2_chrII	14175779	14177120	1342	228.63	5.79335	1.36696	4.94385	strome_fem1_rrf3_egg_H3K4me3_ChIP_macs3_peak_2779
N2_chrII	14177725	14188792	11068	367.33	77.3719	2.64806	76.0067	strome_fem1_rrf3_egg_H3K4me3_ChIP_macs3_peak_2780
N2_chrII	14189854	14193362	3509	245.49	22.8514	1.80147	21.8419	strome_fem1_rrf3_egg_H3K4me3_ChIP_macs3_peak_2781
N2_chrII	14193744	14196962	3219	207.65	7.30886	1.44571	6.43743	strome_fem1_rrf3_egg_H3K4me3_ChIP_macs3_peak_2782
N2_chrII	14214717	14216924	2208	361.01	67.0556	2.65094	65.7177	strome_fem1_rrf3_egg_H3K4me3_ChIP_macs3_peak_2783
N2_chrII	14244556	14245188	633	184.29	4.64317	1.35748	3.81694	strome_fem1_rrf3_egg_H3K4me3_ChIP_macs3_peak_2784
N2_chrII	14245889	14246588	700	270.81	28.5049	2.03105	27.4047	strome_fem1_rrf3_egg_H3K4me3_ChIP_macs3_peak_2785
N2_chrII	14246945	14247618	674	187.32	4.11706	1.322	3.3049	strome_fem1_rrf3_egg_H3K4me3_ChIP_macs3_peak_2786
N2_chrII	14249511	14249886	376	185.64	4.79689	1.3652	3.96663	strome_fem1_rrf3_egg_H3K4me3_ChIP_macs3_peak_2787
N2_chrII	14250501	14250760	260	178.41	3.72053	1.31086	2.91693	strome_fem1_rrf3_egg_H3K4me3_ChIP_macs3_peak_2788
N2_chrII	14251064	14252449	1386	232.05	14.1854	1.63954	13.2318	strome_fem1_rrf3_egg_H3K4me3_ChIP_macs3_peak_2789
N2_chrII	14254462	14255106	645	191.57	5.24673	1.37643	4.4091	strome_fem1_rrf3_egg_H3K4me3_ChIP_macs3_peak_2790
N2_chrII	14256322	14256646	325	183.01	4.94518	1.37904	4.10991	strome_fem1_rrf3_egg_H3K4me3_ChIP_macs3_peak_2791
N2_chrII	14258362	14258611	250	182.3	3.9886	1.32348	3.17794	strome_fem1_rrf3_egg_H3K4me3_ChIP_macs3_peak_2792
N2_chrII	14259627	14264992	5366	298.88	42.1953	2.19491	41.0307	strome_fem1_rrf3_egg_H3K4me3_ChIP_macs3_peak_2793
N2_chrII	14265308	14265831	524	195.16	4.70053	1.34631	3.87399	strome_fem1_rrf3_egg_H3K4me3_ChIP_macs3_peak_2794
N2_chrII	14266190	14267006	817	174.37	3.65095	1.31019	2.84917	strome_fem1_rrf3_egg_H3K4me3_ChIP_macs3_peak_2795
N2_chrII	14268438	14269402	965	213.56	7.54338	1.46359	6.65933	strome_fem1_rrf3_egg_H3K4me3_ChIP_macs3_peak_2796
N2_chrII	14270009	14282892	12884	462.16	132.45	3.32743	130.768	strome_fem1_rrf3_egg_H3K4me3_ChIP_macs3_peak_2797
N2_chrII	14283218	14285237	2020	190.79	6.37406	1.43529	5.51356	strome_fem1_rrf3_egg_H3K4me3_ChIP_macs3_peak_2798
N2_chrII	14286314	14287268	955	197.43	6.89418	1.45428	6.02287	strome_fem1_rrf3_egg_H3K4me3_ChIP_macs3_peak_2799
N2_chrII	14303812	14307396	3585	256.92	26.0019	1.91119	24.9499	strome_fem1_rrf3_egg_H3K4me3_ChIP_macs3_peak_2800
N2_chrII	14307854	14310403	2550	220.54	11.0284	1.565	10.1087	strome_fem1_rrf3_egg_H3K4me3_ChIP_macs3_peak_2801
N2_chrII	14311912	14312171	260	193.22	6.49528	1.44672	5.628	strome_fem1_rrf3_egg_H3K4me3_ChIP_macs3_peak_2802
N2_chrII	14338353	14339164	812	226.15	10.9734	1.58348	10.0381	strome_fem1_rrf3_egg_H3K4me3_ChIP_macs3_peak_2803
N2_chrII	14340102	14341365	1264	201.45	8.49231	1.51493	7.59661	strome_fem1_rrf3_egg_H3K4me3_ChIP_macs3_peak_2804
N2_chrII	14348109	14351403	3295	254.25	22.6083	1.8687	21.5686	strome_fem1_rrf3_egg_H3K4me3_ChIP_macs3_peak_2805
N2_chrII	14351832	14352167	336	190.31	3.67099	1.29676	2.86887	strome_fem1_rrf3_egg_H3K4me3_ChIP_macs3_peak_2806
N2_chrII	14375126	14376071	946	239.48	14.307	1.65587	13.3479	strome_fem1_rrf3_egg_H3K4me3_ChIP_macs3_peak_2807
N2_chrII	14377628	14378241	614	227.15	12.2292	1.62938	11.2766	strome_fem1_rrf3_egg_H3K4me3_ChIP_macs3_peak_2808
N2_chrII	14379353	14384237	4885	429.92	96.7877	2.94674	95.2812	strome_fem1_rrf3_egg_H3K4me3_ChIP_macs3_peak_2809
N2_chrII	14384876	14400779	15904	344.26	49.7837	2.24054	48.5634	strome_fem1_rrf3_egg_H3K4me3_ChIP_macs3_peak_2810
N2_chrII	14403869	14404181	313	217.19	8.73296	1.51261	7.82747	strome_fem1_rrf3_egg_H3K4me3_ChIP_macs3_peak_2811
N2_chrII	14405200	14405925	726	188.36	4.10738	1.32512	3.29302	strome_fem1_rrf3_egg_H3K4me3_ChIP_macs3_peak_2812
N2_chrII	14412427	14424426	12000	351.38	56.7399	2.40514	55.4685	strome_fem1_rrf3_egg_H3K4me3_ChIP_macs3_peak_2813
N2_chrII	14424894	14425493	600	208.42	5.62657	1.38349	4.77902	strome_fem1_rrf3_egg_H3K4me3_ChIP_macs3_peak_2814
N2_chrII	14427182	14427854	673	209.38	5.46184	1.37483	4.61645	strome_fem1_rrf3_egg_H3K4me3_ChIP_macs3_peak_2815
N2_chrII	14429162	14432865	3704	397.12	81.7521	2.78283	80.343	strome_fem1_rrf3_egg_H3K4me3_ChIP_macs3_peak_2816
N2_chrII	14435186	14445300	10115	372.17	60.1724	2.43999	58.8718	strome_fem1_rrf3_egg_H3K4me3_ChIP_macs3_peak_2817
N2_chrII	14468645	14470526	1882	315.33	44.7475	2.22401	43.5619	strome_fem1_rrf3_egg_H3K4me3_ChIP_macs3_peak_2818
N2_chrII	14472209	14473800	1592	275.34	31.9878	2.04949	30.8806	strome_fem1_rrf3_egg_H3K4me3_ChIP_macs3_peak_2819
N2_chrII	14510122	14511945	1824	290.7	34.4499	1.99612	33.35	strome_fem1_rrf3_egg_H3K4me3_ChIP_macs3_peak_2820
N2_chrII	14516907	14522647	5741	322.59	50.2434	2.27826	49.0283	strome_fem1_rrf3_egg_H3K4me3_ChIP_macs3_peak_2821
N2_chrII	14523368	14524058	691	190.58	5.55874	1.39855	4.71224	strome_fem1_rrf3_egg_H3K4me3_ChIP_macs3_peak_2822
N2_chrII	14524947	14525568	622	209.93	5.96873	1.39299	5.11666	strome_fem1_rrf3_egg_H3K4me3_ChIP_macs3_peak_2823
N2_chrII	14528110	14528722	613	227	14.7382	1.70863	13.7623	strome_fem1_rrf3_egg_H3K4me3_ChIP_macs3_peak_2824
N2_chrII	14552658	14558107	5450	244.11	18.2503	1.74257	17.2572	strome_fem1_rrf3_egg_H3K4me3_ChIP_macs3_peak_2825
N2_chrII	14558496	14561224	2729	295.68	38.0525	2.17538	36.8962	strome_fem1_rrf3_egg_H3K4me3_ChIP_macs3_peak_2826
N2_chrII	14591827	14595582	3756	271.51	28.8673	1.94824	27.7945	strome_fem1_rrf3_egg_H3K4me3_ChIP_macs3_peak_2827
N2_chrII	14601007	14601365	359	179.7	4.45433	1.35379	3.6313	strome_fem1_rrf3_egg_H3K4me3_ChIP_macs3_peak_2828
N2_chrII	14613165	14615541	2377	240.73	14.5341	1.66762	13.5628	strome_fem1_rrf3_egg_H3K4me3_ChIP_macs3_peak_2829
N2_chrII	14615977	14616371	395	246.58	7.86094	1.43585	6.97155	strome_fem1_rrf3_egg_H3K4me3_ChIP_macs3_peak_2830
N2_chrII	14648308	14648650	343	211.68	10.3796	1.57798	9.45561	strome_fem1_rrf3_egg_H3K4me3_ChIP_macs3_peak_2831
N2_chrII	14666781	14668037	1257	188.99	6.26131	1.42002	5.40926	strome_fem1_rrf3_egg_H3K4me3_ChIP_macs3_peak_2832
N2_chrII	14728820	14729813	994	247.59	19.332	1.80037	18.3152	strome_fem1_rrf3_egg_H3K4me3_ChIP_macs3_peak_2833
N2_chrII	14782628	14787252	4625	355.67	67.0932	2.64821	65.7552	strome_fem1_rrf3_egg_H3K4me3_ChIP_macs3_peak_2834
N2_chrII	14788769	14789284	516	206.92	6.68729	1.43727	5.8173	strome_fem1_rrf3_egg_H3K4me3_ChIP_macs3_peak_2835
N2_chrII	14793904	14794354	451	191.72	6.41484	1.44152	5.55067	strome_fem1_rrf3_egg_H3K4me3_ChIP_macs3_peak_2836
N2_chrII	14810009	14810483	475	199.59	7.89977	1.50332	7.00773	strome_fem1_rrf3_egg_H3K4me3_ChIP_macs3_peak_2837
N2_chrII	14825338	14833370	8033	350.58	57.2387	2.4063	55.9646	strome_fem1_rrf3_egg_H3K4me3_ChIP_macs3_peak_2838
N2_chrII	14833751	14834333	583	185.62	5.14492	1.38015	4.30896	strome_fem1_rrf3_egg_H3K4me3_ChIP_macs3_peak_2839
N2_chrII	14834835	14835088	254	201.88	4.43743	1.33108	3.61486	strome_fem1_rrf3_egg_H3K4me3_ChIP_macs3_peak_2840
N2_chrII	14835404	14836944	1541	291.28	37.1949	2.16806	36.0433	strome_fem1_rrf3_egg_H3K4me3_ChIP_macs3_peak_2841
N2_chrII	14842847	14850238	7392	391.27	80.946	2.79273	79.5325	strome_fem1_rrf3_egg_H3K4me3_ChIP_macs3_peak_2842
N2_chrII	14853352	14854265	914	198.5	5.85344	1.39976	5.00341	strome_fem1_rrf3_egg_H3K4me3_ChIP_macs3_peak_2843
N2_chrII	14888030	14890513	2484	287.63	37.2973	2.0782	36.176	strome_fem1_rrf3_egg_H3K4me3_ChIP_macs3_peak_2844
N2_chrII	14896910	14897180	271	170.77	3.23818	1.28734	2.44803	strome_fem1_rrf3_egg_H3K4me3_ChIP_macs3_peak_2845
N2_chrII	15000210	15003929	3720	326.48	53.1617	2.37872	51.9231	strome_fem1_rrf3_egg_H3K4me3_ChIP_macs3_peak_2846
N2_chrII	15020100	15020843	744	237.16	16.8952	1.76652	15.8934	strome_fem1_rrf3_egg_H3K4me3_ChIP_macs3_peak_2847
N2_chrII	15035131	15035468	338	181.74	4.54368	1.35196	3.72137	strome_fem1_rrf3_egg_H3K4me3_ChIP_macs3_peak_2848
N2_chrII	15035774	15043191	7418	379.23	80.2515	2.82068	78.8369	strome_fem1_rrf3_egg_H3K4me3_ChIP_macs3_peak_2849
N2_chrII	15055959	15056287	329	218.91	9.95639	1.55742	9.03476	strome_fem1_rrf3_egg_H3K4me3_ChIP_macs3_peak_2850
N2_chrII	15056797	15058758	1962	320.01	50.4981	2.32447	49.2832	strome_fem1_rrf3_egg_H3K4me3_ChIP_macs3_peak_2851
N2_chrII	15059690	15060157	468	181.61	3.975	1.32342	3.1645	strome_fem1_rrf3_egg_H3K4me3_ChIP_macs3_peak_2852
N2_chrII	15104398	15104722	325	176.64	4.01812	1.33133	3.20602	strome_fem1_rrf3_egg_H3K4me3_ChIP_macs3_peak_2853
N2_chrII	15107927	15109296	1370	298.92	43.8724	2.2223	42.7092	strome_fem1_rrf3_egg_H3K4me3_ChIP_macs3_peak_2854
N2_chrII	15121337	15123224	1888	271.24	31.0373	2.02592	29.9448	strome_fem1_rrf3_egg_H3K4me3_ChIP_macs3_peak_2855
N2_chrII	15138293	15139438	1146	214.51	11.4568	1.61439	10.5189	strome_fem1_rrf3_egg_H3K4me3_ChIP_macs3_peak_2856
N2_chrII	15143767	15144520	754	181.73	4.83362	1.36921	4.00368	strome_fem1_rrf3_egg_H3K4me3_ChIP_macs3_peak_2857
N2_chrII	15150553	15154678	4126	295.36	44.3521	2.18567	43.1958	strome_fem1_rrf3_egg_H3K4me3_ChIP_macs3_peak_2858
N2_chrII	15162047	15163120	1074	279.36	20.9367	1.80368	19.8961	strome_fem1_rrf3_egg_H3K4me3_ChIP_macs3_peak_2859
N2_chrII	15239955	15241891	1937	259.47	25.7342	1.93353	24.6734	strome_fem1_rrf3_egg_H3K4me3_ChIP_macs3_peak_2860
N2_chrII	15261731	15262023	293	183.31	4.66201	1.36032	3.83493	strome_fem1_rrf3_egg_H3K4me3_ChIP_macs3_peak_2861
N2_chrII	15262343	15266164	3822	319.86	51.2642	2.38576	50.0215	strome_fem1_rrf3_egg_H3K4me3_ChIP_macs3_peak_2862
N2_chrII	15266570	15267153	584	236.6	11.9173	1.58365	10.9756	strome_fem1_rrf3_egg_H3K4me3_ChIP_macs3_peak_2863
N2_chrII	15267936	15268187	252	201.85	8.21145	1.51841	7.31207	strome_fem1_rrf3_egg_H3K4me3_ChIP_macs3_peak_2864
N2_chrII	15295892	15296214	323	235.03	15.7799	1.74596	14.7851	strome_fem1_rrf3_egg_H3K4me3_ChIP_macs3_peak_2865
N2_chrIII	57446	58932	1487	314.02	46.5586	2.24517	45.3746	strome_fem1_rrf3_egg_H3K4me3_ChIP_macs3_peak_2866
N2_chrIII	74751	75552	802	222.75	12.5886	1.65705	11.6297	strome_fem1_rrf3_egg_H3K4me3_ChIP_macs3_peak_2867
N2_chrIII	83598	89925	6328	338.01	64.549	2.50748	63.2658	strome_fem1_rrf3_egg_H3K4me3_ChIP_macs3_peak_2868
N2_chrIII	94684	95490	807	231.19	15.4756	1.70476	14.4992	strome_fem1_rrf3_egg_H3K4me3_ChIP_macs3_peak_2869
N2_chrIII	105157	105505	349	233.28	14.5309	1.67959	13.5606	strome_fem1_rrf3_egg_H3K4me3_ChIP_macs3_peak_2870
N2_chrIII	108953	109536	584	196.5	7.62036	1.48017	6.7406	strome_fem1_rrf3_egg_H3K4me3_ChIP_macs3_peak_2871
N2_chrIII	130047	130940	894	214.24	9.59924	1.53007	8.69328	strome_fem1_rrf3_egg_H3K4me3_ChIP_macs3_peak_2872
N2_chrIII	138303	145226	6924	356.75	51.4863	2.36501	50.2257	strome_fem1_rrf3_egg_H3K4me3_ChIP_macs3_peak_2873
N2_chrIII	159342	159801	460	309.85	7.99367	1.37606	7.10769	strome_fem1_rrf3_egg_H3K4me3_ChIP_macs3_peak_2874
N2_chrIII	160243	160534	292	321.89	12.6757	1.496	11.7297	strome_fem1_rrf3_egg_H3K4me3_ChIP_macs3_peak_2875
N2_chrIII	166874	168577	1704	267.86	22.616	1.83038	21.5804	strome_fem1_rrf3_egg_H3K4me3_ChIP_macs3_peak_2876
N2_chrIII	169118	171227	2110	240.78	10.1168	1.52446	9.19492	strome_fem1_rrf3_egg_H3K4me3_ChIP_macs3_peak_2877
N2_chrIII	172644	173043	400	228.43	6.43497	1.39718	5.57114	strome_fem1_rrf3_egg_H3K4me3_ChIP_macs3_peak_2878
N2_chrIII	174777	175294	518	219.26	6.82138	1.42701	5.94864	strome_fem1_rrf3_egg_H3K4me3_ChIP_macs3_peak_2879
N2_chrIII	176787	180350	3564	350.79	48.5908	2.24143	47.3662	strome_fem1_rrf3_egg_H3K4me3_ChIP_macs3_peak_2880
N2_chrIII	184930	191466	6537	331.35	54.0267	2.40126	52.7793	strome_fem1_rrf3_egg_H3K4me3_ChIP_macs3_peak_2881
N2_chrIII	191801	192149	349	202.82	4.31335	1.32015	3.49523	strome_fem1_rrf3_egg_H3K4me3_ChIP_macs3_peak_2882
N2_chrIII	233137	238318	5182	287.8	41.6112	2.14849	40.4727	strome_fem1_rrf3_egg_H3K4me3_ChIP_macs3_peak_2883
N2_chrIII	303612	304865	1254	191.88	6.6756	1.44529	5.81107	strome_fem1_rrf3_egg_H3K4me3_ChIP_macs3_peak_2884
N2_chrIII	343906	352556	8651	382.22	76.9868	2.5703	75.6214	strome_fem1_rrf3_egg_H3K4me3_ChIP_macs3_peak_2885
N2_chrIII	353321	354361	1041	216.6	4.64233	1.32562	3.81648	strome_fem1_rrf3_egg_H3K4me3_ChIP_macs3_peak_2886
N2_chrIII	355541	358786	3246	327.02	39.9511	2.1323	38.7799	strome_fem1_rrf3_egg_H3K4me3_ChIP_macs3_peak_2887
N2_chrIII	377071	377784	714	189.13	5.75464	1.40596	4.90673	strome_fem1_rrf3_egg_H3K4me3_ChIP_macs3_peak_2888
N2_chrIII	425950	427004	1055	249.51	24.0869	1.87734	23.0526	strome_fem1_rrf3_egg_H3K4me3_ChIP_macs3_peak_2889
N2_chrIII	430666	432966	2301	405.96	76.4558	2.62932	75.0741	strome_fem1_rrf3_egg_H3K4me3_ChIP_macs3_peak_2890
N2_chrIII	436991	437685	695	207.7	9.34517	1.53202	8.44139	strome_fem1_rrf3_egg_H3K4me3_ChIP_macs3_peak_2891
N2_chrIII	473252	477107	3856	325.6	51.7523	2.31525	50.533	strome_fem1_rrf3_egg_H3K4me3_ChIP_macs3_peak_2892
N2_chrIII	477563	479331	1769	207.31	7.81424	1.47212	6.93331	strome_fem1_rrf3_egg_H3K4me3_ChIP_macs3_peak_2893
N2_chrIII	494692	495859	1168	272.99	30.0124	2.02296	28.9169	strome_fem1_rrf3_egg_H3K4me3_ChIP_macs3_peak_2894
N2_chrIII	538930	540884	1955	216.42	10.3491	1.56921	9.42598	strome_fem1_rrf3_egg_H3K4me3_ChIP_macs3_peak_2895
N2_chrIII	587473	587722	250	196.72	7.31197	1.4808	6.42984	strome_fem1_rrf3_egg_H3K4me3_ChIP_macs3_peak_2896
N2_chrIII	588066	588373	308	188.29	3.3934	1.2819	2.5991	strome_fem1_rrf3_egg_H3K4me3_ChIP_macs3_peak_2897
N2_chrIII	596429	596954	526	177.47	4.15863	1.33735	3.34379	strome_fem1_rrf3_egg_H3K4me3_ChIP_macs3_peak_2898
N2_chrIII	602099	603447	1349	269.59	30.1222	2.02796	29.0279	strome_fem1_rrf3_egg_H3K4me3_ChIP_macs3_peak_2899
N2_chrIII	636769	640763	3995	294.58	34.4779	2.09011	33.3477	strome_fem1_rrf3_egg_H3K4me3_ChIP_macs3_peak_2900
N2_chrIII	643352	647174	3823	344.15	62.0616	2.52929	60.7636	strome_fem1_rrf3_egg_H3K4me3_ChIP_macs3_peak_2901
N2_chrIII	649209	649536	328	193.19	3.80589	1.30223	2.99997	strome_fem1_rrf3_egg_H3K4me3_ChIP_macs3_peak_2902
N2_chrIII	651240	652572	1333	234.06	16.5682	1.75822	15.572	strome_fem1_rrf3_egg_H3K4me3_ChIP_macs3_peak_2903
N2_chrIII	759511	760090	580	215.67	10.87	1.57794	9.94505	strome_fem1_rrf3_egg_H3K4me3_ChIP_macs3_peak_2904
N2_chrIII	787180	790860	3681	400.39	84.044	2.83666	82.6081	strome_fem1_rrf3_egg_H3K4me3_ChIP_macs3_peak_2905
N2_chrIII	795856	803500	7645	389.26	87.3933	2.72231	85.9869	strome_fem1_rrf3_egg_H3K4me3_ChIP_macs3_peak_2906
N2_chrIII	838409	840562	2154	424.21	84.8612	2.79442	83.4231	strome_fem1_rrf3_egg_H3K4me3_ChIP_macs3_peak_2907
N2_chrIII	848893	851759	2867	303.4	34.4531	2.07908	33.3162	strome_fem1_rrf3_egg_H3K4me3_ChIP_macs3_peak_2908
N2_chrIII	853136	853397	262	195.95	4.55254	1.33955	3.7287	strome_fem1_rrf3_egg_H3K4me3_ChIP_macs3_peak_2909
N2_chrIII	854216	855250	1035	206.5	5.66868	1.38727	4.81955	strome_fem1_rrf3_egg_H3K4me3_ChIP_macs3_peak_2910
N2_chrIII	856198	863999	7802	352.82	57.146	2.36343	55.8824	strome_fem1_rrf3_egg_H3K4me3_ChIP_macs3_peak_2911
N2_chrIII	864523	866081	1559	207.55	6.04117	1.40004	5.18781	strome_fem1_rrf3_egg_H3K4me3_ChIP_macs3_peak_2912
N2_chrIII	866780	868254	1475	278.66	27.7473	1.92768	26.6783	strome_fem1_rrf3_egg_H3K4me3_ChIP_macs3_peak_2913
N2_chrIII	869751	870089	339	209.02	3.85879	1.29138	3.05175	strome_fem1_rrf3_egg_H3K4me3_ChIP_macs3_peak_2914
N2_chrIII	871092	876833	5742	348.25	46.5483	2.13249	45.3565	strome_fem1_rrf3_egg_H3K4me3_ChIP_macs3_peak_2915
N2_chrIII	880576	881714	1139	240.92	15.3469	1.68334	14.3724	strome_fem1_rrf3_egg_H3K4me3_ChIP_macs3_peak_2916
N2_chrIII	882446	887327	4882	330.5	40.3189	2.15317	39.1385	strome_fem1_rrf3_egg_H3K4me3_ChIP_macs3_peak_2917
N2_chrIII	887665	888103	439	236.44	11.7253	1.59622	10.779	strome_fem1_rrf3_egg_H3K4me3_ChIP_macs3_peak_2918
N2_chrIII	888462	895505	7044	303.89	32.0455	1.93846	30.9539	strome_fem1_rrf3_egg_H3K4me3_ChIP_macs3_peak_2919
N2_chrIII	896483	896732	250	225.35	3.7613	1.27464	2.9562	strome_fem1_rrf3_egg_H3K4me3_ChIP_macs3_peak_2920
N2_chrIII	897397	898185	789	239.66	11.3431	1.57262	10.4034	strome_fem1_rrf3_egg_H3K4me3_ChIP_macs3_peak_2921
N2_chrIII	898604	902799	4196	341.91	47.7112	2.23458	46.4985	strome_fem1_rrf3_egg_H3K4me3_ChIP_macs3_peak_2922
N2_chrIII	903291	908163	4873	312.57	38.9233	2.08472	37.7823	strome_fem1_rrf3_egg_H3K4me3_ChIP_macs3_peak_2923
N2_chrIII	910510	911064	555	214.99	3.77398	1.28284	2.96935	strome_fem1_rrf3_egg_H3K4me3_ChIP_macs3_peak_2924
N2_chrIII	911460	917273	5814	370.31	64.252	2.45063	62.9477	strome_fem1_rrf3_egg_H3K4me3_ChIP_macs3_peak_2925
N2_chrIII	942931	943417	487	180.83	4.0327	1.32694	3.22096	strome_fem1_rrf3_egg_H3K4me3_ChIP_macs3_peak_2926
N2_chrIII	955275	956222	948	290.92	21.7427	1.82656	20.6858	strome_fem1_rrf3_egg_H3K4me3_ChIP_macs3_peak_2927
N2_chrIII	957471	957936	466	219.56	9.08054	1.51733	8.17432	strome_fem1_rrf3_egg_H3K4me3_ChIP_macs3_peak_2928
N2_chrIII	965954	966291	338	201.64	5.39652	1.38014	4.55234	strome_fem1_rrf3_egg_H3K4me3_ChIP_macs3_peak_2929
N2_chrIII	970362	971909	1548	236.68	11.6266	1.56126	10.6952	strome_fem1_rrf3_egg_H3K4me3_ChIP_macs3_peak_2930
N2_chrIII	979744	980307	564	261.64	15.9363	1.66461	14.956	strome_fem1_rrf3_egg_H3K4me3_ChIP_macs3_peak_2931
N2_chrIII	986125	987724	1600	244.38	20.0657	1.81634	19.049	strome_fem1_rrf3_egg_H3K4me3_ChIP_macs3_peak_2932
N2_chrIII	1031987	1032777	791	193.98	3.80592	1.30041	3.00058	strome_fem1_rrf3_egg_H3K4me3_ChIP_macs3_peak_2933
N2_chrIII	1035593	1036874	1282	191.34	4.82954	1.35816	3.99981	strome_fem1_rrf3_egg_H3K4me3_ChIP_macs3_peak_2934
N2_chrIII	1040460	1043692	3233	276.45	32.0081	2.04521	30.9057	strome_fem1_rrf3_egg_H3K4me3_ChIP_macs3_peak_2935
N2_chrIII	1062526	1063176	651	184.74	4.55485	1.35284	3.73068	strome_fem1_rrf3_egg_H3K4me3_ChIP_macs3_peak_2936
N2_chrIII	1073402	1074791	1390	187.71	5.04259	1.37485	4.2077	strome_fem1_rrf3_egg_H3K4me3_ChIP_macs3_peak_2937
N2_chrIII	1077498	1078459	962	202.74	8.69796	1.5265	7.79679	strome_fem1_rrf3_egg_H3K4me3_ChIP_macs3_peak_2938
N2_chrIII	1078844	1092832	13989	403.42	94.3045	2.95818	92.8221	strome_fem1_rrf3_egg_H3K4me3_ChIP_macs3_peak_2939
N2_chrIII	1093138	1097480	4343	184.42	5.11947	1.38395	4.28197	strome_fem1_rrf3_egg_H3K4me3_ChIP_macs3_peak_2940
N2_chrIII	1099496	1100639	1144	179.27	4.23851	1.33914	3.42229	strome_fem1_rrf3_egg_H3K4me3_ChIP_macs3_peak_2941
N2_chrIII	1128370	1128764	395	273.65	24.0412	1.90585	22.9746	strome_fem1_rrf3_egg_H3K4me3_ChIP_macs3_peak_2942
N2_chrIII	1148652	1151402	2751	356	70.4721	2.66477	69.1273	strome_fem1_rrf3_egg_H3K4me3_ChIP_macs3_peak_2943
N2_chrIII	1169765	1170090	326	219.93	11.4792	1.6145	10.5372	strome_fem1_rrf3_egg_H3K4me3_ChIP_macs3_peak_2944
N2_chrIII	1171055	1171865	811	269.62	26.5096	1.93915	25.438	strome_fem1_rrf3_egg_H3K4me3_ChIP_macs3_peak_2945
N2_chrIII	1200723	1201078	356	194.43	6.327	1.43034	5.46622	strome_fem1_rrf3_egg_H3K4me3_ChIP_macs3_peak_2946
N2_chrIII	1202364	1203093	730	196.65	6.38464	1.42989	5.52366	strome_fem1_rrf3_egg_H3K4me3_ChIP_macs3_peak_2947
N2_chrIII	1203396	1216920	13525	330.63	55.9008	2.4613	54.6341	strome_fem1_rrf3_egg_H3K4me3_ChIP_macs3_peak_2948
N2_chrIII	1220201	1220712	512	189.65	5.42386	1.391	4.58138	strome_fem1_rrf3_egg_H3K4me3_ChIP_macs3_peak_2949
N2_chrIII	1224531	1225219	689	245.97	19.5766	1.83086	18.5497	strome_fem1_rrf3_egg_H3K4me3_ChIP_macs3_peak_2950
N2_chrIII	1351669	1352082	414	194.08	6.97706	1.462	6.10427	strome_fem1_rrf3_egg_H3K4me3_ChIP_macs3_peak_2951
N2_chrIII	1353015	1353310	296	188.39	3.15492	1.26705	2.36762	strome_fem1_rrf3_egg_H3K4me3_ChIP_macs3_peak_2952
N2_chrIII	1356687	1358319	1633	239.5	15.3137	1.72322	14.3231	strome_fem1_rrf3_egg_H3K4me3_ChIP_macs3_peak_2953
N2_chrIII	1413491	1414159	669	188.11	3.95291	1.31456	3.14334	strome_fem1_rrf3_egg_H3K4me3_ChIP_macs3_peak_2954
N2_chrIII	1418377	1432778	14402	424.9	109.959	3.14394	108.386	strome_fem1_rrf3_egg_H3K4me3_ChIP_macs3_peak_2955
N2_chrIII	1433902	1438847	4946	214.48	11.346	1.61418	10.4076	strome_fem1_rrf3_egg_H3K4me3_ChIP_macs3_peak_2956
N2_chrIII	1440061	1451378	11318	271.93	27.5312	1.9518	26.4563	strome_fem1_rrf3_egg_H3K4me3_ChIP_macs3_peak_2957
N2_chrIII	1459595	1460107	513	201.68	4.7521	1.34542	3.92285	strome_fem1_rrf3_egg_H3K4me3_ChIP_macs3_peak_2958
N2_chrIII	1461320	1467489	6170	346.75	50.0677	2.33371	48.8246	strome_fem1_rrf3_egg_H3K4me3_ChIP_macs3_peak_2959
N2_chrIII	1477289	1477588	300	177.91	3.78968	1.31676	2.98352	strome_fem1_rrf3_egg_H3K4me3_ChIP_macs3_peak_2960
N2_chrIII	1477898	1478189	292	211.92	5.73002	1.38421	4.87914	strome_fem1_rrf3_egg_H3K4me3_ChIP_macs3_peak_2961
N2_chrIII	1484281	1484661	381	184.8	4.24086	1.33586	3.42362	strome_fem1_rrf3_egg_H3K4me3_ChIP_macs3_peak_2962
N2_chrIII	1488576	1490892	2317	228.36	14.8632	1.67719	13.9002	strome_fem1_rrf3_egg_H3K4me3_ChIP_macs3_peak_2963
N2_chrIII	1491209	1491945	737	176.64	4.04149	1.33135	3.22956	strome_fem1_rrf3_egg_H3K4me3_ChIP_macs3_peak_2964
N2_chrIII	1493219	1494094	876	174.21	3.69516	1.31274	2.89237	strome_fem1_rrf3_egg_H3K4me3_ChIP_macs3_peak_2965
N2_chrIII	1497667	1498303	637	194.22	5.73805	1.40487	4.88757	strome_fem1_rrf3_egg_H3K4me3_ChIP_macs3_peak_2966
N2_chrIII	1498991	1499383	393	181.05	4.66316	1.36389	3.83533	strome_fem1_rrf3_egg_H3K4me3_ChIP_macs3_peak_2967
N2_chrIII	1499884	1505015	5132	285.48	37.471	2.14374	36.3325	strome_fem1_rrf3_egg_H3K4me3_ChIP_macs3_peak_2968
N2_chrIII	1505415	1506320	906	194.56	5.64381	1.39682	4.79664	strome_fem1_rrf3_egg_H3K4me3_ChIP_macs3_peak_2969
N2_chrIII	1506665	1507868	1204	174.49	3.68529	1.31224	2.88263	strome_fem1_rrf3_egg_H3K4me3_ChIP_macs3_peak_2970
N2_chrIII	1525008	1527066	2059	193.86	6.85948	1.4603	5.98699	strome_fem1_rrf3_egg_H3K4me3_ChIP_macs3_peak_2971
N2_chrIII	1528121	1529282	1162	195.16	7.30844	1.46784	6.43395	strome_fem1_rrf3_egg_H3K4me3_ChIP_macs3_peak_2972
N2_chrIII	1530551	1530895	345	193.23	4.84081	1.3597	4.00926	strome_fem1_rrf3_egg_H3K4me3_ChIP_macs3_peak_2973
N2_chrIII	1535088	1535375	288	176.3	3.99331	1.32865	3.18272	strome_fem1_rrf3_egg_H3K4me3_ChIP_macs3_peak_2974
N2_chrIII	1537126	1537464	339	194.59	5.69587	1.39694	4.8481	strome_fem1_rrf3_egg_H3K4me3_ChIP_macs3_peak_2975
N2_chrIII	1537868	1543709	5842	264.85	29.9328	1.98658	28.8551	strome_fem1_rrf3_egg_H3K4me3_ChIP_macs3_peak_2976
N2_chrIII	1544244	1546617	2374	224.11	12.8483	1.64546	11.8942	strome_fem1_rrf3_egg_H3K4me3_ChIP_macs3_peak_2977
N2_chrIII	1547320	1551043	3724	292.81	39.4278	2.17416	38.2721	strome_fem1_rrf3_egg_H3K4me3_ChIP_macs3_peak_2978
N2_chrIII	1563848	1569484	5637	323.08	51.5567	2.31351	50.3423	strome_fem1_rrf3_egg_H3K4me3_ChIP_macs3_peak_2979
N2_chrIII	1575582	1576136	555	232.61	16.3913	1.72545	15.4088	strome_fem1_rrf3_egg_H3K4me3_ChIP_macs3_peak_2980
N2_chrIII	1577245	1577814	570	231.14	15.1295	1.69982	14.1542	strome_fem1_rrf3_egg_H3K4me3_ChIP_macs3_peak_2981
N2_chrIII	1606459	1606822	364	198.9	7.74011	1.49813	6.85026	strome_fem1_rrf3_egg_H3K4me3_ChIP_macs3_peak_2982
N2_chrIII	1609076	1609864	789	340.51	56.7949	2.55844	55.5007	strome_fem1_rrf3_egg_H3K4me3_ChIP_macs3_peak_2983
N2_chrIII	1611468	1613206	1739	260.73	22.9717	1.86788	21.9247	strome_fem1_rrf3_egg_H3K4me3_ChIP_macs3_peak_2984
N2_chrIII	1617497	1618618	1122	203.5	8.69764	1.51224	7.80313	strome_fem1_rrf3_egg_H3K4me3_ChIP_macs3_peak_2985
N2_chrIII	1618984	1619397	414	185.13	5.29577	1.39472	4.45321	strome_fem1_rrf3_egg_H3K4me3_ChIP_macs3_peak_2986
N2_chrIII	1621199	1621909	711	174.76	3.76843	1.31722	2.96338	strome_fem1_rrf3_egg_H3K4me3_ChIP_macs3_peak_2987
N2_chrIII	1623599	1634705	11107	409.2	94.3876	2.95484	92.8962	strome_fem1_rrf3_egg_H3K4me3_ChIP_macs3_peak_2988
N2_chrIII	1713194	1713444	251	241.23	18.4007	1.81541	17.3807	strome_fem1_rrf3_egg_H3K4me3_ChIP_macs3_peak_2989
N2_chrIII	1751097	1751549	453	223.64	11.9437	1.61885	10.9992	strome_fem1_rrf3_egg_H3K4me3_ChIP_macs3_peak_2990
N2_chrIII	1752478	1752894	417	234.62	16.3662	1.76586	15.3653	strome_fem1_rrf3_egg_H3K4me3_ChIP_macs3_peak_2991
N2_chrIII	1775363	1778324	2962	337.48	54.4082	2.51835	53.1254	strome_fem1_rrf3_egg_H3K4me3_ChIP_macs3_peak_2992
N2_chrIII	1783217	1783735	519	203.97	8.96974	1.53349	8.06558	strome_fem1_rrf3_egg_H3K4me3_ChIP_macs3_peak_2993
N2_chrIII	1784143	1786737	2595	348.27	62.6699	2.59424	61.3552	strome_fem1_rrf3_egg_H3K4me3_ChIP_macs3_peak_2994
N2_chrIII	1825528	1826346	819	257.84	26.4334	1.88679	25.3909	strome_fem1_rrf3_egg_H3K4me3_ChIP_macs3_peak_2995
N2_chrIII	1831941	1833775	1835	301.84	43.6496	2.26172	42.4699	strome_fem1_rrf3_egg_H3K4me3_ChIP_macs3_peak_2996
N2_chrIII	1834356	1835378	1023	180.76	4.44937	1.34741	3.62913	strome_fem1_rrf3_egg_H3K4me3_ChIP_macs3_peak_2997
N2_chrIII	1835866	1838062	2197	209.94	10.3619	1.56325	9.4468	strome_fem1_rrf3_egg_H3K4me3_ChIP_macs3_peak_2998
N2_chrIII	1838530	1838954	425	184.2	5.16454	1.38802	4.32524	strome_fem1_rrf3_egg_H3K4me3_ChIP_macs3_peak_2999
N2_chrIII	1854784	1856356	1573	185.11	5.42605	1.39477	4.58434	strome_fem1_rrf3_egg_H3K4me3_ChIP_macs3_peak_3000
N2_chrIII	1857116	1859379	2264	208.94	8.64473	1.51244	7.74561	strome_fem1_rrf3_egg_H3K4me3_ChIP_macs3_peak_3001
N2_chrIII	1866943	1869683	2741	323.16	54.3885	2.40898	53.1401	strome_fem1_rrf3_egg_H3K4me3_ChIP_macs3_peak_3002
N2_chrIII	1870502	1871850	1349	185.83	5.06622	1.37991	4.22992	strome_fem1_rrf3_egg_H3K4me3_ChIP_macs3_peak_3003
N2_chrIII	1909875	1911123	1249	205.19	7.46933	1.4617	6.59108	strome_fem1_rrf3_egg_H3K4me3_ChIP_macs3_peak_3004
N2_chrIII	1911507	1917698	6192	301.12	47.3362	2.20163	46.1633	strome_fem1_rrf3_egg_H3K4me3_ChIP_macs3_peak_3005
N2_chrIII	1922337	1922860	524	178.01	3.49918	1.29796	2.70162	strome_fem1_rrf3_egg_H3K4me3_ChIP_macs3_peak_3006
N2_chrIII	1923616	1924168	553	205.77	5.78739	1.38864	4.93803	strome_fem1_rrf3_egg_H3K4me3_ChIP_macs3_peak_3007
N2_chrIII	1924630	1925352	723	212.95	4.18245	1.30581	3.36719	strome_fem1_rrf3_egg_H3K4me3_ChIP_macs3_peak_3008
N2_chrIII	1928453	1928929	477	191.55	3.73379	1.29953	2.92973	strome_fem1_rrf3_egg_H3K4me3_ChIP_macs3_peak_3009
N2_chrIII	1933013	1935412	2400	262.95	20.193	1.80921	19.1615	strome_fem1_rrf3_egg_H3K4me3_ChIP_macs3_peak_3010
N2_chrIII	1954632	1963177	8546	376.81	81.1484	2.76136	79.7469	strome_fem1_rrf3_egg_H3K4me3_ChIP_macs3_peak_3011
N2_chrIII	1966925	1970663	3739	289.55	38.3642	2.16668	37.2139	strome_fem1_rrf3_egg_H3K4me3_ChIP_macs3_peak_3012
N2_chrIII	2038793	2041316	2524	243.27	19.0942	1.81853	18.0728	strome_fem1_rrf3_egg_H3K4me3_ChIP_macs3_peak_3013
N2_chrIII	2110203	2113243	3041	325.53	50.5066	2.415	49.2658	strome_fem1_rrf3_egg_H3K4me3_ChIP_macs3_peak_3014
N2_chrIII	2125453	2126362	910	214.54	5.98898	1.38945	5.13531	strome_fem1_rrf3_egg_H3K4me3_ChIP_macs3_peak_3015
N2_chrIII	2135767	2137076	1310	261.17	27.7165	1.9054	26.6663	strome_fem1_rrf3_egg_H3K4me3_ChIP_macs3_peak_3016
N2_chrIII	2143425	2144690	1266	212.01	11.1133	1.58624	10.1886	strome_fem1_rrf3_egg_H3K4me3_ChIP_macs3_peak_3017
N2_chrIII	2160645	2163851	3207	287.18	37.0061	2.1408	35.867	strome_fem1_rrf3_egg_H3K4me3_ChIP_macs3_peak_3018
N2_chrIII	2164396	2171762	7367	241.95	14.3147	1.66941	13.341	strome_fem1_rrf3_egg_H3K4me3_ChIP_macs3_peak_3019
N2_chrIII	2172699	2174791	2093	190.51	4.08066	1.31948	3.26824	strome_fem1_rrf3_egg_H3K4me3_ChIP_macs3_peak_3020
N2_chrIII	2176080	2176816	737	191.66	5.30192	1.38439	4.46098	strome_fem1_rrf3_egg_H3K4me3_ChIP_macs3_peak_3021
N2_chrIII	2177495	2177997	503	170.75	3.21908	1.28635	2.42937	strome_fem1_rrf3_egg_H3K4me3_ChIP_macs3_peak_3022
N2_chrIII	2180423	2185750	5328	404.09	97.151	2.82886	95.6795	strome_fem1_rrf3_egg_H3K4me3_ChIP_macs3_peak_3023
N2_chrIII	2187550	2187912	363	197.72	6.99734	1.46113	6.12287	strome_fem1_rrf3_egg_H3K4me3_ChIP_macs3_peak_3024
N2_chrIII	2189062	2189373	312	177.28	3.56644	1.30264	2.76706	strome_fem1_rrf3_egg_H3K4me3_ChIP_macs3_peak_3025
N2_chrIII	2191492	2191983	492	190.65	4.67602	1.35254	3.84901	strome_fem1_rrf3_egg_H3K4me3_ChIP_macs3_peak_3026
N2_chrIII	2195415	2196192	778	220.39	12.0358	1.62451	11.0921	strome_fem1_rrf3_egg_H3K4me3_ChIP_macs3_peak_3027
N2_chrIII	2201843	2202703	861	228.57	11.5968	1.61344	10.6491	strome_fem1_rrf3_egg_H3K4me3_ChIP_macs3_peak_3028
N2_chrIII	2243069	2246424	3356	379.81	66.4858	2.52975	65.151	strome_fem1_rrf3_egg_H3K4me3_ChIP_macs3_peak_3029
N2_chrIII	2272778	2273509	732	261.3	18.4715	1.76654	17.4557	strome_fem1_rrf3_egg_H3K4me3_ChIP_macs3_peak_3030
N2_chrIII	2280937	2281251	315	221.38	12.8264	1.66666	11.8654	strome_fem1_rrf3_egg_H3K4me3_ChIP_macs3_peak_3031
N2_chrIII	2313164	2315280	2117	267.8	26.1986	1.88348	25.1492	strome_fem1_rrf3_egg_H3K4me3_ChIP_macs3_peak_3032
N2_chrIII	2321701	2322070	370	255.18	22.2475	1.89556	21.196	strome_fem1_rrf3_egg_H3K4me3_ChIP_macs3_peak_3033
N2_chrIII	2322964	2325756	2793	331.82	50.3419	2.35218	49.1027	strome_fem1_rrf3_egg_H3K4me3_ChIP_macs3_peak_3034
N2_chrIII	2339417	2340419	1003	210.23	8.03735	1.48836	7.14567	strome_fem1_rrf3_egg_H3K4me3_ChIP_macs3_peak_3035
N2_chrIII	2340785	2344890	4106	318.28	49.4948	2.37394	48.2672	strome_fem1_rrf3_egg_H3K4me3_ChIP_macs3_peak_3036
N2_chrIII	2354531	2356156	1626	195.91	7.18782	1.47082	6.31065	strome_fem1_rrf3_egg_H3K4me3_ChIP_macs3_peak_3037
N2_chrIII	2356866	2357700	835	207.14	8.21108	1.50773	7.31311	strome_fem1_rrf3_egg_H3K4me3_ChIP_macs3_peak_3038
N2_chrIII	2385577	2387194	1618	332.14	55.9106	2.47672	54.639	strome_fem1_rrf3_egg_H3K4me3_ChIP_macs3_peak_3039
N2_chrIII	2387560	2388542	983	187.18	5.83455	1.41005	4.98609	strome_fem1_rrf3_egg_H3K4me3_ChIP_macs3_peak_3040
N2_chrIII	2409996	2412199	2204	300.37	48.241	2.22921	47.0668	strome_fem1_rrf3_egg_H3K4me3_ChIP_macs3_peak_3041
N2_chrIII	2420794	2421258	465	187.84	5.7841	1.41525	4.93217	strome_fem1_rrf3_egg_H3K4me3_ChIP_macs3_peak_3042
N2_chrIII	2426955	2429698	2744	319.59	49.7212	2.36489	48.4953	strome_fem1_rrf3_egg_H3K4me3_ChIP_macs3_peak_3043
N2_chrIII	2471687	2472117	431	178.09	4.26902	1.34216	3.45198	strome_fem1_rrf3_egg_H3K4me3_ChIP_macs3_peak_3044
N2_chrIII	2481967	2485424	3458	240.99	20.5916	1.78384	19.5906	strome_fem1_rrf3_egg_H3K4me3_ChIP_macs3_peak_3045
N2_chrIII	2485891	2488905	3015	250.79	23.1043	1.87247	22.0658	strome_fem1_rrf3_egg_H3K4me3_ChIP_macs3_peak_3046
N2_chrIII	2496712	2498860	2149	338.88	56.3344	2.54108	55.0463	strome_fem1_rrf3_egg_H3K4me3_ChIP_macs3_peak_3047
N2_chrIII	2499251	2499517	267	188.88	3.65449	1.29733	2.85271	strome_fem1_rrf3_egg_H3K4me3_ChIP_macs3_peak_3048
N2_chrIII	2532940	2533566	627	198.38	8.00252	1.49263	7.11735	strome_fem1_rrf3_egg_H3K4me3_ChIP_macs3_peak_3049
N2_chrIII	2537809	2538486	678	186.76	5.59341	1.40297	4.74748	strome_fem1_rrf3_egg_H3K4me3_ChIP_macs3_peak_3050
N2_chrIII	2538804	2542175	3372	380.33	80.1698	2.77039	78.7736	strome_fem1_rrf3_egg_H3K4me3_ChIP_macs3_peak_3051
N2_chrIII	2543340	2544474	1135	240.02	15.4508	1.70296	14.4689	strome_fem1_rrf3_egg_H3K4me3_ChIP_macs3_peak_3052
N2_chrIII	2573520	2575235	1716	286.21	28.0933	2.01529	26.9828	strome_fem1_rrf3_egg_H3K4me3_ChIP_macs3_peak_3053
N2_chrIII	2585091	2588177	3087	328.69	53.3166	2.44182	52.0623	strome_fem1_rrf3_egg_H3K4me3_ChIP_macs3_peak_3054
N2_chrIII	2588688	2589047	360	205.79	3.59035	1.28015	2.79007	strome_fem1_rrf3_egg_H3K4me3_ChIP_macs3_peak_3055
N2_chrIII	2592992	2594575	1584	212.79	7.43841	1.46184	6.55518	strome_fem1_rrf3_egg_H3K4me3_ChIP_macs3_peak_3056
N2_chrIII	2596338	2596834	497	216.86	11.6386	1.63241	10.6912	strome_fem1_rrf3_egg_H3K4me3_ChIP_macs3_peak_3057
N2_chrIII	2604660	2605200	541	198.66	8.03884	1.49633	7.15179	strome_fem1_rrf3_egg_H3K4me3_ChIP_macs3_peak_3058
N2_chrIII	2606267	2610377	4111	376.54	74.011	2.73443	72.6272	strome_fem1_rrf3_egg_H3K4me3_ChIP_macs3_peak_3059
N2_chrIII	2622278	2623417	1140	216.03	11.8139	1.62645	10.8708	strome_fem1_rrf3_egg_H3K4me3_ChIP_macs3_peak_3060
N2_chrIII	2628953	2631715	2763	314.89	45.4593	2.32519	44.2474	strome_fem1_rrf3_egg_H3K4me3_ChIP_macs3_peak_3061
N2_chrIII	2632690	2633216	527	226.04	11.326	1.58474	10.392	strome_fem1_rrf3_egg_H3K4me3_ChIP_macs3_peak_3062
N2_chrIII	2708736	2710309	1574	229.28	14.3376	1.67831	13.3713	strome_fem1_rrf3_egg_H3K4me3_ChIP_macs3_peak_3063
N2_chrIII	2733342	2737710	4369	268.14	29.8129	2.00407	28.7262	strome_fem1_rrf3_egg_H3K4me3_ChIP_macs3_peak_3064
N2_chrIII	2775839	2776886	1048	180.17	4.25094	1.33923	3.43428	strome_fem1_rrf3_egg_H3K4me3_ChIP_macs3_peak_3065
N2_chrIII	2777696	2780794	3099	336.94	61.9109	2.49047	60.6244	strome_fem1_rrf3_egg_H3K4me3_ChIP_macs3_peak_3066
N2_chrIII	2782842	2783112	271	178.46	3.75387	1.31303	2.94941	strome_fem1_rrf3_egg_H3K4me3_ChIP_macs3_peak_3067
N2_chrIII	2785596	2786238	643	203.42	4.94273	1.35226	4.10915	strome_fem1_rrf3_egg_H3K4me3_ChIP_macs3_peak_3068
N2_chrIII	2787592	2799593	12002	354.55	68.3197	2.56254	66.9979	strome_fem1_rrf3_egg_H3K4me3_ChIP_macs3_peak_3069
N2_chrIII	2800499	2800825	327	195.59	5.64549	1.40117	4.79542	strome_fem1_rrf3_egg_H3K4me3_ChIP_macs3_peak_3070
N2_chrIII	2801224	2802903	1680	185.6	5.50903	1.39845	4.66563	strome_fem1_rrf3_egg_H3K4me3_ChIP_macs3_peak_3071
N2_chrIII	2805581	2807092	1512	218.78	12.5396	1.63773	11.5923	strome_fem1_rrf3_egg_H3K4me3_ChIP_macs3_peak_3072
N2_chrIII	2807473	2808185	713	200.62	5.30706	1.36884	4.46896	strome_fem1_rrf3_egg_H3K4me3_ChIP_macs3_peak_3073
N2_chrIII	2814923	2816749	1827	312.74	43.9494	2.29142	42.7486	strome_fem1_rrf3_egg_H3K4me3_ChIP_macs3_peak_3074
N2_chrIII	2822159	2822419	261	201	8.22475	1.51392	7.32835	strome_fem1_rrf3_egg_H3K4me3_ChIP_macs3_peak_3075
N2_chrIII	2822814	2823720	907	191.76	5.78245	1.40964	4.93064	strome_fem1_rrf3_egg_H3K4me3_ChIP_macs3_peak_3076
N2_chrIII	2824120	2830636	6517	322.08	54.7544	2.38016	53.5218	strome_fem1_rrf3_egg_H3K4me3_ChIP_macs3_peak_3077
N2_chrIII	2831405	2832255	851	208.31	9.00753	1.50838	8.11135	strome_fem1_rrf3_egg_H3K4me3_ChIP_macs3_peak_3078
N2_chrIII	2869004	2869977	974	243.62	19.4666	1.82722	18.444	strome_fem1_rrf3_egg_H3K4me3_ChIP_macs3_peak_3079
N2_chrIII	2870779	2871321	543	180.18	3.91096	1.32025	3.10254	strome_fem1_rrf3_egg_H3K4me3_ChIP_macs3_peak_3080
N2_chrIII	2957199	2960347	3149	324.16	54.8494	2.42145	53.6028	strome_fem1_rrf3_egg_H3K4me3_ChIP_macs3_peak_3081
N2_chrIII	2960804	2961053	250	193.47	6.8261	1.45748	5.95513	strome_fem1_rrf3_egg_H3K4me3_ChIP_macs3_peak_3082
N2_chrIII	2961914	2962697	784	185.54	5.37782	1.39322	4.5365	strome_fem1_rrf3_egg_H3K4me3_ChIP_macs3_peak_3083
N2_chrIII	2963689	2964178	490	179.91	4.17595	1.33743	3.36003	strome_fem1_rrf3_egg_H3K4me3_ChIP_macs3_peak_3084
N2_chrIII	2975096	2979173	4078	230.95	15.0201	1.70066	14.0462	strome_fem1_rrf3_egg_H3K4me3_ChIP_macs3_peak_3085
N2_chrIII	3016224	3016619	396	211.98	7.31325	1.45069	6.43579	strome_fem1_rrf3_egg_H3K4me3_ChIP_macs3_peak_3086
N2_chrIII	3048301	3048988	688	212.28	10.813	1.59565	9.88261	strome_fem1_rrf3_egg_H3K4me3_ChIP_macs3_peak_3087
N2_chrIII	3052105	3053767	1663	231.47	17.5029	1.72645	16.5258	strome_fem1_rrf3_egg_H3K4me3_ChIP_macs3_peak_3088
N2_chrIII	3078742	3085707	6966	432.76	111.905	3.15934	110.337	strome_fem1_rrf3_egg_H3K4me3_ChIP_macs3_peak_3089
N2_chrIII	3087296	3087658	363	179.64	4.41162	1.35107	3.58991	strome_fem1_rrf3_egg_H3K4me3_ChIP_macs3_peak_3090
N2_chrIII	3089178	3089470	293	178.13	4.09948	1.33442	3.28556	strome_fem1_rrf3_egg_H3K4me3_ChIP_macs3_peak_3091
N2_chrIII	3095192	3095447	256	178.93	4.33695	1.34825	3.51656	strome_fem1_rrf3_egg_H3K4me3_ChIP_macs3_peak_3092
N2_chrIII	3097019	3098040	1022	201.52	8.91794	1.51736	8.02337	strome_fem1_rrf3_egg_H3K4me3_ChIP_macs3_peak_3093
N2_chrIII	3139463	3140331	869	240.55	18.562	1.81029	17.5451	strome_fem1_rrf3_egg_H3K4me3_ChIP_macs3_peak_3094
N2_chrIII	3184022	3190385	6364	268.41	30.3044	1.98504	29.2244	strome_fem1_rrf3_egg_H3K4me3_ChIP_macs3_peak_3095
N2_chrIII	3192384	3192723	340	190.48	6.00452	1.41924	5.15011	strome_fem1_rrf3_egg_H3K4me3_ChIP_macs3_peak_3096
N2_chrIII	3193933	3194675	743	218.52	9.50245	1.50846	8.59958	strome_fem1_rrf3_egg_H3K4me3_ChIP_macs3_peak_3097
N2_chrIII	3259224	3262301	3078	267.53	30.7255	1.99409	29.6419	strome_fem1_rrf3_egg_H3K4me3_ChIP_macs3_peak_3098
N2_chrIII	3283737	3286092	2356	246.34	16.7731	1.7524	15.7704	strome_fem1_rrf3_egg_H3K4me3_ChIP_macs3_peak_3099
N2_chrIII	3304418	3310392	5975	316.45	47.8825	2.27234	46.6796	strome_fem1_rrf3_egg_H3K4me3_ChIP_macs3_peak_3100
N2_chrIII	3310843	3311446	604	172.97	3.5278	1.30383	2.7294	strome_fem1_rrf3_egg_H3K4me3_ChIP_macs3_peak_3101
N2_chrIII	3321656	3322577	922	179.2	4.40599	1.35017	3.58489	strome_fem1_rrf3_egg_H3K4me3_ChIP_macs3_peak_3102
N2_chrIII	3323060	3338385	15326	378.06	79.0065	2.75675	77.6041	strome_fem1_rrf3_egg_H3K4me3_ChIP_macs3_peak_3103
N2_chrIII	3338773	3340548	1776	225.24	10.3134	1.54692	9.39301	strome_fem1_rrf3_egg_H3K4me3_ChIP_macs3_peak_3104
N2_chrIII	3341901	3342502	602	195.42	5.13327	1.37316	4.29516	strome_fem1_rrf3_egg_H3K4me3_ChIP_macs3_peak_3105
N2_chrIII	3401350	3403691	2342	238.97	18.6275	1.79401	17.6192	strome_fem1_rrf3_egg_H3K4me3_ChIP_macs3_peak_3106
N2_chrIII	3404082	3418778	14697	506.46	139.096	3.54011	137.345	strome_fem1_rrf3_egg_H3K4me3_ChIP_macs3_peak_3107
N2_chrIII	3419163	3419560	398	230.6	11.8525	1.61206	10.9028	strome_fem1_rrf3_egg_H3K4me3_ChIP_macs3_peak_3108
N2_chrIII	3420412	3421092	681	225.32	7.41592	1.45257	6.53122	strome_fem1_rrf3_egg_H3K4me3_ChIP_macs3_peak_3109
N2_chrIII	3423371	3426793	3423	220.74	13.0239	1.65252	12.0708	strome_fem1_rrf3_egg_H3K4me3_ChIP_macs3_peak_3110
N2_chrIII	3428038	3428400	363	192.92	5.69607	1.40652	4.84513	strome_fem1_rrf3_egg_H3K4me3_ChIP_macs3_peak_3111
N2_chrIII	3432002	3432361	360	195.15	4.65835	1.34696	3.83145	strome_fem1_rrf3_egg_H3K4me3_ChIP_macs3_peak_3112
N2_chrIII	3433589	3434615	1027	200.2	7.29151	1.46813	6.41298	strome_fem1_rrf3_egg_H3K4me3_ChIP_macs3_peak_3113
N2_chrIII	3439097	3439863	767	238.92	18.6664	1.77799	17.6656	strome_fem1_rrf3_egg_H3K4me3_ChIP_macs3_peak_3114
N2_chrIII	3440661	3441118	458	174.04	3.27011	1.28667	2.47906	strome_fem1_rrf3_egg_H3K4me3_ChIP_macs3_peak_3115
N2_chrIII	3442514	3443184	671	190.9	4.52823	1.34535	3.70415	strome_fem1_rrf3_egg_H3K4me3_ChIP_macs3_peak_3116
N2_chrIII	3448835	3449244	410	199.45	3.94593	1.30512	3.13617	strome_fem1_rrf3_egg_H3K4me3_ChIP_macs3_peak_3117
N2_chrIII	3449668	3450801	1134	248.83	16.1385	1.67433	15.1641	strome_fem1_rrf3_egg_H3K4me3_ChIP_macs3_peak_3118
N2_chrIII	3460391	3476259	15869	309.38	43.678	2.17178	42.5099	strome_fem1_rrf3_egg_H3K4me3_ChIP_macs3_peak_3119
N2_chrIII	3476859	3477168	310	184.46	5.18849	1.38985	4.34823	strome_fem1_rrf3_egg_H3K4me3_ChIP_macs3_peak_3120
N2_chrIII	3479854	3481115	1262	204.38	6.98889	1.44754	6.11609	strome_fem1_rrf3_egg_H3K4me3_ChIP_macs3_peak_3121
N2_chrIII	3481509	3485684	4176	277.27	27.4714	1.99346	26.376	strome_fem1_rrf3_egg_H3K4me3_ChIP_macs3_peak_3122
N2_chrIII	3486153	3486620	468	189.24	5.33547	1.38934	4.49382	strome_fem1_rrf3_egg_H3K4me3_ChIP_macs3_peak_3123
N2_chrIII	3506570	3507293	724	189.97	5.76075	1.40991	4.90987	strome_fem1_rrf3_egg_H3K4me3_ChIP_macs3_peak_3124
N2_chrIII	3508707	3508956	250	188.88	5.17167	1.38478	4.33164	strome_fem1_rrf3_egg_H3K4me3_ChIP_macs3_peak_3125
N2_chrIII	3511755	3525875	14121	436.16	100.648	3.02877	99.114	strome_fem1_rrf3_egg_H3K4me3_ChIP_macs3_peak_3126
N2_chrIII	3527792	3528344	553	179.93	4.51447	1.35597	3.69055	strome_fem1_rrf3_egg_H3K4me3_ChIP_macs3_peak_3127
N2_chrIII	3541569	3541869	301	237.58	16.9654	1.77991	15.9582	strome_fem1_rrf3_egg_H3K4me3_ChIP_macs3_peak_3128
N2_chrIII	3544956	3545708	753	211.2	8.54729	1.50682	7.64773	strome_fem1_rrf3_egg_H3K4me3_ChIP_macs3_peak_3129
N2_chrIII	3546212	3546610	399	187.83	5.11085	1.37864	4.27423	strome_fem1_rrf3_egg_H3K4me3_ChIP_macs3_peak_3130
N2_chrIII	3548327	3548593	267	178.92	4.38785	1.3484	3.56777	strome_fem1_rrf3_egg_H3K4me3_ChIP_macs3_peak_3131
N2_chrIII	3550358	3550724	367	243.9	16.5895	1.74368	15.5894	strome_fem1_rrf3_egg_H3K4me3_ChIP_macs3_peak_3132
N2_chrIII	3551223	3551508	286	213.46	9.68793	1.56107	8.76683	strome_fem1_rrf3_egg_H3K4me3_ChIP_macs3_peak_3133
N2_chrIII	3551859	3556359	4501	280.92	32.7133	1.95924	31.6245	strome_fem1_rrf3_egg_H3K4me3_ChIP_macs3_peak_3134
N2_chrIII	3632711	3638006	5296	273.3	22.0622	1.80788	21.026	strome_fem1_rrf3_egg_H3K4me3_ChIP_macs3_peak_3135
N2_chrIII	3639959	3640264	306	197.21	4.65375	1.34665	3.82572	strome_fem1_rrf3_egg_H3K4me3_ChIP_macs3_peak_3136
N2_chrIII	3641246	3641571	326	221	7.92556	1.47061	7.035	strome_fem1_rrf3_egg_H3K4me3_ChIP_macs3_peak_3137
N2_chrIII	3642204	3644605	2402	325.9	46.8589	2.29341	45.6445	strome_fem1_rrf3_egg_H3K4me3_ChIP_macs3_peak_3138
N2_chrIII	3645371	3645772	402	204.83	6.41332	1.42494	5.55086	strome_fem1_rrf3_egg_H3K4me3_ChIP_macs3_peak_3139
N2_chrIII	3646855	3647677	823	204.29	5.52741	1.38057	4.68227	strome_fem1_rrf3_egg_H3K4me3_ChIP_macs3_peak_3140
N2_chrIII	3648840	3649474	635	201.38	7.94722	1.50147	7.05546	strome_fem1_rrf3_egg_H3K4me3_ChIP_macs3_peak_3141
N2_chrIII	3661883	3667696	5814	327.93	45.4117	2.33743	44.1834	strome_fem1_rrf3_egg_H3K4me3_ChIP_macs3_peak_3142
N2_chrIII	3670252	3671064	813	184.04	4.39467	1.34326	3.57434	strome_fem1_rrf3_egg_H3K4me3_ChIP_macs3_peak_3143
N2_chrIII	3675191	3675784	594	184.53	5.19177	1.38494	4.35406	strome_fem1_rrf3_egg_H3K4me3_ChIP_macs3_peak_3144
N2_chrIII	3676221	3678553	2333	278.76	35.4092	2.03273	34.31	strome_fem1_rrf3_egg_H3K4me3_ChIP_macs3_peak_3145
N2_chrIII	3683274	3683611	338	172.46	3.41146	1.29764	2.61597	strome_fem1_rrf3_egg_H3K4me3_ChIP_macs3_peak_3146
N2_chrIII	3685834	3686317	484	186.92	3.89634	1.31172	3.08889	strome_fem1_rrf3_egg_H3K4me3_ChIP_macs3_peak_3147
N2_chrIII	3690071	3690702	632	262.98	24.3647	1.91354	23.3038	strome_fem1_rrf3_egg_H3K4me3_ChIP_macs3_peak_3148
N2_chrIII	3707557	3709060	1504	232.86	14.3236	1.67341	13.3596	strome_fem1_rrf3_egg_H3K4me3_ChIP_macs3_peak_3149
N2_chrIII	3709803	3744590	34788	384.81	68.9248	2.55087	67.5772	strome_fem1_rrf3_egg_H3K4me3_ChIP_macs3_peak_3150
N2_chrIII	3744962	3753814	8853	397.25	76.4078	2.70721	75.0166	strome_fem1_rrf3_egg_H3K4me3_ChIP_macs3_peak_3151
N2_chrIII	3755976	3756295	320	205.59	4.55037	1.33157	3.7257	strome_fem1_rrf3_egg_H3K4me3_ChIP_macs3_peak_3152
N2_chrIII	3803099	3804721	1623	201.43	6.22068	1.41632	5.36207	strome_fem1_rrf3_egg_H3K4me3_ChIP_macs3_peak_3153
N2_chrIII	3805092	3805979	888	237.64	6.48622	1.39119	5.62245	strome_fem1_rrf3_egg_H3K4me3_ChIP_macs3_peak_3154
N2_chrIII	3806583	3807021	439	211.64	3.68761	1.28087	2.88477	strome_fem1_rrf3_egg_H3K4me3_ChIP_macs3_peak_3155
N2_chrIII	3807808	3808516	709	197.42	5.79119	1.39743	4.94266	strome_fem1_rrf3_egg_H3K4me3_ChIP_macs3_peak_3156
N2_chrIII	3808977	3809507	531	239.77	12.8856	1.61733	11.9318	strome_fem1_rrf3_egg_H3K4me3_ChIP_macs3_peak_3157
N2_chrIII	3809872	3810419	548	233.61	5.21124	1.34057	4.37127	strome_fem1_rrf3_egg_H3K4me3_ChIP_macs3_peak_3158
N2_chrIII	3810764	3811306	543	208.16	4.51568	1.32903	3.69086	strome_fem1_rrf3_egg_H3K4me3_ChIP_macs3_peak_3159
N2_chrIII	3811985	3815871	3887	314.02	39.794	2.17897	38.6206	strome_fem1_rrf3_egg_H3K4me3_ChIP_macs3_peak_3160
N2_chrIII	3816255	3816569	315	212.55	4.01252	1.29687	3.20134	strome_fem1_rrf3_egg_H3K4me3_ChIP_macs3_peak_3161
N2_chrIII	3828054	3829808	1755	226.19	5.43382	1.35233	4.59133	strome_fem1_rrf3_egg_H3K4me3_ChIP_macs3_peak_3162
N2_chrIII	3830219	3834549	4331	264.87	16.4626	1.67563	15.4753	strome_fem1_rrf3_egg_H3K4me3_ChIP_macs3_peak_3163
N2_chrIII	3835397	3836133	737	248.89	14.8759	1.67917	13.8945	strome_fem1_rrf3_egg_H3K4me3_ChIP_macs3_peak_3164
N2_chrIII	3838215	3838534	320	210.52	3.88046	1.29142	3.07261	strome_fem1_rrf3_egg_H3K4me3_ChIP_macs3_peak_3165
N2_chrIII	3841364	3845143	3780	343.5	54.1479	2.31246	52.9155	strome_fem1_rrf3_egg_H3K4me3_ChIP_macs3_peak_3166
N2_chrIII	3852981	3865996	13016	357.16	62.4943	2.46279	61.2074	strome_fem1_rrf3_egg_H3K4me3_ChIP_macs3_peak_3167
N2_chrIII	3866318	3866586	269	176.85	3.87539	1.32204	3.0674	strome_fem1_rrf3_egg_H3K4me3_ChIP_macs3_peak_3168
N2_chrIII	3867298	3872302	5005	277.23	27.6053	2.00039	26.51	strome_fem1_rrf3_egg_H3K4me3_ChIP_macs3_peak_3169
N2_chrIII	3873909	3890813	16905	430.06	88.2792	2.74497	86.825	strome_fem1_rrf3_egg_H3K4me3_ChIP_macs3_peak_3170
N2_chrIII	3917174	3917553	380	199.85	5.21843	1.37375	4.37771	strome_fem1_rrf3_egg_H3K4me3_ChIP_macs3_peak_3171
N2_chrIII	3917914	3918243	330	201.09	4.9888	1.36072	4.15393	strome_fem1_rrf3_egg_H3K4me3_ChIP_macs3_peak_3172
N2_chrIII	3919151	3919462	312	212.98	5.73	1.38503	4.88037	strome_fem1_rrf3_egg_H3K4me3_ChIP_macs3_peak_3173
N2_chrIII	3919954	3920849	896	198.38	4.21656	1.31935	3.40127	strome_fem1_rrf3_egg_H3K4me3_ChIP_macs3_peak_3174
N2_chrIII	3921225	3924283	3059	233.9	15.058	1.6818	14.0885	strome_fem1_rrf3_egg_H3K4me3_ChIP_macs3_peak_3175
N2_chrIII	3924745	3925163	419	222.41	11.8515	1.61997	10.9058	strome_fem1_rrf3_egg_H3K4me3_ChIP_macs3_peak_3176
N2_chrIII	3927234	3927590	357	211.46	6.28712	1.4091	5.42641	strome_fem1_rrf3_egg_H3K4me3_ChIP_macs3_peak_3177
N2_chrIII	3928039	3938884	10846	339.04	50.5657	2.31786	49.3327	strome_fem1_rrf3_egg_H3K4me3_ChIP_macs3_peak_3178
N2_chrIII	3946265	3946813	549	222.44	7.299	1.44425	6.4178	strome_fem1_rrf3_egg_H3K4me3_ChIP_macs3_peak_3179
N2_chrIII	3986969	3988294	1326	215.8	9.48681	1.5305	8.57899	strome_fem1_rrf3_egg_H3K4me3_ChIP_macs3_peak_3180
N2_chrIII	4015142	4015650	509	191.07	3.67476	1.29636	2.87235	strome_fem1_rrf3_egg_H3K4me3_ChIP_macs3_peak_3181
N2_chrIII	4016565	4021233	4669	346.3	52.2048	2.33821	50.9553	strome_fem1_rrf3_egg_H3K4me3_ChIP_macs3_peak_3182
N2_chrIII	4021601	4021971	371	222.97	4.46365	1.31336	3.64156	strome_fem1_rrf3_egg_H3K4me3_ChIP_macs3_peak_3183
N2_chrIII	4024474	4025445	972	234.23	13.2408	1.64214	12.282	strome_fem1_rrf3_egg_H3K4me3_ChIP_macs3_peak_3184
N2_chrIII	4027921	4038087	10167	472.36	121.36	3.18136	119.733	strome_fem1_rrf3_egg_H3K4me3_ChIP_macs3_peak_3185
N2_chrIII	4038906	4039196	291	188.59	3.11334	1.2638	2.32744	strome_fem1_rrf3_egg_H3K4me3_ChIP_macs3_peak_3186
N2_chrIII	4039723	4040074	352	222.42	7.08027	1.43084	6.20533	strome_fem1_rrf3_egg_H3K4me3_ChIP_macs3_peak_3187
N2_chrIII	4068710	4069207	498	205.97	5.69793	1.38347	4.85078	strome_fem1_rrf3_egg_H3K4me3_ChIP_macs3_peak_3188
N2_chrIII	4069544	4070136	593	175.41	3.31595	1.28861	2.52349	strome_fem1_rrf3_egg_H3K4me3_ChIP_macs3_peak_3189
N2_chrIII	4070614	4070953	340	215.33	8.40412	1.49889	7.50626	strome_fem1_rrf3_egg_H3K4me3_ChIP_macs3_peak_3190
N2_chrIII	4071270	4073430	2161	317.01	44.7971	2.25304	43.5984	strome_fem1_rrf3_egg_H3K4me3_ChIP_macs3_peak_3191
N2_chrIII	4096925	4104002	7078	406.82	81.0833	2.67115	79.6791	strome_fem1_rrf3_egg_H3K4me3_ChIP_macs3_peak_3192
N2_chrIII	4104484	4104752	269	201.98	3.26486	1.2635	2.47419	strome_fem1_rrf3_egg_H3K4me3_ChIP_macs3_peak_3193
N2_chrIII	4105935	4114679	8745	434.42	91.6179	2.77831	90.1453	strome_fem1_rrf3_egg_H3K4me3_ChIP_macs3_peak_3194
N2_chrIII	4164604	4169329	4726	334.22	53.2904	2.35479	52.0562	strome_fem1_rrf3_egg_H3K4me3_ChIP_macs3_peak_3195
N2_chrIII	4176778	4177096	319	226.91	6.16604	1.38713	5.30687	strome_fem1_rrf3_egg_H3K4me3_ChIP_macs3_peak_3196
N2_chrIII	4177504	4177761	258	201.24	7.02332	1.45899	6.14757	strome_fem1_rrf3_egg_H3K4me3_ChIP_macs3_peak_3197
N2_chrIII	4178923	4179351	429	175.63	3.889	1.32379	3.08071	strome_fem1_rrf3_egg_H3K4me3_ChIP_macs3_peak_3198
N2_chrIII	4179710	4180046	337	226.69	12.0988	1.6278	11.1462	strome_fem1_rrf3_egg_H3K4me3_ChIP_macs3_peak_3199
N2_chrIII	4180547	4180830	284	230.06	6.50089	1.40852	5.63164	strome_fem1_rrf3_egg_H3K4me3_ChIP_macs3_peak_3200
N2_chrIII	4181454	4182663	1210	213.81	6.767	1.42232	5.89951	strome_fem1_rrf3_egg_H3K4me3_ChIP_macs3_peak_3201
N2_chrIII	4183053	4194244	11192	430.82	97.5948	2.94828	96.0944	strome_fem1_rrf3_egg_H3K4me3_ChIP_macs3_peak_3202
N2_chrIII	4194799	4197660	2862	234.93	9.62734	1.51285	8.71316	strome_fem1_rrf3_egg_H3K4me3_ChIP_macs3_peak_3203
N2_chrIII	4197971	4200329	2359	239.81	8.95397	1.48735	8.04697	strome_fem1_rrf3_egg_H3K4me3_ChIP_macs3_peak_3204
N2_chrIII	4200692	4215805	15114	391.76	77.6013	2.67627	76.2091	strome_fem1_rrf3_egg_H3K4me3_ChIP_macs3_peak_3205
N2_chrIII	4216185	4224307	8123	394.17	70.4964	2.6082	69.1315	strome_fem1_rrf3_egg_H3K4me3_ChIP_macs3_peak_3206
N2_chrIII	4231043	4233384	2342	243.23	18.3457	1.77916	17.3382	strome_fem1_rrf3_egg_H3K4me3_ChIP_macs3_peak_3207
N2_chrIII	4233881	4234585	705	189.59	5.8073	1.41002	4.95698	strome_fem1_rrf3_egg_H3K4me3_ChIP_macs3_peak_3208
N2_chrIII	4237032	4238793	1762	212.48	6.88717	1.43229	6.01833	strome_fem1_rrf3_egg_H3K4me3_ChIP_macs3_peak_3209
N2_chrIII	4242563	4242829	267	205.73	7.96536	1.49461	7.07359	strome_fem1_rrf3_egg_H3K4me3_ChIP_macs3_peak_3210
N2_chrIII	4243508	4246325	2818	239.22	16.1924	1.63953	15.2403	strome_fem1_rrf3_egg_H3K4me3_ChIP_macs3_peak_3211
N2_chrIII	4250609	4251430	822	214.51	3.79168	1.28281	2.98674	strome_fem1_rrf3_egg_H3K4me3_ChIP_macs3_peak_3212
N2_chrIII	4251859	4252897	1039	238.6	18.0955	1.79355	17.0865	strome_fem1_rrf3_egg_H3K4me3_ChIP_macs3_peak_3213
N2_chrIII	4257196	4258244	1049	192.59	4.19326	1.32408	3.37763	strome_fem1_rrf3_egg_H3K4me3_ChIP_macs3_peak_3214
N2_chrIII	4269586	4271047	1462	304.95	26.7606	1.90762	25.6668	strome_fem1_rrf3_egg_H3K4me3_ChIP_macs3_peak_3215
N2_chrIII	4277602	4278251	650	205.94	5.72609	1.38376	4.87902	strome_fem1_rrf3_egg_H3K4me3_ChIP_macs3_peak_3216
N2_chrIII	4279408	4300905	21498	406.09	79.6018	2.58068	78.2163	strome_fem1_rrf3_egg_H3K4me3_ChIP_macs3_peak_3217
N2_chrIII	4301343	4301913	571	217.4	6.00044	1.38615	5.14661	strome_fem1_rrf3_egg_H3K4me3_ChIP_macs3_peak_3218
N2_chrIII	4302379	4308216	5838	393.71	65.4475	2.44709	64.1211	strome_fem1_rrf3_egg_H3K4me3_ChIP_macs3_peak_3219
N2_chrIII	4310369	4310730	362	201.73	5.36785	1.37151	4.52792	strome_fem1_rrf3_egg_H3K4me3_ChIP_macs3_peak_3220
N2_chrIII	4314206	4318372	4167	304.71	40.901	2.1539	39.7473	strome_fem1_rrf3_egg_H3K4me3_ChIP_macs3_peak_3221
N2_chrIII	4325130	4325447	318	186.39	4.3986	1.34162	3.57855	strome_fem1_rrf3_egg_H3K4me3_ChIP_macs3_peak_3222
N2_chrIII	4325951	4333440	7490	332.26	52.7629	2.36341	51.5204	strome_fem1_rrf3_egg_H3K4me3_ChIP_macs3_peak_3223
N2_chrIII	4345738	4346392	655	196.25	4.72039	1.34914	3.89227	strome_fem1_rrf3_egg_H3K4me3_ChIP_macs3_peak_3224
N2_chrIII	4346704	4350829	4126	272.69	31.1523	1.95778	30.0776	strome_fem1_rrf3_egg_H3K4me3_ChIP_macs3_peak_3225
N2_chrIII	4351472	4351791	320	193.68	3.20051	1.26649	2.41171	strome_fem1_rrf3_egg_H3K4me3_ChIP_macs3_peak_3226
N2_chrIII	4353612	4353879	268	200.2	3.32396	1.26801	2.53155	strome_fem1_rrf3_egg_H3K4me3_ChIP_macs3_peak_3227
N2_chrIII	4354809	4355219	411	189.64	3.81009	1.30737	3.00398	strome_fem1_rrf3_egg_H3K4me3_ChIP_macs3_peak_3228
N2_chrIII	4355843	4360267	4425	319.03	52.8347	2.32162	51.6151	strome_fem1_rrf3_egg_H3K4me3_ChIP_macs3_peak_3229
N2_chrIII	4376675	4377933	1259	227.96	10.8885	1.57997	9.95458	strome_fem1_rrf3_egg_H3K4me3_ChIP_macs3_peak_3230
N2_chrIII	4378963	4379473	511	208.9	3.44573	1.26852	2.65019	strome_fem1_rrf3_egg_H3K4me3_ChIP_macs3_peak_3231
N2_chrIII	4382302	4384478	2177	207.96	7.43163	1.44992	6.55897	strome_fem1_rrf3_egg_H3K4me3_ChIP_macs3_peak_3232
N2_chrIII	4393471	4396293	2823	269.06	28.1931	1.95196	27.1223	strome_fem1_rrf3_egg_H3K4me3_ChIP_macs3_peak_3233
N2_chrIII	4418530	4425650	7121	338.27	50.6679	2.19694	49.4589	strome_fem1_rrf3_egg_H3K4me3_ChIP_macs3_peak_3234
N2_chrIII	4426013	4438369	12357	298.62	36.7929	2.04611	35.6668	strome_fem1_rrf3_egg_H3K4me3_ChIP_macs3_peak_3235
N2_chrIII	4440048	4454744	14697	431.1	44.2104	1.99852	43.0026	strome_fem1_rrf3_egg_H3K4me3_ChIP_macs3_peak_3236
N2_chrIII	4457524	4458105	582	223.18	4.04636	1.29086	3.23405	strome_fem1_rrf3_egg_H3K4me3_ChIP_macs3_peak_3237
N2_chrIII	4459515	4459771	257	216.1	6.77181	1.4316	5.89869	strome_fem1_rrf3_egg_H3K4me3_ChIP_macs3_peak_3238
N2_chrIII	4460430	4460972	543	199.33	4.92912	1.35534	4.09692	strome_fem1_rrf3_egg_H3K4me3_ChIP_macs3_peak_3239
N2_chrIII	4461391	4478400	17010	392.92	70.7172	2.53984	69.3615	strome_fem1_rrf3_egg_H3K4me3_ChIP_macs3_peak_3240
N2_chrIII	4478795	4480229	1435	217.89	4.79066	1.33125	3.96105	strome_fem1_rrf3_egg_H3K4me3_ChIP_macs3_peak_3241
N2_chrIII	4480551	4481067	517	206.37	5.54111	1.37875	4.69615	strome_fem1_rrf3_egg_H3K4me3_ChIP_macs3_peak_3242
N2_chrIII	4481531	4494056	12526	469.61	117.784	3.00202	116.195	strome_fem1_rrf3_egg_H3K4me3_ChIP_macs3_peak_3243
N2_chrIII	4499041	4500311	1271	201.19	6.69545	1.43618	5.82946	strome_fem1_rrf3_egg_H3K4me3_ChIP_macs3_peak_3244
N2_chrIII	4501430	4501996	567	200.74	5.58588	1.39103	4.73792	strome_fem1_rrf3_egg_H3K4me3_ChIP_macs3_peak_3245
N2_chrIII	4502711	4510980	8270	375.64	71.3702	2.46658	70.0455	strome_fem1_rrf3_egg_H3K4me3_ChIP_macs3_peak_3246
N2_chrIII	4511570	4524832	13263	316.8	38.0193	2.04381	36.8826	strome_fem1_rrf3_egg_H3K4me3_ChIP_macs3_peak_3247
N2_chrIII	4525503	4526242	740	212.57	3.58066	1.27284	2.78122	strome_fem1_rrf3_egg_H3K4me3_ChIP_macs3_peak_3248
N2_chrIII	4528130	4532022	3893	323.98	39.6153	2.13747	38.4478	strome_fem1_rrf3_egg_H3K4me3_ChIP_macs3_peak_3249
N2_chrIII	4532465	4533068	604	209.85	4.28692	1.31372	3.46927	strome_fem1_rrf3_egg_H3K4me3_ChIP_macs3_peak_3250
N2_chrIII	4534169	4534722	554	202.55	5.63223	1.38732	4.78465	strome_fem1_rrf3_egg_H3K4me3_ChIP_macs3_peak_3251
N2_chrIII	4536305	4536629	325	201.06	3.06164	1.25139	2.27724	strome_fem1_rrf3_egg_H3K4me3_ChIP_macs3_peak_3252
N2_chrIII	4536983	4537691	709	209.14	6.22419	1.40402	5.36743	strome_fem1_rrf3_egg_H3K4me3_ChIP_macs3_peak_3253
N2_chrIII	4538051	4538394	344	222.58	8.47662	1.48941	7.57853	strome_fem1_rrf3_egg_H3K4me3_ChIP_macs3_peak_3254
N2_chrIII	4554411	4554889	479	209.09	5.12804	1.35507	4.29138	strome_fem1_rrf3_egg_H3K4me3_ChIP_macs3_peak_3255
N2_chrIII	4555636	4559793	4158	314.32	39.386	2.07674	38.246	strome_fem1_rrf3_egg_H3K4me3_ChIP_macs3_peak_3256
N2_chrIII	4560664	4561817	1154	202.12	5.71566	1.39436	4.86573	strome_fem1_rrf3_egg_H3K4me3_ChIP_macs3_peak_3257
N2_chrIII	4565324	4568644	3321	296.96	32.5412	2.00941	31.4311	strome_fem1_rrf3_egg_H3K4me3_ChIP_macs3_peak_3258
N2_chrIII	4569015	4571387	2373	215.36	6.88271	1.42937	6.01194	strome_fem1_rrf3_egg_H3K4me3_ChIP_macs3_peak_3259
N2_chrIII	4571766	4573063	1298	223.3	6.74803	1.41219	5.88081	strome_fem1_rrf3_egg_H3K4me3_ChIP_macs3_peak_3260
N2_chrIII	4574232	4578187	3956	234.5	13.7402	1.65227	12.7798	strome_fem1_rrf3_egg_H3K4me3_ChIP_macs3_peak_3261
N2_chrIII	4579125	4579523	399	209.83	4.50221	1.32508	3.67904	strome_fem1_rrf3_egg_H3K4me3_ChIP_macs3_peak_3262
N2_chrIII	4580130	4585250	5121	303.61	38.0893	2.08832	36.9513	strome_fem1_rrf3_egg_H3K4me3_ChIP_macs3_peak_3263
N2_chrIII	4585755	4586364	610	197.65	4.96132	1.35612	4.12962	strome_fem1_rrf3_egg_H3K4me3_ChIP_macs3_peak_3264
N2_chrIII	4589253	4591023	1771	225.25	7.97803	1.45942	7.09069	strome_fem1_rrf3_egg_H3K4me3_ChIP_macs3_peak_3265
N2_chrIII	4591421	4613371	21951	358.23	52.9562	2.27818	51.7168	strome_fem1_rrf3_egg_H3K4me3_ChIP_macs3_peak_3266
N2_chrIII	4615325	4615614	290	227.71	5.9029	1.37416	5.04979	strome_fem1_rrf3_egg_H3K4me3_ChIP_macs3_peak_3267
N2_chrIII	4621306	4621692	387	193.89	3.31873	1.27262	2.52651	strome_fem1_rrf3_egg_H3K4me3_ChIP_macs3_peak_3268
N2_chrIII	4623576	4630254	6679	270.79	25.7865	1.84808	24.7472	strome_fem1_rrf3_egg_H3K4me3_ChIP_macs3_peak_3269
N2_chrIII	4663750	4666250	2501	288.39	30.9625	2.03198	29.8513	strome_fem1_rrf3_egg_H3K4me3_ChIP_macs3_peak_3270
N2_chrIII	4666690	4667231	542	184.39	4.31268	1.33907	3.49437	strome_fem1_rrf3_egg_H3K4me3_ChIP_macs3_peak_3271
N2_chrIII	4667707	4668065	359	187.14	4.13548	1.32697	3.32103	strome_fem1_rrf3_egg_H3K4me3_ChIP_macs3_peak_3272
N2_chrIII	4669059	4669375	317	216.93	3.80964	1.2836	3.00349	strome_fem1_rrf3_egg_H3K4me3_ChIP_macs3_peak_3273
N2_chrIII	4680384	4682017	1634	236.62	13.6521	1.65439	12.6875	strome_fem1_rrf3_egg_H3K4me3_ChIP_macs3_peak_3274
N2_chrIII	4704466	4706451	1986	224.27	7.79527	1.45742	6.90878	strome_fem1_rrf3_egg_H3K4me3_ChIP_macs3_peak_3275
N2_chrIII	4706805	4716923	10119	353.29	51.9657	2.24916	50.7391	strome_fem1_rrf3_egg_H3K4me3_ChIP_macs3_peak_3276
N2_chrIII	4717355	4723540	6186	307.66	36.4024	2.0933	35.2578	strome_fem1_rrf3_egg_H3K4me3_ChIP_macs3_peak_3277
N2_chrIII	4729571	4730074	504	214.02	5.34007	1.3656	4.496	strome_fem1_rrf3_egg_H3K4me3_ChIP_macs3_peak_3278
N2_chrIII	4730634	4737612	6979	331.85	38.0832	2.04293	36.9298	strome_fem1_rrf3_egg_H3K4me3_ChIP_macs3_peak_3279
N2_chrIII	4763133	4766355	3223	308.29	38.5122	2.10385	37.3695	strome_fem1_rrf3_egg_H3K4me3_ChIP_macs3_peak_3280
N2_chrIII	4766657	4775377	8721	529.51	141.024	3.51281	139.256	strome_fem1_rrf3_egg_H3K4me3_ChIP_macs3_peak_3281
N2_chrIII	4776233	4776632	400	222.81	4.92612	1.33415	4.09336	strome_fem1_rrf3_egg_H3K4me3_ChIP_macs3_peak_3282
N2_chrIII	4791840	4792107	268	207.46	4.0272	1.30329	3.21476	strome_fem1_rrf3_egg_H3K4me3_ChIP_macs3_peak_3283
N2_chrIII	4793995	4814232	20238	397.39	66.515	2.52487	65.1693	strome_fem1_rrf3_egg_H3K4me3_ChIP_macs3_peak_3284
N2_chrIII	4814784	4815251	468	231.54	4.80884	1.32095	3.9786	strome_fem1_rrf3_egg_H3K4me3_ChIP_macs3_peak_3285
N2_chrIII	4816110	4816556	447	194.99	4.2137	1.32418	3.39694	strome_fem1_rrf3_egg_H3K4me3_ChIP_macs3_peak_3286
N2_chrIII	4816895	4818346	1452	191.08	4.37321	1.33505	3.55355	strome_fem1_rrf3_egg_H3K4me3_ChIP_macs3_peak_3287
N2_chrIII	4819116	4826503	7388	279.1	24.9322	1.86081	23.8783	strome_fem1_rrf3_egg_H3K4me3_ChIP_macs3_peak_3288
N2_chrIII	4845198	4845726	529	203.57	4.8358	1.34892	4.00402	strome_fem1_rrf3_egg_H3K4me3_ChIP_macs3_peak_3289
N2_chrIII	4859944	4880952	21009	311.18	38.4727	2.07174	37.3339	strome_fem1_rrf3_egg_H3K4me3_ChIP_macs3_peak_3290
N2_chrIII	4881756	4883802	2047	224.17	7.02683	1.41211	6.16101	strome_fem1_rrf3_egg_H3K4me3_ChIP_macs3_peak_3291
N2_chrIII	4891450	4896774	5325	386.59	74.8059	2.59193	73.4446	strome_fem1_rrf3_egg_H3K4me3_ChIP_macs3_peak_3292
N2_chrIII	4902161	4902578	418	199.16	3.36448	1.2705	2.57121	strome_fem1_rrf3_egg_H3K4me3_ChIP_macs3_peak_3293
N2_chrIII	4904558	4909655	5098	258.1	16.1257	1.70611	15.1298	strome_fem1_rrf3_egg_H3K4me3_ChIP_macs3_peak_3294
N2_chrIII	4910027	4916703	6677	350.66	50.5554	2.28717	49.3213	strome_fem1_rrf3_egg_H3K4me3_ChIP_macs3_peak_3295
N2_chrIII	4917071	4959329	42259	344.37	48.2853	2.25361	47.064	strome_fem1_rrf3_egg_H3K4me3_ChIP_macs3_peak_3296
N2_chrIII	4959880	4960638	759	228.78	6.27556	1.38696	5.41586	strome_fem1_rrf3_egg_H3K4me3_ChIP_macs3_peak_3297
N2_chrIII	4961153	4961402	250	194.96	4.79541	1.35406	3.96565	strome_fem1_rrf3_egg_H3K4me3_ChIP_macs3_peak_3298
N2_chrIII	4961722	4964363	2642	211.59	9.86068	1.55176	8.9472	strome_fem1_rrf3_egg_H3K4me3_ChIP_macs3_peak_3299
N2_chrIII	4965535	4965855	321	213.66	8.01633	1.47934	7.12724	strome_fem1_rrf3_egg_H3K4me3_ChIP_macs3_peak_3300
N2_chrIII	4966180	4966710	531	190.34	5.24038	1.38214	4.40093	strome_fem1_rrf3_egg_H3K4me3_ChIP_macs3_peak_3301
N2_chrIII	4967330	4967918	589	196.5	3.49664	1.28161	2.6991	strome_fem1_rrf3_egg_H3K4me3_ChIP_macs3_peak_3302
N2_chrIII	4973937	4979218	5282	308.55	38.7426	2.07709	37.6041	strome_fem1_rrf3_egg_H3K4me3_ChIP_macs3_peak_3303
N2_chrIII	4997429	4997759	331	190.29	4.85335	1.36535	4.02048	strome_fem1_rrf3_egg_H3K4me3_ChIP_macs3_peak_3304
N2_chrIII	4998367	4998665	299	196.65	5.43373	1.38886	4.58804	strome_fem1_rrf3_egg_H3K4me3_ChIP_macs3_peak_3305
N2_chrIII	4998982	5003054	4073	332.71	47.5957	2.27178	46.3713	strome_fem1_rrf3_egg_H3K4me3_ChIP_macs3_peak_3306
N2_chrIII	5003560	5003816	257	224.85	6.04739	1.38873	5.18816	strome_fem1_rrf3_egg_H3K4me3_ChIP_macs3_peak_3307
N2_chrIII	5005175	5005521	347	219.83	7.42473	1.45141	6.54188	strome_fem1_rrf3_egg_H3K4me3_ChIP_macs3_peak_3308
N2_chrIII	5006061	5006321	261	207.38	5.07101	1.3529	4.23673	strome_fem1_rrf3_egg_H3K4me3_ChIP_macs3_peak_3309
N2_chrIII	5006733	5020455	13723	328.76	45.6982	2.15677	44.5223	strome_fem1_rrf3_egg_H3K4me3_ChIP_macs3_peak_3310
N2_chrIII	5020839	5021424	586	198.76	3.52392	1.28123	2.72614	strome_fem1_rrf3_egg_H3K4me3_ChIP_macs3_peak_3311
N2_chrIII	5022785	5044604	21820	369.86	61.255	2.40813	59.9618	strome_fem1_rrf3_egg_H3K4me3_ChIP_macs3_peak_3312
N2_chrIII	5046112	5047239	1128	263.27	21.1785	1.82641	20.143	strome_fem1_rrf3_egg_H3K4me3_ChIP_macs3_peak_3313
N2_chrIII	5047550	5047915	366	185.63	3.12752	1.26715	2.34106	strome_fem1_rrf3_egg_H3K4me3_ChIP_macs3_peak_3314
N2_chrIII	5061405	5065046	3642	272.08	26.806	1.94391	25.7312	strome_fem1_rrf3_egg_H3K4me3_ChIP_macs3_peak_3315
N2_chrIII	5083201	5086171	2971	306.56	41.0881	2.13547	39.9339	strome_fem1_rrf3_egg_H3K4me3_ChIP_macs3_peak_3316
N2_chrIII	5091826	5101001	9176	322.08	45.8771	2.24242	44.6746	strome_fem1_rrf3_egg_H3K4me3_ChIP_macs3_peak_3317
N2_chrIII	5115989	5116598	610	193.09	4.66253	1.34737	3.83739	strome_fem1_rrf3_egg_H3K4me3_ChIP_macs3_peak_3318
N2_chrIII	5117616	5120514	2899	291.72	42.3035	2.09047	41.1762	strome_fem1_rrf3_egg_H3K4me3_ChIP_macs3_peak_3319
N2_chrIII	5121816	5124480	2665	210.36	8.93654	1.51396	8.03744	strome_fem1_rrf3_egg_H3K4me3_ChIP_macs3_peak_3320
N2_chrIII	5124879	5125671	793	195.06	4.59602	1.34408	3.77046	strome_fem1_rrf3_egg_H3K4me3_ChIP_macs3_peak_3321
N2_chrIII	5156716	5158494	1779	214.39	4.88868	1.33675	4.05849	strome_fem1_rrf3_egg_H3K4me3_ChIP_macs3_peak_3322
N2_chrIII	5164971	5165476	506	228.7	8.97812	1.50274	8.07129	strome_fem1_rrf3_egg_H3K4me3_ChIP_macs3_peak_3323
N2_chrIII	5165853	5173190	7338	317.24	41.2568	2.09451	40.1041	strome_fem1_rrf3_egg_H3K4me3_ChIP_macs3_peak_3324
N2_chrIII	5173999	5183054	9056	310.99	32.5401	2.00327	31.4181	strome_fem1_rrf3_egg_H3K4me3_ChIP_macs3_peak_3325
N2_chrIII	5183398	5209791	26394	340.27	48.7686	2.23772	47.5565	strome_fem1_rrf3_egg_H3K4me3_ChIP_macs3_peak_3326
N2_chrIII	5210200	5212774	2575	274.72	21.5317	1.79313	20.507	strome_fem1_rrf3_egg_H3K4me3_ChIP_macs3_peak_3327
N2_chrIII	5213188	5215847	2660	223.69	7.65721	1.45636	6.77046	strome_fem1_rrf3_egg_H3K4me3_ChIP_macs3_peak_3328
N2_chrIII	5216629	5230820	14192	334.26	48.0788	2.21222	46.8772	strome_fem1_rrf3_egg_H3K4me3_ChIP_macs3_peak_3329
N2_chrIII	5231155	5231992	838	203.51	5.52143	1.38118	4.67736	strome_fem1_rrf3_egg_H3K4me3_ChIP_macs3_peak_3330
N2_chrIII	5237424	5237759	336	211.8	3.63881	1.27746	2.83749	strome_fem1_rrf3_egg_H3K4me3_ChIP_macs3_peak_3331
N2_chrIII	5238866	5239184	319	198.81	3.45734	1.27748	2.66081	strome_fem1_rrf3_egg_H3K4me3_ChIP_macs3_peak_3332
N2_chrIII	5239609	5250809	11201	453.89	110.445	3.02462	108.882	strome_fem1_rrf3_egg_H3K4me3_ChIP_macs3_peak_3333
N2_chrIII	5251273	5251691	419	184.48	4.35282	1.34303	3.53245	strome_fem1_rrf3_egg_H3K4me3_ChIP_macs3_peak_3334
N2_chrIII	5252104	5253621	1518	193.28	5.19006	1.37515	4.35256	strome_fem1_rrf3_egg_H3K4me3_ChIP_macs3_peak_3335
N2_chrIII	5263579	5266337	2759	203.17	6.08753	1.40125	5.23606	strome_fem1_rrf3_egg_H3K4me3_ChIP_macs3_peak_3336
N2_chrIII	5266664	5278893	12230	278.02	28.736	1.90559	27.6753	strome_fem1_rrf3_egg_H3K4me3_ChIP_macs3_peak_3337
N2_chrIII	5280328	5280645	318	202.53	5.41799	1.37985	4.57352	strome_fem1_rrf3_egg_H3K4me3_ChIP_macs3_peak_3338
N2_chrIII	5282381	5284347	1967	206.36	6.1593	1.41086	5.30095	strome_fem1_rrf3_egg_H3K4me3_ChIP_macs3_peak_3339
N2_chrIII	5285436	5294716	9281	394.75	82.1604	2.60333	80.7818	strome_fem1_rrf3_egg_H3K4me3_ChIP_macs3_peak_3340
N2_chrIII	5295457	5295756	300	191.62	3.86294	1.30649	3.05599	strome_fem1_rrf3_egg_H3K4me3_ChIP_macs3_peak_3341
N2_chrIII	5309852	5310804	953	269.33	25.4113	1.94602	24.3369	strome_fem1_rrf3_egg_H3K4me3_ChIP_macs3_peak_3342
N2_chrIII	5320410	5321941	1532	245.99	15.4052	1.66665	14.4333	strome_fem1_rrf3_egg_H3K4me3_ChIP_macs3_peak_3343
N2_chrIII	5322618	5330578	7961	300.17	39.9109	2.07665	38.7759	strome_fem1_rrf3_egg_H3K4me3_ChIP_macs3_peak_3344
N2_chrIII	5330979	5331376	398	192.86	4.18197	1.32388	3.36655	strome_fem1_rrf3_egg_H3K4me3_ChIP_macs3_peak_3345
N2_chrIII	5331903	5337248	5346	320.05	44.3904	2.2447	43.1952	strome_fem1_rrf3_egg_H3K4me3_ChIP_macs3_peak_3346
N2_chrIII	5338709	5339886	1178	208.06	8.35219	1.49713	7.46099	strome_fem1_rrf3_egg_H3K4me3_ChIP_macs3_peak_3347
N2_chrIII	5363393	5364654	1262	438.77	58.9701	2.25943	57.6695	strome_fem1_rrf3_egg_H3K4me3_ChIP_macs3_peak_3348
N2_chrIII	5381927	5382488	562	191.52	3.13116	1.26287	2.34469	strome_fem1_rrf3_egg_H3K4me3_ChIP_macs3_peak_3349
N2_chrIII	5383261	5384610	1350	205.81	9.02531	1.52222	8.12488	strome_fem1_rrf3_egg_H3K4me3_ChIP_macs3_peak_3350
N2_chrIII	5388018	5390996	2979	228.66	14.6239	1.65753	13.6682	strome_fem1_rrf3_egg_H3K4me3_ChIP_macs3_peak_3351
N2_chrIII	5391303	5391665	363	186.69	3.89469	1.31412	3.08639	strome_fem1_rrf3_egg_H3K4me3_ChIP_macs3_peak_3352
N2_chrIII	5392316	5392577	262	204.28	5.60674	1.38832	4.75752	strome_fem1_rrf3_egg_H3K4me3_ChIP_macs3_peak_3353
N2_chrIII	5394083	5397399	3317	272.61	30.8041	1.98556	29.7234	strome_fem1_rrf3_egg_H3K4me3_ChIP_macs3_peak_3354
N2_chrIII	5398391	5398919	529	187.27	5.04739	1.37795	4.2114	strome_fem1_rrf3_egg_H3K4me3_ChIP_macs3_peak_3355
N2_chrIII	5400523	5400772	250	202.09	8.06069	1.50668	7.16597	strome_fem1_rrf3_egg_H3K4me3_ChIP_macs3_peak_3356
N2_chrIII	5401261	5403900	2640	223.87	11.186	1.53867	10.2772	strome_fem1_rrf3_egg_H3K4me3_ChIP_macs3_peak_3357
N2_chrIII	5420414	5421967	1554	220.67	12.2394	1.63938	11.2884	strome_fem1_rrf3_egg_H3K4me3_ChIP_macs3_peak_3358
N2_chrIII	5436911	5437182	272	195.98	5.98549	1.41661	5.12881	strome_fem1_rrf3_egg_H3K4me3_ChIP_macs3_peak_3359
N2_chrIII	5452914	5453455	542	224.68	9.51157	1.52778	8.59816	strome_fem1_rrf3_egg_H3K4me3_ChIP_macs3_peak_3360
N2_chrIII	5453795	5454243	449	190.97	3.4939	1.28557	2.69676	strome_fem1_rrf3_egg_H3K4me3_ChIP_macs3_peak_3361
N2_chrIII	5454675	5469892	15218	399.12	71.6753	2.61344	70.3024	strome_fem1_rrf3_egg_H3K4me3_ChIP_macs3_peak_3362
N2_chrIII	5470238	5470729	492	233.38	6.93809	1.41699	6.06266	strome_fem1_rrf3_egg_H3K4me3_ChIP_macs3_peak_3363
N2_chrIII	5471034	5471625	592	199.41	5.19704	1.37013	4.35814	strome_fem1_rrf3_egg_H3K4me3_ChIP_macs3_peak_3364
N2_chrIII	5472195	5472597	403	209.11	4.93481	1.34154	4.10469	strome_fem1_rrf3_egg_H3K4me3_ChIP_macs3_peak_3365
N2_chrIII	5476606	5476904	299	218.64	7.80797	1.46195	6.92241	strome_fem1_rrf3_egg_H3K4me3_ChIP_macs3_peak_3366
N2_chrIII	5479057	5479392	336	218.68	11.655	1.62601	10.7095	strome_fem1_rrf3_egg_H3K4me3_ChIP_macs3_peak_3367
N2_chrIII	5495152	5495878	727	199.9	5.21639	1.36983	4.37757	strome_fem1_rrf3_egg_H3K4me3_ChIP_macs3_peak_3368
N2_chrIII	5496817	5501902	5086	293.62	33.5134	2.03226	32.3984	strome_fem1_rrf3_egg_H3K4me3_ChIP_macs3_peak_3369
N2_chrIII	5514091	5521923	7833	382.37	66.0848	2.47298	64.7636	strome_fem1_rrf3_egg_H3K4me3_ChIP_macs3_peak_3370
N2_chrIII	5522416	5522886	471	336.69	3.87609	1.22307	3.06864	strome_fem1_rrf3_egg_H3K4me3_ChIP_macs3_peak_3371
N2_chrIII	5541200	5541664	465	211.32	6.95603	1.44609	6.0795	strome_fem1_rrf3_egg_H3K4me3_ChIP_macs3_peak_3372
N2_chrIII	5551064	5558979	7916	315.52	38.3467	2.10348	37.1945	strome_fem1_rrf3_egg_H3K4me3_ChIP_macs3_peak_3373
N2_chrIII	5559395	5560812	1418	196.28	4.4573	1.33521	3.63515	strome_fem1_rrf3_egg_H3K4me3_ChIP_macs3_peak_3374
N2_chrIII	5565733	5567836	2104	196.95	5.25808	1.37377	4.41952	strome_fem1_rrf3_egg_H3K4me3_ChIP_macs3_peak_3375
N2_chrIII	5568364	5573434	5071	331.54	46.635	2.24239	45.4268	strome_fem1_rrf3_egg_H3K4me3_ChIP_macs3_peak_3376
N2_chrIII	5573883	5574711	829	209.25	6.0102	1.39622	5.1557	strome_fem1_rrf3_egg_H3K4me3_ChIP_macs3_peak_3377
N2_chrIII	5576175	5576592	418	205.63	5.00559	1.35387	4.17159	strome_fem1_rrf3_egg_H3K4me3_ChIP_macs3_peak_3378
N2_chrIII	5578834	5579107	274	186.7	3.64024	1.29827	2.83891	strome_fem1_rrf3_egg_H3K4me3_ChIP_macs3_peak_3379
N2_chrIII	5599765	5601215	1451	220.48	6.38301	1.40261	5.5217	strome_fem1_rrf3_egg_H3K4me3_ChIP_macs3_peak_3380
N2_chrIII	5601557	5615514	13958	379.08	63.9291	2.47842	62.6103	strome_fem1_rrf3_egg_H3K4me3_ChIP_macs3_peak_3381
N2_chrIII	5615823	5616168	346	224.24	12.3065	1.631	11.356	strome_fem1_rrf3_egg_H3K4me3_ChIP_macs3_peak_3382
N2_chrIII	5616501	5624589	8089	335.05	51.555	2.32062	50.325	strome_fem1_rrf3_egg_H3K4me3_ChIP_macs3_peak_3383
N2_chrIII	5636050	5637803	1754	237.14	13.6197	1.64834	12.6564	strome_fem1_rrf3_egg_H3K4me3_ChIP_macs3_peak_3384
N2_chrIII	5638756	5639046	291	204.71	6.14208	1.3995	5.28955	strome_fem1_rrf3_egg_H3K4me3_ChIP_macs3_peak_3385
N2_chrIII	5640475	5640867	393	187.37	3.93375	1.31589	3.12388	strome_fem1_rrf3_egg_H3K4me3_ChIP_macs3_peak_3386
N2_chrIII	5643144	5644271	1128	250.28	13.1843	1.63478	12.2165	strome_fem1_rrf3_egg_H3K4me3_ChIP_macs3_peak_3387
N2_chrIII	5645940	5646247	308	211.08	3.73608	1.28354	2.93185	strome_fem1_rrf3_egg_H3K4me3_ChIP_macs3_peak_3388
N2_chrIII	5651400	5653435	2036	209.6	9.89817	1.54938	8.98713	strome_fem1_rrf3_egg_H3K4me3_ChIP_macs3_peak_3389
N2_chrIII	5662529	5663082	554	184.9	4.26399	1.33547	3.44713	strome_fem1_rrf3_egg_H3K4me3_ChIP_macs3_peak_3390
N2_chrIII	5668685	5672637	3953	246.02	14.5605	1.66243	13.5877	strome_fem1_rrf3_egg_H3K4me3_ChIP_macs3_peak_3391
N2_chrIII	5677234	5681360	4127	269.55	21.4844	1.83428	20.4419	strome_fem1_rrf3_egg_H3K4me3_ChIP_macs3_peak_3392
N2_chrIII	5682018	5684472	2455	264.05	16.8686	1.67491	15.8819	strome_fem1_rrf3_egg_H3K4me3_ChIP_macs3_peak_3393
N2_chrIII	5684941	5685776	836	218.94	5.75212	1.37601	4.9022	strome_fem1_rrf3_egg_H3K4me3_ChIP_macs3_peak_3394
N2_chrIII	5686111	5687148	1038	265.64	11.5691	1.55298	10.6213	strome_fem1_rrf3_egg_H3K4me3_ChIP_macs3_peak_3395
N2_chrIII	5687464	5688034	571	194.49	4.9423	1.35981	4.11059	strome_fem1_rrf3_egg_H3K4me3_ChIP_macs3_peak_3396
N2_chrIII	5689323	5698198	8876	420.28	101.443	2.87944	99.9432	strome_fem1_rrf3_egg_H3K4me3_ChIP_macs3_peak_3397
N2_chrIII	5698601	5699070	470	208.72	5.78954	1.3906	4.93765	strome_fem1_rrf3_egg_H3K4me3_ChIP_macs3_peak_3398
N2_chrIII	5699374	5700872	1499	204.81	5.38418	1.37208	4.54268	strome_fem1_rrf3_egg_H3K4me3_ChIP_macs3_peak_3399
N2_chrIII	5701365	5705755	4391	231.45	14.3902	1.66317	13.4286	strome_fem1_rrf3_egg_H3K4me3_ChIP_macs3_peak_3400
N2_chrIII	5706134	5746856	40723	400.2	71.8691	2.60541	70.4921	strome_fem1_rrf3_egg_H3K4me3_ChIP_macs3_peak_3401
N2_chrIII	5748037	5748385	349	208.96	3.8735	1.29295	3.0658	strome_fem1_rrf3_egg_H3K4me3_ChIP_macs3_peak_3402
N2_chrIII	5758354	5758821	468	204.34	4.93994	1.34927	4.10883	strome_fem1_rrf3_egg_H3K4me3_ChIP_macs3_peak_3403
N2_chrIII	5776773	5777781	1009	249.34	10.5985	1.52439	9.67438	strome_fem1_rrf3_egg_H3K4me3_ChIP_macs3_peak_3404
N2_chrIII	5784394	5785619	1226	222.63	9.02808	1.5031	8.12573	strome_fem1_rrf3_egg_H3K4me3_ChIP_macs3_peak_3405
N2_chrIII	5791712	5792051	340	207.26	3.9196	1.29652	3.1106	strome_fem1_rrf3_egg_H3K4me3_ChIP_macs3_peak_3406
N2_chrIII	5794896	5796842	1947	296.35	30.9609	2.03942	29.8361	strome_fem1_rrf3_egg_H3K4me3_ChIP_macs3_peak_3407
N2_chrIII	5797387	5802429	5043	383.26	77.6645	2.72482	76.2761	strome_fem1_rrf3_egg_H3K4me3_ChIP_macs3_peak_3408
N2_chrIII	5803255	5803567	313	174.64	3.23134	1.28347	2.44176	strome_fem1_rrf3_egg_H3K4me3_ChIP_macs3_peak_3409
N2_chrIII	5805779	5806678	900	194.51	4.82837	1.35681	3.99796	strome_fem1_rrf3_egg_H3K4me3_ChIP_macs3_peak_3410
N2_chrIII	5807715	5808788	1074	211.32	4.32124	1.31359	3.50236	strome_fem1_rrf3_egg_H3K4me3_ChIP_macs3_peak_3411
N2_chrIII	5812219	5813016	798	194.47	4.19793	1.32109	3.38326	strome_fem1_rrf3_egg_H3K4me3_ChIP_macs3_peak_3412
N2_chrIII	5814561	5823100	8540	335.05	49.1527	2.23016	47.9441	strome_fem1_rrf3_egg_H3K4me3_ChIP_macs3_peak_3413
N2_chrIII	5830680	5831131	452	208.6	6.68709	1.43232	5.81805	strome_fem1_rrf3_egg_H3K4me3_ChIP_macs3_peak_3414
N2_chrIII	5844971	5845309	339	205.63	5.45556	1.37994	4.60935	strome_fem1_rrf3_egg_H3K4me3_ChIP_macs3_peak_3415
N2_chrIII	5846170	5846448	279	208.84	4.53528	1.3295	3.71046	strome_fem1_rrf3_egg_H3K4me3_ChIP_macs3_peak_3416
N2_chrIII	5846798	5853624	6827	263.92	17.5827	1.72829	16.5777	strome_fem1_rrf3_egg_H3K4me3_ChIP_macs3_peak_3417
N2_chrIII	5855933	5856280	348	209.19	5.25173	1.36667	4.40954	strome_fem1_rrf3_egg_H3K4me3_ChIP_macs3_peak_3418
N2_chrIII	5860305	5861123	819	196.12	4.3094	1.32756	3.49075	strome_fem1_rrf3_egg_H3K4me3_ChIP_macs3_peak_3419
N2_chrIII	5866219	5866950	732	219.11	5.67147	1.36999	4.82388	strome_fem1_rrf3_egg_H3K4me3_ChIP_macs3_peak_3420
N2_chrIII	5867342	5898840	31499	372.7	61.573	2.43849	60.2731	strome_fem1_rrf3_egg_H3K4me3_ChIP_macs3_peak_3421
N2_chrIII	5908540	5908952	413	188.4	4.30023	1.33229	3.48336	strome_fem1_rrf3_egg_H3K4me3_ChIP_macs3_peak_3422
N2_chrIII	5915463	5932725	17263	328.51	45.2842	2.10871	44.1171	strome_fem1_rrf3_egg_H3K4me3_ChIP_macs3_peak_3423
N2_chrIII	5939594	5943184	3591	313.21	38.0042	2.13273	36.8439	strome_fem1_rrf3_egg_H3K4me3_ChIP_macs3_peak_3424
N2_chrIII	5943563	5943977	415	203.41	4.69693	1.34239	3.86838	strome_fem1_rrf3_egg_H3K4me3_ChIP_macs3_peak_3425
N2_chrIII	5946664	5946915	252	222.7	8.54288	1.49791	7.641	strome_fem1_rrf3_egg_H3K4me3_ChIP_macs3_peak_3426
N2_chrIII	5947239	5947516	278	216.63	7.11358	1.44278	6.23624	strome_fem1_rrf3_egg_H3K4me3_ChIP_macs3_peak_3427
N2_chrIII	5952100	5952950	851	212.51	5.70555	1.38391	4.85485	strome_fem1_rrf3_egg_H3K4me3_ChIP_macs3_peak_3428
N2_chrIII	5953300	5970209	16910	495.54	133.785	3.18207	132.088	strome_fem1_rrf3_egg_H3K4me3_ChIP_macs3_peak_3429
N2_chrIII	5970550	5978713	8164	383.53	72.78	2.59899	71.4211	strome_fem1_rrf3_egg_H3K4me3_ChIP_macs3_peak_3430
N2_chrIII	5996154	5996892	739	211.14	5.03492	1.35295	4.19918	strome_fem1_rrf3_egg_H3K4me3_ChIP_macs3_peak_3431
N2_chrIII	6002673	6003140	468	209.62	7.32294	1.46201	6.44243	strome_fem1_rrf3_egg_H3K4me3_ChIP_macs3_peak_3432
N2_chrIII	6003451	6009158	5708	285.97	31.1767	1.93926	30.0992	strome_fem1_rrf3_egg_H3K4me3_ChIP_macs3_peak_3433
N2_chrIII	6017384	6017793	410	197.63	3.32057	1.27011	2.52825	strome_fem1_rrf3_egg_H3K4me3_ChIP_macs3_peak_3434
N2_chrIII	6019359	6020086	728	217.75	6.55937	1.41344	5.69346	strome_fem1_rrf3_egg_H3K4me3_ChIP_macs3_peak_3435
N2_chrIII	6020722	6021019	298	194.07	3.33416	1.27358	2.54147	strome_fem1_rrf3_egg_H3K4me3_ChIP_macs3_peak_3436
N2_chrIII	6021332	6023305	1974	241.65	11.5496	1.56996	10.61	strome_fem1_rrf3_egg_H3K4me3_ChIP_macs3_peak_3437
N2_chrIII	6023630	6040519	16890	408.69	72.5418	2.5659	71.1673	strome_fem1_rrf3_egg_H3K4me3_ChIP_macs3_peak_3438
N2_chrIII	6061058	6063202	2145	381.87	53.2906	2.3305	52.0151	strome_fem1_rrf3_egg_H3K4me3_ChIP_macs3_peak_3439
N2_chrIII	6063530	6063911	382	198.3	4.71065	1.3465	3.88257	strome_fem1_rrf3_egg_H3K4me3_ChIP_macs3_peak_3440
N2_chrIII	6064542	6065155	614	203.75	4.51939	1.33159	3.69618	strome_fem1_rrf3_egg_H3K4me3_ChIP_macs3_peak_3441
N2_chrIII	6072064	6072442	379	251.14	16.8628	1.73138	15.8636	strome_fem1_rrf3_egg_H3K4me3_ChIP_macs3_peak_3442
N2_chrIII	6080185	6082834	2650	344.17	60.0527	2.34481	58.8081	strome_fem1_rrf3_egg_H3K4me3_ChIP_macs3_peak_3443
N2_chrIII	6089539	6090402	864	235.24	15.335	1.72269	14.3471	strome_fem1_rrf3_egg_H3K4me3_ChIP_macs3_peak_3444
N2_chrIII	6093913	6095315	1403	203.62	9.32488	1.52278	8.42847	strome_fem1_rrf3_egg_H3K4me3_ChIP_macs3_peak_3445
N2_chrIII	6129576	6134775	5200	348.57	53.6303	2.35129	52.3769	strome_fem1_rrf3_egg_H3K4me3_ChIP_macs3_peak_3446
N2_chrIII	6135223	6137716	2494	204.2	5.85311	1.3958	5.00259	strome_fem1_rrf3_egg_H3K4me3_ChIP_macs3_peak_3447
N2_chrIII	6138533	6139600	1068	213.42	5.48701	1.36737	4.64363	strome_fem1_rrf3_egg_H3K4me3_ChIP_macs3_peak_3448
N2_chrIII	6146437	6150361	3925	271.85	24.0394	1.81154	23.0091	strome_fem1_rrf3_egg_H3K4me3_ChIP_macs3_peak_3449
N2_chrIII	6150799	6158350	7552	250.35	16.4139	1.6789	15.4369	strome_fem1_rrf3_egg_H3K4me3_ChIP_macs3_peak_3450
N2_chrIII	6163809	6166308	2500	256.29	14.9587	1.65409	13.9827	strome_fem1_rrf3_egg_H3K4me3_ChIP_macs3_peak_3451
N2_chrIII	6167788	6169526	1739	277.84	28.1811	1.96518	27.0976	strome_fem1_rrf3_egg_H3K4me3_ChIP_macs3_peak_3452
N2_chrIII	6171318	6171567	250	210.43	4.42591	1.32085	3.6045	strome_fem1_rrf3_egg_H3K4me3_ChIP_macs3_peak_3453
N2_chrIII	6173730	6175659	1930	230.62	11.9395	1.60276	10.9963	strome_fem1_rrf3_egg_H3K4me3_ChIP_macs3_peak_3454
N2_chrIII	6179889	6181277	1389	230.25	12.2465	1.59998	11.3039	strome_fem1_rrf3_egg_H3K4me3_ChIP_macs3_peak_3455
N2_chrIII	6181915	6182935	1021	221.86	4.35633	1.30496	3.53782	strome_fem1_rrf3_egg_H3K4me3_ChIP_macs3_peak_3456
N2_chrIII	6183392	6185220	1829	211.31	5.80209	1.3842	4.95213	strome_fem1_rrf3_egg_H3K4me3_ChIP_macs3_peak_3457
N2_chrIII	6185618	6192811	7194	374.9	61.262	2.44383	59.9606	strome_fem1_rrf3_egg_H3K4me3_ChIP_macs3_peak_3458
N2_chrIII	6202616	6204496	1881	223.29	12.3837	1.6148	11.4422	strome_fem1_rrf3_egg_H3K4me3_ChIP_macs3_peak_3459
N2_chrIII	6211265	6228076	16812	479.76	113.339	3.1516	111.732	strome_fem1_rrf3_egg_H3K4me3_ChIP_macs3_peak_3460
N2_chrIII	6228460	6228982	523	206.35	4.02069	1.30221	3.20973	strome_fem1_rrf3_egg_H3K4me3_ChIP_macs3_peak_3461
N2_chrIII	6256595	6257739	1145	247.84	10.472	1.52855	9.54668	strome_fem1_rrf3_egg_H3K4me3_ChIP_macs3_peak_3462
N2_chrIII	6258133	6259183	1051	216.45	5.6698	1.37519	4.82132	strome_fem1_rrf3_egg_H3K4me3_ChIP_macs3_peak_3463
N2_chrIII	6259671	6259957	287	197.77	4.77503	1.35322	3.94398	strome_fem1_rrf3_egg_H3K4me3_ChIP_macs3_peak_3464
N2_chrIII	6260542	6268950	8409	406.1	80.1535	2.64481	78.7555	strome_fem1_rrf3_egg_H3K4me3_ChIP_macs3_peak_3465
N2_chrIII	6291932	6299771	7840	296.85	32.5719	2.05573	31.4454	strome_fem1_rrf3_egg_H3K4me3_ChIP_macs3_peak_3466
N2_chrIII	6300512	6300763	252	199.49	5.39009	1.38125	4.54649	strome_fem1_rrf3_egg_H3K4me3_ChIP_macs3_peak_3467
N2_chrIII	6301334	6302813	1480	271.47	23.187	1.89009	22.1254	strome_fem1_rrf3_egg_H3K4me3_ChIP_macs3_peak_3468
N2_chrIII	6316035	6316284	250	215.7	5.14352	1.3557	4.30317	strome_fem1_rrf3_egg_H3K4me3_ChIP_macs3_peak_3469
N2_chrIII	6316652	6320751	4100	292.4	30.0816	1.98989	28.9797	strome_fem1_rrf3_egg_H3K4me3_ChIP_macs3_peak_3470
N2_chrIII	6339115	6340567	1453	207.9	4.57153	1.32925	3.74803	strome_fem1_rrf3_egg_H3K4me3_ChIP_macs3_peak_3471
N2_chrIII	6340898	6341684	787	229.91	8.19371	1.46295	7.30212	strome_fem1_rrf3_egg_H3K4me3_ChIP_macs3_peak_3472
N2_chrIII	6342037	6342873	837	214.48	6.04953	1.39575	5.19266	strome_fem1_rrf3_egg_H3K4me3_ChIP_macs3_peak_3473
N2_chrIII	6345153	6345414	262	194.26	4.0495	1.31343	3.23825	strome_fem1_rrf3_egg_H3K4me3_ChIP_macs3_peak_3474
N2_chrIII	6354612	6368136	13525	331.12	43.0629	2.16286	41.8808	strome_fem1_rrf3_egg_H3K4me3_ChIP_macs3_peak_3475
N2_chrIII	6368691	6369063	373	215.14	4.42465	1.31674	3.60288	strome_fem1_rrf3_egg_H3K4me3_ChIP_macs3_peak_3476
N2_chrIII	6369716	6370189	474	212.47	4.1868	1.30658	3.37098	strome_fem1_rrf3_egg_H3K4me3_ChIP_macs3_peak_3477
N2_chrIII	6371372	6372013	642	232.84	11.4549	1.59244	10.5125	strome_fem1_rrf3_egg_H3K4me3_ChIP_macs3_peak_3478
N2_chrIII	6372318	6373408	1091	209.16	7.2995	1.45914	6.41968	strome_fem1_rrf3_egg_H3K4me3_ChIP_macs3_peak_3479
N2_chrIII	6373812	6374351	540	260.52	19.0707	1.77908	18.0504	strome_fem1_rrf3_egg_H3K4me3_ChIP_macs3_peak_3480
N2_chrIII	6375137	6386892	11756	264.91	18.4536	1.70906	17.4563	strome_fem1_rrf3_egg_H3K4me3_ChIP_macs3_peak_3481
N2_chrIII	6387214	6408066	20853	412.89	72.9039	2.52862	71.5386	strome_fem1_rrf3_egg_H3K4me3_ChIP_macs3_peak_3482
N2_chrIII	6408838	6409989	1152	209.14	3.95145	1.29674	3.14168	strome_fem1_rrf3_egg_H3K4me3_ChIP_macs3_peak_3483
N2_chrIII	6410466	6412219	1754	228.06	6.95369	1.4192	6.08079	strome_fem1_rrf3_egg_H3K4me3_ChIP_macs3_peak_3484
N2_chrIII	6412873	6413448	576	229.5	12.5403	1.62684	11.5892	strome_fem1_rrf3_egg_H3K4me3_ChIP_macs3_peak_3485
N2_chrIII	6431330	6439115	7786	310.58	33.8367	2.01913	32.7131	strome_fem1_rrf3_egg_H3K4me3_ChIP_macs3_peak_3486
N2_chrIII	6439441	6439761	321	211.5	3.49436	1.2698	2.69723	strome_fem1_rrf3_egg_H3K4me3_ChIP_macs3_peak_3487
N2_chrIII	6442112	6444322	2211	220.41	5.26321	1.34934	4.42475	strome_fem1_rrf3_egg_H3K4me3_ChIP_macs3_peak_3488
N2_chrIII	6444835	6446279	1445	235.83	9.21916	1.49975	8.3106	strome_fem1_rrf3_egg_H3K4me3_ChIP_macs3_peak_3489
N2_chrIII	6446587	6454025	7439	356.92	50.2034	2.22115	48.9812	strome_fem1_rrf3_egg_H3K4me3_ChIP_macs3_peak_3490
N2_chrIII	6454387	6485564	31178	377.65	60.5557	2.39193	59.261	strome_fem1_rrf3_egg_H3K4me3_ChIP_macs3_peak_3491
N2_chrIII	6486884	6487717	834	223.46	5.68762	1.37252	4.83734	strome_fem1_rrf3_egg_H3K4me3_ChIP_macs3_peak_3492
N2_chrIII	6488537	6489015	479	187.72	3.12827	1.26558	2.34179	strome_fem1_rrf3_egg_H3K4me3_ChIP_macs3_peak_3493
N2_chrIII	6489337	6489640	304	219.96	3.61383	1.26961	2.81341	strome_fem1_rrf3_egg_H3K4me3_ChIP_macs3_peak_3494
N2_chrIII	6489975	6490357	383	198.53	3.4879	1.27909	2.69071	strome_fem1_rrf3_egg_H3K4me3_ChIP_macs3_peak_3495
N2_chrIII	6490898	6493190	2293	218.28	7.45203	1.45387	6.5702	strome_fem1_rrf3_egg_H3K4me3_ChIP_macs3_peak_3496
N2_chrIII	6493524	6497531	4008	321.22	37.0521	2.10827	35.8908	strome_fem1_rrf3_egg_H3K4me3_ChIP_macs3_peak_3497
N2_chrIII	6503655	6503984	330	239.06	5.54487	1.34768	4.6995	strome_fem1_rrf3_egg_H3K4me3_ChIP_macs3_peak_3498
N2_chrIII	6504396	6507970	3575	386.89	68.9212	2.58545	67.573	strome_fem1_rrf3_egg_H3K4me3_ChIP_macs3_peak_3499
N2_chrIII	6514747	6515021	275	217.14	5.80946	1.38146	4.95758	strome_fem1_rrf3_egg_H3K4me3_ChIP_macs3_peak_3500
N2_chrIII	6519992	6522874	2883	326.59	52.0942	2.26426	50.895	strome_fem1_rrf3_egg_H3K4me3_ChIP_macs3_peak_3501
N2_chrIII	6551857	6553827	1971	227.8	11.4595	1.57232	10.5304	strome_fem1_rrf3_egg_H3K4me3_ChIP_macs3_peak_3502
N2_chrIII	6560762	6561282	521	196.57	4.38982	1.33143	3.56932	strome_fem1_rrf3_egg_H3K4me3_ChIP_macs3_peak_3503
N2_chrIII	6561691	6562589	899	210.99	5.40542	1.36973	4.56137	strome_fem1_rrf3_egg_H3K4me3_ChIP_macs3_peak_3504
N2_chrIII	6563108	6563488	381	225.77	4.81469	1.32595	3.9844	strome_fem1_rrf3_egg_H3K4me3_ChIP_macs3_peak_3505
N2_chrIII	6563852	6577938	14087	266.97	20.8682	1.75758	19.858	strome_fem1_rrf3_egg_H3K4me3_ChIP_macs3_peak_3506
N2_chrIII	6578276	6581933	3658	339.2	44.688	2.16307	43.4983	strome_fem1_rrf3_egg_H3K4me3_ChIP_macs3_peak_3507
N2_chrIII	6582751	6583011	261	225.25	5.22866	1.34899	4.38716	strome_fem1_rrf3_egg_H3K4me3_ChIP_macs3_peak_3508
N2_chrIII	6594518	6595197	680	232.37	9.05869	1.49537	8.15296	strome_fem1_rrf3_egg_H3K4me3_ChIP_macs3_peak_3509
N2_chrIII	6606533	6606801	269	195.36	2.90631	1.24527	2.12706	strome_fem1_rrf3_egg_H3K4me3_ChIP_macs3_peak_3510
N2_chrIII	6607311	6608957	1647	211.52	4.85063	1.3424	4.01904	strome_fem1_rrf3_egg_H3K4me3_ChIP_macs3_peak_3511
N2_chrIII	6609294	6610999	1706	257.68	16.3543	1.70107	15.3605	strome_fem1_rrf3_egg_H3K4me3_ChIP_macs3_peak_3512
N2_chrIII	6611306	6612066	761	215.75	4.50121	1.32067	3.67755	strome_fem1_rrf3_egg_H3K4me3_ChIP_macs3_peak_3513
N2_chrIII	6612430	6612826	397	207.61	3.61686	1.27962	2.81601	strome_fem1_rrf3_egg_H3K4me3_ChIP_macs3_peak_3514
N2_chrIII	6613359	6613714	356	208.93	3.3916	1.26544	2.59718	strome_fem1_rrf3_egg_H3K4me3_ChIP_macs3_peak_3515
N2_chrIII	6614386	6615177	792	213.48	4.87168	1.3399	4.04055	strome_fem1_rrf3_egg_H3K4me3_ChIP_macs3_peak_3516
N2_chrIII	6617161	6618015	855	215.7	8.02968	1.46986	7.14357	strome_fem1_rrf3_egg_H3K4me3_ChIP_macs3_peak_3517
N2_chrIII	6618334	6618947	614	187.22	4.13434	1.32545	3.32071	strome_fem1_rrf3_egg_H3K4me3_ChIP_macs3_peak_3518
N2_chrIII	6619382	6626189	6808	386.98	69.9132	2.52721	68.5672	strome_fem1_rrf3_egg_H3K4me3_ChIP_macs3_peak_3519
N2_chrIII	6631298	6633770	2473	299.51	33.1652	2.03946	32.0467	strome_fem1_rrf3_egg_H3K4me3_ChIP_macs3_peak_3520
N2_chrIII	6636139	6636441	303	190.38	4.23	1.32979	3.41295	strome_fem1_rrf3_egg_H3K4me3_ChIP_macs3_peak_3521
N2_chrIII	6636932	6638822	1891	204.96	6.14998	1.40298	5.2952	strome_fem1_rrf3_egg_H3K4me3_ChIP_macs3_peak_3522
N2_chrIII	6639342	6645938	6597	307.98	40.0063	2.18283	38.8387	strome_fem1_rrf3_egg_H3K4me3_ChIP_macs3_peak_3523
N2_chrIII	6646249	6646810	562	179.12	4.1594	1.33675	3.34416	strome_fem1_rrf3_egg_H3K4me3_ChIP_macs3_peak_3524
N2_chrIII	6647277	6649734	2458	213.87	9.82435	1.55492	8.90752	strome_fem1_rrf3_egg_H3K4me3_ChIP_macs3_peak_3525
N2_chrIII	6678311	6678752	442	201.42	8.36255	1.51702	7.46505	strome_fem1_rrf3_egg_H3K4me3_ChIP_macs3_peak_3526
N2_chrIII	6679781	6680591	811	196.93	6.69935	1.43975	5.83447	strome_fem1_rrf3_egg_H3K4me3_ChIP_macs3_peak_3527
N2_chrIII	6720964	6721810	847	207.72	4.30017	1.31552	3.48242	strome_fem1_rrf3_egg_H3K4me3_ChIP_macs3_peak_3528
N2_chrIII	6722990	6728039	5050	327.25	41.0143	2.06658	39.8653	strome_fem1_rrf3_egg_H3K4me3_ChIP_macs3_peak_3529
N2_chrIII	6736322	6736624	303	190.42	4.05823	1.31835	3.24627	strome_fem1_rrf3_egg_H3K4me3_ChIP_macs3_peak_3530
N2_chrIII	6737000	6744900	7901	358.99	54.9251	2.35969	53.6642	strome_fem1_rrf3_egg_H3K4me3_ChIP_macs3_peak_3531
N2_chrIII	6747957	6750580	2624	278.83	28.581	1.8814	27.5272	strome_fem1_rrf3_egg_H3K4me3_ChIP_macs3_peak_3532
N2_chrIII	6750921	6751210	290	186.86	4.01653	1.32088	3.20487	strome_fem1_rrf3_egg_H3K4me3_ChIP_macs3_peak_3533
N2_chrIII	6811954	6812754	801	268.02	20.6619	1.81843	19.623	strome_fem1_rrf3_egg_H3K4me3_ChIP_macs3_peak_3534
N2_chrIII	6821971	6822709	739	199.27	6.44646	1.43073	5.58363	strome_fem1_rrf3_egg_H3K4me3_ChIP_macs3_peak_3535
N2_chrIII	6843023	6843842	820	198.12	6.31625	1.42338	5.45692	strome_fem1_rrf3_egg_H3K4me3_ChIP_macs3_peak_3536
N2_chrIII	6845464	6847484	2021	226.79	11.0609	1.536	10.1491	strome_fem1_rrf3_egg_H3K4me3_ChIP_macs3_peak_3537
N2_chrIII	6847789	6848712	924	223.2	7.02273	1.43022	6.14808	strome_fem1_rrf3_egg_H3K4me3_ChIP_macs3_peak_3538
N2_chrIII	6856310	6856874	565	226.99	4.34327	1.30184	3.52423	strome_fem1_rrf3_egg_H3K4me3_ChIP_macs3_peak_3539
N2_chrIII	6874253	6874539	287	192.97	4.62143	1.34803	3.79507	strome_fem1_rrf3_egg_H3K4me3_ChIP_macs3_peak_3540
N2_chrIII	6881381	6890991	9611	363.74	59.2471	2.42211	57.9593	strome_fem1_rrf3_egg_H3K4me3_ChIP_macs3_peak_3541
N2_chrIII	6902221	6903060	840	197.36	3.72755	1.29349	2.92412	strome_fem1_rrf3_egg_H3K4me3_ChIP_macs3_peak_3542
N2_chrIII	6903826	6908073	4248	410.02	82.275	2.73639	80.8606	strome_fem1_rrf3_egg_H3K4me3_ChIP_macs3_peak_3543
N2_chrIII	6908781	6910735	1955	226.33	6.93584	1.40979	6.06878	strome_fem1_rrf3_egg_H3K4me3_ChIP_macs3_peak_3544
N2_chrIII	6914432	6915396	965	240.23	13.0828	1.60426	12.1331	strome_fem1_rrf3_egg_H3K4me3_ChIP_macs3_peak_3545
N2_chrIII	6916381	6917318	938	194.93	4.58228	1.34354	3.75747	strome_fem1_rrf3_egg_H3K4me3_ChIP_macs3_peak_3546
N2_chrIII	6917985	6922169	4185	310.31	43.73	2.25907	42.5371	strome_fem1_rrf3_egg_H3K4me3_ChIP_macs3_peak_3547
N2_chrIII	6933868	6934455	588	204.98	4.56195	1.33261	3.73701	strome_fem1_rrf3_egg_H3K4me3_ChIP_macs3_peak_3548
N2_chrIII	6942121	6942528	408	212.08	3.91126	1.2916	3.10278	strome_fem1_rrf3_egg_H3K4me3_ChIP_macs3_peak_3549
N2_chrIII	6943005	6943552	548	191.46	3.94216	1.31149	3.13296	strome_fem1_rrf3_egg_H3K4me3_ChIP_macs3_peak_3550
N2_chrIII	6944027	6955431	11405	384.36	72.8747	2.43768	71.5536	strome_fem1_rrf3_egg_H3K4me3_ChIP_macs3_peak_3551
N2_chrIII	6956944	6957690	747	229.5	5.84902	1.36253	5.00124	strome_fem1_rrf3_egg_H3K4me3_ChIP_macs3_peak_3552
N2_chrIII	6960779	6961277	499	189.77	3.68766	1.29908	2.88477	strome_fem1_rrf3_egg_H3K4me3_ChIP_macs3_peak_3553
N2_chrIII	6962038	6992114	30077	433.34	88.847	2.81621	87.3701	strome_fem1_rrf3_egg_H3K4me3_ChIP_macs3_peak_3554
N2_chrIII	6992537	6994715	2179	214.24	3.97876	1.29334	3.1686	strome_fem1_rrf3_egg_H3K4me3_ChIP_macs3_peak_3555
N2_chrIII	6995047	7000276	5230	339.21	46.088	2.28126	44.8619	strome_fem1_rrf3_egg_H3K4me3_ChIP_macs3_peak_3556
N2_chrIII	7000840	7002754	1915	316.52	41.1055	2.20335	39.9211	strome_fem1_rrf3_egg_H3K4me3_ChIP_macs3_peak_3557
N2_chrIII	7003058	7004524	1467	208.99	7.14135	1.43515	6.27199	strome_fem1_rrf3_egg_H3K4me3_ChIP_macs3_peak_3558
N2_chrIII	7012468	7012756	289	195.79	4.0426	1.31179	3.23122	strome_fem1_rrf3_egg_H3K4me3_ChIP_macs3_peak_3559
N2_chrIII	7037101	7044443	7343	256.68	18.3367	1.70621	17.348	strome_fem1_rrf3_egg_H3K4me3_ChIP_macs3_peak_3560
N2_chrIII	7045487	7045924	438	205.17	4.4434	1.32529	3.62203	strome_fem1_rrf3_egg_H3K4me3_ChIP_macs3_peak_3561
N2_chrIII	7046254	7051777	5524	264.92	24.3532	1.89684	23.2971	strome_fem1_rrf3_egg_H3K4me3_ChIP_macs3_peak_3562
N2_chrIII	7073413	7073712	300	185.95	3.32301	1.2796	2.5308	strome_fem1_rrf3_egg_H3K4me3_ChIP_macs3_peak_3563
N2_chrIII	7074388	7079757	5370	330.26	41.1792	2.12947	40.0094	strome_fem1_rrf3_egg_H3K4me3_ChIP_macs3_peak_3564
N2_chrIII	7081414	7082531	1118	204.96	5.68987	1.38741	4.84248	strome_fem1_rrf3_egg_H3K4me3_ChIP_macs3_peak_3565
N2_chrIII	7083769	7093159	9391	324.34	44.8048	2.20202	43.6189	strome_fem1_rrf3_egg_H3K4me3_ChIP_macs3_peak_3566
N2_chrIII	7095228	7096345	1118	203.58	4.48785	1.3284	3.66599	strome_fem1_rrf3_egg_H3K4me3_ChIP_macs3_peak_3567
N2_chrIII	7099688	7105494	5807	400.2	72.5734	2.74202	71.1743	strome_fem1_rrf3_egg_H3K4me3_ChIP_macs3_peak_3568
N2_chrIII	7105822	7106203	382	179.14	3.04993	1.26747	2.26583	strome_fem1_rrf3_egg_H3K4me3_ChIP_macs3_peak_3569
N2_chrIII	7116906	7122106	5201	400.71	93.6306	2.82277	92.1867	strome_fem1_rrf3_egg_H3K4me3_ChIP_macs3_peak_3570
N2_chrIII	7129306	7129999	694	212.83	4.74682	1.33311	3.91852	strome_fem1_rrf3_egg_H3K4me3_ChIP_macs3_peak_3571
N2_chrIII	7132955	7133989	1035	252.43	21.9292	1.89795	20.8775	strome_fem1_rrf3_egg_H3K4me3_ChIP_macs3_peak_3572
N2_chrIII	7136621	7137000	380	188.91	3.4963	1.28828	2.69877	strome_fem1_rrf3_egg_H3K4me3_ChIP_macs3_peak_3573
N2_chrIII	7137304	7141760	4457	343.69	54.4581	2.33459	53.2149	strome_fem1_rrf3_egg_H3K4me3_ChIP_macs3_peak_3574
N2_chrIII	7148521	7154773	6253	317.79	41.3047	2.10874	40.1519	strome_fem1_rrf3_egg_H3K4me3_ChIP_macs3_peak_3575
N2_chrIII	7155507	7156096	590	213.04	5.80157	1.38876	4.94811	strome_fem1_rrf3_egg_H3K4me3_ChIP_macs3_peak_3576
N2_chrIII	7156443	7160217	3775	309.52	39.0309	2.14247	37.8745	strome_fem1_rrf3_egg_H3K4me3_ChIP_macs3_peak_3577
N2_chrIII	7161249	7161800	552	201.35	4.78553	1.35045	3.95465	strome_fem1_rrf3_egg_H3K4me3_ChIP_macs3_peak_3578
N2_chrIII	7162796	7163628	833	222.86	6.43642	1.40348	5.57239	strome_fem1_rrf3_egg_H3K4me3_ChIP_macs3_peak_3579
N2_chrIII	7164200	7173906	9707	280.06	26.4443	1.9346	25.3703	strome_fem1_rrf3_egg_H3K4me3_ChIP_macs3_peak_3580
N2_chrIII	7174403	7188829	14427	414.16	74.0121	2.59464	72.6255	strome_fem1_rrf3_egg_H3K4me3_ChIP_macs3_peak_3581
N2_chrIII	7191214	7208344	17131	421.43	93.6908	2.8929	92.2085	strome_fem1_rrf3_egg_H3K4me3_ChIP_macs3_peak_3582
N2_chrIII	7208992	7209418	427	185.65	3.42734	1.28571	2.63221	strome_fem1_rrf3_egg_H3K4me3_ChIP_macs3_peak_3583
N2_chrIII	7210107	7210772	666	208.99	4.04885	1.29972	3.23757	strome_fem1_rrf3_egg_H3K4me3_ChIP_macs3_peak_3584
N2_chrIII	7211093	7217449	6357	302.84	35.0323	1.99799	33.9212	strome_fem1_rrf3_egg_H3K4me3_ChIP_macs3_peak_3585
N2_chrIII	7217975	7218998	1024	203.18	5.02766	1.35915	4.19226	strome_fem1_rrf3_egg_H3K4me3_ChIP_macs3_peak_3586
N2_chrIII	7220236	7220937	702	214.78	6.17406	1.39427	5.31847	strome_fem1_rrf3_egg_H3K4me3_ChIP_macs3_peak_3587
N2_chrIII	7221570	7234195	12626	360.78	68.4163	2.54092	67.0917	strome_fem1_rrf3_egg_H3K4me3_ChIP_macs3_peak_3588
N2_chrIII	7236530	7240365	3836	246.3	15.1356	1.66611	14.1632	strome_fem1_rrf3_egg_H3K4me3_ChIP_macs3_peak_3589
N2_chrIII	7240709	7258757	18049	355.15	54.4086	2.36784	53.1512	strome_fem1_rrf3_egg_H3K4me3_ChIP_macs3_peak_3590
N2_chrIII	7285382	7286464	1083	183.75	3.86412	1.3142	3.05684	strome_fem1_rrf3_egg_H3K4me3_ChIP_macs3_peak_3591
N2_chrIII	7287775	7289372	1598	207.3	7.48028	1.44797	6.60834	strome_fem1_rrf3_egg_H3K4me3_ChIP_macs3_peak_3592
N2_chrIII	7292010	7295978	3969	262.42	23.1852	1.84214	22.1506	strome_fem1_rrf3_egg_H3K4me3_ChIP_macs3_peak_3593
N2_chrIII	7296667	7296934	268	203.34	5.2693	1.37218	4.42748	strome_fem1_rrf3_egg_H3K4me3_ChIP_macs3_peak_3594
N2_chrIII	7297282	7301326	4045	271.56	26.3162	1.87075	25.2655	strome_fem1_rrf3_egg_H3K4me3_ChIP_macs3_peak_3595
N2_chrIII	7301910	7303437	1528	200.47	5.6943	1.3935	4.84624	strome_fem1_rrf3_egg_H3K4me3_ChIP_macs3_peak_3596
N2_chrIII	7303928	7304249	322	204.25	4.64622	1.33965	3.81855	strome_fem1_rrf3_egg_H3K4me3_ChIP_macs3_peak_3597
N2_chrIII	7305993	7307069	1077	205.17	6.66688	1.42907	5.80122	strome_fem1_rrf3_egg_H3K4me3_ChIP_macs3_peak_3598
N2_chrIII	7307582	7311045	3464	268.17	27.7647	1.96147	26.6904	strome_fem1_rrf3_egg_H3K4me3_ChIP_macs3_peak_3599
N2_chrIII	7315671	7316996	1326	216.7	7.39537	1.45094	6.51488	strome_fem1_rrf3_egg_H3K4me3_ChIP_macs3_peak_3600
N2_chrIII	7322340	7323482	1143	243.95	17.4018	1.72877	16.414	strome_fem1_rrf3_egg_H3K4me3_ChIP_macs3_peak_3601
N2_chrIII	7324506	7330250	5745	410.3	77.8197	2.72893	76.4039	strome_fem1_rrf3_egg_H3K4me3_ChIP_macs3_peak_3602
N2_chrIII	7331329	7331693	365	194.74	4.25642	1.326	3.43915	strome_fem1_rrf3_egg_H3K4me3_ChIP_macs3_peak_3603
N2_chrIII	7341936	7342740	805	208.47	6.19268	1.40716	5.33408	strome_fem1_rrf3_egg_H3K4me3_ChIP_macs3_peak_3604
N2_chrIII	7343951	7344269	319	202.65	3.12363	1.25414	2.33724	strome_fem1_rrf3_egg_H3K4me3_ChIP_macs3_peak_3605
N2_chrIII	7344802	7356704	11903	408.14	85.601	2.77073	84.1665	strome_fem1_rrf3_egg_H3K4me3_ChIP_macs3_peak_3606
N2_chrIII	7357034	7357551	518	203.38	5.36966	1.37649	4.52636	strome_fem1_rrf3_egg_H3K4me3_ChIP_macs3_peak_3607
N2_chrIII	7363130	7363940	811	222.76	6.15349	1.39527	5.2924	strome_fem1_rrf3_egg_H3K4me3_ChIP_macs3_peak_3608
N2_chrIII	7364859	7365389	531	194.68	3.86261	1.30358	3.05562	strome_fem1_rrf3_egg_H3K4me3_ChIP_macs3_peak_3609
N2_chrIII	7365729	7365988	260	215.82	6.84389	1.4315	5.97053	strome_fem1_rrf3_egg_H3K4me3_ChIP_macs3_peak_3610
N2_chrIII	7367189	7367468	280	193.11	4.85359	1.3592	4.02243	strome_fem1_rrf3_egg_H3K4me3_ChIP_macs3_peak_3611
N2_chrIII	7370102	7371879	1778	283.07	30.4964	2.01346	29.3966	strome_fem1_rrf3_egg_H3K4me3_ChIP_macs3_peak_3612
N2_chrIII	7372342	7379112	6771	340.47	48.2704	2.29737	47.0463	strome_fem1_rrf3_egg_H3K4me3_ChIP_macs3_peak_3613
N2_chrIII	7391312	7402872	11561	344.51	50.8706	2.29411	49.6308	strome_fem1_rrf3_egg_H3K4me3_ChIP_macs3_peak_3614
N2_chrIII	7403182	7405293	2112	231.59	13.6566	1.65021	12.6985	strome_fem1_rrf3_egg_H3K4me3_ChIP_macs3_peak_3615
N2_chrIII	7479954	7485881	5928	307.43	38.7168	2.16246	37.5517	strome_fem1_rrf3_egg_H3K4me3_ChIP_macs3_peak_3616
N2_chrIII	7486232	7486486	255	197.53	6.02863	1.41309	5.17376	strome_fem1_rrf3_egg_H3K4me3_ChIP_macs3_peak_3617
N2_chrIII	7487183	7487440	258	177.85	3.91135	1.32319	3.10241	strome_fem1_rrf3_egg_H3K4me3_ChIP_macs3_peak_3618
N2_chrIII	7511069	7520213	9145	476.11	118.335	3.15093	116.712	strome_fem1_rrf3_egg_H3K4me3_ChIP_macs3_peak_3619
N2_chrIII	7532723	7533696	974	211.63	5.04143	1.34922	4.20631	strome_fem1_rrf3_egg_H3K4me3_ChIP_macs3_peak_3620
[truncated: 405,095 more chars]
